# Supplementary material for: Finding shortest and nearly shortest path nodes in large substantially incomplete networks by hyperbolic mapping
Source: Nat Commun. 2023 Jan 17;14:186. doi: 10.1038/s41467-022-35181-w (PMC9845360; doi:10.1038/s41467-022-35181-w)
Supplement: Supplementary file 4 — Supplementary Data 1 [file 41467_2022_35181_MOESM4_ESM.zip]

Archive with 23 entries (22 files):
- SI_Internet/
- SI_Internet/ark1.coords.csv
- __MACOSX/SI_Internet/._ark1.coords.csv
- SI_Internet/PJSC-hijack.txt
- __MACOSX/SI_Internet/._PJSC-hijack.txt
- SI_Internet/.DS_Store
- __MACOSX/SI_Internet/._.DS_Store
- SI_Internet/MainOne-before.txt
- __MACOSX/SI_Internet/._MainOne-before.txt
- SI_Internet/MainOne-hijack.txt
- __MACOSX/SI_Internet/._MainOne-hijack.txt
- SI_Internet/PJSC-before.txt
- __MACOSX/SI_Internet/._PJSC-before.txt
- SI_Internet/MT-before.txt
- __MACOSX/SI_Internet/._MT-before.txt
- SI_Internet/README.txt
- __MACOSX/SI_Internet/._README.txt
- SI_Internet/ark2.dat
- __MACOSX/SI_Internet/._ark2.dat
- SI_Internet/ark1.dat
- SI_Internet/ark2.coords.csv
- __MACOSX/SI_Internet/._ark2.coords.csv
- SI_Internet/MT-hijack.txt
