# Supplementary material for: Finding shortest and nearly shortest path nodes in large substantially incomplete networks by hyperbolic mapping
Source: Nat Commun. 2023 Jan 17;14:186. doi: 10.1038/s41467-022-35181-w (PMC9845360; doi:10.1038/s41467-022-35181-w)
Supplement: Supplementary file 4 — Supplementary Data 1 [file 41467_2022_35181_MOESM4_ESM.zip › SI_Internet/ark1.coords.csv]

#ASN	degree	radial coordinate	angular coordinate
2	1	27.076737	2.43305
3	8	21.412561	2.141919
4	3	23.101084	2.128005
6	2	23.71754	2.573772
8	3	23.101084	2.268904
9	3	23.101084	2.21818
10	1	27.076737	1.080602
11	1	27.076737	2.243542
12	4	22.630542	2.869307
13	1	27.076737	2.167281
14	4	22.630542	2.208493
16	2	23.71754	2.109512
17	3	23.101084	2.393246
18	6	21.930232	2.274539
20	2	23.71754	2.204619
21	1	27.076737	2.644398
22	1	27.076737	2.165696
24	7	21.654694	2.122898
25	3	23.101084	2.13188
26	4	22.630542	2.13822
27	2	23.71754	2.0919
29	1	27.076737	2.203562
30	1	27.076737	3.022534
31	3	23.101084	2.127125
32	7	21.654694	2.135931
33	1	27.076737	1.133791
34	4	22.630542	2.451719
37	1	27.076737	2.167457
38	1	27.076737	2.161997
41	1	27.076737	2.168513
42	12	20.661037	1.867167
43	2	23.71754	2.141391
45	2	23.71754	2.109688
46	1	27.076737	2.513891
47	3	23.101084	2.132937
49	1	27.076737	2.09507
50	4	22.630542	2.237554
52	3	23.101084	2.135226
55	3	23.101084	2.50755
57	14	20.370038	2.191586
59	10	21.001706	2.162878
67	2	23.71754	2.97093
68	3	23.101084	2.145618
70	2	23.71754	2.093485
71	43	18.197337	1.609852
72	2	23.71754	3.14036
73	2	23.71754	2.176791
74	1	27.076737	2.150021
77	2	23.71754	1.608971
78	3	23.101084	2.841479
80	17	20.000211	2.064953
81	29	18.968232	2.224697
83	2	23.71754	2.036245
85	2	23.71754	2.126068
86	2	23.71754	2.086088
87	2	23.71754	2.187711
88	3	23.101084	2.507374
90	2	23.71754	2.625552
91	4	22.630542	2.204795
92	2	23.71754	2.205852
97	1	27.076737	1.874564
98	2	23.71754	2.208846
100	1	27.076737	2.139101
101	195	15.201353	2.170451
102	3	23.101084	2.093837
103	11	20.824127	2.16094
104	7	21.654694	2.24636
109	20	19.688215	2.03466
111	3	23.101084	2.493108
114	1	27.076737	1.875797
116	3	23.101084	1.372438
122	2	23.71754	2.980088
125	1	27.076737	2.949971
127	3	23.101084	2.127477
131	4	22.630542	2.130119
135	1	27.076737	2.618331
137	31	18.83819	1.34919
144	1	27.076737	2.935705
149	1	27.076737	2.599662
151	5	22.24989	1.851844
156	3	23.101084	2.204971
157	2	23.71754	-2.867722
158	1	27.076737	0.871192
159	2	23.71754	2.21184
160	9	21.196602	2.163758
161	1	27.076737	2.748662
173	4	22.630542	2.34129
174	2281	10.289821	1.237175
188	2	23.71754	-3.076251
194	5	22.24989	2.248297
195	11	20.824127	2.136987
196	1	27.076737	3.040322
200	3	23.101084	0.074588
205	1	27.076737	2.511953
206	16	20.116051	2.085383
209	1078	11.788081	3.085938
210	11	20.824127	2.241076
213	2	23.71754	-3.034158
217	1	27.076737	2.191586
224	37	18.492204	0.845478
225	5	22.24989	2.82281
226	21	19.594169	2.127477
237	40	18.339341	2.157594
239	2	23.71754	2.215186
243	6	21.930232	2.115677
250	6	21.930232	0.587986
251	1	27.076737	1.203888
257	1	27.076737	2.136459
264	1	27.076737	2.621678
268	1	27.076737	2.657959
270	2	23.71754	2.180842
271	13	20.51025	2.306242
276	20	19.688215	2.274363
278	5	22.24989	1.71394
286	261	14.620302	1.139075
288	7	21.654694	1.620067
291	18	19.890715	2.141567
292	14	20.370038	2.110041
293	49	17.94041	2.146498
295	1	27.076737	2.658311
297	15	20.239016	2.169042
299	2	23.71754	2.129238
302	11	20.824127	2.250763
306	2	23.71754	2.068476
317	1	27.076737	2.652852
372	1	27.076737	2.168337
375	2	23.71754	1.227136
376	25	19.256812	2.250235
378	5	22.24989	1.552612
390	1	27.076737	2.623087
400	2	23.71754	2.688781
440	1	27.076737	2.059317
444	2	23.71754	2.651619
450	1	27.076737	2.613048
466	1	27.076737	2.652499
509	1	27.076737	2.651619
513	34	18.657725	0.733112
523	1	27.076737	2.659896
539	1	27.076737	2.665356
545	2	23.71754	2.965117
546	2	23.71754	1.328583
549	12	20.661037	2.215714
553	22	19.504347	0.718846
555	2	23.71754	-2.878113
557	8	21.412561	2.233855
558	15	20.239016	0.959958
559	30	18.902154	1.13432
565	1	27.076737	1.544686
566	1	27.076737	2.306946
575	1	27.076737	2.661129
577	113	16.286877	2.315576
589	3	23.101084	2.270313
594	4	22.630542	1.709009
600	21	19.594169	2.213425
603	2	23.71754	2.292504
611	3	23.101084	2.247769
613	1	27.076737	1.329112
637	1	27.076737	2.654437
638	1	27.076737	2.705512
665	3	23.101084	2.62837
668	164	15.546133	2.165696
676	1	27.076737	1.121287
679	1	27.076737	0.564386
680	69	17.264826	0.686615
681	4	22.630542	1.780867
683	19	19.786903	2.140862
687	2	23.71754	2.657607
693	1	27.076737	2.164639
698	1	27.076737	2.162173
701	1545	11.06868	2.955607
702	420	13.671062	1.344963
703	169	15.486345	1.790378
705	3	23.101084	2.116029
714	14	20.370038	1.602454
715	4	22.630542	1.867343
719	15	20.239016	1.582024
721	1	27.076737	2.651795
760	3	23.101084	0.565971
766	23	19.418386	1.426508
773	3	23.101084	-3.062337
775	1	27.076737	1.342321
776	1	27.076737	1.316607
786	72	17.180627	1.048019
789	2	23.71754	1.319601
790	9	21.196602	1.582376
793	2	23.71754	1.783861
794	10	21.001706	2.669055
797	2	23.71754	-2.915979
802	2	23.71754	2.216771
803	19	19.786903	2.348863
806	1	27.076737	2.249178
808	1	27.076737	2.32949
812	30	18.902154	2.294794
813	3	23.101084	2.331427
818	5	22.24989	2.150021
819	3	23.101084	2.303952
834	2	23.71754	2.914394
841	2	23.71754	2.282289
852	110	16.340323	2.325615
855	21	19.594169	2.249002
1101	1	27.076737	1.147177
1103	79	16.99694	1.147529
1104	1	27.076737	1.143302
1109	1	27.076737	0.563153
1110	1	27.076737	0.563681
1111	1	27.076737	0.56192
1113	1	27.076737	0.563329
1114	1	27.076737	0.561568
1117	1	27.076737	0.56421
1120	100	16.529553	0.540609
1124	1	27.076737	1.182049
1125	1	27.076737	1.147529
1126	9	21.196602	1.154574
1128	2	23.71754	1.161266
1132	1	27.076737	1.148233
1133	1	27.076737	1.153341
1134	1	27.076737	1.163028
1140	1	27.076737	1.176413
1145	1	27.076737	1.162852
1161	2	23.71754	2.128534
1200	314	14.25155	1.149642
1201	4	22.630542	2.821753
1204	2	23.71754	-3.038561
1205	2	23.71754	0.564034
1206	2	23.71754	2.220822
1207	1	27.076737	2.220646
1213	12	20.661037	1.129564
1215	2	23.71754	2.642813
1217	1	27.076737	2.082213
1219	1	27.076737	2.643517
1221	85	16.851896	1.760084
1222	3	23.101084	2.219061
1224	5	22.24989	2.161469
1226	3	23.101084	-2.842888
1237	167	15.510047	2.17186
1239	1337	11.357716	2.621678
1241	23	19.418386	1.56494
1244	1	27.076737	2.952789
1248	1	27.076737	2.015463
1249	3	23.101084	2.203386
1251	35	18.601015	-2.709035
1252	1	27.076737	-2.854336
1254	1	27.076737	2.169042
1257	87	16.805795	0.864675
1258	3	23.101084	2.835315
1261	1	27.076737	-3.137894
1267	103	16.470881	1.374023
1273	589	12.995769	0.167933
1280	27	19.107322	2.122193
1290	26	19.180671	1.051718
1294	4	22.630542	2.812067
1297	3	23.101084	2.159707
1299	1215	11.548969	0.179205
1303	1	27.076737	1.305863
1307	2	23.71754	1.351832
1312	6	21.930232	2.890617
1313	1	27.076737	1.873155
1316	1	27.076737	2.169394
1317	1	27.076737	2.679622
1341	1	27.076737	3.043316
1342	3	23.101084	0.605246
1348	1	27.076737	-2.978679
1350	1	27.076737	3.029226
1351	2	23.71754	2.20321
1358	2	23.71754	-2.951732
1451	1	27.076737	2.707097
1452	1	27.076737	2.657255
1462	1	27.076737	2.647216
1464	1	27.076737	2.64563
1467	1	27.076737	2.61023
1468	1	27.076737	2.663595
1484	1	27.076737	2.649857
1491	1	27.076737	2.624848
1500	1	27.076737	2.65655
1503	1	27.076737	2.607764
1506	1	27.076737	2.656374
1528	1	27.076737	2.166048
1540	1	27.076737	2.653204
1547	1	27.076737	0.178677
1555	1	27.076737	2.665004
1591	2	23.71754	2.54753
1653	24	19.335968	0.831388
1655	1	27.076737	2.166928
1657	2	23.71754	2.564086
1659	37	18.492204	2.096655
1660	16	20.116051	2.116381
1661	2	23.71754	1.377545
1663	2	23.71754	2.1155
1668	37	18.492204	1.823489
1676	1	27.076737	2.932535
1678	1	27.076737	-2.861909
1680	71	17.208301	1.531829
1692	1	27.076737	2.853279
1698	2	23.71754	-2.92003
1699	3	23.101084	2.116205
1701	3	23.101084	2.169218
1704	1	27.076737	2.47074
1705	2	23.71754	2.959482
1706	4	22.630542	2.7742
1712	2	23.71754	1.270463
1715	1	27.076737	1.305511
1723	1	27.076737	1.310443
1725	1	27.076737	1.26606
1727	2	23.71754	2.650562
1729	1	27.076737	0.871544
1733	2	23.71754	2.652499
1734	2	23.71754	2.854865
1736	2	23.71754	2.182251
1738	1	27.076737	1.597699
1739	2	23.71754	1.54451
1741	18	19.890715	1.544686
1742	5	22.24989	2.242837
1747	2	23.71754	2.206028
1749	1	27.076737	2.168866
1754	1	27.076737	0.688024
1757	5	22.24989	3.052651
1759	2	23.71754	1.227489
1761	6	21.930232	-3.019187
1764	49	17.94041	0.55875
1767	5	22.24989	2.159003
1770	1	27.076737	0.838081
1776	1	27.076737	0.563858
1778	1	27.076737	2.652675
1781	3	23.101084	2.126244
1784	23	19.418386	2.200216
1785	210	15.0537	-3.062866
1789	2	23.71754	2.537315
1790	1	27.076737	2.645278
1791	1	27.076737	2.619388
1797	1	27.076737	1.495372
1798	3	23.101084	1.683647
1803	2	23.71754	-2.988718
1810	3	23.101084	-3.088404
1811	2	23.71754	2.951204
1812	2	23.71754	1.064223
1831	1	27.076737	1.702668
1832	5	22.24989	2.271898
1835	37	18.492204	0.820997
1836	28	19.036568	0.759178
1838	2	23.71754	2.2918
1840	4	22.630542	1.70214
1841	4	22.630542	0.8372
1842	1	27.076737	2.638233
1843	2	23.71754	2.16869
1850	2	23.71754	0.805322
1851	3	23.101084	1.785446
1853	30	18.902154	0.563329
1872	1	27.076737	3.011614
1873	1	27.076737	1.925816
1879	1	27.076737	2.583107
1880	8	21.412561	0.878413
1881	1	27.076737	0.878589
1887	8	21.412561	-0.819236
1888	1	27.076737	1.147705
1889	3	23.101084	1.45504
1897	2	23.71754	1.468777
1898	1	27.076737	1.315198
1901	22	19.504347	0.555756
1906	1	27.076737	2.572716
1909	1	27.076737	2.136987
1916	29	18.968232	-2.665356
1930	13	20.51025	1.604392
1931	1	27.076737	2.66747
1932	3	23.101084	2.818055
1935	1	27.076737	1.305687
1938	1	27.076737	1.322243
1942	1	27.076737	1.31784
1945	1	27.076737	1.355882
1955	15	20.239016	0.271493
1956	1	27.076737	2.994706
1965	1	27.076737	-2.933063
1967	2	23.71754	2.153719
1968	3	23.101084	2.202329
1970	8	21.412561	2.275772
1972	1	27.076737	2.092781
1982	7	21.654694	2.827037
1997	2	23.71754	3.008444
1998	7	21.654694	2.558274
2003	3	23.101084	2.918269
2012	3	23.101084	0.270613
2015	2	23.71754	2.525691
2018	2	23.71754	1.586075
2025	3	23.101084	2.209902
2031	1	27.076737	-2.883925
2033	3	23.101084	-2.933591
2035	1	27.076737	2.94046
2036	1	27.076737	0.564738
2042	18	19.890715	1.892353
2043	1	27.076737	1.141012
2044	10	21.001706	2.551581
2047	3	23.101084	1.292478
2048	2	23.71754	2.915979
2050	1	27.076737	2.633126
2055	3	23.101084	2.223992
2060	1	27.076737	1.3233
2072	1	27.076737	1.361166
2107	12	20.661037	0.514191
2108	5	22.24989	2.151077
2110	19	19.786903	1.044321
2116	22	19.504347	0.844421
2118	25	19.256812	-0.047289
2119	40	18.339341	0.875243
2128	36	18.54587	1.087295
2129	11	20.824127	1.22379
2134	8	21.412561	1.712355
2135	1	27.076737	1.026885
2140	5	22.24989	2.649857
2147	1	27.076737	1.060876
2148	2	23.71754	-0.022456
2152	126	16.070486	2.130999
2153	49	17.94041	2.13188
2154	2	23.71754	2.935529
2167	2	23.71754	1.029174
2168	2	23.71754	1.41594
2170	1	27.076737	1.758499
2172	2	23.71754	1.350951
2199	1	27.076737	0.899548
2200	40	18.339341	1.305687
2202	2	23.71754	1.319601
2259	2	23.71754	1.305863
2269	2	23.71754	1.305687
2274	1	27.076737	2.939404
2379	28	19.036568	2.780188
2381	21	19.594169	2.181899
2385	2	23.71754	2.488881
2386	9	21.196602	2.807311
2418	1	27.076737	1.297057
2422	1	27.076737	1.269934
2426	1	27.076737	1.304102
2439	1	27.076737	1.325413
2471	1	27.076737	0.898491
2472	1	27.076737	0.899372
2485	2	23.71754	1.312556
2486	1	27.076737	2.151253
2494	1	27.076737	0.563505
2495	24	19.335968	2.18912
2497	117	16.217767	2.386906
2500	16	20.116051	2.355556
2501	5	22.24989	2.355732
2503	2	23.71754	2.406632
2504	5	22.24989	2.396064
2505	3	23.101084	2.005952
2506	3	23.101084	2.437982
2508	1	27.076737	2.369646
2510	18	19.890715	2.37264
2511	1	27.076737	2.34129
2512	3	23.101084	2.389019
2513	2	23.71754	2.390076
2514	19	19.786903	2.397121
2515	1	27.076737	2.362073
2516	271	14.545322	2.383031
2518	14	20.370038	2.396945
2519	41	18.290878	2.389019
2523	3	23.101084	2.405575
2526	3	23.101084	2.358374
2527	9	21.196602	2.358198
2529	37	18.492204	1.080778
2532	4	22.630542	2.119375
2533	1	27.076737	2.78283
2535	1	27.076737	1.387584
2544	7	21.654694	-2.640347
2547	3	23.101084	0.270613
2551	5	22.24989	2.490114
2553	6	21.930232	1.860122
2559	2	23.71754	2.912104
2561	3	23.101084	1.496957
2571	7	21.654694	1.894642
2572	9	21.196602	2.190353
2575	2	23.71754	3.054412
2576	2	23.71754	2.934824
2578	14	20.370038	-0.148207
2579	1	27.076737	2.334597
2586	7	21.654694	1.598756
2587	1	27.076737	-0.055038
2588	26	19.180671	0.909763
2592	1	27.076737	2.154071
2594	3	23.101084	1.383358
2595	2	23.71754	1.383358
2602	7	21.654694	2.413677
2603	50	17.900623	0.832797
2607	7	21.654694	0.474387
2609	5	22.24989	2.34446
2611	14	20.370038	1.017726
2612	1	27.076737	0.777319
2614	21	19.594169	0.289106
2615	1	27.076737	2.073231
2629	1	27.076737	2.651971
2631	4	22.630542	1.853077
2634	2	23.71754	2.976742
2637	25	19.256812	2.236497
2640	1	27.076737	2.146498
2641	2	23.71754	2.133289
2642	1	27.076737	-2.833201
2646	1	27.076737	3.135076
2647	19	19.786903	1.658814
2648	3	23.101084	2.243013
2669	2	23.71754	2.649329
2683	7	21.654694	-0.022456
2685	8	21.412561	2.2918
2686	52	17.823349	1.414355
2687	38	18.439941	1.759204
2688	5	22.24989	-2.731931
2695	1	27.076737	3.008972
2697	5	22.24989	1.9311
2698	11	20.824127	2.191938
2701	1	27.076737	2.187887
2705	1	27.076737	2.95772
2706	11	20.824127	2.014582
2707	5	22.24989	2.996996
2709	3	23.101084	1.976011
2711	30	18.902154	2.589095
2712	1	27.076737	2.862262
2714	1	27.076737	2.719074
2715	6	21.930232	-2.664828
2716	9	21.196602	-2.638586
2717	2	23.71754	-2.907878
2740	1	27.076737	0.898139
2752	2	23.71754	3.063746
2754	3	23.101084	-2.735629
2764	75	17.09983	1.764664
2769	2	23.71754	2.218709
2818	10	21.001706	0.988138
2819	45	18.107977	0.476148
2820	15	20.239016	-0.017876
2828	608	12.932353	-2.981145
2830	1	27.076737	1.356587
2831	2	23.71754	0.830684
2832	1	27.076737	0.833326
2833	2	23.71754	0.830508
2837	1	27.076737	0.832269
2839	1	27.076737	0.833149
2840	2	23.71754	0.831388
2841	2	23.71754	0.831036
2842	1	27.076737	0.832093
2843	1	27.076737	0.829803
2846	1	27.076737	0.831564
2847	3	23.101084	2.150373
2848	11	20.824127	-0.019462
2852	10	21.001706	0.475444
2854	81	16.947414	0.03496
2856	117	16.217767	1.059644
2857	6	21.930232	0.579356
2860	13	20.51025	1.468777
2861	1	27.076737	0.614405
2865	1	27.076737	0.867317
2873	3	23.101084	1.029527
2874	9	21.196602	1.657757
2875	4	22.630542	-0.015587
2878	6	21.930232	0.032671
2881	3	23.101084	2.206204
2884	1	27.076737	2.649329
2895	7	21.654694	-0.054686
2897	1	27.076737	2.888152
2899	6	21.930232	2.181018
2900	2	23.71754	2.801147
2901	5	22.24989	2.137516
2902	2	23.71754	2.244246
2904	3	23.101084	1.712531
2905	26	19.180671	1.555253
2907	96	16.61056	2.368941
2914	830	12.310529	1.873508
2915	5	22.24989	2.39219
2920	2	23.71754	2.138925
2923	1	27.076737	1.166726
2924	1	27.076737	2.710796
2933	2	23.71754	2.615866
2939	4	22.630542	2.885862
3043	8	21.412561	2.070589
3058	39	18.389009	-0.016644
3064	2	23.71754	2.546473
3084	1	27.076737	1.928634
3087	1	27.076737	2.852751
3089	1	27.076737	2.866136
3096	1	27.076737	1.103498
3110	2	23.71754	2.501562
3112	19	19.786903	2.21184
3130	3	23.101084	2.178024
3132	3	23.101084	1.671495
3134	1	27.076737	1.691749
3140	1	27.076737	2.438334
3141	4	22.630542	1.71711
3144	1	27.076737	2.925842
3146	1	27.076737	2.657607
3147	2	23.71754	2.960714
3152	2	23.71754	2.141743
3208	4	22.630542	2.042233
3209	88	16.783137	0.682564
3212	10	21.001706	0.517185
3213	10	21.001706	0.97211
3215	37	18.492204	1.311323
3216	319	14.220031	-0.110869
3217	3	23.101084	0.044471
3218	6	21.930232	-0.030733
3220	2	23.71754	0.879294
3221	3	23.101084	1.993447
3222	1	27.076737	0.85446
3224	1	27.076737	0.829979
3225	8	21.412561	1.812569
3226	8	21.412561	0.238206
3228	2	23.71754	1.24968
3233	5	22.24989	0.29756
3235	2	23.71754	0.256347
3238	8	21.412561	1.618129
3239	9	21.196602	0.245075
3242	1	27.076737	1.358348
3243	9	21.196602	1.476174
3244	1	27.076737	0.405347
3245	7	21.654694	0.507674
3248	45	18.107977	0.566147
3249	36	18.54587	0.921915
3252	10	21.001706	-0.453781
3253	12	20.661037	0.256523
3254	5	22.24989	-0.373997
3255	138	15.889599	-0.304781
3257	701	12.648023	0.964185
3261	22	19.504347	-0.34705
3262	14	20.370038	1.419991
3265	16	20.116051	1.145592
3267	125	16.086325	-0.043414
3268	1	27.076737	2.151958
3269	158	15.620321	1.374727
3272	1	27.076737	0.817827
3274	3	23.101084	1.588365
3275	3	23.101084	1.24968
3277	4	22.630542	-0.040949
3278	1	27.076737	0.681332
3287	2	23.71754	-0.152434
3292	182	15.338777	0.853756
3296	1	27.076737	1.328407
3300	42	18.243561	1.928458
3301	65	17.382907	0.87172
3302	31	18.83819	1.373847
3303	104	16.4517	0.753718
3304	11	20.824127	0.912405
3305	1	27.076737	1.280854
3307	29	18.968232	0.843717
3308	21	19.594169	0.822758
3312	3	23.101084	-0.130419
3313	28	19.036568	1.346548
3314	1	27.076737	0.271141
3316	7	21.654694	-0.012769
3319	2	23.71754	-0.28981
3320	577	13.036883	0.692956
3321	2	23.71754	0.855517
3322	1	27.076737	0.981269
3323	2	23.71754	1.568287
3324	5	22.24989	1.424218
3325	5	22.24989	-0.015939
3326	3	23.101084	-0.248421
3327	65	17.382907	-0.089206
3328	1	27.076737	1.490088
3329	28	19.036568	1.569167
3330	21	19.594169	0.568613
3333	4	22.630542	1.10297
3335	1	27.076737	-0.018757
3336	2	23.71754	1.626759
3340	28	19.036568	0.457832
3344	6	21.930232	1.439717
3346	1	27.076737	0.27167
3347	5	22.24989	1.680653
3351	1	27.076737	-0.048698
3352	59	17.574227	1.422809
3354	10	21.001706	2.27542
3356	2778	9.895707	2.732107
3357	2	23.71754	2.482893
3359	3	23.101084	2.143152
3360	31	18.83819	2.086088
3363	3	23.101084	2.003486
3364	2	23.71754	2.608645
3369	1	27.076737	2.924785
3370	1	27.076737	1.369972
3379	2	23.71754	-2.908758
3380	1	27.076737	2.145794
3382	2	23.71754	1.652297
3388	11	20.824127	2.145618
3389	2	23.71754	1.882314
3390	1	27.076737	2.188768
3392	2	23.71754	1.070211
3401	3	23.101084	-2.639818
3402	1	27.076737	1.875973
3428	3	23.101084	2.146146
3447	11	20.824127	-3.028522
3449	2	23.71754	1.60175
3450	10	21.001706	2.234912
3452	2	23.71754	2.237906
3455	3	23.101084	2.842536
3456	3	23.101084	2.117614
3458	2	23.71754	2.610758
3462	56	17.677218	1.94836
3464	7	21.654694	2.239139
3465	1	27.076737	-3.055469
3479	10	21.001706	2.236497
3481	2	23.71754	2.207613
3482	1	27.076737	2.531327
3484	6	21.930232	1.722746
3488	1	27.076737	2.352914
3491	716	12.605724	0.149264
3494	2	23.71754	3.014608
3495	1	27.076737	2.944335
3496	1	27.076737	2.340409
3502	1	27.076737	0.167053
3505	3	23.101084	2.653732
3506	1	27.076737	1.860122
3512	5	22.24989	2.235616
3527	3	23.101084	2.093309
3538	1	27.076737	2.650386
3549	1669	10.914352	1.112833
3551	1	27.076737	1.689811
3557	1	27.076737	2.916508
3561	381	13.865598	2.706745
3566	1	27.076737	2.188063
3571	1	27.076737	3.024999
3573	19	19.786903	1.758852
3575	1	27.076737	1.210405
3578	6	21.930232	-3.042435
3582	2	23.71754	2.203034
3583	1	27.076737	1.635213
3584	1	27.076737	2.333541
3585	2	23.71754	2.97956
3593	11	20.824127	-2.847467
3595	8	21.412561	2.554223
3596	1	27.076737	1.714997
3597	7	21.654694	1.599636
3598	1	27.076737	2.257984
3599	2	23.71754	-2.868074
3602	36	18.54587	2.320155
3603	1	27.076737	1.684528
3605	8	21.412561	2.499801
3607	1	27.076737	1.733314
3613	1	27.076737	1.851668
3614	1	27.076737	3.02905
3621	1	27.076737	2.960714
3633	4	22.630542	2.319451
3634	2	23.71754	2.262387
3640	4	22.630542	1.718343
3644	1	27.076737	2.616746
3648	2	23.71754	2.583811
3655	1	27.076737	3.03997
3659	3	23.101084	2.133113
3661	4	22.630542	2.107575
3662	18	19.890715	2.108103
3663	6	21.930232	2.079219
3670	2	23.71754	-3.102846
3671	3	23.101084	2.110041
3676	42	18.243561	2.162701
3680	4	22.630542	1.835113
3681	5	22.24989	2.308707
3685	2	23.71754	2.207789
3699	2	23.71754	-3.112708
3700	4	22.630542	2.833378
3701	15	20.239016	2.201977
3707	1	27.076737	2.909991
3709	1	27.076737	-2.921263
3714	4	22.630542	2.611639
3718	2	23.71754	0.409045
3720	8	21.412561	1.857304
3724	1	27.076737	2.665709
3727	2	23.71754	1.869985
3728	3	23.101084	-3.130321
3729	1	27.076737	2.717313
3734	4	22.630542	1.97742
3737	13	20.51025	2.642989
3741	61	17.508399	1.554373
3742	10	21.001706	-3.091045
3745	4	22.630542	2.779132
3753	1	27.076737	2.648977
3754	41	18.290878	2.206732
3755	3	23.101084	2.114444
3756	2	23.71754	2.114444
3758	59	17.574227	1.851668
3762	3	23.101084	2.739504
3764	4	22.630542	2.823867
3769	1	27.076737	2.951732
3770	6	21.930232	-2.890089
3776	13	20.51025	2.86279
3778	3	23.101084	2.527452
3783	2	23.71754	2.226282
3784	4	22.630542	2.124131
3786	308	14.290041	2.447844
3790	4	22.630542	1.738597
3794	3	23.101084	2.263268
3795	1	27.076737	2.867722
3801	6	21.930232	-2.871948
3804	1	27.076737	2.322621
3807	3	23.101084	2.92866
3810	1	27.076737	1.718519
3813	1	27.076737	2.447316
3815	2	23.71754	2.797977
3816	10	21.001706	1.688579
3820	4	22.630542	1.832999
3825	1	27.076737	2.438862
3826	2	23.71754	-3.12944
3832	2	23.71754	2.117966
3833	3	23.101084	-2.812595
3836	11	20.824127	2.775081
3839	1	27.076737	2.750952
3845	1	27.076737	-2.990303
3848	1	27.076737	2.308355
3851	3	23.101084	2.133817
3855	4	22.630542	1.594177
3900	7	21.654694	-3.039794
3901	2	23.71754	3.081182
3905	1	27.076737	1.716758
3909	2	23.71754	2.586453
3911	2	23.71754	-3.088227
3912	8	21.412561	2.145089
3917	3	23.101084	1.744233
3918	1	27.076737	1.875621
3923	1	27.076737	2.14368
3925	4	22.630542	-2.954022
3927	2	23.71754	1.885836
3930	1	27.076737	2.955255
3931	6	21.930232	-3.136837
3932	7	21.654694	2.516885
3933	6	21.930232	-3.092983
3935	1	27.076737	2.798505
3939	1	27.076737	1.870514
3944	2	23.71754	1.866463
3949	1	27.076737	1.872803
3952	1	27.076737	2.950323
3955	2	23.71754	1.153517
3965	1	27.076737	2.93412
3966	1	27.076737	2.98907
3976	1	27.076737	2.416847
3999	1	27.076737	2.221526
4004	16	20.116051	1.657757
4005	2	23.71754	1.658462
4007	3	23.101084	2.07781
4015	1	27.076737	3.128031
4039	2	23.71754	-3.124333
4043	2	23.71754	-2.811362
4046	3	23.101084	2.955783
4050	2	23.71754	1.872979
4057	1	27.076737	3.007211
4058	11	20.824127	1.996794
4130	1	27.076737	2.220998
4133	2	23.71754	2.742322
4134	143	15.818805	2.050335
4136	5	22.24989	2.687019
4150	3	23.101084	2.648625
4158	2	23.71754	2.108456
4166	2	23.71754	1.164965
4172	2	23.71754	2.076577
4179	2	23.71754	-2.917564
4181	32	18.776208	-2.788642
4182	1	27.076737	2.669935
4183	3	23.101084	2.853279
4188	2	23.71754	3.136309
4190	2	23.71754	2.206732
4195	1	27.076737	1.915777
4198	2	23.71754	1.202479
4201	3	23.101084	2.200568
4202	2	23.71754	2.417727
4208	3	23.101084	-2.946448
4212	1	27.076737	2.656198
4230	153	15.684319	-2.673458
4232	5	22.24989	-3.05494
4237	5	22.24989	2.088378
4243	3	23.101084	2.914042
4246	2	23.71754	2.49258
4249	5	22.24989	1.776992
4250	6	21.930232	2.031666
4261	10	21.001706	2.198278
4262	2	23.71754	-3.024823
4263	1	27.076737	3.016545
4264	5	22.24989	2.865784
4265	4	22.630542	2.87459
4266	3	23.101084	2.987837
4267	7	21.654694	2.78195
4268	1	27.076737	3.035391
4269	1	27.076737	2.984491
4270	10	21.001706	1.599636
4271	1	27.076737	-3.000166
4274	3	23.101084	2.772087
4277	1	27.076737	-3.126798
4284	1	27.076737	2.74197
4306	4	22.630542	1.973545
4307	2	23.71754	-2.862438
4314	4	22.630542	2.799562
4319	5	22.24989	2.736862
4323	875	12.205027	-3.128912
4324	1	27.076737	2.223112
4352	1	27.076737	1.78298
4355	3	23.101084	-3.089989
4358	5	22.24989	2.80555
4364	2	23.71754	3.001047
4366	2	23.71754	3.012318
4373	4	22.630542	-2.993826
4378	3	23.101084	2.664123
4382	5	22.24989	1.639969
4385	2	23.71754	2.198983
4387	2	23.71754	1.601926
4411	1	27.076737	2.903651
4434	7	21.654694	1.647894
4436	67	17.322995	2.539604
4452	1	27.076737	2.919149
4456	1	27.076737	2.611639
4459	4	22.630542	2.409274
4469	3	23.101084	2.337592
4470	4	22.630542	2.313639
4471	2	23.71754	-2.946801
4492	2	23.71754	2.070941
4493	2	23.71754	1.708657
4497	1	27.076737	-2.87371
4511	3	23.101084	2.308707
4515	27	19.107322	2.008946
4528	5	22.24989	2.108984
4531	1	27.076737	3.007915
4538	94	16.652329	2.053681
4543	2	23.71754	-2.899248
4544	17	20.000211	2.643869
4546	2	23.71754	2.744612
4549	1	27.076737	3.015313
4555	1	27.076737	2.636824
4557	12	20.661037	2.269432
4565	51	17.861613	-3.010733
4569	2	23.71754	-2.906116
4574	3	23.101084	-3.052298
4581	7	21.654694	3.059519
4583	1	27.076737	1.109662
4587	1	27.076737	-2.834434
4589	78	17.02217	1.078665
4595	4	22.630542	-2.943454
4596	1	27.076737	2.976742
4597	8	21.412561	2.828798
4600	7	21.654694	2.201977
4601	2	23.71754	-2.852047
4604	1	27.076737	-3.095977
4605	2	23.71754	2.108632
4608	1	27.076737	1.742296
4609	12	20.661037	1.985698
4611	2	23.71754	2.081861
4613	4	22.630542	2.077282
4616	1	27.076737	2.108103
4618	16	20.116051	2.775961
4621	34	18.657725	2.766979
4623	1	27.076737	2.013349
4628	13	20.51025	1.853253
4629	3	23.101084	1.890415
4631	2	23.71754	0.138521
4635	118	16.200857	2.002606
4637	202	15.13109	1.981999
4641	2	23.71754	2.002077
4642	2	23.71754	2.008066
4645	10	21.001706	2.081685
4648	20	19.688215	1.871042
4651	44	18.152158	2.776314
4655	3	23.101084	1.997322
4657	78	17.02217	1.850612
4658	3	23.101084	2.009651
4661	3	23.101084	2.031138
4662	4	22.630542	1.949064
4663	7	21.654694	2.412444
4665	1	27.076737	2.053857
4668	1	27.076737	2.430056
4669	3	23.101084	2.447844
4670	20	19.688215	2.475496
4671	2	23.71754	1.989925
4672	2	23.71754	2.401348
4673	5	22.24989	2.365067
4675	4	22.630542	2.383912
4677	4	22.630542	2.35855
4678	2	23.71754	2.357141
4680	5	22.24989	2.372992
4682	3	23.101084	2.380389
4683	1	27.076737	2.358726
4685	9	21.196602	2.366123
4686	4	22.630542	2.383207
4688	1	27.076737	2.351681
4691	3	23.101084	2.372288
4693	6	21.930232	2.348159
4694	10	21.001706	2.38444
4695	2	23.71754	2.378452
4704	3	23.101084	2.363658
4707	1	27.076737	2.369118
4709	3	23.101084	2.365947
4710	1	27.076737	2.400996
4711	2	23.71754	2.373873
4713	105	16.432701	2.39536
4716	28	19.036568	2.371759
4717	3	23.101084	2.101058
4718	2	23.71754	2.364714
4719	1	27.076737	1.86611
4721	9	21.196602	2.387787
4723	2	23.71754	2.393599
4725	118	16.200857	2.377571
4729	1	27.076737	2.363305
4730	2	23.71754	2.100002
4732	19	19.786903	2.379157
4733	1	27.076737	2.376515
4739	43	18.197337	1.766777
4741	7	21.654694	2.768917
4744	1	27.076737	1.756562
4747	9	21.196602	1.95382
4750	42	18.243561	2.763633
4755	151	15.710502	1.92335
4758	1	27.076737	1.92018
4759	3	23.101084	1.729439
4760	8	21.412561	2.001725
4761	71	17.208301	1.648775
4762	3	23.101084	2.785648
4763	2	23.71754	1.805172
4764	4	22.630542	1.854662
4765	9	21.196602	2.774729
4766	287	14.430911	2.451543
4767	5	22.24989	2.765218
4768	64	17.413549	1.791258
4769	1	27.076737	1.89112
4770	13	20.51025	1.808694
4771	4	22.630542	1.741592
4773	2	23.71754	1.850259
4775	81	16.947414	1.729967
4776	1	27.076737	2.726999
4780	35	18.601015	1.946422
4781	1	27.076737	1.799184
4782	3	23.101084	1.948712
4783	3	23.101084	1.952587
4787	4	22.630542	1.956638
4788	85	16.851896	1.893938
4789	9	21.196602	2.052448
4795	43	18.197337	1.652121
4796	4	22.630542	1.646133
4800	20	19.688215	1.643139
4801	1	27.076737	1.990805
4802	19	19.786903	1.778401
4804	5	22.24989	1.762198
4805	4	22.630542	1.65899
4807	1	27.076737	1.839516
4808	63	17.444669	2.060902
4809	2	23.71754	2.035365
4812	36	18.54587	2.043642
4815	1	27.076737	2.043466
4816	1	27.076737	2.050159
4818	3	23.101084	1.853782
4820	1	27.076737	1.749517
4823	3	23.101084	2.796568
4826	63	17.444669	1.779458
4829	2	23.71754	1.845152
4831	1	27.076737	1.808694
4832	1	27.076737	1.643667
4833	1	27.076737	1.80253
4835	4	22.630542	1.883723
4837	98	16.569647	2.048398
4841	1	27.076737	2.073055
4842	3	23.101084	1.694919
4844	2	23.71754	1.84885
4845	3	23.101084	1.950649
4846	1	27.076737	1.765192
4847	60	17.541042	2.06284
4848	1	27.076737	2.081333
4849	1	27.076737	2.006833
4850	1	27.076737	1.897813
4851	4	22.630542	1.77664
4853	1	27.076737	1.864349
4854	6	21.930232	1.772765
4855	3	23.101084	1.657053
4857	1	27.076737	1.012795
4858	1	27.076737	1.771356
4859	1	27.076737	2.048574
4862	20	19.688215	1.659166
4864	1	27.076737	2.374401
4908	2	23.71754	-3.032573
4913	2	23.71754	2.943102
4917	1	27.076737	-2.929012
4922	7	21.654694	2.89097
4926	3	23.101084	1.825426
4927	9	21.196602	3.019892
4943	6	21.930232	-3.021653
4954	2	23.71754	2.670288
4961	2	23.71754	2.497335
4963	2	23.71754	-3.024295
4965	3	23.101084	-2.930421
4966	1	27.076737	2.854688
4979	1	27.076737	2.963885
4983	3	23.101084	1.109134
4986	1	27.076737	-2.86825
4997	2	23.71754	2.830912
5002	1	27.076737	2.91457
5006	39	18.389009	-2.878641
5009	4	22.630542	2.11779
5015	5	22.24989	2.53256
5033	4	22.630542	2.727352
5048	6	21.930232	-2.851342
5049	4	22.630542	2.826333
5050	24	19.335968	2.220998
5051	1	27.076737	2.429175
5055	1	27.076737	2.962828
5056	25	19.256812	2.185245
5058	1	27.076737	2.165343
5061	2	23.71754	3.074138
5062	5	22.24989	1.021425
5063	2	23.71754	-3.088932
5064	1	27.076737	1.273281
5067	4	22.630542	1.040446
5068	2	23.71754	1.164613
5069	1	27.076737	1.040446
5074	1	27.076737	3.03134
5078	24	19.335968	2.14368
5080	1	27.076737	1.069859
5087	5	22.24989	1.667092
5088	1	27.076737	3.020068
5089	52	17.823349	1.061581
5109	3	23.101084	2.820168
5112	4	22.630542	3.04314
5180	1	27.076737	2.674162
5182	1	27.076737	2.68156
5264	1	27.076737	2.165519
5377	19	19.786903	1.520557
5379	3	23.101084	0.379281
5380	3	23.101084	-0.396717
5381	10	21.001706	0.837905
5382	1	27.076737	1.623941
5384	9	21.196602	1.341264
5385	7	21.654694	0.555051
5386	3	23.101084	-0.030557
5387	4	22.630542	-0.018933
5388	11	20.824127	1.02935
5390	7	21.654694	1.146296
5391	25	19.256812	1.552964
5392	5	22.24989	1.348309
5394	5	22.24989	1.669733
5396	10	21.001706	1.362047
5397	3	23.101084	1.670086
5400	173	15.439769	1.413122
5401	1	27.076737	0.721488
5403	6	21.930232	0.562977
5404	2	23.71754	0.521236
5407	2	23.71754	0.203862
5408	43	18.197337	1.569519
5409	3	23.101084	0.625324
5410	45	18.107977	1.286666
5413	32	18.776208	1.05207
5415	2	23.71754	-0.387558
5416	3	23.101084	2.015815
5417	1	27.076737	1.094868
5418	5	22.24989	1.111776
5419	2	23.71754	1.150875
5420	1	27.076737	0.849705
5421	3	23.101084	0.57372
5422	5	22.24989	0.275897
5425	2	23.71754	0.208265
5427	7	21.654694	1.042031
5429	5	22.24989	0.024393
5430	22	19.504347	0.663719
5431	4	22.630542	0.08903
5432	22	19.504347	1.274161
5433	8	21.412561	-0.040949
5434	8	21.412561	1.832119
5435	6	21.930232	0.501686
5436	3	23.101084	1.309034
5459	297	14.362592	1.036043
5462	44	18.152158	1.066512
5463	3	23.101084	0.931426
5464	4	22.630542	0.606832
5466	13	20.51025	1.070563
5467	5	22.24989	-0.013473
5468	6	21.930232	-0.021399
5469	2	23.71754	1.616544
5470	1	27.076737	1.581672
5471	6	21.930232	-0.093609
5474	2	23.71754	2.153367
5479	2	23.71754	2.150373
5480	4	22.630542	0.021751
5483	76	17.073607	0.428595
5486	39	18.389009	1.536056
5487	3	23.101084	1.572161
5489	1	27.076737	1.583257
5491	6	21.930232	0.826985
5495	3	23.101084	-0.044471
5498	1	27.076737	-0.244899
5500	2	23.71754	1.050837
5501	1	27.076737	0.718846
5503	7	21.654694	1.038861
5504	3	23.101084	0.27801
5511	94	16.652329	1.877911
5512	1	27.076737	-0.188892
5513	2	23.71754	0.272022
5515	18	19.890715	1.227489
5516	1	27.076737	1.607034
5517	3	23.101084	0.670588
5518	45	18.107977	0.915223
5520	1	27.076737	0.711801
5521	5	22.24989	0.600667
5522	3	23.101084	0.918041
5523	12	20.661037	-0.020342
5527	2	23.71754	-0.9862
5532	4	22.630542	1.360285
5535	2	23.71754	1.320129
5536	4	22.630542	1.492906
5537	12	20.661037	-0.201573
5538	7	21.654694	0.930722
5539	15	20.239016	0.698944
5547	8	21.412561	0.144685
5550	5	22.24989	-0.852875
5551	4	22.630542	1.471947
5552	9	21.196602	1.090465
5553	7	21.654694	0.124255
5557	3	23.101084	1.024771
5558	1	27.076737	-0.098189
5560	6	21.930232	1.470362
5563	16	20.116051	0.028268
5564	3	23.101084	2.708859
5565	3	23.101084	0.41204
5568	28	19.036568	-0.014178
5569	1	27.076737	0.875595
5572	1	27.076737	-0.21443
5573	11	20.824127	0.139754
5578	18	19.890715	0.421902
5579	2	23.71754	0.36343
5580	4	22.630542	1.229602
5583	8	21.412561	1.624822
5586	1	27.076737	1.343378
5587	6	21.930232	1.085005
5588	42	18.243561	0.462235
5591	2	23.71754	0.029501
5592	5	22.24989	-0.352686
5593	2	23.71754	-0.172336
5594	1	27.076737	0.413272
5598	3	23.101084	-0.344585
5600	2	23.71754	1.050661
5601	1	27.076737	0.832445
5602	20	19.688215	1.388289
5603	42	18.243561	0.500453
5605	6	21.930232	0.660725
5606	101	16.509804	0.327324
5609	2	23.71754	1.347428
5610	22	19.504347	0.47562
5612	1	27.076737	1.179231
5615	7	21.654694	1.057002
5616	7	21.654694	2.509664
5617	164	15.546133	-0.942874
5618	1	27.076737	1.420696
5619	2	23.71754	0.841603
5621	2	23.71754	2.854336
5624	3	23.101084	0.85675
5626	3	23.101084	1.473532
5628	1	27.076737	0.460473
5629	2	23.71754	-0.916632
5630	1	27.076737	1.310266
5631	8	21.412561	1.030759
5639	7	21.654694	1.699146
5640	1	27.076737	2.092428
5641	5	22.24989	2.561268
5642	1	27.076737	-2.867545
5645	23	19.418386	2.329842
5647	1	27.076737	1.087823
5650	30	18.902154	-2.8487
5651	4	22.630542	2.203914
5656	1	27.076737	-3.007387
5658	1	27.076737	-2.820697
5661	3	23.101084	2.016696
5662	1	27.076737	2.69336
5663	1	27.076737	2.170627
5664	2	23.71754	2.265205
5665	1	27.076737	2.61886
5668	23	19.418386	-3.118344
5669	4	22.630542	0.524758
5690	9	21.196602	2.256575
5691	1	27.076737	3.096681
5692	1	27.076737	1.700027
5693	12	20.661037	-3.049656
5702	1	27.076737	1.247743
5703	1	27.076737	2.933768
5704	4	22.630542	2.519526
5707	1	27.076737	2.269432
5713	58	17.607971	1.545567
5714	2	23.71754	2.954902
5716	2	23.71754	2.923376
5718	4	22.630542	2.34675
5719	3	23.101084	2.114796
5723	4	22.630542	1.608971
5726	4	22.630542	2.117966
5728	1	27.076737	3.008796
5731	3	23.101084	2.902242
5738	4	22.630542	2.20092
5739	2	23.71754	2.132232
5742	4	22.630542	-3.052122
5752	2	23.71754	-3.107601
5758	1	27.076737	3.031516
5760	8	21.412561	2.843593
5764	2	23.71754	0.697006
5766	2	23.71754	2.198454
5769	47	18.022439	2.317337
5772	1	27.076737	-2.682264
5773	2	23.71754	2.923552
5778	16	20.116051	2.564966
5783	1	27.076737	2.128886
5784	5	22.24989	2.070413
5786	2	23.71754	2.340938
5794	1	27.076737	-3.100204
5800	1	27.076737	2.647039
5802	1	27.076737	2.652147
5957	1	27.076737	2.166752
5972	2	23.71754	2.54753
5974	1	27.076737	2.660601
5978	1	27.076737	2.166576
6022	1	27.076737	2.954198
6025	1	27.076737	2.659016
6026	1	27.076737	2.658487
6034	2	23.71754	2.673282
6035	2	23.71754	2.777194
6036	3	23.101084	2.650738
6037	1	27.076737	2.656726
6038	1	27.076737	2.658135
6045	1	27.076737	2.625905
6050	1	27.076737	2.651443
6056	3	23.101084	2.843593
6057	9	21.196602	1.495372
6058	2	23.71754	2.278414
6059	11	20.824127	2.0919
6061	1	27.076737	2.695649
6062	8	21.412561	-3.033982
6065	2	23.71754	3.103374
6066	1	27.076737	2.982906
6067	16	20.116051	1.037628
6068	7	21.654694	2.43534
6071	3	23.101084	2.817703
6072	16	20.116051	1.449404
6073	2	23.71754	2.799738
6074	1	27.076737	1.260776
6075	2	23.71754	2.626081
6078	2	23.71754	2.555456
6079	45	18.107977	2.927427
6083	6	21.930232	1.556839
6099	1	27.076737	2.132408
6102	3	23.101084	2.254638
6106	3	23.101084	2.128181
6109	3	23.101084	2.946625
6111	3	23.101084	2.902418
6112	4	22.630542	2.235969
6122	15	20.239016	2.191057
6123	1	27.076737	1.974426
6124	3	23.101084	2.84007
6126	1	27.076737	2.994354
6127	1	27.076737	1.460323
6128	117	16.217767	2.878641
6130	21	19.594169	2.52481
6133	1	27.076737	1.706719
6137	2	23.71754	-2.84236
6142	2	23.71754	2.622558
6147	3	23.101084	1.835289
6157	1	27.076737	2.573948
6163	5	22.24989	1.746347
6167	13	20.51025	-3.138599
6171	2	23.71754	2.310645
6174	1	27.076737	2.591561
6180	1	27.076737	1.534999
6181	27	19.107322	2.258865
6182	1	27.076737	2.170451
6187	2	23.71754	1.516683
6189	4	22.630542	2.091019
6192	2	23.71754	2.126772
6193	1	27.076737	1.613374
6197	1	27.076737	2.8878
6198	2	23.71754	2.843945
6199	2	23.71754	1.898341
6200	8	21.412561	2.165872
6203	10	21.001706	-2.966703
6209	2	23.71754	1.162675
6216	1	27.076737	2.746197
6220	4	22.630542	2.910167
6221	23	19.418386	-2.740913
6222	2	23.71754	2.841831
6239	2	23.71754	-2.924609
6241	2	23.71754	2.319627
6245	2	23.71754	2.693712
6250	6	21.930232	2.800443
6253	2	23.71754	2.8996
6254	1	27.076737	2.933063
6255	1	27.076737	2.591032
6260	1	27.076737	-3.066917
6261	4	22.630542	2.876528
6262	1	27.076737	2.104405
6263	5	22.24989	2.189824
6279	8	21.412561	0.185193
6280	1	27.076737	1.235766
6289	1	27.076737	2.696002
6290	1	27.076737	3.010557
6295	10	21.001706	2.259921
6296	5	22.24989	-2.813652
6297	1	27.076737	3.00316
6298	11	20.824127	-2.829503
6300	10	21.001706	-2.95684
6302	1	27.076737	3.104255
6304	3	23.101084	1.848674
6306	4	22.630542	0.986024
6308	1	27.076737	3.002984
6309	1	27.076737	3.017426
6312	2	23.71754	-2.955078
6315	7	21.654694	-2.84553
6316	10	21.001706	-3.10584
6318	4	22.630542	3.052474
6320	24	19.335968	1.046963
6325	41	18.290878	2.174326
6327	178	15.383034	2.285459
6331	2	23.71754	3.131906
6332	7	21.654694	1.718343
6334	2	23.71754	2.783535
6337	4	22.630542	-3.029226
6341	1	27.076737	-2.780541
6342	2	23.71754	1.720281
6348	1	27.076737	-2.911928
6349	3	23.101084	-2.794983
6355	1	27.076737	2.767508
6356	2	23.71754	2.821049
6360	10	21.001706	2.803965
6361	4	22.630542	2.55387
6364	10	21.001706	1.966677
6366	4	22.630542	2.201096
6367	6	21.930232	-2.831616
6368	3	23.101084	2.815941
6370	2	23.71754	2.708154
6371	1	27.076737	2.984843
6372	5	22.24989	0.152258
6373	2	23.71754	2.252876
6377	1	27.076737	3.112004
6379	3	23.101084	0.965946
6380	2	23.71754	2.827389
6381	1	27.076737	2.966703
6382	1	27.076737	2.915099
6383	1	27.076737	2.906469
6384	1	27.076737	2.91774
6385	1	27.076737	2.892555
6386	1	27.076737	2.913161
6387	1	27.076737	2.912809
6388	1	27.076737	2.915979
6389	131	15.993119	2.914042
6394	3	23.101084	-2.907701
6395	4	22.630542	2.110745
6400	8	21.412561	2.148612
6402	5	22.24989	2.642284
6404	5	22.24989	2.925314
6405	9	21.196602	2.558097
6407	14	20.370038	2.313815
6408	2	23.71754	2.510368
6410	1	27.076737	2.947505
6412	15	20.239016	1.819438
6419	3	23.101084	2.582755
6423	10	21.001706	2.875119
6428	7	21.654694	2.557041
6429	25	19.256812	1.674489
6431	1	27.076737	3.001047
6432	11	20.824127	2.659896
6433	1	27.076737	2.202505
6435	3	23.101084	2.803965
6448	2	23.71754	-0.9626
6450	5	22.24989	2.471973
6451	3	23.101084	2.551229
6453	566	13.075327	1.393397
6456	4	22.630542	2.228395
6458	2	23.71754	1.614783
6459	15	20.239016	-3.023238
6461	605	12.942234	1.164613
6462	2	23.71754	2.863495
6468	1	27.076737	-2.750248
6469	1	27.076737	2.255342
6471	8	21.412561	1.672727
6473	9	21.196602	2.069532
6478	8	21.412561	1.503826
6479	1	27.076737	2.728761
6482	3	23.101084	2.594203
6485	2	23.71754	2.570426
6487	8	21.412561	1.706015
6488	1	27.076737	-3.076603
6493	4	22.630542	2.532912
6494	1	27.076737	1.232949
6496	9	21.196602	2.884453
6501	1	27.076737	3.058463
6503	49	17.94041	1.709537
6505	20	19.688215	1.68171
6508	5	22.24989	0.959782
6509	68	17.293699	2.164287
6510	1	27.076737	-2.842536
6517	134	15.948095	2.868074
6522	3	23.101084	2.500857
6524	2	23.71754	2.985724
6527	2	23.71754	2.636472
6528	2	23.71754	2.647568
6534	5	22.24989	2.86279
6536	14	20.370038	2.575357
6539	113	16.286877	2.290391
6540	1	27.076737	-2.836019
6541	1	27.076737	2.933944
6544	1	27.076737	2.93958
6547	2	23.71754	-2.78829
6550	2	23.71754	2.672225
6551	1	27.076737	0.180262
6565	1	27.076737	1.969671
6566	3	23.101084	2.995235
6568	17	20.000211	1.463317
6569	2	23.71754	3.004041
6579	1	27.076737	1.887245
6580	5	22.24989	1.936207
6582	12	20.661037	2.49029
6587	1	27.076737	2.752889
6591	1	27.076737	2.977622
6594	4	22.630542	2.842184
6596	3	23.101084	2.514771
6597	4	22.630542	2.798857
6598	4	22.630542	2.542775
6612	2	23.71754	-3.021477
6614	2	23.71754	2.966879
6619	28	19.036568	2.111274
6620	3	23.101084	-2.961771
6621	15	20.239016	-2.961067
6624	2	23.71754	-2.956135
6628	1	27.076737	-3.138775
6629	5	22.24989	2.093133
6639	1	27.076737	0.165644
6641	3	23.101084	1.697209
6646	2	23.71754	2.972515
6648	38	18.439941	1.729263
6650	5	22.24989	2.788995
6652	1	27.076737	3.100732
6653	4	22.630542	2.24319
6656	13	20.51025	1.040094
6658	3	23.101084	0.466638
6661	24	19.335968	0.951856
6662	9	21.196602	0.101183
6663	70	17.236364	0.333841
6666	2	23.71754	0.746673
6667	36	18.54587	1.57357
6671	2	23.71754	0.253353
6673	1	27.076737	0.178501
6674	1	27.076737	1.581496
6677	21	19.594169	0.803913
6678	6	21.930232	1.302869
6690	7	21.654694	-0.062436
6693	2	23.71754	0.293157
6694	3	23.101084	-0.072651
6695	17	20.000211	0.602428
6696	2	23.71754	1.288956
6697	27	19.107322	-0.244194
6699	1	27.076737	-0.016467
6700	8	21.412561	1.425979
6702	24	19.335968	-0.291748
6703	11	20.824127	-0.293157
6704	1	27.076737	0.06631
6706	10	21.001706	0.455014
6710	1	27.076737	0.620569
6711	1	27.076737	0.270437
6712	1	27.076737	-0.344761
6713	9	21.196602	1.448171
6714	160	15.595285	-0.950447
6717	4	22.630542	1.049076
6720	2	23.71754	0.543956
6722	1	27.076737	0.415386
6724	9	21.196602	0.63959
6730	73	17.15333	0.77679
6731	1	27.076737	-0.163706
6733	2	23.71754	0.717789
6734	5	22.24989	1.013499
6735	7	21.654694	0.748082
6736	12	20.661037	1.457329
6738	2	23.71754	1.319073
6739	11	20.824127	1.458914
6740	11	20.824127	0.469103
6741	1	27.076737	0.614229
6744	1	27.076737	1.589421
6746	73	17.15333	0.309712
6747	42	18.243561	0.918745
6750	2	23.71754	1.689283
6752	1	27.076737	1.034106
6758	2	23.71754	1.52496
6760	2	23.71754	1.301813
6761	1	27.076737	-0.152258
6762	204	15.11146	1.567406
6764	4	22.630542	0.514015
6767	6	21.930232	0.021751
6769	4	22.630542	0.923148
6770	13	20.51025	0.840194
6772	10	21.001706	0.79634
6773	1	27.076737	1.473004
6774	18	19.890715	1.445705
6775	1	27.076737	0.788238
6776	4	22.630542	0.767632
6778	7	21.654694	-0.87084
6779	4	22.630542	1.044673
6782	12	20.661037	1.036571
6784	1	27.076737	0.418028
6785	17	20.000211	0.826105
6786	4	22.630542	0.659668
6788	5	22.24989	-0.177268
6789	13	20.51025	-0.366776
6790	3	23.101084	0.419613
6791	1	27.076737	0.928784
6794	1	27.076737	1.554725
6798	3	23.101084	0.528457
6799	17	20.000211	1.564764
6800	7	21.654694	-0.010303
6801	5	22.24989	-0.015235
6802	6	21.930232	0.57372
6803	4	22.630542	0.456246
6805	39	18.389009	0.658788
6807	4	22.630542	-0.28893
6810	2	23.71754	1.933566
6813	22	19.504347	1.87386
6820	8	21.412561	-0.064549
6821	17	20.000211	0.378752
6822	6	21.930232	0.274488
6824	2	23.71754	0.954322
6828	6	21.930232	0.261102
6829	1	27.076737	0.759002
6830	141	15.846822	0.762524
6834	3	23.101084	0.822054
6837	1	27.076737	0.751957
6838	2	23.71754	2.253053
6840	2	23.71754	1.354121
6846	56	17.677218	-0.362901
6848	25	19.256812	1.273985
6849	52	17.823349	-0.29527
6850	14	20.370038	-0.066663
6851	14	20.370038	0.906593
6853	9	21.196602	1.624822
6854	165	15.534032	0.068424
6855	13	20.51025	0.460473
6856	2	23.71754	0.058385
6857	1	27.076737	-0.046408
6858	8	21.412561	-0.049402
6859	2	23.71754	1.13978
6862	1	27.076737	0.463467
6863	11	20.824127	-0.118795
6866	15	20.239016	1.564588
6867	1	27.076737	1.537993
6868	1	27.076737	-0.044119
6869	1	27.076737	0.062964
6871	13	20.51025	1.075847
6874	3	23.101084	0.048874
6875	1	27.076737	1.409424
6876	6	21.930232	-0.316757
6877	4	22.630542	-0.298264
6878	8	21.412561	0.671293
6879	1	27.076737	1.483043
6880	1	27.076737	-0.177796
6881	4	22.630542	0.48108
6882	2	23.71754	1.352184
6883	3	23.101084	0.562977
6884	2	23.71754	-0.319399
6885	1	27.076737	-0.958901
6886	9	21.196602	-0.320808
6887	1	27.076737	1.041679
6891	1	27.076737	0.951856
6893	2	23.71754	0.745088
6894	8	21.412561	1.036924
6895	1	27.076737	1.871922
6900	3	23.101084	1.301636
6901	2	23.71754	1.434433
6903	3	23.101084	-0.169694
6907	1	27.076737	1.538874
6908	81	16.947414	1.002404
6910	23	19.418386	0.342295
6911	6	21.930232	1.034634
6912	6	21.930232	-3.028522
6913	3	23.101084	-3.080126
6917	2	23.71754	2.632245
6921	1	27.076737	3.075194
6922	20	19.688215	2.274539
6932	3	23.101084	2.205323
6936	1	27.076737	1.188037
6938	2	23.71754	1.111071
6939	161	15.582883	1.971784
6941	2	23.71754	2.600895
6943	4	22.630542	-2.967583
6947	1	27.076737	2.746725
6949	1	27.076737	3.112356
6954	3	23.101084	-2.994706
6966	3	23.101084	1.691749
6967	1	27.076737	1.272752
6968	2	23.71754	1.554373
6973	1	27.076737	2.849757
6977	2	23.71754	1.865758
6979	1	27.076737	2.723653
6982	2	23.71754	2.631365
6983	25	19.256812	3.109186
6984	5	22.24989	2.17732
6988	1	27.076737	2.600015
6989	2	23.71754	2.67698
6992	1	27.076737	1.823313
6994	2	23.71754	1.16567
6997	3	23.101084	2.892203
7004	24	19.335968	1.672375
7011	11	20.824127	-2.845002
7012	8	21.412561	1.994152
7013	2	23.71754	2.644222
7014	3	23.101084	-2.810658
7015	28	19.036568	-2.888856
7016	4	22.630542	2.750776
7017	14	20.370038	-2.782126
7018	1553	11.058355	3.017602
7019	1	27.076737	1.873508
7024	3	23.101084	-2.977798
7029	44	18.152158	2.606003
7030	4	22.630542	-2.917036
7042	1	27.076737	3.078893
7045	1	27.076737	2.928308
7046	8	21.412561	2.878817
7049	16	20.116051	1.592592
7050	1	27.076737	2.181899
7054	2	23.71754	2.635239
7055	5	22.24989	2.549115
7057	4	22.630542	2.336711
7062	1	27.076737	3.099499
7065	12	20.661037	2.499977
7066	14	20.370038	2.83144
7068	1	27.076737	2.595259
7078	3	23.101084	1.288075
7080	1	27.076737	1.715349
7082	3	23.101084	2.151782
7088	1	27.076737	1.790378
7091	8	21.412561	1.867343
7093	2	23.71754	1.902392
7097	1	27.076737	2.597549
7098	2	23.71754	-3.128207
7099	1	27.076737	2.28317
7105	2	23.71754	2.901713
7106	7	21.654694	-2.756764
7122	1	27.076737	2.28951
7124	2	23.71754	2.635415
7125	1	27.076737	1.717639
7127	2	23.71754	-3.071496
7131	6	21.930232	2.508078
7132	404	13.748596	-2.912457
7136	2	23.71754	2.89643
7137	2	23.71754	1.700203
7138	2	23.71754	2.801675
7142	1	27.076737	3.081359
7148	2	23.71754	1.239641
7151	5	22.24989	2.178729
7152	1	27.076737	3.007739
7154	2	23.71754	1.553668
7163	1	27.076737	2.998581
7165	2	23.71754	2.597901
7169	1	27.076737	2.764337
7178	2	23.71754	2.964589
7184	2	23.71754	1.707248
7195	1	27.076737	1.701964
7201	1	27.076737	-2.837252
7202	1	27.076737	2.309412
7203	4	22.630542	1.861179
7204	3	23.101084	3.051946
7207	2	23.71754	-3.1231
7208	1	27.076737	2.756588
7212	5	22.24989	2.236849
7215	1	27.076737	2.747958
7233	4	22.630542	1.961921
7235	3	23.101084	1.974954
7238	3	23.101084	2.671521
7243	1	27.076737	3.120634
7244	1	27.076737	-2.984315
7247	3	23.101084	1.862236
7254	2	23.71754	2.931654
7256	3	23.101084	2.253757
7257	1	27.076737	2.929541
7258	3	23.101084	-3.074842
7260	34	18.657725	-2.792869
7263	2	23.71754	-3.095625
7265	3	23.101084	-3.137718
7268	5	22.24989	-2.789171
7269	1	27.076737	3.067269
7270	6	21.930232	-3.077836
7271	3	23.101084	2.336183
7272	6	21.930232	2.076401
7276	5	22.24989	2.257808
7280	1	27.076737	1.961217
7286	1	27.076737	3.030811
7296	13	20.51025	2.897134
7297	4	22.630542	2.696002
7298	4	22.630542	-2.721716
7303	30	18.902154	1.594705
7306	2	23.71754	1.72169
7310	1	27.076737	2.976213
7312	1	27.076737	2.973748
7314	2	23.71754	-3.029226
7315	2	23.71754	1.693686
7317	2	23.71754	-3.089636
7321	3	23.101084	2.600719
7328	2	23.71754	2.516356
7332	15	20.239016	2.853632
7333	2	23.71754	-2.930069
7334	1	27.076737	2.735277
7337	10	21.001706	2.521992
7340	2	23.71754	1.593648
7341	5	22.24989	2.490818
7342	4	22.630542	2.40716
7345	2	23.71754	3.129969
7346	2	23.71754	-3.105487
7349	6	21.930232	2.263972
7350	2	23.71754	-2.946625
7355	2	23.71754	-2.631365
7358	2	23.71754	3.010381
7359	1	27.076737	3.082063
7362	2	23.71754	-2.896958
7365	2	23.71754	-2.714847
7368	1	27.076737	2.976037
7370	2	23.71754	2.792693
7377	25	19.256812	2.128534
7381	34	18.657725	1.884075
7382	1	27.076737	3.013375
7385	147	15.76392	-2.837957
7386	5	22.24989	2.164991
7393	5	22.24989	3.017074
7395	7	21.654694	-2.851694
7397	5	22.24989	2.036774
7399	1	27.076737	1.710066
7403	4	22.630542	2.328081
7407	1	27.076737	2.945744
7408	1	27.076737	1.719576
7410	2	23.71754	2.975509
7412	1	27.076737	-3.010557
7418	4	22.630542	1.6567
7423	2	23.71754	2.981849
7424	2	23.71754	1.724508
7430	3	23.101084	1.617777
7431	2	23.71754	-2.890441
7435	1	27.076737	2.985372
7438	4	22.630542	1.707952
7441	1	27.076737	-2.814709
7453	2	23.71754	2.934296
7456	2	23.71754	2.271545
7459	25	19.256812	-3.085938
7462	1	27.076737	-2.811891
7465	1	27.076737	-2.681383
7467	1	27.076737	1.764664
7470	36	18.54587	2.771558
7472	1	27.076737	2.101939
7473	269	14.560095	1.983761
7474	109	16.35846	1.76484
7477	3	23.101084	1.751807
7478	3	23.101084	1.953291
7479	6	21.930232	2.00877
7482	21	19.594169	1.954876
7485	2	23.71754	2.788466
7486	2	23.71754	1.772061
7489	2	23.71754	1.734547
7491	10	21.001706	1.730848
7494	1	27.076737	-0.001321
7496	3	23.101084	1.800945
7497	22	19.504347	2.056852
7499	2	23.71754	2.081509
7502	3	23.101084	2.371407
7503	3	23.101084	2.385321
7505	1	27.076737	2.395008
7506	3	23.101084	2.36172
7509	4	22.630542	2.370703
7511	2	23.71754	2.356965
7513	2	23.71754	2.354499
7514	13	20.51025	2.359607
7516	3	23.101084	2.374225
7517	2	23.71754	2.375634
7519	2	23.71754	2.413324
7521	26	19.180671	2.365067
7522	5	22.24989	2.366476
7523	2	23.71754	2.398882
7524	5	22.24989	2.388491
7527	51	17.861613	2.358198
7529	18	19.890715	2.385673
7530	2	23.71754	2.361544
7531	2	23.71754	2.386025
7532	1	27.076737	1.957694
7534	1	27.076737	1.898165
7535	1	27.076737	1.957518
7539	26	19.180671	2.096479
7540	9	21.196602	1.999964
7543	13	20.51025	1.809927
7545	12	20.661037	1.763079
7552	24	19.335968	2.019337
7557	5	22.24989	2.486415
7558	3	23.101084	2.489233
7562	3	23.101084	2.464224
7565	2	23.71754	1.612141
7566	1	27.076737	1.807638
7568	7	21.654694	1.548032
7570	1	27.076737	2.103524
7573	1	27.076737	2.104053
7575	86	16.828713	2.104933
7576	1	27.076737	2.0683
7577	4	22.630542	2.002782
7578	2	23.71754	1.791963
7579	1	27.076737	1.76255
7581	1	27.076737	1.995737
7582	1	27.076737	1.985698
7583	2	23.71754	1.762726
7584	1	27.076737	1.721514
7585	1	27.076737	1.821023
7586	1	27.076737	1.766601
7587	1	27.076737	1.638031
7588	3	23.101084	2.775081
7590	4	22.630542	2.027615
7593	2	23.71754	1.803058
7594	2	23.71754	1.856952
7595	3	23.101084	1.847089
7598	3	23.101084	1.899398
7600	5	22.24989	1.766777
7602	3	23.101084	2.021099
7604	8	21.412561	1.774703
7607	2	23.71754	1.785975
7610	8	21.412561	2.101763
7611	2	23.71754	1.730496
7613	1	27.076737	2.794278
7616	9	21.196602	2.803789
7620	1	27.076737	-3.090517
7621	2	23.71754	2.419313
7623	1	27.076737	2.484302
7624	1	27.076737	2.46123
7626	1	27.076737	2.483245
7629	11	20.824127	1.73032
7630	1	27.076737	2.763985
7631	1	27.076737	1.820847
7633	6	21.930232	1.92335
7634	3	23.101084	1.935151
7636	3	23.101084	2.776138
7637	1	27.076737	1.723275
7638	2	23.71754	2.059493
7640	1	27.076737	2.063016
7641	4	22.630542	2.048926
7642	3	23.101084	1.665506
7643	38	18.439941	2.021627
7645	1	27.076737	2.102467
7646	2	23.71754	2.010531
7647	2	23.71754	1.799712
7650	3	23.101084	2.007185
7651	3	23.101084	2.003662
7654	7	21.654694	2.725766
7656	7	21.654694	1.946775
7657	8	21.412561	1.790025
7659	1	27.076737	2.012997
7660	65	17.382907	2.099826
7661	1	27.076737	2.367885
7663	2	23.71754	2.367004
7664	3	23.101084	2.41262
7665	17	20.000211	2.413853
7667	2	23.71754	2.099826
7668	6	21.930232	2.34358
7670	22	19.504347	2.414029
7671	2	23.71754	2.404694
7672	5	22.24989	2.342347
7674	2	23.71754	2.349568
7676	3	23.101084	2.386378
7677	3	23.101084	2.374049
7678	2	23.71754	2.368589
7679	12	20.661037	2.382855
7682	9	21.196602	2.378804
7686	1	27.076737	2.387963
7687	3	23.101084	2.356261
7690	4	22.630542	2.353971
7693	28	19.036568	2.772087
7695	1	27.076737	1.852901
7696	2	23.71754	1.83705
7699	1	27.076737	1.77664
7700	2	23.71754	1.986226
7703	1	27.076737	1.795661
7704	2	23.71754	1.832471
7705	2	23.71754	2.006128
7710	2	23.71754	1.900278
7712	2	23.71754	1.933742
7713	15	20.239016	1.651945
7714	19	19.786903	1.796894
7718	11	20.824127	1.834761
7719	2	23.71754	1.81116
7722	1	27.076737	1.784213
7725	8	21.412561	-2.869835
7726	5	22.24989	3.007563
7727	2	23.71754	2.59614
7733	4	22.630542	2.511073
7734	1	27.076737	1.927753
7735	4	22.630542	-2.858739
7737	1	27.076737	2.193699
7738	78	17.02217	-2.65567
7741	2	23.71754	2.321036
7743	1	27.076737	2.930421
7751	3	23.101084	-2.80555
7752	4	22.630542	-2.804669
7753	5	22.24989	-3.047719
7754	2	23.71754	3.022357
7757	6	21.930232	-3.010029
7761	2	23.71754	1.258486
7762	1	27.076737	1.537817
7764	1	27.076737	1.950297
7765	1	27.076737	3.084
7767	2	23.71754	1.169016
7768	2	23.71754	1.253907
7770	3	23.101084	-2.943983
7773	1	27.076737	2.19
7774	4	22.630542	2.14051
7776	3	23.101084	-3.098266
7781	4	22.630542	2.267495
7782	11	20.824127	2.620621
7784	15	20.239016	1.950297
7786	7	21.654694	1.580615
7788	9	21.196602	2.311878
7792	2	23.71754	3.086995
7794	9	21.196602	2.260978
7795	19	19.786903	2.796039
7796	11	20.824127	2.530622
7799	2	23.71754	2.857682
7805	3	23.101084	-3.002984
7806	3	23.101084	2.218532
7809	1	27.076737	2.775257
7810	1	27.076737	2.973924
[truncated: 21,749 more rows]
