# Supplementary material for: Finding shortest and nearly shortest path nodes in large substantially incomplete networks by hyperbolic mapping
Source: Nat Commun. 2023 Jan 17;14:186. doi: 10.1038/s41467-022-35181-w (PMC9845360; doi:10.1038/s41467-022-35181-w)
Supplement: Supplementary file 4 — Supplementary Data 1 [file 41467_2022_35181_MOESM4_ESM.zip › SI_Internet/PJSC-hijack.txt]

10026 12389 12685 60287 60287 60287 60287
10026 12389 42014 197193
10026 12389 60280 60330 50685 50685 50685 50685 50685 50685 50685 50685 50685
10026 1273 12389 13118
10026 1273 12389 198130
10026 1273 12389 29049 6736 25184 29079
10026 1273 12389 39442 58084
10026 1273 12389 5563 56947 56947
10026 1273 12389 60280 60330 12406 50685 50685 50685 50685 50685 50685 50685
10026 1273 12389 60280 60330 50685 50685 50685 50685 50685 50685 50685 50685 50685
10026 1299 12389 12883 12593
10026 1299 3356 12389 34757 33871 49613
10026 1299 3356 12389 8382
10026 174 20485 15774 15774 15774 12389 21487
10026 174 3356 12389 34757 33871 49613
10026 174 3356 12389 8382
10026 3257 3356 12389 34757 33871 49613
10026 3257 3356 20485 15774 15774 15774 12389 21487
10026 3257 3491 12389 3203
10026 3356 20485 15774 15774 15774 12389 21487
10026 3491 12389 198130
10026 3491 12389 29049 6736 25184 29079
10026 3491 12389 3203
10026 6939 12389 12685 60287 60287 60287 60287
10026 6939 12389 29049 6736 25184
10026 6939 12389 29049 6736 25184 29079
10026 6939 12389 29076 61037 61037
10026 6939 12389 34757 33871 49613
10026 6939 12389 39442 58084
10026 6939 12389 5563 56947 56947
10026 6939 12389 60280 60330 12406 50685 50685 50685 50685 50685 50685 50685
10026 6939 12389 60280 60330 50685 50685 50685 50685 50685 50685 50685 50685 50685
1103 12389 2854 41060 41060
1103 12389 29049 6736 25184
1103 12389 29049 6736 25184 29079
1103 12389 29076 41435 197901
1103 12389 3203
1103 12389 44237 44237 13118
1103 12389 44237 44237 44237 13118
1103 12389 60280 60330 50685 50685 50685 50685 50685 50685 50685 50685 50685
1103 12389 61431 61431 61431
1103 2603 12389 13118
1103 2603 12389 13118 13118
1103 2603 12389 13118 13118 13118
1103 2603 12389 3203
1103 2603 12389 44237 15468
1103 2603 12389 8382
1103 2603 20485 15774 15774 15774 12389 21487
1103 2603 3491 20485 20485 15774 15774 15774 12389 21487
1103 2603 6762 12389 13118
1103 2603 6762 12389 3203
1103 2603 6762 12389 44237 44237 13118
1103 2603 6762 20485 15774 15774 15774 12389 21487
1103 2603 6939 12389 13118
1103 2603 6939 12389 13118 13118
1103 2603 6939 12389 29076 41435 197901
1103 2603 6939 12389 3203
1103 2603 6939 12389 44237 13118
1103 2603 6939 12389 44237 44237 13118
1103 2603 6939 12389 44237 44237 44237 13118
1103 2603 6939 12389 49210
1103 2603 6939 12389 58228
1103 2603 6939 12389 8382
1103 286 1273 12389 3203
1103 286 174 12389 13118
1103 286 174 12389 58228
1103 286 174 12389 8382
1103 286 3356 12389 13118
1103 286 3356 12389 3203
1103 286 3356 12389 58228
1103 286 3356 12389 8382
1103 286 6453 12389 3203
1103 286 6939 12389 13118
1103 286 6939 12389 3203
1103 286 6939 12389 49210
1103 286 701 1273 12389 3203
1103 3257 12389 8382
1103 3257 1273 12389 34757 33871 49613
1103 3257 1299 12389 34757 33871 49613
1103 3257 1299 12389 49210
1103 3257 1299 12389 58228
1103 3257 174 12389 29076 41435 197901
1103 3257 174 12389 49210
1103 3257 174 12389 58228
1103 3257 3356 12389 34757 33871 49613
1103 3257 3356 12389 8382
1103 3257 3356 20485 15774 15774 15774 12389 21487
1103 3257 3491 12389 13118
1103 3257 3491 12389 3203
1103 3257 3491 12389 49210
1103 3257 3491 12389 8382
1103 6939 12389 12685 60287
1103 6939 12389 13118
1103 6939 12389 13118 13118
1103 6939 12389 13118 13118 13118
1103 6939 12389 29076 41435 197901
1103 6939 12389 3203
1103 6939 12389 34757 33871 49613
1103 6939 12389 42610 29069 41842 41842 6880 6880 6880 6880 5461
1103 6939 12389 44237 13118
1103 6939 12389 44237 15468
1103 6939 12389 44237 44237 13118
1103 6939 12389 44237 44237 44237 13118
1103 6939 12389 49210
1103 6939 12389 50449
1103 6939 12389 58228
1103 6939 12389 60280 60330 50685
1103 6939 12389 8382
11039 11557 4436 3356 12389 34757 33871 49613
11039 11557 4436 3356 12389 58228
11039 11557 4436 3491 12389 3203
11039 11557 6079 1299 12389 49210
11039 11557 6079 1299 174 12389 49210
11039 11557 6079 1299 3356 12389 34757 33871 49613
11039 11557 6079 1299 3356 12389 58228
11039 11557 6079 3356 12389 8382
11039 11557 6079 3356 174 12389 60280 60330 50685
11039 11557 6079 3356 174 12389 8382
11039 174 12389 13118
11039 174 12389 13118 13118
11039 174 12389 29076 41435 197901
11039 174 12389 3203
11039 174 12389 34757 33871 49613
11039 174 12389 44237 13118
11039 174 12389 58228
11039 174 12389 8382
11039 174 1273 12389 13118
11039 174 1273 12389 3203
11039 174 1299 12389 34757 33871 49613
11039 174 1299 12389 49210
11039 174 3356 12389 29076 41435 197901
11039 174 3356 12389 3203
11039 174 3356 12389 58228
11039 174 3356 12389 60280 60330 50685
11039 174 3356 12389 8382
11039 174 6453 12389 3203
11039 174 6762 12389 3203
11039 4901 11164 1273 12389 12883 12593
11039 4901 11164 6939 12389 12685 60287
11039 4901 11164 6939 12389 13118
11039 4901 11164 6939 12389 13118 13118
11039 4901 11164 6939 12389 15757 15454
11039 4901 11164 6939 12389 201582 201582 201582 201582
11039 4901 11164 6939 12389 203344
11039 4901 11164 6939 12389 29049 20771 20771 25249 16010 35805 200536
11039 4901 11164 6939 12389 29049 20771 20771 25249 35805 200536
11039 4901 11164 6939 12389 29049 6736 25184
11039 4901 11164 6939 12389 29049 6736 25184 29079
11039 4901 11164 6939 12389 29049 6736 62153
11039 4901 11164 6939 12389 29076 41435 197901
11039 4901 11164 6939 12389 3203
11039 4901 11164 6939 12389 34757 33871 49613
11039 4901 11164 6939 12389 44237 13118
11039 4901 11164 6939 12389 44237 44237 13118
11039 4901 11164 6939 12389 44237 44237 44237 13118
11039 4901 11164 6939 12389 49210
11039 4901 11164 6939 12389 50449
11039 4901 11164 6939 12389 51932
11039 4901 11164 6939 12389 5563 56947 56947
11039 4901 11164 6939 12389 58228
11039 4901 11164 6939 12389 60280 60330 50685
11039 4901 11164 6939 12389 60280 60330 50685 50685 50685 50685 50685 50685 50685 50685 50685
11039 4901 11164 6939 12389 8382
11039 6461 1273 12389 34757 33871 49613
11039 6461 1299 12389 34757 33871 49613
11039 6461 1299 12389 49210
11039 6461 1299 12389 58228
11039 6461 174 12389 34757 33871 49613
11039 6461 174 12389 50449
11039 6461 174 12389 58228
11039 6461 3257 12389 60280 60330 50685 50685 50685 50685 50685 50685 50685 50685 50685
11039 6461 3257 12389 8382
11039 6461 3356 12389 58228
11039 6461 3356 12389 8382
11039 6461 6762 12389 13118
11039 6461 6762 12389 3203
11039 6461 6939 12389 8382
11039 6939 12389 12389 12389 41268
11039 6939 12389 12685 60287 60287 60287 60287
11039 6939 12389 201582 201582 201582 201582
11039 6939 12389 29049 20771 20771 25249 16010 35805 200536
11039 6939 12389 3203
11039 6939 12389 42014 197193
11039 6939 12389 44237 44237 13118
11039 6939 12389 44237 44237 44237 13118
11039 6939 12389 51932
11039 6939 12389 60280 60330 12406 50685 50685 50685 50685 50685 50685 50685
11039 6939 12389 60280 60330 50685 50685 50685 50685 50685 50685 50685 50685 50685
11666 3257 12389 13118 13118 13118
11666 3257 12389 50449
11666 3257 12389 60280 60330 50685
11666 3257 12389 60280 60330 50685 50685 50685 50685 50685 50685 50685 50685 50685
11666 3257 12389 8382
11666 3257 1299 12389 34757 33871 49613
11666 3257 1299 12389 49210
11666 3257 1299 12389 58228
11666 3257 174 12389 203344
11666 3257 174 12389 34757 33871 49613
11666 3257 174 12389 58228
11666 3257 3356 12389 34757 33871 49613
11666 3257 3356 12389 58228
11666 3257 3491 12389 3203
11666 3257 3491 12389 49210
11666 3356 12389 203344
11666 3356 12389 34757 33871 49613
11666 3356 12389 44237 15468
11666 3356 12389 50449
11666 3356 12389 58228
11666 3356 174 12389 8382
11666 3356 6453 12389 60280 60330 50685
11666 6939 12389 12685 60287
11666 6939 12389 201776 196991
11666 6939 12389 2854 41060 41060
11666 6939 12389 28910 28910 31203 42654
11666 6939 12389 29049 6736 25184
11666 6939 12389 29049 6736 25184 29079
11666 6939 12389 29049 6736 62153
11666 6939 12389 48066 61240 29031 57194 57194
11666 6939 12389 48066 61240 61240 61240
11666 6939 12389 49063 196695
11666 6939 12389 49063 196695 199546 199546 199546 199546 199546 199546 199546 199546 199546
11666 6939 12389 5563 56947 56947
11666 6939 12389 60280 60330 12406 50685 50685 50685 50685 50685 50685 50685
11666 6939 12389 60280 60330 50685 50685 50685 50685 50685 50685 50685 50685 50685
11686 174 12389 13118
11686 174 12389 49210
11686 174 12389 8382
11686 174 1273 12389 3203
11686 174 20485 15774 15774 15774 12389 21487
11686 174 3356 12389 13118
11686 174 3356 12389 3203
11686 174 3356 12389 34757 33871 49613
11686 174 3356 12389 8382
11686 174 6453 12389 3203
11686 174 6762 12389 3203
11686 19151 174 12389 3203
11686 19151 174 12389 58228
11686 19151 174 3356 12389 8382
11686 19151 3356 12389 3203
11686 19151 3356 174 12389 3203
11686 19151 3356 6453 12389 3203
11686 19151 3356 6762 12389 3203
11686 19151 3356 6939 12389 3203
11686 3356 12389 15757 15454
11686 3356 12389 3203
11686 3356 12389 34757 33871 49613
11686 3356 12389 58228
11686 3356 12389 60280 60330 50685
11686 3356 174 12389 13118
11686 3356 174 12389 3203
11686 3356 174 12389 34757 33871 49613
11686 3356 20485 15774 15774 15774 12389 21487
11686 3356 6453 12389 3203
11686 3356 6762 12389 3203
11686 3356 6939 12389 3203
11686 4436 3356 12389 34757 33871 49613
11686 4436 3491 12389 3203
11686 4436 3491 12389 49210
11686 6939 12389 12389 12389 41268
11686 6939 12389 12685 60287 60287 60287 60287
11686 6939 12389 201582 201582 201582 201582
11686 6939 12389 3203
11686 6939 12389 42014 197193
11686 6939 12389 51932
11686 6939 12389 60280 60330 12406 50685 50685 50685 50685 50685 50685 50685
11686 6939 12389 60280 60330 50685 50685 50685 50685 50685 50685 50685 50685 50685
1221 4637 12389 12685 60287 60287 60287 60287
1221 4637 12389 42014 197193
1221 4637 12389 51932
1221 4637 12389 60280 60330 50685 50685 50685 50685 50685 50685 50685 50685 50685
1221 4637 1239 174 12389 3203
1221 4637 1239 3356 12389 3203
1221 4637 1273 12389 39442 58084
1221 4637 174 12389 13118
1221 4637 174 12389 3203
1221 4637 174 12389 34757 33871 49613
1221 4637 174 12389 49210
1221 4637 174 12389 51932
1221 4637 209 1299 12389 8382
1221 4637 3257 12389 34267
1221 4637 3356 12389 58228
1221 4637 3356 12389 60280 60330 50685
1221 4637 3356 12389 60280 60330 50685 50685 50685 50685 50685 50685 50685 50685 50685
1221 4637 3356 20485 15774 15774 15774 12389 21487
1221 4637 3491 12389 3203
1221 4637 3491 12389 49210
1221 4637 3491 3491 12389 13118
1221 4637 3491 3491 12389 3203
12350 1299 174 12389 3203
12350 1299 3356 12389 3203
12350 174 12389 13118
12350 174 12389 3203
12350 174 12389 34757 33871 49613
12350 174 12389 49210
12350 174 12389 58228
12350 174 12389 8382
12350 174 1273 12389 3203
12350 174 1299 12389 49210
12350 174 1299 12389 50449
12350 174 20485 15774 15774 15774 12389 21487
12350 174 3356 12389 3203
12350 174 3356 12389 34757 33871 49613
12350 174 3356 12389 8382
12350 174 3356 20485 15774 15774 15774 12389 21487
12350 174 6453 12389 3203
12350 174 6762 12389 3203
12350 6939 12389 12389 12389 41268
12350 6939 12389 12685 60287 60287 60287 60287
12350 6939 12389 201582 201582 201582 201582
12350 6939 12389 3203
12350 6939 12389 42610 29069 41842 41842 6880 6880 6880 6880 5461
12350 6939 12389 44237 44237 13118
12350 6939 12389 51932
12350 6939 12389 5563 56947 56947
12350 6939 12389 60280 60330 12406 50685 50685 50685 50685 50685 50685 50685
1239 1299 12389 49210
1239 1299 12389 5563 56947 56947
1239 1299 20485 15774 15774 15774 12389 21487
1239 174 12389 12685 60287
1239 174 12389 12730
1239 174 12389 13118
1239 174 12389 13118 13118
1239 174 12389 15632
1239 174 12389 196747
1239 174 12389 21017
1239 174 12389 25515
1239 174 12389 3203
1239 174 12389 34757 33871 49613
1239 174 12389 35400
1239 174 12389 35516
1239 174 12389 42014 197193
1239 174 12389 44237
1239 174 12389 49210
1239 174 12389 5553
1239 174 12389 58228
1239 3356 12389 13118
1239 3356 12389 29076 41435 197901
1239 3356 12389 3203
1239 3356 12389 34757 33871 49613
1239 3356 12389 60280 60330 50685
1239 3356 12389 8382
1239 3491 20485 20485 15774 15774 15774 12389 21487
1239 6453 12389 5563 56947 56947
12637 174 12389 13118
12637 174 12389 2854 41060 41060
12637 174 12389 3203
12637 174 12389 34757 33871 49613
12637 174 12389 49210
12637 174 12389 58228
12637 174 12389 8382
12637 174 1273 12389 3203
12637 174 20485 15774 15774 15774 12389 21487
12637 174 3356 12389 13118
12637 174 3356 12389 3203
12637 174 3356 12389 8382
12637 174 6453 12389 3203
12637 174 6762 12389 3203
12637 2914 12389 13118
12637 2914 12389 44237 13118
12637 2914 12389 60280 60330 50685
12637 2914 1273 12389 13118
12637 2914 1273 12389 13118 13118
12637 2914 1273 12389 3203
12637 2914 1299 12389 34757 33871 49613
12637 2914 1299 12389 49210
12637 2914 1299 12389 58228
12637 2914 174 12389 13118
12637 2914 174 12389 49210
12637 2914 174 12389 8382
12637 2914 20485 15774 15774 15774 12389 21487
12637 2914 3356 12389 13118
12637 2914 3356 12389 3203
12637 2914 3356 12389 34757 33871 49613
12637 2914 3356 20485 15774 15774 15774 12389 21487
12637 2914 3491 12389 13118
12637 2914 3491 12389 3203
12637 2914 3491 12389 49210
12637 2914 3491 12389 8382
12637 2914 6453 12389 3203
12637 2914 6762 12389 3203
12637 2914 6762 20485 15774 15774 15774 12389 21487
12637 3257 12389 13118 13118 13118
12637 3257 12389 201582 201582 201582 201582
12637 3257 12389 2854 41060 41060
12637 3257 12389 29049 6736 62153
12637 3257 12389 44237 15468
12637 3257 12389 60280 60330 50685
12637 3257 12389 60280 60330 50685 50685 50685 50685 50685 50685 50685 50685 50685
12637 3257 12389 8382
12637 3257 1299 12389 34757 33871 49613
12637 3257 1299 12389 49210
12637 3257 1299 12389 58228
12637 3257 1299 20485 15774 15774 15774 12389 21487
12637 3257 174 12389 29076 41435 197901
12637 3257 174 12389 34757 33871 49613
12637 3257 174 12389 49210
12637 3257 174 12389 5563 56947 56947
12637 3257 174 12389 58228
12637 3257 3356 12389 34757 33871 49613
12637 3257 3356 12389 8382
12637 3257 3356 20485 15774 15774 15774 12389 21487
12637 3257 3356 3491 3491 20485 20485 15774 15774 15774 12389 21487
12637 3257 3491 12389 13118
12637 3257 3491 12389 3203
12637 3257 3491 12389 49210
12637 3257 3491 12389 8382
12637 3257 3491 20485 20485 15774 15774 15774 12389 21487
12637 6939 12389 201582 201582 201582 201582
12637 6939 12389 2854 41060 41060
12637 6939 12389 29049 6736 25184
12637 6939 12389 29049 6736 25184 29079
12637 6939 12389 29076 41435 197901
12637 6939 12389 3203
12637 6939 12389 42610 29069 41842 41842 6880 6880 6880 6880 5461
12637 6939 12389 44237 44237 13118
12637 6939 12389 44237 44237 44237 13118
12637 6939 12389 60280 60330 50685 50685 50685 50685 50685 50685 50685 50685 50685
12779 12389 12685 60287 60287 60287 60287
12779 12389 2854 41060 41060
12779 12389 3203
12779 12389 5563 56947 56947
12779 12389 60280 60330 12406 50685 50685 50685 50685 50685 50685 50685
12779 12389 61431 61431 61431
12779 174 12389 13118
12779 174 12389 29076 41435 197901
12779 174 12389 3203
12779 174 12389 34757 33871 49613
12779 174 12389 49210
12779 174 12389 58228
12779 174 12389 8382
12779 174 1273 12389 3203
12779 174 1299 12389 49210
12779 174 1299 20485 15774 15774 15774 12389 21487
12779 174 20485 15774 15774 15774 12389 21487
12779 174 3356 12389 13118
12779 174 3356 12389 29076 41435 197901
12779 174 3356 12389 3203
12779 174 3356 12389 34757 33871 49613
12779 174 3356 12389 58228
12779 174 3356 12389 8382
12779 174 3356 20485 15774 15774 15774 12389 21487
12779 174 6453 12389 3203
12779 174 6762 12389 3203
12779 3257 1299 12389 34757 33871 49613
12779 3257 3491 12389 13118
12779 3257 3491 12389 3203
12779 3257 3491 12389 49210
12779 6939 12389 13118
12779 6939 12389 3203
12779 6939 12389 42610 29069 41842 41842 6880 6880 6880 6880 5461
12779 6939 12389 44237 44237 13118
12779 6939 12389 44237 44237 44237 13118
1280 1299 174 12389 3203
1280 1299 174 12389 49210
1280 1299 3356 12389 3203
1280 1299 3356 12389 58228
1280 174 12389 13118
1280 174 12389 3203
1280 174 12389 44237 13118
1280 174 3356 12389 3203
1280 2914 174 12389 3203
1280 2914 3491 12389 3203
1280 3356 12389 29076 41435 197901
1280 3356 12389 3203
1280 3356 12389 5563 56947 56947
1280 3356 12389 60280 60330 50685 50685 50685 50685 50685 50685 50685 50685 50685
1280 3356 12389 61431 61431 61431
1280 3356 3491 3491 20485 20485 15774 15774 15774 12389 21487
1280 6453 12389 13118
1280 6453 12389 13118 13118
1280 6453 12389 3203
1280 6453 12389 60280 60330 50685 50685 50685 50685 50685 50685 50685 50685 50685
1280 6453 12389 61431 61431 61431
1280 6762 12389 3203
1280 6939 12389 13118
1280 6939 12389 3203
1280 6939 12389 42610 29069 41842 41842 6880 6880 6880 6880 5461
1280 6939 1299 174 12389 3203
1280 6939 3356 12389 13118
1280 6939 3356 12389 3203
1280 6939 3491 12389 3203
1280 701 1273 12389 3203
1280 701 1299 12389 49210
1280 701 1299 12389 58228
1280 701 3257 12389 8382
1280 701 3356 12389 13118
1280 701 3356 12389 3203
1280 701 3356 12389 8382
1280 701 6453 12389 3203
1280 701 6939 12389 13118
1280 701 6939 12389 3203
12859 12389 13118
12859 12389 13118 13118
12859 12389 34757 33871 49613
12859 12389 44237 15468
12859 12389 49210
12859 12389 58228
12859 286 1273 12389 3203
12859 286 174 12389 3203
12859 286 3356 12389 3203
12859 286 6453 12389 3203
12859 286 6939 12389 3203
12859 286 701 1273 12389 3203
12859 2914 12389 60280 60330 50685
12859 2914 1273 12389 3203
12859 2914 174 12389 8382
12859 2914 3257 12389 8382
12859 2914 3356 12389 3203
12859 2914 3356 12389 8382
12859 2914 3491 12389 3203
12859 2914 3491 12389 8382
12859 2914 6453 12389 3203
12859 2914 6762 12389 3203
12859 6939 12389 2854 41060 41060
12859 6939 12389 29049 20771 20771 16010 25249 35805 200536
12859 6939 12389 29049 20771 20771 25249 16010 35805 200536
12859 6939 12389 29049 20771 20771 25249 35805 200536
12859 6939 12389 29049 6736 25184
12859 6939 12389 29049 6736 25184 29079
12859 6939 12389 29076 41435 197901
12859 6939 12389 3203
12859 6939 12389 34757 33871 49613
12859 6939 12389 42610 29069 41842 41842 6880 6880 6880 6880 5461
12859 6939 12389 44237 44237 13118
12859 6939 12389 44237 44237 44237 13118
12859 6939 12389 60280 60330 50685
12859 6939 12389 62122
1299 12389 201776 196991
1299 12389 2854 41060 41060
1299 12389 29049 6736 25184
1299 12389 29049 6736 25184 29079
1299 12389 29076 41435 197901
1299 12389 5563 56947 56947
1299 12389 60280 60330 12406 50685 50685 50685 50685 50685 50685 50685
1299 12389 60280 60330 50685 50685 50685 50685 50685 50685 50685 50685 50685
1299 1273 12389 12389 12389 12389 41268
1299 1273 12389 12389 12389 41268
1299 1273 12389 12685 60287
1299 1273 12389 12685 60287 60287 60287 60287
1299 1273 12389 12883 41375
1299 1273 12389 12883 6702 6702 6702 60746 60746 60746 60746 60746 60746
1299 1273 12389 13118
1299 1273 12389 15632
1299 1273 12389 15757 15454
1299 1273 12389 21017
1299 1273 12389 21378
1299 1273 12389 24699
1299 1273 12389 25515
1299 1273 12389 29076 41435 197901
1299 1273 12389 34267
1299 1273 12389 34757 33871 49613
1299 1273 12389 35400
1299 1273 12389 39442 58084
1299 1273 12389 41134
1299 1273 12389 44237 13118
1299 1273 12389 44237 29456
1299 1273 12389 44237 35125
1299 1273 12389 44237 8570
1299 1273 12389 44237 8675
1299 1273 12389 5563 56947 56947
1299 1273 12389 60280 60330 12406 50685
1299 1273 12389 60280 60330 12406 50685 50685 50685 50685 50685 50685 50685
1299 1273 12389 60280 60330 50685 50685 50685 50685 50685 50685 50685 50685 50685
1299 174 12389 29049 6736 25184 29079
1299 174 12389 29049 6736 62153
1299 174 12389 3203
1299 174 12389 34757 33871 49613
1299 174 12389 49210
1299 174 12389 50449
1299 174 12389 58228
1299 174 12389 60280 60330 12406 50685
1299 20485 15774 15774 15774 12389 21487
1299 3257 12389 50449
1299 3257 12389 60280 60330 50685
1299 3257 12389 60280 60330 50685 50685 50685 50685 50685 50685 50685 50685 50685
1299 3257 12389 8382
1299 3356 12389 3203
1299 3356 12389 34757 33871 49613
1299 3356 12389 50449
1299 3356 12389 58228
1299 3356 12389 60280 60330 50685
1299 3356 12389 8382
1299 6453 12389 60280 60330 50685
1299 6453 12389 60280 60330 50685 50685 50685 50685 50685 50685 50685 50685 50685
13030 12389 12685 60287 60287 60287 60287
13030 12389 12883 41375
13030 12389 12883 6702 6702 6702 60746 60746 60746 60746 60746 60746
13030 12389 29049 20771 20771 47872 6762 35805 200536
13030 12389 29049 6736 25184
13030 12389 29049 6736 25184 29079
13030 12389 3203
13030 12389 42014 197193
13030 12389 44237 44237 13118
13030 12389 44237 44237 44237 13118
13030 12389 48166 24739 207056
13030 12389 51932
13030 12389 60280 60330 12406 50685 50685 50685 50685 50685 50685 50685
13030 12389 60280 60330 50685 50685 50685 50685 50685 50685 50685 50685 50685
13030 1273 12389 12685 60287
13030 1273 12389 12685 60287 60287 60287 60287
13030 1273 12389 13118
13030 1273 12389 13118 13118
13030 1273 12389 15468
13030 1273 12389 15757 15454
13030 1273 12389 203344
13030 1273 12389 21378
13030 1273 12389 24699
13030 1273 12389 29049 6736 25184 29079
13030 1273 12389 3203
13030 1273 12389 34267
13030 1273 12389 34757 33871 49613
13030 1273 12389 39442 58084
13030 1273 12389 41134
13030 1273 12389 42610 29069 41842 41842 6880 6880 6880 6880 5461
13030 1273 12389 44237 13118
13030 1273 12389 44237 15468
13030 1273 12389 44237 29456
13030 1273 12389 44237 35125
13030 1273 12389 44237 44237 13118
13030 1273 12389 44237 44237 44237 13118
13030 1273 12389 44237 8570
13030 1273 12389 44237 8675
13030 1273 12389 50449
13030 1273 12389 5563 56947 56947
13030 1273 12389 58228
13030 1273 12389 60280 60330 12406 50685
13030 1273 12389 60280 60330 12406 50685 50685 50685 50685 50685 50685 50685
13030 1273 12389 60280 60330 50685
13030 1273 12389 60280 60330 50685 50685 50685 50685 50685 50685 50685 50685 50685
13030 1299 12389 13118 13118 13118
13030 1299 12389 34757 33871 49613
13030 1299 12389 49210
13030 1299 12389 58228
13030 1299 12389 60280 60330 50685
13030 1299 12389 60280 60330 50685 50685 50685 50685 50685 50685 50685 50685 50685
13030 1299 12389 8382
13030 1299 1273 12389 15757 15454
13030 1299 174 12389 3203
13030 1299 174 12389 34757 33871 49613
13030 1299 174 12389 49210
13030 1299 174 12389 58228
13030 1299 20485 15774 15774 15774 12389 21487
13030 1299 3257 12389 60280 60330 50685
13030 1299 3356 12389 3203
13030 1299 3356 12389 34757 33871 49613
13030 1299 3356 12389 50449
13030 1299 3356 12389 58228
13030 1299 3356 12389 8382
13030 20485 15774 15774 15774 12389 21487
13030 2914 12389 13118
13030 2914 12389 13118 13118
13030 2914 12389 44237 13118
13030 2914 12389 44237 44237 13118
13030 2914 12389 44237 44237 44237 13118
13030 2914 12389 50449
13030 2914 12389 60280 60330 50685
13237 12389 12685 60287 60287 60287 60287
13237 12389 201776 196991
13237 12389 2854 41060 41060
13237 12389 29049 6736 25184
13237 12389 29049 6736 25184 29079
13237 12389 42014 197193
13237 12389 5563 56947 56947
13237 12389 60280 60330 12406 50685 50685 50685 50685 50685 50685 50685
13237 12389 60280 60330 50685 50685 50685 50685 50685 50685 50685 50685 50685
13237 12389 61431 61431 61431
13237 1299 12389 34757 33871 49613
13237 1299 12389 49210
13237 1299 12389 58228
13237 1299 12389 8382
13237 1299 1273 12389 34757 33871 49613
13237 1299 174 12389 3203
13237 1299 174 12389 34757 33871 49613
13237 1299 174 12389 49210
13237 1299 174 12389 58228
13237 1299 174 12389 60280 60330 12406 50685
13237 1299 20485 15774 15774 15774 12389 21487
13237 1299 3356 12389 3203
13237 1299 3356 12389 34757 33871 49613
13237 1299 3356 12389 58228
13237 1299 3356 12389 60280 60330 50685
13237 1299 3356 12389 8382
13237 1299 3356 20485 15774 15774 15774 12389 21487
13237 3257 12389 44237 15468
13237 3257 1299 12389 58228
13237 3257 1299 20485 15774 15774 15774 12389 21487
13237 3257 174 12389 58228
13237 3257 3356 20485 15774 15774 15774 12389 21487
13237 3257 3356 3491 3491 20485 20485 15774 15774 15774 12389 21487
13237 3257 3491 12389 29049 6736 62153
13237 3257 3491 12389 3203
13237 3257 3491 12389 49210
13237 3257 3491 12389 8382
13237 3257 3491 20485 20485 15774 15774 15774 12389 21487
13237 3491 20485 20485 15774 15774 15774 12389 21487
13237 6939 12389 12685 60287
13237 6939 12389 13118 13118
13237 6939 12389 13118 13118 13118
13237 6939 12389 201776 196991
13237 6939 12389 21017
13237 6939 12389 29076 41435 197901
13237 6939 12389 3203
13237 6939 12389 34757 33871 49613
13237 6939 12389 41134
13237 6939 12389 42610 29069 41842 41842 6880 6880 6880 6880 5461
13237 6939 12389 44237 13118
13237 6939 12389 44237 15468
13237 6939 12389 44237 44237 13118
13237 6939 12389 44237 44237 44237 13118
13237 6939 12389 44237 8570
13237 6939 12389 49210
13237 6939 12389 50449
13237 6939 12389 58228
13237 6939 12389 61431 61431 61431
13237 6939 12389 8382
133165 2914 1273 12389 3203
133165 2914 20485 15774 15774 15774 12389 21487
133165 2914 3356 12389 13118
133165 2914 3356 12389 3203
133165 2914 3356 12389 34757 33871 49613
133165 2914 3491 12389 3203
133165 2914 3491 12389 49210
133165 2914 3491 12389 58228
133165 2914 3491 12389 8382
133165 2914 6453 12389 3203
133165 2914 6762 12389 3203
133165 3491 12389 13118 13118
133165 3491 12389 15757 15454
133165 3491 12389 21017
133165 3491 12389 2854 41060 41060
133165 3491 12389 29049 6736 25184
133165 3491 12389 29049 6736 25184 29079
133165 3491 12389 29049 6736 62153
133165 3491 12389 34757 33871 49613
133165 3491 12389 49210
133165 3491 12389 50449
133165 3491 12389 58228
133165 3491 1273 12389 3203
133165 3491 174 12389 29049 6736 62153
133165 3491 174 12389 3203
133165 3491 174 12389 49210
133165 3491 174 12389 58228
133165 3491 20485 20485 15774 15774 15774 12389 21487
133165 3491 3257 12389 8382
133165 3491 3356 12389 60280 60330 50685
133165 3491 6762 12389 3203
133165 3491 6939 12389 3203
133165 4637 12389 29049 6736 62153
133165 4637 12389 51932
133165 4637 12389 8382
133165 4637 1239 174 12389 3203
133165 4637 1239 3356 12389 3203
133165 4637 1239 3356 12389 58228
133165 4637 174 12389 3203
133165 4637 209 1299 12389 8382
133165 4637 3356 20485 15774 15774 15774 12389 21487
133165 4637 3491 12389 3203
133165 4637 3491 12389 49210
133165 4637 3491 3491 12389 3203
133165 6453 12389 12685 60287 60287 60287 60287
133165 6453 12389 201776 196991
133165 6453 12389 2854 41060 41060
133165 6453 12389 29049 6736 25184
133165 6453 12389 29049 6736 25184 29079
133165 6453 12389 29049 6736 62153
133165 6453 12389 3203
133165 6453 12389 39442 58084
133165 6453 12389 42014 197193
133165 6453 12389 60280 60330 50685 50685 50685 50685 50685 50685 50685 50685 50685
133165 6453 174 12389 3203
133165 6453 20485 15774 15774 15774 12389 21487
133165 6453 3356 12389 13118
133165 6453 3356 12389 29076 41435 197901
133165 6453 3356 12389 3203
133165 6453 3356 12389 58228
133165 6453 3491 12389 3203
133165 6453 3491 12389 49210
133165 6453 3491 12389 58228
133165 6453 6762 12389 3203
1351 10578 11164 6939 12389 29049 6736 25184 29079
1351 10578 11164 6939 12389 3203
1351 10578 6939 12389 12389 12389 41268
1351 10578 6939 12389 12685 60287 60287 60287 60287
1351 10578 6939 12389 201582 201582 201582 201582
1351 10578 6939 12389 3203
1351 10578 6939 12389 42014 197193
1351 10578 6939 12389 44237 44237 13118
1351 10578 6939 12389 60280 60330 12406 50685 50685 50685 50685 50685 50685 50685
1351 10578 6939 12389 60280 60330 50685 50685 50685 50685 50685 50685 50685 50685 50685
1351 11537 11164 6939 12389 12883 12593
1351 174 12389 8382
1351 174 1273 12389 3203
1351 174 3356 12389 3203
1351 174 6453 12389 3203
1351 6939 12389 13118
1351 6939 12389 3203
1351 6939 1273 12389 13118
1351 6939 1299 174 12389 3203
1351 6939 3356 12389 13118
1351 6939 3356 12389 3203
1351 6939 3356 12389 58228
1351 6939 3491 12389 13118
1351 6939 3491 12389 3203
1351 6939 3491 12389 49210
1351 6939 6762 12389 3203
13703 19151 174 12389 49210
13703 19151 174 12389 58228
13703 19151 174 1299 12389 34757 33871 49613
13703 19151 174 1299 12389 60280 60330 50685
13703 19151 174 1299 20485 15774 15774 15774 12389 21487
13703 19151 174 20485 15774 15774 15774 12389 21487
13703 19151 174 3356 12389 34757 33871 49613
13703 19151 174 3356 12389 8382
13703 19151 3356 12389 58228
13703 19151 3356 20485 15774 15774 15774 12389 21487
13703 2828 1299 12389 39442 58084
13703 2828 1299 12389 60280 60330 50685 50685 50685 50685 50685 50685 50685 50685 50685
13703 2828 1299 1273 12389 12685 60287
13703 2828 1299 1273 12389 39442 58084
13703 2828 174 12389 49210
13703 2828 3257 12389 12685 60287
13703 2828 3257 12389 39442 58084
13703 2828 3257 12389 8382
13703 2828 3356 12389 34757 33871 49613
13703 2828 3356 12389 58228
13703 2828 6453 12389 12685 60287
13703 3356 12389 12685 60287
13703 3356 12389 13118
13703 3356 12389 196747
13703 3356 12389 21017
13703 3356 12389 21378
13703 3356 12389 24699
13703 3356 12389 34168
13703 3356 12389 34267
13703 3356 12389 34757 33871 49613
13703 3356 12389 35400
13703 3356 12389 35516
13703 3356 12389 41134
13703 3356 12389 42014 197193
13703 3356 12389 44237
13703 3356 12389 44237 13118
13703 3356 12389 44237 15468
13703 3356 12389 44237 35125
13703 3356 12389 44237 8570
13703 3356 12389 44237 8675
13703 3356 12389 58228
13703 3356 12389 8382
13703 3356 1299 12389 34757 33871 49613
13703 3356 1299 12389 49210
13703 3356 1299 12389 58228
13703 3356 174 12389 49210
13703 3356 174 12389 8382
13703 3356 3491 3491 20485 20485 15774 15774 15774 12389 21487
13703 6939 12389 29049 6736 62153
13703 6939 12389 60280 60330 50685
13703 6939 12389 60280 60330 50685 50685 50685 50685 50685 50685 50685 50685 50685
1403 1299 12389 29049 6736 25184
1403 1299 12389 29049 6736 25184 29079
1403 1299 12389 34757 33871 49613
1403 1299 12389 39442 58084
1403 1299 12389 49210
1403 1299 12389 5563 56947 56947
1403 1299 12389 60280 60330 12406 50685 50685 50685 50685 50685 50685 50685
1403 1299 12389 60280 60330 50685
1403 1299 12389 60280 60330 50685 50685 50685 50685 50685 50685 50685 50685 50685
1403 1299 1273 12389 34757 33871 49613
1403 1299 1273 12389 39442 58084
1403 1299 174 12389 3203
1403 1299 174 12389 49210
1403 1299 174 12389 60280 60330 12406 50685
1403 1299 20485 15774 15774 15774 12389 21487
1403 1299 3257 12389 60280 60330 50685 50685 50685 50685 50685 50685 50685 50685 50685
1403 1299 3257 12389 8382
1403 1299 3356 12389 3203
1403 1299 3356 20485 15774 15774 15774 12389 21487
1403 174 12389 13118
1403 174 12389 13118 13118
1403 174 12389 15757 15454
1403 174 12389 203344
1403 174 12389 29049 6736 25184
1403 174 12389 29049 6736 25184 29079
1403 174 12389 29049 6736 62153
1403 174 12389 34757 33871 49613
1403 174 12389 50449
1403 174 12389 51932
1403 174 12389 5563 56947 56947
1403 174 12389 58228
1403 174 12389 60280 60330 12406 50685
1403 174 12389 60280 60330 50685
1403 174 12389 8382
1403 174 1273 12389 3203
1403 174 1299 12389 49210
1403 174 1299 20485 15774 15774 15774 12389 21487
1403 174 3356 12389 3203
1403 174 3356 12389 34757 33871 49613
1403 174 3356 12389 58228
1403 174 3356 12389 60280 60330 50685
1403 174 3356 12389 8382
1403 174 3356 20485 15774 15774 15774 12389 21487
1403 174 6453 12389 3203
1403 174 6762 12389 3203
1403 3257 12389 29049 6736 25184
1403 3257 12389 5563 56947 56947
1403 3257 12389 60280 60330 50685
1403 3257 12389 8382
1403 3257 174 12389 29049 6736 25184
1403 3257 174 12389 58228
1403 3257 3491 12389 3203
1403 3257 3491 12389 49210
1403 5580 3257 174 12389 29076 41435 197901
1403 5580 3257 174 12389 58228
1403 5580 3257 3491 12389 3203
1403 5580 3257 3491 12389 49210
1403 6939 12389 12389 12389 41268
1403 6939 12389 12685 60287 60287 60287 60287
1403 6939 12389 201582 201582 201582 201582
1403 6939 12389 29049 20771 20771 25249 16010 35805 200536
1403 6939 12389 3203
1403 6939 12389 42014 197193
1403 6939 12389 44237 44237 13118
1403 6939 12389 44237 44237 44237 13118
1403 6939 12389 51932
1403 6939 12389 60280 60330 12406 50685 50685 50685 50685 50685 50685 50685
1403 6939 12389 60280 60330 50685 50685 50685 50685 50685 50685 50685 50685 50685
14061 1299 12389 12685 60287
14061 1299 12389 201776 196991
14061 1299 12389 2854 41060 41060
14061 1299 12389 34757 33871 49613
14061 1299 12389 39442 58084
14061 1299 12389 5563 56947 56947
14061 1299 12389 60280 60330 12406 50685
14061 1299 12389 60280 60330 50685
14061 1299 12389 61431 61431 61431
14061 1299 12389 8382
14061 1299 174 12389 3203
14061 1299 174 12389 49210
14061 1299 174 12389 58228
14061 1299 174 12389 60280 60330 12406 50685
14061 1299 20485 15774 15774 15774 12389 21487
14061 1299 3257 12389 60280 60330 50685 50685 50685 50685 50685 50685 50685 50685 50685
14061 1299 3356 12389 3203
14061 1299 3356 12389 34757 33871 49613
14061 1299 3356 12389 58228
14061 1299 3356 12389 60280 60330 50685
14061 1299 3356 20485 15774 15774 15774 12389 21487
14061 2914 12389 12389 12389 42610 29069 41842 41842 6880 6880 6880 6880 5461
14061 2914 1273 12389 12685 60287
14061 2914 1273 12389 13118
14061 2914 1273 12389 3203
14061 2914 1273 12389 34757 33871 49613
14061 2914 1299 12389 29049 6736 25184
14061 2914 1299 12389 34757 33871 49613
14061 2914 1299 12389 49210
14061 2914 1299 12389 58228
14061 2914 1299 20485 15774 15774 15774 12389 21487
14061 2914 174 12389 13118
14061 2914 174 12389 29049 6736 25184
14061 2914 174 12389 29049 6736 25184 29079
14061 2914 174 12389 34757 33871 49613
14061 2914 174 12389 49210
14061 2914 174 12389 58228
14061 2914 20485 15774 15774 15774 12389 21487
14061 2914 3257 12389 29049 6736 25184 29079
14061 2914 3356 12389 13118
14061 2914 3356 12389 3203
14061 2914 3356 12389 34757 33871 49613
14061 2914 3356 12389 58228
14061 2914 3356 20485 15774 15774 15774 12389 21487
14061 2914 3491 12389 13118
14061 2914 3491 12389 29049 6736 25184
14061 2914 3491 12389 29049 6736 25184 29079
14061 2914 3491 12389 3203
14061 2914 3491 12389 49210
14061 2914 3491 12389 8382
14061 2914 6453 12389 13118
14061 2914 6453 12389 3203
14061 2914 6762 12389 13118
14061 2914 6762 12389 3203
14061 2914 6762 20485 15774 15774 15774 12389 21487
14061 3356 12389 12730
14061 3356 12389 203344
14061 3356 12389 21378
14061 3356 12389 2854 41060 41060
14061 3356 12389 29076 41435 197901
14061 3356 12389 3203
14061 3356 12389 34757 33871 49613
14061 3356 12389 5553
14061 3356 12389 58228
14061 3356 12389 60280 60330 50685
14061 3356 12389 61431 61431 61431
14061 3356 12389 62122
14061 3356 1273 12389 13118
14061 3356 1273 12389 13118 13118
14061 3356 1273 12389 34757 33871 49613
14061 3356 1299 12389 34757 33871 49613
14061 3356 1299 12389 49210
14061 3356 1299 12389 58228
14061 3356 1299 12389 8382
14061 3356 1299 1273 12389 34757 33871 49613
14061 3356 174 12389 13118
14061 3356 174 12389 29076 41435 197901
14061 3356 174 12389 34757 33871 49613
14061 3356 174 12389 49210
14061 3356 174 12389 58228
14061 3356 174 12389 60280 60330 50685
14061 3356 174 12389 8382
14061 3356 3257 12389 60280 60330 50685
14061 3356 3257 12389 60280 60330 50685 50685 50685 50685 50685 50685 50685 50685 50685
14061 3356 3257 12389 8382
14061 3356 6453 12389 13118
14061 3356 6453 12389 3203
14061 3356 6453 12389 8382
14061 3356 6762 12389 13118
14061 3356 6762 12389 13118 13118
14061 3356 6762 12389 3203
14061 3356 6939 12389 13118
14061 3356 6939 12389 42610 29069 41842 41842 6880 6880 6880 6880 5461
14061 3356 6939 12389 49210
14061 3356 6939 12389 8382
14061 6939 12389 2854 41060 41060
14061 6939 12389 3203
14061 6939 12389 42014 197193
14061 6939 12389 51932
14361 209 3356 12389 58228
14361 2914 1273 12389 3203
14361 2914 1299 12389 49210
14361 2914 3356 12389 13118
14361 2914 3356 12389 3203
14361 2914 3356 12389 58228
14361 2914 3491 12389 13118
14361 2914 3491 12389 3203
14361 2914 6453 12389 3203
14361 2914 6762 12389 3203
14361 3257 12389 13118 13118 13118
14361 3257 1299 12389 58228
14361 3257 174 12389 49210
14361 3257 174 12389 58228
14361 3257 3356 12389 34757 33871 49613
14361 3257 3356 12389 58228
14361 3257 3356 12389 8382
14361 3257 3491 12389 3203
14361 3257 3491 12389 49210
14361 3356 12389 13118
14361 3356 12389 29076 41435 197901
14361 3356 12389 3203
14361 3356 12389 58228
14361 3356 1299 12389 34757 33871 49613
14361 3356 1299 12389 60280 60330 50685 50685 50685 50685 50685 50685 50685 50685 50685
14361 3356 174 12389 13118
14361 3356 174 12389 3203
14361 3356 174 12389 60280 60330 50685
14361 3356 3257 12389 8382
14361 3356 6453 12389 13118
14361 3356 6453 12389 3203
14361 3356 6762 12389 13118
14361 3356 6762 12389 49210
14361 3356 6939 12389 13118
14361 3491 20485 20485 15774 15774 15774 12389 21487
14361 6939 12389 12389 12389 41268
14361 6939 12389 12685 60287 60287 60287 60287
14361 6939 12389 201582 201582 201582 201582
14361 6939 12389 3203
14361 6939 12389 42014 197193
14361 6939 12389 51932
14361 6939 12389 60280 60330 12406 50685 50685 50685 50685 50685 50685 50685
14361 6939 12389 60280 60330 50685 50685 50685 50685 50685 50685 50685 50685 50685
14537 174 12389 13118
14537 174 12389 2854 41060 41060
14537 174 12389 29049 6736 62153
14537 174 12389 49210
14537 174 12389 60280 60330 12406 50685
14537 174 12389 60280 60330 50685
14537 174 12389 8382
14537 174 1273 12389 3203
14537 174 1299 12389 49210
14537 174 1299 20485 15774 15774 15774 12389 21487
14537 174 20485 15774 15774 15774 12389 21487
14537 174 3356 12389 13118
14537 174 3356 12389 3203
14537 174 3356 12389 34757 33871 49613
14537 174 3356 12389 58228
14537 174 3356 12389 60280 60330 50685
14537 174 3356 12389 8382
14537 174 3356 20485 15774 15774 15774 12389 21487
14537 174 6453 12389 3203
14537 174 6762 12389 3203
14537 2914 12389 13118
14537 2914 1273 12389 13118
14537 2914 1299 12389 49210
14537 2914 174 12389 13118
14537 2914 174 12389 3203
14537 2914 20485 15774 15774 15774 12389 21487
14537 2914 3356 12389 13118
14537 2914 3356 12389 3203
14537 2914 3491 12389 3203
14537 2914 3491 12389 49210
14537 3356 12389 13118 13118
14537 3356 12389 3203
14537 3356 12389 34757 33871 49613
14537 3356 12389 58228
14537 3356 12389 8382
14537 3356 1273 12389 13118
14537 3356 1273 12389 3203
14537 3356 1299 12389 58228
14537 3356 1299 12389 8382
14537 3356 174 12389 13118
14537 3356 174 12389 49210
14537 3356 174 12389 8382
14537 3356 20485 15774 15774 15774 12389 21487
14537 3356 3257 12389 8382
14537 3356 6453 12389 13118
14537 3356 6453 12389 3203
14537 3356 6762 12389 13118
14537 3356 6762 12389 3203
14537 3356 6939 12389 13118
14537 3356 6939 12389 3203
14537 6453 12389 3203
14537 6453 1273 12389 3203
14537 6453 174 12389 3203
14537 6939 12389 12685 60287 60287 60287 60287
14537 6939 12389 29049 20771 20771 25249 16010 35805 200536
14537 6939 12389 3203
14537 6939 12389 42610 29069 41842 41842 6880 6880 6880 6880 5461
14537 6939 12389 44237 44237 13118
14537 6939 12389 44237 44237 44237 13118
14537 6939 12389 51932
14537 6939 12389 5563 56947 56947
14537 6939 12389 60280 60330 12406 50685
14537 6939 12389 60280 60330 12406 50685 50685 50685 50685 50685 50685 50685
14537 6939 12389 60280 60330 50685 50685 50685 50685 50685 50685 50685 50685 50685
14537 6939 12389 61431 61431 61431
15301 11404 1299 174 12389 3203
15301 11404 1299 3356 12389 3203
15301 11404 1299 3356 12389 8382
15301 11404 174 12389 13118
15301 11404 174 12389 15757 15454
15301 11404 174 12389 49210
15301 11404 174 12389 58228
15301 11404 174 12389 60280 60330 12406 50685
15301 11404 174 12389 60280 60330 50685
15301 11404 2914 174 12389 3203
15301 11404 2914 3356 12389 3203
15301 11404 2914 3491 12389 3203
15301 11404 3257 3491 12389 3203
15301 11404 4436 3491 12389 3203
15301 11404 4436 3491 12389 49210
15301 11404 6939 12389 13118
15301 11404 6939 12389 29049 6736 25184
15301 11404 6939 12389 29076 41435 197901
15301 11404 6939 12389 34757 33871 49613
15301 11404 6939 12389 49210
15301 11404 6939 12389 50449
15301 11404 6939 12389 58228
15301 11404 6939 12389 8382
15301 11404 7922 174 12389 3203
15301 11404 7922 3356 12389 3203
15301 11404 7922 6453 174 12389 3203
15301 11404 7922 6762 12389 3203
15301 174 174 12389 3203
15301 174 174 3356 12389 3203
15301 4323 3356 12389 13118
15301 4323 3356 12389 29076 41435 197901
15301 4323 3356 12389 3203
15301 4323 3356 12389 8382
15301 4323 3356 174 12389 3203
15301 4323 3356 20485 15774 15774 15774 12389 21487
15301 4323 3356 3257 12389 60280 60330 50685
15301 4323 3356 6453 12389 3203
15301 4323 3356 6939 12389 3203
15301 53708 11404 1299 3356 12389 58228
15301 53708 11404 174 12389 3203
15301 53708 11404 6939 12389 3203
15301 53708 11404 7922 174 12389 3203
15301 53708 2914 1273 12389 3203
15301 53708 2914 174 12389 3203
15301 53708 2914 3356 12389 3203
15301 53708 2914 3491 12389 3203
15301 53708 2914 3491 12389 49210
15301 53708 2914 6453 12389 3203
15301 53708 2914 6762 12389 3203
15301 53708 6939 12389 13118
15301 53708 6939 12389 13118 13118
15301 53708 6939 12389 15757 15454
15301 53708 6939 12389 201582 201582 201582 201582
15301 53708 6939 12389 203344
15301 53708 6939 12389 2854 41060 41060
15301 53708 6939 12389 29049 20771 20771 25249 16010 35805 200536
15301 53708 6939 12389 29049 20771 20771 25249 35805 200536
15301 53708 6939 12389 29049 6736 25184
15301 53708 6939 12389 29049 6736 25184 29079
15301 53708 6939 12389 29049 6736 62153
15301 53708 6939 12389 29076 41435 197901
15301 53708 6939 12389 3203
15301 53708 6939 12389 34757 33871 49613
15301 53708 6939 12389 39442 58084
15301 53708 6939 12389 44237 13118
15301 53708 6939 12389 44237 15468
15301 53708 6939 12389 44237 44237 13118
15301 53708 6939 12389 49210
15301 53708 6939 12389 50449
15301 53708 6939 12389 51932
15301 53708 6939 12389 5563 56947 56947
15301 53708 6939 12389 58228
15301 53708 6939 12389 60280 60330 12406 50685
15301 53708 6939 12389 60280 60330 12406 50685 50685 50685 50685 50685 50685 50685
15301 53708 6939 12389 60280 60330 50685
15301 53708 6939 12389 60280 60330 50685 50685 50685 50685 50685 50685 50685 50685 50685
15301 53708 6939 12389 62067 28840
15301 53708 6939 12389 8382
15301 6939 12389 12389 12389 41268
15301 6939 12389 12685 60287 60287 60287 60287
15301 6939 12389 201582 201582 201582 201582
15301 6939 12389 29049 20771 20771 25249 16010 35805 200536
15301 6939 12389 3203
15301 6939 12389 42014 197193
15301 6939 12389 44237 44237 13118
15301 6939 12389 44237 44237 44237 13118
15301 6939 12389 51932
15301 6939 12389 60280 60330 12406 50685 50685 50685 50685 50685 50685 50685
15301 6939 12389 60280 60330 50685 50685 50685 50685 50685 50685 50685 50685 50685
15301 6939 1273 12389 13118
15301 6939 1273 12389 3203
15301 6939 1273 12389 34757 33871 49613
15301 6939 1273 12389 5563 56947 56947
15301 6939 20485 15774 15774 15774 12389 21487
15301 6939 3356 12389 3203
15301 6939 3356 20485 15774 15774 15774 12389 21487
15301 6939 3491 12389 13118
15301 6939 3491 12389 3203
15301 6939 3491 12389 49210
15301 6939 6762 12389 13118
15301 6939 6762 12389 3203
15301 6939 6762 12389 60280 60330 50685 50685 50685 50685 50685 50685 50685 50685 50685
15435 1299 12389 34757 33871 49613
15435 1299 12389 49210
15435 1299 12389 58228
15435 1299 12389 8382
15435 1299 174 12389 3203
15435 1299 20485 15774 15774 15774 12389 21487
15435 1299 3356 12389 3203
15435 1299 3356 12389 34757 33871 49613
15435 1299 3356 12389 8382
15435 174 12389 13118
15435 174 12389 3203
15435 174 3356 12389 3203
15435 174 6762 12389 3203
15435 3257 3491 12389 13118
15435 3257 3491 12389 3203
15435 3257 3491 12389 49210
15435 6939 12389 12883 12593
15435 6939 12389 29076 41435 197901
15435 6939 12389 3203
15435 6939 12389 42610 29069 41842 41842 6880 6880 6880 6880 5461
15435 6939 12389 5563 56947 56947
15435 6939 12389 61431 61431 61431
15547 12389 13118
15547 12389 13118 13118
15547 12389 201582 201582 201582 201582
15547 12389 2854 41060 41060
15547 12389 29049 6736 25184
15547 12389 29049 6736 25184 29079
15547 12389 29049 6736 62153
15547 12389 3203
15547 12389 34757 33871 49613
15547 12389 5563 56947 56947
15547 12389 8382
15547 1299 12389 34757 33871 49613
15547 1299 12389 49210
15547 1299 174 12389 3203
15547 1299 174 12389 34757 33871 49613
15547 1299 174 12389 49210
15547 1299 174 12389 58228
15547 1299 174 12389 60280 60330 12406 50685
15547 1299 20485 15774 15774 15774 12389 21487
15547 1299 3356 12389 3203
15547 1299 3356 12389 34757 33871 49613
15547 1299 3356 12389 58228
15547 1299 3356 12389 60280 60330 50685
15547 1299 3356 12389 8382
15547 1299 3356 20485 15774 15774 15774 12389 21487
15547 3356 12389 13118
15547 3356 12389 13118 13118
15547 3356 12389 3203
15547 3356 12389 34757 33871 49613
15547 3356 12389 58228
15547 3356 1273 12389 13118
15547 3356 1273 12389 3203
15547 3356 1299 12389 34757 33871 49613
15547 3356 1299 12389 49210
15547 3356 1299 12389 58228
15547 3356 1299 12389 60280 60330 12406 50685
15547 3356 174 12389 13118
15547 3356 174 12389 34757 33871 49613
15547 3356 174 12389 49210
15547 3356 174 12389 60280 60330 50685
15547 3356 174 12389 8382
15547 3356 20485 15774 15774 15774 12389 21487
15547 3356 6453 12389 13118
15547 3356 6453 12389 3203
15547 3356 6762 12389 13118
15547 3356 6762 12389 3203
15547 3356 6939 12389 3203
15547 3356 6939 12389 8382
15547 43531 12389 3203
15547 6830 1299 12389 58228
15547 6830 1299 20485 15774 15774 15774 12389 21487
15547 6830 174 12389 13118
15547 6830 174 12389 3203
15547 6830 3356 12389 3203
15547 6830 3356 20485 15774 15774 15774 12389 21487
15547 6939 12389 12389 12389 41268
15547 6939 12389 12685 60287 60287 60287 60287
15547 6939 12389 201582 201582 201582 201582
15547 6939 12389 29049 20771 20771 25249 16010 35805 200536
15547 6939 12389 3203
15547 6939 12389 42014 197193
15547 6939 12389 44237 44237 13118
15547 6939 12389 51932
15547 6939 12389 60280 60330 12406 50685 50685 50685 50685 50685 50685 50685
15547 6939 12389 60280 60330 50685 50685 50685 50685 50685 50685 50685 50685 50685
15547 8220 12389 13118
15547 8220 12389 3203
15547 8220 1273 12389 3203
15547 8220 20485 15774 15774 15774 12389 21487
15547 8220 3320 1273 12389 49210
15547 8220 3320 1273 12389 60280 60330 50685
15547 8220 3320 1299 12389 60280 60330 50685
15547 8220 3320 3257 12389 34757 33871 49613
15547 8220 3320 3257 12389 5563 56947 56947
15547 8220 3320 3257 12389 58228
15547 8220 3320 3257 12389 8382
15547 8220 3320 3356 12389 3203
15547 8220 3356 12389 13118
15547 8220 3356 12389 3203
15547 8220 3356 1273 12389 3203
15547 8220 3356 174 12389 13118
15547 8220 3356 174 12389 3203
15547 8220 3356 6453 12389 13118
15547 8220 3356 6453 12389 3203
15547 8220 3356 6762 12389 3203
15547 8220 3356 6939 12389 3203
15547 8220 6453 12389 3203
15547 8220 6939 12389 13118
15547 8220 6939 12389 3203
15605 12389 12685 60287 60287 60287 60287
15605 12389 201582 201582 201582 201582
15605 12389 201776 196991
15605 12389 44237 44237 8675
15605 12389 5563 56947 56947
15605 12389 60280 60330 12406 50685 50685 50685 50685 50685 50685 50685
15605 12389 61276 36344
15605 12874 3303 12389 49210
15605 12874 3303 12389 58228
15605 12874 3303 174 20485 15774 15774 15774 12389 21487
15605 12874 3303 3320 1273 12389 49210
15605 12874 3303 3320 1273 12389 60280 60330 50685
15605 12874 3303 3320 1299 20485 15774 15774 15774 12389 21487
15605 12874 3303 3320 174 12389 3203
15605 12874 3303 3320 3257 12389 34757 33871 49613
15605 12874 3303 3320 3257 12389 8382
15605 12874 3303 3320 6453 12389 34757 33871 49613
15605 12874 3303 3320 6762 12389 49210
15605 12874 3303 3320 6762 12389 5563 56947 56947
15605 12874 3303 3320 6762 12389 58228
15605 12874 3303 3320 6762 12389 60280 60330 50685
15605 12874 3303 6762 20485 15774 15774 15774 12389 21487
15605 12874 3356 1299 12389 8382
15605 12874 6939 12389 8382
15605 174 12389 13118
15605 174 12389 3203
15605 174 12389 34757 33871 49613
15605 174 1299 12389 49210
15605 174 3356 12389 13118
15605 174 3356 12389 3203
15605 174 3356 12389 34757 33871 49613
15605 174 3356 12389 58228
15605 174 3356 12389 60280 60330 50685
15605 174 3356 20485 15774 15774 15774 12389 21487
15605 174 6453 12389 3203
15605 174 6762 12389 3203
15605 20485 15774 15774 15774 12389 21487
16347 12389 201582 201582 201582 201582
16347 12389 2854 41060 41060
16347 174 12389 13118
16347 174 12389 13118 13118
16347 174 12389 3203
16347 174 12389 44237 13118
16347 174 20485 15774 15774 15774 12389 21487
16347 29075 6762 12389 3203
16347 2914 1299 12389 34757 33871 49613
16347 2914 1299 12389 49210
16347 2914 1299 12389 58228
16347 2914 1299 20485 15774 15774 15774 12389 21487
16347 2914 174 12389 34757 33871 49613
16347 2914 3356 12389 58228
16347 2914 3356 20485 15774 15774 15774 12389 21487
16347 2914 3491 12389 49210
16347 2914 3491 12389 8382
16347 6939 12389 49210
16347 8218 174 3356 12389 29076 41435 197901
1668 1273 12389 12685 60287
1668 1273 12389 34757 33871 49613
1668 1299 12389 34757 33871 49613
1668 1299 12389 49210
1668 1299 12389 58228
1668 1299 12389 60280 60330 50685
1668 1299 12389 8382
1668 1299 1273 12389 39442 58084
1668 1299 20485 15774 15774 15774 12389 21487
1668 174 12389 29076 41435 197901
1668 174 12389 34757 33871 49613
1668 174 12389 49210
1668 174 12389 5563 56947 56947
1668 174 12389 58228
1668 174 12389 60280 60330 50685
1668 174 12389 60280 60330 50685 50685 50685 50685 50685 50685 50685 50685 50685
1668 174 12389 8382
1668 3257 12389 12685 60287
1668 3257 12389 29049 6736 25184 29079
1668 3257 12389 34757 33871 49613
1668 3257 12389 39442 58084
1668 3257 12389 5563 56947 56947
1668 3257 12389 60280 60330 50685
1668 3257 12389 60280 60330 50685 50685 50685 50685 50685 50685 50685 50685 50685
1668 3257 12389 8382
1668 3356 12389 29076 41435 197901
1668 3356 12389 3203
1668 3356 12389 42014 197193
1668 3356 12389 5563 56947 56947
1668 3356 12389 60280 60330 50685 50685 50685 50685 50685 50685 50685 50685 50685
1668 3491 20485 20485 15774 15774 15774 12389 21487
1668 6453 12389 12685 60287
1668 6453 12389 29049 6736 25184 29079
1668 6453 12389 34757 33871 49613
1668 6453 12389 39442 58084
1668 6453 12389 49210
1668 6453 12389 60280 60330 50685
1668 6762 12389 13118 13118
1668 6762 12389 49210
1668 6762 12389 60280 60330 50685
1668 6762 12389 60280 60330 50685 50685 50685 50685 50685 50685 50685 50685 50685
1668 6762 20485 15774 15774 15774 12389 21487
16735 12956 1299 12389 60280 60330 12406 50685 50685 50685 50685 50685 50685 50685
16735 12956 174 12389 3203
16735 12956 174 12389 49210
16735 12956 3356 12389 13118
16735 12956 3356 12389 3203
16735 12956 3356 12389 34757 33871 49613
16735 12956 6453 12389 3203
16735 12956 6762 12389 3203
16735 12956 6939 12389 13118
16735 1299 12389 58228
16735 1299 174 12389 3203
16735 1299 20485 15774 15774 15774 12389 21487
16735 1299 3356 12389 3203
16735 1299 3356 12389 34757 33871 49613
16735 1299 3356 12389 58228
16735 1299 3356 12389 8382
16735 174 12389 13118
16735 174 12389 3203
16735 174 12389 34757 33871 49613
16735 174 12389 8382
16735 174 1273 12389 3203
16735 174 20485 15774 15774 15774 12389 21487
16735 174 3356 12389 3203
16735 174 3356 12389 34757 33871 49613
16735 174 3356 12389 58228
16735 174 3356 12389 8382
16735 174 6762 12389 3203
16735 2914 1273 12389 3203
16735 2914 1299 12389 34757 33871 49613
16735 2914 1299 12389 49210
16735 2914 1299 12389 58228
16735 2914 1299 20485 15774 15774 15774 12389 21487
16735 2914 174 12389 34757 33871 49613
16735 2914 20485 15774 15774 15774 12389 21487
16735 2914 3356 12389 13118
16735 2914 3356 12389 3203
16735 2914 3356 12389 34757 33871 49613
16735 2914 3356 12389 58228
16735 2914 3356 12389 8382
16735 2914 3356 20485 15774 15774 15774 12389 21487
16735 2914 3491 12389 3203
16735 2914 3491 12389 49210
16735 2914 6453 12389 3203
16735 2914 6762 12389 3203
16735 3356 12389 3203
16735 3356 6762 12389 3203
16735 3549 3356 12389 13118
16735 3549 3356 12389 3203
16735 3549 3356 12389 34757 33871 49613
16735 3549 3356 12389 8382
16735 3549 3356 174 12389 3203
16735 3549 3356 3257 12389 60280 60330 50685
16735 3549 3356 3257 12389 8382
16735 3549 3356 6453 12389 3203
16735 3549 3356 6762 12389 3203
16735 3549 3356 6939 12389 3203
16735 3549 6762 12389 3203
16735 3549 6762 12389 60280 60330 50685 50685 50685 50685 50685 50685 50685 50685 50685
16735 52320 12389 13118
16735 52320 12389 3203
16735 52320 12389 34757 33871 49613
16735 52320 12389 5563 56947 56947
16735 52320 1299 3356 12389 8382
16735 52320 174 12389 3203
16735 52320 174 3356 12389 34757 33871 49613
16735 52320 20485 15774 15774 15774 12389 21487
16735 52320 2828 174 12389 3203
16735 52320 2914 1299 12389 58228
16735 52320 2914 174 12389 3203
16735 52320 2914 3356 12389 3203
16735 52320 2914 3491 12389 3203
16735 52320 2914 3491 12389 49210
16735 52320 3257 3491 12389 3203
16735 6762 12389 13118
16735 6762 12389 3203
16735 6762 12389 5563 56947 56947
16735 6762 1273 12389 3203
16735 6762 1299 12389 34757 33871 49613
16735 6762 174 12389 3203
16735 6762 174 12389 49210
16735 6762 20485 15774 15774 15774 12389 21487
16735 6762 3356 12389 13118
16735 6762 3356 12389 3203
16735 6762 3356 12389 34757 33871 49613
16735 6762 3356 12389 58228
16735 6762 3356 12389 8382
16735 6762 3356 20485 15774 15774 15774 12389 21487
16735 6762 3491 12389 3203
16735 6762 6453 12389 3203
16735 6762 6939 12389 13118
16735 6762 6939 12389 3203
16735 6939 12389 12389 12389 41268
16735 6939 12389 12685 60287 60287 60287 60287
16735 6939 12389 201776 196991
16735 6939 12389 2854 41060 41060
16735 6939 12389 29049 20771 20771 25249 35805 200536
16735 6939 12389 29049 6736 25184
16735 6939 12389 29049 6736 25184 29079
16735 6939 12389 29049 6736 62153
16735 6939 12389 3203
16735 6939 12389 5553
16735 6939 12389 5563 56947 56947
16735 6939 12389 60280 60330 12406 50685 50685 50685 50685 50685 50685 50685
16735 6939 12389 60280 60330 50685 50685 50685 50685 50685 50685 50685 50685 50685
16735 6939 12389 61431 61431 61431
1798 174 12389 13118
1798 174 12389 15757 15454
1798 174 12389 203344
1798 174 12389 34757 33871 49613
1798 174 12389 60280 60330 12406 50685
1798 174 12389 60280 60330 12406 50685 50685 50685 50685 50685 50685 50685
1798 174 12389 60280 60330 50685
1798 174 12389 60280 60330 50685 50685 50685 50685 50685 50685 50685 50685 50685
1798 174 1273 12389 3203
1798 174 1299 12389 34757 33871 49613
1798 174 1299 12389 49210
1798 174 20485 15774 15774 15774 12389 21487
1798 174 3356 12389 13118
1798 174 3356 12389 3203
1798 174 3356 12389 34757 33871 49613
1798 174 3356 12389 58228
1798 174 3356 12389 8382
1798 174 3356 20485 15774 15774 15774 12389 21487
1798 174 6762 12389 3203
1798 6939 12389 12685 60287 60287 60287 60287
1798 6939 12389 3203
1798 6939 12389 42014 197193
1798 6939 12389 60280 60330 12406 50685 50685 50685 50685 50685 50685 50685
1798 6939 12389 60280 60330 50685 50685 50685 50685 50685 50685 50685 50685 50685
1798 7385 174 1299 12389 49210
1798 7385 3356 12389 3203
1798 7385 3356 1299 12389 34757 33871 49613
1798 7385 3356 1299 12389 49210
1798 7385 3356 1299 12389 58228
1798 7385 3356 1299 12389 8382
1798 7385 3356 174 12389 3203
1798 7385 3356 6453 12389 3203
1798 7385 3356 6939 12389 3203
1798 7385 6939 12389 3203
1798 7385 7922 174 12389 3203
1798 7922 1273 12389 3203
1798 7922 174 12389 3203
1798 7922 3356 12389 3203
1798 7922 6453 12389 3203
1798 7922 6762 12389 3203
1798 7922 6939 12389 3203
18106 174 12389 13118
18106 174 12389 3203
18106 174 12389 49210
18106 174 12389 58228
18106 174 12389 8382
18106 174 20485 15774 15774 15774 12389 21487
18106 174 3356 12389 3203
18106 174 3356 12389 8382
18106 174 3356 20485 15774 15774 15774 12389 21487
18106 174 6762 12389 3203
18106 4657 1299 3356 12389 3203
18106 4657 3356 12389 3203
18106 4657 3356 1299 12389 8382
18106 4657 3491 174 12389 29049 6736 62153
18106 4657 3491 174 12389 49210
18106 4657 3491 174 12389 58228
18106 4657 3491 20485 20485 15774 15774 15774 12389 21487
18106 4657 3491 3257 12389 8382
18106 4657 3491 3356 12389 60280 60330 50685
18106 4657 3491 3356 174 12389 8382
18106 4657 6762 12389 8382
18106 6453 12389 13118
18106 6453 12389 13118 13118
18106 6453 12389 29049 6736 62153
18106 6453 12389 3203
18106 6453 12389 34757 33871 49613
18106 6453 12389 5563 56947 56947
18106 6453 12389 60280 60330 50685
18106 6453 12389 60280 60330 50685 50685 50685 50685 50685 50685 50685 50685 50685
18106 6453 12389 8382
18106 6453 1299 20485 15774 15774 15774 12389 21487
18106 6453 174 12389 13118
18106 6453 174 12389 60280 60330 50685
18106 6453 3356 12389 13118
18106 6453 3356 12389 3203
18106 6453 3356 20485 15774 15774 15774 12389 21487
18106 6453 3491 12389 3203
18106 6453 3491 12389 49210
18106 6453 3491 12389 8382
18106 6453 6762 12389 13118
18106 6453 6762 12389 3203
18106 6939 12389 12883 12593
18106 6939 12389 2854 41060 41060
18106 6939 12389 29049 6736 62153
18106 6939 12389 29076 41435 197901
18106 6939 12389 29554
18106 6939 12389 3203
18106 6939 12389 34757 33871 49613
18106 6939 12389 42610 29069 41842 41842 6880 6880 6880 6880 5461
18106 6939 12389 44237 44237 13118
18106 6939 12389 44237 44237 44237 13118
18106 6939 12389 5563 56947 56947
18106 6939 12389 60280 60330 50685
18106 6939 12389 60280 60330 50685 50685 50685 50685 50685 50685 50685 50685 50685
18106 6939 12389 62122
18106 6939 1273 12389 3203
18106 6939 1299 174 12389 3203
18106 6939 20485 15774 15774 15774 12389 21487
18106 6939 3356 12389 3203
18106 6939 3356 12389 8382
18106 6939 3356 20485 15774 15774 15774 12389 21487
18106 6939 3491 12389 13118
18106 6939 3491 12389 3203
18106 6939 3491 12389 49210
18106 6939 3491 12389 58228
18106 6939 3491 12389 8382
18106 6939 6762 12389 3203
18106 6939 6762 20485 15774 15774 15774 12389 21487
18106 8359 41209 8359 12389 58197
1836 13030 12389 13118
1836 13030 12389 29049 6736 25184 29079
1836 13030 12389 3203
1836 13030 12389 34757 33871 49613
1836 13030 12389 60280 60330 50685
1836 13030 1273 12389 13118
1836 13030 1273 12389 3203
1836 13030 1273 12389 34757 33871 49613
1836 13030 1299 12389 49210
1836 13030 1299 174 12389 3203
1836 13030 1299 3356 12389 3203
1836 13030 1299 3356 12389 8382
1836 13030 20485 15774 15774 15774 12389 21487
1836 13030 2914 12389 13118
1836 13030 2914 12389 44237 44237 44237 13118
1836 174 12389 12883 12593
1836 174 12389 13118
1836 174 12389 203344
1836 174 12389 2854 41060 41060
1836 174 12389 29049 20771 20771 16010 25249 35805 200536
1836 174 12389 29049 20771 20771 25249 35805 200536
1836 174 12389 29049 6736 25184
1836 174 12389 29049 6736 25184 29079
1836 174 12389 29049 6736 62153
1836 174 12389 3203
1836 174 12389 34757 33871 49613
1836 174 12389 49210
1836 174 12389 51932
1836 174 12389 58228
1836 174 12389 60280 60330 12406 50685
1836 174 12389 60280 60330 12406 50685 50685 50685 50685 50685 50685 50685
1836 174 12389 60280 60330 50685
1836 174 12389 60280 60330 50685 50685 50685 50685 50685 50685 50685 50685 50685
1836 174 12389 8382
1836 174 1273 12389 3203
1836 174 1299 12389 49210
1836 174 1299 20485 15774 15774 15774 12389 21487
1836 174 3356 12389 13118
1836 174 3356 12389 3203
1836 174 3356 12389 34757 33871 49613
1836 174 3356 12389 58228
1836 174 3356 12389 8382
1836 174 3356 20485 15774 15774 15774 12389 21487
1836 174 6453 12389 3203
1836 174 6762 12389 3203
1836 3356 12389 13118
1836 3356 12389 3203
1836 3356 12389 58228
1836 3356 1273 12389 13118
1836 3356 1273 12389 3203
1836 3356 1299 20485 15774 15774 15774 12389 21487
1836 3356 174 12389 13118
1836 3356 20485 15774 15774 15774 12389 21487
1836 3356 3257 12389 8382
1836 3356 6453 12389 13118
1836 3356 6453 12389 3203
1836 3356 6762 12389 13118
1836 3356 6762 12389 3203
1836 3356 6939 12389 3203
1836 6939 12389 12389 12389 41268
1836 6939 12389 12685 60287 60287 60287 60287
1836 6939 12389 12883 12593
1836 6939 12389 29049 20771 20771 25249 16010 35805 200536
1836 6939 12389 29076 41435 197901
1836 6939 12389 3203
1836 6939 12389 42610 29069 41842 41842 6880 6880 6880 6880 5461
1836 6939 12389 44237 44237 13118
1836 6939 12389 44237 44237 44237 13118
1836 6939 12389 51932
1836 6939 12389 60280 60330 12406 50685 50685 50685 50685 50685 50685 50685
1836 6939 12389 60280 60330 50685 50685 50685 50685 50685 50685 50685 50685 50685
1836 6939 12389 61431 61431 61431
1853 1764 12389 13118
1853 1764 12389 3203
1853 1764 174 12389 3203
1853 1764 174 1273 12389 3203
1853 1764 174 20485 15774 15774 15774 12389 21487
1853 1764 174 3356 12389 3203
1853 1764 174 3356 12389 60280 60330 50685
1853 1764 2914 1299 12389 49210
1853 1764 2914 1299 20485 15774 15774 15774 12389 21487
1853 1764 2914 174 12389 3203
1853 1764 2914 3356 20485 15774 15774 15774 12389 21487
1853 1764 2914 3491 12389 3203
1853 1764 3257 3491 12389 3203
1853 1764 3320 1273 12389 49210
1853 1764 3320 1273 12389 60280 60330 50685
1853 1764 3320 3257 12389 34757 33871 49613
1853 1764 3320 3257 12389 5563 56947 56947
1853 1764 3320 3257 12389 58228
1853 1764 3356 12389 13118
1853 1764 3356 174 12389 3203
1853 1764 3356 6453 12389 3203
1853 1764 3356 6762 12389 3203
1853 1764 3356 6939 12389 3203
1853 1764 6939 12389 13118
1853 1764 6939 12389 3203
1853 1764 8218 174 1273 12389 3203
1853 1764 8218 174 3356 12389 29076 41435 197901
1853 1764 8218 174 3356 12389 3203
1853 1764 8218 6939 12389 3203
1853 21320 2603 12389 3203
1853 21320 2603 20485 15774 15774 15774 12389 21487
1853 21320 6939 12389 29049 6736 25184 29079
1853 21320 6939 12389 3203
1853 21320 6939 12389 49210
1853 21320 6939 12389 8382
1853 3356 12389 13118
1853 3356 12389 13118 13118
1853 3356 12389 3203
1853 3356 1273 12389 3203
1853 3356 1299 12389 34757 33871 49613
1853 3356 1299 12389 58228
1853 3356 174 12389 13118
1853 3356 174 12389 3203
1853 3356 174 12389 34757 33871 49613
1853 3356 174 12389 8382
1853 3356 20485 15774 15774 15774 12389 21487
1853 3356 6453 12389 3203
1853 3356 6939 12389 3203
1853 6939 12389 12685 60287 60287 60287 60287
1853 6939 12389 29049 6736 25184
1853 6939 12389 3203
1853 6939 12389 61431 61431 61431
1853 6939 12389 62122
19016 3257 12389 12685 60287 60287 60287 60287
19016 3257 12389 201582 201582 201582 201582
19016 3257 12389 29049 20771 20771 25249 16010 35805 200536
19016 3257 12389 29076 41435 197901
19016 3257 12389 51932
19016 3257 12389 5563 56947 56947
19016 3257 12389 60280 60330 12406 50685 50685 50685 50685 50685 50685 50685
19016 3257 12389 60280 60330 50685 50685 50685 50685 50685 50685 50685 50685 50685
19016 3257 1273 12389 34757 33871 49613
19016 3257 1299 12389 15757 15454
19016 3257 1299 12389 203344
19016 3257 1299 12389 34757 33871 49613
19016 3257 1299 12389 49210
19016 3257 1299 12389 50449
19016 3257 1299 12389 58228
19016 3257 1299 20485 15774 15774 15774 12389 21487
19016 3257 174 12389 29049 6736 25184
19016 3257 174 12389 29076 41435 197901
19016 3257 174 12389 58228
19016 3257 3356 12389 15757 15454
19016 3257 3356 12389 29076 41435 197901
19016 3257 3356 12389 34757 33871 49613
19016 3257 3356 12389 58228
19016 3257 3356 12389 8382
19016 3257 3491 12389 29049 6736 62153
19016 3257 3491 12389 3203
19016 3257 3491 12389 49210
19016 3257 3491 12389 8382
19016 3257 3491 20485 20485 15774 15774 15774 12389 21487
19016 6939 12389 12389 12389 41268
19016 6939 12389 12685 60287
19016 6939 12389 12883 12593
19016 6939 12389 13118 13118
19016 6939 12389 203344
19016 6939 12389 29049 20771 20771 25249 35805 200536
19016 6939 12389 3203
19016 6939 12389 34757 33871 49613
19016 6939 12389 42610 29069 41842 41842 6880 6880 6880 6880 5461
19016 6939 12389 44237 13118
19016 6939 12389 44237 44237 13118
19016 6939 12389 44237 44237 44237 13118
19016 6939 12389 49210
19016 6939 12389 50449
19016 6939 12389 51932
19016 6939 12389 58228
19016 6939 12389 8382
19151 174 12389 13118
19151 174 12389 34757 33871 49613
19151 174 12389 49210
19151 174 12389 51932
19151 174 12389 58228
19151 174 12389 8382
19151 174 1273 12389 3203
19151 174 1299 12389 34757 33871 49613
19151 174 1299 12389 60280 60330 50685
19151 174 20485 15774 15774 15774 12389 21487
19151 174 3356 12389 13118
19151 174 3356 12389 29076 41435 197901
19151 174 3356 12389 3203
19151 174 3356 12389 34757 33871 49613
19151 174 3356 12389 8382
19151 174 3356 20485 15774 15774 15774 12389 21487
19151 174 6762 12389 3203
19151 3356 12389 15757 15454
19151 3356 12389 203344
19151 3356 12389 29076 41435 197901
19151 3356 12389 50449
19151 3356 12389 58228
19151 3356 12389 8382
19151 3356 1299 12389 34757 33871 49613
19151 3356 1299 12389 8382
19151 3356 174 12389 13118
19151 3356 174 12389 3203
19151 3356 174 12389 8382
19151 3356 6453 12389 13118
19151 3356 6762 12389 13118
19151 3356 6762 12389 3203
19151 6939 12389 12685 60287 60287 60287 60287
19151 6939 12389 3203
19151 6939 12389 42014 197193
19151 6939 12389 42610 29069 41842 41842 6880 6880 6880 6880 5461
19151 6939 12389 51932
19151 6939 12389 60280 60330 12406 50685 50685 50685 50685 50685 50685 50685
19151 6939 12389 60280 60330 50685 50685 50685 50685 50685 50685 50685 50685 50685
19151 6939 12389 61431 61431 61431
1916 174 12389 15757 15454
1916 174 12389 201582 201582 201582 201582
1916 174 12389 203344
1916 174 12389 29049 6736 25184 29079
1916 174 12389 29076 41435 197901
1916 174 12389 34757 33871 49613
1916 174 12389 49210
1916 174 12389 50449
1916 174 12389 5563 56947 56947
1916 174 12389 58228
1916 174 12389 60280 60330 12406 50685
1916 174 12389 60280 60330 50685
1916 174 12389 62067 28840
1916 174 12389 8382
1916 174 1273 12389 3203
1916 174 1299 12389 34757 33871 49613
1916 174 1299 12389 49210
1916 174 1299 20485 15774 15774 15774 12389 21487
1916 174 3356 12389 13118
1916 174 3356 12389 29076 41435 197901
1916 174 3356 12389 3203
1916 174 3356 12389 34757 33871 49613
1916 174 3356 12389 58228
1916 174 3356 12389 8382
1916 174 3356 20485 15774 15774 15774 12389 21487
1916 174 6453 12389 3203
1916 174 6762 12389 3203
1916 2914 1299 12389 34757 33871 49613
1916 2914 1299 12389 49210
1916 2914 1299 12389 58228
1916 2914 1299 12389 60280 60330 50685
1916 2914 1299 20485 15774 15774 15774 12389 21487
1916 2914 174 12389 29049 6736 25184
1916 2914 20485 15774 15774 15774 12389 21487
1916 2914 3257 12389 50449
1916 2914 3356 12389 29076 41435 197901
1916 2914 3356 12389 50449
1916 2914 3356 12389 58228
1916 2914 3356 20485 15774 15774 15774 12389 21487
1916 2914 3491 12389 29049 6736 25184
1916 2914 3491 12389 29049 6736 25184 29079
1916 2914 3491 12389 49210
1916 6939 12389 12389 12389 41268
1916 6939 12389 12685 60287 60287 60287 60287
1916 6939 12389 201582 201582 201582 201582
1916 6939 12389 29049 20771 20771 25249 16010 35805 200536
1916 6939 12389 3203
1916 6939 12389 42014 197193
1916 6939 12389 44237 44237 13118
1916 6939 12389 44237 44237 44237 13118
1916 6939 12389 51932
1916 6939 12389 60280 60330 12406 50685 50685 50685 50685 50685 50685 50685
1916 6939 12389 60280 60330 50685 50685 50685 50685 50685 50685 50685 50685 50685
19653 3356 12389 12685 60287
19653 3356 12389 15757 15454
19653 3356 12389 203344
19653 3356 12389 29076 41435 197901
19653 3356 12389 3203
19653 3356 12389 34757 33871 49613
19653 3356 12389 50449
19653 3356 12389 58228
19653 3356 12389 8382
19653 3356 1299 12389 8382
19653 3356 174 12389 13118
19653 3356 174 12389 3203
19653 3356 174 12389 34757 33871 49613
19653 3356 6453 12389 13118
19653 3356 6453 12389 3203
19653 3356 6453 12389 49210
19653 3356 6762 12389 13118
19653 3356 6939 12389 3203
19653 6461 1299 12389 49210
19653 6461 1299 20485 15774 15774 15774 12389 21487
19653 6461 174 12389 29049 6736 25184
19653 6461 6762 20485 15774 15774 15774 12389 21487
19653 6939 12389 12685 60287 60287 60287 60287
19653 6939 12389 29049 6736 62153
19653 6939 12389 3203
19653 6939 12389 42014 197193
19653 6939 12389 60280 60330 50685 50685 50685 50685 50685 50685 50685 50685 50685
196621 15576 1299 174 12389 3203
196621 15576 1299 20485 15774 15774 15774 12389 21487
196621 15576 1299 3356 12389 3203
196621 15576 174 12389 34757 33871 49613
196621 15576 174 12389 49210
196621 15576 174 12389 60280 60330 12406 50685
196621 15576 174 12389 60280 60330 50685
196621 15576 174 1299 12389 49210
196621 15576 174 3356 12389 34757 33871 49613
196621 15576 174 3356 12389 58228
196621 15576 3257 3491 12389 13118
196621 15576 3257 3491 12389 3203
196621 15576 3303 12389 8382
196621 15576 3303 3320 1273 12389 49210
196621 15576 3303 3320 1273 12389 60280 60330 50685
196621 15576 3303 3320 1299 12389 49210
196621 15576 3303 3320 3257 12389 34757 33871 49613
196621 15576 3303 3320 3257 12389 58228
196621 15576 3303 3320 3257 12389 8382
196621 15576 3303 3320 3356 12389 13118
196621 15576 3303 3320 3356 12389 3203
196621 15576 3356 1299 12389 58228
196621 15576 3356 174 12389 34757 33871 49613
196621 15576 3356 20485 15774 15774 15774 12389 21487
196621 15576 6453 12389 13118 13118
196621 15576 6453 12389 3203
196621 15576 6453 12389 44237 13118
196621 15576 6453 1273 12389 3203
196621 15576 6453 174 12389 13118
196621 15576 6453 3356 12389 13118
196621 15576 6453 3356 12389 3203
196621 15576 6453 6762 12389 3203
196621 15576 6939 12389 12389 12389 41268
196621 15576 6939 12389 12730
196621 15576 6939 12389 13118
196621 15576 6939 12389 196747
196621 15576 6939 12389 201582 201582 201582 201582
196621 15576 6939 12389 21378
196621 15576 6939 12389 25515
196621 15576 6939 12389 29049 20771 20771 16010 25249 35805 200536
196621 15576 6939 12389 29049 20771 20771 25249 35805 200536
196621 15576 6939 12389 34168
196621 15576 6939 12389 34267
196621 15576 6939 12389 35516
196621 15576 6939 12389 41134
196621 15576 6939 12389 44237
196621 15576 6939 12389 44237 13118
196621 15576 6939 12389 44237 35125
196621 15576 6939 12389 44237 8570
196621 15576 6939 12389 5553
196621 15576 6939 12389 60280 60330 50685 50685 50685 50685 50685 50685 50685 50685 50685
196621 15576 8220 20485 15774 15774 15774 12389 21487
196621 15576 8220 3320 1273 12389 60280 60330 50685
196621 15576 8220 3320 3257 12389 58228
196621 8758 174 12389 58228
196621 8758 174 20485 15774 15774 15774 12389 21487
196621 8758 6939 12389 201582 201582
196621 8758 6939 12389 2854 41060 41060
196621 8758 6939 12389 29049 6736 25184 29079
196621 8758 6939 12389 29076 199394
196621 8758 6939 12389 29076 61037 61037
196621 8758 6939 12389 34757 33871 49613
196621 8758 6939 12389 42610 29069 41842 41842 6880 6880 6880 6880 5461
196621 8758 6939 12389 60280 60330 12406 50685
196621 8758 6939 12389 60280 60330 12406 50685 50685 50685 50685 50685 50685 50685
196621 8758 8220 12389 203344
196621 8758 8220 3320 3257 12389 5563 56947 56947
197264 29467 1299 12389 49210
197264 29467 20485 15774 15774 15774 12389 21487
197264 29467 2914 3356 12389 8382
197264 29467 6939 12389 12389 12389 41268
197264 29467 6939 12389 12685 60287 60287 60287 60287
197264 29467 6939 12389 201582 201582 201582 201582
197264 29467 6939 12389 42014 197193
197264 29467 6939 12389 51932
197264 29467 6939 12389 60280 60330 12406 50685 50685 50685 50685 50685 50685 50685
197264 29467 6939 12389 60280 60330 50685 50685 50685 50685 50685 50685 50685 50685 50685
19754 1299 12389 12883 12593
19754 1299 12389 15757 15454
19754 1299 12389 2854 41060 41060
19754 1299 12389 29049 6736 25184
19754 1299 12389 29049 6736 25184 29079
19754 1299 12389 29076 41435 197901
19754 1299 12389 34757 33871 49613
19754 1299 12389 49210
19754 1299 12389 50449
19754 1299 12389 5563 56947 56947
19754 1299 12389 58228
19754 1299 12389 60280 60330 12406 50685
19754 1299 12389 60280 60330 12406 50685 50685 50685 50685 50685 50685 50685
19754 1299 12389 60280 60330 50685
19754 1299 12389 60280 60330 50685 50685 50685 50685 50685 50685 50685 50685 50685
19754 1299 12389 8382
19754 1299 1273 12389 15757 15454
19754 1299 1273 12389 34757 33871 49613
19754 1299 174 12389 3203
19754 1299 174 12389 34757 33871 49613
19754 1299 174 12389 49210
19754 1299 174 12389 60280 60330 12406 50685
19754 1299 20485 15774 15774 15774 12389 21487
19754 1299 3257 12389 60280 60330 50685
19754 1299 3257 12389 8382
19754 1299 3356 12389 3203
19754 1299 3356 12389 34757 33871 49613
19754 1299 3356 12389 58228
19754 1299 3356 12389 60280 60330 50685
19754 1299 3356 12389 8382
19754 1299 3356 20485 15774 15774 15774 12389 21487
19754 174 12389 13118
19754 174 12389 13118 13118
19754 174 12389 44237 13118
19754 174 3356 12389 29076 41435 197901
19754 174 3356 12389 3203
19754 174 3356 12389 58228
19754 174 3356 12389 8382
19754 174 6453 12389 3203
19754 174 6762 12389 3203
19754 2828 174 12389 13118
19754 2828 3356 12389 3203
19754 6461 6762 12389 13118
19754 6939 12389 12389 12389 41268
19754 6939 12389 12685 60287 60287 60287 60287
19754 6939 12389 29049 20771 20771 25249 16010 35805 200536
19754 6939 12389 3203
19754 6939 12389 42014 197193
19754 6939 12389 44237 44237 13118
19754 6939 12389 44237 44237 44237 13118
19754 6939 12389 51932
19754 6939 12389 60280 60330 12406 50685 50685 50685 50685 50685 50685 50685
19754 6939 12389 60280 60330 50685 50685 50685 50685 50685 50685 50685 50685 50685
198249 13030 12389 12883 41375
198249 13030 12389 2854 41060 41060
198249 13030 12389 3203
198249 13030 12389 42014 197193
198249 13030 12389 50449
198249 13030 12389 51932
198249 13030 12389 60280 60330 12406 50685
198249 13030 12389 60280 60330 12406 50685 50685 50685 50685 50685 50685 50685
198249 13030 12389 60280 60330 50685 50685 50685 50685 50685 50685 50685 50685 50685
198249 13030 12389 61431 61431 61431
198249 13030 1299 12389 34757 33871 49613
198249 13030 1299 12389 49210
198249 13030 1299 12389 58228
198249 13030 1299 174 12389 3203
198249 13030 1299 174 12389 34757 33871 49613
198249 13030 1299 174 12389 49210
198249 13030 1299 174 12389 58228
198249 13030 1299 20485 15774 15774 15774 12389 21487
198249 13030 1299 3356 12389 3203
198249 13030 1299 3356 12389 34757 33871 49613
198249 13030 20485 15774 15774 15774 12389 21487
198249 13030 3491 20485 20485 15774 15774 15774 12389 21487
198249 15576 174 20485 15774 15774 15774 12389 21487
198249 15576 174 3356 12389 34757 33871 49613
198249 15576 3257 3491 12389 3203
198249 15576 3303 12389 8382
198249 15576 3303 3320 1273 12389 49210
198249 15576 3303 3320 1273 12389 60280 60330 50685
198249 15576 3303 3320 1299 12389 49210
198249 15576 3303 3320 3257 12389 34757 33871 49613
198249 15576 3303 3320 3257 12389 58228
198249 15576 3303 3320 3257 12389 8382
198249 15576 3303 3320 3356 12389 3203
198249 15576 3356 20485 15774 15774 15774 12389 21487
198249 15576 6453 12389 13118
198249 15576 6453 12389 3203
198249 15576 6453 1273 12389 3203
198249 15576 6453 3356 12389 3203
198249 15576 6453 6762 12389 3203
198249 15576 6939 12389 29049 6736 25184
198249 15576 6939 12389 29049 6736 25184 29079
198249 15576 6939 12389 8382
198249 15576 8220 3320 1273 12389 60280 60330 50685
198249 15576 8220 3320 3257 12389 58228
198249 29691 15576 6453 12389 3203
198249 29691 15576 6453 1273 12389 3203
198249 29691 15576 6453 174 12389 3203
198249 29691 174 12389 13118
198249 29691 174 12389 3203
198249 29691 174 1273 12389 3203
198249 29691 174 3356 12389 13118
198249 29691 174 3356 12389 3203
198249 29691 174 6762 12389 3203
198249 29691 6730 3320 3257 12389 5563 56947 56947
198249 29691 6730 3320 3257 12389 8382
198249 29691 6939 12389 3203
198249 6939 12389 12685 60287 60287 60287 60287
198249 6939 12389 12730
198249 6939 12389 12883 12593
198249 6939 12389 29049 6736 25184 29079
198249 6939 12389 3203
198290 174 12389 13118
198290 174 12389 203344
198290 174 12389 2854 41060 41060
198290 174 12389 3203
198290 174 12389 48166 24739 207056
198290 174 12389 49210
198290 174 12389 50449
198290 174 12389 5563 56947 56947
198290 174 12389 58228
198290 174 12389 60280 60330 12406 50685 50685 50685 50685 50685 50685 50685
198290 174 12389 60280 60330 50685 50685 50685 50685 50685 50685 50685 50685 50685
198290 174 1273 12389 3203
198290 174 1299 12389 49210
198290 174 20485 15774 15774 15774 12389 21487
198290 174 3356 12389 13118
198290 174 3356 12389 29076 41435 197901
198290 174 3356 12389 3203
198290 174 3356 12389 34757 33871 49613
198290 174 3356 12389 58228
198290 174 3356 12389 8382
198290 174 3356 20485 15774 15774 15774 12389 21487
198290 174 6453 12389 3203
198290 174 6762 12389 3203
198290 197264 197264 197264 29467 12389 13118
198290 197264 197264 197264 29467 12389 3203
198290 197264 197264 197264 29467 12389 8382
198290 197264 197264 197264 29467 1299 174 12389 3203
198290 197264 197264 197264 29467 1299 3356 12389 3203
198290 197264 197264 197264 29467 20485 15774 15774 15774 12389 21487
198290 197264 197264 197264 29467 2914 12389 13118
198290 197264 197264 197264 29467 2914 1273 12389 3203
198290 197264 197264 197264 29467 2914 174 12389 3203
198290 197264 197264 197264 29467 2914 3356 12389 13118
198290 197264 197264 197264 29467 2914 3356 12389 3203
198290 197264 197264 197264 29467 2914 3491 12389 3203
198290 197264 197264 197264 29467 2914 6453 12389 3203
198290 197264 197264 197264 29467 6939 12389 13118
198290 197264 197264 197264 29467 6939 12389 201776 196991
198290 197264 197264 197264 29467 6939 12389 3203
198290 197264 197264 197264 29467 6939 12389 44237 13118
198290 2914 12389 13118
198290 2914 12389 60280 60330 50685
198290 2914 1273 12389 3203
198290 2914 1273 12389 34757 33871 49613
198290 2914 1299 12389 34757 33871 49613
198290 2914 1299 12389 5563 56947 56947
198290 2914 1299 12389 58228
198290 2914 20485 15774 15774 15774 12389 21487
198290 2914 3356 12389 13118
198290 2914 3356 12389 3203
198290 2914 3491 12389 13118
198290 2914 3491 12389 3203
198290 2914 3491 12389 49210
198290 2914 6453 12389 3203
198290 2914 6762 12389 3203
198290 6661 12389 13118
198290 6661 12389 13118 13118
198290 6661 12389 3203
198290 6661 12389 60280 60330 50685
198290 6661 12389 8382
198290 6661 174 1273 12389 3203
198290 6661 174 1299 12389 49210
198290 6661 174 3356 12389 29076 41435 197901
198290 6661 174 3356 12389 3203
198290 6661 174 3356 12389 34757 33871 49613
198290 6661 174 3356 12389 58228
198290 6661 174 3356 12389 8382
198290 6661 20485 15774 15774 15774 12389 21487
198290 6661 2914 174 12389 3203
198290 6661 3257 3491 12389 3203
198290 6661 3320 1273 12389 49210
198290 6661 3320 1273 12389 60280 60330 50685
198290 6661 3320 174 12389 3203
198290 6661 3320 3257 12389 34757 33871 49613
198290 6661 3320 3257 12389 58228
198290 6661 6695 12389 3203
198290 6661 6939 12389 3203
198290 6661 6939 12389 42610 29069 41842 41842 6880 6880 6880 6880 5461
198290 6939 12389 3203
198385 12389 13118
198385 12389 3203
198385 174 12389 13118
198385 174 12389 3203
198385 174 12389 34757 33871 49613
198385 174 12389 58228
198385 174 12389 8382
198385 174 1273 12389 3203
198385 174 1299 12389 49210
198385 174 1299 20485 15774 15774 15774 12389 21487
198385 174 20485 15774 15774 15774 12389 21487
198385 174 3356 12389 13118
198385 174 3356 12389 3203
198385 174 3356 12389 34757 33871 49613
198385 174 3356 12389 58228
198385 174 3356 12389 8382
198385 174 3356 20485 15774 15774 15774 12389 21487
198385 174 6453 12389 3203
198385 174 6762 12389 3203
198385 41562 15576 1299 174 12389 3203
198385 41562 15576 174 12389 49210
198385 41562 15576 174 12389 60280 60330 50685
198385 41562 15576 174 1299 12389 49210
198385 41562 15576 174 3356 12389 34757 33871 49613
198385 41562 15576 174 3356 12389 58228
198385 41562 15576 3257 3491 12389 3203
198385 41562 15576 3257 3491 12389 49210
198385 41562 15576 3303 3320 1273 12389 49210
198385 41562 15576 3303 3320 1273 12389 60280 60330 50685
198385 41562 15576 3303 3320 1299 12389 49210
198385 41562 15576 3303 3320 3257 12389 34757 33871 49613
198385 41562 15576 3303 3320 3257 12389 58228
198385 41562 15576 3303 3320 3257 12389 8382
198385 41562 15576 3303 3320 3356 12389 3203
198385 41562 15576 6453 12389 3203
198385 41562 15576 6453 1273 12389 3203
198385 41562 15576 6453 3356 12389 3203
198385 41562 15576 6453 6762 12389 3203
198385 41562 174 12389 3203
198385 41562 174 1273 12389 3203
198385 41562 174 6762 12389 3203
198385 41562 6939 12389 13118
198385 41562 6939 12389 3203
198385 6939 12389 12389 12389 41268
198385 6939 12389 12685 60287 60287 60287 60287
198385 6939 12389 201582 201582 201582 201582
198385 6939 12389 3203
198385 6939 12389 42014 197193
198385 6939 12389 44237 44237 13118
198385 6939 12389 60280 60330 12406 50685 50685 50685 50685 50685 50685 50685
198385 6939 12389 60280 60330 50685 50685 50685 50685 50685 50685 50685 50685 50685
200130 1299 12389 34757 33871 49613
200130 1299 12389 44237 13118
200130 1299 12389 49210
200130 1299 12389 60280 60330 50685
200130 1299 12389 8382
200130 1299 174 12389 3203
200130 1299 174 12389 49210
200130 1299 20485 15774 15774 15774 12389 21487
200130 1299 3356 12389 3203
200130 1299 3356 12389 34757 33871 49613
200130 1299 3356 12389 8382
200130 1299 3356 20485 15774 15774 15774 12389 21487
200130 2914 12389 12389 12389 42610 29069 41842 41842 6880 6880 6880 6880 5461
200130 2914 12389 13118
200130 2914 12389 44237 13118
200130 2914 12389 44237 44237 13118
200130 2914 1273 12389 13118
200130 2914 1273 12389 3203
200130 2914 1299 12389 49210
200130 2914 1299 12389 58228
200130 2914 174 12389 13118
200130 2914 174 12389 3203
200130 2914 174 12389 49210
200130 2914 20485 15774 15774 15774 12389 21487
200130 2914 3356 12389 13118
200130 2914 3356 12389 3203
200130 2914 3356 20485 15774 15774 15774 12389 21487
200130 2914 3491 12389 13118
200130 2914 3491 12389 3203
200130 2914 3491 12389 49210
200130 2914 6453 12389 3203
200130 2914 6762 12389 3203
200130 6453 12389 12685 60287
200130 6453 12389 29049 6736 25184
200130 6453 12389 29049 6736 25184 29079
200130 6453 12389 3203
200130 6453 12389 44237 44237 13118
200130 6453 12389 44237 44237 44237 13118
200130 6453 12389 51011 51011 56690 200734
200130 6453 12389 60280 60330 50685
200130 6453 12389 60280 60330 50685 50685 50685 50685 50685 50685 50685 50685 50685
200130 6453 12389 62122
200130 6453 1273 12389 13118
200130 6453 1273 12389 13118 13118
200130 6453 1273 12389 3203
200130 6453 1273 12389 34757 33871 49613
200130 6453 174 12389 49210
200130 6453 174 12389 50449
200130 6453 174 12389 60280 60330 50685
200130 6453 174 12389 8382
200130 6453 20485 15774 15774 15774 12389 21487
200130 6453 3257 12389 60280 60330 50685
200130 6453 3257 12389 8382
200130 6453 3356 12389 13118
200130 6453 3356 12389 29076 41435 197901
200130 6453 3356 12389 3203
200130 6453 3356 20485 15774 15774 15774 12389 21487
200130 6453 6762 12389 13118
200130 6453 6762 12389 3203
200130 6762 12389 35400 6828 197153
200130 6762 12389 42375
200130 6762 12389 44237 29456 56541
200130 6762 12389 51011 51011 56690 200734
200130 6762 12389 8997 30749
200130 6762 12389 31496
20080 2914 1299 12389 34757 33871 49613
20080 2914 1299 12389 49210
20080 2914 1299 12389 58228
20080 2914 1299 12389 60280 60330 50685
20080 2914 1299 20485 15774 15774 15774 12389 21487
20080 2914 174 12389 13118
20080 2914 174 12389 203344
20080 2914 174 12389 3203
20080 2914 3257 12389 34757 33871 49613
20080 2914 3257 12389 49210
20080 2914 3257 12389 50449
20080 2914 3257 12389 58228
20080 2914 3257 12389 8382
20080 2914 3356 12389 13118
20080 2914 3356 12389 3203
20080 2914 3356 12389 58228
20080 2914 3356 12389 8382
20080 2914 3491 12389 13118
20080 2914 3491 12389 3203
20080 2914 3491 12389 49210
20080 2914 6453 12389 13118
20080 2914 6453 12389 3203
20080 2914 6762 12389 13118
20080 2914 6762 12389 3203
20080 6762 12389 13118
20080 6762 12389 13118 13118
20080 6762 12389 2854 41060 41060
20080 6762 12389 3203
20080 6762 12389 44237 44237 13118
20080 6762 1273 12389 13118
20080 6762 1273 12389 3203
20080 6762 1299 12389 34757 33871 49613
20080 6762 1299 12389 49210
20080 6762 1299 12389 60280 60330 12406 50685 50685 50685 50685 50685 50685 50685
20080 6762 1299 12389 60280 60330 50685
20080 6762 1299 12389 60280 60330 50685 50685 50685 50685 50685 50685 50685 50685 50685
20080 6762 1299 20485 15774 15774 15774 12389 21487
20080 6762 174 12389 13118
20080 6762 174 12389 49210
20080 6762 174 12389 60280 60330 50685
20080 6762 20485 15774 15774 15774 12389 21487
20080 6762 3356 12389 13118
20080 6762 3356 12389 13118 13118
20080 6762 3356 12389 29076 41435 197901
20080 6762 3356 12389 3203
20080 6762 3356 12389 34757 33871 49613
20080 6762 3356 12389 58228
20080 6762 3356 12389 60280 60330 50685
20080 6762 3356 12389 60280 60330 50685 50685 50685 50685 50685 50685 50685 50685 50685
20080 6762 3356 12389 8382
20080 6762 3356 20485 15774 15774 15774 12389 21487
20080 6762 3491 12389 13118
20080 6762 3491 12389 3203
20080 6762 3491 20485 20485 15774 15774 15774 12389 21487
20080 6762 6453 12389 13118
20080 6762 6453 12389 3203
20080 6762 6939 12389 13118
20080 6762 6939 12389 3203
20080 6939 12389 12389 12389 41268
20080 6939 12389 12685 60287 60287 60287 60287
20080 6939 12389 201582 201582 201582 201582
20080 6939 12389 29049 20771 20771 25249 16010 35805 200536
20080 6939 12389 3203
20080 6939 12389 42014 197193
20080 6939 12389 44237 44237 13118
20080 6939 12389 44237 44237 44237 13118
20080 6939 12389 51932
20080 6939 12389 60280 60330 12406 50685 50685 50685 50685 50685 50685 50685
20080 6939 12389 60280 60330 50685 50685 50685 50685 50685 50685 50685 50685 50685
2018 6939 12389 12883 12593
202018 1299 12389 12685 60287
202018 1299 12389 21378
202018 1299 12389 24699
202018 1299 12389 25515
202018 1299 12389 29049 6736 25184
202018 1299 12389 29049 6736 25184 29079
202018 1299 12389 34267
202018 1299 12389 34757 33871 49613
202018 1299 12389 44237 13118
202018 1299 12389 44237 29456
202018 1299 12389 44237 35125
202018 1299 12389 44237 8570
202018 1299 12389 49210
202018 1299 12389 5563 56947 56947
202018 1299 12389 60280 60330 50685
202018 1299 12389 8382
202018 1299 174 12389 3203
202018 1299 174 12389 34757 33871 49613
202018 1299 174 12389 49210
202018 1299 174 12389 58228
202018 1299 174 12389 60280 60330 12406 50685
202018 1299 20485 15774 15774 15774 12389 21487
202018 1299 3356 12389 3203
202018 1299 3356 12389 34757 33871 49613
202018 1299 3356 12389 58228
202018 1299 3356 12389 8382
202018 1299 3356 20485 15774 15774 15774 12389 21487
202018 1299 6762 12389 60280 60330 50685 50685 50685 50685 50685 50685 50685 50685 50685
202018 2914 12389 12389 12389 42610 29069 41842 41842 6880 6880 6880 6880 5461
202018 2914 12389 13118
202018 2914 12389 44237 13118
202018 2914 12389 44237 44237 13118
202018 2914 12389 60280 60330 50685
202018 2914 1273 12389 3203
202018 2914 1299 12389 49210
202018 2914 1299 12389 58228
202018 2914 1299 20485 15774 15774 15774 12389 21487
202018 2914 174 12389 13118
202018 2914 174 12389 3203
202018 2914 174 12389 49210
202018 2914 20485 15774 15774 15774 12389 21487
202018 2914 3356 12389 13118
202018 2914 3356 12389 3203
202018 2914 3356 12389 34757 33871 49613
202018 2914 3356 12389 58228
202018 2914 3356 20485 15774 15774 15774 12389 21487
202018 2914 3491 12389 13118
202018 2914 3491 12389 3203
202018 2914 3491 12389 49210
202018 2914 3491 12389 8382
202018 2914 6453 12389 3203
202018 2914 6762 12389 3203
202018 6453 12389 12685 60287
202018 6453 12389 29049 6736 25184
202018 6453 12389 29076 41435 197901
202018 6453 12389 3203
202018 6453 12389 44237 44237 13118
202018 6453 12389 44237 44237 44237 13118
202018 6453 12389 50449
202018 6453 12389 51011 51011 56690 200734
202018 6453 12389 60280 60330 50685
202018 6453 12389 60280 60330 50685 50685 50685 50685 50685 50685 50685 50685 50685
202018 6453 12389 62122
202018 6453 1273 12389 13118
202018 6453 1273 12389 13118 13118
202018 6453 1273 12389 3203
202018 6453 1273 12389 34757 33871 49613
202018 6453 174 12389 49210
202018 6453 174 12389 58228
202018 6453 174 12389 60280 60330 50685
202018 6453 174 12389 8382
202018 6453 20485 15774 15774 15774 12389 21487
202018 6453 3257 12389 8382
202018 6453 3356 12389 13118
202018 6453 3356 12389 3203
202018 6453 3356 12389 34757 33871 49613
202018 6453 3356 12389 50449
202018 6453 3356 12389 58228
202018 6453 3356 12389 8382
202018 6453 3356 20485 15774 15774 15774 12389 21487
202018 6453 6762 12389 13118
202018 6453 6762 12389 3203
202018 6453 6762 20485 15774 15774 15774 12389 21487
202018 6762 12389 35400 6828 197153
202018 6762 12389 42375
202018 6762 12389 44237 29456 56541
202018 6762 12389 51011 51011 56690 200734
202018 6762 12389 8997 30749
202018 6762 12389 31496
202032 6939 12389 12389 12389 41268
202032 6939 12389 12685 60287 60287 60287 60287
202032 6939 12389 201582 201582 201582 201582
202032 6939 12389 29049 20771 20771 25249 16010 35805 200536
202032 6939 12389 3203
202032 6939 12389 42014 197193
202032 6939 12389 44237 44237 13118
202032 6939 12389 44237 44237 44237 13118
202032 6939 12389 51932
202032 6939 12389 60280 60330 12406 50685 50685 50685 50685 50685 50685 50685
202032 6939 12389 60280 60330 50685 50685 50685 50685 50685 50685 50685 50685 50685
202109 1299 12389 12685 60287
202109 1299 12389 201776 196991
202109 1299 12389 2854 41060 41060
202109 1299 12389 39442 58084
202109 1299 12389 5563 56947 56947
202109 1299 12389 60280 60330 50685
202109 1299 12389 8382
202109 1299 174 12389 3203
202109 1299 174 12389 49210
202109 1299 174 12389 58228
202109 1299 174 12389 60280 60330 12406 50685
202109 1299 20485 15774 15774 15774 12389 21487
202109 1299 3356 12389 3203
202109 1299 3356 12389 34757 33871 49613
202109 1299 3356 12389 60280 60330 50685
202109 1299 3356 20485 15774 15774 15774 12389 21487
202109 2914 12389 12389 12389 42610 29069 41842 41842 6880 6880 6880 6880 5461
202109 2914 1273 12389 13118
202109 2914 1273 12389 3203
202109 2914 1299 12389 34757 33871 49613
202109 2914 1299 12389 49210
202109 2914 1299 12389 58228
202109 2914 1299 20485 15774 15774 15774 12389 21487
202109 2914 174 12389 13118
202109 2914 174 12389 34757 33871 49613
202109 2914 174 12389 49210
202109 2914 174 12389 58228
202109 2914 20485 15774 15774 15774 12389 21487
202109 2914 3257 12389 5563 56947 56947
202109 2914 3356 12389 13118
202109 2914 3356 12389 3203
202109 2914 3356 20485 15774 15774 15774 12389 21487
202109 2914 3491 12389 13118
202109 2914 3491 12389 3203
202109 2914 3491 12389 49210
202109 2914 3491 12389 8382
202109 2914 6453 12389 13118
202109 2914 6453 12389 3203
202109 2914 6762 12389 3203
202109 2914 6762 20485 15774 15774 15774 12389 21487
202109 3356 12389 12730
202109 3356 12389 21378
202109 3356 12389 3203
202109 3356 12389 34757 33871 49613
202109 3356 12389 58228
202109 3356 12389 60280 60330 50685
202109 3356 12389 62122
202109 3356 1273 12389 13118
202109 3356 1273 12389 13118 13118
202109 3356 1299 12389 58228
202109 3356 1299 12389 8382
202109 3356 174 12389 13118
202109 3356 174 12389 29076 41435 197901
202109 3356 174 12389 3203
202109 3356 174 12389 34757 33871 49613
202109 3356 174 12389 49210
202109 3356 174 12389 58228
202109 3356 174 12389 60280 60330 50685
202109 3356 174 12389 8382
202109 3356 20485 15774 15774 15774 12389 21487
202109 3356 3257 12389 60280 60330 50685
202109 3356 3257 12389 8382
202109 3356 6453 12389 13118
202109 3356 6453 12389 3203
202109 3356 6453 12389 8382
202109 3356 6762 12389 13118
202109 3356 6762 12389 13118 13118
202109 3356 6762 12389 3203
202109 3356 6939 12389 13118
202109 3356 6939 12389 3203
202109 3356 6939 12389 42610 29069 41842 41842 6880 6880 6880 6880 5461
202109 3356 6939 12389 49210
202109 3356 6939 12389 8382
202194 198385 12389 13118
202194 198385 12389 3203
202194 198385 174 12389 13118
202194 198385 174 12389 3203
202194 198385 174 12389 58228
202194 198385 174 12389 8382
202194 198385 174 1273 12389 3203
202194 198385 174 1299 12389 49210
202194 198385 174 20485 15774 15774 15774 12389 21487
202194 198385 174 3356 12389 13118
202194 198385 174 3356 12389 3203
202194 198385 174 3356 12389 34757 33871 49613
202194 198385 174 3356 12389 58228
202194 198385 174 3356 12389 8382
202194 198385 174 3356 20485 15774 15774 15774 12389 21487
202194 198385 174 6453 12389 3203
202194 198385 174 6762 12389 3203
202194 198385 20485 15774 15774 15774 12389 21487
202194 198385 41562 15576 1299 174 12389 3203
202194 198385 41562 15576 174 12389 49210
202194 198385 41562 15576 174 12389 60280 60330 50685
202194 198385 41562 15576 174 1299 12389 49210
202194 198385 41562 15576 174 3356 12389 34757 33871 49613
202194 198385 41562 15576 174 3356 12389 58228
202194 198385 41562 15576 3257 3491 12389 3203
202194 198385 41562 15576 3257 3491 12389 49210
202194 198385 41562 15576 3303 12389 8382
202194 198385 41562 15576 3303 3320 1273 12389 49210
202194 198385 41562 15576 3303 3320 1273 12389 60280 60330 50685
202194 198385 41562 15576 3303 3320 1299 12389 49210
202194 198385 41562 15576 3303 3320 3257 12389 34757 33871 49613
202194 198385 41562 15576 3303 3320 3257 12389 58228
202194 198385 41562 15576 3303 3320 3257 12389 8382
202194 198385 41562 15576 3303 3320 3356 12389 3203
202194 198385 41562 15576 6453 12389 3203
202194 198385 41562 15576 6453 1273 12389 3203
202194 198385 41562 15576 6453 3356 12389 3203
202194 198385 41562 15576 6453 6762 12389 3203
202194 198385 41562 174 12389 3203
202194 198385 41562 174 1273 12389 3203
202194 198385 41562 174 6762 12389 3203
202194 198385 41562 6939 12389 13118
202194 198385 41562 6939 12389 3203
202194 198385 6939 12389 12685 60287
202194 198385 6939 12389 13118
202194 198385 6939 12389 13118 13118
202194 198385 6939 12389 29049 6736 62153
202194 198385 6939 12389 3203
202194 198385 6939 12389 49210
202194 198385 6939 12389 8382
202194 6939 12389 12389 12389 41268
202194 6939 12389 12685 60287 60287 60287 60287
202194 6939 12389 201582 201582 201582 201582
202194 6939 12389 29049 20771 20771 25249 16010 35805 200536
202194 6939 12389 29049 20771 20771 47872 6762 35805 200536
202194 6939 12389 3203
202194 6939 12389 42014 197193
202194 6939 12389 44237 44237 13118
202194 6939 12389 51932
202194 6939 12389 60280 60330 12406 50685 50685 50685 50685 50685 50685 50685
202194 6939 12389 60280 60330 50685 50685 50685 50685 50685 50685 50685 50685 50685
202194 6939 1273 12389 13118
202194 6939 1273 12389 3203
202194 6939 1299 12389 49210
202194 6939 1299 174 12389 3203
202194 6939 3356 12389 13118
202194 6939 3356 12389 29076 41435 197901
202194 6939 3356 12389 3203
202194 6939 3356 12389 34757 33871 49613
202194 6939 3356 12389 50449
202194 6939 3356 12389 58228
202194 6939 3356 12389 8382
202194 6939 3356 20485 15774 15774 15774 12389 21487
202194 6939 3491 12389 13118
202194 6939 3491 12389 29049 6736 62153
202194 6939 3491 12389 3203
202194 6939 3491 12389 49210
202194 6939 3491 12389 8382
202194 6939 3491 20485 20485 15774 15774 15774 12389 21487
202194 6939 6762 12389 13118
202194 6939 6762 12389 3203
204028 6830 12389 12685 60287 60287 60287 60287
204028 6830 12389 3203
204028 6830 12389 60280 60330 12406 50685 50685 50685 50685 50685 50685 50685
204028 6830 12389 60280 60330 50685 50685 50685 50685 50685 50685 50685 50685 50685
204028 6830 1273 12389 3203
204028 6830 1299 12389 34757 33871 49613
204028 6830 1299 20485 15774 15774 15774 12389 21487
204028 6830 174 12389 49210
204028 6830 174 12389 50449
204028 6830 174 12389 51932
204028 6830 174 12389 5563 56947 56947
204028 6830 174 12389 58228
204028 6830 3356 12389 3203
204028 6830 3356 12389 8382
204028 6830 6939 12389 13118
204028 6830 6939 12389 3203
20562 6762 12389 31496
20612 1836 13030 12389 3203
20612 1836 13030 1299 174 12389 3203
20612 1836 174 12389 13118
20612 1836 174 12389 3203
20612 1836 174 12389 34757 33871 49613
20612 1836 174 12389 49210
20612 1836 174 12389 60280 60330 12406 50685
20612 1836 174 12389 8382
20612 1836 174 1273 12389 3203
20612 1836 174 1299 12389 49210
20612 1836 174 1299 20485 15774 15774 15774 12389 21487
20612 1836 174 20485 15774 15774 15774 12389 21487
20612 1836 174 3356 12389 13118
20612 1836 174 3356 12389 3203
20612 1836 174 3356 12389 34757 33871 49613
20612 1836 174 3356 12389 8382
20612 1836 174 3356 20485 15774 15774 15774 12389 21487
20612 1836 174 6453 12389 3203
20612 1836 174 6762 12389 3203
20612 1836 3356 12389 13118
20612 1836 3356 12389 3203
20612 1836 3356 1273 12389 3203
20612 1836 3356 6453 12389 3203
20612 1836 3356 6762 12389 3203
20612 1836 3356 6939 12389 3203
20612 1836 6939 12389 13118
20612 1836 6939 12389 3203
20612 31424 13030 12389 13118
20612 31424 13030 1299 3356 12389 8382
20612 31424 3257 3491 12389 3203
20612 31424 33891 20485 15774 15774 15774 12389 21487
20612 31424 33891 3320 3257 12389 34757 33871 49613
20612 31424 33891 3320 3257 12389 58228
20612 6939 12389 12685 60287 60287 60287 60287
20612 6939 12389 12883 12593
20612 6939 12389 201776 196991
20612 6939 12389 2854 41060 41060
20612 6939 12389 29049 6736 25184
20612 6939 12389 29049 6736 25184 29079
20612 6939 12389 3203
20612 6939 12389 42014 197193
20612 6939 12389 42610 29069 41842 41842 6880 6880 6880 6880 5461
20612 6939 12389 51932
20612 6939 12389 60280 60330 12406 50685 50685 50685 50685 50685 50685 50685
20612 6939 12389 60280 60330 50685 50685 50685 50685 50685 50685 50685 50685 50685
20612 6939 12389 61431 61431 61431
20612 8758 15576 174 12389 60280 60330 50685
20612 8758 15576 3303 3320 1273 12389 49210
20612 8758 15576 3303 3320 1273 12389 60280 60330 50685
20612 8758 15576 3303 3320 1299 12389 49210
20612 8758 15576 3303 3320 3257 12389 39442 58084
20612 8758 15576 3303 3320 3257 12389 8382
20612 8758 15576 6939 12389 29049 6736 25184
20612 8758 15576 6939 12389 29049 6736 25184 29079
20612 8758 174 12389 34757 33871 49613
20612 8758 174 12389 58228
20612 8758 174 1299 12389 49210
20612 8758 6830 1299 12389 49210
20612 8758 6830 1299 12389 58228
20612 8758 6830 1299 20485 15774 15774 15774 12389 21487
20612 8758 6830 3356 12389 58228
20612 8758 6830 3356 20485 15774 15774 15774 12389 21487
20612 8758 8220 3320 1273 12389 60280 60330 50685
20612 8758 8220 3320 3257 12389 34757 33871 49613
20612 8758 8220 3320 3257 12389 5563 56947 56947
20612 8758 8220 3320 3257 12389 58228
20612 9044 3257 3491 12389 3203
20612 9044 59622 6730 3320 3257 12389 39442 58084
20612 9044 59622 6830 12389 3203
20612 9044 59622 6830 174 12389 3203
20612 9044 59622 6830 3356 12389 3203
20612 9044 59622 6830 6939 12389 3203
20612 9044 6939 12389 13118
20612 9044 6939 12389 3203
20764 12389 21378
20764 12389 3203
20764 12389 34267
20764 12389 41134
20764 12389 60280 60330 50685 50685 50685 50685 50685 50685 50685 50685 50685
20764 12389 61431
20764 12389 8382
20764 174 12389 3203
20764 174 3356 12389 3203
20764 174 3356 12389 60280 60330 50685
20764 3216 12389 12578 58269 5518 1299 3356 9002 45017 34775
20764 3216 12389 13118
20764 3216 12389 2854 41060 41060
20764 3216 12389 3203
20764 3216 12389 60280 60330 50685
20764 3216 12389 61431
20764 3216 12389 61431 61431 61431
20764 3216 1273 1299 12389 58228
20764 3216 3356 12389 58228
20764 3356 12389 13118
20764 3356 12389 29076 41435 197901
20764 3356 12389 3203
20764 3356 1273 12389 3203
20764 3356 174 12389 60280 60330 50685
20764 3356 3257 12389 60280 60330 50685 50685 50685 50685 50685 50685 50685 50685 50685
20764 3356 6453 12389 3203
20764 3356 6762 12389 3203
20764 3356 6939 12389 3203
20764 6939 12389 3203
20764 8359 12389 3203
20764 8359 3356 174 12389 3203
20764 8359 3356 6453 12389 3203
20764 8359 3356 6762 12389 3203
20764 8359 6939 12389 3203
20764 8732 12389 13118
20764 8732 12389 29049 6736 62153
20764 8732 12389 3203
20764 8732 12389 61431 61431 61431
20764 8732 12389 9049 12772
20764 8732 1299 12389 49210
20764 8732 1299 174 12389 3203
20764 8732 1299 174 12389 49210
20764 8732 1299 20485 15774 15774 15774 12389 21487
20764 8732 1299 3356 12389 3203
20764 8732 1299 3356 12389 60280 60330 50685
20764 8732 1299 3356 20485 15774 15774 15774 12389 21487
20764 8732 20485 15774 15774 15774 12389 21487
20764 8732 3356 12389 3203
20764 8732 3356 1273 12389 3203
20764 8732 3356 1299 12389 8382
20764 8732 3356 174 12389 3203
20764 8732 3356 20485 15774 15774 15774 12389 21487
20764 8732 3356 6453 12389 3203
20764 8732 3356 6762 12389 3203
20764 8732 3356 6939 12389 3203
20764 8732 6939 12389 13118
20764 8732 6939 12389 3203
209 1273 12389 12685 60287
209 1273 12389 34757 33871 49613
209 1273 12389 39442 58084
209 1299 12389 13118
209 1299 12389 13118 13118
209 1299 12389 196747
209 1299 12389 21017
209 1299 12389 21378
209 1299 12389 24699
209 1299 12389 25515
209 1299 12389 29076 41435 197901
209 1299 12389 34168
209 1299 12389 34267
209 1299 12389 34757 33871 49613
209 1299 12389 44237 15468
209 1299 12389 44237 29456
209 1299 12389 44237 8570
209 1299 12389 44237 8675
209 1299 12389 49210
209 1299 12389 5563 56947 56947
209 1299 12389 58228
209 1299 12389 8382
209 1299 20485 15774 15774 15774 12389 21487
209 174 12389 42014 197193
209 174 12389 51932
209 174 12389 5563 56947 56947
209 174 12389 60280 60330 50685 50685 50685 50685 50685 50685 50685 50685 50685
209 3257 12389 29049 6736 25184
209 3257 12389 29049 6736 25184 29079
209 3257 12389 5563 56947 56947
209 3257 12389 60280 60330 50685
209 3257 12389 60280 60330 50685 50685 50685 50685 50685 50685 50685 50685 50685
209 3257 12389 61431 61431 61431
209 3356 12389 12730
209 3356 12389 21378
209 3356 12389 29076 41435 197901
209 3356 12389 34757 33871 49613
209 3356 12389 42014 197193
209 3356 12389 44237
209 3356 12389 44237 35125
209 3356 12389 44237 8570
209 3356 12389 5563 56947 56947
209 3356 12389 58228
209 3356 12389 60280 60330 50685 50685 50685 50685 50685 50685 50685 50685 50685
209 3491 20485 20485 15774 15774 15774 12389 21487
209 4637 12389 60098
209 6453 12389 12685 60287
209 6453 12389 12730
209 6453 12389 13118
209 6453 12389 13118 13118
209 6453 12389 25515
209 6453 12389 29049 6736 25184 29079
209 6453 12389 34757 33871 49613
209 6453 12389 35400
209 6453 12389 35516
209 6453 12389 39442 58084
209 6453 12389 5553
209 6453 12389 5563 56947 56947
209 6453 12389 60280 60330 50685
209 6453 12389 60280 60330 50685 50685 50685 50685 50685 50685 50685 50685 50685
209 6762 12389 12730
209 6762 12389 13118 13118
209 6762 12389 15632
209 6762 12389 25515
209 6762 12389 35400
209 6762 12389 35516
209 6762 12389 49210
209 6762 12389 60280 60330 50685 50685 50685 50685 50685 50685 50685 50685 50685
209 6762 12389 61431 61431 61431
209 6939 12389 41134
209 6939 12389 44237 13118
209 6939 12389 44237 15468
209 6939 12389 44237 8570
20912 1267 12389 13118
20912 1267 12389 13118 13118
20912 1267 12389 29049 20771 20771 47872 6762 35805 200536
20912 1267 12389 29049 6736 25184
20912 1267 12389 29049 6736 25184 29079
20912 1267 12389 3203
20912 1267 12389 34757 33871 49613
20912 1267 12389 51932
20912 1267 1273 12389 3203
20912 1267 1273 1299 12389 34757 33871 49613
20912 1267 1273 1299 12389 58228
20912 1267 1273 1299 174 12389 3203
20912 1267 1273 1299 174 12389 49210
20912 1267 1273 1299 3356 12389 3203
20912 1267 1273 1299 3356 12389 60280 60330 50685
20912 1267 1273 1299 3356 12389 8382
20912 1267 1273 174 12389 13118
20912 1267 1273 174 12389 3203
20912 1267 1273 174 12389 49210
20912 1267 1273 3356 12389 13118
20912 1267 1273 3356 12389 34757 33871 49613
20912 1267 1273 3356 12389 8382
20912 1267 1273 3491 12389 13118
20912 1267 1273 3491 12389 3203
20912 1267 1273 6939 12389 3203
20912 1267 1299 3356 20485 15774 15774 15774 12389 21487
20912 1267 3356 12389 3203
20912 1267 3356 12389 58228
20912 1267 3356 1273 12389 3203
20912 1267 3356 1299 12389 8382
20912 1267 3356 174 12389 13118
20912 1267 3356 174 12389 3203
20912 1267 3356 6453 12389 13118
20912 1267 3356 6453 12389 3203
20912 1267 3356 6939 12389 3203
20912 1267 6939 12389 13118
20912 1267 6939 12389 13118 13118 13118
20912 1267 6939 12389 3203
20912 1267 6939 12389 44237 13118
20912 1267 6939 12389 49210
20912 1267 8928 12389 13118
20912 1267 8928 12389 3203
20912 1267 8928 2914 174 12389 3203
20912 1267 8928 2914 3356 12389 13118
20912 1267 8928 2914 3491 12389 3203
20912 1267 8928 3257 3491 12389 3203
20912 174 12389 13118
20912 174 12389 29049 6736 62153
20912 174 12389 3203
20912 174 12389 34757 33871 49613
20912 174 12389 60280 60330 12406 50685
20912 174 12389 60280 60330 50685
20912 174 1273 12389 3203
20912 174 1299 12389 49210
20912 174 20485 15774 15774 15774 12389 21487
20912 174 3356 12389 13118
20912 174 3356 12389 3203
20912 174 3356 12389 34757 33871 49613
20912 174 3356 12389 58228
20912 174 3356 12389 8382
20912 174 3356 20485 15774 15774 15774 12389 21487
20912 174 6762 12389 3203
20912 6939 12389 12389 12389 41268
20912 6939 12389 12685 60287 60287 60287 60287
20912 6939 12389 201582 201582 201582 201582
20912 6939 12389 29049 20771 20771 25249 16010 35805 200536
20912 6939 12389 3203
20912 6939 12389 42014 197193
20912 6939 12389 44237 44237 13118
20912 6939 12389 51932
20912 6939 12389 60280 60330 12406 50685 50685 50685 50685 50685 50685 50685
20912 6939 12389 60280 60330 50685 50685 50685 50685 50685 50685 50685 50685 50685
20932 12389 5563 56947 56947
20932 12389 60280 60330 12406 50685 50685 50685 50685 50685 50685 50685
20932 12389 61276 36344
20932 12389 61431 61431 61431
20932 1299 12389 50449
20932 1299 3356 12389 8382
20932 1299 3356 20485 15774 15774 15774 12389 21487
20932 174 12389 34757 33871 49613
20932 174 12389 58228
20932 174 1299 12389 49210
20932 174 3356 12389 34757 33871 49613
20932 174 3356 12389 58228
20932 174 3356 20485 15774 15774 15774 12389 21487
20932 3356 12389 12685 60287
20932 3356 1299 12389 34757 33871 49613
20932 3356 20485 15774 15774 15774 12389 21487
20932 6939 12389 29049 6736 25184
20932 6939 12389 29049 6736 25184 29079
20932 6939 12389 34584
20932 6939 12389 49210
2152 11164 6939 12389 13118
2152 11164 6939 12389 44237 8570
2152 11164 6939 12389 8382
2152 3356 12389 29076 41435 197901
2152 3356 12389 58228
2152 3356 1299 12389 8382
2152 3356 174 12389 49210
2152 6939 12389 12389 12389 41268
2152 6939 12389 12685 60287 60287 60287 60287
2152 6939 12389 201582 201582 201582 201582
2152 6939 12389 42014 197193
2152 6939 12389 60280 60330 12406 50685 50685 50685 50685 50685 50685 50685
2152 6939 12389 60280 60330 50685 50685 50685 50685 50685 50685 50685 50685 50685
22548 12989 6762 20485 15774 15774 15774 12389 21487
22548 16735 12956 174 12389 49210
22548 16735 1299 20485 15774 15774 15774 12389 21487
22548 16735 1299 3356 12389 58228
22548 16735 1299 3356 12389 8382
22548 16735 174 12389 8382
22548 16735 52320 20485 15774 15774 15774 12389 21487
22548 16735 52320 2914 3491 12389 49210
22548 16735 6762 20485 15774 15774 15774 12389 21487
22548 16735 6939 12389 29049 6736 62153
22548 16735 6939 12389 49210
22548 16735 6939 12389 5563 56947 56947
22548 16735 6939 12389 60280 60330 50685
22548 16735 6939 12389 60280 60330 50685 50685 50685 50685 50685 50685 50685 50685 50685
22548 3549 3356 12389 29076 41435 197901
22548 3549 3356 12389 34757 33871 49613
22548 3549 3356 12389 58228
22548 3549 3356 20485 15774 15774 15774 12389 21487
22548 3549 6762 12389 12685 60287 60287 60287 60287
22548 3549 6762 12389 201776 196991
22548 3549 6762 12389 5563 56947 56947
22548 3549 6762 12389 60280 60330 12406 50685 50685 50685 50685 50685 50685 50685
22548 3549 6762 12389 60280 60330 50685 50685 50685 50685 50685 50685 50685 50685 50685
22548 3549 6762 12389 61431 61431 61431
22548 3549 6762 20485 15774 15774 15774 12389 21487
22652 1299 174 12389 3203
22652 1299 3356 20485 15774 15774 15774 12389 21487
22652 174 12389 13118
22652 174 12389 29049 6736 62153
22652 174 20485 15774 15774 15774 12389 21487
22652 3257 174 12389 29049 6736 25184
22652 3257 3356 12389 34757 33871 49613
22652 3257 3356 12389 58228
22652 3257 3356 12389 8382
22652 3257 3356 20485 15774 15774 15774 12389 21487
22652 3257 3491 12389 13118
22652 3257 3491 12389 3203
22652 3257 3491 12389 49210
22652 3356 12389 13118 13118
22652 3356 12389 3203
22652 3356 12389 34757 33871 49613
22652 3356 12389 58228
22652 3356 174 12389 13118
22652 3356 174 12389 3203
22652 3356 6453 12389 3203
22652 3356 6762 12389 13118
22652 3356 6762 12389 3203
22652 3356 6939 12389 3203
22652 6453 12389 3203
22652 6453 1299 12389 49210
22652 6453 174 12389 13118
22652 6453 174 12389 3203
22652 6453 3356 12389 13118
22652 6453 3356 12389 3203
22652 6453 6762 12389 3203
22652 6939 12389 12685 60287 60287 60287 60287
22652 6939 12389 29049 20771 20771 25249 16010 35805 200536
22652 6939 12389 42014 197193
22652 6939 12389 51932
22652 6939 12389 60280 60330 12406 50685 50685 50685 50685 50685 50685 50685
22652 6939 12389 60280 60330 50685 50685 50685 50685 50685 50685 50685 50685 50685
22652 6939 12389 61431 61431 61431
22873 174 174 174 174 12389 12685 60287
22873 174 174 174 174 1273 12389 3203
22873 174 174 174 174 3356 12389 3203
22873 174 174 174 174 3356 12389 58228
22873 174 174 174 174 6762 12389 3203
22873 6939 6939 12389 12389 12389 41268
22873 6939 6939 12389 12685 60287 60287 60287 60287
22873 6939 6939 12389 201582 201582 201582 201582
22873 6939 6939 12389 29049 20771 20771 47872 6762 35805 200536
22873 6939 6939 12389 3203
22873 6939 6939 12389 42014 197193
22873 6939 6939 12389 44237 44237 13118
22873 6939 6939 12389 60280 60330 12406 50685 50685 50685 50685 50685 50685 50685
22873 6939 6939 12389 60280 60330 50685 50685 50685 50685 50685 50685 50685 50685 50685
22873 6939 6939 1299 174 12389 3203
22873 6939 6939 3356 12389 3203
22873 6939 6939 3356 12389 58228
22873 6939 6939 3356 12389 8382
22873 6939 6939 3356 20485 15774 15774 15774 12389 21487
22873 6939 6939 3491 12389 13118
22873 6939 6939 3491 12389 29049 6736 62153
22873 6939 6939 3491 12389 3203
22873 6939 6939 3491 12389 49210
22873 6939 6939 3491 20485 20485 15774 15774 15774 12389 21487
22873 6939 6939 6762 12389 3203
23673 1299 174 12389 3203
23673 1299 20485 15774 15774 15774 12389 21487
23673 1299 3356 12389 3203
23673 1299 3356 12389 34757 33871 49613
23673 1299 3356 12389 58228
23673 1299 3356 12389 8382
23673 1299 3356 20485 15774 15774 15774 12389 21487
23673 55329 1299 174 12389 3203
23673 55329 1299 20485 15774 15774 15774 12389 21487
23673 55329 1299 3356 12389 3203
23673 55329 1299 3356 12389 60280 60330 50685
23673 55329 3491 12389 13118
23673 55329 3491 12389 3203
23673 55329 3491 12389 49210
23673 55329 3491 1273 12389 3203
23673 55329 3491 1299 12389 34757 33871 49613
23673 55329 3491 174 12389 29049 6736 62153
23673 55329 3491 174 12389 34757 33871 49613
23673 55329 3491 174 12389 49210
23673 55329 3491 174 12389 58228
23673 55329 3491 2914 12389 13118
23673 55329 3491 3257 12389 8382
23673 55329 3491 3356 12389 60280 60330 50685
23673 55329 3491 3356 174 12389 34757 33871 49613
23673 55329 3491 3356 174 12389 8382
23673 55329 3491 6453 12389 3203
23673 55329 3491 6762 12389 3203
23673 55329 3491 6939 12389 3203
23673 55329 4788 12389 3203
23673 55329 4788 3320 1273 12389 49210
23673 55329 4788 3320 1273 12389 60280 60330 50685
23673 55329 4788 3320 3257 12389 34757 33871 49613
23673 55329 4788 3320 3257 12389 58228
23673 55329 4788 3491 12389 13118
23673 55329 6939 12389 13118
23673 55329 6939 12389 13118 13118
23673 55329 6939 12389 3203
23673 55329 6939 12389 34757 33871 49613
23673 55329 6939 12389 58228
23673 55329 9304 12389 3203
23673 55329 9304 2914 3491 12389 3203
23673 55329 9304 6453 12389 3203
23673 6939 12389 12389 12389 41268
23673 6939 12389 12685 60287 60287 60287 60287
23673 6939 12389 201582 201582 201582 201582
23673 6939 12389 3203
23673 6939 12389 42014 197193
23673 6939 12389 51932
23673 6939 12389 60280 60330 12406 50685 50685 50685 50685 50685 50685 50685
23673 6939 12389 60280 60330 50685 50685 50685 50685 50685 50685 50685 50685 50685
24441 6939 12389 12389 12389 41268
24441 6939 12389 12685 60287 60287 60287 60287
24441 6939 12389 201582 201582 201582 201582
24441 6939 12389 2854 41060 41060
24441 6939 12389 3203
24441 6939 12389 42014 197193
24441 6939 12389 60280 60330 12406 50685 50685 50685 50685 50685 50685 50685
24441 6939 12389 60280 60330 50685 50685 50685 50685 50685 50685 50685 50685 50685
24482 12389 12389 12389 12389 196709 43733
24482 12389 201776 8654
24482 12389 21367
24482 12389 2854 41060 41060
24482 12389 3203
24482 12389 34757 62331 62331 62331
24482 12389 34898
24482 12389 34898 197280
24482 12389 34898 35312
24482 12389 34898 51547
24482 12389 39442
24482 12389 39442 39707
24482 12389 42610
24482 12389 43226
24482 12389 43226 44470
24482 12389 43226 57075
24482 12389 43226 60473
24482 12389 43226 60826
24482 12389 43973 41085
24482 12389 44237
24482 12389 44237 13056
24482 12389 44237 13056 198515
24482 12389 44237 13056 203533
24482 12389 44237 13056 42371
24482 12389 44237 13056 51643
24482 12389 44237 13118
24482 12389 44237 13118 50750
24482 12389 44237 13118 5572
24482 12389 44237 15468
24482 12389 44237 21017
24482 12389 44237 29456
24482 12389 44237 29456 199377
24482 12389 44237 29456 203533
24482 12389 44237 29456 43302 43302
24482 12389 44237 29456 56541
24482 12389 44237 29456 61223
24482 12389 44237 35125
24482 12389 44237 44237 13118
24482 12389 44237 6863
24482 12389 44237 8570
24482 12389 44237 8675
24482 12389 48276 45025 47526
24482 12389 48642
24482 12389 48642 203519
24482 12389 48848
24482 12389 51011 51011
24482 12389 51011 51011 56690
24482 12389 51011 51011 56690 200734
24482 12389 57918
24482 12389 61431 61431 61431
24482 12389 6789
24482 12389 6789 197159
24482 12389 6789 203451
24482 12389 6789 204161
24482 12389 6789 52052
24482 12389 6789 61421
24482 12389 8615
24482 12389 8997 12380
24482 12389 8997 12380 198677
24482 12389 8997 16301
24482 12389 8997 201775
24482 12389 8997 24783
24482 12389 8997 24789
24482 12389 8997 24873
24482 12389 8997 28860
24482 12389 8997 30749
24482 12389 8997 31353
24482 12389 8997 3191
24482 12389 8997 44174
24482 12389 8997 51592
24482 12389 9198
24482 12389 9198 206528
24482 174 12389 15757 15454
24482 174 12389 203344
24482 174 12389 2854 41060 41060
24482 174 12389 29049 6736 62153
24482 174 12389 29076 41435 197901
24482 174 12389 29226 41275 203394
24482 174 12389 34757 33871 49613
24482 174 12389 49210
24482 174 12389 50449
24482 174 12389 5563 56947 56947
24482 174 12389 58228
24482 174 12389 8382
24482 174 1273 12389 3203
24482 174 1299 12389 49210
24482 174 1299 20485 15774 15774 15774 12389 21487
24482 174 20485 15774 15774 15774 12389 21487
24482 174 3356 12389 13118
24482 174 3356 12389 8382
24482 174 3356 20485 15774 15774 15774 12389 21487
24482 174 6453 12389 3203
24482 174 6762 12389 3203
24482 2914 3491 12389 13118
24482 2914 3491 12389 3203
24482 2914 3491 12389 49210
24482 2914 3491 12389 8382
24482 3491 3356 12389 34757 33871 49613
24482 3491 3356 12389 60280 60330 50685
24482 3491 3356 174 12389 34757 33871 49613
24482 3491 3356 174 12389 8382
24482 3491 6939 12389 3203
24482 43531 12389 13118
24482 43531 12389 3203
24482 43531 20485 15774 15774 15774 12389 21487
24482 43531 6939 12389 3203
24482 6453 12389 12389 12389 12389 12389 12389 12668 56947 56947 56947 56947 56947 56947 56947
24482 6453 12389 12389 12389 44237 15468
24482 6453 12389 13118
24482 6453 12389 13118 13118
24482 6453 12389 2854 41060 41060
24482 6453 12389 29049 6736 62153
24482 6453 12389 3203
24482 6453 12389 34757 33871 49613
24482 6453 12389 44237 15468
24482 6453 12389 60280 60330 50685
24482 6453 12389 60280 60330 50685 50685 50685 50685 50685 50685 50685 50685 50685
24482 6453 12389 8382
24482 6453 1273 12389 13118
24482 6453 1273 12389 3203
24482 6453 1299 12389 8382
24482 6453 1299 1273 12389 34757 33871 49613
24482 6453 1299 20485 15774 15774 15774 12389 21487
24482 6453 174 12389 13118
24482 6453 174 12389 49210
24482 6453 174 12389 60280 60330 12406 50685
24482 6453 174 12389 60280 60330 12406 50685 50685 50685 50685 50685 50685 50685
24482 6453 174 12389 60280 60330 50685
24482 6453 174 12389 8382
24482 6453 20485 15774 15774 15774 12389 21487
24482 6453 3257 12389 60280 60330 50685 50685 50685 50685 50685 50685 50685 50685 50685
24482 6453 3257 12389 8382
24482 6453 3356 12389 13118
24482 6453 3356 12389 3203
24482 6453 3356 12389 58228
24482 6453 3356 12389 8382
24482 6453 3356 20485 15774 15774 15774 12389 21487
24482 6453 3491 12389 3203
24482 6453 3491 12389 49210
24482 6453 3491 12389 5563 56947 56947
24482 6453 3491 12389 58228
24482 6453 3491 12389 8382
24482 6453 6762 12389 13118
24482 6453 6762 12389 3203
24482 6453 6762 20485 15774 15774 15774 12389 21487
24482 6939 12389 12685 60287 60287 60287 60287
24482 6939 12389 201776 196991
24482 6939 12389 2854 41060 41060
24482 6939 12389 29049 20771 20771 25249 35805 200536
24482 6939 12389 29049 6736 25184
24482 6939 12389 29049 6736 25184 29079
24482 6939 12389 29049 6736 62153
24482 6939 12389 44237 44237 13118
24482 6939 12389 44237 44237 44237 13118
24482 6939 12389 5563 56947 56947
24482 6939 12389 60280 60330 12406 50685 50685 50685 50685 50685 50685 50685
24482 6939 12389 60280 60330 50685 50685 50685 50685 50685 50685 50685 50685 50685
24482 6939 12389 61431 61431 61431
24482 6939 12389 6789 196705 35533
24516 1221 4637 12389 15757 15454
24516 1221 4637 12389 203344
24516 1221 4637 12389 34757 33871 49613
24516 1221 4637 12389 49210
24516 1221 4637 12389 50449
24516 1221 4637 12389 51932
24516 1221 4637 12389 5563 56947 56947
24516 1221 4637 12389 58228
24516 1221 4637 12389 60280 60330 50685
24516 1221 4637 12389 60280 60330 50685 50685 50685 50685 50685 50685 50685 50685 50685
24516 1221 4637 12389 8382
24516 1221 4637 1239 174 12389 3203
24516 1221 4637 1239 3356 12389 3203
24516 1221 4637 174 12389 13118
24516 1221 4637 174 12389 3203
24516 1221 4637 174 12389 34757 33871 49613
24516 1221 4637 174 12389 49210
24516 1221 4637 174 12389 51932
24516 1221 4637 174 12389 60280 60330 50685
24516 1221 4637 209 1299 12389 8382
24516 1221 4637 3356 12389 58228
24516 1221 4637 3356 12389 60280 60330 50685
24516 1221 4637 3356 12389 60280 60330 50685 50685 50685 50685 50685 50685 50685 50685 50685
24516 1221 4637 3356 12389 8382
24516 1221 4637 3356 20485 15774 15774 15774 12389 21487
24516 1221 4637 3491 12389 13118
24516 1221 4637 3491 12389 29049 6736 25184 29079
24516 1221 4637 3491 12389 3203
24516 1221 4637 3491 12389 49210
24516 1221 4637 3491 3491 12389 13118
24516 1221 4637 3491 3491 12389 3203
24516 3257 12389 29049 6736 62153
24516 3257 12389 60280 60330 50685
24516 3257 12389 60280 60330 50685 50685 50685 50685 50685 50685 50685 50685 50685
24516 3257 12389 8382
24516 3257 1273 12389 34757 33871 49613
24516 6939 12389 12685 60287 60287 60287 60287
24516 6939 12389 29049 20771 20771 25249 16010 35805 200536
24516 6939 12389 3203
24516 6939 12389 42014 197193
24516 6939 12389 44237 44237 13118
24516 6939 12389 44237 44237 44237 13118
24516 6939 12389 51932
24516 6939 12389 60280 60330 12406 50685 50685 50685 50685 50685 50685 50685
24516 6939 12389 60280 60330 50685 50685 50685 50685 50685 50685 50685 50685 50685
24516 7474 7473 12389 12883 12593
24516 7474 7473 12389 13118
24516 7474 7473 12389 13118 13118
24516 7474 7473 12389 15757 15454
24516 7474 7473 12389 2854 41060 41060
24516 7474 7473 12389 29049 6736 25184
24516 7474 7473 12389 29049 6736 25184 29079
24516 7474 7473 12389 29049 6736 62153
24516 7474 7473 12389 3203
24516 7474 7473 12389 34757 33871 49613
24516 7474 7473 12389 39442 58084
24516 7474 7473 12389 50449
24516 7474 7473 12389 51932
24516 7474 7473 12389 5563 56947 56947
24516 7474 7473 12389 60280 60330 12406 50685
24516 7474 7473 12389 60280 60330 12406 50685 50685 50685 50685 50685 50685 50685
24516 7474 7473 12389 60280 60330 50685
24516 7474 7473 12389 62067 28840
24516 7474 7473 12389 8382
24516 7474 7473 1299 174 12389 3203
24516 7474 7473 1299 3356 12389 3203
24516 7474 7473 1299 3356 12389 34757 33871 49613
24516 7474 7473 3257 3491 12389 13118
24516 7474 7473 3257 3491 12389 3203
24516 7474 7473 3356 12389 13118
24516 7474 7473 3356 12389 29076 41435 197901
24516 7474 7473 3356 12389 3203
24516 7474 7473 3356 12389 8382
24516 7474 7473 3491 12389 3203
24516 7474 7473 6453 12389 3203
24516 7474 7473 6939 12389 13118
24516 7474 7473 6939 12389 3203
2497 12389 12685 60287 60287 60287 60287
2497 12389 2854 41060 41060
2497 12389 3203
2497 12389 61431 61431 61431
2497 1273 12389 3203
2497 2914 1299 12389 58228
2497 2914 174 12389 13118
2497 2914 174 12389 8382
2497 2914 3356 12389 13118
2497 2914 3356 12389 3203
2497 2914 3356 12389 60280 60330 50685
2497 2914 3491 12389 3203
2497 2914 3491 12389 49210
2497 2914 6762 12389 3203
2497 3356 12389 203344
2497 3356 12389 29076 41435 197901
2497 3356 12389 3203
2497 3356 12389 34757 33871 49613
2497 3356 12389 58228
2497 3356 12389 8382
2497 3356 20485 15774 15774 15774 12389 21487
2497 3491 12389 12685 60287
2497 3491 12389 15757 15454
2497 3491 12389 203344
2497 3491 12389 29049 6736 25184
2497 3491 12389 29049 6736 25184 29079
2497 3491 12389 29049 6736 62153
2497 3491 12389 29076 41435 197901
2497 3491 12389 3203
2497 3491 12389 34757 33871 49613
2497 3491 12389 49210
2497 3491 12389 5563 56947 56947
2497 3491 12389 58228
2497 3491 12389 8382
2497 3491 20485 20485 15774 15774 15774 12389 21487
2497 6453 12389 3203
2497 6939 12389 13118
2497 6939 12389 3203
2497 6939 12389 49210
2497 6939 12389 8382
2497 701 1299 12389 58228
2497 701 174 12389 3203
2497 701 3356 12389 3203
2497 701 3356 12389 8382
2497 701 6453 12389 3203
2497 701 6939 12389 3203
25091 12389 201582 201582
25091 12389 201582 201582 201582 201582
25091 12389 2854 41060 41060
25091 12389 3203
25091 12389 34757 33871 49613
25091 12389 60280 60330 12406 50685 50685 50685 50685 50685 50685 50685
25091 13002 20764 3216 12389 3203
25091 13002 20764 3216 12389 8382
25091 13002 20764 3216 1273 1299 12389 58228
25091 13002 20764 8359 12389 3203
25091 13002 20764 8732 12389 3203
25091 13002 20764 8732 1299 12389 49210
25091 13002 20764 8732 1299 174 12389 49210
25091 13002 20764 8732 3356 1299 12389 8382
25091 13002 20764 8732 6939 12389 3203
25091 2914 1299 12389 49210
25091 2914 1299 12389 58228
25091 2914 1299 20485 15774 15774 15774 12389 21487
25091 2914 174 12389 13118
25091 2914 174 12389 49210
25091 2914 3356 12389 3203
25091 2914 3356 12389 60280 60330 50685
25091 2914 3356 12389 8382
25091 2914 3356 20485 15774 15774 15774 12389 21487
25091 2914 3491 12389 3203
25091 2914 6453 12389 3203
25091 3356 12389 13118
25091 3356 12389 13118 13118
25091 3356 12389 3203
25091 3356 12389 58228
25091 3356 1273 12389 13118
25091 3356 1273 12389 3203
25091 3356 1299 12389 58228
25091 3356 174 12389 13118
25091 3356 174 12389 49210
25091 3356 174 12389 60280 60330 50685
25091 3356 3356 12389 13118
25091 3356 3356 12389 3203
25091 3356 3356 1273 12389 3203
25091 3356 3356 174 12389 3203
25091 3356 3356 6453 12389 3203
25091 3356 3356 6939 12389 3203
25091 3356 6453 12389 13118
25091 3356 6453 12389 3203
25091 3356 6762 12389 13118
25091 3356 6762 12389 3203
25091 3356 6939 12389 13118
25091 3356 6939 12389 3203
25091 3356 6939 12389 8382
25091 6939 12389 13118
25091 6939 12389 3203
25091 6939 12389 44237 13118
25091 6939 12389 49210
25091 6939 12389 58228
25091 6939 6939 6939 12389 13118
25091 6939 6939 6939 12389 3203
25091 6939 6939 6939 12389 58228
25152 1273 12389 3203
25152 1273 12389 42291
25152 1273 12389 61431
25152 1273 20485 15774 15774 15774 12389 21487
25152 1273 3356 12389 3203
25152 1273 3491 12389 3203
25152 19151 174 12389 3203
25152 19151 174 12389 58228
25152 19151 174 20485 15774 15774 15774 12389 21487
25152 19151 174 3356 12389 3203
25152 19151 174 3356 12389 8382
25152 19151 3356 12389 13118
25152 19151 3356 12389 3203
25152 19151 3356 20485 15774 15774 15774 12389 21487
25152 19151 6939 12389 13118
25152 19151 6939 12389 3203
25152 23148 1273 12389 3203
25152 23148 2828 174 12389 3203
25152 23148 6939 12389 13118
25152 23148 6939 12389 3203
25152 23148 701 1273 12389 3203
25152 23148 701 1299 12389 49210
25152 23148 701 174 12389 3203
25152 23148 701 3356 12389 8382
25152 23148 701 6453 12389 3203
25152 23148 701 6762 12389 3203
25152 2914 1273 12389 3203
25152 2914 1299 12389 58228
25152 2914 1299 20485 15774 15774 15774 12389 21487
25152 2914 174 12389 13118
25152 2914 174 12389 29049 6736 25184
25152 2914 20485 15774 15774 15774 12389 21487
25152 2914 3257 12389 8382
25152 2914 3356 12389 12685 60287
25152 2914 3356 12389 13118
25152 2914 3356 12389 29076 41435 197901
25152 2914 3356 12389 3203
25152 2914 3356 12389 58228
25152 2914 3356 12389 60280 60330 50685
25152 2914 3356 20485 15774 15774 15774 12389 21487
25152 2914 3491 12389 12685 60287
25152 2914 3491 12389 29049 6736 25184
25152 2914 3491 12389 29049 6736 25184 29079
25152 2914 3491 12389 3203
25152 2914 3491 12389 49210
25152 2914 3491 12389 5563 56947 56947
25152 2914 6453 12389 12685 60287
25152 2914 6453 12389 13118
25152 2914 6453 12389 3203
25152 2914 6453 12389 60280 60330 12406 50685
25152 2914 6762 12389 3203
25152 3257 12389 12389 12389 12389 12389 12389 42610 29069 41842 41842 6880 6880 6880 6880 5461
25152 3257 12389 12389 12389 12389 41268
25152 3257 12389 12685 60287 60287 60287 60287
25152 3257 12389 201582 201582 201582 201582
25152 3257 12389 2854 41060 41060
25152 3257 12389 60280 60330 12406 50685 50685 50685 50685 50685 50685 50685
25152 3257 12389 60280 60330 50685 50685 50685 50685 50685 50685 50685 50685 50685
25152 4713 2914 1299 12389 58228
25152 4713 2914 3356 12389 29076 41435 197901
25152 4713 2914 3356 12389 60280 60330 50685
25152 4713 2914 3491 12389 49210
25152 4713 2914 3491 12389 8382
25152 6939 12389 29049 6736 25184
25152 6939 12389 3203
25152 6939 12389 42014 197193
25152 6939 12389 60280 60330 50685 50685 50685 50685 50685 50685 50685 50685 50685
25152 6939 1273 12389 13118
25152 6939 1273 12389 13118 13118
25152 6939 1273 12389 29049 6736 25184 29079
25152 6939 1273 12389 3203
25152 6939 1273 12389 34757 33871 49613
25152 6939 1273 12389 39442 58084
25152 6939 1273 12389 5563 56947 56947
25152 6939 1299 174 12389 3203
25152 6939 1299 3257 12389 60280 60330 50685
25152 6939 3356 12389 13118
25152 6939 3356 12389 3203
25152 6939 3356 12389 58228
25152 6939 3356 12389 8382
25152 6939 3356 20485 15774 15774 15774 12389 21487
25152 6939 3491 12389 13118
25152 6939 3491 12389 203344
25152 6939 3491 12389 3203
25152 6939 3491 12389 34757 33871 49613
25152 6939 3491 12389 49210
25152 6939 3491 12389 50449
25152 6939 3491 12389 58228
25152 6939 3491 12389 8382
25152 6939 3491 20485 20485 15774 15774 15774 12389 21487
25152 6939 6762 12389 3203
2516 6762 12389 48166 24739 207056
25160 174 12389 13118
25160 174 12389 29049 6736 62153
25160 174 12389 3203
25160 174 12389 34757 33871 49613
25160 174 12389 58228
25160 174 1273 12389 3203
25160 174 1299 12389 49210
25160 174 20485 15774 15774 15774 12389 21487
25160 174 3356 12389 13118
25160 174 3356 12389 29076 41435 197901
25160 174 3356 12389 3203
25160 174 3356 12389 34757 33871 49613
25160 174 3356 12389 58228
25160 174 3356 12389 60280 60330 50685
25160 174 3356 12389 8382
25160 174 3356 20485 15774 15774 15774 12389 21487
25160 174 6453 12389 3203
25160 174 6762 12389 3203
25160 2914 20485 15774 15774 15774 12389 21487
25160 2914 3356 12389 13118
25160 2914 3356 12389 3203
25160 2914 3491 12389 3203
25160 2914 6453 12389 3203
25160 3356 12389 13118
25160 3356 12389 3203
25160 3356 1273 12389 3203
25160 3356 1299 12389 34757 33871 49613
25160 3356 174 12389 3203
25160 3356 174 12389 34757 33871 49613
25160 3356 174 12389 8382
25160 3356 20485 15774 15774 15774 12389 21487
25160 3356 6453 12389 3203
25160 3356 6762 12389 3203
25160 3356 6939 12389 3203
25160 6939 12389 12389 12389 41268
25160 6939 12389 12685 60287 60287 60287 60287
25160 6939 12389 201582 201582 201582 201582
25160 6939 12389 3203
25160 6939 12389 42014 197193
25160 6939 12389 60280 60330 12406 50685 50685 50685 50685 50685 50685 50685
25160 6939 12389 60280 60330 50685 50685 50685 50685 50685 50685 50685 50685 50685
2518 1299 12389 29049 6736 25184 29079
2518 1299 12389 5563 56947 56947
2518 1299 12389 60280 60330 12406 50685
2518 1299 12389 60280 60330 50685 50685 50685 50685 50685 50685 50685 50685 50685
2518 1299 12389 61431 61431 61431
2518 1299 174 12389 3203
2518 1299 174 12389 60280 60330 12406 50685
2518 1299 20485 15774 15774 15774 12389 21487
2518 1299 3356 12389 3203
2518 1299 3356 12389 34757 33871 49613
2518 1299 3356 12389 60280 60330 50685
2518 1299 3356 12389 8382
2518 1299 3356 20485 15774 15774 15774 12389 21487
2518 2516 12389 13118
2518 2516 12389 13118 13118
2518 2516 12389 3203
2518 2516 12389 34757 33871 49613
2518 2516 12389 44237 15468
2518 2516 12389 50449
2518 2516 3491 12389 3203
2518 2516 3491 12389 49210
2518 2516 6453 12389 3203
2518 2516 6453 12389 60280 60330 50685 50685 50685 50685 50685 50685 50685 50685 50685
2518 2516 6453 12389 8382
2518 2516 6762 12389 3203
2518 2914 12389 2854 41060 41060
2518 2914 1273 12389 3203
2518 2914 1299 12389 58228
2518 2914 1299 20485 15774 15774 15774 12389 21487
2518 2914 174 12389 13118
2518 2914 174 12389 29049 6736 25184
2518 2914 20485 15774 15774 15774 12389 21487
2518 2914 3257 12389 13118 13118
2518 2914 3257 12389 34267
2518 2914 3356 12389 12685 60287
2518 2914 3356 12389 21017
2518 2914 3356 12389 21378
2518 2914 3356 12389 24699
2518 2914 3356 12389 29076 41435 197901
2518 2914 3356 12389 3203
2518 2914 3356 12389 34168
2518 2914 3356 12389 34267
2518 2914 3356 12389 34757 33871 49613
2518 2914 3356 12389 41134
2518 2914 3356 12389 44237 13118
2518 2914 3356 12389 44237 15468
2518 2914 3356 12389 44237 29456
2518 2914 3356 12389 44237 35125
2518 2914 3356 12389 44237 8570
2518 2914 3356 12389 44237 8675
2518 2914 3356 12389 58228
2518 2914 3356 12389 60280 60330 50685
2518 2914 3356 12389 8382
2518 2914 3356 20485 15774 15774 15774 12389 21487
2518 2914 3491 12389 12685 60287
2518 2914 3491 12389 13118
2518 2914 3491 12389 13118 13118
2518 2914 3491 12389 15757 15454
2518 2914 3491 12389 29049 6736 25184
2518 2914 3491 12389 29049 6736 25184 29079
2518 2914 3491 12389 29076 41435 197901
2518 2914 3491 12389 3203
2518 2914 3491 12389 34267
2518 2914 3491 12389 34757 33871 49613
2518 2914 3491 12389 44237 15468
2518 2914 3491 12389 49210
2518 2914 3491 12389 50449
2518 2914 3491 12389 5563 56947 56947
2518 2914 3491 12389 58228
2518 2914 3491 12389 8382
2518 2914 6453 12389 3203
2518 2914 6762 12389 3203
2518 6453 12389 12389 12389 12389 12389 12389 12668 56947 56947 56947 56947 56947 56947 56947
2518 6453 12389 12389 12389 39442 58084
2518 6453 12389 12685 60287
2518 6453 12389 13118
2518 6453 12389 13118 13118
2518 6453 12389 29049 6736 25184
2518 6453 12389 29049 6736 25184 29079
2518 6453 12389 29049 6736 62153
2518 6453 12389 3203
2518 6453 12389 34757 33871 49613
2518 6453 12389 39442 58084
2518 6453 12389 44237 15468
2518 6453 12389 50449
2518 6453 12389 5563 56947 56947
2518 6453 12389 60280 60330 12406 50685
2518 6453 12389 60280 60330 50685
2518 6453 12389 60280 60330 50685 50685 50685 50685 50685 50685 50685 50685 50685
2518 6453 12389 8382
2518 6453 1299 1273 12389 34757 33871 49613
2518 6453 174 12389 3203
2518 6453 3491 12389 13118
2518 6453 3491 12389 3203
2518 6939 12389 12685 60287
2518 6939 12389 3203
2518 6939 12389 49210
25220 12389 12685 60287 60287 60287 60287
25220 12389 201582 201582 201582 201582
25220 12389 2854 41060 41060
25220 12389 29049 6736 25184
25220 12389 29049 6736 25184 29079
25220 12389 3203
25220 12389 44237 44237 13118
25220 12389 5563 56947 56947
25220 12389 60280 60330 12406 50685 50685 50685 50685 50685 50685 50685
25220 12389 61276 36344
25220 1299 12389 49210
25220 1299 12389 8382
25220 1299 174 12389 3203
25220 1299 174 12389 34757 33871 49613
25220 1299 174 12389 49210
25220 1299 174 12389 58228
25220 1299 20485 15774 15774 15774 12389 21487
25220 1299 3356 12389 3203
25220 1299 3356 12389 34757 33871 49613
25220 1299 3356 12389 58228
25220 1299 3356 12389 8382
25220 1299 3356 20485 15774 15774 15774 12389 21487
25220 2914 12389 13118
25220 2914 1273 12389 3203
25220 2914 1299 12389 49210
25220 2914 1299 12389 58228
25220 2914 1299 20485 15774 15774 15774 12389 21487
25220 2914 174 12389 13118
25220 2914 174 12389 3203
25220 2914 20485 15774 15774 15774 12389 21487
25220 2914 3356 12389 13118
25220 2914 3356 12389 3203
25220 2914 3356 12389 34757 33871 49613
25220 2914 3491 12389 13118
25220 2914 3491 12389 3203
25220 2914 3491 12389 49210
25220 2914 6453 12389 3203
25220 2914 6762 12389 3203
25220 29551 1299 174 12389 3203
25220 29551 1299 3356 12389 3203
25220 29551 31025 12389 13118
25220 29551 31025 12389 3203
25220 29551 31025 6939 12389 13118
25220 29551 31025 6939 12389 3203
25220 29551 3257 12389 8382
25220 29551 3257 3491 12389 13118
25220 29551 3257 3491 12389 3203
25220 3257 12389 8382
25220 3257 1273 12389 34757 33871 49613
25220 3257 174 12389 58228
25220 3257 3491 12389 3203
25220 3320 1273 12389 49210
25220 3320 1273 12389 60280 60330 50685
25220 3320 3257 12389 34757 33871 49613
25220 3320 3257 12389 5563 56947 56947
25220 3320 3257 12389 58228
25220 3320 3356 12389 13118
25220 3320 3356 12389 3203
25220 3356 12389 13118
25220 3356 12389 13118 13118
25220 3356 12389 29076 41435 197901
25220 3356 12389 3203
25220 3356 12389 34757 33871 49613
25220 3356 12389 58228
25220 3356 1273 12389 13118
25220 3356 1273 12389 3203
25220 3356 1299 12389 8382
25220 3356 1299 20485 15774 15774 15774 12389 21487
25220 3356 174 12389 13118
25220 3356 174 12389 49210
25220 3356 174 12389 8382
25220 3356 20485 15774 15774 15774 12389 21487
25220 3356 6453 12389 13118
25220 3356 6453 12389 3203
25220 3356 6762 12389 13118
25220 3356 6762 12389 3203
25220 3356 6939 12389 13118
25220 3356 6939 12389 3203
25220 3356 6939 12389 8382
25220 6939 12389 13118
25220 6939 12389 13118 13118
25220 6939 12389 13118 13118 13118
25220 6939 12389 201582 201582 201582 201582
25220 6939 12389 3203
25220 6939 12389 34757 33871 49613
25220 6939 12389 39442 58084
25220 6939 12389 44237 13118
25220 6939 12389 44237 15468
25220 6939 12389 44237 44237 13118
25220 6939 12389 44237 44237 44237 13118
25220 6939 12389 44237 8675
25220 6939 12389 49210
25220 6939 12389 50449
25220 6939 12389 58228
25933 3549 3356 12389 13118
25933 3549 3356 12389 29076 41435 197901
25933 3549 3356 12389 3203
25933 3549 3356 12389 34757 33871 49613
25933 3549 3356 12389 58228
25933 3549 3356 12389 8382
25933 3549 3356 1273 12389 3203
25933 3549 3356 1299 12389 49210
25933 3549 3356 1299 12389 60280 60330 50685
25933 3549 3356 1299 1273 12389 34757 33871 49613
25933 3549 3356 174 12389 13118
25933 3549 3356 20485 15774 15774 15774 12389 21487
25933 3549 3356 3257 12389 60280 60330 50685 50685 50685 50685 50685 50685 50685 50685 50685
25933 3549 3356 3257 12389 8382
25933 3549 3356 6453 12389 13118
25933 3549 3356 6453 12389 3203
25933 3549 3356 6453 12389 8382
25933 3549 3356 6762 12389 13118
25933 3549 3356 6762 12389 3203
25933 3549 3356 6762 12389 49210
25933 3549 3356 6939 12389 3203
25933 3549 6762 12389 12685 60287 60287 60287 60287
25933 3549 6762 12389 201582 201582 201582 201582
25933 3549 6762 12389 29049 6736 25184 29079
25933 3549 6762 12389 3203
25933 3549 6762 12389 42014 197193
25933 3549 6762 12389 44237 44237 13118
25933 3549 6762 12389 51932
25933 3549 6762 12389 60280 60330 12406 50685 50685 50685 50685 50685 50685 50685
25933 3549 6762 12389 60280 60330 50685 50685 50685 50685 50685 50685 50685 50685 50685
2613 6893 174 12389 12730
2613 6893 174 12389 13118 13118
2613 6893 174 12389 21378
2613 6893 174 12389 3203
2613 6893 174 12389 60280 60330 12406 50685 50685 50685 50685 50685 50685 50685
2613 6893 174 1273 12389 3203
2613 6893 174 1299 12389 49210
2613 6893 174 3356 12389 3203
2613 6893 174 3356 12389 60280 60330 50685
2613 6893 174 3356 12389 8382
2613 6893 174 6453 12389 3203
2613 6893 174 6762 12389 3203
2613 6893 25091 12389 3203
2613 6893 25091 12389 8382
2613 6893 25091 13002 20764 3216 12389 3203
2613 6893 25091 13002 20764 8359 12389 3203
2613 6893 25091 13002 20764 8732 12389 3203
2613 6893 25091 13002 20764 8732 6939 12389 3203
2613 6893 25091 20485 15774 15774 15774 12389 21487
2613 6893 25091 2914 174 12389 3203
2613 6893 25091 2914 3491 12389 3203
2613 6893 25091 3356 12389 3203
2613 6893 25091 3356 1273 12389 3203
2613 6893 25091 3356 174 12389 3203
2613 6893 25091 3356 6453 12389 3203
2613 6893 25091 3356 6939 12389 3203
2613 6893 25091 6939 12389 3203
2613 6893 6730 12389 49210
2613 6893 6730 12389 58228
2613 6893 6730 174 1299 12389 49210
2613 6893 6730 174 3356 12389 58228
2613 6893 6730 3320 1273 12389 49210
2613 6893 6730 3320 1273 12389 60280 60330 50685
2613 6893 6730 3320 1299 12389 49210
2613 6893 6730 3320 1299 12389 58228
2613 6893 6730 3320 1299 12389 60280 60330 50685
2613 6893 6730 3320 3257 12389 34757 33871 49613
2613 6893 6730 3320 3257 12389 58228
2613 6893 6730 3320 3257 12389 8382
2613 6893 6730 3320 3356 12389 3203
2613 6893 6730 3356 1299 12389 58228
2613 6939 12389 12883 12593
262317 6939 12389 12389 12389 41268
262317 6939 12389 12685 60287 60287 60287 60287
262317 6939 12389 201582 201582 201582 201582
262317 6939 12389 3203
262317 6939 12389 42014 197193
262317 6939 12389 51932
262317 6939 12389 60280 60330 12406 50685 50685 50685 50685 50685 50685 50685
262317 6939 12389 60280 60330 50685 50685 50685 50685 50685 50685 50685 50685 50685
262354 12989 12956 1273 12389 3203
262354 12989 12956 6695 12389 3203
262354 12989 12956 6762 12389 3203
262354 12989 6762 12389 3203
262354 12989 6762 12389 60280 60330 50685
262354 12989 6762 12389 8382
262354 12989 6762 1273 12389 3203
262354 12989 6762 3491 12389 3203
262354 12989 6762 6453 12389 3203
262354 12989 6762 6939 12389 3203
262354 6762 12389 201582 201582 201582 201582
262354 6762 12389 2854 41060 41060
262354 6762 12389 42014 197193
262354 6762 12389 44237 15468
262354 6762 12389 51932
262354 6762 12389 5563 56947 56947
262354 6762 1273 12389 3203
262354 6762 1299 12389 34757 33871 49613
262354 6762 1299 20485 15774 15774 15774 12389 21487
262354 6762 174 12389 13118
262354 6762 174 12389 34757 33871 49613
262354 6762 174 12389 49210
262354 6762 174 12389 58228
262354 6762 174 12389 60280 60330 50685
262354 6762 3356 12389 13118
262354 6762 3356 12389 3203
262354 6762 3356 12389 34757 33871 49613
262354 6762 3356 12389 58228
262354 6762 3356 20485 15774 15774 15774 12389 21487
262354 6762 3491 12389 3203
262354 6762 3491 20485 20485 15774 15774 15774 12389 21487
262354 6762 6453 12389 3203
262354 6762 6939 12389 13118
262354 6762 6939 12389 3203
262354 6939 12389 12389 12389 41268
262354 6939 12389 12685 60287 60287 60287 60287
262354 6939 12389 201582 201582 201582 201582
262354 6939 12389 3203
262354 6939 12389 42014 197193
262354 6939 12389 51932
262354 6939 12389 60280 60330 12406 50685 50685 50685 50685 50685 50685 50685
262354 6939 12389 60280 60330 50685 50685 50685 50685 50685 50685 50685 50685 50685
262612 28329 262589 1299 174 12389 3203
262612 28329 262589 174 12389 3203
262612 28329 262589 174 1299 12389 49210
262612 28329 3549 3356 12389 8382
262612 28329 3549 3356 6453 12389 3203
262612 28329 3549 3356 6939 12389 3203
262612 28329 3549 6762 12389 3203
262612 28329 6939 12389 29076 41435 197901
262612 28329 6939 12389 34757 33871 49613
262612 28329 6939 12389 5563 56947 56947
262612 28329 6939 12389 58228
262612 53013 3549 3356 12389 13118
262612 53013 3549 3356 12389 3203
262612 53013 3549 3356 174 12389 3203
262612 53013 3549 3356 20485 15774 15774 15774 12389 21487
262612 53013 3549 3356 6453 12389 3203
262612 53013 3549 3356 6762 12389 3203
262612 53013 3549 3356 6939 12389 3203
262612 53013 3549 6762 12389 13118
262612 53013 3549 6762 12389 3203
262612 53013 4809 4134 1299 12389 49210
262612 53013 4809 4134 701 1299 12389 58228
262612 6939 12389 12685 60287 60287 60287 60287
262612 6939 12389 201582 201582 201582 201582
262612 6939 12389 42014 197193
262612 6939 12389 51932
262612 6939 12389 60280 60330 12406 50685 50685 50685 50685 50685 50685 50685
262612 6939 12389 60280 60330 50685 50685 50685 50685 50685 50685 50685 50685 50685
262750 28329 262589 1239 174 12389 3203
262750 28329 262589 1299 174 12389 3203
262750 28329 262589 1299 3356 12389 3203
262750 28329 262589 1299 3356 12389 8382
262750 28329 262589 174 12389 3203
262750 28329 262589 174 3356 12389 3203
262750 28329 3549 3356 12389 58228
262750 28329 3549 3356 174 12389 3203
262750 28329 3549 3356 20485 15774 15774 15774 12389 21487
262750 28329 3549 3356 6453 12389 3203
262750 28329 3549 3356 6762 12389 3203
262750 28329 3549 3356 6939 12389 3203
262750 28329 3549 6762 12389 13118
262750 28329 3549 6762 12389 3203
262750 28329 6762 12389 51932
262750 28329 6939 12389 29049 6736 25184 29079
262750 28329 6939 12389 34757 33871 49613
262750 28329 6939 12389 49210
262750 6939 12389 12389 12389 41268
262750 6939 12389 12685 60287 60287 60287 60287
262750 6939 12389 201582 201582 201582 201582
262750 6939 12389 42014 197193
262750 6939 12389 60280 60330 12406 50685 50685 50685 50685 50685 50685 50685
262750 6939 12389 60280 60330 50685 50685 50685 50685 50685 50685 50685 50685 50685
262757 16735 12956 3356 12389 13118
262757 16735 12956 3356 12389 3203
262757 16735 12956 6453 12389 3203
262757 16735 1299 174 12389 3203
262757 16735 1299 20485 15774 15774 15774 12389 21487
262757 16735 174 12389 13118
262757 16735 174 3356 12389 3203
262757 16735 2914 174 12389 3203
262757 16735 2914 3491 12389 3203
262757 16735 3549 3356 12389 13118
262757 16735 3549 3356 12389 3203
262757 16735 52320 12389 13118
262757 16735 52320 12389 3203
262757 16735 52320 2914 174 12389 3203
262757 16735 52320 2914 3356 12389 3203
262757 16735 6762 12389 3203
262757 16735 6762 174 12389 3203
262757 16735 6762 3491 12389 3203
262757 16735 6762 6939 12389 3203
262757 16735 6939 12389 13118
262757 16735 6939 12389 3203
262757 16735 6939 12389 34757 33871 49613
262757 4230 28513 2914 1299 12389 49210
262757 4230 28513 2914 3356 12389 58228
262757 4230 28513 3491 174 12389 58228
262757 4230 3356 12389 12685 60287
262757 4230 3356 12389 60280 60330 50685
262757 4230 3356 174 12389 8382
262757 4230 701 1299 12389 49210
262757 6939 12389 12685 60287 60287 60287 60287
262757 6939 12389 12883 12593
262757 6939 12389 3203
262757 6939 12389 5563 56947 56947
262757 6939 12389 60280 60330 50685 50685 50685 50685 50685 50685 50685 50685 50685
262757 6939 12389 61431 61431 61431
263075 6939 12389 12883 12593
263152 6939 12389 12389 12389 41268
263152 6939 12389 12685 60287 60287 60287 60287
263152 6939 12389 201582 201582 201582 201582
263152 6939 12389 3203
263152 6939 12389 42014 197193
263152 6939 12389 60280 60330 12406 50685 50685 50685 50685 50685 50685 50685
263152 6939 12389 60280 60330 50685 50685 50685 50685 50685 50685 50685 50685 50685
263584 263321 7738 1239 3356 12389 13118
263584 263321 7738 1239 3356 12389 3203
263584 263321 7738 12956 3356 20485 15774 15774 15774 12389 21487
263584 263321 7738 12956 6762 20485 15774 15774 15774 12389 21487
263584 263321 7738 1299 12389 58228
263584 263321 7738 1299 20485 15774 15774 15774 12389 21487
263584 263321 7738 174 12389 34757 33871 49613
263584 263321 7738 174 12389 49210
263584 263321 7738 174 12389 60280 60330 12406 50685
263584 263321 7738 174 12389 60280 60330 50685
263584 263321 7738 174 12389 8382
263584 263321 7738 174 1299 12389 49210
263584 263321 7738 174 3356 12389 34757 33871 49613
263584 263321 7738 174 3356 12389 58228
263584 263321 7738 174 3356 20485 15774 15774 15774 12389 21487
263584 263321 7738 3257 12389 8382
263584 263321 7738 3257 3491 12389 3203
263584 263321 7738 3320 1273 12389 49210
263584 263321 7738 3320 1273 12389 60280 60330 50685
263584 263321 7738 3320 3257 12389 34757 33871 49613
263584 263321 7738 3320 3257 12389 5563 56947 56947
263584 263321 7738 3320 3257 12389 58228
263584 263321 7738 6939 12389 34757 33871 49613
263584 263321 7738 6939 12389 5563 56947 56947
263584 263321 7738 6939 12389 58228
263584 6939 12389 12389 12389 41268
263584 6939 12389 12685 60287 60287 60287 60287
263584 6939 12389 201582 201582 201582 201582
263584 6939 12389 3203
263584 6939 12389 42014 197193
263584 6939 12389 51932
263584 6939 12389 60280 60330 12406 50685 50685 50685 50685 50685 50685 50685
263584 6939 12389 60280 60330 50685 50685 50685 50685 50685 50685 50685 50685 50685
263651 6939 12389 12883 12593
263945 6939 12389 12389 12389 41268
263945 6939 12389 12685 60287 60287 60287 60287
263945 6939 12389 201582 201582 201582 201582
263945 6939 12389 3203
263945 6939 12389 42014 197193
263945 6939 12389 51932
263945 6939 12389 60280 60330 12406 50685 50685 50685 50685 50685 50685 50685
263945 6939 12389 60280 60330 50685 50685 50685 50685 50685 50685 50685 50685 50685
264268 28329 262589 1239 174 12389 3203
264268 28329 262589 1299 174 12389 3203
264268 28329 262589 1299 20485 15774 15774 15774 12389 21487
264268 28329 262589 1299 3356 12389 3203
264268 28329 262589 1299 3356 12389 8382
264268 28329 262589 174 12389 5563 56947 56947
264268 28329 262589 174 1299 12389 49210
264268 28329 262589 174 3356 12389 29076 41435 197901
264268 28329 262589 174 3356 12389 3203
264268 28329 262589 174 6762 12389 3203
264268 28329 3549 3356 12389 13118
264268 28329 3549 3356 12389 3203
264268 28329 3549 3356 12389 34757 33871 49613
264268 28329 3549 3356 12389 58228
264268 28329 3549 3356 12389 8382
264268 28329 3549 3356 1273 12389 3203
264268 28329 3549 3356 174 12389 3203
264268 28329 3549 3356 20485 15774 15774 15774 12389 21487
264268 28329 3549 3356 6453 12389 3203
264268 28329 3549 3356 6762 12389 3203
264268 28329 3549 3356 6939 12389 3203
264268 28329 3549 6762 12389 5563 56947 56947
264268 28329 6762 12389 51932
264268 28329 6762 12389 60280 60330 50685
264268 28329 6762 12389 60280 60330 50685 50685 50685 50685 50685 50685 50685 50685 50685
264268 28329 6939 12389 12389 12389 41268
264268 28329 6939 12389 12685 60287 60287 60287 60287
264268 28329 6939 12389 201582 201582 201582 201582
264268 28329 6939 12389 42014 197193
264268 28329 6939 12389 51932
264268 28329 6939 12389 60280 60330 12406 50685 50685 50685 50685 50685 50685 50685
264268 28329 6939 12389 60280 60330 50685 50685 50685 50685 50685 50685 50685 50685 50685
264268 6939 12389 12883 12593
264911 6939 12389 12389 12389 41268
264911 6939 12389 12685 60287 60287 60287 60287
264911 6939 12389 201582 201582 201582 201582
264911 6939 12389 3203
264911 6939 12389 42014 197193
264911 6939 12389 60280 60330 12406 50685 50685 50685 50685 50685 50685 50685
264911 6939 12389 60280 60330 50685 50685 50685 50685 50685 50685 50685 50685 50685
27446 27446 174 12389 13118
27446 27446 174 12389 13118 13118
27446 27446 174 12389 21017
27446 27446 174 12389 29049 6736 25184
27446 27446 174 12389 29049 6736 25184 29079
27446 27446 174 12389 34757 33871 49613
27446 27446 174 12389 44237
27446 27446 174 12389 44237 15468
27446 27446 174 12389 5563 56947 56947
27446 27446 174 1299 12389 34757 33871 49613
27446 27446 174 1299 12389 49210
27446 27446 174 1299 20485 15774 15774 15774 12389 21487
27446 27446 174 20485 15774 15774 15774 12389 21487
27446 27446 174 3356 12389 34757 33871 49613
27446 27446 174 3356 12389 58228
27446 27446 174 3356 12389 60280 60330 50685
27446 27446 174 3356 12389 8382
27446 27446 174 3356 20485 15774 15774 15774 12389 21487
27446 27446 3356 12389 21017
27446 27446 3356 12389 21378
27446 27446 3356 12389 24699
27446 27446 3356 12389 34168
27446 27446 3356 12389 44237 13118
27446 27446 3356 12389 44237 15468
27446 27446 3356 20485 15774 15774 15774 12389 21487
27446 27446 6939 12389 12389 12389 41268
27446 27446 6939 12389 12685 60287 60287 60287 60287
27446 27446 6939 12389 201582 201582 201582 201582
27446 27446 6939 12389 42014 197193
27446 27446 6939 12389 60280 60330 12406 50685 50685 50685 50685 50685 50685 50685
27446 27446 6939 12389 60280 60330 50685 50685 50685 50685 50685 50685 50685 50685 50685
28138 16735 12956 1299 12389 60280 60330 12406 50685 50685 50685 50685 50685 50685 50685
28138 16735 12956 174 12389 49210
28138 16735 12956 3356 12389 13118
28138 16735 12956 3356 12389 3203
28138 16735 12956 3356 12389 34757 33871 49613
28138 16735 12956 3356 12389 8382
28138 16735 12956 3356 20485 15774 15774 15774 12389 21487
28138 16735 12956 6453 12389 3203
28138 16735 12956 6762 12389 3203
28138 16735 1299 12389 58228
28138 16735 1299 20485 15774 15774 15774 12389 21487
28138 16735 1299 3356 12389 3203
28138 16735 174 12389 13118
28138 16735 174 12389 3203
28138 16735 174 12389 34757 33871 49613
28138 16735 174 3356 12389 3203
28138 16735 174 6762 12389 3203
28138 16735 2914 1299 12389 58228
28138 16735 2914 1299 20485 15774 15774 15774 12389 21487
28138 16735 2914 174 12389 3203
28138 16735 2914 20485 15774 15774 15774 12389 21487
28138 16735 2914 3491 12389 3203
28138 16735 2914 3491 12389 49210
28138 16735 2914 6453 12389 3203
28138 16735 3549 3356 12389 13118
28138 16735 3549 3356 174 12389 3203
28138 16735 3549 3356 6762 12389 3203
28138 16735 3549 3356 6939 12389 3203
28138 16735 3549 6762 12389 3203
28138 16735 52320 12389 13118
28138 16735 52320 12389 3203
28138 16735 52320 174 12389 3203
28138 16735 52320 20485 15774 15774 15774 12389 21487
28138 16735 52320 2914 174 12389 3203
28138 16735 52320 2914 3491 12389 49210
28138 16735 52320 3257 3491 12389 3203
28138 16735 6762 12389 3203
28138 16735 6762 1273 12389 3203
28138 16735 6762 20485 15774 15774 15774 12389 21487
28138 16735 6762 3356 12389 3203
28138 16735 6939 12389 12685 60287 60287 60287 60287
28138 16735 6939 12389 201776 196991
28138 16735 6939 12389 29049 6736 25184
28138 16735 6939 12389 29049 6736 25184 29079
28138 16735 6939 12389 29049 6736 62153
28138 16735 6939 12389 3203
28138 16735 6939 12389 5563 56947 56947
28138 16735 6939 12389 60280 60330 12406 50685 50685 50685 50685 50685 50685 50685
28138 16735 6939 12389 60280 60330 50685 50685 50685 50685 50685 50685 50685 50685 50685
28138 16735 6939 12389 61431 61431 61431
28220 12956 174 12389 3203
28220 12956 174 12389 49210
28220 12956 3356 12389 13118
28220 12956 3356 12389 3203
28220 12956 3356 12389 58228
28220 12956 6453 12389 3203
28220 12956 6762 12389 3203
28220 12956 6939 12389 3203
28220 3549 3356 12389 13118
28220 3549 3356 12389 3203
28220 3549 3356 12389 8382
28220 3549 3356 174 12389 3203
28220 3549 3356 6453 12389 3203
28220 3549 3356 6762 12389 3203
28220 3549 3356 6939 12389 3203
28220 6762 12389 12685 60287 60287 60287 60287
28220 6762 12389 3203
28220 6762 12389 42014 197193
28220 6762 12389 60280 60330 12406 50685 50685 50685 50685 50685 50685 50685
28220 6762 12389 60280 60330 50685 50685 50685 50685 50685 50685 50685 50685 50685
28220 6762 1273 12389 3203
28220 6762 1299 12389 34757 33871 49613
28220 6762 1299 12389 49210
28220 6762 1299 20485 15774 15774 15774 12389 21487
28220 6762 3356 12389 13118
28220 6762 3356 12389 3203
28220 6762 3356 12389 34757 33871 49613
28220 6762 3356 12389 58228
28220 6762 3356 12389 8382
28220 6762 3356 20485 15774 15774 15774 12389 21487
28220 6762 3491 12389 3203
28220 6762 6453 12389 3203
28220 6762 6939 12389 13118
28220 6762 6939 12389 3203
28329 262589 1239 174 12389 3203
28329 262589 1299 12389 12730
28329 262589 1299 12389 15632
28329 262589 1299 12389 25515
28329 262589 1299 12389 34267
28329 262589 1299 12389 35400
28329 262589 1299 12389 44237 13118
28329 262589 1299 12389 44237 15468
28329 262589 1299 12389 44237 35125
28329 262589 1299 12389 44237 8570
28329 262589 1299 12389 44237 8675
28329 262589 1299 174 12389 3203
28329 262589 1299 20485 15774 15774 15774 12389 21487
28329 262589 1299 3356 12389 3203
28329 262589 1299 3356 12389 8382
28329 262589 174 12389 12389 12389 12389 41268
28329 262589 174 12389 13118
28329 262589 174 12389 196747
28329 262589 174 12389 21017
28329 262589 174 12389 21378
28329 262589 174 12389 24699
28329 262589 174 12389 25515
28329 262589 174 12389 3203
28329 262589 174 12389 34168
28329 262589 174 12389 34267
28329 262589 174 12389 35516
28329 262589 174 12389 41134
28329 262589 174 12389 44237
28329 262589 174 12389 44237 13118
28329 262589 174 12389 44237 29456
28329 262589 174 12389 44237 35125
28329 262589 174 12389 44237 8570
28329 262589 174 12389 44237 8675
28329 262589 174 12389 49210
28329 262589 174 12389 60280 60330 12406 50685 50685 50685 50685 50685 50685 50685
28329 262589 174 12389 60280 60330 50685 50685 50685 50685 50685 50685 50685 50685 50685
28329 262589 174 1299 12389 49210
28329 262589 174 3356 12389 3203
28329 262589 174 3356 12389 34757 33871 49613
28329 262589 174 6762 12389 3203
28329 3549 3356 12389 34757 33871 49613
28329 3549 3356 12389 58228
28329 3549 3356 12389 8382
28329 3549 3356 1273 12389 3203
28329 3549 3356 174 12389 3203
28329 3549 3356 20485 15774 15774 15774 12389 21487
28329 3549 3356 6453 12389 3203
28329 3549 3356 6762 12389 3203
28329 3549 6762 12389 12685 60287 60287 60287 60287
28329 3549 6762 12389 3203
28329 3549 6762 12389 51932
28329 6762 12389 2854 41060 41060
28329 6762 12389 60280 60330 12406 50685 50685 50685 50685 50685 50685 50685
28329 6762 12389 60280 60330 50685 50685 50685 50685 50685 50685 50685 50685 50685
28329 6762 3356 12389 58228
28329 6762 3356 20485 15774 15774 15774 12389 21487
28329 6939 12389 12389 12389 41268
28329 6939 12389 12685 60287 60287 60287 60287
28329 6939 12389 201582 201582 201582 201582
28329 6939 12389 42014 197193
28329 6939 12389 51932
28329 6939 12389 60280 60330 12406 50685 50685 50685 50685 50685 50685 50685
28329 6939 12389 60280 60330 50685 50685 50685 50685 50685 50685 50685 50685 50685
28571 1251 1916 6939 12389 13118
28571 1251 1916 6939 12389 3203
28571 1251 1916 6939 12389 8382
28571 1251 20080 2914 1299 12389 34757 33871 49613
28571 1251 20080 2914 1299 12389 49210
28571 1251 20080 2914 1299 12389 58228
28571 1251 20080 2914 1299 12389 60280 60330 50685
28571 1251 20080 2914 1299 20485 15774 15774 15774 12389 21487
28571 1251 20080 2914 174 12389 13118
28571 1251 20080 2914 174 12389 3203
28571 1251 20080 2914 3356 12389 13118
28571 1251 20080 2914 3356 12389 3203
28571 1251 20080 2914 3356 12389 58228
28571 1251 20080 2914 3356 12389 8382
28571 1251 20080 2914 3491 12389 13118
28571 1251 20080 2914 3491 12389 3203
28571 1251 20080 2914 3491 12389 49210
28571 1251 20080 2914 6453 12389 3203
28571 1251 20080 2914 6762 12389 3203
28571 1251 20080 6762 12389 13118
28571 1251 20080 6762 12389 3203
28571 1251 20080 6762 12389 8382
28571 1251 20080 6762 1273 12389 13118
28571 1251 20080 6762 1273 12389 3203
28571 1251 20080 6762 1299 12389 34757 33871 49613
28571 1251 20080 6762 1299 12389 60280 60330 12406 50685 50685 50685 50685 50685 50685 50685
28571 1251 20080 6762 1299 20485 15774 15774 15774 12389 21487
28571 1251 20080 6762 174 12389 13118
28571 1251 20080 6762 174 12389 49210
28571 1251 20080 6762 174 12389 60280 60330 50685
28571 1251 20080 6762 20485 15774 15774 15774 12389 21487
28571 1251 20080 6762 3356 12389 13118
28571 1251 20080 6762 3356 12389 29076 41435 197901
28571 1251 20080 6762 3356 12389 3203
28571 1251 20080 6762 3356 12389 34757 33871 49613
28571 1251 20080 6762 3356 12389 58228
28571 1251 20080 6762 3356 12389 60280 60330 50685
28571 1251 20080 6762 3356 12389 60280 60330 50685 50685 50685 50685 50685 50685 50685 50685 50685
28571 1251 20080 6762 3356 20485 15774 15774 15774 12389 21487
28571 1251 20080 6762 3491 12389 13118
28571 1251 20080 6762 3491 12389 3203
28571 1251 20080 6762 3491 20485 20485 15774 15774 15774 12389 21487
28571 1251 20080 6762 6453 12389 13118
28571 1251 20080 6762 6453 12389 3203
28571 1251 20080 6762 6939 12389 3203
28571 1251 20080 6939 12389 13118
28571 1251 20080 6939 12389 201582 201582 201582 201582
28571 1251 20080 6939 12389 29076 199394
28571 1251 20080 6939 12389 3203
28571 1251 20080 6939 12389 39442 58084
28571 1251 20080 6939 12389 51932
28571 1251 20080 6939 12389 60280 60330 50685
28571 1251 20080 6939 12389 60280 60330 50685 50685 50685 50685 50685 50685 50685 50685 50685
28571 1251 6939 12389 13118
28571 1251 6939 12389 15757 15454
28571 1251 6939 12389 201582 201582 201582 201582
28571 1251 6939 12389 203344
28571 1251 6939 12389 2854 41060 41060
28571 1251 6939 12389 3203
28571 1251 6939 12389 51932
28571 1251 6939 12389 60280 60330 12406 50685
28571 1251 6939 12389 60280 60330 12406 50685 50685 50685 50685 50685 50685 50685
28571 1251 6939 12389 60280 60330 50685
28571 1251 6939 12389 60280 60330 50685 50685 50685 50685 50685 50685 50685 50685 50685
28571 1251 6939 12389 62067 28840
28571 1251 6939 12389 8382
28571 1916 174 12389 3203
28571 1916 174 1273 12389 3203
28571 1916 174 3356 12389 3203
28571 1916 174 3356 12389 8382
28571 1916 174 6762 12389 3203
28571 1916 2914 1299 12389 49210
28571 1916 2914 1299 12389 60280 60330 50685
28571 1916 2914 3356 12389 29076 41435 197901
28571 1916 2914 3356 12389 58228
28571 1916 6939 12389 12685 60287
28571 1916 6939 12389 201582 201582 201582 201582
28571 1916 6939 12389 29049 20771 20771 16010 25249 35805 200536
28571 1916 6939 12389 29049 20771 20771 25249 35805 200536
28571 1916 6939 12389 29049 6736 25184
28571 1916 6939 12389 29049 6736 25184 29079
28571 1916 6939 12389 29049 6736 62153
28571 1916 6939 12389 29076 199394
28571 1916 6939 12389 29076 61037 61037
28571 1916 6939 12389 3203
28571 1916 6939 12389 34757 33871 49613
28571 1916 6939 12389 39442 58084
28571 1916 6939 12389 42014 197193
28571 1916 6939 12389 44237 15468
28571 1916 6939 12389 51932
28571 1916 6939 12389 5563 56947 56947
28571 1916 6939 12389 60280 60330 12406 50685
28571 1916 6939 12389 60280 60330 12406 50685 50685 50685 50685 50685 50685 50685
28571 1916 6939 12389 60280 60330 50685
28571 1916 6939 12389 60280 60330 50685 50685 50685 50685 50685 50685 50685 50685 50685
28571 1916 6939 12389 8382
28571 6939 12389 12389 12389 41268
28571 6939 12389 12685 60287 60287 60287 60287
28571 6939 12389 201582 201582 201582 201582
28571 6939 12389 3203
28571 6939 12389 42014 197193
28571 6939 12389 51932
28571 6939 12389 60280 60330 12406 50685 50685 50685 50685 50685 50685 50685
28571 6939 12389 60280 60330 50685 50685 50685 50685 50685 50685 50685 50685 50685
286 1273 12389 12685 60287
286 1273 12389 13118
286 1273 12389 3203
286 1273 12389 34757 33871 49613
286 1273 12389 39442 58084
286 1273 12389 5563 56947 56947
286 1299 12389 12685 60287
286 1299 12389 12730
286 1299 12389 13118
286 1299 12389 15632
286 1299 12389 21017
286 1299 12389 25515
286 1299 12389 29049 6736 25184 29079
286 1299 12389 34757 33871 49613
286 1299 12389 35516
286 1299 12389 39442 58084
286 1299 12389 5563 56947 56947
286 1299 12389 60280 60330 50685 50685 50685 50685 50685 50685 50685 50685 50685
286 1299 12389 61431 61431 61431
286 1299 12389 8382
286 1299 20485 15774 15774 15774 12389 21487
286 174 12389 12730
286 174 12389 13118 13118
286 174 12389 15632
286 174 12389 196747
286 174 12389 21017
286 174 12389 25515
286 174 12389 29049 6736 62153
286 174 12389 34757 33871 49613
286 174 12389 35400
286 174 12389 35516
286 174 12389 44237
286 174 12389 44237 13118
286 174 12389 5553
286 174 12389 5563 56947 56947
286 174 12389 58228
286 174 12389 60280 60330 12406 50685
286 174 12389 60280 60330 12406 50685 50685 50685 50685 50685 50685 50685
286 174 12389 60280 60330 50685
286 174 12389 60280 60330 50685 50685 50685 50685 50685 50685 50685 50685 50685
286 174 12389 61431 61431 61431
286 174 12389 8382
286 2914 12389 12730
286 2914 12389 13118 13118
286 2914 12389 15632
286 2914 12389 196747
286 2914 12389 21017
286 2914 12389 24699
286 2914 12389 25515
286 2914 12389 34168
286 2914 12389 34267
286 2914 12389 35516
286 2914 12389 41134
286 2914 12389 44237
286 2914 12389 44237 13118
286 2914 12389 44237 15468
286 2914 12389 44237 29456
286 2914 12389 44237 35125
286 2914 12389 44237 8570
286 2914 12389 44237 8675
286 2914 12389 5553
286 2914 12389 60280 60330 50685
286 3257 12389 29049 6736 25184 29079
286 3257 12389 29049 6736 62153
286 3257 12389 35400
286 3257 12389 44237 15468
286 3257 12389 5563 56947 56947
286 3257 12389 60280 60330 50685
286 3257 12389 61431 61431 61431
286 3257 12389 8382
286 3356 12389 12685 60287 60287 60287 60287
286 3356 12389 3203
286 3356 12389 5563 56947 56947
286 3356 12389 60280 60330 50685 50685 50685 50685 50685 50685 50685 50685 50685
286 3356 3491 3491 20485 20485 15774 15774 15774 12389 21487
286 3491 20485 20485 15774 15774 15774 12389 21487
286 6453 12389 13118
286 6453 12389 13118 13118
286 6453 12389 29049 6736 25184
286 6453 12389 29049 6736 25184 29079
286 6453 12389 29049 6736 62153
286 6453 12389 3203
286 6453 12389 39442 58084
286 6453 12389 60280 60330 50685
286 6453 12389 60280 60330 50685 50685 50685 50685 50685 50685 50685 50685 50685
286 6453 12389 61431 61431 61431
286 6762 12389 13118
286 6762 12389 3203
286 6762 12389 39442 58084
286 6762 12389 49210
286 6762 12389 60280 60330 50685 50685 50685 50685 50685 50685 50685 50685 50685
286 6762 20485 15774 15774 15774 12389 21487
286 6939 12389 3203
286 6939 12389 44237 15468
286 6939 12389 49210
286 6939 12389 61431 61431 61431
286 6939 12389 8382
286 701 1273 12389 3203
28917 1299 12389 13118 13118 13118
28917 1299 12389 29049 6736 62153
28917 1299 12389 29554
28917 1299 12389 34267
28917 1299 12389 34757 33871 49613
28917 1299 12389 35400 38934
28917 1299 12389 35400 6828
28917 1299 12389 42610 29069 41842 41842 6880 6880 6880 6880 5461
28917 1299 12389 49210
28917 1299 12389 58228
28917 1299 12389 60280 60330 50685
28917 1299 12389 60280 60330 50685 50685 50685 50685 50685 50685 50685 50685 50685
28917 1299 12389 8382
28917 1299 1273 12389 31094
28917 1299 174 12389 3203
28917 1299 174 12389 49210
28917 1299 20485 15774 15774 15774 12389 21487
28917 1299 3356 12389 3203
28917 1299 3356 12389 34757 33871 49613
28917 1299 3356 12389 58228
28917 1299 3356 12389 8382
28917 1299 3356 20485 15774 15774 15774 12389 21487
28917 174 12389 13118
28917 174 12389 13118 13118
28917 174 12389 2854 41060 41060
28917 174 12389 29049 6736 62153
28917 174 12389 31094 65346
28917 174 12389 3203
28917 174 12389 34757 33871 49613
28917 174 12389 44237 13118
28917 174 12389 49210
28917 174 12389 58228
28917 174 1273 12389 3203
28917 174 1299 12389 34757 33871 49613
28917 174 1299 12389 49210
28917 174 20485 15774 15774 15774 12389 21487
28917 174 3356 12389 13118
28917 174 3356 12389 3203
28917 174 3356 12389 34757 33871 49613
28917 174 3356 12389 58228
28917 174 3356 12389 8382
28917 174 3356 20485 15774 15774 15774 12389 21487
28917 174 6453 12389 3203
28917 174 6762 12389 3203
28917 174 6762 12389 49210
28917 20485 12389 203344
28917 20485 12389 2854 41060 41060
28917 20485 12389 29049 6736 62153
28917 20485 12389 35400
28917 20485 12389 42610 29069 41842 41842 6880 6880 6880 6880 5461
28917 20485 12389 60280 60330 50685 50685 50685 50685 50685 50685 50685 50685 50685
28917 20485 12389 62122
28917 20485 12389 9049 12772
28917 3257 12389 13118 13118 13118
28917 3257 12389 8382
28917 3356 12389 13118
28917 3356 1273 12389 13118
28917 3356 1273 12389 3203
28917 3356 1299 12389 49210
28917 3356 1299 12389 8382
28917 3356 174 12389 13118
28917 3356 174 12389 8382
28917 3356 3491 3491 20485 20485 15774 15774 15774 12389 21487
28917 3356 6453 12389 3203
28917 3356 6762 12389 3203
28917 3356 6939 12389 3203
28917 6939 12389 13118
28917 6939 12389 13118 13118
28917 6939 12389 13118 13118 13118
28917 6939 12389 24699
28917 6939 12389 2854 41060 41060
28917 6939 12389 28719
28917 6939 12389 28719 28719 28719
28917 6939 12389 29049 6736 62153
28917 6939 12389 3203
28917 6939 12389 3239
28917 6939 12389 34168
28917 6939 12389 34267
28917 6939 12389 34757 33871 49613
28917 6939 12389 34875 58210
28917 6939 12389 35400
28917 6939 12389 35400 24665
28917 6939 12389 35400 28719
28917 6939 12389 35400 3239
28917 6939 12389 35400 50539
28917 6939 12389 35400 6828
28917 6939 12389 35400 6828 57725
28917 6939 12389 42610 29069 41842 41842 6880 6880 6880 6880 5461
28917 6939 12389 44237 13118
28917 6939 12389 44237 44237 13118
28917 6939 12389 44237 44237 44237 13118
28917 6939 12389 49210
28917 6939 12389 58228
28917 6939 12389 60280 60330 50685
28917 6939 12389 60280 60330 50685 50685 50685 50685 50685 50685 50685 50685 50685
28917 6939 12389 6828
28917 6939 12389 8382
28917 8359 12389 13118
28917 8359 12389 3203
28917 8359 3356 12389 13118
28917 8359 3356 12389 3203
28917 8359 3356 1273 12389 13118
28917 8359 3356 1273 12389 3203
28917 8359 3356 1299 12389 34757 33871 49613
28917 8359 3356 174 12389 3203
28917 8359 3356 174 12389 8382
28917 8359 3356 6453 12389 3203
28917 8359 3356 6762 12389 3203
28917 8359 3356 6939 12389 3203
28917 8359 41209 8359 12389 58197
28917 8359 6939 12389 13118
28917 8359 6939 12389 3203
28929 6939 12389 201582 201582 201582 201582
28929 6939 12389 3203
28929 6939 12389 5563 56947 56947
28929 6939 12389 60280 60330 12406 50685 50685 50685 50685 50685 50685 50685
28929 6939 12389 60280 60330 50685 50685 50685 50685 50685 50685 50685 50685 50685
2895 12389 21378
2895 12389 34267
2895 12389 41134
2895 12389 60280 60330 12406 50685 50685 50685 50685 50685 50685 50685
2895 12389 60280 60330 50685 50685 50685 50685 50685 50685 50685 50685 50685
2895 29076 12389 1273 1299 3356 12552 12552 12552 12552
2895 29076 12389 1273 2914 15133 15133
2895 29076 12389 1273 3320
2895 29076 12389 1273 3320 44018
2895 29076 12389 1273 3491 262589 262589 28258 53139
2895 29076 12389 1273 3491 55410 132976
2895 29076 12389 1273 3908 721 27066 1516 1516 1516 1516
2895 29076 12389 1273 4134 4809 52863
2895 29076 12389 1273 701 9680 3462
2895 29076 12389 1273 7843 11427 10445
2895 29076 12389 174 2914 15133 15133
2895 29076 12389 174 6453 55644 55644 55644 45271
2895 29076 12389 31027 51073
2895 29076 12389 3257 3320
2895 29076 12389 3356 3549 28146
2895 29076 12389 3356 3549 28146 53085 264396
2895 29076 12389 34549 204063
2895 29076 12389 3491 1239 12217
2895 29076 12389 3491 1239 1257 8437
2895 29076 12389 3491 1273 55410 58967 58967 58967 58967 58967 5
2895 29076 12389 3491 132825
2895 29076 12389 3491 15412 18101 134887
2895 29076 12389 3491 15412 18101 17803
2895 29076 12389 3491 174 15133
2895 29076 12389 3491 174 17072 3484
2895 29076 12389 3491 174 18747 5722
2895 29076 12389 3491 174 22241
2895 29076 12389 3491 174 36925
2895 29076 12389 3491 174 36944 327687
2895 29076 12389 3491 174 58587 134841
2895 29076 12389 3491 174 7162 18479 28165
2895 29076 12389 3491 174 7738 28186 264457
2895 29076 12389 3491 174 7738 8167 14282 14282 265271
2895 29076 12389 3491 174 7738 8167 262355 262355 264030 265271
2895 29076 12389 3491 174 9009 9009 9009 9178 135164
2895 29076 12389 3491 174 9498 132215 133312
2895 29076 12389 3491 174 9498 17465
2895 29076 12389 3491 174 9498 18002
2895 29076 12389 3491 209 22561
2895 29076 12389 3491 209 22561 25934
2895 29076 12389 3491 209 3908 721 27066 1516 1516 1516 1516
2895 29076 12389 3491 209 3908 721 27066 747 747 747 747
2895 29076 12389 3491 209 721 27064 367 1541
2895 29076 12389 3491 209 721 27064 5953
2895 29076 12389 3491 209 721 27064 6045 27138
2895 29076 12389 3491 209 721 27066 647
2895 29076 12389 3491 2603 3267 8398
2895 29076 12389 3491 262589 262589 262589 264085 28146 28146 28146 263864 263091
2895 29076 12389 3491 262589 262589 262589 28146 28146 28146 263864 263091
2895 29076 12389 3491 262589 262589 262589 28146 28146 28146 28146 28146 263864 263091
2895 29076 12389 3491 262589 262589 262589 28146 28146 28146 28146 28146 28146 28146 263864 263091
2895 29076 12389 3491 262589 262589 262589 28598 266484
2895 29076 12389 3491 2828 23520 263817 19447 19447
2895 29076 12389 3491 2914 132602 17494 58601 134841
2895 29076 12389 3491 2914 132602 58682 134841
2895 29076 12389 3491 2914 15133 15133
2895 29076 12389 3491 2914 15412 18101 45117 45117 45117 45117 45117 45117
2895 29076 12389 3491 2914 15412 18101 45117 45117 45117 45117 45117 45117 45117
2895 29076 12389 3491 2914 16509
2895 29076 12389 3491 2914 21013 197999 197999 197999 197999 197999
2895 29076 12389 3491 2914 21688 395790 395790 395790 395790 395790
2895 29076 12389 3491 2914 2907 2907 56218 2523
2895 29076 12389 3491 2914 38505 38494
2895 29076 12389 3491 2914 45147 17727 9422
2895 29076 12389 3491 2914 52320 263703
2895 29076 12389 3491 2914 52579 263314
2895 29076 12389 3491 2914 61832 28368 262887
2895 29076 12389 3491 2914 7029 6316
2895 29076 12389 3491 2914 7029 6620
2895 29076 12389 3491 2914 7029 6983
2895 29076 12389 3491 2914 8151 3484
2895 29076 12389 3491 2914 9121 9121 12735
2895 29076 12389 3491 2914 9121 9121 8386
2895 29076 12389 3491 29791 12182
2895 29076 12389 3491 3257 133777 17444
2895 29076 12389 3491 3257 200612 12880 25184 58080
2895 29076 12389 3491 3356 1239 3786 9459
2895 29076 12389 3491 3356 12552 12552 12552 12552
2895 29076 12389 3491 3356 12552 204164 204164
2895 29076 12389 3491 3356 12552 3573
2895 29076 12389 3491 3356 12552 48042
2895 29076 12389 3491 3356 12552 59835
2895 29076 12389 3491 3356 12956 10429 23106 262489
2895 29076 12389 3491 3356 12956 10429 23106 28306 264415 263159
2895 29076 12389 3491 3356 12956 53237 53237 53237 53237 53237 52780 61828
2895 29076 12389 3491 3356 12956 53237 53237 53237 61917 266128
2895 29076 12389 3491 3356 1299 12552
2895 29076 12389 3491 3356 1299 12552 199318 199318 199318
2895 29076 12389 3491 3356 1299 12552 202188
2895 29076 12389 3491 3356 1299 12552 202780
2895 29076 12389 3491 3356 1299 12552 206288
2895 29076 12389 3491 3356 1299 12552 34610
2895 29076 12389 3491 3356 1299 1273 15924 8386
2895 29076 12389 3491 3356 1299 12880 25184
2895 29076 12389 3491 3356 1299 12880 25184 201027
2895 29076 12389 3491 3356 1299 12880 25184 201691
2895 29076 12389 3491 3356 1299 12880 25184 202762
2895 29076 12389 3491 3356 1299 12880 25184 203616
2895 29076 12389 3491 3356 1299 12880 25184 207125
2895 29076 12389 3491 3356 1299 12880 25184 43211
2895 29076 12389 3491 3356 1299 12880 25184 44243
2895 29076 12389 3491 3356 1299 12880 25184 44691
2895 29076 12389 3491 3356 1299 12880 25184 48551
2895 29076 12389 3491 3356 1299 12880 25184 51542
2895 29076 12389 3491 3356 1299 12880 25184 57687
2895 29076 12389 3491 3356 1299 12880 25184 61173
2895 29076 12389 3491 3356 1299 12880 25184 64434
2895 29076 12389 3491 3356 1299 3209 15463
2895 29076 12389 3491 3356 1299 8764 24852 24852 24852 24852 39354
2895 29076 12389 3491 3356 13620
2895 29076 12389 3491 3356 13904 13904 13904 13904 13904 13904
2895 29076 12389 3491 3356 13904 13904 13904 13904 13904 13904 13904 13904 13904
2895 29076 12389 3491 3356 16509
2895 29076 12389 3491 3356 174 15133
2895 29076 12389 3491 3356 174 36944 327687
2895 29076 12389 3491 3356 174 7162 18479 28124 28647
2895 29076 12389 3491 3356 209 721 27064 367 1541
2895 29076 12389 3491 3356 209 721 27064 5953
2895 29076 12389 3491 3356 28846
2895 29076 12389 3491 3356 2914 2914 7029 6316
2895 29076 12389 3491 3356 2914 37975
2895 29076 12389 3491 3356 2914 7029 6983
2895 29076 12389 3491 3356 29930 29930 40480
2895 29076 12389 3491 3356 30013
2895 29076 12389 3491 3356 30238
2895 29076 12389 3491 3356 31885
2895 29076 12389 3491 3356 3549 28299 262822 262685
2895 29076 12389 3491 3356 3549 28299 262822 263382
2895 29076 12389 3491 3356 3549 28329 28183
2895 29076 12389 3491 3356 3549 28329 28183 265115
2895 29076 12389 3491 3356 3549 28329 28183 61827
2895 29076 12389 3491 3356 3910 721 27065 1554 1555 1501
2895 29076 12389 3491 3356 395826
2895 29076 12389 3491 3356 5080
2895 29076 12389 3491 3356 54363
2895 29076 12389 3491 3356 5511 36925
2895 29076 12389 3491 3356 5511 9498 58678
2895 29076 12389 3491 3356 5511 9498 58678 133713
2895 29076 12389 3491 3356 60280 60330 12406 50685
2895 29076 12389 3491 3356 6650
2895 29076 12389 3491 3356 6762 12880 25184 62048
2895 29076 12389 3491 3356 6762 132602 17494 58691 59353
2895 29076 12389 3491 3356 6762 17494 17806 136406 136406
2895 29076 12389 3491 3356 6762 17494 17806 136406 136406 136406
2895 29076 12389 3491 3356 6762 26615 26615 26615 26615 7162 18479 28124 53143
2895 29076 12389 3491 3356 6762 36992 37348
2895 29076 12389 3491 3356 6762 7303 264767
2895 29076 12389 3491 3356 8529 38193 38193 38193 38193 38193 38193 38193 9260 135523 45446
2895 29076 12389 3491 3356 8529 38193 9260 135523 45446
2895 29076 12389 3491 3356 855
2895 29076 12389 3491 3491 3491 3491 3491 3491 1299 12552
2895 29076 12389 3491 3491 3491 3491 3491 3491 1299 3209 15463
2895 29076 12389 3491 3491 3491 3491 3491 3491 1299 8764 24852 24852 24852 24852 39354
2895 29076 12389 3491 3491 3491 3491 3491 3491 15412 18101 134887
2895 29076 12389 3491 3491 3491 3491 3491 3491 15412 18101 17803
2895 29076 12389 3491 3491 3491 3491 3491 3491 6453 48159 12880 25184
2895 29076 12389 3491 3491 3491 3491 3491 3491 6453 48159 12880 25184 197207
2895 29076 12389 3491 3549 262150 262150 262150 262150 52323
2895 29076 12389 3491 3549 263080 264138 264902
2895 29076 12389 3491 3549 263080 264138 265356
2895 29076 12389 3491 3549 263400 264879
2895 29076 12389 3491 3549 265269
2895 29076 12389 3491 3549 266294 265384
2895 29076 12389 3491 3549 28142 264045
2895 29076 12389 3491 3549 53106
2895 29076 12389 3491 3786 9459
2895 29076 12389 3491 58879
2895 29076 12389 3491 6453
2895 29076 12389 3491 6453 32787 55706
2895 29076 12389 3491 6453 4755 45117
2895 29076 12389 3491 6453 5650 22390
2895 29076 12389 3491 6453 9498 17465
2895 29076 12389 3491 6461 11404 32107
2895 29076 12389 3491 6461 15290 27477
2895 29076 12389 3491 6461 198047
2895 29076 12389 3491 6762 28306 264415 263159
2895 29076 12389 3491 6762 28329 262503
2895 29076 12389 3491 6762 42020 39010
2895 29076 12389 3491 6762 8400 35573
2895 29076 12389 3491 6830 39817
2895 29076 12389 3491 6939 19330
2895 29076 12389 3491 6939 53013 52780
2895 29076 12389 3491 7018
2895 29076 12389 3491 7029 53918
2895 29076 12389 3491 7029 6316
2895 29076 12389 3491 7029 6983 36514 36514 36514 36514
2895 29076 12389 3491 7642 132218
2895 29076 12389 3491 7843 10796 40530
2895 29076 12389 37662 37371 37326
2895 29076 12389 4635 17451 132678 132678
2895 29076 12389 6453 174 15133
2895 29076 12389 6453 21277 50710
2895 29076 12389 6453 3491 4515 4515 134548 134548 134548
2895 29076 12389 6453 55644 133257
2895 29076 12389 6453 55644 55351
2895 29076 12389 6453 55644 55644 55644 55644
2895 29076 12389 6453 55644 55644 55644 55644 55644 55644 45271
2895 29076 12389 6453 55644 55644 55644 55644 55644 55644 55644 55644 55644 55644 55644 55644 55644 55644 55644 45271
2895 29076 12389 6453 55644 55644 55644 55644 55644 55644 55644 55644 55644 55644 55644 55644 55644 55644 55644 55644 55644 55644 55644 55644 55644 55644 55644 55644 55644 55644 55644 55644 55644 55644 55644 45271
2895 29076 12389 6453 5650 22390
2895 29076 12389 6762 174 15133
2895 29076 12389 6762 25933 61666 263360
2895 29076 12389 6762 2914 7029 6316
2895 29076 12389 6762 3356 12715 199380
2895 29076 8359 20485 15774 15774 15774 12389 21487
2895 3267 12389 201582 201582
2895 3267 12389 201582 201582 201582 201582
2895 3267 12389 2854 41060 41060
2895 3267 12389 51932
2895 3267 12389 61431 61431 61431
2895 3267 1299 174 12389 3203
2895 3267 1299 174 12389 49210
2895 3267 1299 174 12389 58228
2895 3267 1299 20485 15774 15774 15774 12389 21487
2895 3267 1299 3356 20485 15774 15774 15774 12389 21487
2895 3267 2603 1299 3356 12389 60280 60330 50685
2895 3267 3356 1273 12389 3203
2895 3267 6939 12389 13118
2895 3267 6939 12389 3203
29075 1299 12389 34757 33871 49613
29075 1299 12389 58228
29075 1299 20485 15774 15774 15774 12389 21487
29075 1299 3356 12389 3203
29075 174 12389 51011 51011 56690 200734
29075 174 1273 12389 3203
29075 174 1299 12389 49210
29075 174 20485 15774 15774 15774 12389 21487
29075 174 3356 12389 13118
29075 174 3356 12389 29076 41435 197901
29075 174 3356 12389 3203
29075 174 3356 12389 34757 33871 49613
29075 174 3356 12389 58228
29075 174 3356 12389 8382
29075 174 6453 12389 3203
29075 174 6762 12389 3203
29075 5511 174 12389 3203
29075 5511 3356 12389 3203
29075 5511 701 1273 12389 3203
29075 6453 12389 13118
29075 6453 12389 3203
29075 6453 174 12389 3203
29075 6762 12389 3203
29075 6762 1273 12389 3203
29075 6762 174 12389 3203
29075 6762 3356 12389 3203
29075 6762 3491 12389 3203
29075 6939 12389 3203
29075 6939 12389 42610 29069 41842 41842 6880 6880 6880 6880 5461
2914 12389 12389 12389 41268
2914 12389 12389 12389 42610 29069 41842 41842 6880 6880 6880 6880 5461
2914 12389 44237 44237 13118
2914 12389 44237 44237 44237 13118
2914 12389 48166 24739 207056
2914 12389 60280 60330 12406 50685 50685 50685 50685 50685 50685 50685
2914 12389 60280 60330 50685 50685 50685 50685 50685 50685 50685 50685 50685
2914 1273 12389 3203
2914 1273 12389 5563 56947 56947
2914 1299 12389 201582 201582
2914 1299 12389 29049 6736 25184
2914 1299 12389 50449
2914 1299 12389 5563 56947 56947
2914 1299 12389 61431 61431 61431
2914 1299 20485 15774 15774 15774 12389 21487
2914 174 12389 15757 15454
2914 174 12389 201582 201582
2914 174 12389 29049 6736 25184
2914 174 12389 29049 6736 25184 29079
2914 174 12389 49210
2914 174 12389 5563 56947 56947
2914 174 12389 61431 61431 61431
2914 3257 12389 29049 6736 25184 29079
2914 3257 12389 5563 56947 56947
2914 3356 12389 12685 60287
2914 3356 12389 12730
2914 3356 12389 15757 15454
2914 3356 12389 201582 201582
2914 3356 12389 29076 41435 197901
2914 3356 12389 3203
2914 3356 12389 34757 33871 49613
2914 3356 12389 58228
2914 3356 12389 60280 60330 50685
2914 3356 12389 61431 61431 61431
2914 3356 20485 15774 15774 15774 12389 21487
2914 3491 12389 15757 15454
2914 3491 12389 201582 201582
2914 3491 12389 29049 6736 25184
2914 3491 12389 29049 6736 25184 29079
2914 3491 12389 29076 41435 197901
2914 3491 12389 3203
2914 3491 12389 34757 33871 49613
2914 3491 12389 5563 56947 56947
2914 3491 12389 61431 61431 61431
2914 3491 20485 20485 15774 15774 15774 12389 21487
2914 6453 12389 12685 60287
2914 6453 12389 13118
2914 6453 12389 3203
2914 6453 12389 34757 33871 49613
2914 6453 12389 5563 56947 56947
2914 6762 12389 201582 201582
2914 6762 12389 3203
2914 6762 12389 34267
2914 6762 12389 48166 24739 207056
2914 6762 12389 5563 56947 56947
2914 6762 12389 60280 60330 50685 50685 50685 50685 50685 50685 50685 50685 50685
2914 6762 12389 61431 61431 61431
2914 6762 20485 15774 15774 15774 12389 21487
29140 12389 12685 60287 60287 60287 60287
29140 12389 201582 201582 201582 201582
29140 12389 2854 41060 41060
29140 12389 29049 6736 25184
29140 12389 29049 6736 25184 29079
29140 12389 3203
29140 12389 44237 44237 13118
29140 12389 5563 56947 56947
29140 12389 60280 60330 12406 50685 50685 50685 50685 50685 50685 50685
29140 12389 61276 36344
29140 174 174 12389 12685 60287
29140 174 174 12389 13118
29140 174 174 12389 2854 41060 41060
29140 174 174 12389 3203
29140 174 174 12389 34757 33871 49613
29140 174 174 12389 49210
29140 174 174 12389 58228
29140 174 174 12389 60280 60330 12406 50685
29140 174 174 12389 8382
29140 174 174 1273 12389 3203
29140 174 174 20485 15774 15774 15774 12389 21487
29140 174 174 3356 12389 13118
29140 174 174 3356 12389 3203
29140 174 174 3356 12389 34757 33871 49613
29140 174 174 3356 12389 58228
29140 174 174 3356 12389 8382
29140 174 174 6453 12389 3203
29140 174 174 6762 12389 3203
29140 2914 12389 13118
29140 2914 1273 12389 3203
29140 2914 1299 12389 49210
29140 2914 1299 12389 58228
29140 2914 1299 20485 15774 15774 15774 12389 21487
29140 2914 174 12389 13118
29140 2914 174 12389 34757 33871 49613
29140 2914 174 12389 49210
29140 2914 174 12389 58228
29140 2914 174 12389 8382
29140 2914 20485 15774 15774 15774 12389 21487
29140 2914 3356 12389 13118
29140 2914 3356 12389 3203
29140 2914 3356 12389 34757 33871 49613
29140 2914 3356 12389 58228
29140 2914 3356 12389 8382
29140 2914 3356 20485 15774 15774 15774 12389 21487
29140 2914 3491 12389 13118
29140 2914 3491 12389 3203
29140 2914 3491 12389 49210
29140 2914 3491 12389 8382
29140 2914 6453 12389 3203
29140 2914 6453 12389 49210
29140 2914 6762 12389 3203
29140 3257 12389 29049 6736 25184 29079
29140 3257 12389 39442 58084
29140 3257 1273 12389 34757 33871 49613
29140 3257 1299 12389 34757 33871 49613
29140 3257 1299 12389 49210
29140 3257 1299 20485 15774 15774 15774 12389 21487
29140 3257 174 12389 29076 41435 197901
29140 3257 174 12389 58228
29140 3257 3356 12389 34757 33871 49613
29140 3257 3356 12389 8382
29140 3257 3356 20485 15774 15774 15774 12389 21487
29140 3257 3491 12389 13118
29140 3257 3491 12389 3203
29140 3257 3491 12389 8382
29140 6939 12389 12685 60287
29140 6939 12389 13118
29140 6939 12389 13118 13118
29140 6939 12389 13118 13118 13118
29140 6939 12389 201582 201582 201582 201582
29140 6939 12389 29049 6736 25184
29140 6939 12389 29049 6736 25184 29079
29140 6939 12389 29049 6736 62153
29140 6939 12389 3203
29140 6939 12389 34757 33871 49613
29140 6939 12389 39442 58084
29140 6939 12389 42610 29069 41842 41842 6880 6880 6880 6880 5461
29140 6939 12389 44237 13118
29140 6939 12389 44237 15468
29140 6939 12389 44237 44237 13118
29140 6939 12389 44237 44237 44237 13118
29140 6939 12389 44237 8675
29140 6939 12389 49210
29140 6939 12389 50449
29140 6939 12389 5553
29140 6939 12389 58228
29222 174 12389 13118 13118
29222 174 12389 13118 13118 13118
29222 174 12389 15632
29222 174 12389 196747
29222 174 12389 21017
29222 174 12389 25515
29222 174 12389 29049 6736 62153
29222 174 12389 34267
29222 174 12389 34757 33871 49613
29222 174 12389 44237 15468
29222 174 12389 49210
29222 174 12389 51932
29222 174 12389 5553
29222 174 12389 5563 56947 56947
29222 174 12389 8382
29222 3303 3320 1273 12389 49210
29222 3303 3320 1273 12389 60280 60330 50685
29222 3303 3320 174 12389 3203
29222 3303 3320 3257 12389 58228
29222 3303 3320 3356 12389 13118
29222 3356 12389 13118 13118
29222 3356 12389 44237 13118
29222 3356 12389 44237 8570
29222 3356 1299 12389 58228
29222 3356 174 12389 34757 33871 49613
29222 6939 12389 12389 12389 41268
29222 6939 12389 12685 60287 60287 60287 60287
29222 6939 12389 201582 201582 201582 201582
29222 6939 12389 42014 197193
29222 6939 12389 51932
29222 6939 12389 60280 60330 12406 50685 50685 50685 50685 50685 50685 50685
29222 6939 12389 60280 60330 50685 50685 50685 50685 50685 50685 50685 50685 50685
293 1273 12389 3203
293 3257 12389 13118 13118
293 3257 12389 21017
293 3257 12389 21378
293 3257 12389 24699
293 3257 12389 34168
293 3257 12389 34267
293 3257 12389 41134
293 3257 12389 44237 13118
293 3257 12389 44237 15468
293 3257 12389 44237 29456
293 3257 12389 44237 35125
293 3257 12389 44237 8570
293 3257 12389 44237 8675
293 3257 12389 51932
293 3257 12389 5553
293 3257 12389 8382
293 3356 12389 3203
293 3356 174 12389 13118
293 3356 174 12389 3203
293 3356 6453 12389 13118
293 3356 6453 12389 3203
293 3356 6762 12389 3203
293 3356 6939 12389 3203
293 6453 12389 12685 60287 60287 60287 60287
293 6453 12389 3203
293 6453 12389 5563 56947 56947
293 6453 12389 60280 60330 12406 50685 50685 50685 50685 50685 50685 50685
293 6453 12389 60280 60330 50685 50685 50685 50685 50685 50685 50685 50685 50685
293 6453 12389 61431 61431 61431
293 6939 12389 12685 60287
293 6939 12389 3203
293 6939 12389 42014 197193
293 6939 12389 61431 61431 61431
293 6939 1299 174 12389 3203
293 6939 3356 12389 13118
293 6939 3356 12389 3203
293 6939 3356 12389 58228
293 6939 3356 12389 8382
293 6939 3491 12389 13118
293 6939 3491 12389 3203
293 6939 3491 12389 49210
293 6939 6762 12389 3203
29608 174 1299 12389 49210
29608 174 3356 12389 34757 33871 49613
29608 174 3356 12389 60280 60330 50685
29608 20485 15774 15774 15774 12389 21487
29608 3356 12389 203344
29608 3356 12389 58228
29608 3356 1299 12389 34757 33871 49613
29608 3356 174 12389 34757 33871 49613
29608 5511 5511 5511 5511 1299 12389 44237 15468
29608 5511 5511 5511 5511 1299 20485 15774 15774 15774 12389 21487
29608 5511 5511 5511 5511 174 12389 5563 56947 56947
29608 6939 12389 201582 201582 201582 201582
29608 6939 12389 201776 196991
29608 6939 12389 29049 6736 25184
29608 6939 12389 29049 6736 25184 29079
29608 6939 12389 29049 6736 62153
29608 6939 12389 60280 60330 12406 50685 50685 50685 50685 50685 50685 50685
29608 6939 12389 60280 60330 50685 50685 50685 50685 50685 50685 50685 50685 50685
29636 2914 12389 12883 12593
29636 6939 12389 12883 12593
29680 174 12389 13118 13118
29680 174 12389 34757 33871 49613
29680 174 12389 58228
29680 174 12389 60280 60330 12406 50685 50685 50685 50685 50685 50685 50685
29680 174 12389 60280 60330 50685
29680 174 1299 12389 49210
29680 174 20485 15774 15774 15774 12389 21487
29680 174 3356 12389 29076 41435 197901
29680 174 3356 12389 34757 33871 49613
29680 174 3356 12389 58228
29680 174 3356 12389 8382
29680 174 3356 20485 15774 15774 15774 12389 21487
29680 3257 12389 196747
29680 3257 12389 21017
29680 3257 12389 25515
29680 3257 12389 29076 199394
29680 3257 12389 44237 15468
29680 3257 3356 12389 8382
29680 3257 3491 12389 3203
29680 6939 12389 12389 12389 41268
29680 6939 12389 12685 60287 60287 60287 60287
29680 6939 12389 201776 196991
29680 6939 12389 2854 41060 41060
29680 6939 12389 29049 20771 20771 25249 35805 200536
29680 6939 12389 29049 6736 25184
29680 6939 12389 29049 6736 25184 29079
29680 6939 12389 42291
29680 6939 12389 42610 29069 41842 41842 6880 6880 6880 6880 5461
29680 6939 12389 5563 56947 56947
29680 6939 12389 60280 60330 12406 50685 50685 50685 50685 50685 50685 50685
29680 6939 12389 60280 60330 50685 50685 50685 50685 50685 50685 50685 50685 50685
29680 6939 12389 61431 61431 61431
29686 2914 1273 12389 3203
29686 2914 1299 12389 49210
29686 2914 1299 12389 58228
29686 2914 1299 20485 15774 15774 15774 12389 21487
29686 2914 174 12389 13118
29686 2914 174 12389 29049 6736 25184
29686 2914 174 12389 29049 6736 25184 29079
29686 2914 174 12389 49210
29686 2914 3356 12389 13118
29686 2914 3356 12389 3203
29686 2914 3356 12389 34757 33871 49613
29686 2914 3356 12389 58228
29686 2914 3491 12389 13118
29686 2914 3491 12389 29049 6736 25184
29686 2914 3491 12389 29049 6736 25184 29079
29686 2914 3491 12389 3203
29686 2914 3491 12389 49210
29686 2914 6453 12389 3203
29686 2914 6762 12389 3203
29686 3257 12389 12685 60287 60287 60287 60287
29686 3257 12389 2854 41060 41060
29686 3257 12389 29049 20771 20771 25249 35805 200536
29686 3257 12389 29049 6736 25184
29686 3257 12389 29049 6736 62153
29686 3257 12389 29076 41435 197901
29686 3257 12389 44237 29456
29686 3257 12389 51932
29686 3257 12389 5563 56947 56947
29686 3257 12389 60280 60330 50685
29686 3257 12389 61431 61431 61431
29686 3257 1273 12389 34757 33871 49613
29686 3257 1299 12389 34757 33871 49613
29686 3257 1299 12389 49210
29686 3257 1299 12389 58228
29686 3257 1299 20485 15774 15774 15774 12389 21487
29686 3257 174 12389 203344
29686 3257 174 12389 29049 6736 25184
29686 3257 174 12389 49210
29686 3257 174 12389 58228
29686 3257 3356 12389 34757 33871 49613
29686 3257 3356 12389 8382
29686 3257 3356 20485 15774 15774 15774 12389 21487
29686 3257 3491 12389 13118
29686 3257 3491 12389 3203
29686 3257 3491 12389 49210
29686 3257 3491 12389 8382
29686 6453 12389 12685 60287
29686 6453 12389 13118
29686 6453 12389 3203
29686 6453 12389 34757 33871 49613
29686 6453 1273 12389 13118
29686 6453 1273 12389 3203
29686 6453 1299 12389 34757 33871 49613
29686 6453 174 12389 3203
29686 6453 174 12389 60280 60330 50685
29686 6453 20485 15774 15774 15774 12389 21487
29686 6453 3356 12389 13118
29686 6453 3356 12389 29076 41435 197901
29686 6453 3356 12389 3203
29686 6453 3356 12389 34757 33871 49613
29686 6453 3356 12389 58228
29686 6453 6762 12389 13118 13118
29686 6453 6762 12389 3203
29686 6939 12389 196747
29686 6939 12389 21378
29686 6939 12389 24699
29686 6939 12389 25515
29686 6939 12389 29049 20771 20771 25249 35805 200536
29686 6939 12389 29049 6736 25184
29686 6939 12389 29076 41435 197901
29686 6939 12389 3203
29686 6939 12389 34267
29686 6939 12389 34757 33871 49613
29686 6939 12389 35516
29686 6939 12389 42610 29069 41842 41842 6880 6880 6880 6880 5461
29686 6939 12389 44237 13118
29686 6939 12389 44237 35125
29686 6939 12389 44237 44237 13118
29686 6939 12389 44237 44237 44237 13118
29686 6939 12389 44237 8570
29686 6939 12389 44237 8675
29686 6939 12389 49210
29686 6939 12389 51932
29686 6939 12389 58228
29686 6939 12389 60280 60330 50685
29686 6939 12389 8382
29691 13030 12389 13118
29691 13030 12389 29049 6736 25184
29691 13030 12389 3203
29691 13030 1273 12389 13118
29691 13030 1273 12389 3203
29691 13030 1273 12389 34757 33871 49613
29691 13030 1273 12389 5563 56947 56947
29691 13030 1299 174 12389 3203
29691 13030 1299 3356 12389 3203
29691 13030 20485 15774 15774 15774 12389 21487
29691 13030 2914 12389 13118
29691 15576 1299 174 12389 3203
29691 15576 1299 20485 15774 15774 15774 12389 21487
29691 15576 1299 3356 12389 3203
29691 15576 174 20485 15774 15774 15774 12389 21487
29691 15576 174 3356 12389 34757 33871 49613
29691 15576 174 3356 12389 8382
29691 15576 3257 3491 12389 3203
29691 15576 3257 3491 12389 49210
29691 15576 3303 12389 34757 33871 49613
29691 15576 3303 12389 58228
29691 15576 3303 12389 8382
29691 15576 3303 3320 3257 12389 39442 58084
29691 15576 3303 3320 3257 12389 8382
29691 15576 3303 3320 3356 12389 13118
29691 15576 3303 3320 3356 12389 3203
29691 15576 3303 3356 12389 58228
29691 15576 3303 6453 12389 49210
29691 15576 3356 20485 15774 15774 15774 12389 21487
29691 15576 6453 12389 13118
29691 15576 6453 12389 13118 13118
29691 15576 6453 12389 3203
29691 15576 6453 12389 44237 13118
29691 15576 6453 1273 12389 3203
29691 15576 6453 174 12389 13118
29691 15576 6453 20485 15774 15774 15774 12389 21487
29691 15576 6453 3356 12389 13118
29691 15576 6453 3356 12389 3203
29691 15576 6453 6762 12389 3203
29691 15576 6939 12389 15757 15454
29691 15576 6939 12389 201582 201582 201582 201582
29691 15576 6939 12389 203344
29691 15576 6939 12389 2854 41060 41060
29691 15576 6939 12389 29049 20771 20771 25249 35805 200536
29691 15576 6939 12389 29049 6736 25184
29691 15576 6939 12389 29049 6736 25184 29079
29691 15576 6939 12389 29076 41435 197901
29691 15576 6939 12389 49210
29691 15576 6939 12389 50449
29691 15576 6939 12389 5563 56947 56947
29691 15576 6939 12389 60280 60330 12406 50685
29691 15576 6939 12389 60280 60330 12406 50685 50685 50685 50685 50685 50685 50685
29691 15576 6939 12389 62067 28840
29691 15576 6939 12389 8382
29691 15576 8220 20485 15774 15774 15774 12389 21487
29691 15576 8220 3320 3257 12389 5563 56947 56947
29691 174 12389 13118
29691 174 12389 15757 15454
29691 174 12389 203344
29691 174 12389 2854 41060 41060
29691 174 12389 29049 20771 20771 16010 25249 35805 200536
29691 174 12389 29049 20771 20771 25249 35805 200536
29691 174 12389 29049 6736 25184
29691 174 12389 29049 6736 25184 29079
29691 174 12389 3203
29691 174 12389 34757 33871 49613
29691 174 12389 49210
29691 174 12389 50449
29691 174 12389 5563 56947 56947
29691 174 12389 58228
29691 174 12389 60280 60330 12406 50685
29691 174 12389 60280 60330 50685
29691 174 12389 62067 28840
29691 174 1273 12389 3203
29691 174 1299 12389 49210
29691 174 3356 12389 13118
29691 174 3356 12389 3203
29691 174 3356 12389 34757 33871 49613
29691 174 3356 12389 58228
29691 174 3356 20485 15774 15774 15774 12389 21487
29691 174 6453 12389 3203
29691 174 6762 12389 3203
29691 6730 12389 29049 6736 62153
29691 6730 12389 34757 33871 49613
29691 6730 12389 39442 58084
29691 6730 12389 51932
29691 6730 3320 1273 12389 49210
29691 6730 3320 1273 12389 60280 60330 50685
29691 6730 3320 1299 12389 58228
29691 6730 3320 3257 12389 34757 33871 49613
29691 6730 3320 3257 12389 5563 56947 56947
29691 6730 3320 3257 12389 58228
29691 6730 3320 3257 12389 8382
29691 6730 3320 3356 12389 3203
29691 6939 12389 12389 12389 41268
29691 6939 12389 12685 60287 60287 60287 60287
29691 6939 12389 201582 201582 201582 201582
29691 6939 12389 29049 20771 20771 25249 16010 35805 200536
29691 6939 12389 3203
29691 6939 12389 42014 197193
29691 6939 12389 44237 44237 13118
29691 6939 12389 44237 44237 44237 13118
29691 6939 12389 51932
29691 6939 12389 60280 60330 12406 50685 50685 50685 50685 50685 50685 50685
29691 6939 12389 60280 60330 50685 50685 50685 50685 50685 50685 50685 50685 50685
30071 6939 12389 12883 12593
30132 1273 12389 12685 60287
30132 1273 12389 12730
30132 1273 12389 3203
30132 1273 12389 34757 33871 49613
30132 1273 12389 42610 29069 41842 41842 6880 6880 6880 6880 5461
30132 12859 12389 13118
30132 12859 12389 34757 33871 49613
30132 12859 12389 49210
30132 12859 12389 58228
30132 12859 20485 15774 15774 15774 12389 21487
30132 12859 286 701 1273 12389 3203
30132 12859 2914 3356 12389 3203
30132 12859 2914 3491 12389 3203
30132 12859 2914 6453 12389 3203
30132 12859 6939 12389 3203
30132 1299 12389 13118
30132 1299 12389 196747
30132 1299 12389 21017
30132 1299 12389 25515
30132 1299 12389 35400
30132 1299 12389 35516
30132 1299 12389 44237
30132 1299 174 12389 3203
30132 1299 3356 12389 3203
30132 1299 3356 12389 8382
30132 3257 12389 24699
30132 3257 12389 34267
30132 3257 12389 41134
30132 3257 12389 44237 13118
30132 3257 12389 44237 8675
30132 3257 12389 50449
30132 3491 20485 20485 15774 15774 15774 12389 21487
30132 6453 12389 3203
30132 6453 12389 60280 60330 50685 50685 50685 50685 50685 50685 50685 50685 50685
30132 6453 12389 61431 61431 61431
30132 6762 12389 3203
30132 6762 12389 39442 58084
30132 6762 20485 15774 15774 15774 12389 21487
30132 6939 12389 3203
30132 6939 12389 44237 8570
30132 6939 12389 58228
30132 6939 12389 60280 60330 50685
30132 6939 1299 174 12389 3203
30132 6939 3356 12389 3203
30132 6939 3491 12389 3203
30844 12389 61431 61431 61431
30844 6939 12389 29049 6736 62153
30844 6939 12389 3203
30844 6939 12389 39442 58084
30844 6939 12389 60280 60330 12406 50685
30844 6939 12389 60280 60330 50685
30844 6939 1299 174 12389 3203
31019 12389 12685 60287 60287 60287 60287
31019 12389 201717
31019 12389 2854 41060 41060
31019 12389 3203
31019 12389 44237 44237 13118
31019 12389 5563 56947 56947
31019 12389 61276 36344
31019 12389 61431 61431 61431
31019 39326 1299 174 12389 3203
31019 39326 1299 174 12389 34757 33871 49613
31019 39326 1299 174 12389 49210
31019 39326 1299 174 12389 58228
31019 39326 1299 3356 12389 3203
31019 39326 1299 3356 12389 34757 33871 49613
31019 39326 1299 3356 12389 8382
31019 39326 1299 3356 20485 15774 15774 15774 12389 21487
31019 39326 174 1273 12389 3203
31019 39326 174 3356 12389 3203
31019 39326 174 3356 12389 60280 60330 50685
31019 39326 2914 1299 12389 49210
31019 39326 2914 1299 20485 15774 15774 15774 12389 21487
31019 39326 2914 174 12389 13118
31019 39326 2914 3356 12389 13118
31019 39326 2914 3356 12389 3203
31019 39326 2914 3491 12389 3203
31019 43531 12389 13118
31019 43531 12389 3203
31019 43531 20485 15774 15774 15774 12389 21487
31019 43531 6939 12389 13118
31019 43531 6939 12389 3203
31019 6939 12389 13118
31019 6939 12389 3203
31019 6939 12389 42610 29069 41842 41842 6880 6880 6880 6880 5461
31122 12389 29076 61037 61037
31122 1299 174 12389 58228
31122 174 12389 34757 33871 49613
31122 174 12389 58228
31122 174 1299 12389 49210
31122 174 1299 20485 15774 15774 15774 12389 21487
31122 174 3356 12389 29076 41435 197901
31122 174 3356 12389 34757 33871 49613
31122 174 3356 12389 8382
31122 3257 1299 12389 49210
31122 3257 3356 20485 15774 15774 15774 12389 21487
31122 6939 12389 201582 201582 201582 201582
31122 6939 12389 201776 196991
31122 6939 12389 29049 6736 25184 29079
31122 6939 12389 60280 60330 12406 50685 50685 50685 50685 50685 50685 50685
31122 6939 12389 60280 60330 50685 50685 50685 50685 50685 50685 50685 50685 50685
3130 1239 1299 12389 29076 41435 197901
3130 1239 1299 20485 15774 15774 15774 12389 21487
3130 1239 174 12389 29049 6736 62153
3130 1239 174 12389 3203
3130 1239 174 12389 49210
3130 1239 3356 12389 12730
3130 1239 3356 12389 15757 15454
3130 1239 3356 12389 196747
3130 1239 3356 12389 3203
3130 1239 3356 12389 34757 33871 49613
3130 1239 3356 12389 44237
3130 1239 3356 12389 5553
3130 1239 3356 12389 58228
3130 1239 3356 12389 61431 61431 61431
3130 1239 3356 20485 15774 15774 15774 12389 21487
3130 1239 6453 12389 34757 33871 49613
3130 2914 1273 12389 13118
3130 2914 1273 12389 3203
3130 2914 1299 12389 49210
3130 2914 1299 12389 58228
3130 2914 174 12389 13118
3130 2914 174 12389 44237 44237 13118
3130 2914 174 12389 49210
3130 2914 3257 12389 8382
3130 2914 3356 12389 12685 60287
3130 2914 3356 12389 12730
3130 2914 3356 12389 15757 15454
3130 2914 3356 12389 196747
3130 2914 3356 12389 201582 201582
3130 2914 3356 12389 25515
3130 2914 3356 12389 29076 41435 197901
3130 2914 3356 12389 3203
3130 2914 3356 12389 34757 33871 49613
3130 2914 3356 12389 44237
3130 2914 3356 12389 58228
3130 2914 3356 12389 60280 60330 50685
3130 2914 3356 20485 15774 15774 15774 12389 21487
3130 2914 3491 12389 13118
3130 2914 3491 12389 3203
3130 2914 3491 12389 49210
3130 2914 6453 12389 3203
3130 2914 6453 12389 5563 56947 56947
3130 2914 6453 12389 61431 61431 61431
3130 2914 6762 12389 13118
3130 2914 6762 12389 13118 13118
3130 2914 6762 12389 3203
31424 13030 12389 13118
31424 13030 12389 3203
31424 13030 1273 12389 13118
31424 13030 1273 12389 13118 13118
31424 13030 1273 12389 15468
31424 13030 1273 12389 3203
31424 13030 1299 12389 34757 33871 49613
31424 13030 1299 12389 49210
31424 13030 1299 12389 58228
31424 13030 1299 12389 8382
31424 13030 1299 174 12389 3203
31424 13030 1299 174 12389 58228
31424 13030 1299 20485 15774 15774 15774 12389 21487
31424 13030 1299 3356 12389 3203
31424 13030 1299 3356 12389 34757 33871 49613
31424 13030 1299 3356 12389 8382
31424 13030 1299 3356 20485 15774 15774 15774 12389 21487
31424 13030 20485 15774 15774 15774 12389 21487
31424 13030 2914 12389 13118
31424 13030 2914 12389 44237 44237 44237 13118
31424 3257 12389 13118 13118 13118
31424 3257 12389 2854 41060 41060
31424 3257 12389 60280 60330 50685
31424 3257 12389 8382
31424 3257 1299 12389 34757 33871 49613
31424 3257 1299 12389 49210
31424 3257 1299 12389 58228
31424 3257 1299 20485 15774 15774 15774 12389 21487
31424 3257 174 12389 34757 33871 49613
31424 3257 174 12389 50449
31424 3257 174 12389 58228
31424 3257 3356 12389 34757 33871 49613
31424 3257 3356 12389 8382
31424 3257 3356 20485 15774 15774 15774 12389 21487
31424 3257 3491 12389 13118
31424 3257 3491 12389 3203
31424 3257 3491 12389 49210
31424 3257 3491 12389 8382
31424 33891 1273 12389 13118
31424 33891 1273 12389 3203
31424 33891 20485 15774 15774 15774 12389 21487
31424 33891 3320 3257 12389 34757 33871 49613
31424 33891 3320 3257 12389 5563 56947 56947
31424 33891 3320 3257 12389 58228
31424 33891 3320 3356 12389 34757 33871 49613
31424 33891 3356 12389 34757 33871 49613
31424 33891 3356 12389 58228
31424 33891 3356 20485 15774 15774 15774 12389 21487
31424 6939 12389 12389 12389 41268
31424 6939 12389 12685 60287 60287 60287 60287
31424 6939 12389 12883 12593
31424 6939 12389 2854 41060 41060
31424 6939 12389 29049 6736 25184
31424 6939 12389 29049 6736 25184 29079
31424 6939 12389 29076 41435 197901
31424 6939 12389 29554
31424 6939 12389 3203
31424 6939 12389 42610 29069 41842 41842 6880 6880 6880 6880 5461
31424 6939 12389 44237 44237 13118
31424 6939 12389 44237 44237 44237 13118
31424 6939 12389 5553
31424 6939 12389 60280 60330 12406 50685
31424 6939 12389 60280 60330 12406 50685 50685 50685 50685 50685 50685 50685
31424 6939 12389 60280 60330 50685
31424 6939 12389 60280 60330 50685 50685 50685 50685 50685 50685 50685 50685 50685
31424 6939 12389 61431 61431 61431
31424 6939 12389 62122
32354 174 12389 13118
32354 174 12389 15757 15454
32354 174 12389 201582 201582 201582 201582
32354 174 12389 203344
32354 174 12389 2854 41060 41060
32354 174 12389 29049 20771 20771 16010 25249 35805 200536
32354 174 12389 29049 20771 20771 25249 35805 200536
32354 174 12389 29049 6736 25184
32354 174 12389 29049 6736 25184 29079
32354 174 12389 29049 6736 62153
32354 174 12389 34757 33871 49613
32354 174 12389 49210
32354 174 12389 50449
32354 174 12389 5563 56947 56947
32354 174 12389 58228
32354 174 12389 60280 60330 12406 50685
32354 174 12389 60280 60330 12406 50685 50685 50685 50685 50685 50685 50685
32354 174 12389 60280 60330 50685
32354 174 12389 60280 60330 50685 50685 50685 50685 50685 50685 50685 50685 50685
32354 174 12389 62067 28840
32354 174 1273 12389 3203
32354 174 1299 12389 34757 33871 49613
32354 174 1299 12389 49210
32354 174 1299 20485 15774 15774 15774 12389 21487
32354 174 3356 12389 3203
32354 174 3356 12389 58228
32354 174 3356 12389 8382
32354 174 3356 20485 15774 15774 15774 12389 21487
32354 174 6453 12389 3203
32354 174 6762 12389 3203
32354 3257 12389 29049 6736 25184
32354 3257 12389 29049 6736 25184 29079
32354 3257 12389 29049 6736 62153
32354 3257 12389 29076 199394
32354 3257 12389 34757 33871 49613
32354 3257 12389 39442 58084
32354 3257 12389 51932
32354 3257 12389 5563 56947 56947
32354 3257 12389 60280 60330 50685
32354 3257 12389 60280 60330 50685 50685 50685 50685 50685 50685 50685 50685 50685
32354 3257 12389 8382
32354 3257 1273 12389 34757 33871 49613
32354 3257 174 12389 29049 6736 25184
32354 3257 174 12389 29076 41435 197901
32354 3257 174 12389 58228
32354 3257 3491 12389 3203
32354 3257 3491 12389 49210
32354 6939 12389 12389 12389 41268
32354 6939 12389 12685 60287 60287 60287 60287
32354 6939 12389 201582 201582 201582 201582
32354 6939 12389 29049 20771 20771 25249 16010 35805 200536
32354 6939 12389 3203
32354 6939 12389 42014 197193
32354 6939 12389 44237 44237 13118
32354 6939 12389 44237 44237 44237 13118
32354 6939 12389 51932
32354 6939 12389 60280 60330 12406 50685 50685 50685 50685 50685 50685 50685
32354 6939 12389 60280 60330 50685 50685 50685 50685 50685 50685 50685 50685 50685
3252 12389 13118
3252 12389 3203
3252 174 12389 13118
3252 174 12389 3203
3252 174 12389 58228
3252 174 1273 12389 3203
3252 174 1299 12389 49210
3252 174 1299 20485 15774 15774 15774 12389 21487
3252 174 20485 15774 15774 15774 12389 21487
3252 174 3356 12389 13118
3252 174 3356 12389 3203
3252 174 3356 12389 58228
3252 174 3356 12389 8382
3252 174 3356 20485 15774 15774 15774 12389 21487
3252 174 6453 12389 3203
3252 174 6762 12389 3203
3252 6939 12389 201582 201582 201582 201582
3252 6939 12389 201776 196991
3252 6939 12389 3203
3252 6939 12389 5563 56947 56947
3252 6939 12389 60280 60330 50685 50685 50685 50685 50685 50685 50685 50685 50685
3252 702 1273 12389 3203
3252 702 174 12389 3203
3252 702 3356 12389 13118
3252 702 3356 12389 3203
3252 702 6939 12389 3203
3252 702 701 1273 12389 3203
3252 702 701 1299 12389 49210
3252 702 701 1299 12389 58228
3252 702 701 174 12389 3203
3252 702 701 3356 12389 3203
3252 702 701 3356 12389 8382
3252 702 701 6453 12389 3203
3252 702 701 6762 12389 3203
3252 702 701 6939 12389 13118
3252 9002 2914 3356 12389 3203
3252 9002 2914 3491 12389 3203
3252 9002 2914 6453 12389 3203
3252 9002 3356 12389 13118
3252 9002 3356 12389 3203
3252 9002 3356 174 12389 3203
3252 9002 6453 12389 3203
3252 9002 6939 12389 3203
3257 12389 12389 12389 12389 12389 12389 42610 29069 41842 41842 6880 6880 6880 6880 5461
3257 12389 12685 60287 60287 60287 60287
3257 12389 201582 201582 201582 201582
3257 12389 29049 20771 20771 25249 16010 35805 200536
3257 12389 29076 41435 197901
3257 12389 42014 197193
3257 12389 51932
3257 12389 60280 60330 12406 50685 50685 50685 50685 50685 50685 50685
3257 12389 60280 60330 50685 50685 50685 50685 50685 50685 50685 50685 50685
3257 12389 8641 31191 61037 61037 61037 61037
3257 1273 12389 203344
3257 1273 12389 34757 33871 49613
3257 1273 12389 42610 29069 41842 41842 6880 6880 6880 6880 5461
3257 1273 12389 50449
3257 1273 12389 58228
3257 1299 12389 203344
3257 1299 12389 29049 6736 25184
3257 1299 12389 29076 41435 197901
3257 1299 12389 34757 33871 49613
3257 1299 12389 49210
3257 1299 12389 50449
3257 1299 12389 58228
3257 1299 12389 60280 60330 50685
3257 1299 12389 60280 60330 50685 50685 50685 50685 50685 50685 50685 50685 50685
3257 1299 12389 61431
3257 1299 12389 8382
3257 1299 20485 15774 15774 15774 12389 21487
3257 174 12389 203344
3257 174 12389 29049 6736 25184
3257 174 12389 29076 41435 197901
3257 174 12389 34757 33871 49613
3257 174 12389 49210
3257 174 12389 50449
3257 174 12389 58228
3257 174 12389 60280 60330 50685
3257 174 12389 60280 60330 50685 50685 50685 50685 50685 50685 50685 50685 50685
3257 174 12389 61431
3257 174 12389 8382
3257 2914 12389 60280 60330 50685 50685 50685 50685 50685 50685 50685 50685 50685
3257 2914 12389 61431
3257 3356 12389 15757 15454
3257 3356 12389 203344
3257 3356 12389 29076 41435 197901
3257 3356 12389 34757 33871 49613
3257 3356 12389 50449
3257 3356 12389 58228
3257 3356 12389 60280 60330 50685 50685 50685 50685 50685 50685 50685 50685 50685
3257 3356 12389 61431
3257 3356 12389 8382
3257 3356 3491 3491 20485 20485 15774 15774 15774 12389 21487
3257 3491 12389 29049 6736 62153
3257 3491 12389 3203
3257 3491 12389 49210
3257 3491 12389 8382
3257 3491 20485 20485 15774 15774 15774 12389 21487
3257 6453 12389 29076 41435 197901
3257 6453 12389 60280 60330 50685
3257 6453 12389 61431
3257 6939 12389 61431
32614 3356 12389 12685 60287 60287 60287 60287
32614 3356 12389 2854 41060 41060
32614 3356 12389 3203
32614 3356 12389 42014 197193
32614 3356 12389 60280 60330 50685 50685 50685 50685 50685 50685 50685 50685 50685
32614 3356 12389 61431
32614 3356 12389 61431 61431 61431
32614 3356 1299 12389 34757 33871 49613
32614 3356 1299 12389 49210
32614 3356 1299 12389 60280 60330 12406 50685 50685 50685 50685 50685 50685 50685
32614 3356 1299 12389 60280 60330 50685
32614 3356 1299 12389 60280 60330 50685 50685 50685 50685 50685 50685 50685 50685 50685
32614 3356 1299 12389 8382
32614 3356 174 12389 13118
32614 3356 174 12389 60280 60330 12406 50685
32614 3356 174 12389 60280 60330 12406 50685 50685 50685 50685 50685 50685 50685
32614 3356 174 12389 60280 60330 50685
32614 3356 174 12389 60280 60330 50685 50685 50685 50685 50685 50685 50685 50685 50685
32614 3356 3491 3491 20485 20485 15774 15774 15774 12389 21487
32614 3356 6453 12389 13118
32614 3356 6453 12389 3203
32614 3356 6762 12389 13118
32614 3356 6762 12389 3203
32614 3356 6939 12389 13118
32614 6939 12389 12883 12593
32614 8359 8359 8359 41209 8359 12389 58197
32653 6939 12389 12883 12593
3267 12389 201582 201582
3267 12389 201582 201582 201582 201582
3267 12389 29554
3267 12389 60280 60330 50685 50685 50685 50685 50685 50685 50685 50685 50685
3267 12389 62122
3267 1299 174 12389 3203
3267 1299 174 12389 49210
3267 1299 3356 12389 3203
3267 1299 3356 20485 15774 15774 15774 12389 21487
3267 174 12389 13118
3267 174 12389 3203
3267 174 12389 8382
3267 174 20485 15774 15774 15774 12389 21487
3267 174 3356 12389 13118
3267 174 3356 12389 3203
3267 174 6453 12389 3203
3267 174 6762 12389 3203
3267 2603 12389 13118
3267 2603 12389 3203
3267 2603 1299 174 12389 3203
3267 2603 1299 174 12389 49210
3267 2603 1299 3356 12389 3203
3267 2603 1299 3356 12389 58228
3267 2603 1299 3356 12389 8382
3267 2603 6939 12389 3203
3267 3356 12389 13118
3267 3356 12389 3203
3267 3356 12389 58228
3267 3356 1273 12389 3203
3267 3356 6453 12389 13118
3267 3356 6453 12389 3203
3267 3356 6762 12389 13118
3267 3356 6762 12389 3203
3267 3356 6939 12389 3203
3267 6939 12389 13118 13118
3267 6939 12389 3203
3267 6939 12389 49210
32709 19754 1299 174 12389 3203
32709 19754 1299 3356 12389 3203
32709 19754 1299 3356 12389 58228
32709 19754 1299 3356 12389 60280 60330 50685
32709 19754 174 12389 3203
32709 19754 174 3356 12389 3203
32709 19754 174 3356 12389 58228
32709 19754 174 6762 12389 3203
32709 19754 2828 174 12389 3203
32709 19754 2828 3356 12389 3203
32709 32703 174 12389 3203
32709 32703 174 1273 12389 3203
32709 32703 174 20485 15774 15774 15774 12389 21487
32709 32703 174 3356 12389 13118
32709 32703 174 3356 12389 29076 41435 197901
32709 32703 174 3356 12389 3203
32709 32703 174 3356 12389 58228
32709 32703 174 3356 12389 60280 60330 50685
32709 32703 174 3356 12389 8382
32709 32703 174 6762 12389 3203
32709 32703 3356 12389 12685 60287
32709 32703 3356 12389 13118
32709 32703 3356 12389 3203
32709 32703 3356 1299 12389 60280 60330 50685
32709 32703 3356 1299 12389 8382
32709 32703 3356 174 12389 60280 60330 50685
32709 32703 3356 174 12389 8382
32709 32703 3356 3257 12389 60280 60330 50685
32709 32703 3356 6762 12389 3203
32709 32703 3356 6939 12389 3203
32709 32703 36280 6939 12389 13118
32709 32703 36280 6939 12389 3203
32709 6939 12389 12389 12389 41268
32709 6939 12389 12685 60287 60287 60287 60287
32709 6939 12389 201582 201582 201582 201582
32709 6939 12389 29076 41435 197901
32709 6939 12389 3203
32709 6939 12389 42014 197193
32709 6939 12389 42610 29069 41842 41842 6880 6880 6880 6880 5461
32709 6939 12389 44237 44237 13118
32709 6939 12389 44237 44237 44237 13118
32709 6939 12389 51932
32709 6939 12389 60280 60330 12406 50685 50685 50685 50685 50685 50685 50685
32709 6939 12389 60280 60330 50685 50685 50685 50685 50685 50685 50685 50685 50685
32709 6939 1273 12389 13118
32709 6939 1273 12389 3203
32709 6939 1273 12389 34757 33871 49613
32709 6939 1273 12389 39442 58084
32709 6939 1273 12389 5563 56947 56947
32709 6939 1273 12389 60280 60330 50685 50685 50685 50685 50685 50685 50685 50685 50685
32709 6939 1299 12389 15757 15454
32709 6939 1299 12389 8382
32709 6939 1299 174 12389 3203
32709 6939 1299 20485 15774 15774 15774 12389 21487
32709 6939 3356 12389 3203
32709 6939 3356 12389 34757 33871 49613
32709 6939 3356 12389 50449
32709 6939 3356 12389 58228
32709 6939 3356 12389 8382
32709 6939 3356 20485 15774 15774 15774 12389 21487
32709 6939 3491 12389 13118
32709 6939 3491 12389 29049 6736 25184
32709 6939 3491 12389 29049 6736 62153
32709 6939 3491 12389 3203
32709 6939 3491 12389 49210
32709 6939 3491 12389 8382
32709 6939 3491 20485 20485 15774 15774 15774 12389 21487
32709 6939 39442 12389 20485 15974 58084 58084 58084 58084 58084 58084 58084
32709 6939 6762 12389 13118
32709 6939 6762 12389 3203
3277 3267 12389 201582 201582
3277 3267 12389 201582 201582 201582 201582
3277 3267 12389 2854 41060 41060
3277 3267 12389 29554
3277 3267 1299 174 12389 3203
3277 3267 1299 174 12389 58228
3277 3267 1299 20485 15774 15774 15774 12389 21487
3277 3267 1299 3356 12389 3203
3277 3267 1299 3356 20485 15774 15774 15774 12389 21487
3277 3267 174 12389 13118
3277 3267 174 12389 3203
3277 3267 174 1273 12389 3203
3277 3267 174 20485 15774 15774 15774 12389 21487
3277 3267 174 3356 12389 3203
3277 3267 2603 12389 3203
3277 3267 2603 1299 3356 12389 3203
3277 3267 2603 1299 3356 12389 60280 60330 50685
3277 3267 2603 6939 12389 3203
3277 3267 3356 6453 12389 3203
3277 3267 3356 6762 12389 3203
3277 3267 6939 12389 3203
3277 39710 20632 12389 13118
3277 39710 20632 31133 12389 13118
3277 39710 20632 31133 12389 3203
3277 39710 20632 31133 12389 9049 12772
3277 39710 20632 31133 3491 174 12389 3203
3277 39710 20632 31133 3491 6762 12389 3203
3277 39710 8359 12389 13118
3277 39710 8359 12389 3203
3277 39710 8359 20485 15774 15774 15774 12389 21487
3277 39710 8359 3356 12389 13118
3277 39710 8359 3356 12389 3203
3277 39710 8359 3356 12389 8382
3277 39710 8359 3356 174 12389 3203
3277 39710 8359 3356 174 12389 8382
3277 39710 8359 3356 6453 12389 3203
3277 39710 8359 3356 6762 12389 13118
3277 39710 8359 3356 6762 12389 3203
3277 39710 8359 3356 6939 12389 3203
3277 39710 8359 6939 12389 3203
3277 39710 8359 6939 12389 49210
3277 39710 9002 12389 13118
3277 39710 9002 12389 29049 6736 25184
3277 39710 9002 12389 29049 6736 25184 29079
3277 39710 9002 12389 3203
3277 39710 9002 12389 34757 33871 49613
3277 39710 9002 12389 35400 50539
3277 39710 9002 12389 56999
3277 39710 9002 20485 15774 15774 15774 12389 21487
3277 39710 9002 2914 3356 12389 13118
3277 39710 9002 2914 3491 12389 3203
3277 39710 9002 2914 3491 12389 49210
3277 39710 9002 2914 6453 12389 3203
3277 39710 9002 3356 12389 3203
3277 39710 9002 3356 1273 12389 3203
3277 39710 9002 3356 174 12389 13118
3277 39710 9002 3356 174 12389 3203
3277 39710 9002 3356 6453 12389 3203
3277 39710 9002 3356 6939 12389 3203
3277 39710 9002 6939 12389 3203
327995 37271 12389 13118
327995 37271 12389 203344
327995 37271 12389 29049 20771 20771 47872 6762 35805 200536
327995 37271 12389 29049 6736 62153
327995 37271 1299 174 12389 3203
327995 37271 174 12389 13118
327995 37271 174 12389 3203
327995 37271 174 1299 12389 49210
327995 37271 174 3356 12389 3203
327995 37271 174 6453 12389 3203
327995 37271 2914 1299 12389 58228
327995 37271 2914 1299 20485 15774 15774 15774 12389 21487
327995 37271 2914 174 12389 29049 6736 25184
327995 37271 2914 174 12389 3203
327995 37271 2914 20485 15774 15774 15774 12389 21487
327995 37271 2914 3356 12389 3203
327995 37271 2914 3491 12389 29049 6736 25184
327995 37271 2914 3491 12389 29049 6736 25184 29079
327995 37271 2914 3491 12389 3203
327995 37271 2914 3491 12389 49210
327995 37271 3356 12389 13118
327995 37271 3356 12389 3203
327995 37271 3356 12389 34757 33871 49613
327995 37271 3356 12389 58228
327995 37271 3356 12389 8382
327995 37271 3356 1273 12389 3203
327995 37271 3356 1299 12389 34757 33871 49613
327995 37271 3356 174 12389 3203
327995 37271 3356 6453 12389 3203
327995 37271 3356 6762 12389 3203
327995 37271 3356 6939 12389 3203
327995 37271 3356 6939 12389 8382
327995 37271 4809 12389 13094 34757 33871 49613
327995 37271 4809 12389 31133 60280 60330 12406 50685
327995 37271 4809 12389 31133 60280 60330 12406 50685 50685 50685 50685 50685 50685 50685
327995 37271 4809 12389 8359
327995 37271 4809 12389 8359 25086
327995 37271 4809 12389 8359 25086 25086 25086 25086 25086
327995 37271 4809 12389 8359 25086 48687
327995 37271 4809 12389 8400 35573
327995 37271 4809 20485 15774 15774 15774 12389 21487
327995 37271 4809 3320 1273 12389 49210
327995 37271 4809 3320 1273 12389 60280 60330 50685
327995 37271 4809 3320 3257 12389 34757 33871 49613
327995 37271 4809 3320 3257 12389 5563 56947 56947
327995 37271 4809 3320 3257 12389 58228
327995 37271 4809 3320 3257 12389 8382
327995 37271 4809 4134 174 12389 60280 60330 50685
327995 37271 4809 4134 174 12389 60280 60330 50685 50685 50685 50685 50685 50685 50685 50685 50685
327995 37271 6762 3491 12389 3203
327995 37271 6939 12389 29049 6736 25184
327995 37271 6939 12389 29049 6736 25184 29079
327995 37271 6939 12389 3203
327995 37271 6939 12389 49210
327995 37271 6939 12389 51932
327995 6939 12389 12389 12389 41268
327995 6939 12389 12685 60287 60287 60287 60287
327995 6939 12389 201582 201582 201582 201582
327995 6939 12389 3203
327995 6939 12389 42014 197193
327995 6939 12389 60280 60330 12406 50685 50685 50685 50685 50685 50685 50685
327995 6939 12389 60280 60330 50685 50685 50685 50685 50685 50685 50685 50685 50685
3292 12389 12685 60287 60287 60287 60287
3292 12389 12883 41375
3292 12389 2854 41060 41060
3292 12389 29049 6736 25184
3292 12389 29049 6736 25184 29079
3292 12389 29049 6736 62153
3292 12389 29076 41435 197901
3292 12389 3203
3292 12389 44237 44237 13118
3292 12389 51932
3292 12389 60280 60330 12406 50685
3292 12389 60280 60330 12406 50685 50685 50685 50685 50685 50685 50685
3292 12389 60280 60330 50685 50685 50685 50685 50685 50685 50685 50685 50685
3292 1273 12389 12685 60287
3292 1273 12389 13118
3292 1273 12389 3203
3292 1273 12389 34757 33871 49613
3292 1299 12389 13118 13118
3292 1299 12389 29049 6736 25184
3292 1299 12389 34267
3292 1299 12389 34757 33871 49613
3292 1299 12389 44237 15468
3292 1299 12389 49210
3292 1299 12389 58228
3292 1299 12389 8382
3292 1299 174 12389 3203
3292 1299 174 12389 49210
3292 1299 20485 15774 15774 15774 12389 21487
3292 1299 3356 12389 3203
3292 1299 3356 12389 34757 33871 49613
3292 1299 3356 12389 60280 60330 50685
3292 1299 3356 12389 8382
3292 1299 3356 20485 15774 15774 15774 12389 21487
3292 3257 12389 8382
3292 3356 12389 15757 15454
3292 3356 12389 203344
3292 3356 12389 21017
3292 3356 12389 21378
3292 3356 12389 24699
3292 3356 12389 29076 41435 197901
3292 3356 12389 3203
3292 3356 12389 34168
3292 3356 12389 34267
3292 3356 12389 34757 33871 49613
3292 3356 12389 44237 29456
3292 3356 12389 44237 8570
3292 3356 12389 44237 8675
3292 3356 12389 50449
3292 3356 12389 58228
3292 3356 12389 60280 60330 50685
3292 3356 12389 60280 60330 50685 50685 50685 50685 50685 50685 50685 50685 50685
3292 3356 12389 8382
3292 3356 3491 3491 20485 20485 15774 15774 15774 12389 21487
3292 3491 20485 20485 15774 15774 15774 12389 21487
3292 6453 12389 13118
3292 6453 12389 13118 13118
3292 6453 12389 3203
3292 6453 12389 44237 13118
3292 6453 12389 44237 44237 13118
3292 6453 12389 58228
3292 6762 12389 13118
3292 6762 12389 3203
3292 6762 12389 39442 58084
3292 6762 20485 15774 15774 15774 12389 21487
3292 6939 12389 12685 60287
3292 6939 12389 13118
3292 6939 12389 13118 13118
3292 6939 12389 203344
3292 6939 12389 24699
3292 6939 12389 3203
3292 6939 12389 34267
3292 6939 12389 34757 33871 49613
3292 6939 12389 44237 15468
3292 6939 12389 44237 35125
3292 6939 12389 44237 8570
3292 6939 12389 49210
3292 6939 12389 50449
3292 6939 12389 51932
3292 6939 12389 58228
3292 6939 12389 8382
3303 12389 2854 41060 41060
3303 12389 29049 6736 25184
3303 12389 42014 197193
3303 12389 51932
3303 174 20485 15774 15774 15774 12389 21487
3303 3320 1273 12389 49210
3303 3320 1273 12389 60280 60330 50685
3303 3320 1299 12389 49210
3303 3320 174 12389 3203
3303 3320 3257 12389 34757 33871 49613
3303 3320 3257 12389 5563 56947 56947
3303 3320 3257 12389 58228
3303 3320 3257 12389 8382
3303 3320 3356 12389 13118
3303 3320 3356 12389 3203
3303 3320 3356 12389 58228
3303 3320 6453 12389 34757 33871 49613
3303 3320 6453 12389 49210
3303 3320 6762 20485 15774 15774 15774 12389 21487
3303 3356 12389 58228
3303 3356 20485 15774 15774 15774 12389 21487
3303 6453 12389 60280 60330 12406 50685
3303 6762 20485 15774 15774 15774 12389 21487
3333 1103 12389 2854 41060 41060
3333 1103 12389 29049 6736 25184
3333 1103 12389 29049 6736 25184 29079
3333 1103 12389 3203
3333 1103 12389 60280 60330 50685 50685 50685 50685 50685 50685 50685 50685 50685
3333 1103 12389 61431 61431 61431
3333 1103 2603 12389 3203
3333 1103 2603 20485 15774 15774 15774 12389 21487
3333 1103 286 174 12389 3203
3333 1103 286 3356 12389 3203
3333 1103 286 701 1273 12389 3203
3333 1103 3257 1273 12389 34757 33871 49613
3333 1103 3257 3491 12389 13118
3333 1103 3257 3491 12389 3203
3333 1103 3257 3491 12389 49210
3333 1103 6939 12389 3203
3333 1103 6939 12389 8382
3333 1136 24785 24785 24785 24785 1299 12389 58228
3333 1136 24785 24785 24785 24785 174 12389 3203
3333 1136 24785 24785 24785 24785 174 3356 12389 3203
3333 1136 24785 24785 24785 24785 3356 1273 12389 3203
3333 1136 24785 24785 24785 24785 3356 174 12389 8382
3333 1136 24785 24785 24785 24785 3356 6762 12389 3203
3333 1136 24785 24785 24785 24785 41095 3356 174 12389 8382
3333 1136 286 174 12389 3203
3333 1136 286 174 12389 60280 60330 12406 50685
3333 1136 286 174 12389 60280 60330 50685
3333 1136 286 3356 12389 13118
3333 1136 286 3356 12389 3203
3333 1136 286 3356 20485 15774 15774 15774 12389 21487
3333 1136 286 701 1273 12389 3203
3333 1136 6939 12389 13118
3333 1136 6939 12389 29049 6736 25184
3333 1136 6939 12389 29049 6736 25184 29079
3333 1136 6939 12389 29076 41435 197901
3333 1136 6939 12389 34757 33871 49613
3333 1136 6939 12389 49210
3333 1136 6939 12389 50449
3333 1136 6939 12389 58228
3333 1136 6939 12389 60280 60330 12406 50685
3333 1136 6939 12389 60280 60330 12406 50685 50685 50685 50685 50685 50685 50685
3333 1136 6939 12389 60280 60330 50685
3333 1136 6939 12389 60280 60330 50685 50685 50685 50685 50685 50685 50685 50685 50685
3333 1136 6939 12389 8382
3333 1257 1239 3356 12389 34757 33871 49613
3333 1257 1273 12389 3203
3333 1257 174 12389 13118
3333 1257 174 12389 3203
3333 1257 174 12389 8382
3333 1257 174 20485 15774 15774 15774 12389 21487
3333 1257 3356 12389 13118
3333 1257 6453 12389 3203
3333 1257 6939 12389 13118
3333 1257 6939 12389 3203
3333 1273 12389 12685 60287
3333 1273 12389 13118
3333 1273 12389 3203
3333 1273 12389 34757 33871 49613
3333 1273 12389 50449
3333 1273 12389 58228
3333 1273 12389 60280 60330 50685
3333 1273 1299 12389 34757 33871 49613
3333 1273 1299 12389 58228
3333 1273 1299 174 12389 3203
3333 1273 1299 174 12389 60280 60330 12406 50685
3333 1273 1299 20485 15774 15774 15774 12389 21487
3333 1273 1299 3356 12389 3203
3333 1273 1299 3356 12389 34757 33871 49613
3333 1273 1299 3356 12389 8382
3333 1273 174 12389 3203
3333 1273 20485 15774 15774 15774 12389 21487
3333 1273 3356 12389 13118
3333 1273 3356 12389 3203
3333 1273 3356 12389 8382
3333 1273 3356 20485 15774 15774 15774 12389 21487
3333 1273 3491 12389 13118
3333 1273 3491 12389 3203
3333 1273 6762 12389 3203
3333 1273 6939 12389 3203
3333 1273 6939 12389 8382
3333 3257 12389 29049 6736 25184
3333 3257 12389 29049 6736 25184 29079
3333 3257 12389 5563 56947 56947
3333 3257 12389 60280 60330 50685
3333 3257 12389 60280 60330 50685 50685 50685 50685 50685 50685 50685 50685 50685
3333 6762 12389 13118
3333 6762 12389 3203
3333 6762 12389 34757 33871 49613
3333 6762 12389 49210
3333 6762 12389 50449
3333 6762 12389 58228
3333 6762 20485 15774 15774 15774 12389 21487
3333 6939 12389 3203
3333 6939 12389 34757 33871 49613
3333 6939 12389 49210
3333 6939 12389 50449
3333 6939 12389 58228
3333 6939 12389 8382
3356 12389 12389 12389 12389 12389 12389 42610 29069 41842 41842 6880 6880 6880 6880 5461
3356 12389 12685 60287 60287 60287 60287
3356 12389 3203
3356 12389 42014 197193
3356 12389 60280 60330 50685 50685 50685 50685 50685 50685 50685 50685 50685
3356 12389 61276 36344
3356 1299 12389 34757 33871 49613
3356 1299 12389 58228
3356 1299 12389 60280 60330 50685 50685 50685 50685 50685 50685 50685 50685 50685
3356 1299 12389 8382
3356 174 12389 49210
3356 174 12389 60280 60330 12406 50685
3356 174 12389 60280 60330 12406 50685 50685 50685 50685 50685 50685 50685
3356 174 12389 60280 60330 50685
3356 3491 3491 20485 20485 15774 15774 15774 12389 21487
3356 6453 12389 13118
3356 6453 12389 3203
3356 6762 12389 13118
3356 6762 12389 3203
3356 6939 12389 13118
3356 6939 12389 3203
34019 12389 12685 60287 60287 60287 60287
34019 12389 2854 41060 41060
34019 12389 29049 6736 25184 29079
34019 12389 3203
34019 12389 44237 44237 13118
34019 12389 5563 56947 56947
34019 12389 60280 60330 12406 50685 50685 50685 50685 50685 50685 50685
34019 12389 61276 36344
34019 12389 61431 61431 61431
34019 13193 12389 13118
34019 13193 12389 13118 13118
34019 13193 12389 3203
34019 13193 12389 44237 13118
34019 13193 1299 174 12389 3203
34019 13193 1299 3356 12389 3203
34019 13193 20485 15774 15774 15774 12389 21487
34019 13193 3320 3356 12389 13118
34019 13193 3320 3356 12389 3203
34019 30781 12389 13118
34019 30781 12389 3203
34019 30781 20485 15774 15774 15774 12389 21487
34019 30781 2914 1299 12389 34757 33871 49613
34019 30781 2914 1299 20485 15774 15774 15774 12389 21487
34019 30781 2914 3356 12389 13118
34019 30781 2914 3356 12389 3203
34019 30781 2914 3356 12389 34757 33871 49613
34019 30781 2914 3491 12389 3203
34019 30781 2914 6453 12389 3203
34019 30781 3356 12389 13118
34019 30781 3356 12389 3203
34019 30781 3356 1273 12389 3203
34019 30781 3356 174 12389 3203
34019 30781 3356 20485 15774 15774 15774 12389 21487
34019 30781 3356 6453 12389 3203
34019 30781 3356 6762 12389 3203
34019 30781 3356 6939 12389 3203
34019 30781 3491 20485 20485 15774 15774 15774 12389 21487
34019 30781 5511 174 12389 3203
34019 30781 5511 3356 12389 13118
34019 30781 5511 3356 12389 3203
34019 30781 5511 701 1273 12389 3203
34019 30781 6939 12389 13118
34019 30781 6939 12389 3203
34019 30781 6939 12389 34757 33871 49613
34019 3303 12389 34757 33871 49613
34019 3303 174 20485 15774 15774 15774 12389 21487
34019 3303 3320 1299 20485 15774 15774 15774 12389 21487
34019 3303 3320 3257 12389 34757 33871 49613
34019 3303 3320 3257 12389 5563 56947 56947
34019 3303 3320 3356 12389 13118
34019 3303 3320 3356 12389 3203
34019 3303 3320 6453 12389 34757 33871 49613
34019 3303 3356 20485 15774 15774 15774 12389 21487
34019 3303 6762 20485 15774 15774 15774 12389 21487
34019 6939 12389 12730
34019 6939 12389 13118
34019 6939 12389 13118 13118
34019 6939 12389 13118 13118 13118
34019 6939 12389 15632
34019 6939 12389 196747
34019 6939 12389 201776 196991
34019 6939 12389 21017
34019 6939 12389 21378
34019 6939 12389 24699
34019 6939 12389 25515
34019 6939 12389 29049 6736 25184
34019 6939 12389 29049 6736 25184 29079
34019 6939 12389 29076 41435 197901
34019 6939 12389 3203
34019 6939 12389 34168
34019 6939 12389 34267
34019 6939 12389 34757 33871 49613
34019 6939 12389 35400
34019 6939 12389 35516
34019 6939 12389 39442 58084
34019 6939 12389 41134
34019 6939 12389 44237
34019 6939 12389 44237 13118
34019 6939 12389 44237 15468
34019 6939 12389 44237 29456
34019 6939 12389 44237 35125
34019 6939 12389 44237 44237 13118
34019 6939 12389 44237 44237 44237 13118
34019 6939 12389 44237 8570
34019 6939 12389 44237 8675
34019 6939 12389 49210
34019 6939 12389 50449
34019 6939 12389 58228
34019 8784 20485 15774 15774 15774 12389 21487
34019 8784 3257 3356 20485 15774 15774 15774 12389 21487
34019 8784 3257 3491 12389 3203
34019 8784 3356 12389 34757 33871 49613
34177 174 12389 34757 33871 49613
34177 174 12389 58228
34177 174 12389 8382
34177 174 20485 15774 15774 15774 12389 21487
34177 174 3356 12389 29076 41435 197901
34177 2914 1299 12389 58228
34177 2914 1299 20485 15774 15774 15774 12389 21487
34177 2914 3491 12389 49210
34177 3356 1299 12389 34757 33871 49613
34177 3356 1299 12389 49210
34177 3356 174 12389 60280 60330 50685
34177 3356 174 12389 8382
34177 6939 12389 201582 201582 201582 201582
34177 6939 12389 201776 196991
34177 6939 12389 60280 60330 12406 50685 50685 50685 50685 50685 50685 50685
34177 6939 12389 60280 60330 50685 50685 50685 50685 50685 50685 50685 50685 50685
34224 12389 5563 56947 56947
34224 12389 60280 60330 12406 50685 50685 50685 50685 50685 50685 50685
34224 12389 61431 61431 61431
34224 3257 1299 12389 49210
34224 3257 3491 12389 49210
34224 3356 12389 58228
34224 6939 12389 13118
34224 6939 12389 13118 13118
34224 6939 12389 49210
34288 12389 12685 60287 60287 60287 60287
34288 12389 2854 41060 41060
34288 12389 29049 6736 25184 29079
34288 12389 3203
34288 12389 5563 56947 56947
34288 12389 60280 60330 12406 50685 50685 50685 50685 50685 50685 50685
34288 12389 61431 61431 61431
34288 1299 12389 34757 33871 49613
34288 1299 12389 49210
34288 1299 12389 50449
34288 1299 12389 58228
34288 1299 12389 8382
34288 1299 174 12389 3203
34288 1299 174 12389 49210
34288 1299 174 12389 50449
34288 1299 174 12389 58228
34288 1299 20485 15774 15774 15774 12389 21487
34288 1299 3356 12389 3203
34288 1299 3356 12389 58228
34288 1299 3356 12389 8382
34288 1299 3356 20485 15774 15774 15774 12389 21487
34288 13030 12389 13118
34288 13030 12389 3203
34288 13030 1273 12389 3203
34288 13030 1299 174 12389 3203
34288 13030 1299 174 12389 58228
34288 13030 1299 3356 12389 3203
34288 13030 1299 3356 12389 8382
34288 15576 174 3356 12389 8382
34288 15576 3257 3491 12389 3203
34288 15576 3257 3491 12389 49210
34288 15576 3303 12389 8382
34288 15576 3303 3320 1273 12389 49210
34288 15576 3303 3320 1273 12389 60280 60330 50685
34288 15576 3303 3320 1299 12389 49210
34288 15576 3303 3320 3257 12389 34757 33871 49613
34288 15576 3303 3320 3257 12389 39442 58084
34288 15576 3303 3320 3257 12389 58228
34288 15576 3303 3320 3257 12389 8382
34288 15576 3303 3320 3356 12389 3203
34288 15576 3303 3320 6762 12389 58228
34288 15576 3303 3356 12389 58228
34288 15576 6453 12389 3203
34288 15576 6453 1273 12389 3203
34288 15576 6453 174 12389 3203
34288 15576 6453 3356 12389 3203
34288 15576 6453 6762 12389 3203
34288 15576 8220 3320 1273 12389 49210
34288 15576 8220 3320 1273 12389 60280 60330 50685
34288 15576 8220 3320 3257 12389 5563 56947 56947
34288 15576 8220 3320 3257 12389 58228
34288 174 12389 13118
34288 174 12389 3203
34288 174 12389 49210
34288 174 12389 50449
34288 174 12389 58228
34288 174 1273 12389 3203
34288 174 20485 15774 15774 15774 12389 21487
34288 174 3356 12389 13118
34288 174 3356 12389 3203
34288 174 3356 12389 58228
34288 174 3356 20485 15774 15774 15774 12389 21487
34288 174 6453 12389 3203
34288 174 6762 12389 3203
34288 3257 12389 29049 6736 25184
34288 3257 12389 29049 6736 25184 29079
34288 3257 12389 39442 58084
34288 3257 12389 50449
34288 3257 12389 5563 56947 56947
34288 3257 12389 8382
34288 3257 1299 12389 58228
34288 3257 1299 20485 15774 15774 15774 12389 21487
34288 3257 174 12389 58228
34288 3257 3491 12389 13118
34288 3257 3491 12389 3203
34288 3257 3491 12389 49210
34288 3257 3491 12389 8382
34288 3491 20485 20485 15774 15774 15774 12389 21487
34288 6939 12389 13118
34288 6939 12389 13118 13118
34288 6939 12389 3203
34288 6939 12389 34757 33871 49613
34288 6939 12389 39442 58084
34288 6939 12389 42610 29069 41842 41842 6880 6880 6880 6880 5461
34288 6939 12389 44237 13118
34288 6939 12389 44237 15468
34288 6939 12389 49210
34288 6939 12389 50449
34288 6939 12389 58228
34288 6939 1273 12389 3203
34288 6939 20485 15774 15774 15774 12389 21487
34288 6939 3356 12389 3203
34288 6939 3491 12389 13118
34288 6939 3491 12389 3203
34288 6939 3491 12389 49210
34288 6939 6762 12389 3203
34288 9002 12389 13118
34288 9002 12389 3203
34288 9002 20485 15774 15774 15774 12389 21487
34288 9002 2914 1273 12389 3203
34288 9002 2914 1299 20485 15774 15774 15774 12389 21487
34288 9002 2914 3356 12389 13118
34288 9002 2914 3356 12389 3203
34288 9002 2914 3491 12389 3203
34288 9002 2914 3491 12389 49210
34288 9002 2914 6453 12389 3203
34288 9002 3356 12389 13118
34288 9002 3356 12389 3203
34288 9002 3356 1273 12389 3203
34288 9002 3356 174 12389 3203
34288 9002 3356 174 12389 8382
34288 9002 3356 6453 12389 3203
34288 9002 3356 6939 12389 3203
34288 9002 6939 12389 13118
34288 9002 6939 12389 3203
34288 9002 6939 6939 12389 3203
34781 12389 13118
34781 12389 13118 13118
34781 12389 201582 201582 201582 201582
34781 12389 2854 41060 41060
34781 12389 29049 6736 25184
34781 12389 29049 6736 25184 29079
34781 12389 29049 6736 62153
34781 12389 3203
34781 12389 34757 33871 49613
34781 12389 39442 58084
34781 12389 50449
34781 12389 5563 56947 56947
34781 12389 8382
34781 1299 12389 13118 13118 13118
34781 1299 12389 34757 33871 49613
34781 1299 12389 44237 15468
34781 1299 12389 49210
34781 1299 12389 58228
34781 1299 12389 8382
34781 1299 174 12389 3203
34781 1299 174 12389 34757 33871 49613
34781 1299 174 12389 49210
34781 1299 174 12389 58228
34781 1299 174 12389 60280 60330 12406 50685
34781 1299 20485 15774 15774 15774 12389 21487
34781 1299 3356 12389 3203
34781 1299 3356 12389 34757 33871 49613
34781 1299 3356 12389 58228
34781 1299 3356 12389 60280 60330 50685
34781 1299 3356 12389 8382
34781 1299 3356 20485 15774 15774 15774 12389 21487
34781 13030 12389 13118
34781 13030 12389 2854 41060 41060
34781 13030 12389 3203
34781 13030 1273 12389 13118
34781 13030 1273 12389 13118 13118
34781 13030 1273 12389 15468
34781 13030 1273 12389 3203
34781 13030 1273 12389 44237 13118
34781 13030 1273 12389 44237 44237 44237 13118
34781 13030 1299 12389 34757 33871 49613
34781 13030 1299 12389 49210
34781 13030 1299 12389 58228
34781 13030 1299 174 12389 3203
34781 13030 1299 174 12389 49210
34781 13030 1299 174 12389 58228
34781 13030 1299 20485 15774 15774 15774 12389 21487
34781 13030 1299 3356 12389 3203
34781 13030 1299 3356 12389 34757 33871 49613
34781 13030 1299 3356 12389 8382
34781 13030 1299 3356 20485 15774 15774 15774 12389 21487
34781 13030 2914 12389 13118
34781 13030 2914 12389 13118 13118
34781 13030 2914 12389 44237 13118
34781 13030 2914 12389 44237 44237 44237 13118
34781 13030 3491 20485 20485 15774 15774 15774 12389 21487
34781 6939 12389 12389 12389 41268
34781 6939 12389 12685 60287 60287 60287 60287
34781 6939 12389 201582 201582 201582 201582
34781 6939 12389 29049 20771 20771 25249 16010 35805 200536
34781 6939 12389 3203
34781 6939 12389 42014 197193
34781 6939 12389 44237 44237 13118
34781 6939 12389 44237 44237 44237 13118
34781 6939 12389 51932
34781 6939 12389 60280 60330 12406 50685 50685 50685 50685 50685 50685 50685
34781 6939 12389 60280 60330 50685 50685 50685 50685 50685 50685 50685 50685 50685
3491 1273 12389 3203
3491 1299 12389 60280 60330 12406 50685 50685 50685 50685 50685 50685 50685
3491 1299 20485 15774 15774 15774 12389 21487
3491 174 12389 13118
3491 174 12389 13118 13118
3491 174 12389 196747
3491 174 12389 201582 201582 201582 201582
3491 174 12389 21017
3491 174 12389 29049 6736 62153
3491 174 12389 3203
3491 174 12389 34757 33871 49613
3491 174 12389 35400
3491 174 12389 35516
3491 174 12389 44237
3491 174 12389 49210
3491 174 12389 58228
3491 174 12389 60280 60330 12406 50685
3491 174 12389 60280 60330 12406 50685 50685 50685 50685 50685 50685 50685
3491 174 12389 60280 60330 50685
3491 174 12389 60280 60330 50685 50685 50685 50685 50685 50685 50685 50685 50685
3491 2914 12389 13118
3491 3257 12389 21017
3491 3257 12389 21378
3491 3257 12389 24699
3491 3257 12389 34168
3491 3257 12389 44237 13118
3491 3257 12389 44237 15468
3491 3257 12389 44237 8570
3491 3257 12389 8382
3491 3356 12389 3203
3491 3356 12389 34757 33871 49613
3491 3356 12389 60280 60330 50685
3491 3356 1299 12389 60280 60330 12406 50685 50685 50685 50685 50685 50685 50685
3491 3356 1299 12389 8382
3491 3356 174 12389 13118
3491 3356 174 12389 34757 33871 49613
3491 3356 174 12389 8382
3491 3356 20485 15774 15774 15774 12389 21487
3491 3356 6453 12389 3203
3491 3356 6762 12389 3203
3491 3356 6939 12389 3203
3491 6453 12389 3203
3491 6762 12389 3203
3491 6762 20485 15774 15774 15774 12389 21487
3491 6939 12389 201582 201582
3491 6939 12389 201582 201582 201582 201582
3491 6939 12389 201776 196991
3491 6939 12389 2854 41060 41060
3491 6939 12389 29554
3491 6939 12389 3203
3491 6939 12389 34757 33871 49613
3491 6939 12389 5563 56947 56947
3491 6939 12389 60280 60330 50685
3491 6939 12389 60280 60330 50685 50685 50685 50685 50685 50685 50685 50685 50685
35054 3303 3320 1273 12389 49210
35054 3303 3320 174 12389 3203
35054 3303 3320 3257 12389 58228
35054 3303 3320 3356 12389 13118
35054 3356 12389 42014 197193
35054 3356 1299 12389 34757 33871 49613
35054 3356 1299 12389 58228
35054 3356 6453 12389 60280 60330 50685 50685 50685 50685 50685 50685 50685 50685 50685
35054 6939 12389 12685 60287
35054 6939 12389 12685 60287 60287 60287 60287
35054 6939 12389 201776 196991
35054 6939 12389 2854 41060 41060
35054 6939 12389 29049 6736 25184
35054 6939 12389 29049 6736 25184 29079
35054 6939 12389 29049 6736 62153
35054 6939 12389 29076 199394
35054 6939 12389 34267
35054 6939 12389 34757 33871 49613
35054 6939 12389 44237 15468
35054 6939 12389 60280 60330 12406 50685 50685 50685 50685 50685 50685 50685
35054 6939 12389 60280 60330 50685 50685 50685 50685 50685 50685 50685 50685 50685
35054 6939 12389 61431 61431 61431
35054 6939 12389 8382
35369 13030 12389 42291
3549 1273 12389 13118
3549 1273 12389 13118 13118
3549 1273 12389 3203
3549 1273 12389 34757 33871 49613
3549 1273 12389 60280 60330 50685 50685 50685 50685 50685 50685 50685 50685 50685
3549 3356 12389 12685 60287 60287 60287 60287
3549 3356 12389 29076 41435 197901
3549 3356 12389 5563 56947 56947
3549 3356 12389 61276 36344
3549 3356 1273 12389 13118
3549 3356 1299 12389 58228
3549 3356 1299 12389 60280 60330 50685
3549 3356 1299 12389 8382
3549 3356 174 12389 13118
3549 3356 174 12389 34267
3549 3356 174 12389 49210
3549 3356 174 12389 58228
3549 3356 3257 12389 49210
3549 3356 3257 12389 60280 60330 50685 50685 50685 50685 50685 50685 50685 50685 50685
3549 3356 3257 12389 8382
3549 3356 3491 3491 20485 20485 15774 15774 15774 12389 21487
3549 3356 6453 12389 13118
3549 3356 6453 12389 49210
3549 3356 6762 12389 13118
3549 3356 6762 12389 3203
3549 3356 6762 12389 49210
3549 3356 6762 12389 8382
3549 3356 6939 12389 13118
3549 3356 6939 12389 3203
3549 3356 6939 12389 49210
3561 209 1273 12389 12685 60287
3561 209 1273 12389 34757 33871 49613
3561 209 1273 12389 39442 58084
3561 209 1299 12389 49210
3561 209 1299 12389 5563 56947 56947
3561 209 1299 12389 60280 60330 50685 50685 50685 50685 50685 50685 50685 50685 50685
3561 209 1299 12389 8382
3561 209 1299 20485 15774 15774 15774 12389 21487
3561 209 174 12389 34757 33871 49613
3561 209 174 12389 49210
3561 209 174 12389 60280 60330 50685
3561 209 174 12389 60280 60330 50685 50685 50685 50685 50685 50685 50685 50685 50685
3561 209 174 12389 61431 61431 61431
3561 209 3257 12389 21017
3561 209 3257 12389 24699
3561 209 3257 12389 29049 6736 25184 29079
3561 209 3257 12389 34168
3561 209 3257 12389 34267
3561 209 3257 12389 34757 33871 49613
3561 209 3257 12389 35400
3561 209 3257 12389 41134
3561 209 3257 12389 44237
3561 209 3257 12389 44237 13118
3561 209 3257 12389 44237 35125
3561 209 3257 12389 44237 8675
3561 209 3257 12389 5563 56947 56947
3561 209 3257 12389 58228
3561 209 3257 12389 60280 60330 50685 50685 50685 50685 50685 50685 50685 50685 50685
3561 209 3257 12389 8382
3561 209 3356 12389 12730
3561 209 3356 12389 13118
3561 209 3356 12389 196747
3561 209 3356 12389 21378
3561 209 3356 12389 25515
3561 209 3356 12389 29076 41435 197901
3561 209 3356 12389 34757 33871 49613
3561 209 3356 12389 42014 197193
3561 209 3356 12389 44237
3561 209 3356 12389 44237 35125
3561 209 3356 12389 44237 8570
3561 209 3356 12389 5553
3561 209 3356 12389 58228
3561 209 3356 12389 60280 60330 50685
3561 209 3356 12389 8382
3561 209 3491 20485 20485 15774 15774 15774 12389 21487
3561 209 4637 12389 60098
3561 209 6453 12389 5563 56947 56947
3561 209 6453 12389 60280 60330 50685 50685 50685 50685 50685 50685 50685 50685 50685
3561 209 6762 20485 15774 15774 15774 12389 21487
3561 209 6939 12389 49210
3561 2914 12389 13118 13118
3561 2914 12389 44237 13118
3561 2914 12389 44237 29456
3561 2914 12389 44237 35125
3561 2914 12389 44237 44237 13118
3561 2914 12389 44237 44237 44237 13118
3561 2914 12389 44237 8570
3561 2914 12389 44237 8675
3561 3910 1273 12389 34757 33871 49613
3561 3910 1273 12389 39442 58084
3561 3910 1299 12389 60280 60330 50685
3561 3910 1299 12389 61431 61431 61431
3561 3910 3257 12389 5563 56947 56947
3561 3910 3257 12389 60280 60330 50685
3561 3910 3257 12389 8382
3561 3910 3356 12389 12730
3561 3910 3356 12389 21378
3561 3910 3356 12389 34757 33871 49613
3561 3910 3356 12389 58228
3561 3910 3356 12389 60280 60330 50685 50685 50685 50685 50685 50685 50685 50685 50685
35699 174 12389 13118
35699 174 12389 15757 15454
35699 174 12389 201582 201582
35699 174 12389 3203
35699 174 12389 50449
35699 174 12389 61431 61431 61431
35699 174 1273 12389 3203
35699 174 20485 15774 15774 15774 12389 21487
35699 174 3356 12389 13118
35699 174 3356 12389 29076 41435 197901
35699 174 3356 12389 3203
35699 174 3356 12389 34757 33871 49613
35699 174 3356 12389 60280 60330 50685
35699 174 3356 12389 8382
35699 174 3356 20485 15774 15774 15774 12389 21487
35699 174 6762 12389 3203
35699 2914 12389 12389 12389 41268
35699 2914 12389 29554
35699 2914 12389 60280 60330 12406 50685
35699 2914 12389 60280 60330 12406 50685 50685 50685 50685 50685 50685 50685
35699 2914 12389 60280 60330 50685
35699 2914 12389 60280 60330 50685 50685 50685 50685 50685 50685 50685 50685 50685
35699 2914 12389 62122
35699 2914 1273 12389 3203
35699 2914 1273 12389 34757 33871 49613
35699 2914 1299 12389 34757 33871 49613
35699 2914 1299 12389 49210
35699 2914 1299 12389 58228
35699 2914 1299 20485 15774 15774 15774 12389 21487
35699 2914 174 12389 34757 33871 49613
35699 2914 174 12389 49210
35699 2914 174 12389 58228
35699 2914 3356 12389 13118
35699 2914 3356 12389 3203
35699 2914 3356 12389 34757 33871 49613
35699 2914 3356 12389 58228
35699 2914 3356 12389 60280 60330 50685
35699 2914 3356 12389 8382
35699 2914 3356 20485 15774 15774 15774 12389 21487
35699 2914 3491 12389 13118
35699 2914 3491 12389 3203
35699 2914 3491 12389 49210
35699 2914 6453 12389 3203
35699 2914 6762 12389 3203
35699 6939 12389 29076 61037 61037
35699 6939 12389 3203
35699 6939 12389 34757 33871 49613
35699 6939 12389 42610 29069 41842 41842 6880 6880 6880 6880 5461
35699 6939 12389 49210
35699 6939 12389 5563 56947 56947
35699 6939 12389 60280 60330 50685
36236 12389 15757 15454
36236 12389 203344
36236 12389 3203
36236 12389 34757 33871 49613
36236 12389 49210
36236 12389 58228
36236 13647 6939 12389 12389 12389 41268
36236 13647 6939 12389 12685 60287 60287 60287 60287
36236 13647 6939 12389 201582 201582 201582 201582
36236 13647 6939 12389 42014 197193
36236 13647 6939 12389 60280 60330 12406 50685 50685 50685 50685 50685 50685 50685
36236 13647 6939 12389 60280 60330 50685 50685 50685 50685 50685 50685 50685 50685 50685
36236 174 12389 13118
36236 174 12389 29049 6736 62153
36236 174 1273 12389 3203
36236 174 3356 12389 3203
36236 174 6453 12389 3203
36236 24482 12389 3203
36236 2914 1273 12389 3203
36236 2914 3356 12389 3203
36236 2914 3491 12389 3203
36236 3491 12389 3203
36236 3491 1273 12389 3203
36236 3491 174 12389 29049 6736 62153
36236 3491 174 12389 3203
36236 3491 3257 12389 8382
36236 3491 3356 12389 60280 60330 50685
36236 3491 6939 12389 3203
36236 3491 6939 12389 8382
36236 39326 12389 3203
36236 45177 6453 12389 3203
36236 64098 1221 4637 3356 12389 8382
36236 6939 12389 12883 12593
36236 6939 12389 13118
36236 6939 12389 29049 6736 25184
36236 6939 12389 29049 6736 25184 29079
36236 6939 12389 29076 61037 61037
36236 6939 12389 3203
36236 6939 12389 5563 56947 56947
36236 6939 12389 8382
36351 12389 12389 12389 12389 12389 12389 42610 29069 41842 41842 6880 6880 6880 6880 5461
36351 12389 12685 60287 60287 60287 60287
36351 12389 201776 196991
36351 12389 2854 41060 41060
36351 12389 29049 20771 20771 47872 6762 35805 200536
36351 12389 29049 6736 25184
36351 12389 29049 6736 25184 29079
36351 12389 29049 6736 62153
36351 12389 29076 41435 197901
36351 12389 3203
36351 12389 44237 44237 13118
36351 12389 44237 44237 44237 13118
36351 12389 5563 56947 56947
36351 12389 60280 60330 12406 50685 50685 50685 50685 50685 50685 50685
36351 12389 60280 60330 50685 50685 50685 50685 50685 50685 50685 50685 50685
36351 12389 61431 61431 61431
36351 1299 12389 34757 33871 49613
36351 1299 12389 49210
36351 1299 174 12389 3203
36351 1299 174 12389 49210
36351 1299 20485 15774 15774 15774 12389 21487
36351 1299 3257 12389 8382
36351 1299 3356 12389 3203
36351 1299 3356 12389 34757 33871 49613
36351 1299 3356 12389 58228
36351 1299 3356 12389 8382
36351 1299 3356 20485 15774 15774 15774 12389 21487
36351 2914 1273 12389 3203
36351 2914 1299 12389 34757 33871 49613
36351 2914 1299 12389 49210
36351 2914 1299 12389 58228
36351 2914 174 12389 13118
36351 2914 20485 15774 15774 15774 12389 21487
36351 2914 3356 12389 13118
36351 2914 3356 12389 3203
36351 2914 3356 12389 58228
36351 2914 3491 12389 3203
36351 2914 3491 12389 49210
36351 2914 6453 12389 13118
36351 2914 6453 12389 3203
36351 2914 6762 12389 3203
36351 3356 12389 3203
36351 3356 12389 34757 33871 49613
36351 3356 12389 58228
36351 3356 12389 60280 60330 50685
36351 3356 12389 8382
36351 3356 1299 12389 49210
36351 3356 1299 12389 8382
36351 3356 174 12389 13118
36351 3356 174 12389 3203
36351 3356 174 12389 8382
36351 3356 20485 15774 15774 15774 12389 21487
36351 3356 6453 12389 13118
36351 3356 6453 12389 3203
36351 3356 6762 12389 3203
36351 3356 6939 12389 13118
36351 3356 6939 12389 3203
36351 6461 1299 12389 49210
36351 6461 1299 20485 15774 15774 15774 12389 21487
36351 6461 174 12389 8382
36351 6461 3356 20485 15774 15774 15774 12389 21487
36351 6461 6762 12389 3203
36351 7018 1299 20485 15774 15774 15774 12389 21487
36351 7018 174 12389 13118
36351 7018 174 12389 3203
36351 7018 3356 12389 13118
36351 7018 3356 12389 3203
36351 7018 3356 12389 34757 33871 49613
36351 7018 3356 12389 58228
36351 7018 6453 12389 3203
36351 7018 6762 12389 3203
36351 7018 6939 12389 13118
36351 7018 6939 12389 3203
36351 7922 1273 12389 3203
36351 7922 174 12389 13118
36351 7922 174 12389 3203
36351 7922 3356 12389 13118
36351 7922 3356 12389 3203
36351 7922 6453 12389 13118
36351 7922 6453 12389 3203
36351 7922 6762 12389 3203
36351 7922 6939 12389 3203
37100 12389 2854 41060 41060
37100 12389 29049 6736 25184 29079
37100 12389 3203
37100 12389 44237 44237 13118
37100 12389 61431 61431 61431
37100 1299 12389 34757 33871 49613
37100 1299 12389 49210
37100 1299 12389 8382
37100 1299 1273 12389 34757 33871 49613
37100 1299 174 12389 3203
37100 1299 20485 15774 15774 15774 12389 21487
37100 1299 3257 12389 60280 60330 50685 50685 50685 50685 50685 50685 50685 50685 50685
37100 1299 3257 12389 8382
37100 1299 3356 12389 3203
37100 1299 3356 12389 34757 33871 49613
37100 1299 3356 12389 8382
37100 174 12389 3203
37100 174 12389 49210
37100 174 12389 8382
37100 174 20485 15774 15774 15774 12389 21487
37100 174 3356 12389 3203
37100 174 3356 12389 34757 33871 49613
37100 174 3356 12389 58228
37100 174 3356 12389 8382
37100 174 6453 12389 3203
37100 174 6762 12389 3203
37100 2914 12389 13118
37100 2914 1273 12389 3203
37100 2914 1299 12389 34757 33871 49613
37100 2914 1299 12389 58228
37100 2914 1299 20485 15774 15774 15774 12389 21487
37100 2914 174 12389 13118
37100 2914 174 12389 3203
37100 2914 174 12389 49210
37100 2914 20485 15774 15774 15774 12389 21487
37100 2914 3356 12389 13118
37100 2914 3356 12389 3203
37100 2914 3356 12389 34757 33871 49613
37100 2914 3356 12389 58228
37100 2914 3356 20485 15774 15774 15774 12389 21487
37100 2914 3491 12389 3203
37100 2914 6453 12389 3203
37100 2914 6762 12389 3203
37100 3257 12389 60280 60330 50685
37100 3257 12389 8382
37100 3257 174 12389 58228
37100 3257 3491 12389 3203
37100 3356 12389 13118
37100 3356 12389 3203
37100 3356 12389 34757 33871 49613
37100 3356 12389 58228
37100 3356 1273 12389 3203
37100 3356 1299 12389 8382
37100 3356 174 12389 13118
37100 3356 174 12389 29076 41435 197901
37100 3356 174 12389 3203
37100 3356 174 12389 8382
37100 3356 20485 15774 15774 15774 12389 21487
37100 3356 6453 12389 3203
37100 3356 6762 12389 3203
37100 3356 6939 12389 3203
37100 3356 6939 12389 8382
37100 6453 12389 13118
37100 6453 12389 3203
37100 6453 1273 12389 13118
37100 6453 1273 12389 3203
37100 6453 1273 12389 34757 33871 49613
37100 6453 1299 12389 34757 33871 49613
37100 6453 1299 20485 15774 15774 15774 12389 21487
37100 6453 174 12389 13118
37100 6453 174 12389 34757 33871 49613
37100 6453 174 12389 49210
37100 6453 174 12389 58228
37100 6453 174 12389 60280 60330 50685
37100 6453 174 12389 8382
37100 6453 20485 15774 15774 15774 12389 21487
37100 6453 3356 12389 13118
37100 6453 3356 12389 3203
37100 6453 3356 12389 34757 33871 49613
37100 6453 3356 12389 58228
37100 6453 3356 12389 8382
37100 6453 3356 20485 15774 15774 15774 12389 21487
37100 6453 3491 12389 13118
37100 6453 3491 12389 3203
37100 6453 3491 12389 34757 33871 49613
37100 6453 3491 12389 49210
37100 6453 3491 12389 58228
37100 6453 3491 12389 8382
37100 6453 6762 12389 13118
37100 6453 6762 12389 3203
37100 6762 12389 3203
37100 6762 174 12389 3203
37100 6762 20485 15774 15774 15774 12389 21487
37100 6762 3491 12389 3203
37100 6939 12389 13118
37100 6939 12389 13118 13118
37100 6939 12389 13118 13118 13118
37100 6939 12389 29049 6736 25184 29079
37100 6939 12389 29076 41435 197901
37100 6939 12389 3203
37100 6939 12389 39442 58084
37100 6939 12389 42610 29069 41842 41842 6880 6880 6880 6880 5461
37100 6939 12389 44237 13118
37100 6939 12389 44237 15468
37100 6939 12389 44237 44237 13118
37100 6939 12389 44237 44237 44237 13118
37100 6939 12389 49210
37100 6939 12389 50449
37100 6939 12389 58228
37239 36937 6453 12389 29049 6736 62153
37239 36937 6453 12389 29076 41435 197901
37239 36937 6453 12389 3203
37239 36937 6453 1299 12389 34757 33871 49613
37239 36937 6453 1299 12389 49210
37239 36937 6453 1299 20485 15774 15774 15774 12389 21487
37239 36937 6453 174 12389 13118
37239 36937 6453 174 12389 58228
37239 36937 6453 174 12389 60280 60330 50685
37239 36937 6453 3356 12389 13118
37239 36937 6453 3356 12389 203344
37239 36937 6453 3356 12389 3203
37239 36937 6453 3356 20485 15774 15774 15774 12389 21487
37239 36937 6453 3491 12389 3203
37239 36937 6453 3491 12389 49210
37239 36937 6939 12389 13118
37239 36937 6939 12389 13118 13118
37239 36937 6939 12389 3203
37239 4809 12389 13094 34757 33871 49613
37239 4809 12389 31133 60280 60330 12406 50685
37239 4809 12389 31133 60280 60330 12406 50685 50685 50685 50685 50685 50685 50685
37239 4809 12389 8359
37239 4809 12389 8359 25086
37239 4809 12389 8359 25086 25086 25086 25086 25086
37239 4809 12389 8400 203877
37239 4809 12389 8400 35573
37239 4809 12389 8732 20764 5563 56947 56947
37239 4809 3320 1273 12389 49210
37239 4809 3320 1273 12389 60280 60330 50685
37239 4809 3320 3257 12389 34757 33871 49613
37239 4809 3320 3257 12389 58228
37239 4809 3320 3257 12389 8382
37239 4809 3320 3356 12389 58228
37239 4809 4134 174 12389 60280 60330 50685
37239 4809 4134 174 12389 60280 60330 50685 50685 50685 50685 50685 50685 50685 50685 50685
37239 6939 12389 12389 12389 41268
37239 6939 12389 12685 60287 60287 60287 60287
37239 6939 12389 201582 201582 201582 201582
37239 6939 12389 3203
37239 6939 12389 42014 197193
37239 6939 12389 51932
37239 6939 12389 60280 60330 12406 50685 50685 50685 50685 50685 50685 50685
37239 6939 12389 60280 60330 50685 50685 50685 50685 50685 50685 50685 50685 50685
37271 12389 12685 60287 60287 60287 60287
37271 12389 12883 12593
37271 12389 201582 201582
37271 12389 29049 20771 20771 47872 6762 35805 200536
37271 12389 3203
37271 12389 41722
37271 12389 42014 197193
37271 12389 42291
37271 12389 49063 61178
37271 12389 51932
37271 12389 60280 60330 12406 50685 50685 50685 50685 50685 50685 50685
37271 12389 60280 60330 50685 50685 50685 50685 50685 50685 50685 50685 50685
37271 12389 8470 56879
37271 1273 12389 13118
37271 1299 174 12389 3203
37271 174 12389 13118
37271 174 12389 3203
37271 174 12389 49210
37271 174 1299 12389 49210
37271 174 3356 12389 3203
37271 174 3356 12389 58228
37271 2914 1299 20485 15774 15774 15774 12389 21487
37271 2914 174 12389 3203
37271 2914 3356 12389 13118
37271 2914 3356 12389 3203
37271 2914 3491 12389 3203
37271 3356 12389 203344
37271 3356 12389 3203
37271 3356 12389 58228
37271 3356 12389 8382
37271 3356 1273 12389 3203
37271 3356 1299 12389 34757 33871 49613
37271 3356 174 12389 13118
37271 3356 174 12389 3203
37271 3356 6453 12389 3203
37271 3356 6939 12389 3203
37271 3356 6939 12389 8382
37271 4809 12389 13094 34757 33871 49613
37271 4809 12389 31133 60280 60330 12406 50685
37271 4809 12389 31133 60280 60330 12406 50685 50685 50685 50685 50685 50685 50685
37271 4809 12389 8359
37271 4809 12389 8359 25086
37271 4809 12389 8359 25086 25086 25086 25086 25086
37271 4809 12389 8400 35573
37271 4809 12389 8732 20764 5563 56947 56947
37271 4809 12389 9049 12772
37271 4809 20485 15774 15774 15774 12389 21487
37271 4809 3320 1273 12389 49210
37271 4809 3320 1273 12389 60280 60330 50685
37271 4809 3320 3257 12389 34757 33871 49613
37271 4809 3320 3257 12389 5563 56947 56947
37271 4809 3320 3257 12389 58228
37271 4809 4134 174 12389 60280 60330 50685
37271 4809 4134 174 12389 60280 60330 50685 50685 50685 50685 50685 50685 50685 50685 50685
37271 6762 3491 12389 3203
37271 6939 12389 13118
37271 6939 12389 29049 6736 62153
37271 6939 12389 3203
37271 6939 12389 42610 29069 41842 41842 6880 6880 6880 6880 5461
37271 6939 12389 44237 13118
37271 6939 12389 51932
3741 174 12389 13118
3741 174 12389 13118 13118
3741 174 12389 34757 33871 49613
3741 174 12389 44237 15468
3741 174 12389 49210
3741 174 12389 60280 60330 12406 50685
3741 174 12389 60280 60330 12406 50685 50685 50685 50685 50685 50685 50685
3741 174 12389 60280 60330 50685
3741 174 12389 8382
3741 174 1299 12389 49210
3741 174 1299 20485 15774 15774 15774 12389 21487
3741 174 20485 15774 15774 15774 12389 21487
3741 174 3356 12389 34757 33871 49613
3741 174 3356 12389 58228
3741 174 3356 12389 8382
3741 174 3356 20485 15774 15774 15774 12389 21487
3741 20485 15774 15774 15774 12389 21487
3741 6939 12389 12883 12593
3741 6939 12389 201776 196991
3741 6939 12389 2854 41060 41060
3741 6939 12389 29049 6736 25184
3741 6939 12389 29049 6736 25184 29079
3741 6939 12389 42610 29069 41842 41842 6880 6880 6880 6880 5461
3741 6939 12389 5563 56947 56947
3741 6939 12389 62122
37497 6939 12389 12389 12389 41268
37497 6939 12389 12685 60287 60287 60287 60287
37497 6939 12389 201582 201582 201582 201582
37497 6939 12389 29049 20771 20771 25249 16010 35805 200536
37497 6939 12389 3203
37497 6939 12389 42014 197193
37497 6939 12389 44237 44237 13118
37497 6939 12389 51932
37497 6939 12389 60280 60330 12406 50685 50685 50685 50685 50685 50685 50685
37497 6939 12389 60280 60330 50685 50685 50685 50685 50685 50685 50685 50685 50685
37640 6939 12389 12389 12389 41268
37640 6939 12389 12685 60287 60287 60287 60287
37640 6939 12389 201582 201582 201582 201582
37640 6939 12389 29049 20771 20771 25249 16010 35805 200536
37640 6939 12389 3203
37640 6939 12389 42014 197193
37640 6939 12389 44237 44237 13118
37640 6939 12389 51932
37640 6939 12389 60280 60330 12406 50685 50685 50685 50685 50685 50685 50685
37640 6939 12389 60280 60330 50685 50685 50685 50685 50685 50685 50685 50685 50685
37989 4844 2914 1299 20485 15774 15774 15774 12389 21487
37989 4844 2914 3356 12389 13118
37989 4844 2914 3356 12389 3203
37989 4844 2914 3356 12389 34757 33871 49613
37989 4844 2914 3356 20485 15774 15774 15774 12389 21487
37989 4844 2914 3491 12389 13118
37989 4844 2914 3491 12389 3203
37989 4844 2914 3491 12389 34757 33871 49613
37989 4844 2914 3491 12389 5563 56947 56947
37989 4844 2914 6453 12389 3203
37989 4844 2914 6762 12389 3203
37989 4844 6939 12389 12883 12593
37989 4844 6939 12389 13118
37989 4844 6939 12389 3203
37989 4844 7473 12389 3203
37989 4844 7473 12389 5563 56947 56947
37989 4844 7473 1299 174 12389 3203
37989 4844 7473 1299 3356 12389 3203
37989 4844 7473 1299 3356 12389 34757 33871 49613
37989 4844 7473 3257 3491 12389 3203
37989 4844 7473 3356 12389 13118
37989 4844 7473 3491 12389 3203
38726 174 12389 12685 60287
38726 174 12389 15757 15454
38726 174 12389 203344
38726 174 12389 29049 6736 25184
38726 174 12389 29049 6736 25184 29079
38726 174 12389 34757 33871 49613
38726 174 12389 49210
38726 174 12389 50449
38726 174 12389 58228
38726 174 1273 12389 3203
38726 174 20485 15774 15774 15774 12389 21487
38726 174 3356 12389 13118
38726 174 3356 12389 3203
38726 174 6453 12389 3203
38726 174 6762 12389 3203
38726 2914 1273 12389 3203
38726 2914 1299 12389 58228
38726 2914 1299 20485 15774 15774 15774 12389 21487
38726 2914 174 12389 29049 6736 25184
38726 2914 174 12389 3203
38726 2914 20485 15774 15774 15774 12389 21487
38726 2914 3356 12389 13118
38726 2914 3356 12389 3203
38726 2914 3356 12389 58228
38726 2914 3491 12389 12685 60287
38726 2914 3491 12389 29049 6736 25184
38726 2914 3491 12389 29049 6736 25184 29079
38726 2914 3491 12389 3203
38726 2914 6453 12389 3203
38726 6453 12389 12883 12593
38726 6453 12389 201776 196991
38726 6453 12389 2854 41060 41060
38726 6453 12389 29049 6736 25184
38726 6453 12389 29049 6736 62153
38726 6453 12389 3203
38726 6453 12389 42014 197193
38726 6453 12389 60280 60330 50685 50685 50685 50685 50685 50685 50685 50685 50685
38726 6453 12389 61431 61431 61431
38726 6453 1299 20485 15774 15774 15774 12389 21487
38726 6453 174 12389 13118
38726 6453 20485 15774 15774 15774 12389 21487
38726 6453 3356 12389 13118
38726 6453 3356 12389 3203
38726 6453 3356 12389 58228
38726 6453 3356 20485 15774 15774 15774 12389 21487
38726 6453 3491 12389 13118
38726 6453 3491 12389 3203
38726 6453 3491 12389 49210
38726 6453 3491 12389 5563 56947 56947
38726 6453 3491 12389 58228
38726 6453 3491 12389 8382
38726 6453 6762 12389 3203
38726 6939 12389 12685 60287 60287 60287 60287
38726 6939 12389 2854 41060 41060
38726 6939 12389 3203
38726 6939 12389 42014 197193
38726 6939 12389 51932
38726 6939 12389 60280 60330 50685 50685 50685 50685 50685 50685 50685 50685 50685
38726 6939 1273 12389 3203
38726 6939 1273 12389 39442 58084
38726 6939 1299 12389 12883 12593
38726 6939 1299 174 12389 3203
38726 6939 1299 3257 12389 60280 60330 50685
38726 6939 1299 3257 12389 60280 60330 50685 50685 50685 50685 50685 50685 50685 50685 50685
38726 6939 20485 15774 15774 15774 12389 21487
38726 6939 3356 12389 3203
38726 6939 3356 12389 8382
38726 6939 3491 12389 3203
38726 6939 3491 12389 49210
38726 6939 3491 12389 8382
38726 6939 6762 12389 3203
38726 9957 15412 12389 15757 15454
38726 9957 15412 12389 203344
38726 9957 15412 12389 29049 6736 25184
38726 9957 15412 12389 29049 6736 25184 29079
38726 9957 15412 12389 29049 6736 62153
38726 9957 15412 12389 5563 56947 56947
38726 9957 15412 12389 58228
38726 9957 15412 12389 60280 60330 50685
38726 9957 15412 1299 20485 15774 15774 15774 12389 21487
38726 9957 15412 20485 15774 15774 15774 12389 21487
38726 9957 15412 3257 3491 12389 3203
38726 9957 15412 3491 12389 29049 6736 25184
38726 9957 15412 3491 12389 29049 6736 25184 29079
38726 9957 15412 3491 12389 29049 6736 62153
38726 9957 17604 174 12389 62067 28840
38726 9957 17604 174 3356 12389 3203
38726 9957 17604 7922 1273 12389 13118
38726 9957 17604 7922 1273 12389 3203
38726 9957 17604 7922 3257 12389 34757 33871 49613
38726 9957 17604 7922 3257 12389 50449
38726 9957 17604 7922 3257 12389 8382
38726 9957 17604 7922 3356 12389 3203
38726 9957 17604 7922 6453 12389 3203
38726 9957 17604 7922 6762 12389 3203
38726 9957 17604 7922 6939 12389 3203
38726 9957 38091 3786 12389 3203
38726 9957 38091 3786 1239 174 12389 3203
38726 9957 38091 3786 2914 174 12389 3203
38726 9957 38091 3786 2914 6762 12389 3203
38726 9957 38091 3786 3356 12389 3203
38726 9957 38091 3786 3491 12389 3203
38726 9957 38091 3786 6453 174 12389 3203
38726 9957 38091 3786 6939 12389 3203
38726 9957 38091 9318 6453 3491 12389 3203
38726 9957 38091 9318 6453 6762 20485 15774 15774 15774 12389 21487
38726 9957 38091 9848 3491 12389 3203
38726 9957 38091 9848 3491 174 12389 29049 6736 62153
38726 9957 38091 9848 3491 174 12389 49210
38726 9957 38091 9848 3491 174 12389 58228
38726 9957 38091 9848 3491 3356 12389 60280 60330 50685
38726 9957 38091 9848 3491 3356 174 12389 8382
38726 9957 38091 9848 3491 6762 12389 3203
38726 9957 38091 9848 3491 6939 12389 3203
38726 9957 38091 9848 3491 6939 12389 8382
38726 9957 4766 12389 49210
38726 9957 4766 12389 60280 60330 12406 50685
38726 9957 4766 1239 1239 1239 3356 12389 3203
38726 9957 4766 1239 1239 1239 3356 12389 34757 33871 49613
38726 9957 4766 1239 1239 1239 3356 12389 58228
38726 9957 4766 174 174 174 3356 12389 29076 41435 197901
38726 9957 4766 174 174 174 3356 12389 34757 33871 49613
38726 9957 4766 174 174 174 3356 12389 58228
38726 9957 4766 174 174 174 3356 12389 8382
38726 9957 4766 174 174 174 3356 20485 15774 15774 15774 12389 21487
38726 9957 4766 3491 12389 49210
38726 9957 4766 3491 12389 50449
38726 9957 6939 12389 3203
38726 9957 6939 1273 12389 3203
38726 9957 6939 20485 15774 15774 15774 12389 21487
38726 9957 6939 3356 12389 3203
38726 9957 6939 3356 20485 15774 15774 15774 12389 21487
38726 9957 6939 3491 12389 13118
38726 9957 6939 3491 12389 3203
38726 9957 6939 3491 12389 8382
38809 4826 1299 12389 8382
38809 4826 1299 174 12389 3203
38809 4826 1299 20485 15774 15774 15774 12389 21487
38809 4826 15412 12389 15632
38809 4826 15412 12389 196747
38809 4826 15412 12389 25515
38809 4826 15412 12389 34757 33871 49613
38809 4826 15412 12389 44237
38809 4826 15412 12389 5563 56947 56947
38809 4826 15412 12389 58197
38809 4826 174 12389 13118
38809 4826 174 12389 49210
38809 4826 174 12389 58228
38809 4826 174 12389 8382
38809 4826 174 1299 12389 49210
38809 4826 174 20485 15774 15774 15774 12389 21487
38809 4826 174 3356 12389 3203
38809 4826 174 3356 12389 8382
38809 4826 174 6762 12389 3203
38809 4826 2828 174 12389 3203
38809 4826 2828 3356 12389 3203
38809 4826 3257 3491 12389 3203
38809 4826 3491 12389 15757 15454
38809 4826 3491 12389 201776 196991
38809 4826 3491 12389 44237 15468
38809 4826 3491 12389 5563 47740
38809 4826 6939 12389 12883 12593
38809 4826 6939 12389 3203
38809 4826 6939 20485 15774 15774 15774 12389 21487
38809 4826 6939 3491 12389 3203
38809 4826 8359 8359 8359 41209 8359 12389 58197
38880 12389 12685 60287 60287 60287 60287
38880 12389 201582 201582 201582 201582
38880 12389 2854 41060 41060
38880 12389 29049 6736 25184 29079
38880 12389 3203
38880 12389 44237 44237 13118
38880 12389 44237 44237 44237 13118
38880 12389 5563 56947 56947
38880 12389 60280 60330 12406 50685 50685 50685 50685 50685 50685 50685
38880 174 12389 13118
38880 174 12389 2854 41060 41060
38880 174 12389 49210
38880 174 12389 58228
38880 174 12389 8382
38880 174 1273 12389 3203
38880 174 1299 12389 49210
38880 174 20485 15774 15774 15774 12389 21487
38880 174 3356 12389 13118
38880 174 3356 12389 3203
38880 174 3356 12389 34757 33871 49613
38880 174 3356 12389 58228
38880 174 3356 12389 8382
38880 174 3356 20485 15774 15774 15774 12389 21487
38880 174 6453 12389 3203
38880 174 6762 12389 3203
38880 3491 12389 12685 60287
38880 3491 12389 15757 15454
38880 3491 12389 201582 201582 201582 201582
38880 3491 12389 203344
38880 3491 12389 2854 41060 41060
38880 3491 12389 29049 20771 20771 16010 25249 35805 200536
38880 3491 12389 29049 20771 20771 25249 35805 200536
38880 3491 12389 29049 6736 25184
38880 3491 12389 29049 6736 25184 29079
38880 3491 12389 29049 6736 62153
38880 3491 12389 29076 41435 197901
38880 3491 12389 3203
38880 3491 12389 34757 33871 49613
38880 3491 12389 49210
38880 3491 12389 50449
38880 3491 12389 5563 56947 56947
38880 3491 12389 58228
38880 3491 1273 12389 3203
38880 3491 1299 12389 34757 33871 49613
38880 3491 174 12389 29049 6736 62153
38880 3491 174 12389 34757 33871 49613
38880 3491 174 12389 49210
38880 3491 174 12389 58228
38880 3491 20485 20485 15774 15774 15774 12389 21487
38880 3491 3257 12389 8382
38880 3491 3356 12389 60280 60330 50685
38880 3491 6762 12389 3203
38880 3491 6939 12389 13118
38880 3491 6939 12389 3203
38880 5580 3257 3491 12389 13118
38880 5580 3257 3491 12389 3203
38880 5580 3257 3491 12389 49210
38880 6453 12389 12389 12389 39442 58084
38880 6453 12389 12685 60287
38880 6453 12389 13118
38880 6453 12389 29049 20771 20771 16010 25249 35805 200536
38880 6453 12389 29049 6736 25184
38880 6453 12389 29049 6736 25184 29079
38880 6453 12389 29049 6736 62153
38880 6453 12389 29076 199394
38880 6453 12389 29076 61037 61037
38880 6453 12389 3203
38880 6453 12389 34757 33871 49613
38880 6453 12389 39442 58084
38880 6453 12389 51932
38880 6453 12389 60280 60330 12406 50685
38880 6453 12389 60280 60330 50685
38880 6453 12389 60280 60330 50685 50685 50685 50685 50685 50685 50685 50685 50685
38880 6453 12389 8382
38880 6453 3491 12389 13118
38880 6453 3491 12389 8382
38880 6939 12389 12389 12389 41268
38880 6939 12389 12685 60287 60287 60287 60287
38880 6939 12389 201582 201582 201582 201582
38880 6939 12389 29049 20771 20771 25249 16010 35805 200536
38880 6939 12389 3203
38880 6939 12389 42014 197193
38880 6939 12389 44237 44237 13118
38880 6939 12389 44237 44237 44237 13118
38880 6939 12389 51932
38880 6939 12389 60280 60330 12406 50685 50685 50685 50685 50685 50685 50685
38880 6939 12389 60280 60330 50685 50685 50685 50685 50685 50685 50685 50685 50685
38880 7474 7473 12389 12685 60287 60287 60287 60287
38880 7474 7473 12389 3203
38880 7474 7473 12389 42014 197193
38880 7474 7473 12389 51932
38880 7474 7473 12389 60280 60330 12406 50685 50685 50685 50685 50685 50685 50685
38880 7474 7473 12389 60280 60330 50685 50685 50685 50685 50685 50685 50685 50685 50685
38880 7474 7473 1299 12389 49210
38880 7474 7473 1299 12389 60280 60330 50685
38880 7474 7473 1299 174 12389 3203
38880 7474 7473 1299 174 12389 49210
38880 7474 7473 1299 3356 12389 3203
38880 7474 7473 1299 3356 12389 34757 33871 49613
38880 7474 7473 1299 3356 12389 58228
38880 7474 7473 1299 3356 12389 8382
38880 7474 7473 3257 174 12389 58228
38880 7474 7473 3257 3491 12389 13118
38880 7474 7473 3257 3491 12389 3203
38880 7474 7473 3257 3491 12389 49210
38880 7474 7473 3356 12389 12685 60287
38880 7474 7473 3356 12389 13118
38880 7474 7473 3356 12389 15757 15454
38880 7474 7473 3356 12389 29076 41435 197901
38880 7474 7473 3356 12389 3203
38880 7474 7473 3356 12389 34757 33871 49613
38880 7474 7473 3356 12389 58228
38880 7474 7473 3356 12389 8382
38880 7474 7473 3491 12389 12685 60287
38880 7474 7473 3491 12389 203344
38880 7474 7473 3491 12389 29049 6736 62153
38880 7474 7473 3491 12389 29076 41435 197901
38880 7474 7473 3491 12389 3203
38880 7474 7473 3491 12389 34757 33871 49613
38880 7474 7473 3491 12389 49210
38880 7474 7473 3491 12389 50449
38880 7474 7473 3491 12389 5563 56947 56947
38880 7474 7473 3491 12389 58228
38880 7474 7473 3491 20485 20485 15774 15774 15774 12389 21487
38880 7474 7473 6453 12389 12389 12389 12389 12389 12389 12668 56947 56947 56947 56947 56947 56947 56947
38880 7474 7473 6453 12389 3203
38880 7474 7473 6453 12389 51932
38880 7474 7473 6453 12389 8382
38880 7474 7473 6939 12389 13118
38880 7474 7473 6939 12389 3203
38880 7474 7473 6939 12389 60280 60330 50685 50685 50685 50685 50685 50685 50685 50685 50685
38880 9002 12389 13118
38880 9002 12389 3203
38880 9002 20485 15774 15774 15774 12389 21487
38880 9002 2914 1273 12389 3203
38880 9002 2914 174 12389 3203
38880 9002 2914 3356 12389 13118
38880 9002 2914 3356 12389 3203
38880 9002 2914 3491 12389 3203
38880 9002 2914 6453 12389 3203
38880 9002 3356 12389 3203
38880 9002 3356 1273 12389 3203
38880 9002 3356 6453 12389 3203
38880 9002 3356 6762 12389 3203
38880 9002 3356 6939 12389 3203
38880 9002 6453 12389 3203
38880 9002 6939 12389 3203
38880 9002 6939 6939 12389 3203
38883 2764 7545 1299 20485 15774 15774 15774 12389 21487
38883 2764 7545 1299 3356 12389 8382
38883 2764 7545 6453 12389 12389 12389 39442 58084
38883 2764 7545 6453 12389 12685 60287 60287 60287 60287
38883 2764 7545 6453 12389 12883 12593
38883 2764 7545 6453 12389 13118
38883 2764 7545 6453 12389 34757 33871 49613
38883 2764 7545 6453 12389 42014 197193
38883 2764 7545 6453 12389 51932
38883 2764 7545 6453 12389 58197
38883 2764 7545 6453 3491 12389 49210
38883 2764 7545 6453 3491 12389 58228
38883 2764 7545 6453 3491 12389 8382
38883 2764 7545 6939 20485 15774 15774 15774 12389 21487
38883 4826 1299 12389 58197
38883 4826 1299 20485 15774 15774 15774 12389 21487
38883 4826 15412 12389 12730
38883 4826 15412 12389 12883 41375
38883 4826 15412 12389 15632
38883 4826 15412 12389 196747
38883 4826 15412 12389 25515
38883 4826 15412 12389 34757 33871 49613
38883 4826 15412 12389 44237
38883 4826 15412 12389 60280 60330 50685 50685 50685 50685 50685 50685 50685 50685 50685
38883 4826 174 12389 49210
38883 4826 174 12389 58228
38883 4826 20485 20485 20485 20485 15774 15774 15774 12389 21487
38883 4826 3491 12389 15757 15454
38883 4826 3491 12389 201776 196991
38883 4826 3491 12389 2854 41060 41060
38883 4826 3491 12389 5563 47740
38883 4826 6939 12389 12883 12593
38883 4826 6939 12389 13118
38883 4826 6939 20485 15774 15774 15774 12389 21487
38883 4826 8359 8359 8359 41209 8359 12389 58197
393406 1299 12389 29049 6736 25184 29079
393406 1299 12389 5563 56947 56947
393406 1299 12389 60280 60330 50685
393406 1299 12389 60280 60330 50685 50685 50685 50685 50685 50685 50685 50685 50685
393406 1299 12389 8382
393406 1299 1273 12389 12685 60287
393406 1299 1273 12389 34757 33871 49613
393406 1299 1273 12389 39442 58084
393406 1299 1273 12389 5563 56947 56947
393406 1299 174 12389 3203
393406 1299 174 12389 49210
393406 1299 174 12389 60280 60330 12406 50685
393406 1299 20485 15774 15774 15774 12389 21487
393406 1299 3257 12389 60280 60330 50685
393406 1299 3356 12389 3203
393406 1299 3356 12389 34757 33871 49613
393406 1299 3356 12389 58228
393406 1299 3356 12389 60280 60330 50685
393406 1299 3356 20485 15774 15774 15774 12389 21487
393406 2914 1273 12389 3203
393406 2914 1299 12389 49210
393406 2914 1299 12389 58228
393406 2914 1299 20485 15774 15774 15774 12389 21487
393406 2914 174 12389 13118
393406 2914 174 12389 29049 6736 25184
393406 2914 174 12389 29049 6736 25184 29079
393406 2914 174 12389 49210
393406 2914 174 12389 8382
393406 2914 20485 15774 15774 15774 12389 21487
393406 2914 3356 12389 13118
393406 2914 3356 12389 3203
393406 2914 3356 12389 34757 33871 49613
393406 2914 3356 12389 58228
393406 2914 3356 12389 60280 60330 50685
393406 2914 3356 20485 15774 15774 15774 12389 21487
393406 2914 3491 12389 13118
393406 2914 3491 12389 29049 6736 25184
393406 2914 3491 12389 29049 6736 25184 29079
393406 2914 3491 12389 3203
393406 2914 3491 12389 49210
393406 2914 6453 12389 3203
393406 2914 6762 12389 3203
393406 3356 12389 12730
393406 3356 12389 21378
393406 3356 12389 3203
393406 3356 12389 34757 33871 49613
393406 3356 12389 44237 8570
393406 3356 12389 58228
393406 3356 12389 61431 61431 61431
393406 3356 174 12389 13118
393406 3356 174 12389 3203
393406 3356 174 12389 49210
393406 3356 174 12389 60280 60330 50685
393406 3356 174 12389 8382
393406 3356 3491 3491 20485 20485 15774 15774 15774 12389 21487
393406 3356 6453 12389 13118
393406 3356 6453 12389 3203
393406 3356 6762 12389 13118
393406 3356 6762 12389 3203
393406 3356 6762 12389 49210
393406 3356 6939 12389 3203
393406 6453 12389 12389 12389 12389 12389 12389 12668 56947 56947 56947 56947 56947 56947 56947
393406 6453 12389 12685 60287
393406 6453 12389 13118 13118
393406 6453 12389 3203
393406 6453 12389 34757 33871 49613
393406 6453 12389 39442 58084
393406 6453 12389 60280 60330 50685
393406 6453 174 12389 13118
393406 6453 174 12389 34757 33871 49613
393406 6453 174 12389 49210
393406 6453 174 12389 58228
393406 6453 174 12389 60280 60330 50685
393406 6453 20485 15774 15774 15774 12389 21487
393406 6453 3257 12389 60280 60330 50685
393406 6453 3356 12389 3203
393406 6453 3356 12389 8382
393406 6453 3356 20485 15774 15774 15774 12389 21487
393406 6453 6762 12389 3203
393406 6939 12389 3203
39792 42861 6939 12389 12883 12593
39821 28917 174 12389 13118
39821 28917 174 20485 15774 15774 15774 12389 21487
39821 28917 174 3356 12389 3203
39821 28917 174 3356 12389 58228
39821 28917 20485 12389 60280 60330 50685 50685 50685 50685 50685 50685 50685 50685 50685
39821 28917 20485 12389 62122
39821 28917 3356 1273 12389 3203
39821 28917 3356 174 12389 3203
39821 28917 3356 6453 12389 3203
39821 28917 6939 12389 13118
39821 28917 6939 12389 3203
39821 28917 8359 3356 174 12389 8382
39821 28917 8359 3356 6453 12389 3203
39821 28917 8359 41209 8359 12389 58197
39821 9002 12389 13118
39821 9002 12389 3203
39821 9002 12389 34267
39821 9002 2914 1299 12389 49210
39821 9002 2914 174 12389 3203
39821 9002 2914 174 12389 49210
39821 9002 2914 174 12389 58228
39821 9002 2914 3356 12389 13118
39821 9002 2914 3356 12389 3203
39821 9002 2914 3491 12389 3203
39821 9002 3356 12389 3203
39821 9002 3356 12389 8382
39821 9002 3356 20485 15774 15774 15774 12389 21487
39821 9002 6939 12389 13118
39821 9002 6939 12389 3203
40191 1299 1273 12389 42610 29069 41842 41842 6880 6880 6880 6880 5461
40191 1299 174 12389 3203
40191 1299 20485 15774 15774 15774 12389 21487
40191 1299 3356 12389 3203
40191 174 12389 13118 13118
40191 174 12389 15757 15454
40191 174 12389 203344
40191 174 12389 3203
40191 174 12389 34757 33871 49613
40191 174 12389 49210
40191 174 12389 50449
40191 174 12389 51932
40191 174 12389 58228
40191 174 12389 8382
40191 174 1273 12389 3203
40191 174 3356 12389 13118
40191 174 3356 12389 29076 41435 197901
40191 174 3356 12389 3203
40191 174 3356 12389 34757 33871 49613
40191 174 3356 12389 58228
40191 174 3356 12389 60280 60330 50685
40191 174 3356 12389 8382
40191 174 3356 20485 15774 15774 15774 12389 21487
40191 174 6453 12389 3203
40191 174 6762 12389 3203
40191 3257 12389 13118 13118 13118
40191 3257 12389 2854 41060 41060
40191 3257 12389 29049 20771 20771 25249 35805 200536
40191 3257 12389 29049 6736 25184
40191 3257 12389 29049 6736 25184 29079
40191 3257 12389 29049 6736 62153
40191 3257 12389 29554
40191 3257 12389 34757 33871 49613
40191 3257 12389 44237 15468
40191 3257 12389 50449
40191 3257 12389 51932
40191 3257 12389 5563 56947 56947
40191 3257 12389 60280 60330 12406 50685
40191 3257 12389 60280 60330 12406 50685 50685 50685 50685 50685 50685 50685
40191 3257 12389 60280 60330 50685
40191 3257 12389 60280 60330 50685 50685 50685 50685 50685 50685 50685 50685 50685
40191 3257 12389 61431 61431 61431
40191 3257 12389 62122
40191 3257 12389 8382
40191 3257 1273 12389 34757 33871 49613
40191 3257 1299 12389 49210
40191 3257 1299 20485 15774 15774 15774 12389 21487
40191 3257 174 12389 15757 15454
40191 3257 174 12389 203344
40191 3257 174 12389 29049 6736 25184
40191 3257 174 12389 34757 33871 49613
40191 3257 174 12389 50449
40191 3257 174 12389 5563 56947 56947
40191 3257 174 12389 58228
40191 3257 3356 12389 34757 33871 49613
40191 3257 3356 12389 58228
40191 3257 3356 12389 8382
40191 3257 3356 20485 15774 15774 15774 12389 21487
40191 3257 3491 12389 13118
40191 3257 3491 12389 3203
40191 3257 3491 12389 49210
40191 3257 6453 12389 34757 33871 49613
40191 6939 12389 12883 12593
40191 6939 12389 29049 20771 20771 25249 16010 35805 200536
40191 6939 12389 29554
40191 6939 12389 3203
40191 6939 12389 42610 29069 41842 41842 6880 6880 6880 6880 5461
40191 6939 12389 44237 44237 13118
40191 6939 12389 44237 44237 44237 13118
40191 6939 12389 51932
40191 6939 12389 5563 56947 56947
40191 6939 12389 60280 60330 12406 50685
40191 6939 12389 60280 60330 12406 50685 50685 50685 50685 50685 50685 50685
40191 6939 12389 60280 60330 50685
40191 6939 12389 60280 60330 50685 50685 50685 50685 50685 50685 50685 50685 50685
40191 6939 12389 61431 61431 61431
40191 6939 12389 62122
40387 11164 3491 20485 20485 15774 15774 15774 12389 21487
40387 11164 6939 12389 13118 13118
40387 11164 6939 12389 13118 13118 13118
40387 11164 6939 12389 201582 201582 201582 201582
40387 11164 6939 12389 29049 6736 62153
40387 11164 6939 12389 3203
40387 11164 6939 12389 34757 33871 49613
40387 11164 6939 12389 39442 58084
40387 11164 6939 12389 44237 13118
40387 11164 6939 12389 44237 15468
40387 11164 6939 12389 44237 44237 13118
40387 11164 6939 12389 44237 44237 44237 13118
40387 11164 6939 12389 5563 56947 56947
40387 11164 6939 12389 60280 60330 12406 50685 50685 50685 50685 50685 50685 50685
40387 11164 6939 12389 60280 60330 50685
40387 11164 6939 12389 60280 60330 50685 50685 50685 50685 50685 50685 50685 50685 50685
40387 11164 6939 12389 8382
40387 174 12389 13118
40387 174 12389 201582 201582 201582 201582
40387 174 12389 49210
40387 174 12389 5563 56947 56947
40387 174 12389 58228
40387 174 12389 60280 60330 50685
40387 174 12389 60280 60330 50685 50685 50685 50685 50685 50685 50685 50685 50685
40387 174 12389 8382
40387 174 1273 12389 3203
40387 174 1299 12389 49210
40387 174 3356 12389 13118
40387 174 3356 12389 29076 41435 197901
40387 174 3356 12389 3203
40387 174 3356 12389 58228
40387 174 3356 12389 8382
40387 174 6453 12389 3203
40387 174 6762 12389 3203
40387 23473 174 1273 12389 3203
40387 23473 174 1299 12389 49210
40387 23473 174 3356 12389 29076 41435 197901
40387 23473 174 3356 12389 3203
40387 23473 174 3356 12389 8382
40387 23473 174 6762 12389 3203
40387 23473 2914 1273 12389 3203
40387 23473 2914 1299 12389 58228
40387 23473 2914 174 12389 3203
40387 23473 2914 3356 12389 3203
40387 23473 2914 3491 12389 3203
40387 23473 2914 3491 12389 49210
40387 23473 2914 6453 12389 3203
40387 23473 6939 12389 29076 41435 197901
40387 23473 6939 12389 3203
40387 23473 6939 12389 34757 33871 49613
40387 23473 6939 12389 49210
40387 23473 6939 12389 58228
40387 23473 6939 12389 60280 60330 12406 50685
40387 23473 6939 12389 60280 60330 12406 50685 50685 50685 50685 50685 50685 50685
40387 23473 6939 12389 60280 60330 50685
40387 23473 6939 12389 60280 60330 50685 50685 50685 50685 50685 50685 50685 50685 50685
40387 23473 6939 12389 8382
40387 23473 6939 1299 174 12389 3203
40387 2381 6939 12389 12389 12389 41268
40387 2381 6939 12389 12685 60287 60287 60287 60287
40387 2381 6939 12389 201582 201582 201582 201582
40387 2381 6939 12389 29049 20771 20771 25249 16010 35805 200536
40387 2381 6939 12389 29049 20771 20771 47872 6762 35805 200536
40387 2381 6939 12389 42014 197193
40387 2381 6939 12389 60280 60330 12406 50685 50685 50685 50685 50685 50685 50685
40387 2381 6939 12389 60280 60330 50685 50685 50685 50685 50685 50685 50685 50685 50685
41095 1273 12389 12389 12389 41268
41095 1273 12389 12685 60287 60287 60287 60287
41095 1273 12389 12883 41375
41095 1273 12389 201582 201582 201582 201582
41095 1273 12389 201776 196991
41095 1273 12389 2854 41060 41060
41095 1273 12389 42014 197193
41095 1273 12389 44237 44237 13118
41095 1273 12389 60280 60330 12406 50685 50685 50685 50685 50685 50685 50685
41095 1273 12389 60280 60330 50685 50685 50685 50685 50685 50685 50685 50685 50685
41095 3356 12389 29076 41435 197901
41095 3356 12389 3203
41095 3356 12389 34757 33871 49613
41095 3356 12389 58228
41095 3356 1273 12389 3203
41095 3356 1299 12389 34757 33871 49613
41095 3356 1299 12389 49210
41095 3356 1299 12389 58228
41095 3356 174 12389 13118
41095 3356 174 12389 3203
41095 3356 174 12389 34757 33871 49613
41095 3356 174 12389 8382
41095 3356 3257 12389 13118 13118
41095 3356 3257 12389 34267
41095 3356 3257 12389 49210
41095 3356 3491 3491 20485 20485 15774 15774 15774 12389 21487
41095 3356 6453 12389 3203
41095 3356 6762 12389 3203
41095 3356 6939 12389 12389 12389 12389 196709 43733
41095 3356 6939 12389 3203
41497 174 12389 12883 12593
41497 174 12389 13118
41497 174 12389 13118 13118
41497 174 12389 203344
41497 174 12389 2854 41060 41060
41497 174 12389 29049 6736 25184 29079
41497 174 12389 29049 6736 62153
41497 174 12389 29076 41435 197901
41497 174 12389 3203
41497 174 12389 34757 33871 49613
41497 174 12389 44237 13118
41497 174 12389 44237 44237 13118
41497 174 12389 49210
41497 174 12389 50449
41497 174 12389 58228
41497 174 12389 60280 60330 12406 50685
41497 174 12389 60280 60330 12406 50685 50685 50685 50685 50685 50685 50685
41497 174 12389 60280 60330 50685
41497 174 12389 60280 60330 50685 50685 50685 50685 50685 50685 50685 50685 50685
41497 174 12389 8382
41497 174 1273 12389 3203
41497 174 1299 12389 49210
41497 174 20485 15774 15774 15774 12389 21487
41497 174 3356 12389 13118
41497 174 3356 12389 29076 41435 197901
41497 174 3356 12389 3203
41497 174 3356 12389 34757 33871 49613
41497 174 3356 12389 58228
41497 174 3356 12389 60280 60330 50685
41497 174 3356 12389 8382
41497 174 3356 20485 15774 15774 15774 12389 21487
41497 174 6453 12389 3203
41497 174 6762 12389 3203
41497 3257 12389 29049 6736 25184 29079
41497 3257 12389 34757 33871 49613
41497 3257 12389 5563 56947 56947
41497 3257 12389 60280 60330 50685
41497 3257 12389 60280 60330 50685 50685 50685 50685 50685 50685 50685 50685 50685
41497 3257 12389 8382
41497 3257 1273 12389 34757 33871 49613
41497 3257 1273 12389 5563 56947 56947
41497 3257 3491 12389 13118
41497 3257 3491 12389 3203
41497 3257 3491 12389 49210
41497 6939 12389 12883 12593
41497 6939 12389 201582 201582 201582 201582
41497 6939 12389 2854 41060 41060
41497 6939 12389 29049 6736 25184
41497 6939 12389 3203
41497 6939 12389 42610 29069 41842 41842 6880 6880 6880 6880 5461
41497 6939 12389 44237 44237 13118
41497 6939 12389 44237 44237 44237 13118
41497 6939 12389 5563 56947 56947
41497 6939 12389 60280 60330 12406 50685 50685 50685 50685 50685 50685 50685
41497 6939 12389 60280 60330 50685 50685 50685 50685 50685 50685 50685 50685 50685
41695 174 174 12389 60280 60330 12406 50685
41695 174 174 12389 60280 60330 12406 50685 50685 50685 50685 50685 50685 50685
41695 174 174 1299 12389 49210
41695 174 174 1299 20485 15774 15774 15774 12389 21487
41695 174 174 20485 15774 15774 15774 12389 21487
41695 174 174 3356 12389 34757 33871 49613
41695 174 174 3356 12389 58228
41695 174 174 3356 12389 8382
41695 6067 6067 6067 6067 6067 6067 286 3356 12389 3203
41695 6067 6067 6067 6067 6067 6067 286 701 1273 12389 3203
41695 6067 6067 6067 6067 6067 6067 2914 12389 13118
41695 6067 6067 6067 6067 6067 6067 2914 1299 12389 49210
41695 6067 6067 6067 6067 6067 6067 2914 1299 12389 58228
41695 6067 6067 6067 6067 6067 6067 2914 1299 20485 15774 15774 15774 12389 21487
41695 6067 6067 6067 6067 6067 6067 2914 174 12389 49210
41695 6067 6067 6067 6067 6067 6067 2914 3356 12389 3203
41695 6067 6067 6067 6067 6067 6067 2914 3356 12389 34757 33871 49613
41695 6067 6067 6067 6067 6067 6067 2914 3356 12389 60280 60330 50685
41695 6067 6067 6067 6067 6067 6067 2914 3356 12389 8382
41695 6067 6067 6067 6067 6067 6067 2914 3491 12389 3203
41695 6067 6067 6067 6067 6067 6067 2914 6453 12389 3203
41695 6067 6067 6067 6067 6067 6067 2914 6762 12389 3203
41695 6067 6067 6067 6067 6067 6067 3491 20485 20485 15774 15774 15774 12389 21487
41695 6067 6067 6067 6067 6067 6067 6939 12389 13118
41695 6067 6067 6067 6067 6067 6067 6939 12389 13118 13118
41695 6067 6067 6067 6067 6067 6067 6939 12389 3203
41695 6067 6067 6067 6067 6067 6067 6939 12389 34757 33871 49613
41695 6067 6067 6067 6067 6067 6067 6939 12389 58228
41695 6067 6067 6067 6067 6067 6067 6939 12389 60280 60330 50685
41695 6067 6067 6067 6067 6067 6067 6939 12389 60280 60330 50685 50685 50685 50685 50685 50685 50685 50685 50685
41695 6067 6067 6067 6067 6067 6067 6939 12389 8382
41695 6939 12389 12883 12593
41695 6939 12389 201776 196991
41695 6939 12389 2854 41060 41060
41695 6939 12389 29049 6736 62153
41695 6939 12389 29076 41435 197901
41695 6939 12389 3203
41695 6939 12389 44237 44237 13118
41695 6939 12389 44237 44237 44237 13118
41695 6939 12389 5563 56947 56947
41695 6939 12389 60280 60330 50685 50685 50685 50685 50685 50685 50685 50685 50685
41695 8468 12389 34757 33871 49613
41695 8468 12389 58228
41695 8468 20485 15774 15774 15774 12389 21487
41695 8468 3491 20485 20485 15774 15774 15774 12389 21487
41695 8468 6939 12389 49210
41695 8468 6939 12389 8382
4181 1299 12389 34757 33871 49613
4181 1299 12389 49210
4181 1299 12389 5563 56947 56947
4181 1299 12389 60280 60330 50685 50685 50685 50685 50685 50685 50685 50685 50685
4181 1299 12389 8382
4181 1299 1273 12389 34757 33871 49613
4181 1299 1273 12389 5563 56947 56947
4181 1299 174 12389 3203
4181 1299 174 12389 49210
4181 1299 174 12389 60280 60330 12406 50685
4181 1299 3356 12389 3203
4181 1299 3356 12389 34757 33871 49613
4181 1299 3356 12389 58228
4181 1299 3356 12389 60280 60330 50685
4181 2914 1273 12389 3203
4181 2914 1299 12389 34757 33871 49613
4181 2914 1299 12389 49210
4181 2914 1299 12389 58228
4181 2914 1299 12389 60280 60330 50685
4181 2914 174 12389 3203
4181 2914 174 12389 5563 56947 56947
4181 2914 3356 12389 13118
4181 2914 3356 12389 29076 41435 197901
4181 2914 3356 12389 3203
4181 2914 3356 12389 34757 33871 49613
4181 2914 3356 12389 58228
4181 2914 3356 12389 8382
4181 2914 3491 12389 3203
4181 2914 3491 12389 49210
4181 2914 6453 12389 13118
4181 2914 6453 12389 3203
4181 2914 6762 12389 3203
4181 3356 12389 3203
4181 3356 12389 58228
4181 3356 12389 61431
4181 3356 12389 8382
4181 3356 1299 12389 34757 33871 49613
4181 3356 1299 12389 49210
4181 3356 1299 12389 58228
4181 3356 1299 12389 60280 60330 50685
4181 3356 174 12389 13118
4181 3356 174 12389 34757 33871 49613
4181 3356 174 12389 60280 60330 50685
4181 3356 174 12389 8382
4181 3356 3257 12389 60280 60330 50685
4181 3356 3257 12389 8382
4181 3356 6453 12389 13118
4181 3356 6762 12389 13118
4181 3356 6762 12389 3203
4181 3356 6939 12389 13118
4181 3356 6939 12389 3203
4181 3356 6939 12389 49210
4181 3491 20485 20485 15774 15774 15774 12389 21487
4181 6939 12389 12685 60287 60287 60287 60287
4181 6939 12389 201776 196991
4181 6939 12389 2854 41060 41060
4181 6939 12389 29049 20771 20771 25249 35805 200536
4181 6939 12389 29049 6736 25184
4181 6939 12389 29049 6736 25184 29079
4181 6939 12389 29049 6736 62153
4181 6939 12389 3203
4181 6939 12389 42610 29069 41842 41842 6880 6880 6880 6880 5461
4181 6939 12389 5563 56947 56947
4181 6939 12389 60280 60330 12406 50685
4181 6939 12389 60280 60330 50685 50685 50685 50685 50685 50685 50685 50685 50685
4181 6939 12389 61431 61431 61431
41811 174 12389 13118
41811 174 12389 29049 6736 62153
41811 174 12389 3203
41811 174 12389 49210
41811 174 12389 60280 60330 12406 50685
41811 174 12389 60280 60330 50685
41811 174 1273 12389 3203
41811 174 1299 12389 49210
41811 174 1299 20485 15774 15774 15774 12389 21487
41811 174 20485 15774 15774 15774 12389 21487
41811 174 3356 12389 3203
41811 174 3356 12389 34757 33871 49613
41811 174 3356 12389 58228
41811 174 3356 12389 60280 60330 50685
41811 174 3356 20485 15774 15774 15774 12389 21487
41811 3356 12389 13118 13118
41811 3356 12389 29076 41435 197901
41811 3356 12389 3203
41811 3356 12389 34757 33871 49613
41811 3356 12389 58228
41811 3356 12389 8382
41811 3356 1273 12389 3203
41811 3356 1299 12389 34757 33871 49613
41811 3356 1299 12389 58228
41811 3356 1299 12389 60280 60330 12406 50685 50685 50685 50685 50685 50685 50685
41811 3356 174 12389 13118
41811 3356 174 12389 34757 33871 49613
41811 3356 174 12389 8382
41811 3356 20485 15774 15774 15774 12389 21487
41811 3356 6453 12389 13118
41811 3356 6453 12389 3203
41811 3356 6762 12389 13118
41811 3356 6762 12389 49210
41811 3356 6939 12389 13118
41811 3356 6939 12389 3203
41811 6939 12389 12685 60287
41811 6939 12389 12883 12593
41811 6939 12389 201582 201582 201582 201582
41811 6939 12389 201776 196991
41811 6939 12389 2854 41060 41060
41811 6939 12389 29049 6736 62153
41811 6939 12389 29076 41435 197901
41811 6939 12389 3203
41811 6939 12389 44237 44237 13118
41811 6939 12389 44237 44237 44237 13118
41811 6939 12389 5563 56947 56947
41811 6939 12389 60280 60330 50685 50685 50685 50685 50685 50685 50685 50685 50685
42541 174 12389 2854 41060 41060
42541 174 12389 29049 6736 62153
42541 174 12389 29076 41435 197901
42541 174 12389 3203
42541 174 12389 49210
42541 174 12389 60280 60330 12406 50685
42541 174 12389 60280 60330 12406 50685 50685 50685 50685 50685 50685 50685
42541 174 12389 8382
42541 174 1273 12389 3203
42541 174 1299 12389 49210
42541 174 1299 20485 15774 15774 15774 12389 21487
42541 174 20485 15774 15774 15774 12389 21487
42541 174 3356 12389 13118
42541 174 3356 12389 3203
42541 174 3356 12389 34757 33871 49613
42541 174 3356 12389 58228
42541 174 3356 12389 60280 60330 50685
42541 174 3356 12389 8382
42541 174 3356 20485 15774 15774 15774 12389 21487
42541 174 6762 12389 3203
42541 3356 12389 13118
42541 3356 12389 13118 13118
42541 3356 12389 29076 41435 197901
42541 3356 12389 3203
42541 3356 12389 34757 33871 49613
42541 3356 12389 58228
42541 3356 1273 12389 13118
42541 3356 1273 12389 3203
42541 3356 1273 12389 34757 33871 49613
42541 3356 1299 12389 34757 33871 49613
42541 3356 1299 12389 49210
42541 3356 1299 12389 58228
42541 3356 1299 12389 60280 60330 12406 50685
42541 3356 1299 12389 60280 60330 12406 50685 50685 50685 50685 50685 50685 50685
42541 3356 1299 12389 60280 60330 50685 50685 50685 50685 50685 50685 50685 50685 50685
42541 3356 1299 12389 8382
42541 3356 174 12389 13118
42541 3356 174 12389 29076 41435 197901
42541 3356 174 12389 34757 33871 49613
42541 3356 174 12389 60280 60330 50685
42541 3356 174 12389 60280 60330 50685 50685 50685 50685 50685 50685 50685 50685 50685
42541 3356 174 12389 8382
42541 3356 20485 15774 15774 15774 12389 21487
42541 3356 3257 12389 60280 60330 50685
42541 3356 3257 12389 8382
42541 3356 6453 12389 13118
42541 3356 6453 12389 3203
42541 3356 6762 12389 13118
42541 3356 6762 12389 3203
42541 3356 6939 12389 13118
42541 3356 6939 12389 3203
42541 3356 6939 12389 8382
42541 6939 12389 201582 201582 201582 201582
42541 6939 12389 2854 41060 41060
42541 6939 12389 29049 6736 25184
42541 6939 12389 29049 6736 25184 29079
42541 6939 12389 29076 41435 197901
42541 6939 12389 3203
42541 6939 12389 44237 44237 13118
42541 6939 12389 44237 44237 44237 13118
42541 6939 12389 60280 60330 50685 50685 50685 50685 50685 50685 50685 50685 50685
43100 6939 12389 12685 60287
43100 6939 12389 12685 60287 60287 60287 60287
43100 6939 12389 2854 41060 41060
43100 6939 12389 29049 6736 25184 29079
43100 6939 12389 29076 61037 61037
43100 6939 12389 3203
43100 6939 12389 34757 33871 49613
43100 6939 12389 5553
43100 6939 12389 5563 56947 56947
43100 6939 12389 60280 60330 12406 50685
43100 6939 12389 60280 60330 12406 50685 50685 50685 50685 50685 50685 50685
43100 6939 12389 60280 60330 50685 50685 50685 50685 50685 50685 50685 50685 50685
43100 6939 12389 62067 28840
45177 1299 12389 49210
45177 1299 12389 8382
45177 1299 174 12389 3203
45177 1299 3356 12389 3203
45177 3356 12389 21378
45177 3356 12389 3203
45177 3356 12389 34168
45177 3356 12389 34757 33871 49613
45177 3356 12389 44237 8570
45177 3356 12389 58197
45177 3356 12389 58228
45177 3356 1299 12389 8382
45177 3356 20485 15774 15774 15774 12389 21487
45177 3356 6453 12389 3203
45177 3356 6762 12389 3203
45177 3356 6939 12389 13118
45177 3356 6939 12389 8382
45177 4436 12389 60280 60330 50685
45177 4436 12389 60280 60330 50685 50685 50685 50685 50685 50685 50685 50685 50685
45177 4436 12389 8382
45177 4436 1299 20485 15774 15774 15774 12389 21487
45177 4436 3356 20485 15774 15774 15774 12389 21487
45177 4436 3491 12389 3203
45177 4436 6453 12389 60280 60330 50685
45177 6453 12389 12389 12389 12389 12389 12389 12668 56947 56947 56947 56947 56947 56947 56947
45177 6453 12389 3203
45177 6453 12389 60280 60330 50685 50685 50685 50685 50685 50685 50685 50685 50685
45177 6453 20485 15774 15774 15774 12389 21487
45177 6453 3491 12389 13118
45177 6453 3491 12389 3203
45177 6453 3491 12389 8382
45177 703 3491 12389 29049 6736 62153
45177 703 3491 12389 3203
45177 703 3491 12389 34757 33871 49613
45177 703 3491 12389 49210
45177 703 3491 12389 5563 56947 56947
45177 703 3491 12389 58228
45177 703 6453 12389 3203
45177 703 6453 12389 49210
45177 703 6939 12389 13118
45177 703 6939 12389 13118 13118
45177 703 6939 12389 3203
45177 703 6939 12389 44237 15468
45177 703 6939 12389 8382
45177 703 701 1273 12389 3203
45177 703 701 1299 12389 34757 33871 49613
45177 703 701 1299 12389 49210
45177 703 701 1299 12389 58228
45177 703 701 174 12389 3203
45177 703 701 3356 12389 8382
45177 703 701 6453 12389 3203
45177 703 7473 12389 3203
45177 703 7473 1299 174 12389 3203
45177 703 7473 3356 12389 3203
45177 703 7473 3356 12389 8382
45177 703 7473 3356 20485 15774 15774 15774 12389 21487
45177 703 7473 3491 12389 3203
45177 8359 8359 8359 41209 8359 12389 58197
45352 12389 201582 201582 201582 201582
45352 12389 3203
45352 12389 5563 56947 56947
45352 1299 174 12389 3203
45352 1299 3356 12389 3203
45352 1299 3356 12389 34757 33871 49613
45352 1299 3356 20485 15774 15774 15774 12389 21487
45352 2518 1299 12389 49210
45352 2518 1299 20485 15774 15774 15774 12389 21487
45352 2518 2516 12389 3203
45352 2518 2914 20485 15774 15774 15774 12389 21487
45352 2518 6939 12389 13118
45352 2518 6939 12389 3203
45352 2518 6939 12389 34757 33871 49613
45352 2914 1273 12389 3203
45352 2914 1299 12389 58228
45352 2914 174 12389 3203
45352 2914 3356 12389 3203
45352 2914 6453 12389 3203
45352 3491 12389 13118
45352 3491 12389 3203
45352 3491 12389 58228
45352 3491 1273 12389 3203
45352 3491 1299 12389 34757 33871 49613
45352 3491 174 12389 29049 6736 62153
45352 3491 174 12389 34757 33871 49613
45352 3491 174 12389 49210
45352 3491 174 12389 58228
45352 3491 3257 12389 8382
45352 3491 3356 12389 60280 60330 50685
45352 3491 3356 174 12389 34757 33871 49613
45352 3491 6762 12389 3203
45352 3491 6939 12389 3203
45352 38001 41095 3491 174 12389 49210
45352 38001 41095 3491 174 12389 58228
45352 38001 41095 3491 3356 12389 60280 60330 50685
45352 6939 12389 13118
45352 6939 12389 3203
4589 12389 12685 60287 60287 60287 60287
4589 12389 29049 20771 20771 25249 16010 35805 200536
4589 12389 29049 20771 20771 47872 6762 35805 200536
4589 12389 42014 197193
4589 12389 51932
4589 12389 60280 60330 12406 50685 50685 50685 50685 50685 50685 50685
4589 12389 60280 60330 50685 50685 50685 50685 50685 50685 50685 50685 50685
4589 2914 1273 12389 13118
4589 2914 1273 12389 3203
4589 2914 1299 12389 34757 33871 49613
4589 2914 1299 12389 49210
4589 2914 1299 12389 58228
4589 2914 1299 20485 15774 15774 15774 12389 21487
4589 2914 174 12389 13118
4589 2914 174 12389 49210
4589 2914 174 12389 58228
4589 2914 3356 12389 3203
4589 2914 3356 12389 34757 33871 49613
4589 2914 3356 12389 58228
4589 2914 3356 12389 60280 60330 50685
4589 2914 3356 12389 8382
4589 2914 3356 20485 15774 15774 15774 12389 21487
4589 2914 3491 12389 13118
4589 2914 3491 12389 3203
4589 2914 3491 12389 49210
4589 2914 6453 12389 13118
4589 2914 6453 12389 3203
4589 2914 6762 12389 13118 13118
4589 2914 6762 12389 3203
4589 3257 12389 29049 6736 25184
4589 3257 12389 29049 6736 25184 29079
4589 3257 12389 8382
4589 3257 1273 12389 34757 33871 49613
4589 3257 174 12389 58228
4589 3257 3356 12389 34757 33871 49613
4589 3257 3356 12389 8382
4589 3257 3491 12389 13118
4589 3257 3491 12389 8382
4589 3491 20485 20485 15774 15774 15774 12389 21487
4589 6939 12389 29049 6736 25184
4589 6939 12389 29049 6736 25184 29079
4589 6939 12389 34757 33871 49613
4589 6939 12389 51932
4589 6939 12389 8382
45896 174 12389 15757 15454
45896 174 12389 203344
45896 174 12389 29076 41435 197901
45896 174 12389 34757 33871 49613
45896 174 12389 49210
45896 174 12389 51932
45896 174 12389 58228
45896 174 20485 15774 15774 15774 12389 21487
45896 174 3356 12389 34757 33871 49613
45896 174 3356 12389 8382
45896 3549 3356 12389 29076 41435 197901
45896 3549 3356 12389 34757 33871 49613
45896 3549 3356 20485 15774 15774 15774 12389 21487
45896 6939 12389 12685 60287 60287 60287 60287
45896 6939 12389 2854 41060 41060
45896 6939 12389 3203
45896 6939 12389 42014 197193
45896 6939 12389 60280 60330 12406 50685 50685 50685 50685 50685 50685 50685
45896 6939 12389 60280 60330 50685 50685 50685 50685 50685 50685 50685 50685 50685
45896 6939 12389 61431 61431 61431
4608 1221 4637 12389 12685 60287 60287 60287 60287
4608 1221 4637 12389 2854 41060 41060
4608 1221 4637 12389 42014 197193
4608 1221 4637 12389 51932
4608 1221 4637 12389 60280 60330 50685 50685 50685 50685 50685 50685 50685 50685 50685
4608 1221 4637 12389 61431 61431 61431
4608 1221 4637 1239 174 12389 3203
4608 1221 4637 1239 3356 12389 3203
4608 1221 4637 1273 12389 39442 58084
4608 1221 4637 174 12389 13118
4608 1221 4637 174 12389 3203
4608 1221 4637 174 12389 34757 33871 49613
4608 1221 4637 174 12389 49210
4608 1221 4637 3356 12389 58228
4608 1221 4637 3356 20485 15774 15774 15774 12389 21487
4608 1221 4637 3491 12389 3203
4608 1221 4637 3491 12389 49210
4608 1221 4637 3491 3491 12389 13118
4608 1221 4637 3491 3491 12389 3203
4608 24130 7545 1299 174 12389 3203
4608 24130 7545 1299 3356 12389 3203
4608 24130 7545 6453 12389 13118
4608 24130 7545 6453 12389 3203
4608 24130 7545 6453 12389 34757 33871 49613
4608 24130 7545 6453 12389 8382
4608 24130 7545 6453 3356 12389 3203
4608 24130 7545 6453 3491 12389 13118
4608 24130 7545 6453 3491 12389 3203
4608 24130 7545 6939 12389 3203
4608 24130 7545 6939 1299 174 12389 3203
4608 24130 7545 6939 3356 12389 3203
4608 24130 7545 6939 3491 12389 3203
4608 24130 7545 6939 6762 12389 3203
46450 1299 12389 29049 6736 25184 29079
46450 1299 12389 49210
46450 1299 1273 12389 12685 60287
46450 174 12389 201776 196991
46450 174 12389 34757 33871 49613
46450 174 12389 5563 56947 56947
46450 174 12389 60280 60330 50685 50685 50685 50685 50685 50685 50685 50685 50685
46450 174 12389 8382
46450 174 1299 12389 49210
46450 174 1299 20485 15774 15774 15774 12389 21487
46450 174 20485 15774 15774 15774 12389 21487
46450 174 3356 12389 34757 33871 49613
46450 174 3356 12389 58228
46450 174 3356 12389 8382
46450 174 3356 20485 15774 15774 15774 12389 21487
46450 174 3491 20485 20485 15774 15774 15774 12389 21487
46450 2914 3491 12389 49210
46450 3257 12389 29049 6736 25184
46450 3257 12389 39442 58084
46450 3257 12389 60280 60330 50685
46450 3257 12389 60280 60330 50685 50685 50685 50685 50685 50685 50685 50685 50685
46450 3257 174 12389 58228
46450 3257 3491 12389 3203
46450 3356 12389 12730
46450 3356 12389 13118
46450 3356 12389 15632
46450 3356 12389 21378
46450 3356 12389 24699
46450 3356 12389 29076 41435 197901
46450 3356 12389 34267
46450 3356 12389 34757 33871 49613
46450 3356 12389 41134
46450 3356 12389 44237
46450 3356 12389 44237 13118
46450 3356 12389 44237 15468
46450 3356 12389 44237 35125
46450 3356 12389 44237 8675
46450 3356 12389 60280 60330 50685
46450 3356 1299 12389 34757 33871 49613
46450 3356 1299 12389 58228
46450 3356 174 12389 34757 33871 49613
46450 3356 174 12389 49210
46450 3356 174 12389 8382
46450 6461 6762 12389 13118
46450 6939 12389 13118 13118
46450 6939 12389 29049 6736 25184
46450 6939 12389 29049 6736 62153
4739 1299 12389 12883 12593
4739 1299 12389 5563 56947 56947
4739 20485 15774 15774 15774 12389 21487
4739 3491 12389 12685 60287 60287 60287 60287
4739 3491 12389 201582 201582 201582 201582
4739 3491 12389 2854 41060 41060
4739 3491 12389 42014 197193
4739 6939 12389 201582 201582 201582 201582
4739 6939 12389 2854 41060 41060
4739 6939 12389 29049 20771 20771 25249 35805 200536
4739 6939 12389 29049 6736 25184
4739 6939 12389 29049 6736 25184 29079
4739 6939 12389 29049 6736 62153
4739 6939 12389 29076 199394
4739 6939 12389 34757 33871 49613
4739 6939 12389 39442 58084
4739 6939 12389 42014 197193
4739 6939 12389 51932
4739 6939 12389 5563 56947 56947
4739 6939 12389 60280 60330 50685
4739 6939 12389 60280 60330 50685 50685 50685 50685 50685 50685 50685 50685 50685
4739 6939 12389 8382
4739 7545 1299 12389 12685 60287
4739 7545 1299 20485 15774 15774 15774 12389 21487
4739 7545 1299 3356 12389 58228
4739 7545 1299 3356 12389 60280 60330 50685
4739 7545 6453 12389 12389 12389 12389 12389 12389 42610 29069 41842 41842 6880 6880 6880 6880 5461
4739 7545 6453 12389 12685 60287
4739 7545 6453 12389 12685 60287 60287 60287 60287
4739 7545 6453 12389 15757 15454
4739 7545 6453 12389 29049 6736 25184
4739 7545 6453 12389 29049 6736 25184 29079
4739 7545 6453 12389 34757 33871 49613
4739 7545 6453 12389 42014 197193
4739 7545 6453 12389 44237 15468
4739 7545 6453 12389 5563 56947 56947
4739 7545 6453 12389 58228
4739 7545 6453 12389 60280 60330 12406 50685 50685 50685 50685 50685 50685 50685
4739 7545 6453 12389 60280 60330 50685 50685 50685 50685 50685 50685 50685 50685 50685
4739 7545 6453 12389 8382
4739 7545 6453 20485 15774 15774 15774 12389 21487
4739 7545 6453 3356 20485 15774 15774 15774 12389 21487
4739 7545 6453 3491 12389 15757 15454
4739 7545 6453 3491 12389 203344
4739 7545 6453 3491 12389 29076 41435 197901
4739 7545 6453 3491 12389 34757 33871 49613
4739 7545 6453 3491 12389 49210
4739 7545 6453 3491 12389 5563 56947 56947
4739 7545 6453 3491 12389 58228
4739 7545 6453 3491 12389 8382
4739 7545 6939 12389 42610 29069 41842 41842 6880 6880 6880 6880 5461
4739 7545 6939 12389 44237 15468
4777 2497 12389 13118
4777 2497 12389 3203
4777 2497 1273 12389 3203
4777 2497 2914 1299 12389 58228
4777 2497 2914 174 12389 3203
4777 2497 2914 3356 12389 60280 60330 50685
4777 2497 2914 3491 12389 3203
4777 2497 2914 6762 12389 3203
4777 2497 3356 12389 13118
4777 2497 3356 12389 3203
4777 2497 3356 12389 34757 33871 49613
4777 2497 3356 20485 15774 15774 15774 12389 21487
4777 2497 3491 12389 13118
4777 2497 3491 12389 29076 41435 197901
4777 2497 3491 12389 3203
4777 2497 3491 12389 49210
4777 2497 3491 12389 58228
4777 2497 6453 12389 3203
4777 2497 6939 12389 13118
4777 2497 6939 12389 3203
4777 2497 701 1273 12389 3203
4777 2497 701 1299 12389 58228
4777 2497 701 174 12389 3203
4777 2497 701 3356 12389 8382
4777 2497 701 6453 12389 3203
4777 2516 12389 12389 12389 41268
4777 2516 12389 12685 60287 60287 60287 60287
4777 2516 12389 201582 201582 201582 201582
4777 2516 12389 3203
4777 2516 12389 42014 197193
4777 2516 12389 42610 29069 41842 41842 6880 6880 6880 6880 5461
4777 2516 12389 60280 60330 12406 50685 50685 50685 50685 50685 50685 50685
4777 2516 12389 60280 60330 50685 50685 50685 50685 50685 50685 50685 50685 50685
4777 2516 3491 12389 12685 60287
4777 2516 3491 12389 15757 15454
4777 2516 3491 12389 201582 201582 201582 201582
4777 2516 3491 12389 203344
4777 2516 3491 12389 29049 6736 25184
4777 2516 3491 12389 29049 6736 25184 29079
4777 2516 3491 12389 29049 6736 62153
4777 2516 3491 12389 34757 33871 49613
4777 2516 3491 12389 49210
4777 2516 3491 12389 5563 56947 56947
4777 2516 3491 12389 58228
4777 2516 3491 12389 62067 28840
4777 2516 3491 12389 8382
4777 2516 6453 12389 3203
4777 2516 6453 12389 60280 60330 12406 50685
4777 2516 6762 12389 13118
4777 2516 6762 12389 3203
4777 2516 6762 12389 60280 60330 12406 50685
4777 2516 6762 12389 60280 60330 12406 50685 50685 50685 50685 50685 50685 50685
4777 2516 6762 12389 60280 60330 50685
4777 2516 6762 12389 60280 60330 50685 50685 50685 50685 50685 50685 50685 50685 50685
4777 2516 6762 20485 15774 15774 15774 12389 21487
47872 12956 1273 12389 3203
47872 12956 1299 12389 58228
47872 12956 1299 20485 15774 15774 15774 12389 21487
47872 12956 174 12389 3203
47872 12956 2914 12389 13118
47872 12956 3257 12389 29049 6736 25184 29079
47872 12956 3356 12389 3203
47872 12956 3356 12389 58228
47872 12956 3356 20485 15774 15774 15774 12389 21487
47872 12956 6453 12389 3203
47872 12956 6695 12389 3203
47872 12956 6762 12389 3203
47872 12956 6762 20485 15774 15774 15774 12389 21487
47872 12956 6939 12389 13118
47872 12956 6939 12389 3203
47872 2914 12389 13118
47872 2914 1273 12389 3203
47872 2914 1299 12389 49210
47872 2914 1299 12389 58228
47872 2914 1299 20485 15774 15774 15774 12389 21487
47872 2914 174 12389 29049 6736 25184
47872 2914 174 12389 3203
47872 2914 20485 15774 15774 15774 12389 21487
47872 2914 3356 12389 3203
47872 2914 3491 12389 3203
47872 2914 3491 12389 49210
47872 2914 6453 12389 3203
47872 3257 12389 29049 6736 25184 29079
47872 3257 12389 39442 58084
47872 3257 12389 8382
47872 3356 12389 12730
47872 3356 12389 13118
47872 3356 12389 196747
47872 3356 12389 21017
47872 3356 12389 21378
47872 3356 12389 24699
47872 3356 12389 25515
47872 3356 12389 3203
47872 3356 12389 34267
47872 3356 12389 35400
47872 3356 12389 35516
47872 3356 12389 41134
47872 3356 12389 44237 13118
47872 3356 12389 44237 15468
47872 3356 12389 44237 29456
47872 3356 12389 44237 35125
47872 3356 12389 44237 8570
47872 3356 12389 44237 8675
47872 3356 12389 5553
47872 3356 12389 61431 61431 61431
47872 3356 1273 12389 13118
47872 3356 1273 12389 3203
47872 3356 1273 12389 34757 33871 49613
47872 3356 1299 12389 49210
47872 3356 1299 12389 8382
47872 3356 1299 20485 15774 15774 15774 12389 21487
47872 3356 174 12389 13118
47872 3356 174 12389 29076 41435 197901
47872 3356 174 12389 60280 60330 50685
47872 3356 174 12389 8382
47872 3356 3257 12389 60280 60330 50685
47872 3356 6453 12389 13118
47872 3356 6453 12389 3203
47872 3356 6762 12389 13118
47872 3356 6762 12389 3203
47872 3356 6939 12389 13118
47872 3356 6939 12389 3203
47872 39442 12389 20485 15974 58084 58084 58084 58084 58084 58084 58084
47872 6762 12389 13118
47872 6762 12389 3203
47872 6762 12389 39442 58084
47872 6762 12389 49210
47872 6762 12389 8382
47872 6762 1273 12389 3203
47872 6762 1299 12389 60280 60330 12406 50685 50685 50685 50685 50685 50685 50685
47872 6762 174 12389 3203
47872 6762 174 12389 49210
47872 6762 174 12389 60280 60330 50685
47872 6762 20485 15774 15774 15774 12389 21487
47872 6762 3356 12389 13118
47872 6762 3356 12389 3203
47872 6762 3356 12389 58228
47872 6762 3356 20485 15774 15774 15774 12389 21487
47872 6762 3491 12389 3203
47872 6939 12389 3203
4826 1299 12389 58197
4826 1299 174 12389 3203
4826 1299 20485 15774 15774 15774 12389 21487
4826 1299 3356 12389 3203
4826 15412 12389 12730
4826 15412 12389 12883 41375
4826 15412 12389 15632
4826 15412 12389 196747
4826 15412 12389 25515
4826 15412 12389 34757 33871 49613
4826 15412 12389 44237
4826 15412 12389 60280 60330 50685 50685 50685 50685 50685 50685 50685 50685 50685
4826 174 12389 3203
4826 174 12389 49210
4826 174 12389 58228
4826 174 3356 12389 3203
4826 174 6453 12389 3203
4826 174 6762 12389 3203
4826 2828 3356 12389 3203
4826 3257 3491 12389 3203
4826 3491 12389 15757 15454
4826 3491 12389 201776 196991
4826 3491 12389 2854 41060 41060
4826 3491 12389 5563 47740
4826 6939 12389 12883 12593
4826 6939 12389 13118
4826 6939 12389 3203
4826 6939 1299 174 12389 3203
4826 6939 20485 15774 15774 15774 12389 21487
4826 6939 3356 12389 3203
4826 6939 3491 12389 3203
4826 8359 8359 8359 41209 8359 12389 58197
48285 16150 12552 12389 201776 196991
48285 16150 12552 12389 3203
48285 16150 12552 12389 51932
48285 16150 12552 12389 60280 60330 12406 50685 50685 50685 50685 50685 50685 50685
48285 16150 12552 1299 12389 49210
48285 16150 12552 1299 174 12389 3203
48285 16150 12552 1299 20485 15774 15774 15774 12389 21487
48285 16150 12552 1299 3356 12389 3203
48285 16150 12552 1299 3356 12389 60280 60330 50685
48285 16150 12552 1299 3356 12389 8382
48285 16150 12552 1299 3356 20485 15774 15774 15774 12389 21487
48285 16150 12552 3356 12389 13118
48285 16150 12552 3356 12389 3203
48285 16150 12552 3356 1273 12389 3203
48285 16150 12552 3356 1299 12389 34757 33871 49613
48285 16150 12552 3356 1299 12389 58228
48285 16150 12552 3356 174 12389 13118
48285 16150 12552 3356 174 12389 34757 33871 49613
48285 16150 12552 3356 6453 12389 3203
48285 16150 12552 3356 6762 12389 13118
48285 16150 12552 3356 6762 12389 3203
48285 16150 12552 3356 6939 12389 3203
48285 16150 12552 6939 12389 13118
48285 16150 12552 6939 12389 3203
48526 12389 12685 60287 60287 60287 60287
48526 12389 3203
48526 12389 5563 56947 56947
48526 12389 61431 61431 61431
48526 1273 20485 15774 15774 15774 12389 21487
48526 174 12389 13118
48526 174 12389 2854 41060 41060
48526 174 12389 49210
48526 174 12389 8382
48526 174 1273 12389 3203
48526 174 1299 12389 49210
48526 174 20485 15774 15774 15774 12389 21487
48526 174 3356 12389 13118
48526 174 3356 12389 3203
48526 174 3356 12389 34757 33871 49613
48526 174 3356 12389 58228
48526 174 3356 12389 60280 60330 50685
48526 174 6762 12389 3203
48526 3257 3491 12389 3203
48526 3356 12389 3203
48526 3356 12389 50449
48526 3356 1273 12389 3203
48526 3356 174 12389 34757 33871 49613
48526 3356 6453 12389 3203
48526 3356 6762 12389 3203
48526 3356 6939 12389 3203
48526 5511 1273 12389 3203
48526 5511 1299 12389 34757 33871 49613
48526 5511 1299 12389 8382
48526 5511 174 12389 3203
48526 5511 3356 12389 3203
48526 5511 3356 12389 58228
48526 5511 6453 12389 3203
48526 5511 701 1273 12389 3203
48526 6939 12389 13118
48526 6939 12389 3203
48526 6939 12389 34757 33871 49613
48526 6939 12389 58228
49463 13193 12389 13118
49463 13193 12389 3203
49463 13193 12389 8382
49463 13193 1299 12389 49210
49463 13193 1299 174 12389 3203
49463 13193 1299 3356 12389 3203
49463 13193 1299 3356 12389 34757 33871 49613
49463 13193 13193 13193 13193 13193 13193 13193 12389 3203
49463 13193 13193 13193 13193 13193 13193 13193 12389 8382
49463 13193 13193 13193 13193 13193 13193 13193 1299 174 12389 3203
49463 13193 13193 13193 13193 13193 13193 13193 1299 3356 12389 3203
49463 13193 13193 13193 13193 13193 13193 13193 13193 12389 3203
49463 13193 13193 13193 13193 13193 13193 13193 13193 1299 174 12389 3203
49463 13193 13193 13193 13193 13193 13193 13193 13193 1299 3356 12389 3203
49463 13193 13193 13193 13193 13193 13193 13193 3320 3257 12389 8382
49463 13193 13193 13193 13193 13193 13193 13193 3320 3356 12389 3203
49463 13193 13193 13193 13193 13193 13193 13193 3320 6762 12389 58228
49463 13193 20485 15774 15774 15774 12389 21487
49463 13193 3320 1273 12389 49210
49463 13193 3320 1273 12389 60280 60330 50685
49463 13193 3320 3257 12389 34757 33871 49613
49463 13193 3320 3257 12389 39442 58084
49463 13193 3320 3257 12389 5563 56947 56947
49463 13193 3320 3257 12389 58228
49463 13193 3320 3257 12389 8382
49463 13193 3320 3356 12389 3203
49463 13193 3320 6762 12389 58228
49463 174 12389 13118
49463 174 12389 2854 41060 41060
49463 174 12389 29076 41435 197901
49463 174 12389 58228
49463 174 12389 60280 60330 12406 50685
49463 174 12389 60280 60330 12406 50685 50685 50685 50685 50685 50685 50685
49463 174 12389 60280 60330 50685
49463 174 12389 60280 60330 50685 50685 50685 50685 50685 50685 50685 50685 50685
49463 174 12389 8382
49463 174 1273 12389 3203
49463 174 1299 20485 15774 15774 15774 12389 21487
49463 174 20485 15774 15774 15774 12389 21487
49463 174 3356 12389 13118
49463 174 3356 12389 29076 41435 197901
49463 174 3356 12389 3203
49463 174 3356 12389 58228
49463 174 3356 12389 8382
49463 174 3356 20485 15774 15774 15774 12389 21487
49463 174 6453 12389 3203
49463 174 6762 12389 3203
49463 6939 12389 12389 12389 41268
49463 6939 12389 12685 60287 60287 60287 60287
49463 6939 12389 201582 201582 201582 201582
49463 6939 12389 29049 20771 20771 25249 16010 35805 200536
49463 6939 12389 3203
49463 6939 12389 42014 197193
49463 6939 12389 44237 44237 13118
49463 6939 12389 44237 44237 44237 13118
49463 6939 12389 51932
49463 6939 12389 60280 60330 12406 50685 50685 50685 50685 50685 50685 50685
49463 6939 12389 60280 60330 50685 50685 50685 50685 50685 50685 50685 50685 50685
49463 8218 1273 12389 3203
49463 8218 174 12389 3203
49463 8218 174 1273 12389 3203
49463 8218 174 1299 12389 49210
49463 8218 174 3356 12389 3203
49463 8218 174 3356 12389 34757 33871 49613
49463 8218 174 6453 12389 3203
49463 8218 174 6762 12389 3203
49463 8218 20485 15774 15774 15774 12389 21487
49463 8218 6461 1299 12389 34757 33871 49613
49463 8218 6461 1299 12389 49210
49463 8218 6461 174 12389 34757 33871 49613
49463 8218 6461 174 12389 49210
49463 8218 6461 3356 12389 34757 33871 49613
49463 8218 6939 12389 13118
49463 8218 6939 12389 29076 41435 197901
49463 8218 6939 12389 3203
49463 8218 6939 12389 34757 33871 49613
49463 8218 6939 12389 49210
49605 12389 61431 61431 61431
49605 1299 174 12389 49210
49605 1299 174 12389 58228
49605 1299 20485 15774 15774 15774 12389 21487
49605 1299 3356 12389 8382
49605 1299 3356 20485 15774 15774 15774 12389 21487
49605 20485 15774 15774 15774 12389 21487
49605 3257 1299 12389 58228
49605 3257 1299 20485 15774 15774 15774 12389 21487
49605 3257 3491 12389 13118
49605 3257 3491 12389 3203
49605 3257 3491 12389 49210
49605 3356 12389 58228
49605 3356 20485 15774 15774 15774 12389 21487
50300 174 12389 13118
50300 174 12389 3203
50300 174 12389 44237 13118
50300 174 12389 44237 44237 13118
50300 174 12389 49210
50300 174 12389 60280 60330 12406 50685
50300 174 12389 8382
50300 174 1273 12389 3203
50300 174 1299 12389 49210
50300 174 20485 15774 15774 15774 12389 21487
50300 174 2914 12389 13118
50300 174 3356 12389 13118
50300 174 3356 12389 3203
50300 174 3356 12389 34757 33871 49613
50300 174 3356 12389 58228
50300 174 3356 12389 8382
50300 174 3356 20485 15774 15774 15774 12389 21487
50300 174 6453 12389 3203
50300 174 6762 12389 3203
50300 2914 1299 20485 15774 15774 15774 12389 21487
50300 2914 174 12389 34757 33871 49613
50300 2914 174 12389 58228
50300 2914 3356 12389 34757 33871 49613
50300 3356 12389 50449
50300 3356 20485 15774 15774 15774 12389 21487
50300 5580 3257 3491 12389 13118
50300 5580 3257 3491 12389 3203
50300 6939 12389 3203
50304 1299 174 12389 3203
50304 1299 3356 12389 3203
50304 174 12389 13118
50304 174 12389 3203
50304 174 3356 12389 3203
50304 174 6762 12389 3203
50304 42708 12389 2854 41060 41060
50304 42708 12389 3203
50304 42708 12389 61431 61431 61431
50304 42708 1299 12389 34757 33871 49613
50304 42708 1299 12389 49210
50304 42708 1299 12389 58228
50304 42708 1299 174 12389 3203
50304 42708 1299 174 12389 49210
50304 42708 1299 20485 15774 15774 15774 12389 21487
50304 42708 1299 3356 12389 3203
50304 42708 1299 3356 12389 34757 33871 49613
50304 42708 1299 3356 12389 60280 60330 50685
50304 42708 1299 3356 12389 8382
50304 42708 6939 12389 13118
50304 42708 6939 12389 29076 41435 197901
50304 42708 6939 12389 42610 29069 41842 41842 6880 6880 6880 6880 5461
50304 42708 6939 12389 58228
50304 6939 12389 13118
50304 6939 12389 3203
50304 6939 12389 39442 58084
50304 6939 12389 60280 60330 50685 50685 50685 50685 50685 50685 50685 50685 50685
50304 6939 12389 8382
50620 174 12389 13118
50620 174 12389 13118 13118
50620 174 12389 15757 15454
50620 174 12389 201582 201582 201582 201582
50620 174 12389 44237 13118
50620 174 12389 50449
50620 174 12389 60280 60330 12406 50685
50620 174 12389 60280 60330 12406 50685 50685 50685 50685 50685 50685 50685
50620 174 1273 12389 3203
50620 174 1299 12389 49210
50620 174 20485 15774 15774 15774 12389 21487
50620 174 3356 12389 29076 41435 197901
50620 174 3356 12389 3203
50620 174 3356 12389 34757 33871 49613
50620 174 3356 12389 58228
50620 174 3356 12389 60280 60330 50685
50620 174 3356 12389 8382
50620 174 3356 20485 15774 15774 15774 12389 21487
50620 174 6453 12389 3203
50620 174 6762 12389 3203
50620 174 6762 12389 49210
50620 29075 1299 3356 12389 3203
50620 29075 174 12389 3203
50620 29075 174 1273 12389 3203
50620 29075 174 1299 12389 49210
50620 29075 174 3356 12389 29076 41435 197901
50620 29075 174 3356 12389 3203
50620 29075 174 3356 12389 34757 33871 49613
50620 29075 174 3356 12389 58228
50620 29075 174 3356 12389 8382
50620 29075 174 6453 12389 3203
50620 29075 174 6762 12389 3203
50620 29075 5511 174 12389 3203
50620 29075 5511 701 1273 12389 3203
50620 29075 6453 174 12389 3203
50620 29075 6762 12389 3203
50620 29075 6762 1273 12389 3203
50620 29075 6762 174 12389 3203
50620 29075 6762 3491 12389 3203
50620 29075 6939 12389 3203
50620 6939 12389 12389 12389 41268
50620 6939 12389 12685 60287 60287 60287 60287
50620 6939 12389 201582 201582 201582 201582
50620 6939 12389 3203
50620 6939 12389 42014 197193
50620 6939 12389 51932
50620 6939 12389 60280 60330 12406 50685 50685 50685 50685 50685 50685 50685
50620 6939 12389 60280 60330 50685 50685 50685 50685 50685 50685 50685 50685 50685
50763 6939 12389 29554
50763 6939 12389 3203
50763 6939 12389 42610 29069 41842 41842 6880 6880 6880 6880 5461
50763 6939 12389 51011 51011 56690 200734
50763 6939 12389 62122
50763 8943 1299 12389 34757 33871 49613
50763 8943 1299 12389 49210
50763 8943 1299 12389 58228
50763 8943 1299 174 12389 3203
50763 8943 1299 174 12389 34757 33871 49613
50763 8943 1299 20485 15774 15774 15774 12389 21487
50763 8943 1299 3356 12389 3203
50763 8943 1299 3356 12389 34757 33871 49613
50763 8943 1299 3356 12389 58228
50763 8943 2914 12389 13118
50763 8943 2914 1299 12389 49210
50763 8943 2914 1299 12389 58228
50763 8943 2914 3356 12389 13118
50763 8943 2914 3356 12389 3203
50763 8943 2914 3491 12389 3203
50763 8943 2914 6453 12389 3203
50763 8943 6939 12389 29076 41435 197901
50763 8943 6939 12389 3203
51185 174 12389 13118
51185 174 12389 29076 41435 197901
51185 174 12389 3203
51185 174 12389 58228
51185 174 12389 60280 60330 50685
51185 174 1273 12389 3203
51185 174 1299 12389 49210
51185 174 1299 20485 15774 15774 15774 12389 21487
51185 174 20485 15774 15774 15774 12389 21487
51185 174 3356 12389 29076 41435 197901
51185 174 3356 12389 3203
51185 174 3356 12389 34757 33871 49613
51185 174 3356 12389 58228
51185 174 3356 12389 8382
51185 174 3356 20485 15774 15774 15774 12389 21487
51185 174 6453 12389 3203
51185 174 6762 12389 3203
51185 2914 1299 12389 49210
51185 2914 174 12389 3203
51185 2914 3491 12389 3203
51185 3356 12389 3203
51185 3356 1273 12389 3203
51185 3356 6453 12389 3203
51185 3356 6762 12389 3203
51185 3356 6939 12389 3203
51185 6939 12389 2854 41060 41060
51185 6939 12389 3203
51185 6939 12389 42610 29069 41842 41842 6880 6880 6880 6880 5461
51185 6939 12389 60280 60330 12406 50685
51185 6939 12389 60280 60330 50685 50685 50685 50685 50685 50685 50685 50685 50685
51185 6939 12389 61431 61431 61431
513 21320 2603 12389 3203
513 21320 6939 12389 3203
513 21320 6939 12389 34757 33871 49613
513 21320 6939 12389 49210
513 21320 6939 12389 50449
513 21320 6939 12389 58228
513 3320 3320 1273 12389 12685 60287
513 3320 3320 1273 12389 49210
513 3320 3320 1273 12389 60280 60330 50685
513 3320 3320 1299 12389 49210
513 3320 3320 1299 20485 15774 15774 15774 12389 21487
513 3320 3320 3257 12389 34757 33871 49613
513 3320 3320 3257 12389 5563 56947 56947
513 3320 3320 3257 12389 58228
513 3320 3320 3257 12389 8382
513 3320 3320 3356 12389 13118
513 3320 3320 3356 12389 3203
513 3320 3320 3356 20485 15774 15774 15774 12389 21487
513 3320 3320 6453 12389 34757 33871 49613
513 3320 3320 6453 12389 58228
513 3320 3320 6762 20485 15774 15774 15774 12389 21487
513 6730 6730 12389 201776 28761 12507 56663
513 6730 6730 12389 25549 3335
513 6730 6730 12389 30868
513 6730 6730 12389 43530
513 6730 6730 12389 51011 51011 56690
513 6730 6730 12389 51011 51011 56690 200734
513 6730 6730 12389 51932
513 6730 6730 12389 5563 56947 56947
513 6730 6730 12389 61431 61431 61431
513 6730 6730 12389 64439
513 6730 6730 12389 8369 198683
513 6730 6730 174 3356 12389 8382
513 6730 6730 3320 3257 12389 8382
513 6830 6830 1273 12389 3203
513 6830 6830 3356 12389 13118
513 6830 6830 3356 12389 3203
513 6830 6830 6453 12389 3203
513 6830 6830 6939 12389 13118
513 6830 6830 6939 12389 3203
51405 24611 3356 12389 13118
51405 24611 3356 12389 13118 13118
51405 24611 3356 12389 3203
51405 24611 3356 1273 12389 13118
51405 24611 3356 1273 12389 3203
51405 24611 3356 174 12389 13118
51405 24611 3356 174 12389 3203
51405 24611 3356 6453 12389 13118
51405 24611 3356 6453 12389 3203
51405 24611 3356 6762 12389 13118
51405 24611 3356 6762 12389 3203
51405 24611 3356 6939 12389 3203
51405 24611 3549 1273 12389 3203
51405 24611 3549 3356 12389 13118
51405 24611 3549 3356 12389 3203
51405 24611 3549 3356 174 12389 13118
51405 24611 3549 3356 174 12389 3203
51405 24611 3549 3356 6453 12389 3203
51405 24611 3549 3356 6762 12389 3203
51405 24611 3549 3356 6939 12389 3203
51405 24611 6661 12389 13118
51405 24611 6661 12389 49210
51405 24611 6661 12389 50449
51405 24611 6661 12389 60280 60330 50685
51405 24611 6661 12389 8382
51405 24611 6661 174 12389 13118
51405 24611 6661 174 12389 3203
51405 24611 6661 174 12389 34757 33871 49613
51405 24611 6661 174 12389 58228
51405 24611 6661 174 1273 12389 3203
51405 24611 6661 174 1299 12389 49210
51405 24611 6661 174 20485 15774 15774 15774 12389 21487
51405 24611 6661 174 3356 12389 13118
51405 24611 6661 174 3356 12389 29076 41435 197901
51405 24611 6661 174 3356 12389 3203
51405 24611 6661 174 3356 12389 34757 33871 49613
51405 24611 6661 174 3356 12389 58228
51405 24611 6661 174 3356 12389 8382
51405 24611 6661 174 3356 20485 15774 15774 15774 12389 21487
51405 24611 6661 174 6762 12389 3203
51405 24611 6661 20485 15774 15774 15774 12389 21487
51405 24611 6661 2914 12389 13118
51405 24611 6661 2914 174 12389 3203
51405 24611 6661 2914 3356 12389 3203
51405 24611 6661 3257 3491 12389 13118
51405 24611 6661 3257 3491 12389 3203
51405 24611 6661 3320 1273 12389 49210
51405 24611 6661 3320 1273 12389 60280 60330 50685
51405 24611 6661 3320 3257 12389 34757 33871 49613
51405 24611 6661 3320 3257 12389 58228
51405 24611 6661 3320 3356 12389 13118
51405 24611 6661 3491 20485 20485 15774 15774 15774 12389 21487
51405 24611 6661 6695 12389 13118
51405 24611 6661 6695 12389 3203
51405 24611 6661 6939 12389 13118
51405 24611 6661 6939 12389 3203
51405 24611 6939 12389 13118
51405 24611 6939 12389 3203
51405 6939 12389 12389 12389 41268
51405 6939 12389 12685 60287 60287 60287 60287
51405 6939 12389 201582 201582 201582 201582
51405 6939 12389 3203
51405 6939 12389 42014 197193
51405 6939 12389 51932
51405 6939 12389 60280 60330 12406 50685 50685 50685 50685 50685 50685 50685
51405 6939 12389 60280 60330 50685 50685 50685 50685 50685 50685 50685 50685 50685
52720 3549 3356 12389 3203
52720 3549 3356 12389 34757 33871 49613
52720 3549 3356 12389 58228
52720 3549 3356 12389 8382
52720 3549 3356 1273 12389 3203
52720 3549 3356 1299 12389 49210
52720 3549 3356 1299 12389 60280 60330 50685
52720 3549 3356 174 12389 13118
52720 3549 3356 174 12389 58228
52720 3549 3356 20485 15774 15774 15774 12389 21487
52720 3549 3356 6762 12389 3203
52720 3549 3356 6762 12389 49210
52720 3549 3356 6939 12389 3203
52720 3549 6762 12389 2854 41060 41060
52720 3549 6762 12389 29049 6736 25184 29079
52720 3549 6762 12389 3203
52720 3549 6762 12389 42014 197193
52720 3549 6762 12389 51932
52720 3549 6762 12389 60280 60330 50685 50685 50685 50685 50685 50685 50685 50685 50685
52720 52873 12956 1273 12389 3203
52720 52873 12956 1273 12389 34757 33871 49613
52720 52873 12956 174 12389 3203
52720 52873 12956 3257 12389 5563 56947 56947
52720 52873 12956 3257 12389 8382
52720 52873 12956 3356 12389 13118
52720 52873 12956 3356 12389 3203
52720 52873 12956 6453 12389 12685 60287
52720 52873 12956 6453 12389 29049 6736 25184 29079
52720 52873 12956 6453 12389 3203
52720 52873 12956 6453 12389 34757 33871 49613
52720 52873 12956 6453 12389 5563 56947 56947
52720 52873 12956 6695 12389 3203
52720 52873 12956 6762 12389 3203
52720 52873 12956 6939 12389 13118
52720 52873 12956 6939 12389 3203
52720 52873 18881 12956 174 12389 49210
52720 52873 18881 12956 3356 12389 58228
52720 52873 18881 12956 3356 12389 8382
52720 6939 12389 12883 12593
52769 53013 4809 1239 174 12389 3203
52769 53013 4809 1239 3356 12389 3203
52769 53013 4809 1239 3356 20485 15774 15774 15774 12389 21487
52769 53013 4809 12956 3356 12389 13118
52769 53013 4809 1299 12389 5563 56947 56947
52769 53013 4809 1299 20485 15774 15774 15774 12389 21487
52769 53013 4809 1299 3257 12389 8382
52769 53013 4809 1299 3356 20485 15774 15774 15774 12389 21487
52769 53013 4809 16735 6939 12389 12685 60287 60287 60287 60287
52769 53013 4809 16735 6939 12389 29049 20771 20771 25249 35805 200536
52769 53013 4809 16735 6939 12389 5563 56947 56947
52769 53013 4809 16735 6939 12389 60280 60330 12406 50685 50685 50685 50685 50685 50685 50685
52769 53013 4809 16735 6939 12389 60280 60330 50685 50685 50685 50685 50685 50685 50685 50685 50685
52769 53013 4809 16735 6939 12389 61431 61431 61431
52769 53013 4809 3356 12389 42014 197193
52769 53013 4809 4134 1299 12389 49210
52769 53013 4809 4134 174 12389 34757 33871 49613
52769 53013 4809 4134 174 12389 49210
52769 53013 4809 4134 174 20485 15774 15774 15774 12389 21487
52769 53013 4809 4134 3356 12389 15757 15454
52769 53013 4809 4134 3356 12389 203344
52769 53013 4809 4134 3356 12389 34757 33871 49613
52769 53013 4809 4134 3356 12389 58228
52769 53013 4809 4134 3356 12389 8382
52769 53013 4809 4134 3356 20485 15774 15774 15774 12389 21487
52769 53013 4809 4134 701 1299 12389 58228
52769 6939 12389 12883 12593
52863 4809 1239 174 12389 3203
52863 4809 1239 3356 12389 3203
52863 4809 12956 3356 12389 13118
52863 4809 1299 20485 15774 15774 15774 12389 21487
52863 4809 1299 3257 12389 8382
52863 4809 1299 3356 12389 34757 33871 49613
52863 4809 16735 6939 12389 13118
52863 4809 16735 6939 12389 29049 6736 62153
52863 4809 16735 6939 12389 29076 41435 197901
52863 4809 16735 6939 12389 3203
52863 4809 16735 6939 12389 8382
52863 4809 3356 20485 15774 15774 15774 12389 21487
52863 4809 4134 12389 60280 60330 50685
52863 4809 4134 1299 12389 49210
52863 4809 4134 174 12389 34757 33871 49613
52863 4809 4134 174 12389 49210
52863 4809 4134 174 12389 60280 60330 50685
52863 4809 4134 174 12389 60280 60330 50685 50685 50685 50685 50685 50685 50685 50685 50685
52863 4809 4134 3356 12389 58228
52863 4809 4134 3356 12389 8382
52863 4809 4134 3356 20485 15774 15774 15774 12389 21487
52863 4809 4134 701 1299 12389 58228
52863 6762 12389 12685 60287 60287 60287 60287
52863 6762 12389 201582 201582 201582 201582
52863 6762 12389 2854 41060 41060
52863 6762 12389 29049 6736 25184 29079
52863 6762 12389 29076 41435 197901
52863 6762 12389 3203
52863 6762 12389 39442 58084
52863 6762 12389 42014 197193
52863 6762 12389 51932
52863 6762 12389 60280 60330 12406 50685 50685 50685 50685 50685 50685 50685
52863 6762 12389 60280 60330 50685
52863 6762 12389 60280 60330 50685 50685 50685 50685 50685 50685 50685 50685 50685
52863 6762 12389 8382
52863 6762 1273 12389 13118
52863 6762 1273 12389 3203
52863 6762 1299 12389 29049 6736 25184
52863 6762 1299 12389 34757 33871 49613
52863 6762 1299 20485 15774 15774 15774 12389 21487
52863 6762 174 12389 13118
52863 6762 174 12389 29049 6736 25184 29079
52863 6762 174 12389 34757 33871 49613
52863 6762 174 12389 49210
52863 6762 174 12389 58228
52863 6762 3356 12389 13118
52863 6762 3356 12389 29076 41435 197901
52863 6762 3356 12389 3203
52863 6762 3356 12389 34757 33871 49613
52863 6762 3356 12389 58228
52863 6762 3356 12389 8382
52863 6762 3356 20485 15774 15774 15774 12389 21487
52863 6762 3491 12389 13118
52863 6762 3491 12389 3203
52863 6762 6453 12389 13118
52863 6762 6453 12389 3203
52863 6762 6939 12389 13118
52863 6762 6939 12389 3203
52863 6939 12389 12730
52863 6939 12389 12883 12593
52863 6939 12389 29049 6736 25184
52863 6939 12389 29049 6736 25184 29079
52863 6939 12389 29049 6736 62153
52863 6939 12389 3203
52863 6939 12389 5563 56947 56947
52863 6939 12389 60280 60330 50685 50685 50685 50685 50685 50685 50685 50685 50685
52940 28329 262589 1299 174 12389 3203
52940 28329 262589 1299 3356 12389 8382
52940 28329 262589 174 12389 3203
52940 28329 262589 174 1299 12389 49210
52940 28329 262589 174 3356 12389 3203
52940 28329 3549 3356 12389 3203
52940 28329 3549 3356 12389 58228
52940 28329 3549 3356 174 12389 3203
52940 28329 3549 3356 6453 12389 3203
52940 28329 3549 6762 12389 3203
52940 28329 3549 6762 12389 5563 56947 56947
52940 28329 6939 12389 49210
52940 53171 3549 3356 12389 13118
52940 53171 3549 3356 12389 29076 41435 197901
52940 53171 3549 3356 12389 3203
52940 53171 3549 3356 12389 34757 33871 49613
52940 53171 3549 3356 12389 58228
52940 53171 3549 3356 12389 8382
52940 53171 3549 3356 1273 12389 3203
52940 53171 3549 3356 20485 15774 15774 15774 12389 21487
52940 53171 3549 3356 6453 12389 3203
52940 53171 3549 3356 6762 12389 3203
52940 53171 3549 3356 6939 12389 3203
52940 53171 3549 6762 12389 12685 60287
52940 53171 3549 6762 12389 201582 201582 201582 201582
52940 53171 3549 6762 12389 3203
52940 53171 3549 6762 12389 44237 15468
52940 53171 3549 6762 12389 51932
52940 53171 3549 6762 12389 60280 60330 12406 50685 50685 50685 50685 50685 50685 50685
52940 53171 3549 6762 12389 60280 60330 50685 50685 50685 50685 50685 50685 50685 50685 50685
52940 6939 12389 12389 12389 41268
52940 6939 12389 12685 60287 60287 60287 60287
52940 6939 12389 201582 201582 201582 201582
52940 6939 12389 3203
52940 6939 12389 42014 197193
52940 6939 12389 51932
52940 6939 12389 60280 60330 12406 50685 50685 50685 50685 50685 50685 50685
52940 6939 12389 60280 60330 50685 50685 50685 50685 50685 50685 50685 50685 50685
53013 3549 3356 12389 29076 41435 197901
53013 3549 3356 12389 3203
53013 3549 3356 12389 34757 33871 49613
53013 3549 3356 12389 58228
53013 3549 3356 12389 8382
53013 3549 3356 1273 12389 3203
53013 3549 3356 1299 12389 49210
53013 3549 3356 1299 12389 60280 60330 50685
53013 3549 3356 1299 1273 12389 34757 33871 49613
53013 3549 3356 174 12389 58228
53013 3549 3356 20485 15774 15774 15774 12389 21487
53013 3549 3356 3257 12389 8382
53013 3549 3356 6453 12389 3203
53013 3549 3356 6762 12389 3203
53013 3549 3356 6762 12389 49210
53013 3549 3356 6939 12389 3203
53013 3549 6762 12389 12685 60287 60287 60287 60287
53013 3549 6762 12389 201582 201582 201582 201582
53013 3549 6762 12389 42014 197193
53013 3549 6762 12389 51932
53013 3549 6762 12389 60280 60330 12406 50685 50685 50685 50685 50685 50685 50685
53013 3549 6762 12389 60280 60330 50685 50685 50685 50685 50685 50685 50685 50685 50685
53013 4809 1239 174 12389 3203
53013 4809 1239 3356 12389 3203
53013 4809 1239 3356 20485 15774 15774 15774 12389 21487
53013 4809 12956 3356 12389 13118
53013 4809 1299 12389 5563 56947 56947
53013 4809 1299 12389 60280 60330 50685 50685 50685 50685 50685 50685 50685 50685 50685
53013 4809 1299 20485 15774 15774 15774 12389 21487
53013 4809 1299 3257 12389 8382
53013 4809 1299 3356 12389 34757 33871 49613
53013 4809 1299 3356 20485 15774 15774 15774 12389 21487
53013 4809 16735 6939 12389 12685 60287 60287 60287 60287
53013 4809 16735 6939 12389 201776 196991
53013 4809 16735 6939 12389 29049 20771 20771 25249 35805 200536
53013 4809 16735 6939 12389 29049 6736 62153
53013 4809 16735 6939 12389 3203
53013 4809 16735 6939 12389 5563 56947 56947
53013 4809 16735 6939 12389 60280 60330 12406 50685 50685 50685 50685 50685 50685 50685
53013 4809 16735 6939 12389 60280 60330 50685 50685 50685 50685 50685 50685 50685 50685 50685
53013 4809 16735 6939 12389 61431 61431 61431
53013 4809 3356 12389 15757 15454
53013 4809 3356 12389 203344
53013 4809 3356 12389 42014 197193
53013 4809 3356 12389 44237 15468
53013 4809 3356 12389 5563 56947 56947
53013 4809 4134 12389 60280 60330 50685
53013 4809 4134 1299 12389 49210
53013 4809 4134 174 12389 34757 33871 49613
53013 4809 4134 174 12389 49210
53013 4809 4134 174 12389 60280 60330 50685
53013 4809 4134 174 12389 60280 60330 50685 50685 50685 50685 50685 50685 50685 50685 50685
53013 4809 4134 174 20485 15774 15774 15774 12389 21487
53013 4809 4134 3356 12389 15757 15454
53013 4809 4134 3356 12389 203344
53013 4809 4134 3356 12389 34757 33871 49613
53013 4809 4134 3356 12389 58228
53013 4809 4134 3356 12389 8382
53013 4809 4134 3356 20485 15774 15774 15774 12389 21487
53013 4809 4134 701 1299 12389 58228
53013 4809 4766 12389 29049 6736 62153
53013 4809 4766 12389 34757 33871 49613
53067 6939 12389 12389 12389 41268
53067 6939 12389 12685 60287 60287 60287 60287
53067 6939 12389 201582 201582 201582 201582
53067 6939 12389 3203
53067 6939 12389 42014 197193
53067 6939 12389 51932
53067 6939 12389 60280 60330 12406 50685 50685 50685 50685 50685 50685 50685
53067 6939 12389 60280 60330 50685 50685 50685 50685 50685 50685 50685 50685 50685
53070 10429 12956 1273 12389 3203
53070 10429 12956 1299 12389 34757 33871 49613
53070 10429 12956 1299 20485 15774 15774 15774 12389 21487
53070 10429 12956 174 12389 3203
53070 10429 12956 174 12389 49210
53070 10429 12956 2914 12389 25515
53070 10429 12956 2914 12389 35516
53070 10429 12956 2914 12389 5553
53070 10429 12956 3257 12389 60280 60330 50685 50685 50685 50685 50685 50685 50685 50685 50685
53070 10429 12956 3257 12389 61431 61431 61431
53070 10429 12956 3356 12389 15757 15454
53070 10429 12956 3356 12389 203344
53070 10429 12956 3356 12389 3203
53070 10429 12956 3356 12389 60280 60330 50685 50685 50685 50685 50685 50685 50685 50685 50685
53070 10429 12956 3356 12389 61431 61431 61431
53070 10429 12956 6453 12389 12685 60287
53070 10429 12956 6453 12389 3203
53070 10429 12956 6453 12389 34757 33871 49613
53070 10429 12956 6453 12389 39442 58084
53070 10429 12956 6453 12389 5563 56947 56947
53070 10429 12956 6762 20485 15774 15774 15774 12389 21487
53070 10429 12956 6939 12389 13118
53070 10429 12956 6939 12389 3203
53070 12989 16735 6939 12389 3203
53070 12989 6762 12389 3203
53070 12989 6762 1273 12389 3203
53070 12989 6762 3356 12389 3203
53070 12989 6762 3491 12389 3203
53070 12989 6762 6453 12389 3203
53070 12989 6762 6939 12389 3203
53070 6939 12389 12883 12593
53364 3257 12389 12389 12389 12389 12389 12389 42610 29069 41842 41842 6880 6880 6880 6880 5461
53364 3257 12389 12685 60287 60287 60287 60287
53364 3257 12389 201582 201582 201582 201582
53364 3257 12389 29049 20771 20771 25249 16010 35805 200536
53364 3257 12389 29076 41435 197901
53364 3257 12389 51932
53364 3257 12389 5563 56947 56947
53364 3257 12389 60280 60330 12406 50685 50685 50685 50685 50685 50685 50685
53364 3257 12389 60280 60330 50685 50685 50685 50685 50685 50685 50685 50685 50685
53364 3257 12389 8641 31191 61037 61037 61037 61037
53364 3257 1273 12389 34757 33871 49613
53364 3257 1299 12389 34757 33871 49613
53364 3257 1299 12389 49210
53364 3257 1299 20485 15774 15774 15774 12389 21487
53364 3257 174 12389 29049 6736 25184
53364 3257 174 12389 29076 41435 197901
53364 3257 174 12389 34757 33871 49613
53364 3257 174 12389 49210
53364 3257 174 12389 58228
53364 3257 3356 12389 15757 15454
53364 3257 3356 12389 203344
53364 3257 3356 12389 29076 41435 197901
53364 3257 3356 12389 34757 33871 49613
53364 3257 3356 12389 50449
53364 3257 3356 12389 58228
53364 3257 3356 12389 61431
53364 3257 3356 12389 8382
53364 3257 3356 3491 3491 20485 20485 15774 15774 15774 12389 21487
53364 3257 3491 12389 29049 6736 62153
53364 3257 3491 12389 3203
53364 3257 3491 12389 49210
53364 3257 3491 12389 8382
53364 3257 3491 20485 20485 15774 15774 15774 12389 21487
53364 3257 6453 12389 34757 33871 49613
53364 3257 6453 12389 49210
53364 40191 3257 174 12389 29049 6736 25184
53364 40191 3257 3491 12389 3203
53364 40191 3257 3491 12389 49210
53828 1299 12389 196747
53828 1299 12389 201776 196991
53828 1299 12389 21017
53828 1299 12389 35400
53828 1299 12389 35516
53828 1299 12389 5563 47740
53828 1299 12389 5563 56947 56947
53828 1299 12389 60280 60330 12406 50685 50685 50685 50685 50685 50685 50685
53828 1299 12389 60280 60330 50685
53828 1299 12389 60280 60330 50685 50685 50685 50685 50685 50685 50685 50685 50685
53828 1299 174 12389 49210
53828 1299 174 12389 60280 60330 12406 50685
53828 1299 20485 15774 15774 15774 12389 21487
53828 1299 3356 12389 34757 33871 49613
53828 1299 3356 12389 58228
53828 1299 3356 12389 60280 60330 50685
53828 1299 3356 12389 8382
53828 1299 3356 20485 15774 15774 15774 12389 21487
53828 20485 20485 20485 20485 20485 15774 15774 15774 12389 21487
53828 3257 12389 201776 196991
53828 3257 12389 39054
53828 3257 12389 60280 60330 12406 50685 50685 50685 50685 50685 50685 50685
53828 3257 12389 60280 60330 50685 50685 50685 50685 50685 50685 50685 50685 50685
53828 3257 3356 20485 15774 15774 15774 12389 21487
53828 3257 3491 12389 13118
53828 6939 12389 42610 29069 41842 41842 6880 6880 6880 6880 5461
53828 6939 12389 8382
53828 8359 8359 8359 41209 8359 12389 58197
5392 174 12389 13118
5392 174 12389 203344
5392 174 12389 3203
5392 174 12389 34757 33871 49613
5392 174 12389 49210
5392 174 12389 50449
5392 174 12389 58228
5392 174 1273 12389 3203
5392 174 1299 12389 49210
5392 174 20485 15774 15774 15774 12389 21487
5392 174 3356 12389 13118
5392 174 3356 12389 3203
5392 174 3356 12389 58228
5392 174 6762 12389 3203
5392 3549 1273 12389 13118
5392 3549 1273 12389 13118 13118
5392 3549 1273 12389 3203
5392 3549 1273 12389 34757 33871 49613
5392 3549 1273 12389 60280 60330 50685 50685 50685 50685 50685 50685 50685 50685 50685
5392 3549 3356 12389 13118
5392 3549 3356 12389 29076 41435 197901
5392 3549 3356 12389 3203
5392 3549 3356 12389 34757 33871 49613
5392 3549 3356 12389 58228
5392 3549 3356 12389 8382
5392 3549 3356 1273 12389 3203
5392 3549 3356 1299 12389 49210
5392 3549 3356 1299 12389 58228
5392 3549 3356 174 12389 13118
5392 3549 3356 174 12389 3203
5392 3549 3356 174 12389 58228
5392 3549 3356 20485 15774 15774 15774 12389 21487
5392 3549 3356 3257 12389 60280 60330 50685 50685 50685 50685 50685 50685 50685 50685 50685
5392 3549 3356 3257 12389 8382
5392 3549 3356 6453 12389 13118
5392 3549 3356 6453 12389 3203
5392 3549 3356 6762 12389 13118
5392 3549 3356 6762 12389 3203
5392 3549 3356 6939 12389 3203
5392 6453 12389 13118
5392 6453 12389 13118 13118
5392 6453 12389 29049 6736 25184 29079
5392 6453 12389 3203
5392 6453 1273 12389 3203
5392 6453 1273 12389 34757 33871 49613
5392 6453 1299 12389 34757 33871 49613
5392 6453 1299 12389 49210
5392 6453 1299 20485 15774 15774 15774 12389 21487
5392 6453 174 12389 13118
5392 6453 174 12389 49210
5392 6453 174 12389 58228
5392 6453 174 12389 60280 60330 50685
5392 6453 174 12389 8382
5392 6453 20485 15774 15774 15774 12389 21487
5392 6453 3257 12389 8382
5392 6453 3356 12389 13118
5392 6453 3356 12389 29076 41435 197901
5392 6453 3356 12389 3203
5392 6453 3356 12389 34757 33871 49613
5392 6453 3356 12389 58228
5392 6453 3356 20485 15774 15774 15774 12389 21487
5392 6453 6762 12389 3203
5392 6453 6762 20485 15774 15774 15774 12389 21487
5392 6939 12389 12685 60287 60287 60287 60287
5392 6939 12389 201582 201582 201582 201582
5392 6939 12389 2854 41060 41060
5392 6939 12389 29049 6736 25184
5392 6939 12389 3203
5392 6939 12389 42610 29069 41842 41842 6880 6880 6880 6880 5461
5392 6939 12389 44237 44237 13118
5392 6939 12389 44237 44237 44237 13118
5392 6939 12389 5563 56947 56947
5392 6939 12389 60280 60330 12406 50685 50685 50685 50685 50685 50685 50685
5392 6939 12389 60280 60330 50685 50685 50685 50685 50685 50685 50685 50685 50685
5396 20485 15774 15774 15774 12389 21487
5396 3257 12389 34267
5396 3257 12389 44237 13118
5396 3257 12389 44237 8570
5396 3257 1299 12389 34757 33871 49613
5396 3257 1299 12389 58228
5396 3257 3491 12389 13118
5396 3257 3491 12389 3203
5396 3356 12389 13118 13118
5396 3356 12389 44237 13118
5396 3356 12389 44237 15468
5396 3356 12389 8382
5396 3356 1299 12389 49210
5396 3356 1299 12389 8382
5396 3356 174 12389 60280 60330 12406 50685 50685 50685 50685 50685 50685 50685
5396 3356 20485 15774 15774 15774 12389 21487
5396 3356 3491 3491 20485 20485 15774 15774 15774 12389 21487
5396 3356 6453 12389 13118 13118
5396 6762 12389 13118 13118
5396 6762 12389 15632
5396 6762 12389 196747
5396 6762 12389 21017
5396 6762 12389 25515
5396 6762 174 12389 34757 33871 49613
5396 6762 174 12389 5563 56947 56947
5396 6762 174 12389 58228
5396 6762 3356 20485 15774 15774 15774 12389 21487
5396 6939 12389 12389 12389 41268
5396 6939 12389 12685 60287 60287 60287 60287
5396 6939 12389 12883 12593
5396 6939 12389 201582 201582 201582 201582
5396 6939 12389 42014 197193
5396 6939 12389 42610 29069 41842 41842 6880 6880 6880 6880 5461
5396 6939 12389 51932
5396 6939 12389 60280 60330 12406 50685 50685 50685 50685 50685 50685 50685
5396 6939 12389 60280 60330 50685 50685 50685 50685 50685 50685 50685 50685 50685
54073 2044 11404 1299 12389 49210
54073 2044 11404 1299 174 12389 3203
54073 2044 11404 1299 3356 12389 3203
54073 2044 11404 1299 3356 12389 58228
54073 2044 11404 1299 3356 12389 8382
54073 2044 11404 174 12389 29049 6736 62153
54073 2044 11404 174 12389 3203
54073 2044 11404 174 12389 58228
54073 2044 11404 174 12389 60280 60330 50685
54073 2044 11404 2914 3356 12389 3203
54073 2044 11404 2914 3491 12389 3203
54073 2044 11404 2914 3491 12389 49210
54073 2044 11404 2914 6453 12389 3203
54073 2044 11404 4436 3491 12389 3203
54073 2044 11404 4436 3491 12389 49210
54073 2044 11404 6939 12389 13118
54073 2044 11404 6939 12389 29049 6736 25184
54073 2044 11404 6939 12389 29049 6736 25184 29079
54073 2044 11404 6939 12389 3203
54073 2044 11404 7922 174 12389 3203
54073 2044 11404 7922 6453 12389 3203
54073 2044 11404 7922 6453 174 12389 3203
54073 2044 174 12389 15757 15454
54073 2044 174 12389 203344
54073 2044 174 12389 34757 33871 49613
54073 2044 174 12389 49210
54073 2044 174 12389 50449
54073 2044 174 12389 58228
54073 2044 174 12389 62067 28840
54073 2044 174 12389 8382
54073 2044 174 1273 12389 3203
54073 2044 174 1299 12389 49210
54073 2044 174 1299 20485 15774 15774 15774 12389 21487
54073 2044 174 20485 15774 15774 15774 12389 21487
54073 2044 174 3356 12389 13118
54073 2044 174 3356 12389 29076 41435 197901
54073 2044 174 3356 12389 3203
54073 2044 174 3356 12389 58228
54073 2044 174 3356 12389 8382
54073 2044 174 3356 20485 15774 15774 15774 12389 21487
54073 2044 174 6762 12389 3203
54073 2044 2828 174 12389 3203
54073 2044 3356 1299 12389 8382
54073 2044 4323 3356 6939 12389 3203
54073 2044 6939 12389 13118
54073 2044 6939 12389 2854 41060 41060
54073 2044 6939 12389 29049 6736 25184
54073 2044 6939 12389 29049 6736 25184 29079
54073 2044 6939 12389 29049 6736 62153
54073 2044 6939 12389 3203
54073 2044 6939 12389 34757 33871 49613
54073 2044 6939 12389 39442 58084
54073 2044 6939 12389 49210
54073 2044 6939 12389 51932
54073 2044 6939 12389 5563 56947 56947
54073 2044 6939 12389 58228
54073 2044 6939 12389 60280 60330 12406 50685
54073 2044 6939 12389 60280 60330 50685
54073 2044 6939 12389 62067 28840
54073 2044 6939 12389 8382
54073 2044 6939 1273 12389 13118
54073 2044 6939 1273 12389 3203
54073 2044 6939 1273 12389 34757 33871 49613
54073 2044 6939 1273 12389 39442 58084
54073 2044 6939 1273 12389 5563 56947 56947
54073 2044 6939 1299 174 12389 3203
54073 2044 6939 3356 12389 13118
54073 2044 6939 3356 12389 3203
54073 2044 6939 3491 12389 13118
54073 2044 6939 3491 12389 3203
54073 2044 6939 3491 12389 49210
54073 2044 6939 39442 12389 20485 15974 58084 58084 58084 58084 58084 58084 58084
54073 2044 6939 6762 12389 3203
54073 2044 6939 6762 12389 60280 60330 50685 50685 50685 50685 50685 50685 50685 50685 50685
54073 25899 25899 174 12389 29049 6736 25184 29079
54073 25899 25899 174 12389 3203
54073 25899 25899 3356 12389 3203
54073 25899 25899 3356 174 12389 3203
54073 25899 25899 3356 6453 12389 3203
54073 25899 25899 3356 6762 12389 3203
54073 25899 25899 3356 6939 12389 3203
54073 25899 25899 6939 12389 3203
54073 6939 12389 12389 12389 41268
54073 6939 12389 12685 60287 60287 60287 60287
54073 6939 12389 201582 201582 201582 201582
54073 6939 12389 29049 20771 20771 25249 16010 35805 200536
54073 6939 12389 3203
54073 6939 12389 42014 197193
54073 6939 12389 44237 44237 13118
54073 6939 12389 44237 44237 44237 13118
54073 6939 12389 51932
54073 6939 12389 60280 60330 12406 50685 50685 50685 50685 50685 50685 50685
54073 6939 12389 60280 60330 50685 50685 50685 50685 50685 50685 50685 50685 50685
5413 1299 12389 60280 60330 50685 50685 50685 50685 50685 50685 50685 50685 50685
5413 1299 174 12389 3203
5413 1299 3356 12389 3203
5413 2914 12389 12883 12593
5413 2914 12389 13118
5413 2914 12389 15632
5413 2914 12389 196747
5413 2914 12389 21017
5413 2914 12389 21378
5413 2914 12389 24699
5413 2914 12389 25515
5413 2914 12389 34267
5413 2914 12389 35516
5413 2914 12389 41134
5413 2914 12389 44237 13118
5413 2914 12389 44237 29456
5413 2914 12389 44237 35125
5413 2914 12389 44237 8570
5413 2914 12389 44237 8675
5413 2914 12389 5553
5413 3356 12389 3203
5413 3356 1273 12389 3203
5413 3356 1299 12389 8382
5413 3356 174 12389 3203
5413 3356 6453 12389 3203
5413 3356 6762 12389 3203
5413 3356 6939 12389 3203
5413 6939 12389 12685 60287 60287 60287 60287
5413 6939 12389 42610 29069 41842 41842 6880 6880 6880 6880 5461
5413 6939 12389 51932
5413 6939 12389 5563 56947 56947
5413 6939 12389 60280 60330 50685
5413 6939 12389 61431 61431 61431
54728 6939 12389 12389 12389 41268
54728 6939 12389 12685 60287 60287 60287 60287
54728 6939 12389 201582 201582 201582 201582
54728 6939 12389 29049 20771 20771 25249 16010 35805 200536
54728 6939 12389 29049 20771 20771 47872 6762 35805 200536
54728 6939 12389 42014 197193
54728 6939 12389 51932
54728 6939 12389 60280 60330 12406 50685 50685 50685 50685 50685 50685 50685
54728 6939 12389 60280 60330 50685 50685 50685 50685 50685 50685 50685 50685 50685
54728 6939 1273 12389 39442 58084
54728 6939 1273 12389 60280 60330 50685 50685 50685 50685 50685 50685 50685 50685 50685
54728 6939 1299 12389 15757 15454
54728 6939 1299 12389 8382
54728 6939 1299 20485 15774 15774 15774 12389 21487
54728 6939 20485 15774 15774 15774 12389 21487
54728 6939 3356 12389 29076 41435 197901
54728 6939 3356 12389 34757 33871 49613
54728 6939 3356 12389 50449
54728 6939 3356 12389 58228
54728 6939 3356 12389 8382
54728 6939 3356 20485 15774 15774 15774 12389 21487
54728 6939 3491 12389 49210
54728 6939 39442 12389 20485 15974 58084 58084 58084 58084 58084 58084 58084
54728 6939 6453 12389 12883 12593
553 12389 12389 12389 12389 12389 12389 42610 29069 41842 41842 6880 6880 6880 6880 5461
553 12389 12685 60287 60287 60287 60287
553 12389 3203
553 12389 60280 60330 12406 50685 50685 50685 50685 50685 50685 50685
553 12389 61276 36344
553 12389 61431 61431 61431
553 1299 12389 49210
553 1299 174 12389 3203
553 1299 174 12389 49210
553 1299 174 12389 58228
553 1299 3356 12389 3203
553 1299 3356 12389 34757 33871 49613
553 1299 3356 12389 60280 60330 50685
553 174 12389 13118
553 174 12389 3203
553 174 12389 8382
553 174 3356 12389 3203
553 174 6762 12389 3203
553 3356 12389 13118
553 3356 12389 29076 41435 197901
553 3356 12389 3203
553 3356 1273 12389 13118
553 3356 1273 12389 3203
553 3356 1299 12389 60280 60330 12406 50685 50685 50685 50685 50685 50685 50685
553 3356 1299 12389 8382
553 3356 174 12389 8382
553 3356 20485 15774 15774 15774 12389 21487
553 3356 6453 12389 13118
553 3356 6453 12389 3203
553 3356 6762 12389 3203
553 3356 6939 12389 3203
553 33891 1273 12389 3203
553 33891 3320 3257 12389 34757 33871 49613
553 33891 3320 3257 12389 5563 56947 56947
553 33891 3320 3257 12389 58228
553 33891 3320 3356 12389 34757 33871 49613
553 33891 3320 3356 12389 58228
553 3491 20485 20485 15774 15774 15774 12389 21487
553 680 174 174 12389 3203
553 680 174 174 1299 12389 49210
553 680 174 174 3356 12389 3203
553 680 3356 3356 1273 12389 3203
553 680 3356 3356 174 12389 3203
553 680 3356 3356 6453 12389 3203
553 680 3356 3356 6762 12389 3203
553 680 6939 12389 3203
553 6939 12389 12883 12593
5645 174 12389 3203
5645 174 1273 12389 3203
5645 174 3356 12389 3203
5645 174 6762 12389 3203
5645 3257 12389 29049 6736 25184 29079
5645 3257 12389 5563 56947 56947
5645 3257 12389 60280 60330 50685
5645 3257 12389 60280 60330 50685 50685 50685 50685 50685 50685 50685 50685 50685
5645 3257 12389 8382
5645 3257 1299 20485 15774 15774 15774 12389 21487
5645 3257 3356 20485 15774 15774 15774 12389 21487
5645 3257 3491 12389 29049 6736 62153
5645 3257 3491 12389 3203
5645 3257 3491 12389 49210
5645 3356 12389 13118
5645 3356 12389 13118 13118
5645 3356 12389 203344
5645 3356 12389 3203
5645 3356 12389 34757 33871 49613
5645 3356 12389 50449
5645 3356 12389 58228
5645 3356 1299 12389 49210
5645 3356 1299 12389 58228
5645 3356 1299 12389 8382
5645 3356 1299 1273 12389 34757 33871 49613
5645 3356 174 12389 29076 41435 197901
5645 3356 174 12389 49210
5645 3356 174 12389 5563 56947 56947
5645 3356 174 12389 58228
5645 3356 174 12389 8382
5645 3356 3257 12389 60280 60330 50685
5645 3356 3257 12389 60280 60330 50685 50685 50685 50685 50685 50685 50685 50685 50685
5645 3356 3257 12389 8382
5645 3356 6453 12389 13118
5645 3356 6453 12389 13118 13118
5645 3356 6762 12389 13118
5645 3356 6762 12389 3203
5645 3356 6939 12389 13118
5645 3356 6939 12389 3203
5645 3356 6939 12389 49210
5645 6939 12389 12389 12389 41268
5645 6939 12389 12685 60287 60287 60287 60287
5645 6939 12389 29049 20771 20771 25249 16010 35805 200536
5645 6939 12389 3203
5645 6939 12389 42014 197193
5645 6939 12389 42610 29069 41842 41842 6880 6880 6880 6880 5461
5645 6939 12389 44237 44237 13118
5645 6939 12389 44237 44237 44237 13118
5645 6939 12389 51932
5645 6939 12389 60280 60330 12406 50685 50685 50685 50685 50685 50685 50685
5645 6939 12389 60280 60330 50685 50685 50685 50685 50685 50685 50685 50685 50685
5645 6939 12389 61431 61431 61431
5645 6939 1273 12389 13118
5645 6939 1273 12389 3203
5645 6939 1273 12389 5563 56947 56947
5645 6939 1299 174 12389 3203
5645 6939 20485 15774 15774 15774 12389 21487
5645 6939 3356 12389 13118
5645 6939 3356 12389 3203
5645 6939 3356 12389 58228
5645 6939 3356 20485 15774 15774 15774 12389 21487
5645 6939 3491 12389 13118
5645 6939 3491 12389 29049 6736 62153
5645 6939 3491 12389 3203
5645 6939 3491 12389 49210
5645 6939 3491 20485 20485 15774 15774 15774 12389 21487
5645 6939 6762 12389 3203
5645 852 1299 3356 12389 3203
5645 852 174 12389 13118
5645 852 174 12389 3203
5645 852 174 12389 8382
5645 852 174 1273 12389 3203
5645 852 174 3356 12389 3203
5645 852 174 3356 12389 58228
5645 852 174 3356 12389 8382
5645 852 174 6453 12389 3203
5645 852 3257 3491 12389 3203
5645 852 3356 12389 13118
5645 852 3356 12389 3203
5645 852 3356 12389 58228
5645 852 3356 174 12389 3203
5645 852 3356 6453 12389 3203
5645 852 3356 6762 12389 3203
5645 852 3356 6939 12389 3203
5645 852 6453 12389 3203
5645 852 6453 174 12389 3203
5645 852 6939 12389 13118
5645 852 6939 12389 3203
5650 3356 12389 34757 33871 49613
5650 3356 12389 58228
5650 3356 12389 8382
5650 3356 1299 12389 34757 33871 49613
5650 3356 1299 12389 8382
5650 6453 12389 34757 33871 49613
5650 6453 12389 5563 56947 56947
5650 6453 12389 8382
5650 6453 1299 1273 12389 34757 33871 49613
5650 6939 12389 12389 12389 41268
5650 6939 12389 12685 60287 60287 60287 60287
5650 6939 12389 201582 201582 201582 201582
5650 6939 12389 29049 20771 20771 25249 16010 35805 200536
5650 6939 12389 29049 20771 20771 25249 35805 200536
5650 6939 12389 29049 6736 25184
5650 6939 12389 29049 6736 62153
5650 6939 12389 42610 29069 41842 41842 6880 6880 6880 6880 5461
5650 6939 12389 51932
5650 6939 12389 60280 60330 12406 50685 50685 50685 50685 50685 50685 50685
5650 6939 12389 60280 60330 50685 50685 50685 50685 50685 50685 50685 50685 50685
5650 7018 1299 12389 49210
5650 7018 174 12389 8382
5650 7018 3356 12389 29076 41435 197901
5650 7018 3356 12389 34757 33871 49613
5650 7018 3356 12389 58228
5650 7018 3356 12389 60280 60330 50685
56730 31463 21396 6939 12389 3203
56730 31463 2914 1299 12389 58228
56730 31463 2914 174 12389 3203
56730 31463 2914 3491 12389 3203
56730 31463 2914 3491 12389 49210
56730 31463 3356 12389 3203
56730 31463 3356 1273 12389 3203
56730 31463 3356 174 12389 13118
56730 31463 3356 174 12389 3203
56730 31463 3356 174 12389 8382
56730 31463 3356 6453 12389 3203
56730 31463 3356 6762 12389 3203
56730 31463 3356 6939 12389 3203
56730 31463 50300 174 3356 12389 3203
56730 31463 50300 174 3356 12389 58228
56730 31463 6762 3491 12389 3203
56730 31463 6939 12389 13118
56730 31463 6939 12389 3203
56730 51945 1299 12389 34757 33871 49613
56730 51945 1299 12389 8382
56730 51945 1299 174 12389 3203
56730 51945 1299 174 12389 34757 33871 49613
56730 51945 1299 174 12389 49210
56730 51945 1299 174 12389 58228
56730 51945 1299 174 12389 60280 60330 12406 50685
56730 51945 1299 3356 12389 3203
56730 51945 1299 3356 12389 34757 33871 49613
56730 51945 1299 3356 12389 58228
56730 51945 1299 3356 12389 60280 60330 50685
56730 51945 1299 3356 12389 8382
56730 51945 1299 3356 20485 15774 15774 15774 12389 21487
56730 51945 174 12389 13118
56730 51945 174 12389 2854 41060 41060
56730 51945 174 12389 29049 6736 62153
56730 51945 174 12389 3203
56730 51945 174 12389 49210
56730 51945 174 12389 58228
56730 51945 174 12389 60280 60330 12406 50685
56730 51945 174 12389 60280 60330 50685
56730 51945 174 12389 8382
56730 51945 174 1273 12389 3203
56730 51945 174 20485 15774 15774 15774 12389 21487
56730 51945 174 3356 12389 13118
56730 51945 174 3356 12389 3203
56730 51945 174 3356 12389 34757 33871 49613
56730 51945 174 3356 12389 58228
56730 51945 174 3356 12389 8382
56730 51945 174 6453 12389 3203
56730 51945 174 6762 12389 3203
56730 51945 2914 12389 13118
56730 51945 2914 12389 13118 13118
56730 51945 2914 1273 12389 13118
56730 51945 2914 1273 12389 3203
56730 51945 2914 1299 12389 49210
56730 51945 2914 1299 12389 58228
56730 51945 2914 1299 20485 15774 15774 15774 12389 21487
56730 51945 2914 174 12389 13118
56730 51945 2914 20485 15774 15774 15774 12389 21487
56730 51945 2914 3356 12389 13118
56730 51945 2914 3356 12389 3203
56730 51945 2914 3356 12389 34757 33871 49613
56730 51945 2914 3491 12389 13118
56730 51945 2914 3491 12389 3203
56730 51945 2914 3491 12389 49210
56730 51945 2914 6453 12389 13118
56730 51945 2914 6453 12389 3203
56730 51945 2914 6762 12389 3203
56730 51945 3356 12389 13118
56730 51945 3356 12389 3203
56730 51945 3356 12389 34757 33871 49613
56730 51945 3356 12389 58228
56730 51945 3356 1273 12389 3203
56730 51945 3356 174 12389 13118
56730 51945 3356 174 12389 3203
56730 51945 3356 174 12389 8382
56730 51945 3356 20485 15774 15774 15774 12389 21487
56730 51945 3356 6453 12389 13118
56730 51945 3356 6453 12389 3203
56730 51945 3356 6762 12389 3203
56730 51945 3356 6939 12389 3203
56730 51945 39326 12389 13118
56730 51945 39326 12389 29049 6736 62153
56730 51945 39326 12389 3203
56730 51945 39326 12389 60280 60330 50685
56730 51945 39326 20485 15774 15774 15774 12389 21487
56730 51945 39326 6939 12389 13118
56730 51945 39326 6939 12389 13118 13118
56730 51945 39326 6939 12389 29076 41435 197901
56730 51945 39326 6939 12389 3203
56730 51945 39326 6939 12389 44237 13118
56730 51945 39326 6939 12389 44237 44237 13118
56730 51945 39326 6939 12389 44237 44237 44237 13118
56730 51945 39326 6939 12389 49210
56730 51945 39326 6939 12389 58228
56730 51945 39326 6939 12389 60280 60330 50685
56730 51945 39326 6939 12389 8382
56730 51945 6939 12389 13118
56730 51945 6939 12389 13118 13118
56730 51945 6939 12389 201582 201582 201582 201582
56730 51945 6939 12389 2854 41060 41060
56730 51945 6939 12389 29076 41435 197901
56730 51945 6939 12389 3203
56730 51945 6939 12389 44237 13118
56730 51945 6939 12389 44237 15468
56730 51945 6939 12389 44237 44237 13118
56730 51945 6939 12389 44237 44237 44237 13118
56730 51945 6939 12389 49210
56730 51945 6939 12389 58228
56730 51945 6939 12389 60280 60330 50685
56730 51945 6939 12389 8382
56730 6939 12389 12883 12593
56730 6939 12389 201582 201582 201582 201582
56730 6939 12389 201776 196991
56730 6939 12389 2854 41060 41060
56730 6939 12389 29049 6736 62153
56730 6939 12389 29076 41435 197901
56730 6939 12389 3203
56730 6939 12389 44237 44237 13118
56730 6939 12389 44237 44237 44237 13118
56730 6939 12389 5563 56947 56947
56730 6939 12389 60280 60330 50685 50685 50685 50685 50685 50685 50685 50685 50685
57118 196621 15576 6453 12389 3203
57118 196621 15576 6453 1273 12389 3203
57118 196621 15576 6453 174 12389 3203
57118 29691 13030 1299 174 12389 3203
57118 29691 13030 1299 3356 12389 3203
57118 29691 13030 20485 15774 15774 15774 12389 21487
57118 29691 15576 1299 174 12389 3203
57118 29691 15576 1299 20485 15774 15774 15774 12389 21487
57118 29691 15576 1299 3356 12389 3203
57118 29691 15576 174 3356 12389 34757 33871 49613
57118 29691 15576 174 3356 12389 8382
57118 29691 15576 3257 3491 12389 3203
57118 29691 15576 3257 3491 12389 49210
57118 29691 15576 3303 12389 34757 33871 49613
57118 29691 15576 3303 12389 58228
57118 29691 15576 3303 12389 8382
57118 29691 15576 3303 3320 3257 12389 39442 58084
57118 29691 15576 3303 3320 3257 12389 8382
57118 29691 15576 3303 3320 3356 12389 3203
57118 29691 15576 3303 3356 12389 58228
57118 29691 15576 3303 6453 12389 49210
57118 29691 15576 3356 20485 15774 15774 15774 12389 21487
57118 29691 15576 6453 12389 3203
57118 29691 15576 6453 1273 12389 3203
57118 29691 15576 6453 3356 12389 3203
57118 29691 15576 6453 6762 12389 3203
57118 29691 15576 6939 12389 29049 6736 25184
57118 29691 15576 6939 12389 29049 6736 25184 29079
57118 29691 15576 6939 12389 49210
57118 29691 15576 8220 20485 15774 15774 15774 12389 21487
57118 29691 174 12389 13118
57118 29691 174 12389 15757 15454
57118 29691 174 12389 203344
57118 29691 174 12389 29049 20771 20771 16010 25249 35805 200536
57118 29691 174 12389 3203
57118 29691 174 12389 34757 33871 49613
57118 29691 174 12389 58228
57118 29691 174 1273 12389 3203
57118 29691 174 3356 12389 3203
57118 29691 174 3356 12389 34757 33871 49613
57118 29691 174 6762 12389 3203
57118 29691 6730 12389 51932
57118 29691 6730 3320 1273 12389 49210
57118 29691 6730 3320 1273 12389 60280 60330 50685
57118 29691 6730 3320 3257 12389 34757 33871 49613
57118 29691 6730 3320 3257 12389 5563 56947 56947
57118 29691 6730 3320 3257 12389 58228
57118 29691 6730 3320 3356 12389 3203
57118 29691 6939 12389 13118
57118 29691 6939 12389 3203
57118 6939 12389 12389 12389 41268
57118 6939 12389 12685 60287 60287 60287 60287
57118 6939 12389 201582 201582 201582 201582
57118 6939 12389 3203
57118 6939 12389 42014 197193
57118 6939 12389 44237 44237 13118
57118 6939 12389 60280 60330 12406 50685 50685 50685 50685 50685 50685 50685
57118 6939 12389 60280 60330 50685 50685 50685 50685 50685 50685 50685 50685 50685
57381 42708 12389 3203
57381 42708 12389 61431 61431 61431
57381 42708 1299 12389 34757 33871 49613
57381 42708 1299 12389 49210
57381 42708 1299 12389 58228
57381 42708 1299 12389 8382
57381 42708 1299 174 12389 3203
57381 42708 1299 174 12389 49210
57381 42708 1299 20485 15774 15774 15774 12389 21487
57381 42708 1299 3356 12389 3203
57381 42708 1299 3356 12389 34757 33871 49613
57381 42708 1299 3356 12389 8382
57381 42708 6939 12389 13118
57381 42708 6939 12389 3203
57381 50304 1299 3356 12389 3203
57381 50304 174 12389 13118
57381 50304 174 12389 3203
57381 50304 174 3356 12389 3203
57381 50304 174 6762 12389 3203
57381 50304 42708 12389 3203
57381 50304 42708 12389 50449
57381 50304 42708 1299 12389 58228
57381 50304 42708 1299 174 12389 3203
57381 50304 42708 1299 174 12389 49210
57381 50304 42708 1299 3356 12389 3203
57381 50304 42708 1299 3356 12389 34757 33871 49613
57381 50304 42708 1299 3356 12389 60280 60330 50685
57381 50304 42708 1299 3356 12389 8382
57381 50304 42708 6939 12389 13118
57381 50304 42708 6939 12389 3203
57381 50304 6939 12389 13118
57463 12389 201582 201582 201582 201582
57463 12389 3203
57463 6762 12389 13118
57463 6762 12389 3203
57463 6762 12389 58228
57463 6762 20485 15774 15774 15774 12389 21487
57463 6939 12389 12883 12593
5769 1299 12389 12883 12593
5769 1299 12389 34757 33871 49613
5769 1299 1273 12389 12883 41375
5769 1299 1273 12389 42610 29069 41842 41842 6880 6880 6880 6880 5461
5769 1299 174 12389 3203
5769 1299 3356 12389 3203
5769 1299 3356 12389 34757 33871 49613
5769 1299 3356 12389 8382
5769 2828 174 12389 13118
5769 2828 174 12389 3203
5769 2828 3356 12389 3203
5769 6453 12389 12685 60287
5769 6453 12389 13118
5769 6453 12389 201776 196991
5769 6453 12389 3203
5769 6453 12389 60280 60330 12406 50685 50685 50685 50685 50685 50685 50685
5769 6453 12389 60280 60330 50685 50685 50685 50685 50685 50685 50685 50685 50685
5769 6453 1299 12389 34757 33871 49613
5769 6453 1299 12389 49210
5769 6453 1299 12389 8382
5769 6453 1299 20485 15774 15774 15774 12389 21487
5769 6453 3356 12389 13118
5769 6453 3356 12389 3203
5769 6453 3356 12389 58228
5769 6453 3356 20485 15774 15774 15774 12389 21487
5769 6453 6762 12389 3203
5769 6939 12389 201582 201582 201582 201582
57821 12389 12389 12389 41268
57821 12389 12685 60287 60287 60287 60287
57821 12389 201582 201582 201582 201582
57821 12389 29049 20771 20771 47872 6762 35805 200536
57821 12389 3203
57821 12389 42014 197193
57821 12389 42610 29069 41842 41842 6880 6880 6880 6880 5461
57821 12389 51932
57821 12389 60280 60330 12406 50685 50685 50685 50685 50685 50685 50685
57821 12389 60280 60330 50685 50685 50685 50685 50685 50685 50685 50685 50685
57821 12586 12389 13118
57821 12586 12389 201582 201582 201582 201582
57821 12586 12389 203344
57821 12586 12389 2854 41060 41060
57821 12586 12389 29049 6736 25184
57821 12586 12389 29049 6736 25184 29079
57821 12586 12389 29049 6736 62153
57821 12586 12389 29076 41435 197901
57821 12586 12389 3203
57821 12586 12389 49210
57821 12586 12389 50449
57821 12586 12389 58228
57821 12586 12389 8382
57821 12586 1299 174 12389 3203
57821 12586 1299 3356 12389 3203
57821 12586 13101 174 12389 34757 33871 49613
57821 12586 13101 174 12389 58228
57821 12586 13101 20485 15774 15774 15774 12389 21487
57821 12586 31025 12389 13118
57821 12586 31025 12389 13118 13118
57821 12586 31025 12389 3203
57821 12586 31025 12389 34757 33871 49613
57821 12586 31025 12389 44237 13118
57821 12586 31025 12389 58228
57821 12586 31025 12389 60280 60330 12406 50685 50685 50685 50685 50685 50685 50685
57821 12586 31025 6939 12389 13118
57821 12586 31025 6939 12389 3203
57821 12586 31400 12389 3203
57821 12586 31400 20485 15774 15774 15774 12389 21487
57821 12586 31400 31025 12389 13118
57821 12586 31400 31025 12389 3203
57821 12586 31400 6939 12389 3203
57821 12586 3257 1299 12389 49210
57821 12586 3257 1299 20485 15774 15774 15774 12389 21487
57821 12586 3257 3356 12389 34757 33871 49613
57821 12586 3257 3491 12389 13118
57821 12586 3257 3491 12389 3203
57821 12586 3257 3491 12389 49210
57821 12586 3257 3491 12389 8382
57821 6939 12389 12685 60287
57821 6939 12389 12883 12593
57821 6939 12389 13118
57821 6939 12389 13118 13118
57821 6939 12389 15757 15454
57821 6939 12389 201582 201582 201582 201582
57821 6939 12389 2854 41060 41060
57821 6939 12389 29049 6736 25184
57821 6939 12389 29049 6736 25184 29079
57821 6939 12389 29049 6736 62153
57821 6939 12389 29076 199394
57821 6939 12389 29076 41435 197901
57821 6939 12389 29076 61037 61037
57821 6939 12389 3203
57821 6939 12389 34757 33871 49613
57821 6939 12389 39442 58084
57821 6939 12389 42014 197193
57821 6939 12389 44237 13118
57821 6939 12389 44237 15468
57821 6939 12389 44237 44237 13118
57821 6939 12389 49210
57821 6939 12389 50449
57821 6939 12389 51932
57821 6939 12389 5563 56947 56947
57821 6939 12389 58228
57821 6939 12389 60280 60330 12406 50685
57821 6939 12389 60280 60330 12406 50685 50685 50685 50685 50685 50685 50685
57821 6939 12389 60280 60330 50685
57821 6939 12389 60280 60330 50685 50685 50685 50685 50685 50685 50685 50685 50685
57821 6939 12389 62067 28840
57821 6939 12389 8382
58299 13030 12389 13118
58299 13030 12389 8382
58299 13030 1273 12389 3203
58299 13030 1299 12389 49210
58299 13030 1299 174 12389 3203
58299 13030 1299 174 12389 34757 33871 49613
58299 13030 1299 174 12389 58228
58299 13030 1299 3356 12389 3203
58299 13030 1299 3356 12389 34757 33871 49613
58299 13030 1299 3356 12389 8382
58299 13030 1299 3356 20485 15774 15774 15774 12389 21487
58299 13030 20485 15774 15774 15774 12389 21487
58299 174 12389 201582 201582 201582 201582
58299 174 12389 203344
58299 174 12389 29049 6736 62153
58299 174 12389 3203
58299 174 12389 49210
58299 174 12389 5563 56947 56947
58299 174 12389 58228
58299 174 12389 62067 28840
58299 174 3356 12389 13118
58299 174 3356 12389 3203
58299 174 3356 12389 34757 33871 49613
58299 174 6453 12389 3203
58299 174 6762 12389 3203
58299 6939 12389 12389 12389 41268
58299 6939 12389 12685 60287 60287 60287 60287
58299 6939 12389 201582 201582 201582 201582
58299 6939 12389 3203
58299 6939 12389 42014 197193
58299 6939 12389 60280 60330 12406 50685 50685 50685 50685 50685 50685 50685
58299 6939 12389 60280 60330 50685 50685 50685 50685 50685 50685 50685 50685 50685
58308 29075 1299 12389 34757 33871 49613
58308 29075 174 12389 49210
58308 29075 174 12389 58228
58308 29075 174 1299 12389 49210
58308 29075 174 3356 12389 34757 33871 49613
58308 29075 174 3356 12389 58228
58308 29075 174 3356 12389 8382
58308 29075 20485 15774 15774 15774 12389 21487
58308 29075 5511 174 12389 3203
58308 29075 6453 12389 3203
58308 29075 6453 174 12389 3203
58308 29075 6762 12389 3203
58308 29075 6939 12389 13118
58308 29075 6939 12389 3203
58308 29152 198545 174 12389 3203
58308 29152 198545 3356 12389 3203
58308 29152 198545 3356 1273 12389 3203
58308 29152 198545 3356 6453 12389 3203
58308 29152 198545 6939 12389 3203
58308 29152 3356 12389 13118
58308 29152 3356 12389 3203
58308 29152 3356 12389 8382
58308 29152 3356 1273 12389 3203
58308 29152 3356 174 12389 3203
58308 29152 3356 6453 12389 3203
58308 29152 3356 6762 12389 3203
58308 29152 3356 6939 12389 3203
58308 29152 6939 12389 13118
58308 29152 6939 12389 3203
58308 3356 12389 13118
58308 3356 12389 3203
58308 3356 12389 34757 33871 49613
58308 3356 12389 58228
58308 3356 1273 12389 3203
58308 3356 174 12389 3203
58308 3356 6453 12389 3203
58308 3356 6762 12389 3203
58308 3356 6939 12389 3203
58308 3356 6939 12389 8382
58308 59689 30781 12389 3203
58308 59689 30781 20485 15774 15774 15774 12389 21487
58308 59689 30781 3356 12389 3203
58308 59689 8218 1273 12389 3203
58308 59689 8218 174 3356 12389 3203
58308 59689 8218 6939 12389 3203
58308 6939 12389 201582 201582 201582 201582
58308 6939 12389 201776 196991
58308 6939 12389 3203
58308 6939 12389 60280 60330 12406 50685 50685 50685 50685 50685 50685 50685
58308 6939 12389 60280 60330 50685 50685 50685 50685 50685 50685 50685 50685 50685
58511 12389 201582 201582 201582 201582
58511 12389 2854 41060 41060
58511 12389 3203
58511 12389 5563 56947 56947
58511 12389 60280 60330 12406 50685 50685 50685 50685 50685 50685 50685
58511 3257 12389 12685 60287 60287 60287 60287
58511 3257 12389 13118
58511 3257 12389 13118 13118 13118
58511 3257 12389 2854 41060 41060
58511 3257 12389 29049 6736 62153
58511 3257 12389 34757 33871 49613
58511 3257 12389 44237 15468
58511 3257 12389 44237 8570
58511 3257 12389 60280 60330 50685 50685 50685 50685 50685 50685 50685 50685 50685
58511 3257 12389 8382
58511 3257 1273 12389 34757 33871 49613
58511 3257 1299 12389 49210
58511 3257 1299 20485 15774 15774 15774 12389 21487
58511 3257 174 12389 29076 41435 197901
58511 3257 174 12389 49210
58511 3257 174 12389 58228
58511 3257 3356 12389 203344
58511 3257 3356 12389 34757 33871 49613
58511 3257 3356 12389 50449
58511 3257 3356 12389 58228
58511 3257 3356 12389 8382
58511 3257 3356 20485 15774 15774 15774 12389 21487
58511 3257 3491 12389 13118
58511 3257 3491 12389 29049 6736 62153
58511 3257 3491 12389 49210
58511 6939 12389 12685 60287 60287 60287 60287
58511 6939 12389 29049 20771 20771 25249 16010 35805 200536
58511 6939 12389 3203
58511 6939 12389 42014 197193
58511 6939 12389 44237 44237 13118
58511 6939 12389 44237 44237 44237 13118
58511 6939 12389 51932
58511 6939 12389 60280 60330 12406 50685 50685 50685 50685 50685 50685 50685
58511 6939 12389 60280 60330 50685 50685 50685 50685 50685 50685 50685 50685 50685
58511 6939 1273 12389 13118
58511 6939 1273 12389 3203
58511 6939 1299 12389 60280 60330 50685
58511 6939 1299 174 12389 3203
58511 6939 20485 15774 15774 15774 12389 21487
58511 6939 3356 12389 29076 41435 197901
58511 6939 3356 12389 3203
58511 6939 3356 12389 58228
58511 6939 3356 12389 8382
58511 6939 3356 20485 15774 15774 15774 12389 21487
58511 6939 3491 12389 13118
58511 6939 3491 12389 3203
58511 6939 3491 12389 49210
58511 6939 3491 12389 8382
58511 6939 6762 12389 13118
58511 6939 6762 12389 3203
58901 133318 10029 55410 1273 12389 12685 60287 60287 60287 60287
58901 133318 10029 55410 1273 12389 35400
58901 133318 10029 55410 1273 12389 39442 58084
58901 133318 10029 55410 1273 12389 44237
58901 133318 10029 55410 1273 12389 60280 60330 12406 50685
58901 133318 10029 55410 1273 12389 60280 60330 12406 50685 50685 50685 50685 50685 50685 50685
58901 133318 10029 55410 1273 12389 60280 60330 50685
58901 133318 10029 55410 1273 12389 60280 60330 50685 50685 50685 50685 50685 50685 50685 50685 50685
58901 133318 10029 55410 1273 12389 61431 61431 61431
58901 133318 10029 55410 1273 3491 12389 49210
58901 133318 10029 55410 1273 3491 12389 58228
58901 133318 10029 55410 3209 6939 12389 29049 6736 25184
58901 133318 10029 55410 3209 6939 12389 29049 6736 25184 29079
58901 133318 10029 55410 3209 6939 12389 29049 6736 62153
58901 133318 10029 55410 3491 12389 203344
58901 133318 10029 55410 3491 12389 49210
58901 133318 10029 55410 3491 12389 60098
58901 133318 10029 55410 3491 12389 8382
58901 133318 10029 55410 3491 174 12389 49210
58901 133318 10029 55410 3491 174 12389 58228
58901 133318 10029 55410 3491 3257 12389 8382
58901 133318 10029 55410 3491 3356 12389 60280 60330 50685
58901 51167 1299 12389 5563 56947 56947
58901 51167 1299 3356 12389 3203
58901 51167 1299 3356 20485 15774 15774 15774 12389 21487
58901 51167 3356 12389 29076 41435 197901
58901 51167 3356 12389 3203
58901 51167 3356 12389 50449
58901 51167 3356 1273 12389 13118
58901 51167 3356 1273 12389 3203
58901 51167 3356 1299 12389 34757 33871 49613
58901 51167 3356 6453 12389 13118
58901 51167 3356 6453 12389 3203
58901 51167 3356 6762 12389 13118
58901 51167 3356 6762 12389 3203
58901 51167 3356 6939 12389 3203
58901 51167 8767 12389 3203
58901 51167 8767 174 3356 12389 3203
58901 51167 8767 174 6762 12389 3203
58901 51167 8767 2914 174 12389 3203
58901 51167 8767 2914 3356 12389 13118
58901 51167 8767 2914 3491 12389 13118
58901 51167 8767 2914 3491 12389 3203
58901 51167 8767 3320 3257 12389 34757 33871 49613
58901 51167 8767 3320 3257 12389 5563 56947 56947
58901 51167 8767 3356 174 12389 3203
58901 51167 8767 6939 12389 13118
58901 51167 8767 6939 12389 3203
59469 1299 12389 12730
59469 1299 12389 13118
59469 1299 12389 15632
59469 1299 12389 15757 15454
59469 1299 12389 196747
59469 1299 12389 21017
59469 1299 12389 21378
59469 1299 12389 24699
59469 1299 12389 25515
59469 1299 12389 2854 41060 41060
59469 1299 12389 29049 6736 25184
59469 1299 12389 29049 6736 25184 29079
59469 1299 12389 34168
59469 1299 12389 34267
59469 1299 12389 34757 33871 49613
59469 1299 12389 35400
59469 1299 12389 35516
59469 1299 12389 39442 58084
59469 1299 12389 41134
59469 1299 12389 44237
59469 1299 12389 44237 13118
59469 1299 12389 44237 29456
59469 1299 12389 44237 35125
59469 1299 12389 44237 8570
59469 1299 12389 44237 8675
59469 1299 12389 49210
59469 1299 12389 49288 49288 49288 49288 49288 49288
59469 1299 12389 50449
59469 1299 12389 5563 56947 56947
59469 1299 12389 58228
59469 1299 12389 60280 60330 12406 50685
59469 1299 12389 60280 60330 12406 50685 50685 50685 50685 50685 50685 50685
59469 1299 12389 60280 60330 50685
59469 1299 12389 60280 60330 50685 50685 50685 50685 50685 50685 50685 50685 50685
59469 1299 12389 8382
59469 1299 1273 12389 34757 33871 49613
59469 1299 174 12389 3203
59469 1299 174 12389 34757 33871 49613
59469 1299 174 12389 49210
59469 1299 174 12389 58228
59469 1299 20485 15774 15774 15774 12389 21487
59469 1299 3257 12389 60280 60330 50685
59469 1299 3257 12389 60280 60330 50685 50685 50685 50685 50685 50685 50685 50685 50685
59469 1299 3257 12389 8382
59469 1299 3356 12389 3203
59469 1299 3356 12389 34757 33871 49613
59469 1299 3356 12389 50449
59469 1299 3356 12389 58228
59469 1299 3356 12389 60280 60330 50685
59469 1299 3356 12389 8382
59469 1299 3356 20485 15774 15774 15774 12389 21487
59469 1299 6453 12389 34757 33871 49613
59469 174 12389 13118
59469 174 12389 13118 13118
59469 174 12389 2854 41060 41060
59469 174 12389 29049 6736 25184
59469 174 12389 29049 6736 25184 29079
59469 174 12389 29076 41435 197901
59469 174 12389 3203
59469 174 12389 44237 13118
59469 174 12389 8382
59469 174 1273 12389 3203
59469 174 1299 12389 49210
59469 174 20485 15774 15774 15774 12389 21487
59469 174 3356 12389 13118
59469 174 3356 12389 3203
59469 174 3356 12389 34757 33871 49613
59469 174 3356 12389 58228
59469 174 3356 12389 60280 60330 50685
59469 174 3356 12389 8382
59469 174 3356 20485 15774 15774 15774 12389 21487
59469 174 6453 12389 3203
59469 174 6762 12389 3203
59469 31027 12389 15757 15454
59469 31027 12389 3203
59469 31027 12389 34757 33871 49613
59469 31027 12389 39442 58084
59469 31027 12389 49210
59469 31027 12389 50449
59469 31027 12389 58228
59469 31027 12389 60280 60330 12406 50685 50685 50685 50685 50685 50685 50685
59469 31027 1299 174 12389 3203
59469 31027 1299 3356 12389 3203
59469 31027 3356 12389 13118
59469 31027 3356 12389 3203
59469 31027 3356 1273 12389 3203
59469 31027 3356 20485 15774 15774 15774 12389 21487
59469 31027 3356 6453 12389 3203
59469 31027 3356 6762 12389 3203
59469 31027 3356 6939 12389 3203
59469 31027 6939 12389 13118
59469 31027 6939 12389 3203
59469 42541 6939 12389 201582 201582 201582 201582
59469 42541 6939 12389 2854 41060 41060
59469 42541 6939 12389 29049 6736 25184
59469 42541 6939 12389 29049 6736 25184 29079
59469 42541 6939 12389 29076 41435 197901
59469 42541 6939 12389 3203
59469 42541 6939 12389 44237 44237 13118
59469 42541 6939 12389 44237 44237 44237 13118
59469 42541 6939 12389 60280 60330 50685 50685 50685 50685 50685 50685 50685 50685 50685
59469 6939 12389 12389 12389 41268
59469 6939 12389 12685 60287 60287 60287 60287
59469 6939 12389 12730
59469 6939 12389 13118
59469 6939 12389 13118 13118
59469 6939 12389 15632
59469 6939 12389 196747
59469 6939 12389 21017
59469 6939 12389 21378
59469 6939 12389 24699
59469 6939 12389 25515
59469 6939 12389 29049 20771 20771 25249 16010 35805 200536
59469 6939 12389 3203
59469 6939 12389 34168
59469 6939 12389 34267
59469 6939 12389 35400
59469 6939 12389 35516
59469 6939 12389 41134
59469 6939 12389 42014 197193
59469 6939 12389 44237 13118
59469 6939 12389 44237 29456
59469 6939 12389 44237 35125
59469 6939 12389 44237 44237 13118
59469 6939 12389 44237 44237 44237 13118
59469 6939 12389 44237 8570
59469 6939 12389 44237 8675
59469 6939 12389 49210
59469 6939 12389 49288 49288 49288 49288 49288 49288
59469 6939 12389 51932
59469 6939 12389 60280 60330 12406 50685 50685 50685 50685 50685 50685 50685
59469 6939 12389 60280 60330 50685
59469 6939 12389 60280 60330 50685 50685 50685 50685 50685 50685 50685 50685 50685
59689 30781 12389 13118
59689 30781 12389 203344
59689 30781 12389 3203
59689 30781 12389 34757 33871 49613
59689 30781 12389 49210
59689 30781 12389 50449
59689 30781 12389 58228
59689 30781 12389 60280 60330 12406 50685 50685 50685 50685 50685 50685 50685
59689 30781 12389 8382
59689 30781 20485 15774 15774 15774 12389 21487
59689 30781 2914 1299 12389 49210
59689 30781 2914 1299 12389 58228
59689 30781 2914 174 12389 3203
59689 30781 2914 3356 12389 34757 33871 49613
59689 30781 2914 3491 12389 3203
59689 30781 3356 12389 13118
59689 30781 3356 12389 13118 13118
59689 30781 3356 12389 3203
59689 30781 3356 1273 12389 3203
59689 30781 3356 1299 12389 34757 33871 49613
59689 30781 3356 1299 12389 58228
59689 30781 3356 174 12389 13118
59689 30781 3356 174 12389 3203
59689 30781 3356 174 12389 34757 33871 49613
59689 30781 3356 174 12389 8382
59689 30781 3356 20485 15774 15774 15774 12389 21487
59689 30781 3356 6453 12389 3203
59689 30781 3356 6762 12389 3203
59689 30781 3356 6939 12389 3203
59689 30781 3356 6939 12389 8382
59689 30781 5511 1273 12389 3203
59689 30781 5511 1299 12389 60280 60330 12406 50685 50685 50685 50685 50685 50685 50685
59689 30781 5511 1299 20485 15774 15774 15774 12389 21487
59689 30781 5511 174 12389 3203
59689 30781 5511 3356 12389 3203
59689 30781 5511 701 1273 12389 3203
59689 30781 6939 12389 13118
59689 30781 6939 12389 3203
59689 30781 6939 12389 34757 33871 49613
59689 30781 6939 12389 58228
59689 6939 12389 201582 201582 201582 201582
59689 6939 12389 201776 196991
59689 6939 12389 2854 41060 41060
59689 6939 12389 29049 6736 25184
59689 6939 12389 29049 6736 25184 29079
59689 6939 12389 3203
59689 6939 12389 44237 44237 13118
59689 6939 12389 44237 44237 44237 13118
59689 6939 12389 5563 56947 56947
59689 6939 12389 60280 60330 12406 50685 50685 50685 50685 50685 50685 50685
59689 6939 12389 60280 60330 50685 50685 50685 50685 50685 50685 50685 50685 50685
59689 8218 1273 12389 13118
59689 8218 1273 12389 3203
59689 8218 1273 12389 34757 33871 49613
59689 8218 1273 12389 5563 56947 56947
59689 8218 174 12389 13118
59689 8218 174 1273 12389 3203
59689 8218 174 1299 12389 49210
59689 8218 174 3356 12389 13118
59689 8218 174 3356 12389 29076 41435 197901
59689 8218 174 3356 12389 3203
59689 8218 174 3356 12389 34757 33871 49613
59689 8218 174 3356 12389 58228
59689 8218 174 6762 12389 3203
59689 8218 20485 15774 15774 15774 12389 21487
59689 8218 3491 20485 20485 15774 15774 15774 12389 21487
59689 8218 6461 1299 12389 34757 33871 49613
59689 8218 6461 1299 12389 49210
59689 8218 6461 1299 20485 15774 15774 15774 12389 21487
59689 8218 6461 174 12389 49210
59689 8218 6461 174 12389 58228
59689 8218 6461 3257 12389 8382
59689 8218 6461 3356 12389 34757 33871 49613
59689 8218 6461 3356 12389 58228
59689 8218 6939 12389 13118
59689 8218 6939 12389 3203
59715 29449 174 12389 13118
59715 29449 174 12389 3203
59715 29449 174 12389 49210
59715 29449 174 12389 60280 60330 50685
59715 29449 174 1299 12389 49210
59715 29449 174 3356 12389 13118
59715 29449 174 3356 12389 29076 41435 197901
59715 29449 174 3356 12389 3203
59715 29449 174 3356 12389 34757 33871 49613
59715 29449 174 3356 12389 58228
59715 29449 174 3356 12389 60280 60330 50685
59715 29449 174 3356 12389 8382
59715 29449 174 6762 12389 3203
59715 29449 6762 12389 3203
59715 29449 6762 174 12389 3203
59715 29449 6762 3356 12389 3203
59715 29449 6762 3491 12389 3203
59715 29449 6939 12389 3203
59715 3269 6762 12389 12685 60287 60287 60287 60287
59715 3269 6762 12389 201582 201582 201582 201582
59715 3269 6762 12389 29076 41435 197901
59715 3269 6762 12389 42014 197193
59715 3269 6762 12389 51932
59715 3269 6762 12389 60280 60330 12406 50685 50685 50685 50685 50685 50685 50685
59715 3269 6762 12389 60280 60330 50685 50685 50685 50685 50685 50685 50685 50685 50685
59715 3269 6762 1273 12389 3203
59715 3269 6762 174 12389 13118
59715 3269 6762 174 12389 49210
59715 3269 6762 3257 12389 8382
59715 3269 6762 3356 12389 3203
59715 3269 6762 3356 12389 34757 33871 49613
59715 3269 6762 3356 12389 8382
59715 3269 6762 3356 20485 15774 15774 15774 12389 21487
59715 3269 6762 3491 12389 3203
59715 3269 6762 6453 12389 3203
59715 3269 6762 6939 12389 3203
59891 49697 12389 12389 12389 41268
59891 49697 12389 12685 60287
59891 49697 12389 12685 60287 60287 60287 60287
59891 49697 12389 12730
59891 49697 12389 13118
59891 49697 12389 13118 13118
59891 49697 12389 15632
59891 49697 12389 196747
59891 49697 12389 201582 201582 201582 201582
59891 49697 12389 21017
59891 49697 12389 21378
59891 49697 12389 24699
59891 49697 12389 25515
59891 49697 12389 29049 20771 20771 16010 25249 35805 200536
59891 49697 12389 29049 20771 20771 25249 35805 200536
59891 49697 12389 29049 20771 20771 47872 6762 35805 200536
59891 49697 12389 29049 6736 25184
59891 49697 12389 29049 6736 25184 29079
59891 49697 12389 29049 6736 62153
59891 49697 12389 29076
59891 49697 12389 29076 198342
59891 49697 12389 29076 199394
59891 49697 12389 29076 199504
59891 49697 12389 29076 200015 200015 200015 200015 200015 200015 200015 200015 200015
59891 49697 12389 29076 201118
59891 49697 12389 29076 201499
59891 49697 12389 29076 203395
59891 49697 12389 29076 39046
59891 49697 12389 29076 47968
59891 49697 12389 29076 49542
59891 49697 12389 29076 49542 44938
59891 49697 12389 29076 49542 8219
59891 49697 12389 29076 50113 50113 61400 3356 3356 3356 3356 3356 3356 174 9583 55644 59165 132779
59891 49697 12389 29076 51093
59891 49697 12389 29076 51178
59891 49697 12389 29076 51178 197303
59891 49697 12389 29076 51178 197673
59891 49697 12389 29076 51178 199072
59891 49697 12389 29076 51178 41625
59891 49697 12389 29076 51178 61152
59891 49697 12389 29076 51178 62330
59891 49697 12389 29076 61037 61037
59891 49697 12389 29076 62432
59891 49697 12389 29076 62432 59987 59987 59987 59987
59891 49697 12389 3203
59891 49697 12389 34168
59891 49697 12389 34267
59891 49697 12389 34757 33871 49613
59891 49697 12389 35400
59891 49697 12389 35516
59891 49697 12389 39442 58084
59891 49697 12389 41134
59891 49697 12389 42014 197193
59891 49697 12389 44237
59891 49697 12389 44237 13118
59891 49697 12389 44237 15468
59891 49697 12389 44237 29456
59891 49697 12389 44237 35125
59891 49697 12389 44237 8570
59891 49697 12389 44237 8675
59891 49697 12389 5553
59891 49697 12389 5563 56947 56947
59891 49697 12389 60098
59891 49697 12389 60280 60330 12406 50685
59891 49697 12389 60280 60330 12406 50685 50685 50685 50685 50685 50685 50685
59891 49697 12389 60280 60330 50685
59891 49697 12389 60280 60330 50685 50685 50685 50685 50685 50685 50685 50685 50685
59891 49697 12389 62067 28840
59891 49697 6939 12389 3203
59891 49697 6939 12389 44237 44237 44237 13118
59891 51395 13030 1273 12389 3203
59891 51395 13030 1299 12389 49210
59891 51395 13030 1299 12389 58228
59891 51395 13030 1299 174 12389 3203
59891 51395 13030 1299 174 12389 58228
59891 51395 13030 1299 3356 12389 3203
59891 51395 13030 1299 3356 12389 8382
59891 51395 13030 20485 15774 15774 15774 12389 21487
59891 51395 3257 3491 12389 3203
59891 51395 6939 12389 13118
59891 51395 6939 12389 203344
59891 51395 6939 12389 29076 41435 197901
59891 51395 6939 12389 3203
59891 51395 6939 3356 12389 13118
59891 51395 6939 3356 12389 3203
59891 51395 6939 3356 12389 8382
59891 51395 6939 3356 20485 15774 15774 15774 12389 21487
59891 51395 6939 3491 12389 13118
59891 51395 6939 3491 12389 3203
59891 51395 6939 3491 12389 49210
59891 51395 6939 6762 12389 3203
59891 6939 12389 12883 12593
59891 6939 12389 13118
59891 6939 12389 3203
59891 6939 12389 62067 28840
6079 1299 12389 49210
6079 1299 174 12389 3203
6079 1299 3356 12389 3203
6079 3356 12389 29076 41435 197901
6079 3356 12389 3203
6079 3356 12389 58228
6079 3356 1299 12389 34757 33871 49613
6079 3356 1299 12389 49210
6079 3356 1299 12389 58228
6079 3356 174 12389 13118
6079 3356 174 12389 34757 33871 49613
6079 3356 174 12389 60280 60330 50685
6079 3356 174 12389 8382
6079 3356 20485 15774 15774 15774 12389 21487
6079 3356 6453 12389 13118
6079 3356 6453 12389 3203
6079 3356 6762 12389 13118
6079 3356 6762 12389 3203
6079 3356 6939 12389 3203
6079 6939 12389 12685 60287 60287 60287 60287
6079 6939 12389 2854 41060 41060
6079 6939 12389 3203
6079 6939 12389 42014 197193
6079 6939 12389 42610 29069 41842 41842 6880 6880 6880 6880 5461
6079 6939 12389 51932
6079 6939 12389 60280 60330 50685 50685 50685 50685 50685 50685 50685 50685 50685
6079 6939 12389 61431 61431 61431
6082 174 12389 13118 13118
6082 174 12389 15757 15454
6082 174 12389 201582 201582 201582 201582
6082 174 12389 29049 6736 62153
6082 174 12389 3203
6082 174 12389 44237 13118
6082 174 12389 51932
6082 174 12389 5563 56947 56947
6082 174 12389 60280 60330 12406 50685
6082 174 12389 60280 60330 12406 50685 50685 50685 50685 50685 50685 50685
6082 174 1273 12389 3203
6082 174 1299 12389 60280 60330 50685
6082 174 174 174 6762 12389 3203
6082 174 3356 12389 3203
6082 174 3356 12389 58228
6082 6939 12389 12389 12389 41268
6082 6939 12389 12685 60287 60287 60287 60287
6082 6939 12389 201582 201582 201582 201582
6082 6939 12389 29049 20771 20771 47872 6762 35805 200536
6082 6939 12389 3203
6082 6939 12389 42014 197193
6082 6939 12389 51932
6082 6939 12389 60280 60330 12406 50685 50685 50685 50685 50685 50685 50685
6082 6939 12389 60280 60330 50685 50685 50685 50685 50685 50685 50685 50685 50685
6082 6939 1299 174 12389 3203
6082 6939 20485 15774 15774 15774 12389 21487
6082 6939 3356 12389 13118
6082 6939 3356 12389 3203
6082 6939 3356 12389 58228
6082 6939 3356 12389 8382
6082 6939 3491 12389 13118
6082 6939 3491 12389 3203
6082 6939 3491 12389 49210
6082 6939 6762 12389 3203
62567 1299 12389 29049 6736 25184 29079
62567 1299 12389 49210
62567 1299 12389 50449
62567 1299 12389 58228
62567 1299 1273 12389 34757 33871 49613
62567 1299 1273 12389 5563 56947 56947
62567 1299 174 12389 3203
62567 1299 174 12389 49210
62567 1299 174 12389 60280 60330 12406 50685
62567 1299 20485 15774 15774 15774 12389 21487
62567 1299 3356 12389 3203
62567 1299 3356 12389 34757 33871 49613
62567 1299 3356 12389 58228
62567 1299 3356 12389 60280 60330 50685
62567 1299 3356 12389 8382
62567 1299 3356 20485 15774 15774 15774 12389 21487
62567 2914 1273 12389 13118
62567 2914 1273 12389 3203
62567 2914 1299 12389 49210
62567 2914 1299 12389 58228
62567 2914 1299 20485 15774 15774 15774 12389 21487
62567 2914 174 12389 13118
62567 2914 174 12389 29049 6736 25184
62567 2914 174 12389 29049 6736 25184 29079
62567 2914 174 12389 49210
62567 2914 174 12389 8382
62567 2914 20485 15774 15774 15774 12389 21487
62567 2914 3257 12389 29049 6736 25184 29079
62567 2914 3356 12389 13118
62567 2914 3356 12389 3203
62567 2914 3356 12389 34757 33871 49613
62567 2914 3356 12389 58228
62567 2914 3356 12389 60280 60330 50685
62567 2914 3356 12389 8382
62567 2914 3356 20485 15774 15774 15774 12389 21487
62567 2914 3491 12389 13118
62567 2914 3491 12389 29049 6736 25184
62567 2914 3491 12389 29049 6736 25184 29079
62567 2914 3491 12389 3203
62567 2914 3491 12389 49210
62567 2914 3491 12389 8382
62567 2914 6453 12389 3203
62567 2914 6762 12389 3203
62567 6453 12389 12389 12389 12389 12389 12389 12668 56947 56947 56947 56947 56947 56947 56947
62567 6453 12389 196747
62567 6453 12389 24699
62567 6453 12389 29049 6736 25184
62567 6453 12389 29049 6736 25184 29079
62567 6453 12389 29049 6736 62153
62567 6453 12389 3203
62567 6453 12389 34168
62567 6453 12389 34757 33871 49613
62567 6453 12389 35516
62567 6453 12389 41134
62567 6453 12389 44237
62567 6453 12389 44237 13118
62567 6453 12389 44237 35125
62567 6453 12389 44237 8675
62567 6453 12389 5563 56947 56947
62567 6453 12389 60280 60330 12406 50685
62567 6453 12389 60280 60330 50685 50685 50685 50685 50685 50685 50685 50685 50685
62567 6453 12389 61431 61431 61431
62567 6453 12389 8382
62567 6453 1299 1273 12389 34757 33871 49613
62567 6453 174 12389 34757 33871 49613
62567 6453 174 12389 49210
62567 6453 174 12389 58228
62567 6453 174 12389 60280 60330 50685
62567 6453 174 12389 8382
62567 6453 3257 12389 60280 60330 50685
62567 6453 3257 12389 8382
62567 6453 3356 12389 13118
62567 6453 3356 12389 29076 41435 197901
62567 6453 3356 12389 3203
62567 6453 3356 12389 34757 33871 49613
62567 6453 3356 12389 50449
62567 6453 3356 12389 58228
62567 6453 3356 12389 8382
62567 6453 3356 20485 15774 15774 15774 12389 21487
62567 6453 6762 12389 13118
62567 6453 6762 12389 13118 13118
62567 6453 6762 12389 3203
62567 6453 6762 20485 15774 15774 15774 12389 21487
62567 6939 12389 12883 12593
63956 2914 1273 12389 3203
63956 2914 1299 12389 58228
63956 2914 174 12389 13118
63956 2914 174 12389 3203
63956 2914 3356 12389 13118
63956 2914 3356 12389 3203
63956 2914 3491 12389 15757 15454
63956 2914 3491 12389 201582 201582
63956 2914 3491 12389 29049 6736 25184
63956 2914 3491 12389 29049 6736 25184 29079
63956 2914 3491 12389 29076 41435 197901
63956 2914 3491 12389 3203
63956 2914 3491 12389 34757 33871 49613
63956 2914 3491 12389 5563 56947 56947
63956 2914 3491 12389 61431 61431 61431
63956 2914 3491 20485 20485 15774 15774 15774 12389 21487
63956 2914 6453 12389 3203
63956 2914 6762 12389 3203
63956 3257 12389 29049 6736 25184
63956 3257 12389 29049 6736 25184 29079
63956 3257 12389 29049 6736 62153
63956 3257 12389 39442 58084
63956 3257 12389 5563 56947 56947
63956 3257 12389 60280 60330 50685
63956 3257 12389 60280 60330 50685 50685 50685 50685 50685 50685 50685 50685 50685
63956 3257 12389 8382
63956 3257 1273 12389 34757 33871 49613
63956 3257 1299 20485 15774 15774 15774 12389 21487
63956 3257 174 12389 29049 6736 25184
63956 3257 174 12389 29076 41435 197901
63956 3257 174 12389 58228
63956 3257 3356 12389 29076 41435 197901
63956 3257 3356 12389 34757 33871 49613
63956 3257 3356 12389 58228
63956 3257 3356 12389 8382
63956 3257 3356 20485 15774 15774 15774 12389 21487
63956 3257 3491 12389 13118
63956 3257 3491 12389 29049 6736 62153
63956 3257 3491 12389 3203
63956 3257 3491 20485 20485 15774 15774 15774 12389 21487
63956 3356 12389 13118 13118
63956 3356 12389 15757 15454
63956 3356 12389 3203
63956 3356 12389 34757 33871 49613
63956 3356 12389 58228
63956 3356 1299 12389 34757 33871 49613
63956 3356 1299 12389 8382
63956 3356 174 12389 13118
63956 3356 174 12389 58228
63956 3356 174 12389 8382
63956 3356 6453 12389 3203
63956 3356 6762 12389 13118
63956 3356 6762 12389 3203
63956 3356 6939 12389 13118
63956 6939 12389 12685 60287
63956 6939 12389 12685 60287 60287 60287 60287
63956 6939 12389 12730
63956 6939 12389 15632
63956 6939 12389 196747
63956 6939 12389 25515
63956 6939 12389 2854 41060 41060
63956 6939 12389 29049 20771 20771 25249 16010 35805 200536
63956 6939 12389 3203
63956 6939 12389 42014 197193
63956 6939 12389 44237 44237 13118
63956 6939 12389 44237 44237 44237 13118
63956 6939 12389 51932
63956 6939 12389 5553
63956 6939 12389 60280 60330 12406 50685 50685 50685 50685 50685 50685 50685
63956 6939 12389 60280 60330 50685 50685 50685 50685 50685 50685 50685 50685 50685
6423 2044 2044 2044 4323 3356 12389 13118
6423 2044 2044 2044 4323 3356 12389 3203
6423 2044 2044 2044 4323 3356 12389 58228
6423 2044 2044 2044 4323 3356 174 12389 3203
6423 2044 2044 2044 4323 3356 6453 12389 3203
6423 2044 2044 2044 4323 3356 6939 12389 3203
6423 2044 2044 2044 6939 12389 13118
6423 2044 2044 2044 6939 12389 29076 41435 197901
6423 2044 2044 2044 6939 12389 3203
6423 2044 2828 1299 12389 34757 33871 49613
6423 2044 2828 1299 20485 15774 15774 15774 12389 21487
6423 2044 2828 2828 3356 12389 29076 41435 197901
6423 2044 2828 3356 12389 29076 41435 197901
6423 2044 2828 3356 12389 3203
6423 2044 2828 3356 12389 34757 33871 49613
6423 2044 2828 3356 12389 8382
6423 2044 6939 12389 60280 60330 12406 50685 50685 50685 50685 50685 50685 50685
6423 2044 6939 12389 60280 60330 50685
6423 2044 6939 12389 60280 60330 50685 50685 50685 50685 50685 50685 50685 50685 50685
6423 2044 6939 12389 8382
6423 209 1299 20485 15774 15774 15774 12389 21487
6423 209 209 209 1299 12389 49210
6423 209 209 209 3356 12389 29076 41435 197901
6423 209 3356 12389 12685 60287
6423 209 3356 12389 34757 33871 49613
6423 209 3356 12389 58228
6423 6461 1299 20485 15774 15774 15774 12389 21487
6423 6461 6762 12389 13118
6423 6939 12389 12685 60287 60287 60287 60287
6423 6939 12389 2854 41060 41060
6423 6939 12389 3203
6423 6939 12389 42014 197193
6423 6939 12389 60280 60330 12406 50685 50685 50685 50685 50685 50685 50685
6423 6939 12389 60280 60330 50685 50685 50685 50685 50685 50685 50685 50685 50685
64396 174 12389 12685 60287 60287 60287 60287
64396 174 12389 12883 12593
64396 174 12389 201582 201582 201582 201582
64396 174 12389 3203
64396 174 12389 42014 197193
64396 174 12389 51932
64396 174 12389 60280 60330 12406 50685 50685 50685 50685 50685 50685 50685
64396 174 12389 60280 60330 50685 50685 50685 50685 50685 50685 50685 50685 50685
64396 174 1273 12389 34757 33871 49613
64396 174 1299 12389 49210
64396 174 1299 20485 15774 15774 15774 12389 21487
64396 174 3356 12389 13118
64396 174 3356 12389 3203
64396 174 3356 12389 34757 33871 49613
64396 174 3356 12389 58228
64396 174 3356 12389 8382
64396 174 3356 20485 15774 15774 15774 12389 21487
64396 174 6453 12389 3203
64396 174 6762 12389 3203
64396 6939 12389 12883 12593
6453 12389 12389 12389 12389 12389 12389 12668 56947 56947 56947 56947 56947 56947 56947
6453 12389 12389 12389 12389 12389 12389 42610 29069 41842 41842 6880 6880 6880 6880 5461
6453 12389 12389 12389 44237 15468
6453 12389 12685 60287 60287 60287 60287
6453 12389 201582 201582 201582 201582
6453 12389 201776 196991
6453 12389 2854 41060 41060
6453 12389 29049 20771 20771 25249 16010 35805 200536
6453 12389 3203
6453 12389 42014 197193
6453 12389 44237 44237 13118
6453 12389 44237 44237 44237 13118
6453 12389 51932
6453 12389 60280 60330 12406 50685 50685 50685 50685 50685 50685 50685
6453 12389 60280 60330 50685 50685 50685 50685 50685 50685 50685 50685 50685
6453 1273 12389 13118
6453 1273 12389 13118 13118
6453 1273 12389 3203
6453 1273 12389 34757 33871 49613
6453 1299 12389 34757 33871 49613
6453 1299 12389 49210
6453 1299 12389 58228
6453 1299 12389 60280 60330 12406 50685 50685 50685 50685 50685 50685 50685
6453 1299 12389 8382
6453 1299 20485 15774 15774 15774 12389 21487
6453 174 12389 34757 33871 49613
6453 174 12389 49210
6453 174 12389 58228
6453 174 12389 60280 60330 12406 50685
6453 174 12389 60280 60330 12406 50685 50685 50685 50685 50685 50685 50685
6453 174 12389 60280 60330 50685
6453 174 12389 8382
6453 3257 12389 60280 60330 50685
6453 3257 12389 8382
6453 3356 12389 13118
6453 3356 12389 13118 13118
6453 3356 12389 203344
6453 3356 12389 29076 41435 197901
6453 3356 12389 3203
6453 3356 12389 34757 33871 49613
6453 3356 12389 50449
6453 3356 12389 58228
6453 3356 12389 8382
6453 3356 20485 15774 15774 15774 12389 21487
6453 3356 3491 3491 20485 20485 15774 15774 15774 12389 21487
6453 3491 20485 20485 15774 15774 15774 12389 21487
6453 6762 12389 13118
6453 6762 12389 13118 13118
6453 6762 12389 3203
6453 6762 12389 49210
6453 6762 20485 15774 15774 15774 12389 21487
6539 577 1273 12389 12685 60287
6539 577 1273 12389 13118
6539 577 1273 12389 13118 13118
6539 577 1273 12389 21017
6539 577 1273 12389 34757 33871 49613
6539 577 1273 12389 39442 58084
6539 577 3257 174 12389 58228
6539 577 3257 3491 12389 49210
6539 577 3356 12389 29076 41435 197901
6539 577 3356 12389 58228
6539 577 3356 12389 8382
6539 577 6939 12389 12389 12389 41268
6539 577 6939 12389 12685 60287 60287 60287 60287
6539 577 6939 12389 201582 201582 201582 201582
6539 577 6939 12389 42014 197193
6539 577 6939 12389 51932
6539 577 6939 12389 60280 60330 12406 50685 50685 50685 50685 50685 50685 50685
6539 577 6939 12389 60280 60330 50685 50685 50685 50685 50685 50685 50685 50685 50685
6539 6453 12389 13118 13118
6539 6453 12389 34757 33871 49613
6539 6453 12389 44237 15468
6539 6453 12389 5563 56947 56947
6539 6453 174 12389 60280 60330 50685
6539 6453 3356 12389 8382
6667 12389 201776 196991
6667 12389 2854 41060 41060
6667 12389 29049 20771 20771 25249 16010 35805 200536
6667 12389 29049 20771 20771 47872 6762 35805 200536
6667 12389 29076 41435 197901
6667 12389 3203
6667 12389 44237 44237 13118
6667 12389 60280 60330 12406 50685 50685 50685 50685 50685 50685 50685
6667 12389 60280 60330 50685 50685 50685 50685 50685 50685 50685 50685 50685
6667 12389 61431 61431 61431
6667 1273 12389 13118
6667 1273 12389 3203
6667 1273 1299 12389 34757 33871 49613
6667 1273 1299 12389 49210
6667 1273 1299 12389 58228
6667 1273 1299 12389 60280 60330 12406 50685 50685 50685 50685 50685 50685 50685
6667 1273 1299 174 12389 3203
6667 1273 1299 20485 15774 15774 15774 12389 21487
6667 1273 1299 3356 12389 3203
6667 1273 1299 3356 12389 34757 33871 49613
6667 1273 1299 3356 12389 58228
6667 1273 1299 3356 12389 60280 60330 50685
6667 1273 1299 3356 12389 8382
6667 1273 174 12389 13118
6667 1273 174 12389 3203
6667 1273 174 12389 49210
6667 1273 174 12389 8382
6667 1273 2914 12389 13118
6667 1273 3356 12389 13118
6667 1273 3356 12389 3203
6667 1273 3356 12389 58228
6667 1273 3356 12389 8382
6667 1273 3356 20485 15774 15774 15774 12389 21487
6667 1273 3491 12389 13118
6667 1273 3491 12389 3203
6667 1273 3491 12389 49210
6667 1273 3491 20485 20485 15774 15774 15774 12389 21487
6667 1273 6453 12389 3203
6667 1273 6939 12389 3203
6667 1299 12389 34757 33871 49613
6667 1299 12389 49210
6667 1299 20485 15774 15774 15774 12389 21487
6667 174 12389 13118
6667 174 12389 29049 6736 62153
6667 174 12389 3203
6667 174 12389 44237 44237 44237 13118
6667 174 12389 58228
6667 174 1273 12389 3203
6667 174 20485 15774 15774 15774 12389 21487
6667 174 3356 12389 13118
6667 174 3356 12389 29076 41435 197901
6667 174 3356 12389 3203
6667 174 3356 12389 34757 33871 49613
6667 174 3356 12389 58228
6667 174 3356 12389 60280 60330 50685
6667 174 3356 12389 8382
6667 174 3356 20485 15774 15774 15774 12389 21487
6667 174 6453 12389 3203
6667 174 6762 12389 3203
6667 3257 1273 12389 34757 33871 49613
6667 3257 1299 20485 15774 15774 15774 12389 21487
6667 3257 174 12389 58228
6667 3257 3356 12389 34757 33871 49613
6667 3257 3356 12389 8382
6667 3257 3356 20485 15774 15774 15774 12389 21487
6667 3257 3491 12389 13118
6667 3257 3491 12389 3203
6667 3257 3491 12389 49210
6667 3356 12389 13118 13118
6667 3356 12389 29076 41435 197901
6667 3356 12389 3203
6667 3356 12389 58228
6667 3356 12389 8382
6667 3356 1273 12389 3203
6667 3356 1299 12389 8382
6667 3356 174 12389 13118
6667 3356 174 12389 3203
6667 3356 20485 15774 15774 15774 12389 21487
6667 3356 6453 12389 3203
6667 3356 6762 12389 13118
6667 3356 6762 12389 49210
6667 3491 20485 20485 15774 15774 15774 12389 21487
6667 6939 12389 13118
6667 6939 12389 13118 13118
6667 6939 12389 29049 6736 25184
6667 6939 12389 29049 6736 25184 29079
6667 6939 12389 29076 41435 197901
6667 6939 12389 3203
6667 6939 12389 34757 33871 49613
6667 6939 12389 42610 29069 41842 41842 6880 6880 6880 6880 5461
6667 6939 12389 44237 13118
6667 6939 12389 44237 44237 13118
6667 6939 12389 44237 44237 44237 13118
6667 6939 12389 49210
6667 6939 12389 50449
6667 6939 12389 5563 56947 56947
6667 6939 12389 58228
6667 6939 12389 60280 60330 50685
6667 6939 12389 8382
6720 1853 1764 12389 3203
6720 1853 1764 174 12389 3203
6720 1853 1764 174 3356 12389 3203
6720 1853 1764 20485 15774 15774 15774 12389 21487
6720 1853 1764 2914 174 12389 3203
6720 1853 1764 2914 3491 12389 3203
6720 1853 1764 6939 12389 3203
6720 1853 1764 8218 6939 12389 3203
6720 1853 21320 2603 20485 15774 15774 15774 12389 21487
6720 1853 21320 6939 12389 13118
6720 1853 21320 6939 12389 3203
6720 1853 3356 12389 13118
6720 1853 3356 12389 3203
6720 1853 3356 1273 12389 3203
6720 1853 3356 1299 12389 34757 33871 49613
6720 1853 3356 1299 12389 58228
6720 1853 3356 174 12389 3203
6720 1853 3356 174 12389 34757 33871 49613
6720 1853 3356 6453 12389 3203
6720 1853 3356 6939 12389 3203
6720 1853 6939 12389 13118
6720 1853 6939 12389 3203
6720 1853 6939 12389 42291
6720 6939 12389 12685 60287 60287 60287 60287
6720 6939 12389 201776 196991
6720 6939 12389 2854 41060 41060
6720 6939 12389 3203
6720 6939 12389 5563 56947 56947
6720 6939 12389 61431 61431 61431
6720 8447 12389 203344
6720 8447 12389 3203
6720 8447 12389 34757 33871 49613
6720 8447 12389 58228
6720 8447 12389 8382
6720 8447 3257 3356 12389 8382
6720 8447 3257 3491 12389 3203
6720 8447 3320 1273 12389 49210
6720 8447 3320 1273 12389 60280 60330 50685
6720 8447 3320 3257 12389 34757 33871 49613
6720 8447 3320 3257 12389 5563 56947 56947
6720 8447 3320 3257 12389 58228
6720 8447 3320 3257 12389 8382
6720 8447 3320 3356 12389 58228
6720 8447 3320 6453 12389 49210
6720 8447 3356 12389 3203
6720 8447 6762 174 12389 3203
6720 8447 6762 3356 12389 3203
6720 8447 6939 12389 13118
6720 8447 6939 12389 3203
6720 8447 6939 12389 49210
6762 12389 12685 60287 60287 60287 60287
6762 12389 201582 201582 201582 201582
6762 12389 29049 6736 25184 29079
6762 12389 29076 41435 197901
6762 12389 3203
6762 12389 42014 197193
6762 12389 44237 44237 13118
6762 12389 44237 44237 44237 13118
6762 12389 48166 24739 207056
6762 12389 51932
6762 12389 60280 60330 12406 50685 50685 50685 50685 50685 50685 50685
6762 12389 60280 60330 50685 50685 50685 50685 50685 50685 50685 50685 50685
6762 1273 12389 13118
6762 1273 12389 3203
6762 1273 12389 34757 33871 49613
6762 1273 12389 39442 58084
6762 1299 12389 49210
6762 1299 12389 60280 60330 12406 50685 50685 50685 50685 50685 50685 50685
6762 1299 12389 60280 60330 50685
6762 1299 12389 60280 60330 50685 50685 50685 50685 50685 50685 50685 50685 50685
6762 174 12389 13118
6762 174 12389 2854 41060 41060
6762 174 12389 29049 6736 25184
6762 174 12389 29049 6736 25184 29079
6762 174 12389 29049 6736 62153
6762 174 12389 34757 33871 49613
6762 174 12389 49210
6762 174 12389 5563 56947 56947
6762 174 12389 58228
6762 174 12389 60280 60330 50685
6762 3257 12389 29049 6736 25184 29079
6762 3257 12389 60280 60330 50685
6762 3257 12389 60280 60330 50685 50685 50685 50685 50685 50685 50685 50685 50685
6762 3257 12389 8382
6762 3356 12389 13118 13118
6762 3356 12389 29076 41435 197901
6762 3356 12389 3203
6762 3356 12389 34757 33871 49613
6762 3356 12389 50449
6762 3356 12389 58228
6762 3356 12389 60280 60330 50685
6762 3356 12389 60280 60330 50685 50685 50685 50685 50685 50685 50685 50685 50685
6762 3356 12389 8382
6762 3356 20485 15774 15774 15774 12389 21487
6762 3491 12389 13118
6762 3491 12389 29076 41435 197901
6762 3491 12389 3203
6762 3491 20485 20485 15774 15774 15774 12389 21487
6762 6453 12389 13118
6762 6453 12389 29049 6736 25184 29079
6762 6453 12389 3203
6762 6453 12389 8382
6762 6939 12389 13118
6762 6939 12389 3203
6762 6939 12389 8382
680 174 174 12389 29076 41435 197901
680 174 174 12389 3203
680 174 174 12389 49210
680 174 174 12389 8382
680 174 174 1273 12389 3203
680 174 174 1299 12389 49210
680 174 174 20485 15774 15774 15774 12389 21487
680 174 174 3356 12389 13118
680 174 174 3356 12389 3203
680 174 174 3356 12389 34757 33871 49613
680 174 174 3356 12389 58228
680 174 174 3356 12389 60280 60330 50685
680 174 174 3356 20485 15774 15774 15774 12389 21487
680 3356 3356 12389 13118
680 3356 3356 12389 3203
680 3356 3356 1273 12389 13118
680 3356 3356 1273 12389 3203
680 3356 3356 1299 12389 34757 33871 49613
680 3356 3356 1299 12389 58228
680 3356 3356 174 12389 13118
680 3356 3356 174 12389 8382
680 3356 3356 6453 12389 13118
680 3356 3356 6453 12389 3203
680 3356 3356 6762 12389 3203
680 3356 3356 6939 12389 3203
680 3491 20485 20485 15774 15774 15774 12389 21487
680 6939 12389 3203
680 6939 12389 61431 61431 61431
6830 12389 12883 12593
6830 12389 13118
6830 12389 3203
6830 12389 34757 33871 49613
6830 1273 12389 3203
6830 1273 12389 5563 56947 56947
6830 1299 12389 15757 15454
6830 1299 12389 196747
6830 1299 12389 201776 196991
6830 1299 12389 203344
6830 1299 12389 21017
6830 1299 12389 29049 6736 25184 29079
6830 1299 12389 34757 33871 49613
6830 1299 12389 35400
6830 1299 12389 35516
6830 1299 12389 44237
6830 1299 12389 49210
6830 1299 12389 58228
6830 1299 12389 60280 60330 12406 50685 50685 50685 50685 50685 50685 50685
6830 1299 12389 60280 60330 50685
6830 1299 12389 60280 60330 50685 50685 50685 50685 50685 50685 50685 50685 50685
6830 1299 12389 61431 61431 61431
6830 1299 20485 15774 15774 15774 12389 21487
6830 174 12389 12685 60287
6830 174 12389 12730
6830 174 12389 13118 13118
6830 174 12389 15757 15454
6830 174 12389 196747
6830 174 12389 201776 196991
6830 174 12389 21017
6830 174 12389 25515
6830 174 12389 29049 6736 25184 29079
6830 174 12389 29049 6736 62153
6830 174 12389 34757 33871 49613
6830 174 12389 35400
6830 174 12389 35516
6830 174 12389 44237
6830 174 12389 44237 44237 13118
6830 174 12389 49210
6830 174 12389 5553
6830 174 12389 5563 56947 56947
6830 174 12389 58228
6830 174 12389 60280 60330 12406 50685
6830 174 12389 60280 60330 12406 50685 50685 50685 50685 50685 50685 50685
6830 174 12389 60280 60330 50685
6830 174 12389 60280 60330 50685 50685 50685 50685 50685 50685 50685 50685 50685
6830 174 12389 8382
6830 2914 12389 12389 12389 41268
6830 2914 12389 13118
6830 2914 12389 21378
6830 2914 12389 24699
6830 2914 12389 34168
6830 2914 12389 34267
6830 2914 12389 41134
6830 2914 12389 44237 13118
6830 2914 12389 44237 29456
6830 2914 12389 44237 35125
6830 2914 12389 44237 8570
6830 2914 12389 44237 8675
6830 3257 12389 24699
6830 3257 12389 29049 6736 25184 29079
6830 3257 12389 34168
6830 3257 12389 34267
6830 3257 12389 41134
6830 3257 12389 44237 13118
6830 3257 12389 44237 35125
6830 3257 12389 44237 8675
6830 3257 12389 5563 56947 56947
6830 3257 12389 60280 60330 50685
6830 3257 12389 60280 60330 50685 50685 50685 50685 50685 50685 50685 50685 50685
6830 3356 12389 12685 60287
6830 3356 12389 12730
6830 3356 12389 15757 15454
6830 3356 12389 203344
6830 3356 12389 25515
6830 3356 12389 29076 41435 197901
6830 3356 12389 3203
6830 3356 12389 34757 33871 49613
6830 3356 12389 42014 197193
6830 3356 12389 44237
6830 3356 12389 5553
[truncated: 103,700 more chars]
