# Supplementary material for: Finding shortest and nearly shortest path nodes in large substantially incomplete networks by hyperbolic mapping
Source: Nat Commun. 2023 Jan 17;14:186. doi: 10.1038/s41467-022-35181-w (PMC9845360; doi:10.1038/s41467-022-35181-w)
Supplement: Supplementary file 4 — Supplementary Data 1 [file 41467_2022_35181_MOESM4_ESM.zip › SI_Internet/MainOne-before.txt]

32212 6939 1299 6453 37282 21859
32354 174 6453 37282 21859
62805 6939 1299 6453 37282 21859
14061 6453 37282 21859
32212 6939 1299 6453 37282 21859 135377
32354 174 6453 37282 21859 135377
62805 6939 1299 6453 37282 21859 135377
14061 6453 37282 21859 135377
32212 6939 37282 37472
62805 6939 37282 37472
32354 174 3356 37282 37472
14061 3356 37282 37472
32212 6939 37282 15964
62805 6939 37282 15964
32212 6939 3356 37282 15964
62805 6939 3356 37282 15964
32212 6939 37282
62805 6939 37282
32354 174 3356 37282
14061 6453 37282
32212 6939 37282 37194
62805 6939 37282 37194
32354 174 6453 37282 37194
14061 6453 37282 37194
32212 6939 37282 37398
62805 6939 37282 37398
14061 6453 37282 37398
32354 174 3356 37282 37398
32212 6939 3356 37282 37398
62805 6939 3356 37282 37398
32212 6939 1299 6453 37282 37398
62805 6939 1299 6453 37282 37398
32354 174 6453 37282 37398
32212 6939 37282 15964 37475
62805 6939 37282 15964 37475
32212 6939 37282 37018
62805 6939 37282 37018
14061 6453 37282 37018
32354 174 6453 37282 37018
32212 6939 37282 37296
32354 174 3356 37282 37296
62805 6939 37282 37296
14061 3356 37282 37296
32212 6939 37282 37347 37347
32354 174 6453 37282 37347 37347
62805 6939 37282 37347 37347
14061 6453 37282 37347 37347
32212 6939 37282 37373
62805 6939 37282 37373
32354 174 3356 37282 37373
14061 6453 37282 37373
32212 6939 1299 6453 37282 37373
62805 6939 1299 6453 37282 37373
32354 174 6453 37282 37373
32212 6939 37282 37407
32354 174 6453 37282 37407
14061 6453 37282 37407
62805 6939 37282 37407
62805 6939 3356 37282 15964 37034
32212 6939 3356 37282 15964 37034
14061 6453 37282 15964 37034
32354 174 3356 37282 15964 37034
32354 174 3356 37282 15964
14061 6453 37282 15964
32212 6939 1299 6453 37282 15964
62805 6939 1299 6453 37282 15964
32354 174 6453 37282 15964
32212 6939 1299 6453 37282 15964 37034
62805 6939 1299 6453 37282 15964 37034
32354 174 6453 37282 15964 37034
32212 6939 37282 15964 37034
62805 6939 37282 15964 37034
32212 6939 37282 20598
62805 6939 37282 20598
14061 6453 37282 20598
32354 174 6453 37282 20598
32212 6939 37282 15964 37089
62805 6939 37282 15964 37089
32212 6939 37282 37023
32354 174 6453 37282 37023
62805 6939 37282 37023
14061 6453 37282 37023
32212 6939 37282 37025
32354 174 6453 37282 37025
62805 6939 37282 37025
14061 6453 37282 37025
32212 6939 37282 37056
32354 174 6453 37282 37056
62805 6939 37282 37056
14061 6453 37282 37056
32212 6939 37282 37104
32354 174 6453 37282 37104
62805 6939 37282 37104
14061 6453 37282 37104
32212 6939 37282 37269
32354 174 6453 37282 37269
62805 6939 37282 37269
14061 6453 37282 37269
32212 6939 3356 37282 327721
32354 174 3356 37282 327721
62805 6939 3356 37282 327721
14061 6453 37282 327721
32212 6939 3356 37282 15964 36955
62805 6939 3356 37282 15964 36955
32212 6939 37282 37030
32354 3257 6453 37282 37030
62805 6939 37282 37030
14061 6453 37282 37030
32354 174 6453 37282 37030
32212 6939 3356 37282 37088
62805 6939 3356 37282 37088
14061 3356 37282 37088
32354 174 3356 37282 37088
32212 6939 1299 6453 37282 37088
62805 6939 1299 6453 37282 37088
14061 6453 37282 37088
32354 174 6453 37282 37088
32212 6939 37282 37340
62805 6939 37282 37340
32354 174 3356 37282 37340
14061 3356 37282 37340
14061 6453 37282 37340
32212 6939 37282 36938
32354 174 6453 37282 36938
62805 6939 37282 36938
14061 6453 37282 36938
32212 6939 37282 36970
32354 174 6453 37282 36970
62805 6939 37282 36970
14061 6453 37282 36970
14061 6453 37282 36979
32212 6939 3356 37282 37688
32354 3257 6453 37282 37688
62805 6939 3356 37282 37688
14061 6453 37282 37688
32212 6939 3356 37282 15964 37620
62805 6939 3356 37282 15964 37620
32212 6939 1299 6453 37282 328264
62805 6939 1299 6453 37282 328264
14061 6453 37282 328264
32354 174 6453 37282 328264
32212 6939 3356 37282 327886
62805 6939 3356 37282 327886
32354 174 3356 37282 327886
14061 6453 37282 327886
32212 6939 1299 6453 37282 328175
32354 174 6453 37282 328175
62805 6939 1299 6453 37282 328175
14061 6453 37282 328175
14061 6453 37282 328240
32212 6939 37282 35074
62805 6939 37282 35074
32354 174 6453 37282 35074
14061 6453 37282 35074
32212 6939 37282 30982
62805 6939 37282 30982
32354 3257 6453 37282 30982
14061 6453 37282 30982
32212 6939 37282 30982 30982 30982 30982 30982
62805 6939 37282 30982 30982 30982 30982 30982
32354 3257 6453 37282 30982 30982 30982 30982 30982
14061 6453 37282 30982 30982 30982 30982 30982
32212 6939 37282 30982 30982 30982 30982 30982 30982 30982 30982 30982
62805 6939 37282 30982 30982 30982 30982 30982 30982 30982 30982 30982
14061 6453 37282 30982 30982 30982 30982 30982 30982 30982 30982 30982
32354 174 6453 37282 30982 30982 30982 30982 30982 30982 30982 30982 30982
32212 6939 3356 37282 327823
32354 174 3356 37282 327823
62805 6939 3356 37282 327823
14061 6453 37282 327823
58511 1299 3356 37282 37495
58511 37282 37555
58511 37282 37591
58511 1299 3356 37282 13335
58511 37282 21859
58511 37282 37373
58511 37282
6423 209 6453 37282 21859
15301 11404 1299 6453 37282 21859
1798 174 6453 37282 21859
6423 209 6453 37282 21859 135377
1798 174 6453 37282 21859 135377
15301 6939 1299 6453 37282 21859 135377
293 6453 37282 21859
53828 2914 6453 37282 21859
19151 2914 6453 37282 21859
19653 209 6453 37282 21859
852 6453 37282 21859
32709 6939 1299 6453 37282 21859
19016 3257 6453 37282 21859
293 6453 37282 21859 135377
53828 2914 6453 37282 21859 135377
19151 2914 6453 37282 21859 135377
19653 209 6453 37282 21859 135377
852 6453 37282 21859 135377
19016 3257 6453 37282 21859 135377
32709 6939 1299 6453 37282 21859 135377
32709 6939 37282 37472
293 6453 37282 37472
19151 2914 3356 37282 37472
53828 2914 6453 37282 37472
19653 3356 37282 37472
852 3356 37282 37472
19016 3257 6453 37282 37472
19653 3356 37282 15964
32709 6939 37282 15964
32709 6939 3356 37282 15964
32709 6939 37282
293 6453 37282
19151 2914 3356 37282
53828 2914 6453 37282
19653 3356 37282
852 3356 37282
19016 3257 6453 37282
19653 209 6453 37282 37194
53828 2914 6453 37282 37194
293 6453 37282 37194
19151 2914 6453 37282 37194
19016 3257 6453 37282 37194
32709 6939 37282 37194
852 6453 37282 37194
32709 6939 37282 37398
293 6453 37282 37398
19151 2914 3356 37282 37398
53828 2914 6453 37282 37398
19653 3356 37282 37398
852 3356 37282 37398
19016 3257 6453 37282 37398
32709 6939 3356 37282 37398
19151 2914 6453 37282 37398
19653 209 6453 37282 37398
852 6453 37282 37398
32709 6939 1299 6453 37282 37398
32709 6939 37282 15964 37475
293 6453 37282 37018
53828 2914 6453 37282 37018
32709 6939 37282 37018
19151 2914 6453 37282 37018
19653 209 6453 37282 37018
19016 3257 6453 37282 37018
852 6453 37282 37018
293 6453 37282 327924 37249
32709 6939 37282 37296
293 6453 37282 37296
19151 2914 3356 37282 37296
53828 2914 6453 37282 37296
19653 3356 37282 37296
852 3356 37282 37296
19016 3257 6453 37282 37296
293 6453 37282 37347 37347
53828 2914 6453 37282 37347 37347
19151 2914 6453 37282 37347 37347
19653 209 6453 37282 37347 37347
852 6453 37282 37347 37347
32709 6939 37282 37347 37347
19016 3257 6453 37282 37347 37347
32709 6939 37282 37373
293 6453 37282 37373
19151 2914 3356 37282 37373
53828 2914 6453 37282 37373
19653 3356 37282 37373
852 3356 37282 37373
19016 3257 6453 37282 37373
19151 2914 6453 37282 37373
19653 209 6453 37282 37373
852 6453 37282 37373
32709 6939 1299 6453 37282 37373
53828 2914 6453 37282 37407
19016 3257 6453 37282 37407
293 6453 37282 37407
19151 2914 6453 37282 37407
19653 209 6453 37282 37407
852 6453 37282 37407
32709 6939 37282 37407
293 6453 37282 15964 37034
32709 6939 3356 37282 15964 37034
19016 3257 6453 37282 15964 37034
19151 2914 3356 37282 15964 37034
19653 3356 37282 15964 37034
53828 2914 6453 37282 15964 37034
852 3356 37282 15964 37034
293 6453 37282 15964
53828 2914 3356 37282 15964
19151 2914 3356 37282 15964
852 3356 37282 15964
19016 3257 3356 37282 15964
53828 2914 6453 37282 15964
19151 2914 6453 37282 15964
19653 3356 6453 37282 15964
852 6453 37282 15964
19016 3257 6453 37282 15964
32709 6939 1299 6453 37282 15964
19151 2914 6453 37282 15964 37034
19653 209 6453 37282 15964 37034
852 6453 37282 15964 37034
32709 6939 1299 6453 37282 15964 37034
32709 6939 37282 15964 37034
293 6453 37282 20598
19151 2914 6453 37282 20598
53828 2914 6453 37282 20598
19653 209 6453 37282 20598
852 6453 37282 20598
19016 3257 6453 37282 20598
32709 6939 37282 20598
32709 6939 37282 15964 37089
293 6453 37282 37023
19151 2914 6453 37282 37023
53828 2914 6453 37282 37023
19653 209 6453 37282 37023
852 6453 37282 37023
19016 3257 6453 37282 37023
32709 6939 37282 37023
293 6453 37282 37025
19151 2914 6453 37282 37025
53828 2914 6453 37282 37025
19653 209 6453 37282 37025
852 6453 37282 37025
19016 3257 6453 37282 37025
32709 6939 37282 37025
293 6453 37282 37056
19151 2914 6453 37282 37056
53828 2914 6453 37282 37056
19653 209 6453 37282 37056
852 6453 37282 37056
19016 3257 6453 37282 37056
32709 6939 37282 37056
293 6453 37282 37104
19151 2914 6453 37282 37104
53828 2914 6453 37282 37104
19653 209 6453 37282 37104
852 6453 37282 37104
32709 6939 37282 37104
19016 3257 6453 37282 37104
293 6453 37282 37269
19151 2914 6453 37282 37269
53828 2914 6453 37282 37269
19653 209 6453 37282 37269
19016 3257 6453 37282 37269
32709 6939 37282 37269
293 6453 37282 327721
19151 2914 3356 37282 327721
53828 2914 6453 37282 327721
19653 3356 37282 327721
852 3356 37282 327721
32709 6939 3356 37282 327721
19016 3257 6453 37282 327721
32709 6939 3356 37282 15964 36955
293 6453 37282 37030
19151 2914 6453 37282 37030
53828 2914 6453 37282 37030
19016 3257 6453 37282 37030
32709 6939 37282 37030
19653 3356 6453 37282 37030
19653 209 6453 37282 37030
852 6453 37282 37030
293 6453 37282 37088
19151 2914 3356 37282 37088
53828 2914 6453 37282 37088
19653 3356 37282 37088
852 3356 37282 37088
32709 6939 3356 37282 37088
19016 3257 6453 37282 37088
19151 2914 6453 37282 37088
19653 209 6453 37282 37088
852 6453 37282 37088
32709 6939 1299 6453 37282 37088
19653 3356 6453 37282 37088
32709 6939 37282 37340
293 6453 37282 37340
19151 2914 3356 37282 37340
53828 2914 6453 37282 37340
19653 3356 37282 37340
852 3356 37282 37340
19016 3257 6453 37282 37340
293 6453 37282 36938
19151 2914 6453 37282 36938
53828 2914 6453 37282 36938
19653 209 6453 37282 36938
852 6453 37282 36938
19016 3257 6453 37282 36938
32709 6939 37282 36938
19653 3356 6453 37282 37018
293 6453 37282 36970
19151 2914 6453 37282 36970
53828 2914 6453 37282 36970
19653 209 6453 37282 36970
852 6453 37282 36970
19016 3257 6453 37282 36970
32709 6939 37282 36970
293 6453 37282 36979
19653 209 6453 37282 36979
19016 3257 6453 37282 36979
293 6453 37282 37688
19151 2914 3356 37282 37688
53828 2914 6453 37282 37688
19653 3356 37282 37688
852 3356 37282 37688
32709 6939 3356 37282 37688
19016 3257 6453 37282 37688
19653 3356 37282 15964 37620
32709 6939 3356 37282 15964 37620
19653 3356 6453 37282 328264
293 6453 37282 328264
19151 2914 6453 37282 328264
53828 2914 6453 37282 328264
852 6453 37282 328264
32709 6939 1299 6453 37282 328264
19016 3257 6453 37282 328264
53828 2914 6453 37282 327886
293 6453 37282 327886
19151 2914 3356 37282 327886
19016 3257 6453 37282 327886
32709 6939 3356 37282 327886
19653 3356 37282 327886
852 3356 37282 327886
293 6453 37282 328175
19151 2914 6453 37282 328175
53828 2914 6453 37282 328175
852 6453 37282 328175
19653 209 6453 37282 328175
32709 6939 1299 6453 37282 328175
19016 3257 6453 37282 328175
293 6453 37282 328240
19653 209 6453 37282 328240
19016 3257 6453 37282 328240
293 6453 37282 35074
53828 2914 6453 37282 35074
852 6453 37282 35074
19151 2914 6453 37282 35074
19653 209 6453 37282 35074
19016 3257 6453 37282 35074
32709 6939 37282 35074
293 6453 37282 30982
53828 2914 6453 37282 30982
852 6453 37282 30982
19151 2914 6453 37282 30982
19653 209 6453 37282 30982
19016 3257 6453 37282 30982
32709 6939 37282 30982
293 6453 37282 30982 30982 30982 30982 30982
53828 2914 6453 37282 30982 30982 30982 30982 30982
852 6453 37282 30982 30982 30982 30982 30982
19151 2914 6453 37282 30982 30982 30982 30982 30982
19653 209 6453 37282 30982 30982 30982 30982 30982
32709 6939 37282 30982 30982 30982 30982 30982
19016 3257 6453 37282 30982 30982 30982 30982 30982
293 6453 37282 30982 30982 30982 30982 30982 30982 30982 30982 30982
53828 2914 6453 37282 30982 30982 30982 30982 30982 30982 30982 30982 30982
19653 209 6453 37282 30982 30982 30982 30982 30982 30982 30982 30982 30982
32709 6939 37282 30982 30982 30982 30982 30982 30982 30982 30982 30982
19016 3257 6453 37282 30982 30982 30982 30982 30982 30982 30982 30982 30982
852 6453 37282 30982 30982 30982 30982 30982 30982 30982 30982 30982
19151 2914 6453 37282 30982 30982 30982 30982 30982 30982 30982 30982 30982
293 6453 37282 327823
19151 2914 3356 37282 327823
53828 2914 6453 37282 327823
852 3356 37282 327823
19653 3356 37282 327823
32709 6939 3356 37282 327823
19016 3257 6453 37282 327823
27678 18747 6453 37282 21859
27678 18747 6453 37282 21859 135377
27678 18747 6453 37282 37472
27678 14259 3356 37282 37472
27678 18747 6453 37282
27678 14259 3356 37282
27678 18747 6453 37282 37194
27678 14259 3356 37282 37398
27678 18747 6453 37282 37398
27678 18747 6453 37282 37018
27678 18747 6453 37282 37296
27678 14259 3356 37282 37296
27678 18747 6453 37282 37347 37347
27678 18747 6453 37282 37373
27678 14259 3356 37282 37373
27678 18747 6453 37282 37407
27678 18747 6453 37282 15964 37034
27678 14259 3356 37282 15964 37034
27678 18747 6453 37282 15964
27678 14259 3356 37282 15964
27678 18747 6453 37282 20598
27678 18747 6453 37282 37023
27678 18747 6453 37282 37025
27678 18747 6453 37282 37056
27678 18747 6453 37282 37104
27678 18747 6453 37282 37269
27678 18747 6453 37282 327721
27678 14259 3356 37282 327721
27678 18747 6453 37282 37030
27678 14259 3356 37282 37088
27678 18747 6453 37282 37088
27678 18747 6453 37282 37340
27678 14259 3356 37282 37340
27678 18747 6453 37282 36938
27678 18747 6453 37282 36970
27678 18747 6453 37282 36979
27678 18747 6453 37282 37688
27678 14259 3356 37282 37688
27678 18747 6453 37282 328264
27678 18747 6453 37282 327886
27678 14259 3356 37282 327886
61832 2914 6453 37282 21859
40356 2914 6453 37282 21859
13030 1299 6453 37282 21859
52320 1299 6453 37282 21859
61832 2914 6453 37282 21859 135377
52320 1299 6453 37282 21859 135377
13030 1299 6453 37282 21859 135377
40356 2914 6453 37282 21859 135377
61832 2914 3356 37282 37472
40356 2914 3356 37282 37472
13030 1299 3356 37282 37472
52320 37282 37472
52320 37282 15964
61832 2914 3356 37282
40356 2914 3356 37282
13030 1299 3356 37282
52320 37282
61832 2914 6453 37282 37194
13030 1299 6453 37282 37194
52320 37282 37194
40356 2914 6453 37282 37194
61832 2914 3356 37282 37398
13030 1299 3356 37282 37398
40356 2914 3356 37282 37398
52320 37282 37398
52320 1299 3356 37282 37398
61832 2914 6453 37282 37398
13030 1299 6453 37282 37398
52320 1299 6453 37282 37398
40356 2914 6453 37282 37398
52320 37282 15964 37475
52320 37282 37018
61832 2914 6453 37282 37018
52320 1299 6453 37282 37018
13030 1299 6453 37282 37018
40356 2914 6453 37282 37018
61832 2914 3356 37282 37296
40356 2914 3356 37282 37296
13030 1299 3356 37282 37296
52320 37282 37296
61832 2914 6453 37282 37347 37347
40356 2914 6453 37282 37347 37347
52320 1299 6453 37282 37347 37347
13030 1299 6453 37282 37347 37347
61832 2914 6453 37282 37373
13030 1299 3356 37282 37373
52320 37282 37373
40356 2914 6453 37282 37373
52320 1299 6453 37282 37373
13030 1299 6453 37282 37373
61832 2914 6453 37282 37407
13030 1299 6453 37282 37407
40356 2914 6453 37282 37407
52320 1299 6453 37282 37407
61832 2914 6453 37282 15964 37034
40356 2914 6453 37282 15964 37034
13030 1299 3356 37282 15964 37034
52320 1299 3356 37282 15964 37034
61832 2914 3356 37282 15964
40356 2914 3356 37282 15964
52320 1299 3356 37282 15964
13030 1299 3356 37282 15964
61832 2914 6453 37282 15964
40356 2914 6453 37282 15964
52320 1299 6453 37282 15964
13030 1299 6453 37282 15964
13030 1299 6453 37282 15964 37034
52320 1299 6453 37282 15964 37034
61832 2914 6453 37282 20598
52320 1299 6453 37282 20598
40356 2914 6453 37282 20598
13030 1299 6453 37282 20598
61832 2914 6453 37282 37023
40356 2914 6453 37282 37023
13030 1299 6453 37282 37023
52320 1299 6453 37282 37023
61832 2914 6453 37282 37025
40356 2914 6453 37282 37025
13030 1299 6453 37282 37025
52320 1299 6453 37282 37025
61832 2914 6453 37282 37056
40356 2914 6453 37282 37056
13030 1299 6453 37282 37056
52320 1299 6453 37282 37056
61832 2914 6453 37282 37104
40356 2914 6453 37282 37104
13030 1299 6453 37282 37104
52320 1299 6453 37282 37104
61832 2914 6453 37282 37269
40356 2914 6453 37282 37269
52320 1299 6453 37282 37269
61832 2914 3356 37282 327721
40356 2914 3356 37282 327721
13030 1299 3356 37282 327721
52320 1299 3356 37282 327721
40356 2914 6453 37282 37030
52320 6461 6453 37282 37030
52320 1299 6453 37282 37030
61832 2914 6453 37282 37030
61832 2914 6453 37282 37088
52320 1299 3356 37282 37088
13030 1299 3356 37282 37088
40356 2914 6453 37282 37088
52320 1299 6453 37282 37088
13030 1299 6453 37282 37088
61832 2914 6453 37282 37340
40356 2914 6453 37282 37340
52320 37282 37340
13030 1299 3356 37282 37340
61832 2914 6453 37282 36938
40356 2914 6453 37282 36938
52320 1299 6453 37282 36938
13030 1299 6453 37282 36938
61832 2914 6453 37282 36970
40356 2914 6453 37282 36970
13030 1299 6453 37282 36970
52320 1299 6453 37282 36970
61832 2914 6453 37282 37688
40356 2914 6453 37282 37688
52320 6461 6453 37282 37688
61832 2914 6453 37282 328264
13030 1299 6453 37282 328264
52320 1299 6453 37282 328264
40356 2914 6453 37282 328264
61832 2914 6453 37282 327886
40356 2914 6453 37282 327886
52320 1299 3356 37282 327886
13030 1299 3356 37282 327886
37468 6453 37282 21859
8220 1299 6453 37282 21859
11666 3257 6453 37282 21859
6079 1299 6453 37282 21859
5769 6453 37282 21859
2914 6453 37282 21859
41095 37282 21859
6939 1299 6453 37282 21859
3491 6453 37282 21859
11039 6461 6453 37282 21859
6830 6453 37282 21859
3257 6453 37282 21859
37468 6453 37282 21859 135377
8220 1299 6453 37282 21859 135377
11666 3257 6453 37282 21859 135377
2914 6453 37282 21859 135377
5769 6453 37282 21859 135377
6079 1299 6453 37282 21859 135377
6939 1299 6453 37282 21859 135377
3491 6453 37282 21859 135377
41095 37282 21859 135377
11039 6461 6453 37282 21859 135377
6830 6453 37282 21859 135377
3257 6453 37282 21859 135377
37468 37282 37472
8220 1299 3356 37282 37472
19151 2914 6453 37282 37472
11666 3356 37282 37472
5769 6453 37282 37472
6079 3356 37282 37472
2914 6453 37282 37472
3491 3356 37282 37472
6939 37282 37472
6830 3356 37282 37472
11039 6461 3356 37282 37472
3257 6453 37282 37472
41095 37282 37472
37468 37282 15964
11666 3356 37282 15964
6079 3356 37282 15964
41095 37282 15964
6939 37282 15964
6939 3356 37282 15964
37468 37282
8220 1299 3356 37282
19151 2914 6453 37282
11666 3356 37282
2914 6453 37282
5769 6453 37282
6079 3356 37282
6939 37282
3491 3356 37282
41095 37282
6830 3356 37282
11039 6461 3356 37282
3257 6453 37282
8220 1299 6453 37282 37194
41095 37282 37194
3491 6453 37282 37194
5769 6453 37282 37194
6079 3257 6453 37282 37194
37468 37282 37194
2914 6453 37282 37194
6939 37282 37194
3257 6453 37282 37194
11039 6461 6453 37282 37194
11666 3257 6453 37282 37194
6830 6453 37282 37194
37468 37282 37398
8220 1299 3356 37282 37398
19151 174 3356 37282 37398
11666 3356 37282 37398
6079 3356 37282 37398
3491 6453 37282 37398
5769 6453 37282 37398
41095 37282 37398
6939 37282 37398
3257 6453 37282 37398
2914 6453 37282 37398
6830 3356 37282 37398
11039 6461 3356 37282 37398
37468 6453 37282 37398
6939 3356 37282 37398
8220 1299 6453 37282 37398
19151 174 6453 37282 37398
11666 3257 6453 37282 37398
6079 1299 6453 37282 37398
6939 1299 6453 37282 37398
6830 6453 37282 37398
11039 6461 6453 37282 37398
6939 37282 15964 37475
41095 37282 15964 37475
37468 37282 15964 37475
37468 37282 37018
5769 6453 37282 37018
2914 6453 37282 37018
41095 37282 37018
6939 37282 37018
37468 6453 37282 37018
8220 1299 6453 37282 37018
6079 3257 6453 37282 37018
3491 6453 37282 37018
11666 3257 6453 37282 37018
11039 6461 6453 37282 37018
3257 6453 37282 37018
6830 6453 37282 37018
5769 6453 37282 327924 37249
3257 6453 37282 327924 37249
37468 37282 37296
8220 1299 3356 37282 37296
19151 2914 6453 37282 37296
11666 3356 37282 37296
2914 6453 37282 37296
6079 3356 37282 37296
5769 6453 37282 37296
3491 3356 37282 37296
41095 37282 37296
6939 37282 37296
6830 3356 37282 37296
11039 6461 3356 37282 37296
3257 6453 37282 37296
37468 6453 37282 37347 37347
8220 1299 6453 37282 37347 37347
11666 3257 6453 37282 37347 37347
5769 6453 37282 37347 37347
3491 6453 37282 37347 37347
2914 6453 37282 37347 37347
41095 37282 37347 37347
6079 1299 6453 37282 37347 37347
6830 6453 37282 37347 37347
11039 6461 6453 37282 37347 37347
3257 6453 37282 37347 37347
6939 37282 37347 37347
37468 37282 37373
8220 1299 3356 37282 37373
11666 3356 37282 37373
41095 37282 37373
5769 6453 37282 37373
3491 6453 37282 37373
6079 3356 37282 37373
2914 6453 37282 37373
3257 6453 37282 37373
11039 6461 3356 37282 37373
6830 3356 37282 37373
6939 37282 37373
37468 6453 37282 37373
8220 1299 6453 37282 37373
11666 3257 6453 37282 37373
6079 1299 6453 37282 37373
6939 1299 6453 37282 37373
11039 6461 6453 37282 37373
6830 6453 37282 37373
5769 6453 37282 37407
41095 37282 37407
8220 1299 6453 37282 37407
37468 6453 37282 37407
6939 37282 37407
3257 6453 37282 37407
2914 6453 37282 37407
6830 6453 37282 37407
11039 6461 6453 37282 37407
19151 174 6453 37282 37407
6079 3257 6453 37282 37407
3491 6453 37282 37407
5769 6453 37282 15964 37034
6079 3356 37282 15964 37034
8220 1299 3356 37282 15964 37034
41095 37282 15964 37034
3257 6453 37282 15964 37034
2914 6453 37282 15964 37034
6939 3356 37282 15964 37034
11666 3356 37282 15964 37034
6830 3356 37282 15964 37034
3491 6453 37282 15964 37034
37468 6453 37282 15964 37034
11039 6461 3356 37282 15964 37034
37468 6453 37282 15964
8220 1299 3356 37282 15964
5769 6453 37282 15964
2914 3356 37282 15964
11039 6461 3356 37282 15964
3257 3356 37282 15964
6830 3356 37282 15964
3491 6453 37282 15964
8220 1299 6453 37282 15964
11666 3356 6453 37282 15964
6939 1299 6453 37282 15964
6079 3356 6453 37282 15964
2914 6453 37282 15964
11039 6461 6453 37282 15964
3257 6453 37282 15964
6830 6453 37282 15964
8220 1299 6453 37282 15964 37034
11666 3257 6453 37282 15964 37034
6079 1299 6453 37282 15964 37034
6939 1299 6453 37282 15964 37034
11039 6461 6453 37282 15964 37034
6830 6453 37282 15964 37034
6079 3257 6453 37282 15964 37034
11666 3257 6453 37282 15964
6939 37282 15964 37034
37468 6453 37282 20598
8220 1299 6453 37282 20598
11666 3257 6453 37282 20598
3491 6453 37282 20598
5769 6453 37282 20598
41095 37282 20598
6079 1299 6453 37282 20598
11039 6461 6453 37282 20598
3257 6453 37282 20598
2914 6453 37282 20598
6939 37282 20598
6830 6453 37282 20598
6939 37282 15964 37089
41095 37282 15964 37089
37468 6453 37282 37023
8220 1299 6453 37282 37023
11666 3257 6453 37282 37023
2914 6453 37282 37023
6079 1299 6453 37282 37023
5769 6453 37282 37023
3491 6453 37282 37023
6939 37282 37023
41095 37282 37023
6830 6453 37282 37023
11039 6461 6453 37282 37023
3257 6453 37282 37023
37468 6453 37282 37025
8220 1299 6453 37282 37025
11666 3257 6453 37282 37025
5769 6453 37282 37025
3491 6453 37282 37025
6079 1299 6453 37282 37025
2914 6453 37282 37025
6939 37282 37025
41095 37282 37025
6830 6453 37282 37025
11039 6461 6453 37282 37025
3257 6453 37282 37025
37468 6453 37282 37056
8220 1299 6453 37282 37056
11666 3257 6453 37282 37056
6939 37282 37056
6079 1299 6453 37282 37056
2914 6453 37282 37056
5769 6453 37282 37056
3491 6453 37282 37056
41095 37282 37056
6830 6453 37282 37056
11039 6461 6453 37282 37056
3257 6453 37282 37056
37468 6453 37282 37104
8220 1299 6453 37282 37104
11666 3257 6453 37282 37104
2914 6453 37282 37104
6939 37282 37104
3491 6453 37282 37104
5769 6453 37282 37104
6079 1299 6453 37282 37104
41095 37282 37104
6830 6453 37282 37104
11039 6461 6453 37282 37104
3257 6453 37282 37104
37468 6453 37282 37269
19151 174 6453 37282 37269
11666 3257 6453 37282 37269
2914 6453 37282 37269
5769 6453 37282 37269
41095 37282 37269
6939 37282 37269
6830 6453 37282 37269
3257 6453 37282 37269
37468 6453 37282 327721
8220 1299 3356 37282 327721
19151 2914 6453 37282 327721
11666 3356 37282 327721
3491 3356 37282 327721
5769 6453 37282 327721
2914 6453 37282 327721
6939 3356 37282 327721
6079 3356 37282 327721
41095 3356 37282 327721
6830 3356 37282 327721
11039 6461 3356 37282 327721
3257 6453 37282 327721
19151 174 3356 37282
41095 37282 15964 36955
6939 3356 37282 15964 36955
37468 6453 37282 37030
11666 3257 6453 37282 37030
2914 6453 37282 37030
5769 6453 37282 37030
6939 37282 37030
41095 37282 37030
3257 6453 37282 37030
3491 6453 37282 37030
6079 3356 6453 37282 37030
6830 6453 37282 37030
11039 6461 6453 37282 37030
37468 6453 37282 37088
8220 1299 3356 37282 37088
11666 3356 37282 37088
5769 6453 37282 37088
3491 6453 37282 37088
41095 3356 37282 37088
6079 3356 37282 37088
2914 6453 37282 37088
6939 3356 37282 37088
11039 6461 3356 37282 37088
3257 6453 37282 37088
6830 3356 37282 37088
8220 1299 6453 37282 37088
11666 3257 6453 37282 37088
41095 3356 6453 37282 37088
6079 1299 6453 37282 37088
6939 1299 6453 37282 37088
11039 6461 6453 37282 37088
6830 6453 37282 37088
37468 37282 37340
8220 1299 3356 37282 37340
19151 2914 6453 37282 37340
11666 3356 37282 37340
6079 3356 37282 37340
2914 6453 37282 37340
6939 37282 37340
3491 6453 37282 37340
5769 6453 37282 37340
41095 37282 37340
6830 3356 37282 37340
11039 6461 3356 37282 37340
3257 6453 37282 37340
37468 6453 37282 36938
8220 1299 6453 37282 36938
11666 3257 6453 37282 36938
3491 6453 37282 36938
5769 6453 37282 36938
6939 37282 36938
2914 6453 37282 36938
6079 1299 6453 37282 36938
41095 37282 36938
6830 6453 37282 36938
11039 6461 6453 37282 36938
3257 6453 37282 36938
19151 174 6453 37282 37018
6079 1299 6453 37282 37018
37468 6453 37282 36970
8220 1299 6453 37282 36970
11666 3257 6453 37282 36970
2914 6453 37282 36970
6079 3356 6453 37282 36970
3491 6453 37282 36970
6939 37282 36970
5769 6453 37282 36970
41095 37282 36970
6830 6453 37282 36970
11039 6461 6453 37282 36970
3257 6453 37282 36970
3257 6453 37282 36979
19151 2914 6453 37282 37688
11666 3356 37282 37688
6079 3356 37282 37688
3491 6453 37282 37688
6939 3356 37282 37688
2914 6453 37282 37688
5769 6453 37282 37688
6830 3356 37282 37688
11039 6461 3356 37282 37688
3257 6453 37282 37688
41095 37282 15964 37620
11666 3356 37282 15964 37620
6939 3356 37282 15964 37620
6079 3356 37282 15964 37620
37468 6453 37282 328264
8220 1299 6453 37282 328264
3491 6453 37282 328264
5769 6453 37282 328264
41095 3356 6453 37282 328264
6079 3257 6453 37282 328264
2914 6453 37282 328264
6830 6453 37282 328264
11666 3257 6453 37282 328264
11039 6461 6453 37282 328264
6939 1299 6453 37282 328264
3257 6453 37282 328264
11666 3356 37282 327886
41095 3356 37282 327886
3491 6453 37282 327886
19151 2914 6453 37282 327886
6939 3356 37282 327886
2914 6453 37282 327886
3257 6453 37282 327886
6830 3356 37282 327886
37468 6453 37282 327886
8220 1299 3356 37282 327886
5769 6453 37282 327886
6079 3356 37282 327886
11039 6461 3356 37282 327886
57866 1299 3356 37282 37495
7018 3356 37282 37495
3277 3267 3356 37282 37495
53767 6939 3356 37282 37495
24441 1299 3356 37282 37495
31019 43531 6939 3356 37282 37495
3741 3356 37282 37495
2914 3356 37282 37495
701 3356 37282 37495
209 3356 37282 37495
20912 6939 3356 37282 37495
22652 3356 37282 37495
2497 3356 37282 37495
7660 2516 3356 37282 37495
40191 1299 3356 37282 37495
37100 3356 37282 37495
54728 20130 6939 3356 37282 37495
852 3356 37282 37495
18106 6939 3356 37282 37495
49788 12552 6939 3356 37282 37495
1403 1299 3356 37282 37495
3277 3267 2603 37282 37555
31019 37282 37555
37100 37282 37555
3277 3267 2603 37282 37591
31019 37282 37591
37100 37282 37591
57866 1299 3356 37282 13335
7018 3356 37282 13335
3277 3267 3356 37282 13335
53767 6939 3356 37282 13335
24441 1299 3356 37282 13335
31019 43531 6939 3356 37282 13335
3741 3356 37282 13335
2914 3356 37282 13335
701 3356 37282 13335
209 3356 37282 13335
20912 6939 3356 37282 13335
37100 3356 37282 13335
2497 3356 37282 13335
22652 3356 37282 13335
852 3356 37282 13335
54728 20130 6939 3356 37282 13335
18106 6939 3356 37282 13335
49788 12552 6939 3356 37282 13335
1403 1299 3356 37282 13335
40191 1299 3356 37282 13335
1351 6939 1299 6453 37282 21859
38726 6453 37282 21859
3267 2603 37282 21859
204028 6830 6453 37282 21859
24516 1221 4637 6453 37282 21859
59715 3269 6762 6453 37282 21859
42541 3356 6453 37282 21859
36236 24482 37282 21859
1299 6453 37282 21859
63956 2914 6453 37282 21859
45177 3356 6453 37282 21859
48285 16150 12552 1299 6453 37282 21859
38883 4826 15412 6453 37282 21859
24482 37282 21859
38726 9957 17604 6939 1299 6453 37282 21859
48526 37282 21859
59469 1299 6453 37282 21859
34288 9002 6453 37282 21859
2518 6453 37282 21859
19754 1299 6453 37282 21859
63956 174 6453 37282 21859
58511 37282 21859 135377
1351 6939 1299 6453 37282 21859 135377
38726 6453 37282 21859 135377
3267 2603 37282 21859 135377
204028 6830 6453 37282 21859 135377
24516 1221 4637 6453 37282 21859 135377
42541 3356 6453 37282 21859 135377
48526 37282 21859 135377
36236 24482 37282 21859 135377
59715 3269 6762 6453 37282 21859 135377
19754 1299 6453 37282 21859 135377
1299 6453 37282 21859 135377
63956 2914 6453 37282 21859 135377
45177 3356 6453 37282 21859 135377
48285 16150 12552 1299 6453 37282 21859 135377
38883 4826 15412 6453 37282 21859 135377
24482 37282 21859 135377
38726 9957 3491 6453 37282 21859 135377
34288 9002 6453 37282 21859 135377
59469 1299 6453 37282 21859 135377
2518 6453 37282 21859 135377
63956 174 6453 37282 21859 135377
2497 6453 37282 21859
14361 3257 6453 37282 21859
7575 2914 6453 37282 21859
36351 6461 6453 37282 21859
19151 209 6453 37282 21859
14361 3257 6453 37282 21859 135377
7575 2914 6453 37282 21859 135377
36351 6461 6453 37282 21859 135377
2497 6453 37282 21859 135377
19151 209 6453 37282 21859 135377
6082 174 6453 37282 21859
15008 40805 5580 6453 37282 21859
27446 27446 2828 6453 37282 21859
4181 1299 6453 37282 21859
6082 2914 6453 37282 21859 135377
15008 40805 5580 6453 37282 21859 135377
27446 27446 2828 6453 37282 21859 135377
4181 1299 6453 37282 21859 135377
6082 174 6453 37282 37472
27446 27446 3356 37282 37472
4181 1299 3356 37282 37472
15008 40805 5580 6453 37282 37472
27446 27446 3356 37282 15964
6082 174 6453 37282
15008 40805 37282
4181 1299 3356 37282
27446 27446 3356 37282
15008 40805 5580 6453 37282 37194
27446 27446 2828 6453 37282 37194
6082 2914 6453 37282 37194
4181 1299 6453 37282 37194
6082 174 6453 37282 37398
3491 3356 37282 37398
27446 27446 3356 37282 37398
15008 40805 5580 6453 37282 37398
4181 1299 3356 37282 37398
27446 27446 2828 6453 37282 37398
4181 1299 6453 37282 37398
6082 2914 6453 37282 37018
27446 27446 2828 6453 37282 37018
15008 40805 5580 6453 37282 37018
53828 3257 6453 37282 37018
4181 1299 6453 37282 37018
6082 174 6453 37282 37296
15008 40805 5580 6453 37282 37296
27446 27446 3356 37282 37296
4181 1299 3356 37282 37296
6082 2914 6453 37282 37347 37347
27446 27446 2828 6453 37282 37347 37347
15008 40805 5580 6453 37282 37347 37347
4181 1299 6453 37282 37347 37347
6082 174 6453 37282 37373
15008 40805 5580 6453 37282 37373
27446 27446 3356 37282 37373
3491 3356 37282 37373
4181 1299 3356 37282 37373
27446 27446 2828 6453 37282 37373
4181 1299 6453 37282 37373
6082 174 6453 37282 37407
15008 40805 5580 6453 37282 37407
27446 27446 174 6453 37282 37407
4181 1299 6453 37282 37407
27446 27446 3356 37282 15964 37034
6082 2914 6453 37282 15964 37034
15008 40805 5580 6453 37282 15964 37034
3491 3356 37282 15964 37034
4181 1299 3356 37282 15964 37034
6082 174 3356 37282 15964
4181 1299 3356 37282 15964
3491 3356 37282 15964
15008 40805 5580 3356 37282 15964
6082 2914 6453 37282 15964
27446 27446 3356 6453 37282 15964
4181 1299 6453 37282 15964
15008 40805 5580 6453 37282 15964
6082 174 6453 37282 15964 37034
27446 27446 2828 6453 37282 15964 37034
4181 1299 6453 37282 15964 37034
27446 27446 174 6453 37282 15964 37034
27446 27446 2828 6453 37282 15964
6082 174 6453 37282 20598
15008 40805 5580 6453 37282 20598
27446 27446 2828 6453 37282 20598
4181 1299 6453 37282 20598
6082 2914 6453 37282 37023
15008 40805 5580 6453 37282 37023
4181 1299 6453 37282 37023
27446 27446 2828 6453 37282 37023
6082 174 6453 37282 37025
27446 27446 2828 6453 37282 37025
4181 1299 6453 37282 37025
15008 40805 5580 6453 37282 37025
6082 174 6453 37282 37056
27446 27446 2828 6453 37282 37056
15008 40805 5580 6453 37282 37056
4181 1299 6453 37282 37056
6082 174 6453 37282 37104
15008 40805 5580 6453 37282 37104
27446 27446 2828 6453 37282 37104
4181 1299 6453 37282 37104
6082 174 6453 37282 37269
27446 27446 2828 6453 37282 37269
53828 3257 6453 37282 37269
15008 40805 5580 6453 37282 37269
6082 174 6453 37282 327721
15008 40805 5580 6453 37282 327721
27446 27446 3356 37282 327721
4181 1299 3356 37282 327721
15008 40805 5580 6453 37282 37030
27446 27446 2828 6453 37282 37030
6082 174 6453 37282 37030
4181 174 6453 37282 37030
6082 2914 6453 37282 37088
27446 27446 3356 37282 37088
15008 40805 5580 3356 37282 37088
3491 3356 37282 37088
4181 1299 3356 37282 37088
27446 27446 2828 6453 37282 37088
15008 40805 5580 6453 37282 37088
4181 1299 6453 37282 37088
15008 40805 1299 6453 37282 37088
6082 2914 6453 37282 37340
3491 3356 37282 37340
15008 40805 5580 6453 37282 37340
27446 27446 3356 37282 37340
4181 1299 3356 37282 37340
53828 3257 6453 37282 37340
6082 2914 6453 37282 36938
15008 40805 5580 6453 37282 36938
27446 27446 2828 6453 37282 36938
4181 1299 6453 37282 36938
6082 174 6453 37282 37018
6082 2914 6453 37282 36970
15008 40805 5580 6453 37282 36970
4181 1299 6453 37282 36970
27446 27446 2828 6453 37282 36970
27446 27446 3356 37282 37688
15008 40805 5580 6453 37282 37688
3491 3356 37282 37688
27446 27446 3356 37282 15964 37620
6082 2914 6453 37282 328264
53828 3257 6453 37282 328264
15008 40805 5580 6453 37282 328264
27446 27446 2828 6453 37282 328264
4181 1299 6453 37282 328264
27446 27446 3356 37282 327886
6082 2914 6453 37282 327886
3491 3356 37282 327886
15008 40805 1299 3356 37282 327886
4181 1299 3356 37282 327886
6667 37282 21859
8220 3356 6453 37282 21859
39122 3356 6453 37282 21859
5413 1299 6453 37282 21859
41811 3356 6453 37282 21859
8455 37282 21859
37497 174 6453 37282 21859
8426 6453 37282 21859
59605 6453 37282 21859
37271 6453 37282 21859
14537 3356 6453 37282 21859
6453 37282 21859
14061 3356 6453 37282 21859
13237 2914 6453 37282 21859
6667 37282 21859 135377
8220 3356 6453 37282 21859 135377
37271 6453 37282 21859 135377
5413 1299 6453 37282 21859 135377
37497 174 6453 37282 21859 135377
41811 3356 6453 37282 21859 135377
8455 37282 21859 135377
59605 6453 37282 21859 135377
39122 3356 6453 37282 21859 135377
14537 3356 6453 37282 21859 135377
8426 6453 37282 21859 135377
6453 37282 21859 135377
14061 2914 6453 37282 21859 135377
13237 2914 6453 37282 21859 135377
37474 3741 3356 6453 37282 21859
30844 37282 21859
37474 3741 3356 6453 37282 21859 135377
30844 37282 21859 135377
17639 6453 37282 21859
8220 6453 37282 21859
18106 2914 6453 37282 21859
17639 6453 37282 21859 135377
8220 6453 37282 21859 135377
18106 2914 6453 37282 21859 135377
38880 37282 37472
3491 6453 37282 37472
17639 6453 37282 37472
14061 6453 37282 37472
63956 1299 3356 37282 37472
24482 37282 37472
8220 6453 37282 37472
18106 6939 37282 37472
38880 37282 15964
24482 37282 15964
18106 6939 37282 15964
38880 37282
3491 6453 37282
17639 3356 37282
63956 1299 3356 37282
24482 37282
8220 6453 37282
18106 6939 37282
63956 2914 6453 37282 37194
24482 37282 37194
18106 6939 37282 37194
8220 6453 37282 37194
38880 37282 37194
17639 6453 37282 37194
38880 37282 37398
8220 6453 37282 37398
17639 6453 37282 37398
63956 2914 6453 37282 37398
24482 37282 37398
18106 6939 37282 37398
18106 2914 6453 37282 37398
38880 37282 15964 37475
24482 37282 15964 37475
38880 37282 37018
17639 6453 37282 37018
24482 37282 37018
8220 6453 37282 37018
18106 6939 37282 37018
63956 2914 6453 37282 37018
14061 6453 37282 327924 37249
8220 6453 37282 327924 37249
38880 37282 37296
3491 6453 37282 37296
17639 6453 37282 37296
14061 6453 37282 37296
63956 1299 3356 37282 37296
24482 37282 37296
8220 6453 37282 37296
18106 6939 37282 37296
17639 6453 37282 37347 37347
63956 2914 6453 37282 37347 37347
24482 37282 37347 37347
8220 6453 37282 37347 37347
18106 6939 37282 37347 37347
38880 37282 37373
17639 6453 37282 37373
63956 2914 6453 37282 37373
24482 37282 37373
8220 6453 37282 37373
18106 6939 37282 37373
18106 2914 6453 37282 37373
8220 6453 37282 37407
63956 2914 6453 37282 37407
17639 6453 37282 37407
24482 37282 37407
18106 6939 37282 37407
8220 6453 37282 15964 37034
24482 37282 15964 37034
18106 2914 6453 37282 15964 37034
63956 2914 6453 37282 15964 37034
17639 6453 37282 15964 37034
17639 6453 37282 15964
63956 3491 6453 37282 15964
18106 2914 3356 37282 15964
8220 6453 37282 15964
63956 2914 6453 37282 15964
18106 2914 6453 37282 15964
18106 6939 37282 15964 37034
17639 6453 37282 20598
63956 2914 6453 37282 20598
24482 37282 20598
8220 6453 37282 20598
18106 6939 37282 20598
18106 6939 37282 15964 37089
24482 37282 15964 37089
17639 6453 37282 37023
63956 2914 6453 37282 37023
24482 37282 37023
8220 6453 37282 37023
18106 6939 37282 37023
17639 6453 37282 37025
63956 2914 6453 37282 37025
24482 37282 37025
8220 6453 37282 37025
18106 6939 37282 37025
17639 6453 37282 37056
63956 2914 6453 37282 37056
24482 37282 37056
8220 6453 37282 37056
18106 6939 37282 37056
17639 6453 37282 37104
63956 2914 6453 37282 37104
24482 37282 37104
8220 6453 37282 37104
18106 6939 37282 37104
63956 2914 6453 37282 37269
17639 6453 37282 37269
24482 37282 37269
18106 6939 37282 37269
8220 6453 37282 37269
3491 6453 37282 327721
17639 6453 37282 327721
63956 1299 3356 37282 327721
24482 6453 37282 327721
8220 6453 37282 327721
18106 4657 6453 37282 327721
24482 37282 15964 36955
63956 2914 6453 37282 37030
24482 37282 37030
8220 6453 37282 37030
18106 6939 37282 37030
17639 6453 37282 37030
17639 6453 37282 37088
63956 2914 6453 37282 37088
24482 6453 37282 37088
8220 6453 37282 37088
18106 2914 6453 37282 37088
18106 4657 6453 37282 37088
38880 37282 37340
17639 6453 37282 37340
63956 2914 6453 37282 37340
24482 37282 37340
8220 6453 37282 37340
18106 6939 37282 37340
63956 2914 6453 37282 36938
17639 6453 37282 36938
24482 37282 36938
8220 6453 37282 36938
18106 6939 37282 36938
8220 6453 37282 37001 37001 37001 37001
17639 6453 37282 36970
63956 2914 6453 37282 36970
24482 37282 36970
8220 6453 37282 36970
18106 6939 37282 36970
3491 6453 37282 36979
24482 37282 36979
63956 2914 6453 37282 37688
17639 6453 37282 37688
8220 6453 37282 37688
18106 2914 6453 37282 37688
24482 37282 15964 37620
24482 6453 37282 328264
18106 2914 6453 37282 328264
63956 2914 6453 37282 328264
8220 6453 37282 328264
17639 6453 37282 328264
24482 6453 37282 327886
8220 6453 37282 327886
17639 6453 37282 327886
63956 2914 6453 37282 327886
18106 2914 6453 37282 327886
32212 6939 3356 37282 328367
32354 174 3356 37282 328367
62805 6939 3356 37282 328367
14061 3356 37282 328367
32212 6939 37282 37269 328357 328357 328357 328357
62805 6939 37282 37269 328357 328357 328357 328357
14061 6453 37282 37269 328357 328357 328357 328357
32354 174 3356 37282 37269 328357 328357 328357 328357
32212 6939 3356 37282 37269 328357
62805 6939 3356 37282 37269 328357
14061 6453 37282 37269 328357
32354 174 3356 37282 37269 328357
32212 6939 1299 6453 37282 37682
32354 174 6453 37282 37682
62805 6939 1299 6453 37282 37682
14061 6453 37282 37682
32212 6939 1299 6453 37282 328276
62805 6939 1299 6453 37282 328276
14061 6453 37282 328276
32354 174 6453 37282 328276
32212 6939 1299 6453 37282 328276 328276 328276 328276
62805 6939 1299 6453 37282 328276 328276 328276 328276
32354 174 6453 37282 328276 328276 328276 328276
14061 6453 37282 328276 328276 328276 328276
32212 6939 1299 6453 37282 328261
62805 6939 1299 6453 37282 328261
14061 6453 37282 328261
32354 174 6453 37282 328261
32212 6939 37282 37577
62805 6939 37282 37577
14061 6453 37282 37577
32354 174 3356 37282 37577
32354 174 3356 37282 37269
14061 3356 37282 37269
32212 6939 37282 21859 135377
62805 6939 37282 21859 135377
32212 6939 37282 37577 37648
62805 6939 37282 37577 37648
14061 6453 37282 37577 37648
32354 174 6453 37282 37577 37648
32212 6939 37282 37690 37690
62805 6939 37282 37690 37690
32354 174 6453 37282 37690 37690
14061 6453 37282 37690 37690
32354 3257 6453 37282 30982 30982 30982 30982 30982 30982 30982 30982 30982
32212 6939 1299 6453 37282 30982 30982 30982 30982 30982 30982 30982 30982 30982
62805 6939 1299 6453 37282 30982 30982 30982 30982 30982 30982 30982 30982 30982
32212 6939 37282 37682
62805 6939 37282 37682
32212 6939 3356 37282 37714
32354 174 3356 37282 37714
14061 3356 37282 37714
62805 6939 3356 37282 37714
32354 174 6453 37282 37340
32212 6939 3356 37282 328252 328252 328252 328252
32354 174 3356 37282 328252 328252 328252 328252
14061 6453 37282 328252 328252 328252 328252
62805 6939 3356 37282 328252 328252 328252 328252
32354 174 6453 37282 328252 328252 328252 328252
32212 6939 37282 37567
62805 6939 37282 37567
32354 174 6453 37282 37567
14061 6453 37282 37567
32212 6939 3356 37282 328212
32354 174 3356 37282 328212
62805 6939 3356 37282 328212
14061 6453 37282 328212
32212 6939 3356 37282 328252 328252 328252 328252 328189 328189 328189
62805 6939 3356 37282 328252 328252 328252 328252 328189 328189 328189
32212 6939 1299 6453 37282 328189 328189 328189 328189
32354 174 6453 37282 328189 328189 328189 328189
14061 6453 37282 328189 328189 328189 328189
62805 6939 1299 6453 37282 328189 328189 328189 328189
32354 3257 6453 37282 328261 328185
14061 6453 37282 328261 328185
32212 6939 37282 37347 37347 37347 37347 37347
62805 6939 37282 37347 37347 37347 37347 37347
14061 6453 37282 37347 37347 37347 37347 37347
32354 174 6453 37282 37347 37347 37347 37347 37347
32212 6939 1299 6453 37282 37347 37347
62805 6939 1299 6453 37282 37347 37347
32212 6939 1299 6453 37282 327924
32354 174 6453 37282 327924
62805 6939 1299 6453 37282 327924
14061 6453 37282 327924
32212 6939 1299 6453 37282 327985
32354 174 6453 37282 327985
62805 6939 1299 6453 37282 327985
14061 6453 37282 327985
32212 6939 3356 37282 327803
32354 174 3356 37282 327803
14061 3356 37282 327803
62805 6939 3356 37282 327803
32212 6939 1299 6453 37282 327898
32354 174 6453 37282 327898
62805 6939 1299 6453 37282 327898
14061 6453 37282 327898
32212 6939 3356 37282 13335
62805 6939 3356 37282 13335
14061 6453 37282 13335
32354 174 3356 37282 13335
32212 6939 37282 11355
62805 6939 37282 11355
14061 6453 37282 11355
32354 174 6453 37282 11355
32212 6939 37282 15825
62805 6939 37282 15825
32354 174 3356 37282 15825
14061 6453 37282 15825
32212 6939 37282 37555
62805 6939 37282 37555
32354 174 3356 37282 37555
14061 6453 37282 37555
32354 174 6453 37282 37555
32212 6939 37282 37588 37588
62805 6939 37282 37588 37588
32212 6939 37282 37591
62805 6939 37282 37591
32354 3257 6453 37282 37591
14061 3356 37282 37591
32354 174 6453 37282 37591
14061 6453 37282 37591
32212 6939 37282 37587
62805 6939 37282 37587
32354 3257 6453 37282 37587
14061 3356 37282 37587
32212 6939 3356 37282 37587
32354 174 3356 37282 37587
62805 6939 3356 37282 37587
32354 174 3356 37282 37018
32212 6939 1299 6453 37282 327845
32354 174 6453 37282 327845
14061 6453 37282 327845
62805 6939 1299 6453 37282 327845
32212 6939 37282 37660
32354 174 6453 37282 37660
14061 6453 37282 37660
62805 6939 37282 37660
14061 6453 37282 327729
32212 6939 1299 6453 37282 328043
32354 3257 6453 37282 328043
14061 6453 37282 328043
62805 6939 1299 6453 37282 328043
32212 6939 37282 37222
32354 174 6453 37282 37222
14061 6453 37282 37222
62805 6939 37282 37222
32212 6939 1299 6453 37282 327784
32354 174 6453 37282 327784
14061 6453 37282 327784
62805 6939 1299 6453 37282 327784
32212 6939 1299 6453 37282 327843
62805 6939 1299 6453 37282 327843
14061 6453 37282 327843
32354 174 6453 37282 327843
32212 6939 37282 37565
32354 174 6453 37282 37565
14061 6453 37282 37565
62805 6939 37282 37565
32212 6939 1299 6453 37282 328053
32354 174 6453 37282 328053
62805 6939 1299 6453 37282 328053
14061 6453 37282 328053
32212 6939 1299 6453 37282 328080
14061 6453 37282 328080
32354 174 6453 37282 328080
62805 6939 1299 6453 37282 328080
32212 6939 37282 37304
32354 174 6453 37282 37304
14061 6453 37282 37304
62805 6939 37282 37304
14061 6453 37282 37328
14061 6453 37282 37577 328245
14061 6453 37282 327869
32212 6939 37282 37170
62805 6939 37282 37170
32354 174 3356 37282 37170
14061 6453 37282 37170
32212 6939 37282 37144 37144
32354 3257 6453 37282 37144 37144
14061 6453 37282 37144 37144
62805 6939 37282 37144 37144
32212 6939 37282 37207
14061 6453 37282 37207
32354 174 6453 37282 37207
62805 6939 37282 37207
32354 174 6453 37282 37577
32212 6939 1299 6453 37282 37682 37682 37682 37682 37682 37682
62805 6939 1299 6453 37282 37682 37682 37682 37682 37682 37682
32354 174 6453 37282 37682 37682 37682 37682 37682 37682
14061 6453 37282 37682 37682 37682 37682 37682 37682
32212 6939 1299 6453 37282 37682 37682 37682
62805 6939 1299 6453 37282 37682 37682 37682
32354 174 6453 37282 37682 37682 37682
14061 6453 37282 37682 37682 37682
32212 6939 37282 30984
62805 6939 37282 30984
32354 174 3356 37282 30984
14061 3356 37282 30984
32212 6939 37282 37452
14061 6453 37282 37452
32354 174 6453 37282 37452
62805 6939 37282 37452
32212 6939 37282 37495
62805 6939 37282 37495
14061 6453 37282 37495
32212 6939 37282 37058 37058
32354 174 6453 37282 37058 37058
14061 6453 37282 37058 37058
62805 6939 37282 37058 37058
32212 6939 37282 37058 37058 37058 37058 37058
32354 174 6453 37282 37058 37058 37058 37058 37058
14061 6453 37282 37058 37058 37058 37058 37058
62805 6939 37282 37058 37058 37058 37058 37058
32212 6939 37282 20598 328128
62805 6939 37282 20598 328128
14061 6453 37282 20598 328128
32354 174 3356 37282 20598 328128
62805 6939 1299 6453 37282 15964 37544
32212 6939 1299 6453 37282 15964 37544
32354 174 6453 37282 15964 37544
14061 6453 37282 15964 37544
32212 6939 3356 37282 37577
62805 6939 3356 37282 37577
32212 6939 37282 37313
62805 6939 37282 37313
32354 174 3356 37282 37313
14061 3356 37282 37313
14061 3356 37282 37445
32212 6939 37282 37445
32354 174 6453 37282 37445
14061 6453 37282 37445
62805 6939 37282 37445
32354 174 6453 37282 328221
14061 6453 37282 328221
32212 6939 1299 6453 37282 37030 37030 37030 37030 32021
32354 174 6453 37282 37030 37030 37030 37030 32021
14061 6453 37282 37030 37030 37030 37030 32021
62805 6939 1299 6453 37282 37030 37030 37030 37030 32021
32212 6939 1299 6453 37282 37170
32354 174 6453 37282 37170
62805 6939 1299 6453 37282 37170
6423 209 3356 37282 37472
1798 174 3356 37282 37472
15301 6939 37282 37472
15301 6939 37282 15964
15301 6939 3356 37282 15964
6423 209 3356 37282
1798 174 3356 37282
15301 6939 37282
1798 174 6453 37282 37194
15301 6939 37282 37194
6423 209 6453 37282 37194
6423 209 3356 37282 37398
1798 174 3356 37282 37398
15301 6939 37282 37398
15301 6939 3356 37282 37398
6423 209 6453 37282 37398
1798 174 6453 37282 37398
15301 6939 1299 6453 37282 37398
15301 53708 2914 6453 37282 37398
15301 6939 37282 15964 37475
15301 6939 37282 37018
1798 174 6453 37282 37018
6423 209 6453 37282 37018
6423 209 3356 37282 37296
1798 174 3356 37282 37296
15301 6939 37282 37296
6423 209 6453 37282 37347 37347
1798 174 6453 37282 37347 37347
15301 6939 37282 37347 37347
1798 174 3356 37282 37373
6423 209 3356 37282 37373
15301 6939 37282 37373
1798 174 6453 37282 37373
15301 6939 1299 6453 37282 37373
6423 209 6453 37282 37373
6423 209 6453 37282 37407
1798 174 6453 37282 37407
15301 6939 37282 37407
6423 209 3356 37282 15964 37034
1798 174 3356 37282 15964 37034
15301 6939 3356 37282 15964 37034
6423 209 3356 37282 15964
1798 174 3356 37282 15964
6423 209 6453 37282 15964
1798 7922 6453 37282 15964
15301 6939 1299 6453 37282 15964
1798 174 6453 37282 15964 37034
6423 209 6453 37282 15964 37034
15301 53708 2914 6453 37282 15964 37034
15301 6939 1299 6453 37282 15964 37034
1798 174 6453 37282 15964
15301 6939 37282 15964 37034
1798 174 6453 37282 20598
15301 6939 37282 20598
6423 209 6453 37282 20598
15301 6939 37282 15964 37089
6423 209 6453 37282 37023
1798 174 6453 37282 37023
15301 6939 37282 37023
6423 209 6453 37282 37025
1798 174 6453 37282 37025
15301 6939 37282 37025
6423 209 6453 37282 37056
1798 174 6453 37282 37056
15301 6939 37282 37056
6423 209 6453 37282 37104
15301 6939 37282 37104
1798 174 6453 37282 37104
6423 209 6453 37282 37269
1798 174 6453 37282 37269
15301 6939 37282 37269
6423 209 3356 37282 327721
1798 174 3356 37282 327721
15301 6939 3356 37282 327721
15301 6939 3356 37282 15964 36955
6423 209 6453 37282 37030
1798 7922 6453 37282 37030
15301 6939 37282 37030
1798 174 6453 37282 37030
1798 174 3356 37282 37088
15301 6939 3356 37282 37088
6423 209 3356 37282 37088
1798 174 6453 37282 37088
15301 53708 2914 6453 37282 37088
6423 209 6453 37282 37088
15301 11404 1299 6453 37282 37088
6423 209 3356 37282 37340
1798 174 3356 37282 37340
15301 6939 37282 37340
6423 209 6453 37282 36938
1798 174 6453 37282 36938
15301 6939 37282 36938
6423 209 6453 37282 36970
1798 174 6453 37282 36970
15301 6939 37282 36970
6423 209 3356 37282 37688
1798 7922 6453 37282 37688
15301 6939 3356 37282 37688
15301 6939 3356 37282 15964 37620
1798 174 6453 37282 328264
15301 53708 2914 6453 37282 328264
6423 209 6453 37282 328264
1798 174 3356 37282 327886
6423 209 3356 37282 327886
15301 6939 3356 37282 327886
6423 209 6453 37282 328175
1798 174 6453 37282 328175
15301 53708 2914 6453 37282 328175
6423 209 6453 37282 35074
1798 174 6453 37282 35074
15301 6939 37282 35074
6423 209 6453 37282 30982
1798 7922 6453 37282 30982
15301 6939 37282 30982
6423 209 6453 37282 30982 30982 30982 30982 30982
1798 7922 6453 37282 30982 30982 30982 30982 30982
15301 6939 37282 30982 30982 30982 30982 30982
15301 6939 37282 30982 30982 30982 30982 30982 30982 30982 30982 30982
6423 209 6453 37282 30982 30982 30982 30982 30982 30982 30982 30982 30982
1798 174 6453 37282 30982 30982 30982 30982 30982 30982 30982 30982 30982
6423 209 3356 37282 327823
1798 174 3356 37282 327823
15301 6939 3356 37282 327823
6423 209 3356 37282 328367
1798 174 3356 37282 328367
15301 6939 3356 37282 328367
1798 174 3356 37282 37269 328357 328357 328357 328357
6423 209 3356 37282 37269 328357 328357 328357 328357
15301 6939 37282 37269 328357 328357 328357 328357
1798 174 3356 37282 37269 328357
15301 6939 3356 37282 37269 328357
6423 209 3356 37282 37269 328357
6423 209 6453 37282 37682
1798 174 6453 37282 37682
15301 6939 1299 6453 37282 37682
1798 174 6453 37282 328276
15301 53708 2914 6453 37282 328276
6423 209 6453 37282 328276
1798 174 6453 37282 328276 328276 328276 328276
15301 53708 2914 6453 37282 328276 328276 328276 328276
6423 209 6453 37282 328276 328276 328276 328276
1798 174 6453 37282 328261
15301 6939 1299 6453 37282 328261
6423 209 6453 37282 328261
1798 174 3356 37282 37577
6423 209 3356 37282 37577
15301 6939 37282 37577
6423 209 3356 37282 37269
1798 174 3356 37282 37269
15301 6939 37282 21859 135377
1798 174 6453 37282 37577 37648
6423 209 6453 37282 37577 37648
15301 6939 37282 37577 37648
6423 209 6453 37282 37690 37690
1798 174 6453 37282 37690 37690
15301 6939 37282 37690 37690
1798 7922 6453 37282 30982 30982 30982 30982 30982 30982 30982 30982 30982
15301 6939 1299 6453 37282 30982 30982 30982 30982 30982 30982 30982 30982 30982
15301 6939 37282 37682
6423 209 3356 37282 37714
1798 174 3356 37282 37714
15301 6939 3356 37282 37714
6423 209 6453 37282 37340
1798 174 6453 37282 37340
6423 209 3356 37282 328252 328252 328252 328252
1798 174 3356 37282 328252 328252 328252 328252
15301 6939 3356 37282 328252 328252 328252 328252
6423 209 6453 37282 328252 328252 328252 328252
6423 209 6453 37282 37567
1798 174 6453 37282 37567
15301 6939 37282 37567
6423 209 3356 37282 328212
1798 174 3356 37282 328212
15301 6939 3356 37282 328212
6423 209 6453 37282 328189 328189 328189 328189
1798 7922 6453 37282 328189 328189 328189 328189
15301 6939 1299 6453 37282 328189 328189 328189 328189
6423 209 6453 37282 328261 328185
1798 7922 6453 37282 328261 328185
15301 53708 2914 6453 37282 328261 328185
1798 174 6453 37282 37347 37347 37347 37347 37347
15301 6939 37282 37347 37347 37347 37347 37347
6423 209 6453 37282 37347 37347 37347 37347 37347
15301 11404 1299 6453 37282 37347 37347
15301 6939 1299 6453 37282 37347 37347
6423 209 6453 37282 327924
1798 174 6453 37282 327924
15301 11404 1299 6453 37282 327924
6423 209 6453 37282 327985
1798 174 6453 37282 327985
15301 11404 1299 6453 37282 327985
15301 53708 2914 6453 37282 327985
6423 209 3356 37282 327803
1798 174 3356 37282 327803
15301 6939 3356 37282 327803
6423 209 6453 37282 327898
1798 174 6453 37282 327898
15301 11404 1299 6453 37282 327898
6423 209 3356 37282 13335
1798 174 3356 37282 13335
15301 6939 3356 37282 13335
293 6453 37282 328367
19151 2914 3356 37282 328367
852 3356 37282 328367
53828 2914 6453 37282 328367
19653 3356 37282 328367
32709 6939 3356 37282 328367
19016 3257 6453 37282 328367
19151 2914 3356 37282 37269 328357 328357 328357 328357
19653 3356 37282 37269 328357 328357 328357 328357
293 6453 37282 37269 328357 328357 328357 328357
53828 2914 6453 37282 37269 328357 328357 328357 328357
852 3356 37282 37269 328357 328357 328357 328357
19016 3257 6453 37282 37269 328357 328357 328357 328357
32709 6939 37282 37269 328357 328357 328357 328357
19151 2914 3356 37282 37269 328357
19653 3356 37282 37269 328357
293 6453 37282 37269 328357
53828 2914 6453 37282 37269 328357
852 3356 37282 37269 328357
32709 6939 3356 37282 37269 328357
19016 3257 6453 37282 37269 328357
293 6453 37282 37682
19151 2914 6453 37282 37682
852 6453 37282 37682
53828 2914 6453 37282 37682
19653 209 6453 37282 37682
32709 6939 1299 6453 37282 37682
19016 3257 6453 37282 37682
53828 2914 6453 37282 328276
19151 2914 6453 37282 328276
293 6453 37282 328276
19653 209 6453 37282 328276
19016 3257 6453 37282 328276
852 6453 37282 328276
32709 6939 1299 6453 37282 328276
53828 2914 6453 37282 328276 328276 328276 328276
19151 2914 6453 37282 328276 328276 328276 328276
293 6453 37282 328276 328276 328276 328276
19653 209 6453 37282 328276 328276 328276 328276
852 6453 37282 328276 328276 328276 328276
32709 6939 1299 6453 37282 328276 328276 328276 328276
19016 3257 6453 37282 328276 328276 328276 328276
293 6453 37282 328261
19653 209 6453 37282 328261
53828 2914 6453 37282 328261
19151 2914 6453 37282 328261
852 6453 37282 328261
32709 6939 1299 6453 37282 328261
19016 3257 6453 37282 328261
53828 2914 3356 37282 37577
19016 3257 3356 37282 37577
19151 2914 3356 37282 37577
19653 3356 37282 37577
293 6453 37282 37577
32709 6939 37282 37577
19151 2914 3356 37282 37269
19653 3356 37282 37269
32709 6939 37282 21859 135377
19016 3257 6453 37282 37577 37648
53828 2914 6453 37282 37577 37648
19151 2914 6453 37282 37577 37648
19653 3356 6453 37282 37577 37648
293 6453 37282 37577 37648
32709 6939 37282 37577 37648
293 6453 37282 37690 37690
53828 2914 6453 37282 37690 37690
19016 3257 6453 37282 37690 37690
852 6453 37282 37690 37690
19151 2914 6453 37282 37690 37690
19653 209 6453 37282 37690 37690
32709 6939 37282 37690 37690
32709 6939 1299 6453 37282 30982 30982 30982 30982 30982 30982 30982 30982 30982
19653 209 6453 37282 327721
32709 6939 37282 37682
293 6453 37282 37714
53828 2914 3356 37282 37714
852 3356 37282 37714
19151 2914 3356 37282 37714
19653 3356 37282 37714
19016 3257 3356 37282 37714
32709 6939 3356 37282 37714
32709 32703 3356 37282 37340
852 6453 37282 37340
19653 209 6453 37282 37340
293 6453 37282 328252 328252 328252 328252
53828 2914 6453 37282 328252 328252 328252 328252
852 3356 37282 328252 328252 328252 328252
19151 2914 3356 37282 328252 328252 328252 328252
19653 3356 37282 328252 328252 328252 328252
32709 6939 3356 37282 328252 328252 328252 328252
19016 3257 6453 37282 328252 328252 328252 328252
19653 3356 6453 37282 328252 328252 328252 328252
19151 2914 6453 37282 328252 328252 328252 328252
53828 2914 6453 37282 37567
19016 3257 6453 37282 37567
293 6453 37282 37567
19151 2914 6453 37282 37567
852 6453 37282 37567
19653 209 6453 37282 37567
32709 6939 37282 37567
293 6453 37282 328212
19151 2914 3356 37282 328212
852 3356 37282 328212
53828 2914 6453 37282 328212
19653 3356 37282 328212
19016 3257 6453 37282 328212
32709 6939 3356 37282 328212
293 6453 37282 328252 328252 328252 328252 328189 328189 328189
293 6453 37282 328189 328189 328189 328189
852 6453 37282 328189 328189 328189 328189
53828 2914 6453 37282 328189 328189 328189 328189
19151 2914 6453 37282 328189 328189 328189 328189
19653 3356 6453 37282 328189 328189 328189 328189
32709 6939 1299 6453 37282 328189 328189 328189 328189
19016 3257 6453 37282 328189 328189 328189 328189
293 6453 37282 328261 328185
852 6453 37282 328261 328185
19151 2914 6453 37282 328261 328185
53828 2914 6453 37282 328261 328185
19653 209 6453 37282 328261 328185
32709 32703 3356 6453 37282 328261 328185
19016 3257 6453 37282 328261 328185
293 6453 37282 37347 37347 37347 37347 37347
19653 209 6453 37282 37347 37347 37347 37347 37347
53828 2914 6453 37282 37347 37347 37347 37347 37347
19151 2914 6453 37282 37347 37347 37347 37347 37347
852 6453 37282 37347 37347 37347 37347 37347
19016 3257 6453 37282 37347 37347 37347 37347 37347
32709 6939 37282 37347 37347 37347 37347 37347
32709 6939 1299 6453 37282 37347 37347
53828 2914 6453 37282 327924
19016 3257 6453 37282 327924
293 6453 37282 327924
19151 2914 6453 37282 327924
852 6453 37282 327924
19653 209 6453 37282 327924
32709 6939 1299 6453 37282 327924
293 6453 37282 327985
852 6453 37282 327985
53828 2914 6453 37282 327985
19151 2914 6453 37282 327985
19653 209 6453 37282 327985
32709 6939 1299 6453 37282 327985
19016 3257 6453 37282 327985
293 6453 37282 327803
19151 2914 3356 37282 327803
852 3356 37282 327803
53828 2914 6453 37282 327803
19653 3356 37282 327803
32709 6939 3356 37282 327803
19016 3257 6453 37282 327803
293 6453 37282 327898
19151 2914 6453 37282 327898
852 6453 37282 327898
53828 2914 6453 37282 327898
19653 209 6453 37282 327898
19016 3257 6453 37282 327898
32709 6939 1299 6453 37282 327898
293 6453 37282 13335
53828 2914 6453 37282 13335
19151 2914 3356 37282 13335
19653 3356 37282 13335
19016 3257 6453 37282 13335
32709 6939 3356 37282 13335
27678 18747 6453 37282 328175
27678 18747 6453 37282 328240
27678 18747 6453 37282 35074
27678 18747 6453 37282 30982
27678 18747 6453 37282 30982 30982 30982 30982 30982
27678 18747 6453 37282 30982 30982 30982 30982 30982 30982 30982 30982 30982
27678 18747 6453 37282 327823
27678 14259 3356 37282 327823
27678 18747 6453 37282 328367
27678 14259 3356 37282 328367
27678 18747 6453 37282 37269 328357 328357 328357 328357
27678 14259 3356 37282 37269 328357 328357 328357 328357
27678 18747 6453 37282 37269 328357
27678 14259 3356 37282 37269 328357
27678 18747 6453 37282 37682
27678 18747 6453 37282 328276
27678 18747 6453 37282 328276 328276 328276 328276
27678 18747 6453 37282 328261
27678 14259 3356 37282 37577
27678 18747 6453 37282 37577
27678 14259 3356 37282 37269
27678 18747 6453 37282 37577 37648
27678 18747 6453 37282 37690 37690
27678 18747 6453 37282 37714
27678 14259 3356 37282 37714
27678 18747 6453 37282 328252 328252 328252 328252
27678 14259 3356 37282 328252 328252 328252 328252
27678 18747 6453 37282 37567
27678 18747 6453 37282 328212
27678 14259 3356 37282 328212
27678 18747 6453 37282 328189 328189 328189 328189
27678 18747 6453 37282 328261 328185
27678 18747 6453 37282 37347 37347 37347 37347 37347
27678 18747 6453 37282 327924
27678 18747 6453 37282 327985
27678 18747 6453 37282 327803
27678 14259 3356 37282 327803
27678 18747 6453 37282 327898
27678 18747 6453 37282 13335
27678 14259 3356 37282 13335
27678 18747 6453 37282 11355
27678 14259 3356 37282 15825
27678 18747 6453 37282 15825
27678 18747 6453 37282 37555
27678 14259 3356 37282 37555
27678 18747 6453 37282 37588 37588
27678 18747 6453 37282 37591
27678 14259 3356 37282 37591
27678 18747 6453 37282 37587
27678 14259 3356 37282 37587
27678 14259 3356 37282 37018
27678 18747 6453 37282 327845
27678 18747 6453 37282 37660
27678 18747 6453 37282 327729
27678 18747 6453 37282 328043
27678 18747 6453 37282 37222
27678 18747 6453 37282 327784
27678 18747 6453 37282 327843
27678 18747 6453 37282 37565
27678 18747 6453 37282 328053
27678 18747 6453 37282 328080
27678 18747 6453 37282 37304
27678 18747 6453 37282 37328
27678 18747 6453 37282 37577 328245
27678 18747 6453 37282 327869
27678 18747 6453 37282 37170
27678 14259 3356 37282 37170
27678 18747 6453 37282 37144 37144
27678 18747 6453 37282 37207
27678 18747 6453 37282 37682 37682 37682 37682 37682 37682
27678 18747 6453 37282 37682 37682 37682
27678 18747 6453 37282 30984
27678 14259 3356 37282 30984
27678 18747 6453 37282 37452
27678 18747 6453 37282 37495
27678 14259 3356 37282 37495
27678 18747 6453 37282 37058 37058
27678 18747 6453 37282 37058 37058 37058 37058 37058
27678 14259 3356 37282 20598 328128
27678 18747 6453 37282 20598 328128
27678 18747 6453 37282 15964 37544
27678 18747 6453 37282 37313
27678 14259 3356 37282 37313
27678 18747 6453 37282 37445
27678 14259 3356 37282 37445
27678 18747 6453 37282 328221
27678 18747 6453 37282 37030 37030 37030 37030 32021
61832 2914 6453 37282 328175
40356 2914 6453 37282 328175
52320 1299 6453 37282 328175
13030 1299 6453 37282 328175
61832 2914 6453 37282 35074
40356 2914 6453 37282 35074
61832 2914 6453 37282 30982
40356 2914 6453 37282 30982
13030 1299 6453 37282 30982
52320 1299 6453 37282 30982
61832 2914 6453 37282 30982 30982 30982 30982 30982
40356 2914 6453 37282 30982 30982 30982 30982 30982
13030 1299 6453 37282 30982 30982 30982 30982 30982
52320 1299 6453 37282 30982 30982 30982 30982 30982
13030 1299 6453 37282 30982 30982 30982 30982 30982 30982 30982 30982 30982
61832 2914 6453 37282 30982 30982 30982 30982 30982 30982 30982 30982 30982
52320 1299 6453 37282 30982 30982 30982 30982 30982 30982 30982 30982 30982
40356 2914 6453 37282 30982 30982 30982 30982 30982 30982 30982 30982 30982
61832 2914 6453 37282 327823
40356 2914 6453 37282 327823
52320 1299 3356 37282 327823
13030 1299 3356 37282 327823
61832 2914 6453 37282 328367
40356 2914 6453 37282 328367
52320 1299 3356 37282 328367
13030 1299 3356 37282 328367
61832 2914 6453 37282 37269 328357 328357 328357 328357
52320 37282 37269 328357 328357 328357 328357
13030 1299 3356 37282 37269 328357 328357 328357 328357
40356 2914 6453 37282 37269 328357 328357 328357 328357
61832 2914 6453 37282 37269 328357
40356 2914 6453 37282 37269 328357
52320 1299 3356 37282 37269 328357
13030 1299 3356 37282 37269 328357
61832 2914 6453 37282 37682
52320 1299 6453 37282 37682
13030 1299 6453 37282 37682
40356 2914 6453 37282 37682
61832 2914 6453 37282 328276
13030 1299 6453 37282 328276
52320 1299 6453 37282 328276
40356 2914 6453 37282 328276
61832 2914 6453 37282 328276 328276 328276 328276
52320 1299 6453 37282 328276 328276 328276 328276
40356 2914 6453 37282 328276 328276 328276 328276
13030 1299 6453 37282 328276 328276 328276 328276
61832 2914 6453 37282 328261
52320 1299 6453 37282 328261
13030 1299 6453 37282 328261
40356 2914 6453 37282 328261
61832 2914 3356 37282 37577
52320 37282 37577
40356 2914 3356 37282 37577
52320 37282 37269
40356 2914 3356 37282 37269
61832 2914 6453 37282 37577 37648
52320 1299 6453 37282 37577 37648
40356 2914 6453 37282 37577 37648
52320 37282 37690 37690
61832 2914 6453 37282 37690 37690
40356 2914 6453 37282 37690 37690
13030 1299 6453 37282 37690 37690
61832 2914 3356 37282 37714
40356 2914 3356 37282 37714
13030 1299 3356 37282 37714
52320 1299 3356 37282 37714
52320 1299 6453 37282 37340
13030 1299 6453 37282 37340
61832 2914 6453 37282 328252 328252 328252 328252
40356 2914 6453 37282 328252 328252 328252 328252
52320 6461 6453 37282 328252 328252 328252 328252
61832 2914 6453 37282 37567
13030 1299 6453 37282 37567
40356 2914 6453 37282 37567
52320 1299 6453 37282 37567
61832 2914 6453 37282 328212
52320 1299 3356 37282 328212
13030 1299 3356 37282 328212
40356 2914 6453 37282 328212
37497 37282 37472
37497 37282 15964
37497 3356 37282 15964
37497 37282
37497 37282 37194
37497 37282 37398
37497 3356 37282 37398
37497 174 6453 37282 37398
37497 37282 15964 37475
37497 37282 37018
37497 174 6453 37282 37018
37497 37282 37296
37497 174 6453 37282 37347 37347
37497 37282 37373
37497 174 6453 37282 37373
37497 174 6453 37282 37407
37497 3356 37282 15964 37034
37497 3356 6453 37282 15964
37497 174 6453 37282 15964 37034
37497 174 6453 37282 15964
37497 174 6453 37282 20598
37497 174 6453 37282 37023
37497 174 6453 37282 37025
37497 174 6453 37282 37056
37497 174 6453 37282 37104
37497 174 6453 37282 37269
37497 3356 37282 327721
37497 2914 6453 37282 37030
37497 174 6453 37282 37030
37497 3356 37282 37088
37497 174 6453 37282 37088
37497 37282 37340
37497 174 6453 37282 36938
37497 174 6453 37282 36970
37497 3356 37282 37688
37497 3356 37282 15964 37620
37497 174 6453 37282 328264
37497 3356 37282 327886
37468 6453 37282 328175
37497 174 6453 37282 328175
3491 6453 37282 328175
37497 174 6453 37282 35074
3491 6453 37282 35074
37468 6453 37282 35074
37497 3356 6453 37282 30982
3491 6453 37282 30982
37468 6453 37282 30982
37497 3356 6453 37282 30982 30982 30982 30982 30982
3491 6453 37282 30982 30982 30982 30982 30982
37468 6453 37282 30982 30982 30982 30982 30982
37497 174 6453 37282 30982 30982 30982 30982 30982 30982 30982 30982 30982
3491 6453 37282 30982 30982 30982 30982 30982 30982 30982 30982 30982
37468 6453 37282 30982 30982 30982 30982 30982 30982 30982 30982 30982
37497 3356 37282 327823
3491 6453 37282 327823
37468 6453 37282 327823
37497 3356 37282 328367
3491 6453 37282 328367
37468 6453 37282 328367
3491 6453 37282 37269 328357 328357 328357 328357
37497 37282 37269 328357 328357 328357 328357
37468 37282 37269 328357 328357 328357 328357
3491 6453 37282 37269 328357
37497 3356 37282 37269 328357
37468 6453 37282 37269 328357
37497 174 6453 37282 37682
3491 6453 37282 37682
37468 6453 37282 37682
37497 174 6453 37282 328276
37468 6453 37282 328276
3491 6453 37282 328276
37497 174 6453 37282 328276 328276 328276 328276
37468 6453 37282 328276 328276 328276 328276
3491 6453 37282 328276 328276 328276 328276
37497 174 6453 37282 328261
3491 6453 37282 328261
37468 6453 37282 328261
37468 37282 37577
37497 37282 37577
37497 37282 37269
37468 37282 37269
37468 6453 37282 37577 37648
37497 174 6453 37282 37577 37648
37497 37282 37690 37690
37468 37282 37690 37690
3491 6453 37282 37690 37690
37497 3356 6453 37282 30982 30982 30982 30982 30982 30982 30982 30982 30982
37497 3356 37282 37714
3491 6453 37282 37714
37468 6453 37282 37714
37497 174 6453 37282 37340
37468 6453 37282 37340
37497 3356 37282 328252 328252 328252 328252
3491 6453 37282 328252 328252 328252 328252
37468 6453 37282 328252 328252 328252 328252
37468 6453 37282 37567
37497 174 6453 37282 37567
3491 6453 37282 37567
37497 3356 37282 328212
3491 6453 37282 328212
37468 6453 37282 328212
37497 3356 6453 37282 328189 328189 328189 328189
3491 6453 37282 328189 328189 328189 328189
37468 6453 37282 328189 328189 328189 328189
37497 3356 6453 37282 328261 328185
3491 6453 37282 328261 328185
37468 6453 37282 328261 328185
37497 174 6453 37282 37347 37347 37347 37347 37347
3491 6453 37282 37347 37347 37347 37347 37347
37468 6453 37282 37347 37347 37347 37347 37347
37468 37662 327952 3356 6453 37282 327924
37497 37662 327952 3356 6453 37282 327924
3491 6453 37282 327924
37497 174 6453 37282 327985
3491 6453 37282 327985
37468 6453 37282 327985
37497 3356 37282 327803
3491 6453 37282 327803
37468 6453 37282 327803
37497 174 6453 37282 327898
3491 6453 37282 327898
37468 6453 37282 327898
37497 3356 37282 13335
3491 6453 37282 13335
37468 6453 37282 13335
52720 37468 6453 37282 21859
264268 4230 6453 37282 21859
52888 1251 20080 6762 6453 37282 21859
262757 4230 6453 37282 21859
1916 2914 6453 37282 21859
28571 1251 20080 6762 6453 37282 21859
53013 6762 6453 37282 21859
52863 1299 6453 37282 21859
28329 3257 6453 37282 21859
52720 37468 6453 37282 21859 135377
264268 4230 6453 37282 21859 135377
52888 1251 20080 6762 6453 37282 21859 135377
262757 4230 6453 37282 21859 135377
1916 2914 6453 37282 21859 135377
28571 1251 20080 6762 6453 37282 21859 135377
28329 3257 6453 37282 21859 135377
53013 6762 6453 37282 21859 135377
52863 1299 6453 37282 21859 135377
52720 37468 37282 37472
264268 4230 3356 37282 37472
52888 1251 20080 6762 6453 37282 37472
262757 4230 3356 37282 37472
1916 2914 3356 37282 37472
28571 1251 20080 6762 6453 37282 37472
52863 52320 37282 37472
53013 3549 3356 37282 37472
28329 3257 3356 37282 37472
28329 3549 3356 37282 37472
52720 37468 37282 15964
52863 52320 37282 15964
53013 3549 3356 37282 15964
52720 37468 37282
264268 4230 3356 37282
52888 1251 20080 6762 6453 37282
262757 4230 3356 37282
1916 2914 3356 37282
28571 1251 20080 6762 6453 37282
52863 52320 37282
53013 3549 3356 37282
28329 3257 3356 37282
28329 3549 3356 37282
28329 3257 6453 37282 37194
264268 4230 6453 37282 37194
1916 2914 6453 37282 37194
28571 1251 20080 6762 6453 37282 37194
52888 1251 20080 6762 6453 37282 37194
52720 37468 37282 37194
52863 52320 37282 37194
262757 4230 6453 37282 37194
53013 6762 6453 37282 37194
52720 37468 37282 37398
264268 4230 3356 37282 37398
52888 1251 20080 6762 6453 37282 37398
262757 4230 3356 37282 37398
28329 3257 3356 37282 37398
28329 3549 3356 37282 37398
1916 2914 3356 37282 37398
28571 1251 20080 6762 6453 37282 37398
52863 52320 37282 37398
53013 3549 3356 37282 37398
52720 3549 3356 37282 37398
52863 1299 3356 37282 37398
52720 37468 6453 37282 37398
28329 3257 6453 37282 37398
264268 4230 6453 37282 37398
262757 4230 6453 37282 37398
1916 2914 6453 37282 37398
52863 1299 6453 37282 37398
53013 6762 6453 37282 37398
52720 37468 37282 15964 37475
52863 52320 37282 15964 37475
53013 3549 3356 37282 15964 37475
52720 37468 37282 37018
52863 52320 37282 37018
52720 37468 6453 37282 37018
262757 4230 6453 37282 37018
28329 3257 6453 37282 37018
264268 4230 6453 37282 37018
52888 1251 20080 6762 6453 37282 37018
1916 2914 6453 37282 37018
28571 1251 20080 6762 6453 37282 37018
52863 1299 6453 37282 37018
53013 6762 6453 37282 37018
52720 37468 37282 37296
264268 4230 3356 37282 37296
52888 1251 20080 6762 6453 37282 37296
262757 4230 3356 37282 37296
1916 2914 3356 37282 37296
28571 1251 20080 6762 6453 37282 37296
52863 52320 37282 37296
53013 3549 3356 37282 37296
28329 3257 3356 37282 37296
28329 3549 3356 37282 37296
52720 37468 6453 37282 37347 37347
264268 4230 6453 37282 37347 37347
52888 1251 20080 6762 6453 37282 37347 37347
262757 4230 6453 37282 37347 37347
1916 2914 6453 37282 37347 37347
28571 1251 20080 6762 6453 37282 37347 37347
53013 6762 6453 37282 37347 37347
52863 1299 6453 37282 37347 37347
28329 3257 6453 37282 37347 37347
52720 37468 37282 37373
264268 4230 3356 37282 37373
52888 1251 20080 6762 6453 37282 37373
262757 4230 3356 37282 37373
28329 3257 3356 37282 37373
28329 3549 3356 37282 37373
1916 2914 6453 37282 37373
28571 1251 20080 6762 6453 37282 37373
52863 52320 37282 37373
53013 3549 3356 37282 37373
52720 37468 6453 37282 37373
28329 3257 6453 37282 37373
264268 4230 6453 37282 37373
262757 4230 6453 37282 37373
52863 1299 6453 37282 37373
53013 6762 6453 37282 37373
28329 3257 6453 37282 37407
52888 1251 20080 6762 6453 37282 37407
28571 1251 20080 6762 6453 37282 37407
52720 37468 6453 37282 37407
1916 2914 6453 37282 37407
264268 4230 6453 37282 37407
262757 4230 6453 37282 37407
53013 6762 6453 37282 37407
52863 1299 6453 37282 37407
28571 1251 20080 6762 6453 37282 15964 37034
1916 2914 6453 37282 15964 37034
52888 1251 20080 6762 6453 37282 15964 37034
262757 4230 3356 37282 15964 37034
28329 3549 3356 37282 15964 37034
264268 4230 3356 37282 15964 37034
28329 3257 3356 37282 15964 37034
53013 3549 3356 37282 15964 37034
52720 37468 6453 37282 15964 37034
52863 1299 3356 37282 15964 37034
52720 3549 3356 37282 15964
264268 4230 3356 37282 15964
52888 1251 20080 6762 3356 37282 15964
262757 4230 3356 37282 15964
28329 3549 3356 37282 15964
28329 3257 3356 37282 15964
28571 1251 20080 6762 3356 37282 15964
1916 2914 3356 37282 15964
52863 1299 3356 37282 15964
52720 37468 6453 37282 15964
28329 3257 6453 37282 15964
264268 4230 6453 37282 15964
52888 1251 20080 6762 6453 37282 15964
262757 4230 6453 37282 15964
28571 1251 20080 6762 6453 37282 15964
1916 2914 6453 37282 15964
52863 1299 6453 37282 15964
53013 6762 6453 37282 15964
28329 3257 6453 37282 15964 37034
264268 4230 6453 37282 15964 37034
262757 4230 6453 37282 15964 37034
52863 1299 6453 37282 15964 37034
53013 6762 6453 37282 15964 37034
52720 37468 6453 37282 20598
28329 3257 6453 37282 20598
264268 4230 6453 37282 20598
52888 1251 20080 6762 6453 37282 20598
262757 4230 6453 37282 20598
1916 2914 6453 37282 20598
28571 1251 20080 6762 6453 37282 20598
52863 1299 6453 37282 20598
53013 6762 6453 37282 20598
52720 37468 6453 37282 37023
28329 3257 6453 37282 37023
264268 4230 6453 37282 37023
52888 1251 20080 6762 6453 37282 37023
262757 4230 6453 37282 37023
1916 2914 6453 37282 37023
28571 1251 20080 6762 6453 37282 37023
53013 6762 6453 37282 37023
52863 1299 6453 37282 37023
52720 37468 6453 37282 37025
28329 3257 6453 37282 37025
264268 4230 6453 37282 37025
52888 1251 20080 6762 6453 37282 37025
262757 4230 6453 37282 37025
1916 2914 6453 37282 37025
28571 1251 20080 6762 6453 37282 37025
53013 6762 6453 37282 37025
52863 1299 6453 37282 37025
52720 37468 6453 37282 37056
264268 4230 6453 37282 37056
52888 1251 20080 6762 6453 37282 37056
262757 4230 6453 37282 37056
1916 2914 6453 37282 37056
28571 1251 20080 6762 6453 37282 37056
53013 6762 6453 37282 37056
52863 1299 6453 37282 37056
28329 3257 6453 37282 37056
52720 37468 6453 37282 37104
28329 3257 6453 37282 37104
264268 4230 6453 37282 37104
52888 1251 20080 6762 6453 37282 37104
262757 4230 6453 37282 37104
1916 2914 6453 37282 37104
28571 1251 20080 6762 6453 37282 37104
53013 6762 6453 37282 37104
52863 1299 6453 37282 37104
52720 37468 6453 37282 37269
28329 3257 6453 37282 37269
264268 4230 6453 37282 37269
52888 1251 20080 6762 6453 37282 37269
262757 4230 6453 37282 37269
1916 2914 6453 37282 37269
28571 1251 20080 6762 6453 37282 37269
53013 6762 6453 37282 37269
52863 1299 6453 37282 37269
52720 3549 3356 37282 327721
264268 4230 3356 37282 327721
52888 1251 20080 6762 6453 37282 327721
262757 4230 3356 37282 327721
1916 2914 3356 37282 327721
28571 1251 20080 6762 6453 37282 327721
53013 3549 3356 37282 327721
52863 1299 3356 37282 327721
28329 3257 3356 37282 327721
28329 3549 3356 37282 327721
53013 3549 3356 37282 15964 36955
52720 37468 6453 37282 37030
264268 4230 6453 37282 37030
52888 1251 20080 6762 6453 37282 37030
262757 4230 6453 37282 37030
28571 1251 20080 6762 6453 37282 37030
53013 6762 6453 37282 37030
52863 1299 6453 37282 37030
28329 3257 6453 37282 37030
1916 2914 6453 37282 37030
52863 52320 2914 6453 37282 37030
52720 3549 3356 37282 37088
264268 4230 3356 37282 37088
52888 1251 20080 6762 6453 37282 37088
262757 4230 3356 37282 37088
28329 3257 3356 37282 37088
28329 3549 3356 37282 37088
28571 1251 20080 6762 6453 37282 37088
1916 2914 6453 37282 37088
52863 1299 3356 37282 37088
53013 3549 3356 37282 37088
52720 37468 6453 37282 37088
264268 4230 6453 37282 37088
262757 4230 6453 37282 37088
28329 3257 6453 37282 37088
53013 6762 6453 37282 37088
52863 1299 6453 37282 37088
52720 37468 37282 37340
264268 4230 3356 37282 37340
52888 1251 20080 6762 6453 37282 37340
262757 4230 3356 37282 37340
1916 2914 6453 37282 37340
28329 3549 3356 37282 37340
28329 3257 3356 37282 37340
28571 1251 20080 6762 6453 37282 37340
52863 52320 37282 37340
53013 3549 3356 37282 37340
52720 37468 6453 37282 36938
28329 3257 6453 37282 36938
264268 4230 6453 37282 36938
52888 1251 20080 6762 6453 37282 36938
262757 4230 6453 37282 36938
1916 2914 6453 37282 36938
28571 1251 20080 6762 6453 37282 36938
52863 1299 6453 37282 36938
53013 6762 6453 37282 36938
52720 37468 6453 37282 36970
28329 3257 6453 37282 36970
264268 4230 6453 37282 36970
52888 1251 20080 6762 6453 37282 36970
262757 4230 6453 37282 36970
52863 1299 6453 37282 36970
1916 2914 6453 37282 36970
53013 6762 6453 37282 36970
28571 1251 20080 6762 6453 37282 36970
262757 4230 6453 37282 36979
52720 3549 3356 37282 37688
264268 4230 3356 37282 37688
52888 1251 20080 6762 6453 37282 37688
262757 4230 3356 37282 37688
1916 2914 6453 37282 37688
28571 1251 20080 6762 6453 37282 37688
52863 52320 2914 3356 37282 37688
53013 3549 3356 37282 37688
28329 3257 3356 37282 37688
28329 3549 3356 37282 37688
53013 3549 3356 37282 15964 37620
4826 15412 6453 37282 21859
4739 7545 6453 37282 21859
10026 1299 6453 37282 21859
38880 7474 7473 6453 37282 21859
7575 4637 6453 37282 21859
38809 4826 15412 6453 37282 21859
4826 15412 6453 37282 21859 135377
4739 7545 6453 37282 21859 135377
38880 7474 7473 6453 37282 21859 135377
7575 4637 6453 37282 21859 135377
10026 1299 6453 37282 21859 135377
38809 4826 15412 6453 37282 21859 135377
4739 7545 6453 37282 37472
7575 4637 6453 37282 37472
10026 37282 37472
4826 6939 37282 37472
38809 4826 6939 37282 37472
58511 37282 37472
10026 37282 15964
58511 37282 15964
4739 7545 6453 37282
7575 4637 6453 37282
10026 37282
4826 6939 37282
38809 4826 6939 37282
10026 37282 37194
4826 6939 37282 37194
38809 4826 6939 37282 37194
58511 37282 37194
4739 7545 6453 37282 37194
7575 4637 6453 37282 37194
58511 37282 37398
4739 7545 6453 37282 37398
7575 4637 6453 37282 37398
38809 4826 6939 37282 37398
4826 6939 37282 37398
10026 37282 37398
38880 7474 7473 3356 37282 37398
10026 3356 37282 37398
38809 4826 15412 6453 37282 37398
4826 15412 6453 37282 37398
38880 7474 7473 6453 37282 37398
10026 1299 6453 37282 37398
10026 37282 15964 37475
58511 37282 15964 37475
4826 6939 37282 37018
10026 37282 37018
58511 37282 37018
38809 4826 6939 37282 37018
10026 1299 6453 37282 37018
4739 7545 6453 37282 37018
38880 7474 7473 6453 37282 37018
7575 4637 6453 37282 37018
4739 7545 6453 37282 327924 37249
4739 7545 6453 37282 37296
58511 37282 37296
10026 37282 37296
38809 4826 6939 37282 37296
4826 6939 37282 37296
7575 4637 6453 37282 37296
4739 7545 6453 37282 37347 37347
10026 1299 6453 37282 37347 37347
38809 4826 6939 37282 37347 37347
58511 37282 37347 37347
4826 6939 37282 37347 37347
38880 7474 7473 6453 37282 37347 37347
7575 4637 6453 37282 37347 37347
38809 4826 6939 37282 37373
10026 37282 37373
4739 7545 6453 37282 37373
4826 6939 37282 37373
7575 4637 6453 37282 37373
38809 4826 15412 6453 37282 37373
10026 1299 6453 37282 37373
4826 15412 6453 37282 37373
38880 7474 7473 6453 37282 37373
58511 37282 37407
7575 4637 6453 37282 37407
4739 7545 6453 37282 37407
38880 7474 7473 6453 37282 37407
10026 1299 6453 37282 37407
4826 6939 37282 37407
38809 4826 6939 37282 37407
7575 4637 6453 37282 15964 37034
38809 4826 15412 6453 37282 15964 37034
4826 15412 6453 37282 15964 37034
58511 37282 15964 37034
10026 3356 37282 15964 37034
4739 7545 6453 37282 15964 37034
38880 7474 7473 3356 37282 15964 37034
4739 7545 6453 37282 15964
4826 15412 6453 37282 15964
10026 3356 37282 15964
38880 7474 7473 3356 37282 15964
7575 2914 3356 37282 15964
38809 4826 15412 6453 37282 15964
10026 1299 6453 37282 15964
38880 7474 7473 6453 37282 15964
7575 4637 6453 37282 15964
10026 1299 6453 37282 15964 37034
38880 7474 7473 6453 37282 15964 37034
38809 4826 6939 37282 15964 37034
4826 6939 37282 15964 37034
10026 1299 6453 37282 20598
4739 7545 6453 37282 20598
58511 37282 20598
4826 6939 37282 20598
38880 7474 7473 6453 37282 20598
7575 4637 6453 37282 20598
38809 4826 6939 37282 20598
58511 37282 15964 37089
4739 7545 6453 37282 37023
7575 4637 6453 37282 37023
10026 1299 6453 37282 37023
4826 6939 37282 37023
38809 4826 6939 37282 37023
38880 7474 7473 6453 37282 37023
58511 37282 37023
4739 7545 6453 37282 37025
7575 4637 6453 37282 37025
10026 1299 6453 37282 37025
4826 6939 37282 37025
38880 7474 7473 6453 37282 37025
38809 4826 6939 37282 37025
58511 37282 37025
4739 7545 6453 37282 37056
10026 1299 6453 37282 37056
7575 4637 6453 37282 37056
38880 7474 7473 6453 37282 37056
58511 37282 37056
38809 4826 6939 37282 37056
4826 6939 37282 37056
4739 7545 6453 37282 37104
7575 4637 6453 37282 37104
10026 1299 6453 37282 37104
4826 6939 37282 37104
38809 4826 6939 37282 37104
58511 37282 37104
38880 7474 7473 6453 37282 37104
4826 6939 37282 37269
38809 4826 6939 37282 37269
58511 37282 37269
38880 7474 7473 6453 37282 37269
4826 15412 6453 37282 327721
4739 7545 6453 37282 327721
10026 3356 37282 327721
38809 4826 15412 6453 37282 327721
58511 1299 3356 37282 327721
38880 7474 7473 3356 37282 327721
7575 4637 6453 37282 327721
58511 37282 15964 36955
4826 6939 37282 37030
38809 4826 6939 37282 37030
58511 37282 37030
4739 7545 6453 37282 37030
10026 174 6453 37282 37030
7575 4637 6453 37282 37030
38880 7474 7473 6453 37282 37030
38809 4826 15412 6453 37282 37088
58511 1299 3356 37282 37088
4826 15412 6453 37282 37088
4739 7545 6453 37282 37088
10026 3356 37282 37088
38880 7474 7473 3356 37282 37088
7575 4637 6453 37282 37088
10026 1299 6453 37282 37088
58511 1299 6453 37282 37088
38880 7474 7473 6453 37282 37088
4739 7545 6453 37282 37340
10026 37282 37340
4826 6939 37282 37340
7575 4637 6453 37282 37340
38809 4826 6939 37282 37340
58511 37282 37340
4739 7545 6453 37282 36938
10026 1299 6453 37282 36938
4826 6939 37282 36938
58511 37282 36938
38809 4826 6939 37282 36938
38880 7474 7473 6453 37282 36938
7575 4637 6453 37282 36938
7575 4637 6453 37282 36970
4739 7545 6453 37282 36970
4826 6939 37282 36970
10026 1299 6453 37282 36970
38809 4826 6939 37282 36970
58511 37282 36970
38880 7474 7473 6453 37282 36970
4826 15412 6453 37282 37688
7575 4637 6453 37282 37688
4739 7545 6453 37282 37688
10026 3356 37282 37688
38880 7474 7473 3356 37282 37688
38809 4826 15412 6453 37282 37688
58511 37282 15964 37620
38809 4826 15412 6453 37282 328264
58511 1299 6453 37282 328264
4826 15412 6453 37282 328264
10026 1299 6453 37282 328264
4739 7545 6453 37282 328264
7575 4637 6453 37282 328264
38880 7474 7473 6453 37282 328264
7575 4637 6453 37282 327886
4826 15412 6453 37282 327886
4739 7545 6453 37282 327886
58511 1299 3356 37282 327886
38880 7474 7473 3356 37282 327886
10026 3356 37282 327886
38809 4826 15412 6453 37282 327886
6939 1299 6453 37282 328175
8220 1299 6453 37282 328175
19151 174 6453 37282 328175
11666 3257 6453 37282 328175
2914 6453 37282 328175
5769 6453 37282 328175
6079 1299 6453 37282 328175
6830 6453 37282 328175
11039 6461 6453 37282 328175
41095 3356 6453 37282 328175
3257 6453 37282 328175
3257 6453 37282 328240
19151 174 6453 37282 35074
11666 3257 6453 37282 35074
5769 6453 37282 35074
2914 6453 37282 35074
6830 6453 37282 35074
11039 6461 6453 37282 35074
3257 6453 37282 35074
6939 37282 35074
8220 1299 6453 37282 30982
11666 3257 6453 37282 30982
2914 6453 37282 30982
41095 37282 30982
5769 6453 37282 30982
6079 1299 6453 37282 30982
6830 6453 37282 30982
11039 6461 6453 37282 30982
3257 6453 37282 30982
6939 37282 30982
8220 1299 6453 37282 30982 30982 30982 30982 30982
11666 3257 6453 37282 30982 30982 30982 30982 30982
2914 6453 37282 30982 30982 30982 30982 30982
5769 6453 37282 30982 30982 30982 30982 30982
41095 37282 30982 30982 30982 30982 30982
6939 37282 30982 30982 30982 30982 30982
6079 1299 6453 37282 30982 30982 30982 30982 30982
6830 6453 37282 30982 30982 30982 30982 30982
11039 6461 6453 37282 30982 30982 30982 30982 30982
3257 6453 37282 30982 30982 30982 30982 30982
11666 3257 6453 37282 30982 30982 30982 30982 30982 30982 30982 30982 30982
41095 37282 30982 30982 30982 30982 30982 30982 30982 30982 30982
6939 37282 30982 30982 30982 30982 30982 30982 30982 30982 30982
5769 6453 37282 30982 30982 30982 30982 30982 30982 30982 30982 30982
11039 6461 6453 37282 30982 30982 30982 30982 30982 30982 30982 30982 30982
3257 6453 37282 30982 30982 30982 30982 30982 30982 30982 30982 30982
8220 1299 6453 37282 30982 30982 30982 30982 30982 30982 30982 30982 30982
2914 6453 37282 30982 30982 30982 30982 30982 30982 30982 30982 30982
6079 1299 6453 37282 30982 30982 30982 30982 30982 30982 30982 30982 30982
6830 6453 37282 30982 30982 30982 30982 30982 30982 30982 30982 30982
8220 1299 3356 37282 327823
19151 2914 6453 37282 327823
11666 3356 37282 327823
6079 3356 37282 327823
5769 6453 37282 327823
6939 3356 37282 327823
2914 6453 37282 327823
6830 3356 37282 327823
11039 6461 3356 37282 327823
3257 6453 37282 327823
41095 3356 37282 327823
8220 1299 3356 37282 328367
19151 2914 6453 37282 328367
11666 3356 37282 328367
2914 6453 37282 328367
5769 6453 37282 328367
6939 3356 37282 328367
6830 3356 37282 328367
3257 6453 37282 328367
11039 6461 3356 37282 328367
6079 3356 37282 328367
41095 3356 37282 328367
19151 2914 6453 37282 37269 328357 328357 328357 328357
8220 1299 3356 37282 37269 328357 328357 328357 328357
5769 6453 37282 37269 328357 328357 328357 328357
41095 37282 37269 328357 328357 328357 328357
6079 3356 37282 37269 328357 328357 328357 328357
2914 6453 37282 37269 328357 328357 328357 328357
11039 6461 3356 37282 37269 328357 328357 328357 328357
11666 3356 37282 37269 328357 328357 328357 328357
6830 3356 37282 37269 328357 328357 328357 328357
3257 6453 37282 37269 328357 328357 328357 328357
6939 37282 37269 328357 328357 328357 328357
8220 1299 3356 37282 37269 328357
19151 2914 6453 37282 37269 328357
5769 6453 37282 37269 328357
41095 37282 37269 328357
6079 3356 37282 37269 328357
2914 6453 37282 37269 328357
6939 3356 37282 37269 328357
11666 3356 37282 37269 328357
11039 6461 3356 37282 37269 328357
3257 6453 37282 37269 328357
6830 3356 37282 37269 328357
8220 1299 6453 37282 37682
11666 3257 6453 37282 37682
2914 6453 37282 37682
5769 6453 37282 37682
6830 6453 37282 37682
6939 1299 6453 37282 37682
6079 1299 6453 37282 37682
3257 6453 37282 37682
11039 6461 6453 37282 37682
41095 37282 37682
41095 3356 37282 328305 328305 328305 328305
11666 3257 6453 37282 328276
41095 3356 6453 37282 328276
5769 6453 37282 328276
6079 3257 6453 37282 328276
8220 1299 6453 37282 328276
11039 6461 6453 37282 328276
6939 1299 6453 37282 328276
2914 6453 37282 328276
6830 6453 37282 328276
3257 6453 37282 328276
11666 3257 6453 37282 328276 328276 328276 328276
41095 3356 6453 37282 328276 328276 328276 328276
5769 6453 37282 328276 328276 328276 328276
6079 3257 6453 37282 328276 328276 328276 328276
8220 1299 6453 37282 328276 328276 328276 328276
11039 6461 6453 37282 328276 328276 328276 328276
6939 1299 6453 37282 328276 328276 328276 328276
2914 6453 37282 328276 328276 328276 328276
6830 6453 37282 328276 328276 328276 328276
3257 6453 37282 328276 328276 328276 328276
6079 3257 6453 37282 37682
8220 1299 6453 37282 328261
11666 3257 6453 37282 328261
5769 6453 37282 328261
41095 3356 6453 37282 328261
6079 1299 6453 37282 328261
6939 1299 6453 37282 328261
2914 6453 37282 328261
3257 6453 37282 328261
6830 6453 37282 328261
11039 6461 6453 37282 328261
11666 3356 37282 37577
6830 3356 37282 37577
3257 3356 37282 37577
6939 37282 37577
19151 174 3356 37282 37577
41095 37282 37577
2914 3356 37282 37577
1351 6939 37282 37472
38726 6453 37282 37472
3267 3356 37282 37472
204028 6830 6453 37282 37472
42541 3356 37282 37472
24516 1221 4637 3356 37282 37472
19754 1299 3356 37282 37472
59715 3269 6762 3356 37282 37472
36236 2914 3356 37282 37472
38883 4826 6939 37282 37472
38726 9957 4766 37282 37472
34288 37282 37472
48285 16150 12552 3356 37282 37472
1299 6453 37282 37472
59469 1299 3356 37282 37472
45177 3356 37282 37472
48526 37282 37472
63956 4637 6453 37282 37472
2518 6453 37282 37472
63956 174 6453 37282 37472
2914 3356 37282 37472
1351 6939 37282 15964
3267 3356 37282 15964
42541 3356 37282 15964
48526 37282 15964
45177 3356 37282 15964
48285 16150 12552 3356 37282 15964
34288 37282 15964
36236 24482 37282 15964
1351 6939 3356 37282 15964
38726 9957 4766 37282 15964
1351 6939 37282
48285 16150 12552 37282
3267 37282
38726 6453 37282
204028 6830 6453 37282
59715 3269 6762 3356 37282
42541 37282
2914 3356 37282
24516 1221 4637 6453 37282
19754 1299 3356 37282
38726 9957 4766 37282
36236 37282
38883 4826 6939 37282
34288 37282
1299 6453 37282
59469 1299 3356 37282
45177 3356 37282
2518 6453 37282
63956 4637 6453 37282
63956 174 6453 37282
48526 37282
1351 6939 37282 37194
48285 16150 12552 1299 6453 37282 37194
24516 1221 4637 6453 37282 37194
48526 37282 37194
204028 6830 6453 37282 37194
59715 3269 6762 6453 37282 37194
36236 2914 6453 37282 37194
38883 4826 6939 37282 37194
45177 3356 6453 37282 37194
38726 9957 4766 37282 37194
59469 1299 6453 37282 37194
3267 2603 37282 37194
38726 6453 37282 37194
1299 6453 37282 37194
42541 3356 6453 37282 37194
19754 1299 6453 37282 37194
34288 37282 37194
63956 1299 6453 37282 37194
2518 6453 37282 37194
1351 6939 37282 37398
38726 6453 37282 37398
3267 3356 37282 37398
204028 6830 6453 37282 37398
48526 37282 37398
2914 3356 37282 37398
24516 1221 4637 3356 37282 37398
59715 3269 6762 3356 37282 37398
38726 9957 4766 37282 37398
36236 2914 6453 37282 37398
38883 4826 6939 37282 37398
42541 3356 37282 37398
19754 1299 3356 37282 37398
45177 3356 37282 37398
34288 37282 37398
48285 16150 12552 3356 37282 37398
1299 6453 37282 37398
59469 1299 3356 37282 37398
63956 174 6453 37282 37398
2518 6453 37282 37398
1351 6939 3356 37282 37398
38883 4826 15412 6453 37282 37398
36236 24482 37282 37398
34288 1299 3356 37282 37398
1351 6939 1299 6453 37282 37398
3267 2603 37282 37398
59715 3269 6762 6453 37282 37398
24516 1221 4637 6453 37282 37398
42541 3356 6453 37282 37398
19754 1299 6453 37282 37398
38726 9957 4637 6453 37282 37398
45177 3356 6453 37282 37398
48285 16150 12552 1299 6453 37282 37398
34288 1299 6453 37282 37398
59469 1299 6453 37282 37398
42541 3356 37282 15964 37475
45177 3356 37282 15964 37475
1351 6939 37282 15964 37475
48526 37282 15964 37475
34288 37282 15964 37475
38726 6453 37282 37018
204028 6830 6453 37282 37018
2914 3356 37282 37018
38726 9957 4766 37282 37018
38883 4826 6939 37282 37018
48526 37282 37018
2518 6453 37282 37018
34288 37282 37018
63956 4637 6453 37282 37018
1351 6939 37282 37018
24516 1221 4637 6453 37282 37018
48285 16150 12552 1299 6453 37282 37018
45177 3356 6453 37282 37018
36236 24482 37282 37018
1299 6453 37282 37018
59715 3269 6762 6453 37282 37018
19754 1299 6453 37282 37018
38726 9957 17604 6939 37282 37018
63956 174 6453 37282 37018
59469 1299 6453 37282 37018
34288 1299 6453 37282 37018
3267 2603 37282 37018
42541 3356 6453 37282 37018
204028 6830 6453 37282 327924 37249
1351 6939 37282 37296
38726 6453 37282 37296
3267 3356 37282 37296
204028 6830 6453 37282 37296
24516 1221 4637 3356 37282 37296
19754 1299 3356 37282 37296
36236 2914 6453 37282 37296
2914 3356 37282 37296
38883 4826 6939 37282 37296
38726 9957 4766 37282 37296
59715 3269 6762 3356 37282 37296
45177 3356 37282 37296
48526 37282 37296
48285 16150 12552 3356 37282 37296
1299 6453 37282 37296
59469 1299 3356 37282 37296
34288 37282 37296
2518 6453 37282 37296
63956 4637 6453 37282 37296
42541 3356 37282 37296
63956 174 6453 37282 37296
1351 6939 37282 37347 37347
38726 6453 37282 37347 37347
3267 2603 37282 37347 37347
204028 6830 6453 37282 37347 37347
19754 1299 6453 37282 37347 37347
24516 1221 4637 6453 37282 37347 37347
36236 24482 37282 37347 37347
38726 9957 4637 6453 37282 37347 37347
38883 4826 6939 37282 37347 37347
42541 3356 6453 37282 37347 37347
45177 3356 6453 37282 37347 37347
34288 9002 6453 37282 37347 37347
48285 16150 12552 1299 6453 37282 37347 37347
1299 6453 37282 37347 37347
59469 1299 6453 37282 37347 37347
48526 37282 37347 37347
59715 3269 6762 6453 37282 37347 37347
63956 174 6453 37282 37347 37347
2518 6453 37282 37347 37347
34288 1299 6453 37282 37347 37347
1351 6939 37282 37373
38726 6453 37282 37373
3267 3356 37282 37373
204028 6830 6453 37282 37373
48526 37282 37373
24516 1221 4637 3356 37282 37373
42541 3356 37282 37373
2914 3356 37282 37373
36236 2914 6453 37282 37373
38726 9957 4766 37282 37373
38883 4826 6939 37282 37373
59715 3269 6762 3356 37282 37373
45177 3356 37282 37373
34288 37282 37373
48285 16150 12552 3356 37282 37373
1299 6453 37282 37373
59469 1299 3356 37282 37373
63956 174 6453 37282 37373
19754 1299 3356 37282 37373
2518 6453 37282 37373
1351 6939 1299 6453 37282 37373
3267 2603 37282 37373
24516 1221 4637 6453 37282 37373
59715 3269 6762 6453 37282 37373
42541 3356 6453 37282 37373
36236 24482 37282 37373
38883 4826 15412 6453 37282 37373
19754 1299 6453 37282 37373
38726 9957 4637 6453 37282 37373
45177 3356 6453 37282 37373
48285 16150 12552 1299 6453 37282 37373
59469 1299 6453 37282 37373
34288 1299 6453 37282 37373
48285 16150 12552 1299 6453 37282 37407
59715 3269 6762 6453 37282 37407
204028 6830 6453 37282 37407
1299 6453 37282 37407
3267 2603 37282 37407
63956 1299 6453 37282 37407
2518 6453 37282 37407
45177 3356 6453 37282 37407
1351 6939 37282 37407
38726 6453 37282 37407
42541 3356 6453 37282 37407
24516 1221 4637 6453 37282 37407
19754 1299 6453 37282 37407
48526 37282 37407
36236 24482 37282 37407
38883 4826 6939 37282 37407
38726 9957 3491 6453 37282 37407
34288 1299 6453 37282 37407
59469 1299 6453 37282 37407
48285 16150 12552 3356 37282 15964 37034
59715 3269 6762 3356 37282 15964 37034
204028 6830 6453 37282 15964 37034
2914 3356 37282 15964 37034
38726 6453 37282 15964 37034
2518 6453 37282 15964 37034
1299 6453 37282 15964 37034
19754 1299 3356 37282 15964 37034
42541 3356 37282 15964 37034
34288 1299 3356 37282 15964 37034
45177 3356 37282 15964 37034
24516 1221 4637 3356 37282 15964 37034
48526 37282 15964 37034
36236 24482 37282 15964 37034
38883 4826 15412 6453 37282 15964 37034
1351 6939 3356 37282 15964 37034
38726 9957 4766 37282 15964 37034
59469 1299 3356 37282 15964 37034
3267 3356 37282 15964 37034
63956 174 6453 37282 15964 37034
63956 1299 6453 37282 15964 37034
38726 6453 37282 15964
204028 6830 3356 37282 15964
19754 1299 3356 37282 15964
24516 1221 4637 3356 37282 15964
59715 3269 6762 3356 37282 15964
36236 2914 3356 37282 15964
38883 4826 15412 6453 37282 15964
1299 3356 37282 15964
59469 1299 3356 37282 15964
63956 174 3356 37282 15964
34288 9002 6453 37282 15964
2518 6453 37282 15964
1351 6939 1299 6453 37282 15964
3267 2603 37282 15964
204028 6830 6453 37282 15964
24516 1221 4637 6453 37282 15964
42541 3356 6453 37282 15964
19754 1299 6453 37282 15964
38726 9957 3491 6453 37282 15964
59715 3269 6762 6453 37282 15964
45177 3356 6453 37282 15964
48285 16150 12552 3356 6453 37282 15964
1299 6453 37282 15964
59469 1299 6453 37282 15964
63956 174 6453 37282 15964
1351 6939 1299 6453 37282 15964 37034
3267 2603 37282 15964 37034
48285 16150 12552 1299 6453 37282 15964 37034
24516 1221 4637 6453 37282 15964 37034
59715 3269 6762 6453 37282 15964 37034
45177 3356 6453 37282 15964 37034
38726 9957 4637 6453 37282 15964 37034
59469 1299 6453 37282 15964 37034
34288 1299 6453 37282 15964 37034
42541 3356 6453 37282 15964 37034
19754 1299 6453 37282 15964 37034
38726 9957 3491 6453 37282 15964 37034
48285 16150 12552 1299 6453 37282 15964
1351 6939 37282 15964 37034
38883 4826 6939 37282 15964 37034
1351 6939 37282 20598
48285 16150 12552 1299 6453 37282 20598
38726 6453 37282 20598
3267 2603 37282 20598
204028 6830 6453 37282 20598
59715 3269 6762 6453 37282 20598
48526 37282 20598
24516 1221 4637 6453 37282 20598
42541 3356 6453 37282 20598
19754 1299 6453 37282 20598
36236 24482 37282 20598
38883 4826 6939 37282 20598
38726 9957 3491 6453 37282 20598
1299 6453 37282 20598
59469 1299 6453 37282 20598
34288 1299 6453 37282 20598
45177 3356 6453 37282 20598
63956 1299 6453 37282 20598
2518 6453 37282 20598
1351 6939 37282 15964 37089
48526 37282 15964 37089
36236 24482 37282 15964 37089
1351 6939 37282 37023
38726 6453 37282 37023
3267 2603 37282 37023
204028 6830 6453 37282 37023
42541 3356 6453 37282 37023
59715 3269 6762 6453 37282 37023
24516 1221 4637 6453 37282 37023
48526 37282 37023
19754 1299 6453 37282 37023
38726 9957 3491 6453 37282 37023
38883 4826 6939 37282 37023
36236 24482 37282 37023
45177 3356 6453 37282 37023
48285 16150 12552 1299 6453 37282 37023
1299 6453 37282 37023
59469 1299 6453 37282 37023
34288 9002 6453 37282 37023
2518 6453 37282 37023
63956 174 6453 37282 37023
1351 6939 37282 37025
38726 6453 37282 37025
3267 2603 37282 37025
204028 6830 6453 37282 37025
24516 1221 4637 6453 37282 37025
19754 1299 6453 37282 37025
59715 3269 6762 6453 37282 37025
48526 37282 37025
38726 9957 4637 6453 37282 37025
36236 24482 37282 37025
38883 4826 6939 37282 37025
45177 3356 6453 37282 37025
48285 16150 12552 1299 6453 37282 37025
1299 6453 37282 37025
34288 9002 6453 37282 37025
59469 1299 6453 37282 37025
2518 6453 37282 37025
42541 3356 6453 37282 37025
63956 174 6453 37282 37025
1351 6939 37282 37056
38726 6453 37282 37056
3267 2603 37282 37056
204028 6830 6453 37282 37056
24516 1221 4637 6453 37282 37056
59715 3269 6762 6453 37282 37056
19754 1299 6453 37282 37056
38726 9957 4637 6453 37282 37056
36236 24482 37282 37056
48526 37282 37056
38883 4826 6939 37282 37056
45177 3356 6453 37282 37056
34288 9002 6453 37282 37056
48285 16150 12552 1299 6453 37282 37056
1299 6453 37282 37056
59469 1299 6453 37282 37056
63956 174 6453 37282 37056
2518 6453 37282 37056
42541 3356 6453 37282 37056
1351 6939 37282 37104
38726 6453 37282 37104
3267 2603 37282 37104
204028 6830 6453 37282 37104
24516 1221 4637 6453 37282 37104
59715 3269 6762 6453 37282 37104
19754 1299 6453 37282 37104
38726 9957 3491 6453 37282 37104
36236 24482 37282 37104
38883 4826 6939 37282 37104
45177 3356 6453 37282 37104
48285 16150 12552 1299 6453 37282 37104
48526 37282 37104
1299 6453 37282 37104
59469 1299 6453 37282 37104
34288 9002 6453 37282 37104
2518 6453 37282 37104
63956 174 6453 37282 37104
42541 3356 6453 37282 37104
38726 6453 37282 37269
3267 2603 37282 37269
204028 6830 6453 37282 37269
24516 1221 4637 6453 37282 37269
59715 3269 6762 6453 37282 37269
42541 3356 6453 37282 37269
48526 37282 37269
38726 9957 4637 6453 37282 37269
36236 24482 37282 37269
38883 4826 6939 37282 37269
19754 1299 6453 37282 37269
34288 1299 6453 37282 37269
48285 16150 12552 1299 6453 37282 37269
1299 6453 37282 37269
45177 3356 6453 37282 37269
59469 1299 6453 37282 37269
63956 174 6453 37282 37269
2518 6453 37282 37269
1351 6939 3356 37282 327721
38726 6453 37282 327721
3267 3356 37282 327721
204028 6830 6453 37282 327721
42541 3356 37282 327721
19754 1299 3356 37282 327721
2914 3356 37282 327721
48526 3356 37282 327721
24516 1221 4637 3356 37282 327721
59715 3269 6762 3356 37282 327721
38726 9957 4637 6453 37282 327721
36236 24482 6453 37282 327721
38883 4826 15412 6453 37282 327721
48285 16150 12552 3356 37282 327721
34288 9002 6453 37282 327721
1299 6453 37282 327721
59469 1299 3356 37282 327721
45177 3356 37282 327721
2518 6453 37282 327721
63956 4637 6453 37282 327721
63956 174 6453 37282 327721
1351 6939 3356 37282 15964 36955
48526 37282 15964 36955
45177 3356 37282 15964 36955
42541 3356 37282 15964 36955
3267 2603 37282 37030
38726 6453 37282 37030
204028 6830 6453 37282 37030
48526 37282 37030
24516 1221 4637 6453 37282 37030
36236 24482 37282 37030
38883 4826 6939 37282 37030
59469 16095 3292 6453 37282 37030
2518 6453 37282 37030
45177 1221 4637 6453 37282 37030
63956 3257 6453 37282 37030
48285 16150 12552 1299 6453 37282 37030
1299 6453 37282 37030
59469 1299 6453 37282 37030
63956 174 6453 37282 37030
1351 6939 37282 37030
59715 3269 6762 6453 37282 37030
42541 3356 6453 37282 37030
38726 9957 4637 6453 37282 37030
45177 3356 6453 37282 37030
48285 16150 12552 3356 6453 37282 37030
34288 9002 6453 37282 37030
1351 6939 3356 37282 37088
38726 6453 37282 37088
3267 3356 37282 37088
204028 6830 6453 37282 37088
42541 3356 37282 37088
24516 1221 4637 3356 37282 37088
19754 1299 3356 37282 37088
48526 3356 37282 37088
36236 2914 6453 37282 37088
38883 4826 15412 6453 37282 37088
38726 9957 4637 6453 37282 37088
59715 3269 6762 3356 37282 37088
48285 16150 12552 3356 37282 37088
1299 6453 37282 37088
59469 1299 3356 37282 37088
45177 3356 37282 37088
34288 1299 3356 37282 37088
63956 174 6453 37282 37088
2518 6453 37282 37088
2914 3356 37282 37088
1351 6939 1299 6453 37282 37088
3267 174 6453 37282 37088
48526 6453 37282 37088
24516 1221 4637 6453 37282 37088
59715 3269 6762 6453 37282 37088
19754 1299 6453 37282 37088
36236 24482 6453 37282 37088
45177 3356 6453 37282 37088
48285 16150 12552 1299 6453 37282 37088
59469 1299 6453 37282 37088
34288 1299 6453 37282 37088
42541 3356 6453 37282 37088
34288 9002 6453 37282 37088
38726 9957 3491 6453 37282 37088
63956 1299 6453 37282 37088
1351 6939 37282 37340
38726 6453 37282 37340
3267 3356 37282 37340
204028 6830 6453 37282 37340
24516 1221 4637 3356 37282 37340
2914 3356 37282 37340
42541 3356 37282 37340
36236 37282 37340
38883 4826 6939 37282 37340
38726 9957 4766 37282 37340
48526 37282 37340
59715 3269 6762 3356 37282 37340
34288 37282 37340
48285 16150 12552 3356 37282 37340
1299 6453 37282 37340
59469 1299 3356 37282 37340
45177 3356 37282 37340
63956 174 6453 37282 37340
2518 6453 37282 37340
19754 1299 3356 37282 37340
63956 1299 6453 37282 37340
1351 6939 37282 36938
38726 6453 37282 36938
3267 2603 37282 36938
204028 6830 6453 37282 36938
19754 1299 6453 37282 36938
24516 1221 4637 6453 37282 36938
59715 3269 6762 6453 37282 36938
48526 37282 36938
36236 24482 37282 36938
38883 4826 6939 37282 36938
38726 9957 4637 6453 37282 36938
34288 9002 6453 37282 36938
42541 3356 6453 37282 36938
45177 3356 6453 37282 36938
48285 16150 12552 1299 6453 37282 36938
1299 6453 37282 36938
59469 1299 6453 37282 36938
2518 6453 37282 36938
63956 174 6453 37282 36938
38726 9957 4637 6453 37282 37018
1351 6939 37282 36970
38726 6453 37282 36970
3267 2603 37282 36970
204028 6830 6453 37282 36970
19754 1299 6453 37282 36970
24516 1221 4637 6453 37282 36970
59715 3269 6762 6453 37282 36970
48526 37282 36970
38726 9957 4637 6453 37282 36970
36236 24482 37282 36970
38883 4826 6939 37282 36970
34288 9002 6453 37282 36970
42541 3356 6453 37282 36970
45177 3356 6453 37282 36970
48285 16150 12552 1299 6453 37282 36970
1299 6453 37282 36970
59469 1299 6453 37282 36970
2518 6453 37282 36970
63956 174 6453 37282 36970
204028 6830 6453 37282 36979
2914 6453 37282 36979
38726 9957 4637 6453 37282 36979
48526 37282 36979
2518 6453 37282 36979
1351 6939 3356 37282 37688
38726 6453 37282 37688
3267 3356 37282 37688
204028 6830 6453 37282 37688
2914 3356 37282 37688
24516 1221 4637 3356 37282 37688
59715 3269 6762 3356 37282 37688
42541 3356 37282 37688
38883 4826 15412 6453 37282 37688
38726 9957 3491 6453 37282 37688
34288 9002 6453 37282 37688
48285 16150 12552 3356 37282 37688
45177 3356 37282 37688
59469 16095 3292 3356 37282 37688
63956 3257 6453 37282 37688
48526 3356 37282 37688
2518 6453 37282 37688
1351 6939 3356 37282 15964 37620
3267 3356 37282 15964 37620
48526 37282 15964 37620
45177 3356 37282 15964 37620
48285 16150 12552 3356 37282 15964 37620
42541 3356 37282 15964 37620
36236 24482 37282 15964 37620
1351 6939 1299 6453 37282 328264
48285 16150 12552 1299 6453 37282 328264
48526 6453 37282 328264
24516 1221 4637 6453 37282 328264
38883 4826 15412 6453 37282 328264
59715 3269 6762 6453 37282 328264
36236 24482 6453 37282 328264
1299 6453 37282 328264
38726 9957 4637 6453 37282 328264
59469 1299 6453 37282 328264
3267 1299 6453 37282 328264
38726 6453 37282 328264
42541 3356 6453 37282 328264
63956 1299 6453 37282 328264
19754 1299 6453 37282 328264
2518 6453 37282 328264
45177 3356 6453 37282 328264
204028 6830 6453 37282 328264
34288 1299 6453 37282 328264
59715 3269 6762 3356 37282 327886
1351 6939 3356 37282 327886
204028 6830 6453 37282 327886
2914 3356 37282 327886
42541 3356 37282 327886
2518 6453 37282 327886
38726 6453 37282 327886
3267 3356 37282 327886
24516 1221 4637 3356 37282 327886
38883 4826 15412 6453 37282 327886
38726 9957 4637 6453 37282 327886
36236 2914 6453 37282 327886
34288 1299 3356 37282 327886
48285 16150 12552 3356 37282 327886
59469 1299 3356 37282 327886
1299 6453 37282 327886
45177 3356 37282 327886
48526 3356 37282 327886
19754 1299 3356 37282 327886
63956 1299 6453 37282 327886
206479 34549 3257 6453 37282 21859
209 6453 37282 21859
3292 6453 37282 21859
45352 3491 6453 37282 21859
46450 2914 6453 37282 21859
40387 174 6453 37282 21859
5645 1299 6453 37282 21859
5650 7018 6453 37282 21859
286 6453 37282 21859
39351 174 6453 37282 21859
3561 209 6453 37282 21859
29479 50304 1299 6453 37282 21859
63927 41095 37282 21859
206479 34549 3257 6453 37282 21859 135377
209 6453 37282 21859 135377
3292 6453 37282 21859 135377
45352 3491 6453 37282 21859 135377
46450 2914 6453 37282 21859 135377
5645 1299 6453 37282 21859 135377
40387 174 6453 37282 21859 135377
5650 7018 6453 37282 21859 135377
286 6453 37282 21859 135377
39351 174 6453 37282 21859 135377
3561 209 6453 37282 21859 135377
29479 50304 1299 6453 37282 21859 135377
63927 41095 37282 21859 135377
206479 34549 1299 3356 37282 37472
209 3356 37282 37472
3292 3356 37282 37472
45352 37282 37472
46450 2914 3356 37282 37472
40387 23473 6939 37282 37472
5645 1299 3356 37282 37472
5650 3356 37282 37472
286 3356 37282 37472
39351 12552 3356 37282 37472
3561 209 6453 37282 37472
209 6453 37282 37472
29479 50304 37282 37472
63927 41095 37282 37472
3257 3356 37282 37472
45352 37282 15964
5650 3356 37282 15964
29479 50304 37282 15964
63927 41095 37282 15964
206479 34549 1299 3356 37282
209 3356 37282
3292 3356 37282
45352 37282
46450 2914 3356 37282
40387 23473 6939 37282
5645 1299 3356 37282
5650 3356 37282
286 3356 37282
39351 12552 37282
3561 209 6453 37282
209 6453 37282
29479 50304 37282
63927 37282
3257 3356 37282
206479 34549 3257 6453 37282 37194
29479 50304 37282 37194
39351 174 6453 37282 37194
40387 23473 6939 37282 37194
46450 2914 6453 37282 37194
5650 3356 6453 37282 37194
3292 6453 37282 37194
5645 1299 6453 37282 37194
286 6453 37282 37194
209 6453 37282 37194
3561 209 6453 37282 37194
45352 37282 37194
63927 41095 37282 37194
206479 34549 1299 3356 37282 37398
209 3356 37282 37398
3292 3356 37282 37398
45352 37282 37398
46450 2914 3356 37282 37398
29479 50304 37282 37398
3257 3356 37282 37398
5650 3356 37282 37398
5645 1299 3356 37282 37398
286 3356 37282 37398
3561 209 6453 37282 37398
209 6453 37282 37398
39351 174 3356 37282 37398
40387 23473 6939 37282 37398
63927 41095 37282 37398
45352 2914 6453 37282 37398
29479 50304 1299 6453 37282 37398
40387 174 3356 37282 37398
206479 34549 3257 6453 37282 37398
3292 6453 37282 37398
46450 2914 6453 37282 37398
5650 3356 6453 37282 37398
5645 1299 6453 37282 37398
286 6453 37282 37398
39351 174 6453 37282 37398
40387 174 6453 37282 37398
29479 50304 37282 15964 37475
45352 37282 15964 37475
63927 41095 37282 15964 37475
45352 37282 37018
29479 50304 37282 37018
206479 34549 3257 6453 37282 37018
29479 50304 1299 6453 37282 37018
40387 23473 6939 37282 37018
45352 2914 6453 37282 37018
39351 174 6453 37282 37018
63927 41095 37282 37018
46450 2914 6453 37282 37018
3292 6453 37282 37018
5650 7018 6453 37282 37018
286 6453 37282 37018
5645 1299 6453 37282 37018
209 6453 37282 37018
3561 209 6453 37282 37018
206479 34549 1299 3356 37282 37296
209 3356 37282 37296
3292 3356 37282 37296
45352 37282 37296
46450 2914 3356 37282 37296
5645 1299 3356 37282 37296
40387 23473 6939 37282 37296
5650 3356 37282 37296
286 3356 37282 37296
39351 12552 3356 37282 37296
3561 209 6453 37282 37296
209 6453 37282 37296
29479 50304 37282 37296
63927 41095 37282 37296
3257 3356 37282 37296
206479 34549 3257 6453 37282 37347 37347
209 6453 37282 37347 37347
3292 6453 37282 37347 37347
45352 3491 6453 37282 37347 37347
46450 2914 6453 37282 37347 37347
40387 23473 6939 37282 37347 37347
5645 1299 6453 37282 37347 37347
5650 3356 6453 37282 37347 37347
286 6453 37282 37347 37347
39351 174 6453 37282 37347 37347
3561 209 6453 37282 37347 37347
29479 50304 1299 6453 37282 37347 37347
63927 41095 37282 37347 37347
45352 2914 6453 37282 37347 37347
206479 34549 1299 3356 37282 37373
40387 23473 6939 37282 37373
209 3356 37282 37373
3292 3356 37282 37373
45352 37282 37373
46450 2914 3356 37282 37373
3257 3356 37282 37373
39351 12552 3356 37282 37373
29479 50304 37282 37373
5650 3356 37282 37373
286 3356 37282 37373
209 6453 37282 37373
3561 209 6453 37282 37373
5645 1299 3356 37282 37373
63927 41095 37282 37373
206479 34549 3257 6453 37282 37373
3292 6453 37282 37373
45352 2914 6453 37282 37373
46450 2914 6453 37282 37373
40387 174 6453 37282 37373
39351 174 6453 37282 37373
29479 50304 1299 6453 37282 37373
5650 7018 6453 37282 37373
286 6453 37282 37373
5645 1299 6453 37282 37373
206479 34549 3257 6453 37282 37407
5645 1299 6453 37282 37407
286 6453 37282 37407
3292 6453 37282 37407
209 6453 37282 37407
46450 2914 6453 37282 37407
3561 209 6453 37282 37407
45352 3491 6453 37282 37407
5650 3356 6453 37282 37407
40387 23473 6939 37282 37407
39351 174 6453 37282 37407
29479 50304 1299 6453 37282 37407
63927 41095 37282 37407
29479 50304 1299 6453 37282 15964 37034
40387 174 3356 37282 15964 37034
3257 3356 37282 15964 37034
5645 1299 3356 37282 15964 37034
3292 3356 37282 15964 37034
46450 2914 3356 37282 15964 37034
286 3356 37282 15964 37034
209 6453 37282 15964 37034
209 3356 37282 15964 37034
206479 34549 1299 3356 37282 15964 37034
39351 174 3356 37282 15964 37034
5650 3356 37282 15964 37034
3561 209 6453 37282 15964 37034
45352 3491 6453 37282 15964 37034
63927 41095 37282 15964 37034
206479 34549 1299 3356 37282 15964
209 3356 37282 15964
3292 3356 37282 15964
45352 3491 6453 37282 15964
46450 2914 3356 37282 15964
40387 174 3356 37282 15964
5645 1299 3356 37282 15964
29479 50304 1299 3356 37282 15964
286 3356 37282 15964
3561 209 3356 37282 15964
39351 12552 3356 37282 15964
206479 34549 3257 6453 37282 15964
209 6453 37282 15964
3292 6453 37282 15964
46450 2914 6453 37282 15964
40387 174 6453 37282 15964
5645 1299 6453 37282 15964
5650 3356 6453 37282 15964
29479 50304 1299 6453 37282 15964
286 6453 37282 15964
3561 209 6453 37282 15964
39351 174 6453 37282 15964
206479 34549 3257 6453 37282 15964 37034
39351 174 6453 37282 15964 37034
40387 174 6453 37282 15964 37034
5645 1299 6453 37282 15964 37034
5650 3356 6453 37282 15964 37034
3292 6453 37282 15964 37034
46450 2914 6453 37282 15964 37034
286 6453 37282 15964 37034
45352 2914 6453 37282 15964 37034
40387 23473 6939 37282 15964 37034
206479 34549 3257 6453 37282 20598
209 6453 37282 20598
3292 6453 37282 20598
45352 3491 6453 37282 20598
46450 2914 6453 37282 20598
29479 50304 1299 6453 37282 20598
39351 174 6453 37282 20598
40387 23473 6939 37282 20598
5650 7018 6453 37282 20598
5645 1299 6453 37282 20598
286 6453 37282 20598
3561 209 6453 37282 20598
63927 41095 37282 20598
63927 41095 37282 15964 37089
206479 34549 3257 6453 37282 37023
209 6453 37282 37023
3292 6453 37282 37023
45352 3491 6453 37282 37023
46450 2914 6453 37282 37023
40387 23473 6939 37282 37023
5645 1299 6453 37282 37023
5650 3356 6453 37282 37023
286 6453 37282 37023
39351 174 6453 37282 37023
3561 209 6453 37282 37023
29479 50304 1299 6453 37282 37023
63927 41095 37282 37023
206479 34549 3257 6453 37282 37025
209 6453 37282 37025
3292 6453 37282 37025
45352 3491 6453 37282 37025
46450 2914 6453 37282 37025
40387 23473 6939 37282 37025
5645 1299 6453 37282 37025
5650 3356 6453 37282 37025
286 6453 37282 37025
39351 174 6453 37282 37025
3561 209 6453 37282 37025
29479 50304 1299 6453 37282 37025
63927 41095 37282 37025
206479 34549 3257 6453 37282 37056
209 6453 37282 37056
3292 6453 37282 37056
45352 3491 6453 37282 37056
46450 2914 6453 37282 37056
5645 1299 6453 37282 37056
40387 23473 6939 37282 37056
5650 7018 6453 37282 37056
286 6453 37282 37056
39351 174 6453 37282 37056
3561 209 6453 37282 37056
29479 50304 1299 6453 37282 37056
63927 41095 37282 37056
206479 34549 3257 6453 37282 37104
209 6453 37282 37104
3292 6453 37282 37104
45352 3491 6453 37282 37104
46450 2914 6453 37282 37104
40387 23473 6939 37282 37104
5645 1299 6453 37282 37104
5650 3356 6453 37282 37104
286 6453 37282 37104
39351 174 6453 37282 37104
3561 209 6453 37282 37104
29479 50304 1299 6453 37282 37104
63927 41095 37282 37104
206479 34549 3257 6453 37282 37269
209 6453 37282 37269
3292 6453 37282 37269
45352 2914 6453 37282 37269
46450 2914 6453 37282 37269
5645 1299 6453 37282 37269
286 6453 37282 37269
39351 174 6453 37282 37269
3561 209 6453 37282 37269
29479 50304 1299 6453 37282 37269
63927 41095 37282 37269
206479 34549 1299 3356 37282 327721
209 3356 37282 327721
3292 3356 37282 327721
45352 3491 6453 37282 327721
46450 2914 3356 37282 327721
40387 174 3356 37282 327721
5645 1299 3356 37282 327721
5650 3356 37282 327721
286 3356 37282 327721
39351 12552 3356 37282 327721
3561 209 6453 37282 327721
209 6453 37282 327721
29479 50304 1299 6453 37282 327721
63927 41095 3356 37282 327721
3257 3356 37282 327721
63927 41095 37282 15964 36955
5650 3356 37282 15964 36955
206479 34549 33891 3320 6453 37282 37030
3292 6453 37282 37030
5645 3257 6453 37282 37030
3561 209 6453 37282 37030
209 6453 37282 37030
63927 41095 37282 37030
5645 1299 6453 37282 37030
206479 34549 3257 6453 37282 37030
45352 3491 6453 37282 37030
46450 2914 6453 37282 37030
40387 23473 6939 37282 37030
5650 7018 6453 37282 37030
286 6453 37282 37030
39351 174 6453 37282 37030
45352 2914 6453 37282 37030
5650 3356 6453 37282 37030
206479 34549 1299 3356 37282 37088
209 3356 37282 37088
3292 3356 37282 37088
45352 2914 6453 37282 37088
46450 2914 3356 37282 37088
29479 50304 1299 6453 37282 37088
39351 12552 3356 37282 37088
40387 174 3356 37282 37088
3257 3356 37282 37088
63927 41095 3356 37282 37088
5645 1299 3356 37282 37088
5650 3356 37282 37088
286 3356 37282 37088
3561 209 6453 37282 37088
209 6453 37282 37088
206479 34549 3257 6453 37282 37088
3292 6453 37282 37088
46450 2914 6453 37282 37088
39351 174 6453 37282 37088
40387 174 6453 37282 37088
63927 4637 6453 37282 37088
5645 1299 6453 37282 37088
5650 7018 6453 37282 37088
286 6453 37282 37088
45352 3491 6453 37282 37088
5650 3356 6453 37282 37088
206479 34549 1299 3356 37282 37340
209 3356 37282 37340
3292 3356 37282 37340
45352 37282 37340
46450 2914 3356 37282 37340
40387 23473 6939 37282 37340
5645 1299 3356 37282 37340
5650 3356 37282 37340
286 3356 37282 37340
39351 12552 3356 37282 37340
3561 209 6453 37282 37340
209 6453 37282 37340
29479 50304 37282 37340
3257 3356 37282 37340
63927 41095 37282 37340
206479 34549 3257 6453 37282 36938
209 6453 37282 36938
3292 6453 37282 36938
45352 2914 6453 37282 36938
46450 2914 6453 37282 36938
40387 23473 6939 37282 36938
5645 1299 6453 37282 36938
5650 7018 6453 37282 36938
286 6453 37282 36938
39351 174 6453 37282 36938
3561 209 6453 37282 36938
29479 50304 1299 6453 37282 36938
63927 41095 37282 36938
5650 3356 6453 37282 37018
206479 34549 3257 6453 37282 36970
209 6453 37282 36970
3292 6453 37282 36970
45352 2914 6453 37282 36970
46450 2914 6453 37282 36970
40387 23473 6939 37282 36970
5645 1299 6453 37282 36970
5650 3356 6453 37282 36970
286 6453 37282 36970
39351 174 6453 37282 36970
3561 209 6453 37282 36970
29479 50304 1299 6453 37282 36970
63927 41095 37282 36970
209 6453 37282 36979
3292 6453 37282 36979
3561 209 6453 37282 36979
63927 41095 37282 36979
206479 34549 3257 6453 37282 37688
209 3356 37282 37688
3292 3356 37282 37688
45352 3491 6453 37282 37688
46450 2914 3356 37282 37688
40387 23473 2914 6453 37282 37688
5645 3257 3356 37282 37688
5650 3356 37282 37688
286 3356 37282 37688
39351 12552 3356 37282 37688
3561 209 6453 37282 37688
209 6453 37282 37688
63927 6762 3356 37282 37688
3257 3356 37282 37688
5650 3356 37282 15964 37620
63927 41095 37282 15964 37620
206479 34549 3257 6453 37282 328264
209 6453 37282 328264
29479 50304 1299 6453 37282 328264
39351 174 6453 37282 328264
40387 174 6453 37282 328264
5650 7018 6453 37282 328264
286 6453 37282 328264
3292 6453 37282 328264
46450 2914 6453 37282 328264
5645 1299 6453 37282 328264
3561 209 6453 37282 328264
45352 2914 6453 37282 328264
63927 4637 6453 37282 328264
206479 34549 1299 3356 37282 327886
3257 3356 37282 327886
40387 174 3356 37282 327886
3292 3356 37282 327886
5650 3356 37282 327886
286 3356 37282 327886
209 6453 37282 327886
209 3356 37282 327886
3561 209 6453 37282 327886
45352 2914 6453 37282 327886
46450 2914 3356 37282 327886
5645 1299 3356 37282 327886
39351 12552 3356 37282 327886
29479 50304 1299 6453 37282 327886
63927 41095 3356 37282 327886
36351 37282 37472
2497 6453 37282 37472
7575 2914 3356 37282 37472
14361 3257 6453 37282 37472
36351 37282 15964
36351 37282
2497 6453 37282
7575 2914 3356 37282
19151 209 6453 37282
14361 3257 6453 37282
2497 6453 37282 37194
14361 3257 6453 37282 37194
19151 209 6453 37282 37194
36351 37282 37194
7575 2914 6453 37282 37194
36351 37282 37398
2497 6453 37282 37398
14361 3257 6453 37282 37398
7575 2914 3356 37282 37398
7575 2914 6453 37282 37398
36351 6461 6453 37282 37398
36351 37282 15964 37475
2497 6453 37282 37018
36351 37282 37018
14361 3257 6453 37282 37018
19151 209 6453 37282 37018
7575 2914 6453 37282 37018
36351 6461 6453 37282 37018
14361 3257 6453 37282 327924 37249
36351 37282 37296
2497 6453 37282 37296
14361 3257 6453 37282 37296
7575 2914 3356 37282 37296
2497 6453 37282 37347 37347
14361 3257 6453 37282 37347 37347
19151 209 6453 37282 37347 37347
7575 2914 6453 37282 37347 37347
36351 6461 6453 37282 37347 37347
36351 37282 37373
2497 6453 37282 37373
19151 209 6453 37282 37373
14361 3257 6453 37282 37373
7575 2914 3356 37282 37373
7575 2914 6453 37282 37373
36351 6461 6453 37282 37373
14361 3257 6453 37282 37407
7575 2914 6453 37282 37407
36351 6461 6453 37282 37407
19151 209 6453 37282 37407
2497 6453 37282 37407
14361 3257 6453 37282 15964 37034
7575 2914 3356 37282 15964 37034
36351 37282 15964 37034
19151 174 3356 37282 15964 37034
2497 6453 37282 15964 37034
19151 209 6453 37282 15964 37034
14361 3257 3356 37282 15964
7575 6461 3356 37282 15964
2497 3356 37282 15964
14361 3257 6453 37282 15964
7575 6461 6453 37282 15964
36351 7018 6453 37282 15964
19151 209 6453 37282 15964
2497 6453 37282 15964
36351 7018 6453 37282 15964 37034
7575 6461 6453 37282 15964 37034
7575 2914 6453 37282 15964 37034
36351 6461 6453 37282 15964 37034
7575 2914 6453 37282 15964
36351 3356 6453 37282 15964
36351 3356 6453 37282 20598
2497 6453 37282 20598
14361 3257 6453 37282 20598
19151 209 6453 37282 20598
7575 2914 6453 37282 20598
19151 174 6453 37282 15964 37034
2497 6453 37282 37023
7575 2914 6453 37282 37023
36351 7018 6453 37282 37023
14361 3257 6453 37282 37023
2497 6453 37282 37025
7575 2914 6453 37282 37025
36351 2914 6453 37282 37025
14361 3257 6453 37282 37025
2497 6453 37282 37056
14361 3257 6453 37282 37056
7575 2914 6453 37282 37056
36351 6461 6453 37282 37056
19151 209 6453 37282 37056
2497 6453 37282 37104
7575 2914 6453 37282 37104
36351 2914 6453 37282 37104
14361 3257 6453 37282 37104
2497 6453 37282 37269
19151 209 6453 37282 37269
36351 6461 6453 37282 37269
2497 6453 37282 327721
14361 3257 6453 37282 327721
7575 2914 3356 37282 327721
36351 3356 37282 327721
36351 37282 15964 36955
2497 6453 37282 37030
36351 6461 6453 37282 37030
19151 209 6453 37282 37030
7575 6461 6453 37282 37030
14361 3257 6453 37282 37030
7575 2914 6453 37282 37030
19151 209 6453 37282 37088
2497 6453 37282 37088
14361 3257 6453 37282 37088
7575 2914 3356 37282 37088
36351 3356 37282 37088
7575 2914 6453 37282 37088
36351 6461 6453 37282 37088
7575 6461 6453 37282 37088
36351 3356 6453 37282 37088
36351 37282 37340
14361 3257 6453 37282 37340
2497 6453 37282 37340
7575 6461 3356 37282 37340
19151 209 6453 37282 37340
7575 2914 3356 37282 37340
19151 209 6453 37282 36938
14361 3257 6453 37282 36938
2497 6453 37282 36938
7575 2914 6453 37282 36938
36351 6461 6453 37282 36938
36351 3356 6453 37282 37018
36351 3356 6453 37282 36970
2497 6453 37282 36970
7575 2914 6453 37282 36970
19151 209 6453 37282 36970
14361 3257 6453 37282 36970
2497 6453 37282 36979
2497 6453 37282 37688
14361 3257 6453 37282 37688
7575 2914 3356 37282 37688
19151 209 6453 37282 37688
36351 37282 15964 37620
2497 6453 37282 328264
19151 209 6453 37282 328264
14361 3257 6453 37282 328264
7575 2914 6453 37282 328264
36351 6461 6453 37282 328264
14361 3257 6453 37282 327886
2497 6453 37282 327886
19151 209 6453 37282 327886
7575 2914 3356 37282 327886
36351 3356 37282 327886
7500 2497 6453 37282 21859
7500 2497 6453 37282 21859 135377
7500 2497 6453 37282 37472
7500 2497 6453 37282
7500 2497 6453 37282 37194
7500 2497 6453 37282 37398
7500 2497 6453 37282 37018
2497 6453 37282 327924 37249
7500 2497 6453 37282 327924 37249
7500 2497 6453 37282 37296
7500 2497 6453 37282 37347 37347
7500 2516 3356 37282 37373
7500 2497 6453 37282 37373
7500 2497 6453 37282 37407
7500 2497 6453 37282 15964 37034
7500 2516 3356 37282 15964
7500 2497 6453 37282 15964
7500 2497 6453 37282 20598
7500 2497 6453 37282 37023
7500 2497 6453 37282 37025
7500 2497 6453 37282 37056
7500 2497 6453 37282 37104
7500 2497 6453 37282 37269
7500 2497 6453 37282 327721
7500 2497 6453 37282 37030
7500 2516 3356 37282 37088
7500 2497 6453 37282 37088
7500 2497 6453 37282 37340
7500 2497 6453 37282 36938
7500 2497 6453 37282 36970
7500 2497 6453 37282 36979
7500 2497 6453 37282 37688
7500 2497 6453 37282 328264
7500 2497 6453 37282 327886
7500 2497 6453 37282 328175
2497 6453 37282 328175
2497 6453 37282 328240
7500 2497 6453 37282 328240
7500 2497 6453 37282 35074
2497 6453 37282 35074
2497 6453 37282 30982
7500 2497 6453 37282 30982
2497 6453 37282 30982 30982 30982 30982 30982
7500 2497 6453 37282 30982 30982 30982 30982 30982
2497 6453 37282 30982 30982 30982 30982 30982 30982 30982 30982 30982
7500 2497 6453 37282 30982 30982 30982 30982 30982 30982 30982 30982 30982
2497 6453 37282 327823
7500 2497 6453 37282 327823
7500 2516 3356 37282 328367
2497 6453 37282 328367
2497 6453 37282 37269 328357 328357 328357 328357
7500 2516 3356 37282 37269 328357 328357 328357 328357
2497 6453 37282 37269 328357
7500 2516 3356 37282 37269 328357
2497 6453 37282 37682
7500 2497 6453 37282 37682
2497 6453 37282 328276
7500 2497 6453 37282 328276
2497 6453 37282 328276 328276 328276 328276
7500 2497 6453 37282 328276 328276 328276 328276
7500 2497 6453 37282 328261
2497 6453 37282 328261
7500 2497 3356 37282 37577
2497 3356 37282 37577
6082 174 6453 37282 328175
27446 27446 2828 6453 37282 328175
15008 40805 1299 6453 37282 328175
4181 1299 6453 37282 328175
6082 174 6453 37282 35074
27446 27446 2828 6453 37282 35074
15008 40805 5580 6453 37282 35074
27446 27446 2828 6453 37282 30982
4181 1299 6453 37282 30982
15008 40805 5580 6453 37282 30982
15008 40805 5580 6453 37282 30982 30982 30982 30982 30982
4181 1299 6453 37282 30982 30982 30982 30982 30982
27446 27446 2828 6453 37282 30982 30982 30982 30982 30982
6082 2914 6453 37282 30982 30982 30982 30982 30982 30982 30982 30982 30982
15008 40805 5580 6453 37282 30982 30982 30982 30982 30982 30982 30982 30982 30982
27446 27446 2828 6453 37282 30982 30982 30982 30982 30982 30982 30982 30982 30982
4181 1299 6453 37282 30982 30982 30982 30982 30982 30982 30982 30982 30982
6082 2914 6453 37282 327823
15008 40805 5580 6453 37282 327823
27446 27446 3356 37282 327823
4181 1299 3356 37282 327823
3491 3356 37282 327823
6082 2914 6453 37282 328367
15008 40805 5580 3356 37282 328367
3491 3356 37282 328367
27446 27446 3356 37282 328367
4181 1299 3356 37282 328367
6082 174 6453 37282 37269 328357 328357 328357 328357
15008 40805 1299 3356 37282 37269 328357 328357 328357 328357
3491 3356 37282 37269 328357 328357 328357 328357
53828 3257 6453 37282 37269 328357 328357 328357 328357
27446 27446 3356 37282 37269 328357 328357 328357 328357
4181 1299 3356 37282 37269 328357 328357 328357 328357
6082 174 6453 37282 37269 328357
15008 40805 5580 6453 37282 37269 328357
3491 3356 37282 37269 328357
53828 3257 6453 37282 37269 328357
27446 27446 3356 37282 37269 328357
4181 1299 3356 37282 37269 328357
6082 2914 6453 37282 37682
15008 40805 5580 6453 37282 37682
27446 27446 2828 6453 37282 37682
4181 1299 6453 37282 37682
6082 2914 6453 37282 328276
27446 27446 2828 6453 37282 328276
4181 1299 6453 37282 328276
15008 40805 5580 6453 37282 328276
6082 2914 6453 37282 328276 328276 328276 328276
27446 27446 2828 6453 37282 328276 328276 328276 328276
4181 1299 6453 37282 328276 328276 328276 328276
15008 40805 5580 6453 37282 328276 328276 328276 328276
6082 174 6453 37282 328261
15008 40805 5580 6453 37282 328261
53828 3257 6453 37282 328261
27446 27446 2828 6453 37282 328261
4181 1299 6453 37282 328261
27446 27446 3356 37282 37577
6082 2914 3356 37282 37577
15008 40805 5580 3356 37282 37577
15008 40805 5580 3356 37282 37269
27446 27446 3356 37282 37269
6082 2914 6453 37282 37269
57111 37282 37472
6667 37282 37472
41695 37282 37472
8220 3356 37282 37472
59605 3356 37282 37472
13030 1299 6453 37282 37472
37271 3356 37282 37472
8455 37282 37472
5413 3356 37282 37472
41811 37282 37472
8426 6453 37282 37472
39122 37282 37472
14537 37282 37472
13237 37282 37472
14061 37282 37472
6453 37282 37472
6830 6453 37282 37472
57111 37282 15964
41811 37282 15964
41695 37282 15964
6667 37282 15964
5413 3356 37282 15964
8455 37282 15964
39122 37282 15964
14537 37282 15964
14061 37282 15964
13237 37282 15964
8220 3356 37282 15964
41811 3356 37282 15964
39122 3356 37282 15964
14537 3356 37282 15964
14061 3356 37282 15964
57111 37282
6667 37282
41695 37282
8220 3356 37282
37271 3356 37282
39122 37282
13030 1299 6453 37282
5413 3356 37282
59605 37282
41811 37282
8455 37282
8426 6777 37282
14537 37282
6453 37282
14061 37282
13237 37282
6830 6453 37282
5413 1299 6453 37282 37194
57111 37282 37194
59605 6453 37282 37194
37271 6453 37282 37194
39122 37282 37194
8426 6453 37282 37194
8220 3356 6453 37282 37194
14537 37282 37194
14061 37282 37194
6667 37282 37194
41811 37282 37194
8455 37282 37194
41695 37282 37194
13237 37282 37194
6453 37282 37194
57111 37282 37398
6667 37282 37398
41695 37282 37398
8220 3356 37282 37398
5413 3356 37282 37398
8426 6453 37282 37398
59605 3356 37282 37398
14061 37282 37398
8455 37282 37398
13237 37282 37398
6453 37282 37398
37271 3356 37282 37398
41811 37282 37398
14537 37282 37398
39122 37282 37398
14061 3356 37282 37398
13237 3257 3356 37282 37398
41695 174 174 3356 37282 37398
41811 3356 37282 37398
14537 3356 37282 37398
39122 3356 37282 37398
8220 3356 6453 37282 37398
5413 1299 6453 37282 37398
59605 6453 37282 37398
14061 2914 6453 37282 37398
13237 3257 6453 37282 37398
41811 3356 6453 37282 37398
37271 6453 37282 37398
14537 3356 6453 37282 37398
39122 3356 6453 37282 37398
57111 37282 15964 37475
41811 37282 15964 37475
8455 37282 15964 37475
14061 37282 15964 37475
13237 37282 15964 37475
6667 37282 15964 37475
8220 3356 37282 15964 37475
14537 37282 15964 37475
41695 37282 15964 37475
39122 37282 15964 37475
57111 37282 37018
39122 37282 37018
41811 37282 37018
8455 37282 37018
6667 37282 37018
6453 37282 37018
13237 37282 37018
14061 37282 37018
41695 37282 37018
5413 1299 6453 37282 37018
37271 6453 37282 37018
8426 6453 37282 37018
59605 6453 37282 37018
41811 3356 6453 37282 37018
39122 3356 6453 37282 37018
14537 3356 6453 37282 37018
14061 2914 6453 37282 37018
8220 3356 6453 37282 37018
13237 3257 6453 37282 37018
6453 37282 327924 37249
57111 37282 37296
6667 37282 37296
41695 37282 37296
8220 3356 37282 37296
39122 37282 37296
5413 3356 37282 37296
8426 6453 37282 37296
13030 1299 6453 37282 37296
37271 3356 37282 37296
59605 3356 37282 37296
41811 37282 37296
8455 37282 37296
14537 37282 37296
6453 37282 37296
14061 37282 37296
13237 37282 37296
6830 6453 37282 37296
6667 37282 37347 37347
8220 3356 6453 37282 37347 37347
37271 6453 37282 37347 37347
8455 37282 37347 37347
59605 6453 37282 37347 37347
41811 3356 6453 37282 37347 37347
8426 6453 37282 37347 37347
5413 1299 6453 37282 37347 37347
14537 3356 6453 37282 37347 37347
39122 3356 6453 37282 37347 37347
6453 37282 37347 37347
14061 3356 6453 37282 37347 37347
13237 2914 6453 37282 37347 37347
14061 2914 6453 37282 37347 37347
13237 3257 6453 37282 37347 37347
57111 37282 37373
6667 37282 37373
41695 37282 37373
8220 3356 37282 37373
5413 3356 37282 37373
8426 6453 37282 37373
59605 3356 37282 37373
14061 37282 37373
8455 37282 37373
14537 37282 37373
6453 37282 37373
41811 37282 37373
13237 37282 37373
37271 3356 37282 37373
39122 37282 37373
8220 3356 6453 37282 37373
5413 1299 6453 37282 37373
41811 3356 6453 37282 37373
59605 6453 37282 37373
14537 3356 6453 37282 37373
14061 2914 6453 37282 37373
13237 2914 6453 37282 37373
39122 3356 6453 37282 37373
37271 6453 37282 37373
59605 6453 37282 37407
8426 6453 37282 37407
14061 2914 6453 37282 37407
8220 3356 6453 37282 37407
8455 37282 37407
13237 2914 6453 37282 37407
6453 37282 37407
6667 37282 37407
5413 1299 6453 37282 37407
39122 3356 6453 37282 37407
37271 6453 37282 37407
41811 3356 6453 37282 37407
14537 3356 6453 37282 37407
5413 3356 37282 15964 37034
59605 3356 37282 15964 37034
8426 6453 37282 15964 37034
41695 174 174 3356 37282 15964 37034
41811 3356 37282 15964 37034
14061 3356 37282 15964 37034
8220 3356 37282 15964 37034
13237 3257 3356 37282 15964 37034
6453 37282 15964 37034
8455 37282 15964 37034
6667 37282 15964 37034
14537 3356 37282 15964 37034
37271 3356 37282 15964 37034
39122 3356 37282 15964 37034
5413 1299 6453 37282 15964 37034
8426 3356 37282 15964
59605 3356 37282 15964
41695 174 174 3356 37282 15964
13237 3257 3356 37282 15964
6453 37282 15964
37271 3356 37282 15964
8220 3356 6453 37282 15964
5413 3356 6453 37282 15964
39122 3356 6453 37282 15964
59605 6453 37282 15964
8426 6453 37282 15964
41811 3356 6453 37282 15964
14537 3356 6453 37282 15964
14061 2914 6453 37282 15964
13237 3257 6453 37282 15964
37271 6453 37282 15964
8220 3356 6453 37282 15964 37034
59605 6453 37282 15964 37034
41811 3356 6453 37282 15964 37034
39122 3356 6453 37282 15964 37034
37271 6453 37282 15964 37034
14537 3356 6453 37282 15964 37034
13237 3257 6453 37282 15964 37034
14061 2914 6453 37282 15964 37034
5413 1299 6453 37282 15964
14061 3356 6453 37282 15964
6667 37282 20598
8220 3356 6453 37282 20598
5413 1299 6453 37282 20598
8426 6453 37282 20598
59605 6453 37282 20598
39122 3356 6453 37282 20598
41811 3356 6453 37282 20598
37271 6453 37282 20598
14537 3356 6453 37282 20598
14061 2914 6453 37282 20598
8455 37282 20598
13237 2914 6453 37282 20598
6453 37282 20598
6667 37282 15964 37089
8455 37282 15964 37089
6667 37282 37023
8220 3356 6453 37282 37023
5413 1299 6453 37282 37023
59605 6453 37282 37023
8455 37282 37023
37271 6453 37282 37023
41811 3356 6453 37282 37023
39122 3356 6453 37282 37023
8426 6453 37282 37023
14537 3356 6453 37282 37023
6453 37282 37023
14061 2914 6453 37282 37023
13237 2914 6453 37282 37023
6667 37282 37025
8220 3356 6453 37282 37025
5413 1299 6453 37282 37025
59605 6453 37282 37025
8455 37282 37025
37271 6453 37282 37025
8426 6453 37282 37025
41811 3356 6453 37282 37025
14537 3356 6453 37282 37025
39122 3356 6453 37282 37025
6453 37282 37025
13237 2914 6453 37282 37025
14061 2914 6453 37282 37025
6667 37282 37056
8220 3356 6453 37282 37056
39122 3356 6453 37282 37056
5413 1299 6453 37282 37056
8426 6453 37282 37056
8455 37282 37056
41811 3356 6453 37282 37056
37271 6453 37282 37056
59605 6453 37282 37056
14537 3356 6453 37282 37056
6453 37282 37056
14061 2914 6453 37282 37056
13237 2914 6453 37282 37056
6667 37282 37104
8220 3356 6453 37282 37104
8455 37282 37104
41811 3356 6453 37282 37104
5413 1299 6453 37282 37104
37271 6453 37282 37104
8426 6453 37282 37104
39122 3356 6453 37282 37104
14537 3356 6453 37282 37104
59605 6453 37282 37104
6453 37282 37104
14061 2914 6453 37282 37104
13237 2914 6453 37282 37104
39122 3356 6453 37282 37269
37271 6453 37282 37269
41811 3356 6453 37282 37269
8455 37282 37269
6667 37282 37269
59605 6453 37282 37269
14537 3356 6453 37282 37269
6453 37282 37269
14061 2914 6453 37282 37269
8220 3356 37282 327721
37271 3356 37282 327721
39122 3356 37282 327721
5413 3356 37282 327721
13030 1299 6453 37282 327721
8455 3356 37282 327721
58511 3257 6453 37282 327721
41811 3356 37282 327721
8426 6453 37282 327721
14537 3356 37282 327721
6667 3356 37282 327721
6453 37282 327721
13237 2914 3356 37282 327721
59605 3356 37282 327721
14061 3356 37282 327721
41695 174 174 3356 37282 327721
6830 6453 37282 327721
6667 37282 15964 36955
39122 3356 37282 15964 36955
41811 3356 37282 15964 36955
14537 3356 37282 15964 36955
14061 3356 37282 15964 36955
8455 37282 15964 36955
39122 2914 6453 37282 37030
37271 6453 37282 37030
8455 37282 37030
59605 6453 37282 37030
6667 37282 37030
14537 2914 6453 37282 37030
6453 37282 37030
14061 2914 6453 37282 37030
8220 3356 6453 37282 37030
39122 3356 6453 37282 37030
5413 3356 6453 37282 37030
41811 3356 6453 37282 37030
8426 6453 37282 37030
14537 3356 6453 37282 37030
13237 2914 6453 37282 37030
8220 3356 37282 37088
39122 3356 37282 37088
5413 3356 37282 37088
58511 3257 6453 37282 37088
8426 6453 37282 37088
59605 3356 37282 37088
37271 3356 37282 37088
41695 174 174 3356 37282 37088
14537 3356 37282 37088
41811 3356 37282 37088
6667 3356 37282 37088
8455 3356 37282 37088
13237 3257 3356 37282 37088
6453 37282 37088
8220 3356 6453 37282 37088
39122 3356 6453 37282 37088
5413 1299 6453 37282 37088
59605 6453 37282 37088
37271 6453 37282 37088
14537 3356 6453 37282 37088
41811 3356 6453 37282 37088
6667 1299 6453 37282 37088
8455 1299 6453 37282 37088
14061 2914 6453 37282 37088
13237 3257 6453 37282 37088
13237 2914 6453 37282 37088
14061 3356 6453 37282 37088
8455 3356 6453 37282 37088
57111 37282 37340
6667 37282 37340
41695 37282 37340
8220 3356 37282 37340
5413 3356 37282 37340
59605 3356 37282 37340
37271 3356 37282 37340
41811 37282 37340
8455 37282 37340
14537 37282 37340
39122 37282 37340
8426 6453 37282 37340
6453 37282 37340
6830 6453 37282 37340
14061 37282 37340
13237 37282 37340
6667 37282 36938
8220 3356 6453 37282 36938
5413 1299 6453 37282 36938
39122 3356 6453 37282 36938
37271 6453 37282 36938
8426 6453 37282 36938
8455 37282 36938
41811 3356 6453 37282 36938
59605 6453 37282 36938
14537 3356 6453 37282 36938
6453 37282 36938
14061 2914 6453 37282 36938
13237 2914 6453 37282 36938
6667 37282 37001 37001 37001 37001
6453 37282 37001 37001 37001 37001
6667 37282 36970
8220 3356 6453 37282 36970
37271 6453 37282 36970
39122 3356 6453 37282 36970
59605 6453 37282 36970
41811 3356 6453 37282 36970
5413 1299 6453 37282 36970
8426 6453 37282 36970
8455 37282 36970
14537 3356 6453 37282 36970
13237 2914 6453 37282 36970
14061 2914 6453 37282 36970
6453 37282 36970
8220 3356 6453 37282 36979
58511 37282 36979
8455 37282 36979
6667 37282 36979
59605 6453 37282 36979
6453 37282 36979
6830 6453 37282 36979
8220 3356 37282 37688
37271 3356 37282 37688
5413 3356 37282 37688
41811 3356 37282 37688
59605 3356 37282 37688
39122 3356 37282 37688
6667 3356 37282 37688
13237 2914 6453 37282 37688
6453 37282 37688
14061 3356 37282 37688
6830 6453 37282 37688
6667 37282 15964 37620
8220 3356 37282 15964 37620
41811 3356 37282 15964 37620
5413 3356 37282 15964 37620
39122 3356 37282 15964 37620
8455 37282 15964 37620
14537 3356 37282 15964 37620
14061 3356 37282 15964 37620
5413 1299 6453 37282 328264
8426 6453 37282 328264
59605 6453 37282 328264
41811 3356 6453 37282 328264
58511 3257 6453 37282 328264
6667 1299 6453 37282 328264
14537 3356 6453 37282 328264
8455 1299 6453 37282 328264
14061 2914 6453 37282 328264
13237 3257 6453 37282 328264
6453 37282 328264
37271 6453 37282 328264
39122 3356 6453 37282 328264
8220 3320 6453 37282 328264
41695 174 174 3356 37282 327886
8426 6453 37282 327886
41811 3356 37282 327886
14537 3356 37282 327886
8220 3356 37282 327886
6830 6453 37282 327886
6453 37282 327886
58511 3257 6453 37282 327886
5413 3356 37282 327886
37271 3356 37282 327886
13030 1299 6453 37282 327886
59605 3356 37282 327886
8455 3356 37282 327886
39122 3356 37282 327886
13237 3257 3356 37282 327886
6667 3356 37282 327886
14061 3356 37282 327886
37474 3741 37282 37472
30844 37282 37472
37474 3741 37282 15964
30844 37282 15964
37474 3741 3356 37282 15964
37474 3741 37282
30844 37282
37474 3741 37282 37194
30844 37282 37194
37474 3741 37282 37398
30844 37282 37398
37474 3741 3356 37282 37398
37474 3741 3356 6453 37282 37398
37474 3741 37282 15964 37475
30844 37282 15964 37475
37474 3741 37282 37018
30844 37282 37018
37474 3741 3356 6453 37282 37018
37474 3741 37282 37296
30844 37282 37296
37474 3741 3356 6453 37282 37347 37347
30844 37282 37347 37347
37474 3741 37282 37373
30844 37282 37373
37474 3741 3356 6453 37282 37373
37474 3741 174 6453 37282 37407
30844 37282 37407
37474 3741 174 3356 37282 15964 37034
30844 37282 15964 37034
37474 3741 3356 6453 37282 15964
37474 3741 3356 6453 37282 15964 37034
37474 3741 174 6453 37282 15964 37034
37474 3741 3356 6453 37282 20598
30844 37282 20598
30844 37282 15964 37089
37474 3741 3356 6453 37282 37023
30844 37282 37023
37474 3741 3356 6453 37282 37025
30844 37282 37025
37474 3741 3356 6453 37282 37056
30844 37282 37056
37474 3741 3356 6453 37282 37104
30844 37282 37104
37474 3741 3356 6453 37282 37269
30844 37282 37269
37474 3741 3356 37282 327721
30844 6453 37282 327721
30844 37282 15964 36955
30844 37282 37030
37474 3741 3356 6453 37282 37030
37474 3741 3356 37282 37088
30844 6453 37282 37088
37474 3741 3356 6453 37282 37088
37474 3741 37282 37340
30844 37282 37340
37474 3741 3356 6453 37282 36938
30844 37282 36938
37474 3741 3356 6453 37282 36970
30844 37282 36970
30844 37282 36979
37474 3741 3356 37282 37688
30844 37282 15964 37620
37474 3741 3356 37282 15964 37620
37474 3741 3356 6453 37282 328264
30844 6453 37282 328264
30844 6453 37282 327886
37474 3741 3356 37282 327886
17639 6453 37282 328175
63956 2914 6453 37282 328175
24482 6453 37282 328175
18106 2914 6453 37282 328175
8220 6453 37282 328175
3491 6453 37282 328240
17639 6453 37282 35074
63956 2914 6453 37282 35074
24482 37282 35074
8220 6453 37282 35074
18106 6939 37282 35074
17639 6453 37282 30982
63956 2914 6453 37282 30982
24482 37282 30982
8220 6453 37282 30982
18106 6939 37282 30982
17639 6453 37282 30982 30982 30982 30982 30982
63956 2914 6453 37282 30982 30982 30982 30982 30982
24482 37282 30982 30982 30982 30982 30982
8220 6453 37282 30982 30982 30982 30982 30982
18106 6939 37282 30982 30982 30982 30982 30982
63956 2914 6453 37282 30982 30982 30982 30982 30982 30982 30982 30982 30982
24482 37282 30982 30982 30982 30982 30982 30982 30982 30982 30982
8220 6453 37282 30982 30982 30982 30982 30982 30982 30982 30982 30982
18106 6939 37282 30982 30982 30982 30982 30982 30982 30982 30982 30982
17639 6453 37282 30982 30982 30982 30982 30982 30982 30982 30982 30982
17639 6453 37282 327823
24482 6453 37282 327823
63956 2914 6453 37282 327823
18106 4657 6453 37282 327823
8220 6453 37282 327823
17639 6453 37282 328367
63956 3491 6453 37282 328367
14061 6453 37282 328367
24482 6453 37282 328367
18106 4657 6453 37282 328367
8220 6453 37282 328367
38880 37282 37269 328357 328357 328357 328357
24482 37282 37269 328357 328357 328357 328357
17639 6453 37282 37269 328357 328357 328357 328357
63956 2914 6453 37282 37269 328357 328357 328357 328357
8220 6453 37282 37269 328357 328357 328357 328357
18106 6939 37282 37269 328357 328357 328357 328357
17639 6453 37282 37269 328357
63956 2914 6453 37282 37269 328357
8220 6453 37282 37269 328357
24482 37282 37269 328357
18106 2914 6453 37282 37269 328357
17639 6453 37282 37682
63956 2914 6453 37282 37682
24482 37282 37682
18106 2914 6453 37282 37682
8220 6453 37282 37682
8220 6453 37282 328305 328305 328305 328305
24482 6453 37282 328276
8220 6453 37282 328276
18106 2914 6453 37282 328276
17639 6453 37282 328276
63956 2914 6453 37282 328276
24482 6453 37282 328276 328276 328276 328276
8220 6453 37282 328276 328276 328276 328276
18106 2914 6453 37282 328276 328276 328276 328276
17639 6453 37282 328276 328276 328276 328276
63956 2914 6453 37282 328276 328276 328276 328276
18106 2914 6453 37282 328261
24482 6453 37282 328261
63956 2914 6453 37282 328261
8220 6453 37282 328261
17639 6453 37282 328261
38880 37282 37577
63956 1299 3356 37282 37577
24482 37282 37577
18106 6939 37282 37577
8220 6453 37282 37577
17639 6453 37282 37577
38880 37282 37269
62805 6939 3356 37282 37495
14061 3356 37282 37495
14061 3356 37282 13335
14061 3356 37282 37373
14061 3356 37282
15301 6939 37282 11355
6423 209 6453 37282 11355
1798 174 3356 37282 15825
15301 6939 37282 15825
6423 209 3356 37282 15825
6423 209 3356 37282 37555
1798 174 3356 37282 37555
15301 6939 37282 37555
6423 209 6453 37282 37555
1798 174 6453 37282 37555
1798 7922 6453 37282 37588 37588
15301 6939 37282 37588 37588
6423 209 3356 37282 37591
1798 7922 6453 37282 37591
15301 6939 37282 37591
6423 209 6453 37282 37591
1798 174 6453 37282 37591
6423 209 3356 37282 37587
1798 7922 6453 37282 37587
15301 6939 37282 37587
1798 174 3356 37282 37587
15301 6939 3356 37282 37587
1798 174 3356 37282 37018
6423 209 3356 37282 37018
6423 209 6453 37282 327845
1798 174 6453 37282 327845
15301 53708 2914 6453 37282 327845
1798 174 6453 37282 37660
15301 6939 37282 37660
6423 209 6453 37282 37660
1798 7922 6453 37282 327729
6423 209 6453 37282 328043
15301 6939 1299 6453 37282 328043
1798 7922 6453 37282 328043
6423 209 6453 37282 37222
1798 174 6453 37282 37222
15301 6939 37282 37222
1798 174 6453 37282 327784
15301 11404 1299 6453 37282 327784
6423 209 6453 37282 327784
6423 209 6453 37282 327843
1798 174 6453 37282 327843
15301 6939 1299 6453 37282 327843
6423 209 6453 37282 37565
1798 174 6453 37282 37565
15301 6939 37282 37565
6423 209 6453 37282 328053
1798 174 6453 37282 328053
15301 11404 1299 6453 37282 328053
1798 174 6453 37282 328080
6423 209 6453 37282 328080
15301 11404 1299 6453 37282 328080
6423 209 6453 37282 37304
1798 174 6453 37282 37304
15301 6939 37282 37304
15301 53708 2914 6453 37282 37304
6423 209 3356 37282 37170
1798 174 3356 37282 37170
15301 6939 37282 37170
6423 209 6453 37282 37144 37144
1798 7922 6453 37282 37144 37144
15301 6939 37282 37144 37144
1798 174 6453 37282 37207
6423 209 6453 37282 37207
15301 6939 37282 37207
6423 209 6453 37282 37577
1798 174 6453 37282 37577
1798 174 6453 37282 37682 37682 37682 37682 37682 37682
15301 6939 1299 6453 37282 37682 37682 37682 37682 37682 37682
6423 209 6453 37282 37682 37682 37682 37682 37682 37682
6423 209 6453 37282 37682 37682 37682
1798 174 6453 37282 37682 37682 37682
15301 53708 2914 6453 37282 37682 37682 37682
6423 209 3356 37282 30984
1798 174 3356 37282 30984
15301 6939 37282 30984
1798 174 6453 37282 37452
6423 209 6453 37282 37452
15301 6939 37282 37452
6423 209 3356 37282 37495
15301 6939 37282 37495
6423 209 6453 37282 37058 37058
1798 174 6453 37282 37058 37058
15301 6939 37282 37058 37058
6423 209 6453 37282 37058 37058 37058 37058 37058
1798 174 6453 37282 37058 37058 37058 37058 37058
15301 6939 37282 37058 37058 37058 37058 37058
1798 174 3356 37282 20598 328128
6423 209 3356 37282 20598 328128
15301 6939 37282 20598 328128
15301 11404 1299 6453 37282 15964
1798 174 6453 37282 15964 37544
15301 6939 1299 6453 37282 15964 37544
6423 209 6453 37282 15964 37544
1798 7922 6453 37282 37577
15301 6939 3356 37282 37577
6423 209 3356 37282 37313
1798 174 3356 37282 37313
15301 6939 37282 37313
6423 209 6453 37282 37445
1798 174 6453 37282 37445
15301 6939 37282 37445
6423 209 6453 37282 328221
1798 174 6453 37282 37030 37030 37030 37030 32021
6423 209 6453 37282 37030 37030 37030 37030 32021
15301 11404 1299 6453 37282 37030 37030 37030 37030 32021
15301 53708 2914 6453 37282 37030 37030 37030 37030 32021
6423 209 6453 37282 37170
1798 174 6453 37282 37170
15301 6939 1299 6453 37282 37170
1798 6939 3356 37282 37495
15301 6939 3356 37282 37495
1798 6939 3356 37282 13335
1798 6939 37282 37373
1798 6939 37282
19151 2914 6453 37282 11355
293 6453 37282 11355
19653 3356 6453 37282 11355
53828 2914 6453 37282 11355
19016 3257 6453 37282 11355
32709 6939 37282 11355
32709 6939 37282 15825
293 6453 37282 15825
852 3356 37282 15825
53828 2914 6453 37282 15825
19653 3356 37282 15825
19151 2914 3356 37282 15825
19016 3257 6453 37282 15825
32709 6939 37282 37555
293 6453 37282 37555
852 3356 37282 37555
53828 2914 6453 37282 37555
19151 2914 3356 37282 37555
19653 3356 37282 37555
19016 3257 6453 37282 37555
852 6453 37282 37555
19151 2914 6453 37282 37555
19653 209 6453 37282 37555
293 6453 37282 37588 37588
53828 2914 6453 37282 37588 37588
32709 6939 37282 37588 37588
32709 6939 37282 37591
293 6453 37282 37591
852 3356 37282 37591
19151 2914 3356 37282 37591
53828 2914 6453 37282 37591
19653 3356 37282 37591
19016 3257 6453 37282 37591
852 6453 37282 37591
19151 2914 6453 37282 37591
19653 209 6453 37282 37591
32709 6939 37282 37587
293 6453 37282 37587
852 3356 37282 37587
53828 3257 6453 37282 37587
19151 209 6453 37282 37587
19653 3356 37282 37587
19016 3257 6453 37282 37587
19151 2914 3356 37282 37587
53828 2914 6453 37282 37587
32709 6939 3356 37282 37587
19151 2914 3356 37282 37018
19653 3356 37282 37018
852 3356 37282 37018
293 6453 37282 327845
852 6453 37282 327845
19151 2914 6453 37282 327845
53828 2914 6453 37282 327845
19653 209 6453 37282 327845
19016 3257 6453 37282 327845
32709 6939 1299 6453 37282 327845
293 6453 37282 37660
852 6453 37282 37660
19151 2914 6453 37282 37660
53828 2914 6453 37282 37660
19653 209 6453 37282 37660
32709 6939 37282 37660
19016 3257 6453 37282 37660
293 6453 37282 327729
53828 2914 6453 37282 327729
293 6453 37282 328043
852 6453 37282 328043
19151 2914 6453 37282 328043
53828 2914 6453 37282 328043
19653 209 6453 37282 328043
32709 6939 1299 6453 37282 328043
19016 3257 6453 37282 328043
293 6453 37282 37222
852 6453 37282 37222
19151 2914 6453 37282 37222
53828 2914 6453 37282 37222
19653 209 6453 37282 37222
19016 3257 6453 37282 37222
32709 6939 37282 37222
53828 2914 6453 37282 327784
19016 3257 6453 37282 327784
852 6453 37282 327784
19653 209 6453 37282 327784
293 6453 37282 327784
32709 6939 1299 6453 37282 327784
19151 2914 6453 37282 327784
293 6453 37282 327843
852 6453 37282 327843
19151 2914 6453 37282 327843
53828 2914 6453 37282 327843
19653 209 6453 37282 327843
32709 6939 1299 6453 37282 327843
19016 3257 6453 37282 327843
293 6453 37282 37565
852 6453 37282 37565
19151 2914 6453 37282 37565
53828 2914 6453 37282 37565
19653 209 6453 37282 37565
32709 6939 37282 37565
19016 3257 6453 37282 37565
293 6453 37282 33780 33780 33780
293 6453 37282 328053
852 6453 37282 328053
19151 2914 6453 37282 328053
53828 2914 6453 37282 328053
19653 209 6453 37282 328053
19016 3257 6453 37282 328053
32709 6939 1299 6453 37282 328053
53828 2914 6453 37282 328080
19016 3257 6453 37282 328080
19151 2914 6453 37282 328080
293 6453 37282 328080
852 6453 37282 328080
19653 209 6453 37282 328080
32709 6939 1299 6453 37282 328080
293 6453 37282 37304
852 6453 37282 37304
19151 2914 6453 37282 37304
53828 2914 6453 37282 37304
19653 209 6453 37282 37304
32709 6939 37282 37304
19016 3257 6453 37282 37304
32709 32703 3356 6453 37282 37304
293 6453 37282 37328
19653 209 6453 37282 37328
19016 3257 6453 37282 37328
293 6453 37282 37577 328245
293 6453 37282 327869
32709 6939 37282 37170
293 6453 37282 37170
852 3356 37282 37170
19151 2914 3356 37282 37170
53828 2914 6453 37282 37170
19653 3356 37282 37170
19016 3257 6453 37282 37170
293 6453 37282 37144 37144
852 6453 37282 37144 37144
19151 2914 6453 37282 37144 37144
53828 2914 6453 37282 37144 37144
19653 209 6453 37282 37144 37144
32709 6939 37282 37144 37144
19016 3257 6453 37282 37144 37144
53828 2914 6453 37282 37207
19016 3257 6453 37282 37207
19151 2914 6453 37282 37207
293 6453 37282 37207
852 6453 37282 37207
19653 209 6453 37282 37207
32709 6939 37282 37207
19016 3257 6453 37282 37577
53828 2914 6453 37282 37577
19653 209 6453 37282 37577
852 6453 37282 37577
19151 2914 6453 37282 37577
19653 209 6453 37282 37682 37682 37682 37682 37682 37682
53828 2914 6453 37282 37682 37682 37682 37682 37682 37682
293 6453 37282 37682 37682 37682 37682 37682 37682
19151 2914 6453 37282 37682 37682 37682 37682 37682 37682
19016 3257 6453 37282 37682 37682 37682 37682 37682 37682
852 6453 37282 37682 37682 37682 37682 37682 37682
32709 6939 1299 6453 37282 37682 37682 37682 37682 37682 37682
293 6453 37282 37682 37682 37682
852 6453 37282 37682 37682 37682
19151 2914 6453 37282 37682 37682 37682
53828 2914 6453 37282 37682 37682 37682
19653 209 6453 37282 37682 37682 37682
32709 6939 1299 6453 37282 37682 37682 37682
19016 3257 6453 37282 37682 37682 37682
32709 6939 37282 30984
293 6453 37282 30984
852 3356 37282 30984
53828 2914 6453 37282 30984
19151 2914 3356 37282 30984
19653 3356 37282 30984
19016 3257 6453 37282 30984
53828 2914 6453 37282 37452
19016 3257 6453 37282 37452
19151 2914 6453 37282 37452
293 6453 37282 37452
852 6453 37282 37452
19653 209 6453 37282 37452
32709 6939 37282 37452
32709 6939 37282 37495
293 6453 37282 37495
19653 3356 37282 37495
19016 3257 6453 37282 37495
293 6453 37282 37058 37058
852 6453 37282 37058 37058
53828 2914 6453 37282 37058 37058
19151 2914 6453 37282 37058 37058
19653 209 6453 37282 37058 37058
19016 3257 6453 37282 37058 37058
32709 6939 37282 37058 37058
293 6453 37282 37058 37058 37058 37058 37058
852 6453 37282 37058 37058 37058 37058 37058
19151 2914 6453 37282 37058 37058 37058 37058 37058
53828 2914 6453 37282 37058 37058 37058 37058 37058
19653 209 6453 37282 37058 37058 37058 37058 37058
32709 6939 37282 37058 37058 37058 37058 37058
19016 3257 6453 37282 37058 37058 37058 37058 37058
32709 6939 37282 20598 328128
19151 2914 3356 37282 20598 328128
53828 2914 6453 37282 20598 328128
293 6453 37282 20598 328128
19653 3356 37282 20598 328128
852 3356 37282 20598 328128
19016 3257 6453 37282 20598 328128
19653 209 6453 37282 15964
19151 2914 6453 37282 15964 37544
19653 209 6453 37282 15964 37544
53828 2914 6453 37282 15964 37544
293 6453 37282 15964 37544
32709 6939 1299 6453 37282 15964 37544
852 6453 37282 15964 37544
19016 3257 6453 37282 15964 37544
19653 3356 6453 37282 37577
32709 6939 3356 37282 37577
32709 6939 37282 37313
293 6453 37282 37313
852 3356 37282 37313
19151 2914 3356 37282 37313
53828 2914 6453 37282 37313
19653 3356 37282 37313
19016 3257 6453 37282 37313
293 6453 37282 37445
852 6453 37282 37445
19151 2914 6453 37282 37445
53828 2914 6453 37282 37445
19653 209 6453 37282 37445
19016 3257 6453 37282 37445
32709 6939 37282 37445
293 6453 37282 328221
19151 2914 6453 37282 328221
53828 2914 6453 37282 328221
19653 3356 6453 37282 328221
19016 3257 6453 37282 328221
53828 2914 6453 37282 37030 37030 37030 37030 32021
32709 6939 1299 6453 37282 37030 37030 37030 37030 32021
19016 3257 6453 37282 37030 37030 37030 37030 32021
293 6453 37282 37030 37030 37030 37030 32021
852 6453 37282 37030 37030 37030 37030 32021
19653 209 6453 37282 37030 37030 37030 37030 32021
19151 2914 6453 37282 37030 37030 37030 37030 32021
852 6453 37282 37170
19151 2914 6453 37282 37170
19653 209 6453 37282 37170
32709 6939 1299 6453 37282 37170
293 6939 3356 37282 37495
53828 3257 3356 37282 37495
19151 2914 3356 37282 37495
23367 6939 3356 37282 37495
293 6939 3356 37282 13335
53828 3257 3356 37282 13335
23367 6939 3356 37282 13335
293 6939 37282 37373
53828 6939 37282 37373
19653 6939 37282 37373
23367 6939 37282 37373
293 6939 37282
53828 6939 37282
19653 6939 37282
23367 6939 37282
61832 2914 6453 37282 328189 328189 328189 328189
40356 2914 6453 37282 328189 328189 328189 328189
13030 1299 6453 37282 328189 328189 328189 328189
52320 1299 6453 37282 328189 328189 328189 328189
61832 2914 6453 37282 37472
40356 174 3356 37282 37472
61832 2914 6453 37282 328261 328185
52320 1299 6453 37282 328261 328185
13030 1299 6453 37282 328261 328185
40356 2914 6453 37282 328261 328185
61832 2914 6453 37282 37347 37347 37347 37347 37347
52320 1299 6453 37282 37347 37347 37347 37347 37347
13030 1299 6453 37282 37347 37347 37347 37347 37347
40356 2914 6453 37282 37347 37347 37347 37347 37347
61832 2914 6453 37282 327924
13030 37662 327952 3356 6453 37282 327924
52320 1299 6453 37282 327924
40356 174 6453 37282 327924
61832 2914 6453 37282 327985
40356 2914 6453 37282 327985
52320 1299 6453 37282 327985
13030 1299 6453 37282 327985
61832 2914 6453 37282 327803
52320 1299 3356 37282 327803
13030 1299 3356 37282 327803
40356 2914 6453 37282 327803
61832 2914 6453 37282 327898
40356 2914 6453 37282 327898
13030 1299 6453 37282 327898
52320 1299 6453 37282 327898
61832 2914 6453 37282 13335
13030 1299 3356 37282 13335
40356 2914 6453 37282 13335
52320 1299 3356 37282 13335
40356 2914 6453 37282 11355
61832 2914 6453 37282 15825
13030 1299 3356 37282 15825
52320 37282 15825
40356 2914 6453 37282 15825
61832 2914 6453 37282 37555
40356 2914 6453 37282 37555
52320 37282 37555
13030 1299 6453 37282 37555
52320 1299 6453 37282 37555
61832 2914 3356 37282 37591
40356 2914 3356 37282 37591
52320 37282 37591
61832 2914 6453 37282 37591
40356 2914 6453 37282 37591
13030 1299 6453 37282 37591
52320 1299 6453 37282 37591
52320 37282 37587
61832 2914 6453 37282 37587
52320 1299 3356 37282 37587
13030 1299 3356 37282 37587
40356 2914 6453 37282 37587
13030 1299 3356 37282 37018
61832 2914 6453 37282 327845
52320 1299 6453 37282 327845
13030 1299 6453 37282 327845
40356 2914 6453 37282 327845
61832 2914 6453 37282 37660
52320 1299 6453 37282 37660
13030 1299 6453 37282 37660
40356 2914 6453 37282 37660
61832 2914 6453 37282 327729
40356 2914 6453 37282 327729
61832 2914 6453 37282 328043
40356 2914 6453 37282 328043
52320 1299 6453 37282 328043
61832 2914 6453 37282 37222
40356 2914 6453 37282 37222
13030 1299 6453 37282 37222
52320 1299 6453 37282 37222
61832 2914 6453 37282 327784
40356 2914 6453 37282 327784
13030 1299 6453 37282 327784
52320 1299 6453 37282 327784
61832 2914 6453 37282 327843
13030 1299 6453 37282 327843
40356 2914 6453 37282 327843
52320 1299 6453 37282 327843
61832 2914 6453 37282 37565
40356 2914 6453 37282 37565
52320 1299 6453 37282 37565
13030 1299 6453 37282 37565
61832 2914 6453 37282 328053
40356 2914 6453 37282 328053
52320 1299 6453 37282 328053
13030 1299 6453 37282 328053
61832 2914 6453 37282 328080
52320 1299 6453 37282 328080
40356 174 6453 37282 328080
13030 1299 6453 37282 328080
61832 2914 6453 37282 37304
40356 2914 6453 37282 37304
52320 6461 6453 37282 37304
61832 2914 6453 37282 37170
52320 37282 37170
13030 1299 3356 37282 37170
40356 2914 6453 37282 37170
61832 2914 6453 37282 37144 37144
40356 2914 6453 37282 37144 37144
61832 2914 6453 37282 37207
52320 1299 6453 37282 37207
13030 1299 6453 37282 37207
40356 174 6453 37282 37207
13030 1299 6453 37282 37577
52320 1299 6453 37282 37577
61832 2914 6453 37282 37577
40356 2914 6453 37282 37577
61832 2914 6453 37282 37682 37682 37682 37682 37682 37682
52320 1299 6453 37282 37682 37682 37682 37682 37682 37682
13030 1299 6453 37282 37682 37682 37682 37682 37682 37682
40356 2914 6453 37282 37682 37682 37682 37682 37682 37682
61832 2914 6453 37282 37682 37682 37682
40356 2914 6453 37282 37682 37682 37682
13030 1299 6453 37282 37682 37682 37682
52320 1299 6453 37282 37682 37682 37682
61832 2914 3356 37282 30984
40356 2914 3356 37282 30984
13030 1299 3356 37282 30984
52320 37282 30984
61832 2914 6453 37282 37452
52320 1299 6453 37282 37452
40356 174 6453 37282 37452
13030 1299 6453 37282 37452
52320 37282 37495
61832 2914 6453 37282 37058 37058
40356 2914 6453 37282 37058 37058
52320 1299 6453 37282 37058 37058
13030 1299 6453 37282 37058 37058
61832 2914 6453 37282 37058 37058 37058 37058 37058
40356 2914 6453 37282 37058 37058 37058 37058 37058
52320 1299 6453 37282 37058 37058 37058 37058 37058
13030 1299 6453 37282 37058 37058 37058 37058 37058
61832 2914 6453 37282 20598 328128
40356 2914 6453 37282 20598 328128
13030 1299 3356 37282 20598 328128
52320 37282 20598 328128
61832 2914 3356 37282 37088
40356 2914 3356 37282 37088
61832 2914 6453 37282 15964 37544
52320 1299 6453 37282 15964 37544
13030 1299 6453 37282 15964 37544
40356 2914 6453 37282 15964 37544
40356 174 3356 37282 37577
52320 1299 3356 37282 37577
61832 2914 3356 37282 37313
40356 2914 3356 37282 37313
13030 1299 3356 37282 37313
52320 37282 37313
61832 2914 6453 37282 37445
40356 2914 6453 37282 37445
13030 1299 6453 37282 37445
52320 1299 6453 37282 37445
40356 2914 6453 37282 328221
61832 2914 6453 37282 37030 37030 37030 37030 32021
40356 2914 6453 37282 37030 37030 37030 37030 32021
52320 1299 6453 37282 37030 37030 37030 37030 32021
13030 1299 6453 37282 37030 37030 37030 37030 32021
3491 6453 37282 11355
37468 6453 37282 11355
37497 37282 15825
3491 6453 37282 15825
37468 37282 15825
37497 37282 37555
3491 6453 37282 37555
37468 37282 37555
37497 174 6453 37282 37555
37468 6453 37282 37555
37497 37282 37591
3491 6453 37282 37591
37468 37282 37591
37497 174 6453 37282 37591
37468 6453 37282 37591
3491 6453 37282 37587
37468 37282 37587
37497 3356 37282 37587
37468 6453 37282 37587
37497 174 6453 37282 327845
3491 6453 37282 327845
37468 6453 37282 327845
37497 174 6453 37282 37660
37468 6453 37282 37660
3491 6453 37282 37660
37468 6453 37282 328043
37497 3356 6453 37282 328043
3491 6453 37282 328043
37497 174 6453 37282 37222
37468 6453 37282 37222
3491 6453 37282 37222
37468 6453 37282 327784
37497 174 6453 37282 327784
3491 6453 37282 327784
37497 174 6453 37282 327843
3491 6453 37282 327843
37468 6453 37282 327843
37497 174 6453 37282 37565
37468 6453 37282 37565
3491 6453 37282 37565
37497 174 6453 37282 328053
3491 6453 37282 328053
37468 6453 37282 328053
37468 6453 37282 328080
37497 174 6453 37282 328080
3491 6453 37282 328080
37468 6453 37282 37304
3491 6453 37282 37304
3491 6453 37282 327869
37497 37282 37170
3491 6453 37282 37170
37468 37282 37170
3491 6453 37282 37144 37144
37468 6453 37282 37207
37497 174 6453 37282 37207
3491 6453 37282 37207
37468 6453 37282 37577
3491 6453 37282 37577
37497 174 6453 37282 37577
3491 6453 37282 37682 37682 37682 37682 37682 37682
37497 174 6453 37282 37682 37682 37682 37682 37682 37682
37468 6453 37282 37682 37682 37682 37682 37682 37682
37497 174 6453 37282 37682 37682 37682
3491 6453 37282 37682 37682 37682
37468 6453 37282 37682 37682 37682
37497 37282 30984
3491 6453 37282 30984
37468 37282 30984
37468 6453 37282 37452
37497 174 6453 37282 37452
3491 6453 37282 37452
37468 37282 37495
3491 6453 37282 37495
37497 174 6453 37282 37058 37058
37468 6453 37282 37058 37058
3491 6453 37282 37058 37058
37497 174 6453 37282 37058 37058 37058 37058 37058
3491 6453 37282 37058 37058 37058 37058 37058
37468 6453 37282 37058 37058 37058 37058 37058
37497 37282 20598 328128
3491 6453 37282 20598 328128
37468 37282 20598 328128
3491 6453 37282 15964 37544
37497 174 6453 37282 15964 37544
37468 6453 37282 15964 37544
37497 3356 6453 37282 37577
37497 3356 37282 37577
37497 36994 29614 29614 29614 29614 29614 29614 29614 29614 29614 29614 29614 1273 3356 37282 37313
37468 37282 37313
3491 6453 37282 37313
3491 6453 37282 37445
37468 37282 37445
37497 174 6453 37282 37445
37468 6453 37282 37445
37468 6453 37282 328221
3491 6453 37282 328221
37468 6453 37282 37030 37030 37030 37030 32021
37497 174 6453 37282 37030 37030 37030 37030 32021
3491 6453 37282 37030 37030 37030 37030 32021
37497 174 6453 37282 37170
37468 6453 37282 37170
328145 6774 3356 37282 37495
3491 3356 37282 37495
37468 3356 37282 37495
328145 37100 37282 37555
328145 37100 37282 37591
328145 6774 3356 37282 13335
3491 3356 37282 13335
37468 3356 37282 13335
328145 37100 37282 21859
328145 6774 3356 37282 37373
328145 6774 3356 37282
52720 37468 6453 37282 328264
28329 3257 6453 37282 328264
262757 4230 6453 37282 328264
264268 4230 6453 37282 328264
1916 2914 6453 37282 328264
52888 1251 20080 6762 6453 37282 328264
28571 1251 20080 6762 6453 37282 328264
52863 1299 6453 37282 328264
53013 6762 6453 37282 328264
28329 3549 3356 37282 327886
52888 1251 20080 6762 6453 37282 327886
264268 4230 3356 37282 327886
28329 3257 3356 37282 327886
1916 2914 6453 37282 327886
28571 1251 20080 6762 6453 37282 327886
52720 37468 6453 37282 327886
262757 4230 3356 37282 327886
53013 3549 3356 37282 327886
52863 1299 3356 37282 327886
19151 174 3356 37282 37269
11666 3356 37282 37269
6830 3356 37282 37269
6939 37282 21859 135377
41095 3356 37282 37088 37629 37629 37629 37629 37629
11666 3257 6453 37282 37577 37648
6830 6453 37282 37577 37648
3257 6453 37282 37577 37648
6939 37282 37577 37648
41095 37282 37577 37648
5769 6453 37282 37577 37648
2914 6453 37282 37577 37648
3257 6453 37282 37690 37690
5769 6453 37282 37690 37690
8220 1299 6453 37282 37690 37690
11666 3257 6453 37282 37690 37690
2914 6453 37282 37690 37690
6830 6453 37282 37690 37690
6079 1299 6453 37282 37690 37690
11039 6461 6453 37282 37690 37690
41095 37282 37690 37690
6939 37282 37690 37690
6939 1299 6453 37282 30982 30982 30982 30982 30982 30982 30982 30982 30982
6939 37282 37682
8220 1299 3356 37282 37714
11666 3356 37282 37714
2914 3356 37282 37714
41095 3356 37282 37714
6830 3356 37282 37714
3257 3356 37282 37714
11039 6461 3356 37282 37714
3491 3356 37282 37714
6939 3356 37282 37714
5769 6453 37282 37714
6079 3356 37282 37714
8220 1299 6453 37282 37340
11666 3257 6453 37282 37340
6079 1299 6453 37282 37340
11039 6461 6453 37282 37340
6079 3257 6453 37282 37340
11666 3356 37282 328252 328252 328252 328252
5769 6453 37282 328252 328252 328252 328252
2914 6453 37282 328252 328252 328252 328252
6830 3356 37282 328252 328252 328252 328252
6079 3356 37282 328252 328252 328252 328252
11039 6461 3356 37282 328252 328252 328252 328252
3257 6453 37282 328252 328252 328252 328252
41095 3356 37282 328252 328252 328252 328252
6939 3356 37282 328252 328252 328252 328252
11666 3257 6453 37282 328252 328252 328252 328252
11039 6461 6453 37282 328252 328252 328252 328252
11666 3257 6453 37282 37567
3257 6453 37282 37567
2914 6453 37282 37567
6830 6453 37282 37567
8220 1299 6453 37282 37567
11039 6461 6453 37282 37567
6939 37282 37567
6079 3257 6453 37282 37567
5769 6453 37282 37567
41095 37282 37567
8220 1299 3356 37282 328212
19151 2914 6453 37282 328212
11666 3356 37282 328212
5769 6453 37282 328212
2914 6453 37282 328212
6830 3356 37282 328212
6939 3356 37282 328212
11039 6461 3356 37282 328212
3257 6453 37282 328212
6079 3356 37282 328212
41095 3356 37282 328212
41095 3356 37282 328252 328252 328252 328252 328189 328189 328189
6939 3356 37282 328252 328252 328252 328252 328189 328189 328189
8220 1299 6453 37282 328189 328189 328189 328189
11666 3356 6453 37282 328189 328189 328189 328189
41095 3356 6453 37282 328189 328189 328189 328189
6079 3356 6453 37282 328189 328189 328189 328189
2914 6453 37282 328189 328189 328189 328189
5769 6453 37282 328189 328189 328189 328189
6830 6453 37282 328189 328189 328189 328189
3257 6453 37282 328189 328189 328189 328189
11039 6461 6453 37282 328189 328189 328189 328189
6939 1299 6453 37282 328189 328189 328189 328189
19151 174 3356 37282 37472
8220 1299 6453 37282 328261 328185
11666 3257 6453 37282 328261 328185
6830 6453 37282 328261 328185
6079 1299 6453 37282 328261 328185
2914 6453 37282 328261 328185
5769 6453 37282 328261 328185
11039 6461 6453 37282 328261 328185
3257 6453 37282 328261 328185
41095 3356 6453 37282 328261 328185
3277 3267 2603 37282 21859
31019 37282 21859
37100 37282 21859
57866 1299 3356 37282 37373
7018 3356 37282 37373
53767 6939 37282 37373
24441 6939 37282 37373
3277 3267 3356 37282 37373
54728 20130 6939 37282 37373
31019 37282 37373
3741 3356 37282 37373
701 3356 37282 37373
20912 6939 37282 37373
37100 37282 37373
2497 3356 37282 37373
22652 3356 37282 37373
1403 1299 3356 37282 37373
7660 2516 3356 37282 37373
40191 1299 3356 37282 37373
49788 12552 37282 37373
209 6939 37282 37373
57866 1299 3356 37282
7018 3356 37282
3277 3267 37282
53767 6939 37282
24441 6939 37282
54728 20130 6939 37282
31019 37282
3741 3356 37282
701 3356 37282
20912 6939 37282
37100 37282
49788 12552 37282
209 6939 37282
40191 1299 3356 37282
1403 174 3356 37282
22652 3356 37282
7660 2516 3356 37282
2497 3356 37282
36351 6461 6453 37282 328175
14361 3257 6453 37282 328175
7575 2914 6453 37282 328175
7575 2914 6453 37282 35074
36351 3356 6453 37282 35074
14361 3257 6453 37282 35074
7575 2914 6453 37282 30982
19151 209 6453 37282 30982
36351 6461 6453 37282 30982
14361 3257 6453 37282 30982
7575 2914 6453 37282 30982 30982 30982 30982 30982
19151 209 6453 37282 30982 30982 30982 30982 30982
36351 6461 6453 37282 30982 30982 30982 30982 30982
14361 3257 6453 37282 30982 30982 30982 30982 30982
14361 3257 6453 37282 30982 30982 30982 30982 30982 30982 30982 30982 30982
19151 209 6453 37282 30982 30982 30982 30982 30982 30982 30982 30982 30982
7575 2914 6453 37282 30982 30982 30982 30982 30982 30982 30982 30982 30982
36351 6461 6453 37282 30982 30982 30982 30982 30982 30982 30982 30982 30982
14361 3257 6453 37282 327823
19151 209 6453 37282 327823
7575 2914 3356 37282 327823
36351 3356 37282 327823
14361 3257 6453 37282 328367
7575 2914 3356 37282 328367
36351 3356 37282 328367
36351 37282 37269 328357 328357 328357 328357
14361 3257 6453 37282 37269 328357 328357 328357 328357
19151 209 6453 37282 37269 328357 328357 328357 328357
7575 6461 3356 37282 37269 328357 328357 328357 328357
36351 37282 37269 328357
14361 3257 6453 37282 37269 328357
19151 209 6453 37282 37269 328357
7575 2914 3356 37282 37269 328357
19151 209 6453 37282 37682
14361 3257 6453 37282 37682
7575 2914 6453 37282 37682
36351 6461 6453 37282 37682
14361 3257 6453 37282 328276
7575 2914 6453 37282 328276
19151 209 6453 37282 328276
36351 6461 6453 37282 328276
14361 3257 6453 37282 328276 328276 328276 328276
7575 2914 6453 37282 328276 328276 328276 328276
36351 6461 6453 37282 328276 328276 328276 328276
19151 209 6453 37282 328276 328276 328276 328276
14361 3257 6453 37282 328261
19151 209 6453 37282 328261
7575 2914 6453 37282 328261
36351 6461 6453 37282 328261
36351 37282 37577
7500 2497 6453 37282 37577 37648
2497 6453 37282 37577 37648
2497 6453 37282 37690 37690
7500 2497 6453 37282 37690 37690
7500 2516 3356 37282 37714
2497 3356 37282 37714
7500 2516 3356 37282 328252 328252 328252 328252
2497 6453 37282 328252 328252 328252 328252
7500 2497 6453 37282 328252 328252 328252 328252
2497 6453 37282 37567
7500 2497 6453 37282 37567
7500 2497 6453 37282 328212
2497 6453 37282 328212
7500 2497 6453 37282 328189 328189 328189 328189
2497 6453 37282 328189 328189 328189 328189
7500 2516 3356 37282 37472
7500 2497 6453 37282 328261 328185
2497 6453 37282 328261 328185
2497 6453 37282 37347 37347 37347 37347 37347
7500 2497 6453 37282 37347 37347 37347 37347 37347
2497 6453 37282 327924
7500 2497 6453 37282 327924
2497 6453 37282 327985
7500 2497 6453 37282 327985
7500 2516 3356 37282 327803
2497 6453 37282 327803
2497 6453 37282 327898
7500 2497 6453 37282 327898
2497 6453 37282 13335
7500 2516 3356 37282 13335
2497 6453 37282 11355
7500 2497 6453 37282 11355
2497 6453 37282 15825
7500 2516 3356 37282 15825
2497 6453 37282 37555
7500 2497 6453 37282 37555
2497 6453 37282 37588 37588
7500 2497 6453 37282 37588 37588
2497 6453 37282 37591
7500 2497 6453 37282 37591
2497 6453 37282 37587
7500 2516 3356 37282 37587
7500 2497 6453 37282 327845
2497 6453 37282 327845
7500 2497 6453 37282 37660
2497 6453 37282 37660
7500 2497 6453 37282 327729
2497 6453 37282 327729
2497 6453 37282 328043
7500 2497 6453 37282 328043
2497 6453 37282 37222
7500 2497 6453 37282 37222
2497 6453 37282 327784
7500 2497 6453 37282 327784
7500 2497 6453 37282 327843
2497 6453 37282 327843
2497 6453 37282 37565
7500 2497 6453 37282 37565
2497 6453 37282 33780 33780 33780
2497 6453 37282 328053
7500 2497 6453 37282 328053
2497 6453 37282 328080
7500 2497 6453 37282 328080
2497 6453 37282 37304
7500 2497 6453 37282 37304
2497 6453 37282 37328
7500 2497 6453 37282 37328
7500 2497 6453 37282 37577 328245
2497 6453 37282 37577 328245
2497 6453 37282 327869
7500 2497 6453 37282 327869
2497 6453 37282 37170
7500 2516 3356 37282 37170
7500 2497 6453 37282 37144 37144
2497 6453 37282 37144 37144
2497 6453 37282 37207
7500 2497 6453 37282 37207
2497 6453 37282 37577
7500 2497 6453 37282 37577
7500 2497 6453 37282 37682 37682 37682 37682 37682 37682
2497 6453 37282 37682 37682 37682 37682 37682 37682
7500 2497 6453 37282 37682 37682 37682
2497 6453 37282 37682 37682 37682
2497 6453 37282 30984
7500 2497 6453 37282 30984
7500 2497 6453 37282 37452
2497 6453 37282 37452
7500 2516 3356 37282 37495
2497 6453 37282 37495
2497 6453 37282 37058 37058
7500 2497 6453 37282 37058 37058
2497 6453 37282 37058 37058 37058 37058 37058
7500 2497 6453 37282 37058 37058 37058 37058 37058
2497 6453 37282 20598 328128
7500 2516 3356 37282 20598 328128
2497 6453 37282 15964 37544
7500 2497 6453 37282 15964 37544
2497 6453 37282 37313
7500 2497 6453 37282 37313
7500 2497 6453 37282 37445
2497 6453 37282 37445
7500 2497 6453 37282 328221
2497 6453 37282 328221
2497 6453 37282 37030 37030 37030 37030 32021
7500 2497 6453 37282 37030 37030 37030 37030 32021
7500 2497 6453 37282 37170
2500 2914 3356 37282 37495
2516 3356 37282 37495
2516 3356 37282 13335
27446 27446 2828 6453 37282 37577 37648
6082 2914 6453 37282 37577 37648
15008 40805 5580 6453 37282 37577 37648
15008 40805 37282 37690 37690
6082 174 6453 37282 37690 37690
27446 27446 2828 6453 37282 37690 37690
4181 1299 6453 37282 37690 37690
6082 174 6453 37282 15964
53828 3257 6453 37282 15964
6082 174 3356 37282 37714
15008 40805 5580 3356 37282 37714
27446 27446 3356 37282 37714
4181 1299 3356 37282 37714
27446 27446 2828 6453 37282 37340
4181 1299 6453 37282 37340
6082 174 6453 37282 328252 328252 328252 328252
15008 40805 5580 6453 37282 328252 328252 328252 328252
27446 27446 3356 37282 328252 328252 328252 328252
3491 3356 37282 328252 328252 328252 328252
4181 174 6453 37282 328252 328252 328252 328252
6082 2914 6453 37282 37567
4181 1299 6453 37282 37567
27446 27446 2828 6453 37282 37567
15008 40805 5580 6453 37282 37567
6082 2914 6453 37282 328212
15008 40805 5580 3356 37282 328212
27446 27446 3356 37282 328212
3491 3356 37282 328212
4181 1299 3356 37282 328212
6082 174 6453 37282 328189 328189 328189 328189
15008 40805 5580 6453 37282 328189 328189 328189 328189
27446 27446 3356 6453 37282 328189 328189 328189 328189
4181 1299 6453 37282 328189 328189 328189 328189
53828 3257 6453 37282 328261 328185
27446 27446 2828 6453 37282 328261 328185
15008 40805 5580 6453 37282 328261 328185
4181 1299 6453 37282 328261 328185
6082 174 6453 37282 37347 37347 37347 37347 37347
15008 40805 5580 6453 37282 37347 37347 37347 37347 37347
53828 3257 6453 37282 37347 37347 37347 37347 37347
27446 27446 2828 6453 37282 37347 37347 37347 37347 37347
6939 37282 37347 37347 37347 37347 37347
4181 1299 6453 37282 37347 37347 37347 37347 37347
6939 1299 6453 37282 37347 37347
53828 3257 6453 37282 37347 37347
6082 174 6453 37282 327924
6939 1299 6453 37282 327924
27446 27446 2828 6453 37282 327924
15008 40805 1299 6453 37282 327924
4181 37662 327952 3356 6453 37282 327924
6082 2914 6453 37282 327985
15008 40805 5580 6453 37282 327985
27446 27446 2828 6453 37282 327985
6939 1299 6453 37282 327985
4181 1299 6453 37282 327985
6082 174 6453 37282 327803
27446 27446 3356 37282 327803
3491 3356 37282 327803
15008 40805 5580 3356 37282 327803
6939 3356 37282 327803
4181 1299 3356 37282 327803
6082 2914 6453 37282 327898
6939 1299 6453 37282 327898
27446 27446 2828 6453 37282 327898
4181 1299 6453 37282 327898
15008 40805 5580 6453 37282 327898
6082 2914 6453 37282 13335
6939 3356 37282 13335
15008 40805 5580 6453 37282 13335
27446 27446 3356 37282 13335
4181 1299 3356 37282 13335
5413 1299 6453 37282 328175
58511 3257 6453 37282 328175
6667 1299 6453 37282 328175
8220 3356 6453 37282 328175
59605 6453 37282 328175
34288 1299 6453 37282 328175
37271 6453 37282 328175
41811 3356 6453 37282 328175
14537 3356 6453 37282 328175
13237 2914 6453 37282 328175
14061 3356 6453 37282 328175
6453 37282 328175
8455 3356 6453 37282 328175
8426 6453 37282 328175
39122 3356 6453 37282 328175
8220 3356 6453 37282 328240
59605 6453 37282 328240
6830 6453 37282 328240
14061 3356 6453 37282 328240
6453 37282 328240
6667 37282 35074
8426 6453 37282 35074
58511 37282 35074
41811 3356 6453 37282 35074
39122 3356 6453 37282 35074
8455 37282 35074
14537 3356 6453 37282 35074
13237 3257 6453 37282 35074
59605 6453 37282 35074
6453 37282 35074
6667 37282 30982
8220 3356 6453 37282 30982
37271 6453 37282 30982
58511 37282 30982
34288 9002 6453 37282 30982
5413 1299 6453 37282 30982
39122 3356 6453 37282 30982
59605 6453 37282 30982
41811 3356 6453 37282 30982
14537 3356 6453 37282 30982
13237 2914 6453 37282 30982
8455 37282 30982
14061 2914 6453 37282 30982
8426 6453 37282 30982
6453 37282 30982
6667 37282 30982 30982 30982 30982 30982
8220 3356 6453 37282 30982 30982 30982 30982 30982
37271 6453 37282 30982 30982 30982 30982 30982
58511 37282 30982 30982 30982 30982 30982
59605 6453 37282 30982 30982 30982 30982 30982
34288 9002 6453 37282 30982 30982 30982 30982 30982
8455 37282 30982 30982 30982 30982 30982
8426 6453 37282 30982 30982 30982 30982 30982
5413 1299 6453 37282 30982 30982 30982 30982 30982
39122 3356 6453 37282 30982 30982 30982 30982 30982
41811 3356 6453 37282 30982 30982 30982 30982 30982
14537 3356 6453 37282 30982 30982 30982 30982 30982
13237 2914 6453 37282 30982 30982 30982 30982 30982
14061 2914 6453 37282 30982 30982 30982 30982 30982
6453 37282 30982 30982 30982 30982 30982
6667 37282 30982 30982 30982 30982 30982 30982 30982 30982 30982
8220 3356 6453 37282 30982 30982 30982 30982 30982 30982 30982 30982 30982
58511 37282 30982 30982 30982 30982 30982 30982 30982 30982 30982
59605 6453 37282 30982 30982 30982 30982 30982 30982 30982 30982 30982
5413 1299 6453 37282 30982 30982 30982 30982 30982 30982 30982 30982 30982
8455 37282 30982 30982 30982 30982 30982 30982 30982 30982 30982
14061 3356 6453 37282 30982 30982 30982 30982 30982 30982 30982 30982 30982
6453 37282 30982 30982 30982 30982 30982 30982 30982 30982 30982
8426 6453 37282 30982 30982 30982 30982 30982 30982 30982 30982 30982
37271 6453 37282 30982 30982 30982 30982 30982 30982 30982 30982 30982
39122 3356 6453 37282 30982 30982 30982 30982 30982 30982 30982 30982 30982
34288 9002 6453 37282 30982 30982 30982 30982 30982 30982 30982 30982 30982
41811 3356 6453 37282 30982 30982 30982 30982 30982 30982 30982 30982 30982
14537 3356 6453 37282 30982 30982 30982 30982 30982 30982 30982 30982 30982
14061 2914 6453 37282 30982 30982 30982 30982 30982 30982 30982 30982 30982
13237 2914 6453 37282 30982 30982 30982 30982 30982 30982 30982 30982 30982
8220 3356 37282 327823
37271 3356 37282 327823
8426 6453 37282 327823
5413 3356 37282 327823
13030 1299 6453 37282 327823
58511 3257 6453 37282 327823
39122 3356 37282 327823
59605 3356 37282 327823
34288 1299 3356 37282 327823
14537 3356 37282 327823
6667 3356 37282 327823
14061 3356 37282 327823
6830 6453 37282 327823
13237 3257 3356 37282 327823
8455 3356 37282 327823
6453 37282 327823
41811 3356 37282 327823
41695 174 174 3356 37282 327823
37474 3741 3356 6453 37282 328175
30844 6453 37282 328175
30844 6453 37282 328240
37474 3741 3356 6453 37282 35074
30844 37282 35074
37474 3741 3356 6453 37282 30982
30844 37282 30982
37474 3741 3356 6453 37282 30982 30982 30982 30982 30982
30844 37282 30982 30982 30982 30982 30982
30844 37282 30982 30982 30982 30982 30982 30982 30982 30982 30982
37474 3741 3356 6453 37282 30982 30982 30982 30982 30982 30982 30982 30982 30982
37474 3741 3356 37282 327823
30844 6453 37282 327823
37474 3741 3356 37282 328367
30844 6453 37282 328367
30844 37282 37269 328357 328357 328357 328357
37474 3741 37282 37269 328357 328357 328357 328357
30844 37282 37269 328357
37474 3741 3356 37282 37269 328357
37474 3741 3356 6453 37282 37682
30844 37282 37682
37474 3741 3356 6453 37282 328276
30844 6453 37282 328276
37474 3741 3356 6453 37282 328276 328276 328276 328276
30844 6453 37282 328276 328276 328276 328276
37474 3741 3356 6453 37282 328261
30844 6453 37282 328261
37474 3741 37282 37577
30844 37282 37577
37474 3741 37282 37269
53767 3257 6453 37282 21859
34224 6453 37282 21859
24441 3491 3491 6453 37282 21859
23673 6939 1299 6453 37282 21859
20912 174 6453 37282 21859
49788 174 6453 37282 21859
8492 9002 6453 37282 21859
53364 3257 6453 37282 21859
701 6453 37282 21859
7018 6453 37282 21859
3356 6453 37282 21859
54728 20130 6939 1299 6453 37282 21859
57866 6453 37282 21859
40191 174 6453 37282 21859
11686 3356 6453 37282 21859
3549 3356 6453 37282 21859
1403 6453 37282 21859
3130 1239 6453 37282 21859
3741 3356 6453 37282 21859
6762 6453 37282 21859
6539 577 6453 37282 21859
2152 3356 6453 37282 21859
22652 6453 37282 21859
1239 6453 37282 21859
3303 6453 37282 21859
1221 4637 6453 37282 21859
7660 2516 3356 6453 37282 21859
3277 3267 2603 37282 21859 135377
53767 3257 6453 37282 21859 135377
34224 6453 37282 21859 135377
24441 3491 3491 6453 37282 21859 135377
23673 6939 1299 6453 37282 21859 135377
31019 37282 21859 135377
20912 174 6453 37282 21859 135377
49788 174 6453 37282 21859 135377
37100 37282 21859 135377
8492 9002 6453 37282 21859 135377
53364 3257 6453 37282 21859 135377
701 6453 37282 21859 135377
7018 6453 37282 21859 135377
6539 577 6453 37282 21859 135377
6762 6453 37282 21859 135377
2152 3356 6453 37282 21859 135377
1239 6453 37282 21859 135377
3130 1239 6453 37282 21859 135377
3549 3356 6453 37282 21859 135377
22652 6453 37282 21859 135377
40191 174 6453 37282 21859 135377
54728 20130 6939 1299 6453 37282 21859 135377
1403 6453 37282 21859 135377
3356 6453 37282 21859 135377
57866 6453 37282 21859 135377
11686 3356 6453 37282 21859 135377
3303 6453 37282 21859 135377
1221 4637 6453 37282 21859 135377
3741 3356 6453 37282 21859 135377
7660 2516 3356 6453 37282 21859 135377
18106 6939 37282 21859 135377
8220 6453 37282 37088 37629 37629 37629 37629 37629
63956 2914 6453 37282 37577 37648
24482 37282 37577 37648
8220 6453 37282 37577 37648
18106 6939 37282 37577 37648
17639 6453 37282 37577 37648
24482 37282 37690 37690
63956 3491 6453 37282 37690 37690
8220 6453 37282 37690 37690
38880 37282 37690 37690
17639 6453 37282 37690 37690
63956 2914 6453 37282 37690 37690
18106 6939 37282 37690 37690
18106 2914 6453 37282 30982 30982 30982 30982 30982 30982 30982 30982 30982
24482 37282 327721
18106 6939 37282 37682
63956 3491 6453 37282
17639 6453 37282 37714
14061 6453 37282 37714
24482 6453 37282 37714
63956 3491 6453 37282 37714
18106 2914 3356 37282 37714
8220 6453 37282 37714
18106 2914 6453 37282 37340
17639 6453 37282 328252 328252 328252 328252
24482 6453 37282 328252 328252 328252 328252
63956 2914 6453 37282 328252 328252 328252 328252
18106 4657 6453 37282 328252 328252 328252 328252
8220 6453 37282 328252 328252 328252 328252
8220 6453 37282 37567
17639 6453 37282 37567
24482 37282 37567
63956 2914 6453 37282 37567
18106 6939 37282 37567
17639 6453 37282 328212
63956 2914 6453 37282 328212
24482 6453 37282 328212
18106 4657 6453 37282 328212
8220 6453 37282 328212
8220 6453 37282 328252 328252 328252 328252 328189 328189 328189
17639 6453 37282 328189 328189 328189 328189
63956 2914 6453 37282 328189 328189 328189 328189
24482 6453 37282 328189 328189 328189 328189
18106 4657 6453 37282 328189 328189 328189 328189
8220 6453 37282 328189 328189 328189 328189
63956 2914 6453 37282 37472
63956 3491 6453 37282 37472
17639 6453 37282 328261 328185
63956 2914 6453 37282 328261 328185
24482 6453 37282 328261 328185
18106 2914 6453 37282 328261 328185
8220 6453 37282 328261 328185
24482 37282 37347 37347 37347 37347 37347
17639 6453 37282 37347 37347 37347 37347 37347
63956 2914 6453 37282 37347 37347 37347 37347 37347
8220 6453 37282 37347 37347 37347 37347 37347
18106 6939 37282 37347 37347 37347 37347 37347
18106 2914 6453 37282 37347 37347
38880 37662 327952 3356 6453 37282 327924
8220 6453 37282 327924
17639 6453 37282 327924
63956 2914 6453 37282 327924
24482 37662 37662 327952 3356 6453 37282 327924
18106 4657 6453 37282 327924
17639 6453 37282 327985
63956 2914 6453 37282 327985
24482 6453 37282 327985
18106 4657 6453 37282 327985
8220 6453 37282 327985
18106 2914 6453 37282 327985
17639 6453 37282 327803
14061 6453 37282 327803
24482 6453 37282 327803
63956 3491 6453 37282 327803
18106 4657 6453 37282 327803
8220 6453 37282 327803
17639 6453 37282 327898
63956 2914 6453 37282 327898
24482 6453 37282 327898
18106 4657 6453 37282 327898
8220 6453 37282 327898
59318 1299 3356 37282 13335
17639 6453 37282 13335
24482 6453 37282 13335
63956 2914 6453 37282 13335
18106 2914 6453 37282 13335
8220 6453 37282 13335
52320 1299 6453 37282 37170
13030 1299 6453 37282 37170
52320 6939 3356 37282 37495
40356 6939 3356 37282 37495
13030 1299 3356 37282 37495
52320 6939 3356 37282 13335
40356 6939 3356 37282 13335
52320 6939 37282 37373
13030 37282 37373
40356 6939 37282 37373
40356 6939 37282
13030 37282
52320 6939 37282
52863 1299 6453 37282 328175
52720 37468 6453 37282 328175
52888 1251 20080 6762 6453 37282 328175
264268 4230 6453 37282 328175
262757 4230 6453 37282 328175
1916 2914 6453 37282 328175
28571 1251 20080 6762 6453 37282 328175
53013 6762 6453 37282 328175
28329 3257 6453 37282 328175
262757 4230 6453 37282 328240
52720 37468 6453 37282 35074
264268 4230 6453 37282 35074
52888 1251 20080 6762 6453 37282 35074
262757 4230 6453 37282 35074
1916 2914 6453 37282 35074
28571 1251 20080 6762 6453 37282 35074
53013 6762 6453 37282 35074
28329 3257 6453 37282 35074
52720 37468 6453 37282 30982
264268 4230 6453 37282 30982
52888 1251 20080 6762 6453 37282 30982
262757 4230 6453 37282 30982
1916 2914 6453 37282 30982
28571 1251 20080 6762 6453 37282 30982
53013 6762 6453 37282 30982
52863 1299 6453 37282 30982
28329 3257 6453 37282 30982
52720 37468 6453 37282 30982 30982 30982 30982 30982
28329 3257 6453 37282 30982 30982 30982 30982 30982
264268 4230 6453 37282 30982 30982 30982 30982 30982
52888 1251 20080 6762 6453 37282 30982 30982 30982 30982 30982
262757 4230 6453 37282 30982 30982 30982 30982 30982
1916 2914 6453 37282 30982 30982 30982 30982 30982
28571 1251 20080 6762 6453 37282 30982 30982 30982 30982 30982
53013 6762 6453 37282 30982 30982 30982 30982 30982
52863 1299 6453 37282 30982 30982 30982 30982 30982
264268 4230 6453 37282 30982 30982 30982 30982 30982 30982 30982 30982 30982
28571 1251 20080 6762 6453 37282 30982 30982 30982 30982 30982 30982 30982 30982 30982
52720 37468 6453 37282 30982 30982 30982 30982 30982 30982 30982 30982 30982
262757 4230 6453 37282 30982 30982 30982 30982 30982 30982 30982 30982 30982
1916 2914 6453 37282 30982 30982 30982 30982 30982 30982 30982 30982 30982
28329 3257 6453 37282 30982 30982 30982 30982 30982 30982 30982 30982 30982
52863 1299 6453 37282 30982 30982 30982 30982 30982 30982 30982 30982 30982
53013 6762 6453 37282 30982 30982 30982 30982 30982 30982 30982 30982 30982
52720 3549 3356 37282 327823
264268 4230 3356 37282 327823
52888 1251 20080 6762 6453 37282 327823
262757 4230 3356 37282 327823
1916 2914 6453 37282 327823
28329 3549 3356 37282 327823
28571 1251 20080 6762 6453 37282 327823
28329 3257 3356 37282 327823
53013 3549 3356 37282 327823
52863 1299 3356 37282 327823
4739 7545 6453 37282 328175
7575 4637 6453 37282 328175
10026 1299 6453 37282 328175
4826 15412 6453 37282 328175
58511 1299 6453 37282 328175
38880 7474 7473 6453 37282 328175
38809 4826 15412 6453 37282 328175
7575 4637 6453 37282 35074
38880 7474 7473 6453 37282 35074
4739 7545 6453 37282 35074
4826 6939 37282 35074
38809 4826 6939 37282 35074
4739 7545 6453 37282 30982
7575 4637 6453 37282 30982
38880 7474 7473 6453 37282 30982
10026 1299 6453 37282 30982
4826 6939 37282 30982
38809 4826 6939 37282 30982
4739 7545 6453 37282 30982 30982 30982 30982 30982
7575 4637 6453 37282 30982 30982 30982 30982 30982
4826 6939 37282 30982 30982 30982 30982 30982
38880 7474 7473 6453 37282 30982 30982 30982 30982 30982
10026 1299 6453 37282 30982 30982 30982 30982 30982
38809 4826 6939 37282 30982 30982 30982 30982 30982
4739 7545 6453 37282 30982 30982 30982 30982 30982 30982 30982 30982 30982
7575 4637 6453 37282 30982 30982 30982 30982 30982 30982 30982 30982 30982
38880 7474 7473 6453 37282 30982 30982 30982 30982 30982 30982 30982 30982 30982
38809 4826 6939 37282 30982 30982 30982 30982 30982 30982 30982 30982 30982
4826 6939 37282 30982 30982 30982 30982 30982 30982 30982 30982 30982
10026 1299 6453 37282 30982 30982 30982 30982 30982 30982 30982 30982 30982
4826 15412 6453 37282 327823
10026 3356 37282 327823
58511 1299 3356 37282 327823
4739 7545 6453 37282 327823
38880 7474 7473 3356 37282 327823
7575 4637 6453 37282 327823
38809 4826 15412 6453 37282 327823
8220 1299 6453 37282 37347 37347 37347 37347 37347
11666 3257 6453 37282 37347 37347 37347 37347 37347
41095 37282 37347 37347 37347 37347 37347
6079 1299 6453 37282 37347 37347 37347 37347 37347
5769 6453 37282 37347 37347 37347 37347 37347
2914 6453 37282 37347 37347 37347 37347 37347
11039 6461 6453 37282 37347 37347 37347 37347 37347
3257 6453 37282 37347 37347 37347 37347 37347
6830 6453 37282 37347 37347 37347 37347 37347
11666 3257 6453 37282 327924
3257 6453 37282 327924
6830 6453 37282 327924
2914 6453 37282 327924
8220 1299 6453 37282 327924
19151 174 6453 37282 327924
11039 6461 6453 37282 327924
5769 6453 37282 327924
6079 37662 327952 3356 6453 37282 327924
41095 37662 37662 327952 3356 6453 37282 327924
8220 1299 6453 37282 327985
11666 3257 6453 37282 327985
2914 6453 37282 327985
6830 6453 37282 327985
6079 1299 6453 37282 327985
3257 6453 37282 327985
11039 6461 6453 37282 327985
5769 6453 37282 327985
41095 3356 6453 37282 327985
6079 3257 6453 37282 327985
8220 1299 3356 37282 327803
19151 2914 6453 37282 327803
11666 3356 37282 327803
6079 3356 37282 327803
2914 6453 37282 327803
6830 3356 37282 327803
11039 6461 3356 37282 327803
5769 6453 37282 327803
3257 6453 37282 327803
41095 3356 37282 327803
8220 1299 6453 37282 327898
11666 3257 6453 37282 327898
2914 6453 37282 327898
6830 6453 37282 327898
11039 6461 6453 37282 327898
6079 1299 6453 37282 327898
3257 6453 37282 327898
5769 6453 37282 327898
41095 3356 6453 37282 327898
8220 1299 3356 37282 13335
19151 174 3356 37282 13335
11666 3356 37282 13335
6079 3356 37282 13335
2914 6453 37282 13335
6830 3356 37282 13335
11039 6461 3356 37282 13335
3257 6453 37282 13335
5769 6453 37282 13335
41095 3356 37282 13335
48285 16150 12552 1299 6453 37282 328175
19754 1299 6453 37282 328175
1351 6939 1299 6453 37282 328175
3267 174 6453 37282 328175
38726 6453 37282 328175
204028 6830 6453 37282 328175
38883 4826 15412 6453 37282 328175
48526 6453 37282 328175
24516 1221 4637 6453 37282 328175
59715 3269 6762 6453 37282 328175
38726 9957 3491 6453 37282 328175
36236 2914 6453 37282 328175
45177 3356 6453 37282 328175
59469 1299 6453 37282 328175
1299 6453 37282 328175
2518 6453 37282 328175
63956 174 6453 37282 328175
42541 3356 6453 37282 328175
204028 6830 6453 37282 328240
38726 9957 4637 6453 37282 328240
48526 6453 37282 328240
2518 6453 37282 328240
2914 6453 37282 328240
1351 6939 37282 35074
38726 6453 37282 35074
3267 2603 37282 35074
204028 6830 6453 37282 35074
38883 4826 6939 37282 35074
24516 1221 4637 6453 37282 35074
38726 9957 3491 6453 37282 35074
36236 24482 37282 35074
45177 3356 6453 37282 35074
2518 6453 37282 35074
63956 174 6453 37282 35074
59715 3269 6762 6453 37282 35074
42541 3356 6453 37282 35074
48526 37282 35074
1351 6939 37282 30982
38726 6453 37282 30982
3267 2603 37282 30982
204028 6830 6453 37282 30982
38883 4826 6939 37282 30982
24516 1221 4637 6453 37282 30982
42541 3356 6453 37282 30982
38726 9957 3491 6453 37282 30982
36236 24482 37282 30982
45177 3356 6453 37282 30982
19754 1299 6453 37282 30982
48285 16150 12552 1299 6453 37282 30982
59469 1299 6453 37282 30982
1299 6453 37282 30982
2518 6453 37282 30982
63956 1299 6453 37282 30982
59715 3269 6762 6453 37282 30982
48526 37282 30982
1351 6939 37282 30982 30982 30982 30982 30982
38726 6453 37282 30982 30982 30982 30982 30982
3267 2603 37282 30982 30982 30982 30982 30982
204028 6830 6453 37282 30982 30982 30982 30982 30982
38883 4826 6939 37282 30982 30982 30982 30982 30982
24516 1221 4637 6453 37282 30982 30982 30982 30982 30982
38726 9957 3491 6453 37282 30982 30982 30982 30982 30982
36236 24482 37282 30982 30982 30982 30982 30982
48526 37282 30982 30982 30982 30982 30982
45177 3356 6453 37282 30982 30982 30982 30982 30982
48285 16150 12552 1299 6453 37282 30982 30982 30982 30982 30982
59469 1299 6453 37282 30982 30982 30982 30982 30982
1299 6453 37282 30982 30982 30982 30982 30982
42541 3356 6453 37282 30982 30982 30982 30982 30982
63956 1299 6453 37282 30982 30982 30982 30982 30982
59715 3269 6762 6453 37282 30982 30982 30982 30982 30982
2518 6453 37282 30982 30982 30982 30982 30982
19754 1299 6453 37282 30982 30982 30982 30982 30982
1351 6939 37282 30982 30982 30982 30982 30982 30982 30982 30982 30982
38726 6453 37282 30982 30982 30982 30982 30982 30982 30982 30982 30982
204028 6830 6453 37282 30982 30982 30982 30982 30982 30982 30982 30982 30982
38726 9957 3491 6453 37282 30982 30982 30982 30982 30982 30982 30982 30982 30982
36236 24482 37282 30982 30982 30982 30982 30982 30982 30982 30982 30982
2518 6453 37282 30982 30982 30982 30982 30982 30982 30982 30982 30982
48526 37282 30982 30982 30982 30982 30982 30982 30982 30982 30982
3267 2603 37282 30982 30982 30982 30982 30982 30982 30982 30982 30982
38883 4826 6939 37282 30982 30982 30982 30982 30982 30982 30982 30982 30982
24516 1221 4637 6453 37282 30982 30982 30982 30982 30982 30982 30982 30982 30982
45177 3356 6453 37282 30982 30982 30982 30982 30982 30982 30982 30982 30982
48285 16150 12552 1299 6453 37282 30982 30982 30982 30982 30982 30982 30982 30982 30982
59469 1299 6453 37282 30982 30982 30982 30982 30982 30982 30982 30982 30982
42541 3356 6453 37282 30982 30982 30982 30982 30982 30982 30982 30982 30982
1299 6453 37282 30982 30982 30982 30982 30982 30982 30982 30982 30982
59715 3269 6762 6453 37282 30982 30982 30982 30982 30982 30982 30982 30982 30982
63956 174 6453 37282 30982 30982 30982 30982 30982 30982 30982 30982 30982
19754 1299 6453 37282 30982 30982 30982 30982 30982 30982 30982 30982 30982
1351 6939 3356 37282 327823
38726 6453 37282 327823
3267 3356 37282 327823
204028 6830 6453 37282 327823
38883 4826 15412 6453 37282 327823
38726 9957 3491 6453 37282 327823
19754 1299 3356 37282 327823
24516 1221 4637 3356 37282 327823
36236 2914 6453 37282 327823
2914 3356 37282 327823
48526 3356 37282 327823
45177 3356 37282 327823
59469 1299 3356 37282 327823
48285 16150 12552 3356 37282 327823
2518 6453 37282 327823
1299 6453 37282 327823
59715 3269 6762 3356 37282 327823
63956 174 6453 37282 327823
42541 3356 37282 327823
206479 34549 3257 6453 37282 328175
40387 174 6453 37282 328175
5645 1299 6453 37282 328175
209 6453 37282 328175
3292 6453 37282 328175
45352 3491 6453 37282 328175
46450 2914 6453 37282 328175
5650 3356 6453 37282 328175
286 6453 37282 328175
39351 174 6453 37282 328175
3561 209 6453 37282 328175
29479 50304 1299 6453 37282 328175
63927 4637 6453 37282 328175
209 6453 37282 328240
3292 6453 37282 328240
3561 209 6453 37282 328240
206479 34549 3257 6453 37282 35074
209 6453 37282 35074
3292 6453 37282 35074
45352 3491 6453 37282 35074
46450 2914 6453 37282 35074
40387 23473 6939 37282 35074
5650 3356 6453 37282 35074
286 6453 37282 35074
39351 174 6453 37282 35074
3561 209 6453 37282 35074
206479 34549 3257 6453 37282 30982
209 6453 37282 30982
3292 6453 37282 30982
45352 2914 6453 37282 30982
46450 2914 6453 37282 30982
40387 23473 6939 37282 30982
5645 1299 6453 37282 30982
5650 3356 6453 37282 30982
286 6453 37282 30982
39351 12552 1299 6453 37282 30982
3561 209 6453 37282 30982
29479 50304 1299 6453 37282 30982
63927 41095 37282 30982
206479 34549 3257 6453 37282 30982 30982 30982 30982 30982
209 6453 37282 30982 30982 30982 30982 30982
3292 6453 37282 30982 30982 30982 30982 30982
45352 2914 6453 37282 30982 30982 30982 30982 30982
46450 2914 6453 37282 30982 30982 30982 30982 30982
40387 23473 6939 37282 30982 30982 30982 30982 30982
5645 1299 6453 37282 30982 30982 30982 30982 30982
5650 3356 6453 37282 30982 30982 30982 30982 30982
286 6453 37282 30982 30982 30982 30982 30982
39351 12552 1299 6453 37282 30982 30982 30982 30982 30982
3561 209 6453 37282 30982 30982 30982 30982 30982
29479 50304 1299 6453 37282 30982 30982 30982 30982 30982
63927 41095 37282 30982 30982 30982 30982 30982
209 6453 37282 30982 30982 30982 30982 30982 30982 30982 30982 30982
3292 6453 37282 30982 30982 30982 30982 30982 30982 30982 30982 30982
5645 1299 6453 37282 30982 30982 30982 30982 30982 30982 30982 30982 30982
3561 209 6453 37282 30982 30982 30982 30982 30982 30982 30982 30982 30982
29479 50304 1299 6453 37282 30982 30982 30982 30982 30982 30982 30982 30982 30982
63927 41095 37282 30982 30982 30982 30982 30982 30982 30982 30982 30982
206479 34549 3257 6453 37282 30982 30982 30982 30982 30982 30982 30982 30982 30982
45352 2914 6453 37282 30982 30982 30982 30982 30982 30982 30982 30982 30982
46450 2914 6453 37282 30982 30982 30982 30982 30982 30982 30982 30982 30982
40387 23473 6939 37282 30982 30982 30982 30982 30982 30982 30982 30982 30982
5650 3356 6453 37282 30982 30982 30982 30982 30982 30982 30982 30982 30982
286 6453 37282 30982 30982 30982 30982 30982 30982 30982 30982 30982
39351 174 6453 37282 30982 30982 30982 30982 30982 30982 30982 30982 30982
206479 34549 1299 3356 37282 327823
209 3356 37282 327823
3292 3356 37282 327823
45352 3491 6453 37282 327823
46450 2914 3356 37282 327823
40387 174 3356 37282 327823
5645 1299 3356 37282 327823
5650 3356 37282 327823
286 3356 37282 327823
39351 12552 3356 37282 327823
3561 209 6453 37282 327823
29479 50304 1299 6453 37282 327823
3257 3356 37282 327823
209 6453 37282 327823
63927 41095 3356 37282 327823
36351 37282 37269
2500 2914 3356 37282 37373
2516 3356 37282 37373
2500 2914 3356 37282
2516 3356 37282
53828 3257 6453 37282 11355
6939 37282 11355
6082 174 6453 37282 15825
15008 40805 5580 6453 37282 15825
3491 3356 37282 15825
27446 27446 3356 37282 15825
53828 3257 6453 37282 15825
6939 37282 15825
4181 1299 3356 37282 15825
6082 174 6453 37282 37555
3491 3356 37282 37555
27446 27446 3356 37282 37555
6939 37282 37555
15008 40805 5580 3356 37282 37555
15008 40805 5580 6453 37282 37555
27446 27446 2828 6453 37282 37555
4181 1299 6453 37282 37555
6939 37282 37588 37588
4181 1299 3356 37282 37591
3491 3356 37282 37591
6939 37282 37591
15008 40805 5580 3356 37282 37591
27446 27446 3356 37282 37591
6082 174 6453 37282 37591
27446 27446 2828 6453 37282 37591
4181 1299 6453 37282 37591
15008 40805 5580 6453 37282 37591
53828 3257 3356 37282 37587
15008 40805 5580 3356 37282 37587
3491 3356 37282 37587
27446 27446 3356 37282 37587
4181 1299 3356 37282 37587
6939 37282 37587
6082 2914 6453 37282 37587
6939 3356 37282 37587
27446 27446 3356 37282 37018
3491 3356 37282 37018
4181 1299 3356 37282 37018
6082 2914 6453 37282 327845
15008 40805 5580 6453 37282 327845
27446 27446 2828 6453 37282 327845
6939 1299 6453 37282 327845
4181 1299 6453 37282 327845
6082 174 6453 37282 37660
27446 27446 2828 6453 37282 37660
6939 37282 37660
4181 1299 6453 37282 37660
15008 40805 5580 6453 37282 37660
53828 3257 6453 37282 328043
15008 40805 5580 6453 37282 328043
27446 27446 2828 6453 37282 328043
6939 1299 6453 37282 328043
4181 1299 6453 37282 328043
6082 174 6453 37282 37222
6939 37282 37222
15008 40805 5580 6453 37282 37222
4181 1299 6453 37282 37222
27446 27446 2828 6453 37282 37222
27446 27446 2828 6453 37282 327784
15008 40805 5580 6453 37282 327784
6082 174 6453 37282 327784
6939 1299 6453 37282 327784
4181 1299 6453 37282 327784
6082 2914 6453 37282 327843
6939 1299 6453 37282 327843
27446 27446 2828 6453 37282 327843
4181 1299 6453 37282 327843
15008 40805 5580 6453 37282 327843
6082 174 6453 37282 37565
15008 40805 5580 6453 37282 37565
27446 27446 2828 6453 37282 37565
6939 37282 37565
4181 1299 6453 37282 37565
6082 2914 6453 37282 328053
15008 40805 5580 6453 37282 328053
27446 27446 2828 6453 37282 328053
6939 1299 6453 37282 328053
4181 1299 6453 37282 328053
6939 1299 6453 37282 328080
6082 174 6453 37282 328080
27446 27446 2828 6453 37282 328080
15008 40805 1299 6453 37282 328080
4181 1299 6453 37282 328080
6082 2914 6453 37282 37304
6939 37282 37304
15008 40805 5580 6453 37282 37304
27446 27446 2828 6453 37282 37304
4181 174 6453 37282 37304
53828 3257 6453 37282 37304
6082 174 6453 37282 37170
3491 3356 37282 37170
27446 27446 3356 37282 37170
15008 40805 5580 3356 37282 37170
4181 1299 3356 37282 37170
6939 37282 37170
4181 1299 6453 37282 37144 37144
27446 27446 2828 6453 37282 37144 37144
6939 37282 37144 37144
6082 174 6453 37282 37207
27446 27446 2828 6453 37282 37207
4181 1299 6453 37282 37207
6939 37282 37207
15008 40805 1299 6453 37282 37207
27446 27446 2828 6453 37282 37577
6082 2914 6453 37282 37577
15008 40805 5580 6453 37282 37577
4181 1299 6453 37282 37577
27446 27446 2828 6453 37282 37682 37682 37682 37682 37682 37682
6082 2914 6453 37282 37682 37682 37682 37682 37682 37682
15008 40805 5580 6453 37282 37682 37682 37682 37682 37682 37682
53828 3257 6453 37282 37682 37682 37682 37682 37682 37682
6939 1299 6453 37282 37682 37682 37682 37682 37682 37682
4181 1299 6453 37282 37682 37682 37682 37682 37682 37682
6082 174 6453 37282 37682 37682 37682
15008 40805 5580 6453 37282 37682 37682 37682
27446 27446 2828 6453 37282 37682 37682 37682
6939 1299 6453 37282 37682 37682 37682
4181 1299 6453 37282 37682 37682 37682
6082 174 6453 37282 30984
3491 3356 37282 30984
6939 37282 30984
15008 40805 5580 3356 37282 30984
27446 27446 3356 37282 30984
4181 1299 3356 37282 30984
6082 174 6453 37282 37452
27446 27446 2828 6453 37282 37452
15008 40805 1299 6453 37282 37452
6939 37282 37452
4181 1299 6453 37282 37452
6939 37282 37495
15008 40805 5580 6453 37282 37495
27446 27446 3356 37282 37495
4181 1299 3356 37282 37495
6082 174 6453 37282 37058 37058
6939 37282 37058 37058
15008 40805 5580 6453 37282 37058 37058
4181 1299 6453 37282 37058 37058
27446 27446 2828 6453 37282 37058 37058
6082 174 6453 37282 37058 37058 37058 37058 37058
6939 37282 37058 37058 37058 37058 37058
15008 40805 5580 6453 37282 37058 37058 37058 37058 37058
4181 1299 6453 37282 37058 37058 37058 37058 37058
27446 27446 2828 6453 37282 37058 37058 37058 37058 37058
6082 2914 6453 37282 20598 328128
15008 40805 5580 6453 37282 20598 328128
3491 3356 37282 20598 328128
27446 27446 3356 37282 20598 328128
4181 1299 3356 37282 20598 328128
6939 37282 20598 328128
15008 40805 5580 6453 37282 15964 37544
27446 27446 2828 6453 37282 15964 37544
6082 2914 6453 37282 15964 37544
6939 1299 6453 37282 15964 37544
4181 1299 6453 37282 15964 37544
15008 40805 1299 6453 37282 37018
27446 27446 3356 6453 37282 37577
15008 40805 13760 6939 37282 37577
6939 3356 37282 37577
6082 2914 6453 37282 37313
15008 40805 5580 3356 37282 37313
3491 3356 37282 37313
27446 27446 3356 37282 37313
6939 37282 37313
4181 1299 3356 37282 37313
53828 3257 6453 37282 35074
3491 3356 37282 37445
6082 2914 6453 37282 37445
15008 40805 5580 6453 37282 37445
27446 27446 2828 6453 37282 37445
6939 37282 37445
4181 1299 6453 37282 37445
53828 3257 6453 37282 328221
27446 27446 2828 6453 37282 37030 37030 37030 37030 32021
6939 1299 6453 37282 37030 37030 37030 37030 32021
4181 1299 6453 37282 37030 37030 37030 37030 32021
6082 174 6453 37282 37030 37030 37030 37030 32021
15008 40805 5580 6453 37282 37030 37030 37030 37030 32021
6082 2914 6453 37282 37030 37030 37030 37030 32021
27446 27446 2828 6453 37282 37170
15008 40805 5580 6453 37282 37170
6939 1299 6453 37282 37170
4181 1299 6453 37282 37170
8220 3356 37282 328367
37271 3356 37282 328367
41811 3356 37282 328367
13030 1299 6453 37282 328367
8426 6453 37282 328367
5413 3356 37282 328367
39122 3356 37282 328367
58511 3257 6453 37282 328367
2914 3356 37282 328367
34288 9002 6453 37282 328367
14537 3356 37282 328367
6830 6453 37282 328367
13237 2914 3356 37282 328367
6667 3356 37282 328367
6453 37282 328367
41695 174 174 3356 37282 328367
8455 3356 37282 328367
59605 3356 37282 328367
57111 37282 37269 328357 328357 328357 328357
58511 37282 37269 328357 328357 328357 328357
6667 37282 37269 328357 328357 328357 328357
41695 37282 37269 328357 328357 328357 328357
5413 3356 37282 37269 328357 328357 328357 328357
39122 37282 37269 328357 328357 328357 328357
59605 3356 37282 37269 328357 328357 328357 328357
41811 37282 37269 328357 328357 328357 328357
37271 3356 37282 37269 328357 328357 328357 328357
8426 6453 37282 37269 328357 328357 328357 328357
14537 37282 37269 328357 328357 328357 328357
34288 37282 37269 328357 328357 328357 328357
13030 1299 6453 37282 37269 328357 328357 328357 328357
14061 37282 37269 328357 328357 328357 328357
8220 3356 37282 37269 328357 328357 328357 328357
13237 37282 37269 328357 328357 328357 328357
6830 6453 37282 37269 328357 328357 328357 328357
8455 37282 37269 328357 328357 328357 328357
6453 37282 37269 328357 328357 328357 328357
6667 37282 37269 328357
5413 3356 37282 37269 328357
58511 37282 37269 328357
39122 3356 37282 37269 328357
59605 3356 37282 37269 328357
41695 174 174 3356 37282 37269 328357
41811 3356 37282 37269 328357
37271 3356 37282 37269 328357
8426 6453 37282 37269 328357
14537 3356 37282 37269 328357
34288 1299 3356 37282 37269 328357
13030 1299 6453 37282 37269 328357
14061 3356 37282 37269 328357
8220 3356 37282 37269 328357
8455 37282 37269 328357
6830 6453 37282 37269 328357
13237 3257 3356 37282 37269 328357
6453 37282 37269 328357
6667 37282 37682
8220 3356 6453 37282 37682
39122 3356 6453 37282 37682
34288 9002 6453 37282 37682
8426 6453 37282 37682
5413 1299 6453 37282 37682
8455 37282 37682
59605 6453 37282 37682
14537 3356 6453 37282 37682
13237 2914 6453 37282 37682
14061 2914 6453 37282 37682
6453 37282 37682
37271 6453 37282 37682
58511 37282 37682
41811 3356 6453 37282 37682
8426 6453 37282 328305 328305 328305 328305
6453 37282 328305 328305 328305 328305
37271 6453 37282 328276
5413 1299 6453 37282 328276
58511 3257 6453 37282 328276
59605 6453 37282 328276
8426 6453 37282 328276
41811 3356 6453 37282 328276
14537 3356 6453 37282 328276
6667 1299 6453 37282 328276
8220 3356 6453 37282 328276
14061 2914 6453 37282 328276
8455 3257 6453 37282 328276
13237 3257 6453 37282 328276
6453 37282 328276
34288 1299 6453 37282 328276
39122 3356 6453 37282 328276
37271 6453 37282 328276 328276 328276 328276
5413 1299 6453 37282 328276 328276 328276 328276
58511 3257 6453 37282 328276 328276 328276 328276
59605 6453 37282 328276 328276 328276 328276
8426 6453 37282 328276 328276 328276 328276
41811 3356 6453 37282 328276 328276 328276 328276
14537 3356 6453 37282 328276 328276 328276 328276
6667 1299 6453 37282 328276 328276 328276 328276
8455 2914 6453 37282 328276 328276 328276 328276
8220 3356 6453 37282 328276 328276 328276 328276
14061 2914 6453 37282 328276 328276 328276 328276
13237 3257 6453 37282 328276 328276 328276 328276
6453 37282 328276 328276 328276 328276
34288 1299 6453 37282 328276 328276 328276 328276
39122 3356 6453 37282 328276 328276 328276 328276
13237 3257 6453 37282 37682
8220 3320 6453 37282 37682
34288 1299 6453 37282 37682
8220 3356 6453 37282 328261
5413 1299 6453 37282 328261
39122 3356 6453 37282 328261
8426 6453 37282 328261
58511 3257 6453 37282 328261
41811 3356 6453 37282 328261
37271 6453 37282 328261
59605 6453 37282 328261
14537 3356 6453 37282 328261
8455 1299 6453 37282 328261
14061 2914 6453 37282 328261
34288 1299 6453 37282 328261
6667 1299 6453 37282 328261
13237 3257 6453 37282 328261
6453 37282 328261
57111 37282 37577
58511 37282 37577
41811 37282 37577
6453 37282 37577
5413 3356 37282 37577
41695 37282 37577
59605 3356 37282 37577
14061 37282 37577
14537 37282 37577
34288 37282 37577
8455 37282 37577
6667 37282 37577
13237 37282 37577
37271 3356 37282 37577
39122 37282 37577
37474 3741 3356 6453 37282 37577 37648
30844 37282 37577 37648
37474 3741 37282 37690 37690
30844 37282 37690 37690
37474 3741 3356 6453 37282 37690 37690
30844 37282 327721
37474 3741 3356 37282 37714
30844 6453 37282 37714
37474 3741 3356 6453 37282 37340
30844 6453 37282 328252 328252 328252 328252
37474 3741 3356 37282 328252 328252 328252 328252
37474 3741 3356 6453 37282 328252 328252 328252 328252
37474 3741 3356 6453 37282 37567
30844 37282 37567
37474 3741 3356 37282 328212
30844 6453 37282 328212
37474 3741 3356 6453 37282 328189 328189 328189 328189
30844 6453 37282 328189 328189 328189 328189
30844 6453 37282 328261 328185
37474 3741 3356 6453 37282 328261 328185
3277 3267 2603 37282 37472
57463 37282 37472
53767 3257 6453 37282 37472
34224 37282 37472
24441 3491 3491 6453 37282 37472
23673 6939 37282 37472
54728 20130 6939 37282 37472
31019 37282 37472
20912 1267 37282 37472
49788 174 3356 37282 37472
37100 37282 37472
8492 20764 37282 37472
53364 3257 6453 37282 37472
701 3356 37282 37472
7018 6453 37282 37472
3356 37282 37472
852 6453 37282 37472
57866 6453 37282 37472
40191 174 3356 37282 37472
11686 3356 37282 37472
3549 3356 37282 37472
1403 6453 37282 37472
22652 3356 37282 37472
1299 3356 37282 37472
7660 2516 3356 37282 37472
6762 6453 37282 37472
3741 37282 37472
3303 3356 37282 37472
3130 1239 3356 37282 37472
1239 6453 37282 37472
2152 3356 37282 37472
1221 4637 3356 37282 37472
34224 37282 15964
23673 6939 37282 15964
31019 37282 15964
20912 1267 37282 15964
37100 37282 15964
8492 20764 37282 15964
3356 37282 15964
54728 20130 6939 37282 15964
11686 3356 37282 15964
3549 3356 37282 15964
57463 37282 15964
3741 37282 15964
2152 3356 37282 15964
23673 6939 3356 37282 15964
3741 3356 37282 15964
54728 20130 6939 3356 37282 15964
7660 2516 3356 37282 15964
57463 37282
53767 3257 6453 37282
34224 37282
24441 3491 3491 6453 37282
23673 6939 37282
20912 1267 37282
8492 37282
53364 3257 6453 37282
7018 6453 37282
3356 37282
852 6453 37282
57866 6453 37282
40191 174 3356 37282
11686 3356 37282
3549 3356 37282
1403 6453 37282
1299 3356 37282
3130 1239 3356 37282
6762 6453 37282
3741 37282
3303 3356 37282
1239 6453 37282
2152 3356 37282
1221 4637 6453 37282
57463 37282 37194
34224 37282 37194
3741 37282 37194
20912 1267 37282 37194
3130 1239 6453 37282 37194
6762 6453 37282 37194
11686 6461 6453 37282 37194
23673 6939 37282 37194
22652 6453 37282 37194
3549 3356 6453 37282 37194
701 6453 37282 37194
31019 37282 37194
3303 6453 37282 37194
1221 4637 6453 37282 37194
3277 3267 2603 37282 37194
1239 6453 37282 37194
2152 3356 6453 37282 37194
7660 2516 3356 6453 37282 37194
24441 3491 3491 6453 37282 37194
7018 6453 37282 37194
8492 20764 37282 37194
53364 3257 6453 37282 37194
49788 174 6453 37282 37194
37100 37282 37194
1403 6453 37282 37194
54728 20130 6939 37282 37194
53767 3257 6453 37282 37194
40191 174 6453 37282 37194
57866 6453 37282 37194
3356 6453 37282 37194
3277 3267 2603 37282 37398
57463 37282 37398
53767 3257 6453 37282 37398
34224 37282 37398
24441 3491 3491 6453 37282 37398
23673 6939 37282 37398
54728 20130 6939 37282 37398
31019 37282 37398
20912 1267 37282 37398
49788 174 3356 37282 37398
6762 6453 37282 37398
1221 4637 3356 37282 37398
3130 1239 6453 37282 37398
1239 6453 37282 37398
701 3356 37282 37398
3549 3356 37282 37398
2152 3356 37282 37398
22652 3356 37282 37398
7660 2516 3356 37282 37398
7018 6453 37282 37398
1299 3356 37282 37398
57866 6453 37282 37398
53364 3257 6453 37282 37398
3303 3356 37282 37398
3741 37282 37398
1403 6453 37282 37398
40191 174 3356 37282 37398
37100 37282 37398
8492 20764 37282 37398
11686 3356 37282 37398
3356 37282 37398
34224 6453 37282 37398
23673 6939 3356 37282 37398
20912 1267 3356 37282 37398
54728 20130 6939 3356 37282 37398
3741 3356 37282 37398
8492 9002 6453 37282 37398
23673 6939 1299 6453 37282 37398
20912 174 6453 37282 37398
49788 174 6453 37282 37398
1221 4637 6453 37282 37398
701 6453 37282 37398
3549 3356 6453 37282 37398
2152 3356 6453 37282 37398
22652 6453 37282 37398
7660 2516 3356 6453 37282 37398
54728 20130 6939 1299 6453 37282 37398
3303 6453 37282 37398
3741 3356 6453 37282 37398
40191 174 6453 37282 37398
11686 3356 6453 37282 37398
3356 6453 37282 37398
57463 37282 15964 37475
3549 3356 37282 15964 37475
54728 20130 6939 37282 15964 37475
3741 37282 15964 37475
2152 3356 37282 15964 37475
37100 37282 15964 37475
34224 37282 15964 37475
3356 37282 15964 37475
23673 6939 37282 15964 37475
31019 37282 15964 37475
11686 3356 37282 15964 37475
20912 1267 37282 15964 37475
8492 20764 37282 15964 37475
34224 37282 37018
23673 6939 37282 37018
31019 37282 37018
20912 1267 37282 37018
37100 37282 37018
8492 20764 37282 37018
7018 6453 37282 37018
54728 20130 6939 37282 37018
57866 6453 37282 37018
3549 3356 37282 37018
1403 6453 37282 37018
57463 37282 37018
3741 37282 37018
1239 6453 37282 37018
3356 6453 37282 37018
1221 4637 6453 37282 37018
3549 3356 6453 37282 37018
3130 1239 6453 37282 37018
20912 174 6453 37282 37018
11686 6461 6453 37282 37018
701 6453 37282 37018
3277 3267 2603 37282 37018
3741 3356 6453 37282 37018
3303 6453 37282 37018
24441 3491 3491 6453 37282 37018
34224 6453 37282 37018
7660 2516 3356 6453 37282 37018
2152 3356 6453 37282 37018
6762 6453 37282 37018
22652 6453 37282 37018
8492 9002 6453 37282 37018
53767 3257 6453 37282 37018
49788 174 6453 37282 37018
53364 3257 6453 37282 37018
40191 174 6453 37282 37018
53767 3257 6453 37282 327924 37249
24441 3491 3491 6453 37282 327924 37249
7018 6453 37282 327924 37249
852 6453 37282 327924 37249
57866 6453 37282 327924 37249
3549 3356 37282 327924 37249
3277 3267 2603 37282 37296
57463 37282 37296
53767 3257 6453 37282 37296
34224 37282 37296
24441 3491 3491 6453 37282 37296
23673 6939 37282 37296
54728 20130 6939 37282 37296
31019 37282 37296
20912 1267 37282 37296
49788 174 3356 37282 37296
37100 37282 37296
8492 20764 37282 37296
53364 3257 6453 37282 37296
701 3356 37282 37296
7018 6453 37282 37296
3356 37282 37296
852 6453 37282 37296
57866 6453 37282 37296
40191 174 3356 37282 37296
11686 3356 37282 37296
3549 3356 37282 37296
1403 6453 37282 37296
3303 3356 37282 37296
22652 3356 37282 37296
6762 6453 37282 37296
2152 3356 37282 37296
3130 1239 6453 37282 37296
1239 6453 37282 37296
3741 37282 37296
7660 2516 3356 37282 37296
1221 4637 3356 37282 37296
1299 3356 37282 37296
24482 37282 11355
8220 6453 37282 11355
18106 6939 37282 11355
63956 2914 6453 37282 11355
38880 37282 15825
24482 37282 15825
63956 2914 6453 37282 15825
17639 6453 37282 15825
8220 6453 37282 15825
18106 6939 37282 15825
38880 37282 37555
17639 6453 37282 37555
24482 37282 37555
63956 2914 6453 37282 37555
18106 6939 37282 37555
8220 6453 37282 37555
14061 6453 37282 37588 37588
24482 37282 37588 37588
17639 6453 37282 37588 37588
18106 6939 37282 37588 37588
8220 6453 37282 37588 37588
38880 37282 37591
17639 6453 37282 37591
63956 3491 6453 37282 37591
24482 37282 37591
18106 6939 37282 37591
8220 6453 37282 37591
63956 2914 6453 37282 37591
17639 6453 37282 37587
14061 6453 37282 37587
24482 37282 37587
63956 3491 6453 37282 37587
18106 6939 37282 37587
8220 6453 37282 37587
38880 37282 37587
18106 2914 3356 37282 37587
17639 6453 37282 327845
63956 2914 6453 37282 327845
24482 6453 37282 327845
18106 2914 6453 37282 327845
8220 6453 37282 327845
17639 6453 37282 37660
24482 37282 37660
63956 2914 6453 37282 37660
18106 6939 37282 37660
8220 6453 37282 37660
17639 6453 37282 327729
24482 6453 37282 327729
63956 2914 6453 37282 327729
8220 6453 37282 327729
18106 2914 6453 37282 327729
17639 6453 37282 328043
63956 2914 6453 37282 328043
18106 2914 6453 37282 328043
8220 6453 37282 328043
17639 6453 37282 37222
63956 2914 6453 37282 37222
24482 37282 37222
18106 6939 37282 37222
8220 6453 37282 37222
8220 6453 37282 327784
24482 6453 37282 327784
18106 2914 6453 37282 327784
63956 2914 6453 37282 327784
17639 6453 37282 327784
8220 6453 37282 327843
18106 2914 6453 37282 327843
17639 6453 37282 327843
24482 6453 37282 327843
63956 2914 6453 37282 327843
17639 6453 37282 37565
24482 37282 37565
63956 2914 6453 37282 37565
18106 6939 37282 37565
8220 6453 37282 37565
24482 37282 33780 33780 33780
8220 6453 37282 33780 33780 33780
17639 6453 37282 328053
63956 2914 6453 37282 328053
24482 6453 37282 328053
18106 4657 6453 37282 328053
8220 6453 37282 328053
8220 6453 37282 328080
24482 6453 37282 328080
17639 6453 37282 328080
63956 2914 6453 37282 328080
18106 4657 6453 37282 328080
17639 6453 37282 37304
63956 2914 6453 37282 37304
24482 37282 37304
18106 6939 37282 37304
8220 6453 37282 37304
24482 6453 37282 37304
18106 2914 6453 37282 37304
24482 37282 37328
3491 6453 37282 37328
24482 37282 37577 328245
18106 2914 6453 37282 37577 328245
17639 6453 37282 37577 328245
17639 6453 37282 327869
18106 2914 6453 37282 327869
38880 37282 37170
17639 6453 37282 37170
63956 2914 6453 37282 37170
24482 37282 37170
8220 6453 37282 37170
18106 6939 37282 37170
17639 6453 37282 37144 37144
24482 37282 37144 37144
63956 2914 6453 37282 37144 37144
18106 6939 37282 37144 37144
8220 6453 37282 37144 37144
8220 6453 37282 37207
17639 6453 37282 37207
24482 37282 37207
63956 2914 6453 37282 37207
18106 6939 37282 37207
63956 2914 6453 37282 37577
18106 2914 6453 37282 37682 37682 37682 37682 37682 37682
24482 37282 37682 37682 37682 37682 37682 37682
8220 6453 37282 37682 37682 37682 37682 37682 37682
17639 6453 37282 37682 37682 37682 37682 37682 37682
63956 2914 6453 37282 37682 37682 37682 37682 37682 37682
17639 6453 37282 37682 37682 37682
24482 37282 37682 37682 37682
63956 2914 6453 37282 37682 37682 37682
18106 2914 6453 37282 37682 37682 37682
8220 6453 37282 37682 37682 37682
38880 37282 30984
17639 6453 37282 30984
14061 6453 37282 30984
24482 37282 30984
63956 3491 6453 37282 30984
18106 6939 37282 30984
8220 6453 37282 30984
8220 6453 37282 37452
17639 6453 37282 37452
63956 2914 6453 37282 37452
24482 37282 37452
18106 6939 37282 37452
17639 6453 37282 37495
24482 37282 37495
18106 6939 37282 37495
63956 1299 3356 37282 37495
8220 6453 37282 37495
38880 37282 37495
17639 6453 37282 37058 37058
63956 2914 6453 37282 37058 37058
24482 37282 37058 37058
18106 6939 37282 37058 37058
8220 6453 37282 37058 37058
17639 6453 37282 37058 37058 37058 37058 37058
63956 2914 6453 37282 37058 37058 37058 37058 37058
24482 37282 37058 37058 37058 37058 37058
18106 6939 37282 37058 37058 37058 37058 37058
8220 6453 37282 37058 37058 37058 37058 37058
38880 37282 20598 328128
63956 2914 6453 37282 20598 328128
17639 6453 37282 20598 328128
8220 6453 37282 20598 328128
24482 37282 20598 328128
18106 6939 37282 20598 328128
18106 2914 6453 37282 35074
63956 3491 6453 37282 37088
18106 2914 6453 37282 15964 37544
8220 6453 37282 15964 37544
17639 6453 37282 15964 37544
63956 2914 6453 37282 15964 37544
24482 37282 15964 37544
18106 2914 6453 37282 37577
38880 37282 37313
17639 6453 37282 37313
14061 6453 37282 37313
63956 3491 6453 37282 37313
24482 37282 37313
18106 6939 37282 37313
8220 6453 37282 37313
17639 6453 37282 37445
24482 37282 37445
18106 2914 3356 37282 37445
38880 37282 37445
63956 2914 6453 37282 37445
18106 6939 37282 37445
8220 6453 37282 37445
63956 2914 6453 37282 328221
24482 6453 37282 328221
18106 4657 6453 37282 328221
8220 6453 37282 328221
52720 3549 3356 37282 328367
264268 4230 3356 37282 328367
52888 1251 20080 6762 6453 37282 328367
262757 4230 3356 37282 328367
1916 2914 6453 37282 328367
28571 1251 20080 6762 6453 37282 328367
53013 3549 3356 37282 328367
28329 3257 3356 37282 328367
28329 3549 3356 37282 328367
52863 1299 3356 37282 328367
52720 37468 37282 37269 328357 328357 328357 328357
262757 4230 3356 37282 37269 328357 328357 328357 328357
28329 3257 3356 37282 37269 328357 328357 328357 328357
28329 3549 3356 37282 37269 328357 328357 328357 328357
28571 1251 20080 6762 6453 37282 37269 328357 328357 328357 328357
264268 4230 3356 37282 37269 328357 328357 328357 328357
52863 52320 37282 37269 328357 328357 328357 328357
52888 1251 20080 6762 6453 37282 37269 328357 328357 328357 328357
1916 2914 6453 37282 37269 328357 328357 328357 328357
53013 3549 3356 37282 37269 328357 328357 328357 328357
52720 3549 3356 37282 37269 328357
262757 4230 3356 37282 37269 328357
28329 3257 3356 37282 37269 328357
28329 3549 3356 37282 37269 328357
28571 1251 20080 6762 6453 37282 37269 328357
264268 4230 3356 37282 37269 328357
52863 1299 3356 37282 37269 328357
52888 1251 20080 6762 6453 37282 37269 328357
1916 2914 6453 37282 37269 328357
53013 3549 3356 37282 37269 328357
52720 37468 6453 37282 37682
264268 4230 6453 37282 37682
52888 1251 20080 6762 6453 37282 37682
262757 4230 6453 37282 37682
1916 2914 6453 37282 37682
28571 1251 20080 6762 6453 37282 37682
28329 3257 6453 37282 37682
53013 6762 6453 37282 37682
52863 1299 6453 37282 37682
28329 3257 6453 37282 328276
1916 2914 6453 37282 328276
28571 1251 20080 6762 6453 37282 328276
52888 1251 20080 6762 6453 37282 328276
52720 37468 6453 37282 328276
52863 1299 6453 37282 328276
264268 4230 6453 37282 328276
262757 4230 6453 37282 328276
53013 6762 6453 37282 328276
52720 37468 6453 37282 328276 328276 328276 328276
28329 3257 6453 37282 328276 328276 328276 328276
1916 2914 6453 37282 328276 328276 328276 328276
28571 1251 20080 6762 6453 37282 328276 328276 328276 328276
52888 1251 20080 6762 6453 37282 328276 328276 328276 328276
52863 1299 6453 37282 328276 328276 328276 328276
264268 4230 6453 37282 328276 328276 328276 328276
262757 4230 6453 37282 328276 328276 328276 328276
53013 6762 6453 37282 328276 328276 328276 328276
52720 37468 6453 37282 328261
264268 4230 6453 37282 328261
52888 1251 20080 6762 6453 37282 328261
262757 4230 6453 37282 328261
28329 3257 6453 37282 328261
28571 1251 20080 6762 6453 37282 328261
52863 1299 6453 37282 328261
1916 2914 6453 37282 328261
53013 6762 6453 37282 328261
52888 1251 20080 6762 3356 37282 37577
52720 37468 37282 37577
262757 4230 3356 37282 37577
28329 3549 3356 37282 37577
28329 3257 3356 37282 37577
264268 4230 3356 37282 37577
53013 3549 3356 37282 37577
52863 52320 37282 37577
28571 1251 20080 6762 3356 37282 37577
1916 2914 3356 37282 37577
52720 37468 37282 37269
264268 4230 3356 37282 37269
52888 1251 20080 6762 3356 37282 37269
262757 4230 3356 37282 37269
28329 3549 3356 37282 37269
28571 1251 20080 6762 3356 37282 37269
53013 3549 3356 37282 37269
52863 52320 37282 37269
41095 37282 11355
2914 6453 37282 11355
11666 3257 6453 37282 11355
11039 6461 6453 37282 11355
3257 6453 37282 11355
8220 1299 3356 37282 15825
19151 2914 6453 37282 15825
11666 3356 37282 15825
5769 6453 37282 15825
41095 37282 15825
6079 3356 37282 15825
2914 6453 37282 15825
11039 6461 3356 37282 15825
3257 6453 37282 15825
6830 3356 37282 15825
11666 3356 37282 37555
6079 3356 37282 37555
6830 3356 37282 37555
5769 6453 37282 37555
3257 6453 37282 37555
2914 6453 37282 37555
8220 1299 6453 37282 37555
11666 3257 6453 37282 37555
6830 6453 37282 37555
11039 6461 6453 37282 37555
6079 1299 6453 37282 37555
41095 37282 37555
19151 2914 6453 37282 37588 37588
2914 6453 37282 37588 37588
5769 6453 37282 37588 37588
8220 1299 3356 37282 37591
11666 3356 37282 37591
2914 6453 37282 37591
6830 3356 37282 37591
3257 6453 37282 37591
11039 6461 3356 37282 37591
41095 37282 37591
6079 3356 37282 37591
5769 6453 37282 37591
8220 1299 6453 37282 37591
11666 3257 6453 37282 37591
6830 6453 37282 37591
11039 6461 6453 37282 37591
6079 1299 6453 37282 37591
8220 1299 3356 37282 37587
6830 3356 37282 37587
3257 6453 37282 37587
11039 6461 3356 37282 37587
5769 6453 37282 37587
6079 3356 37282 37587
41095 37282 37587
19151 2914 6453 37282 37587
11666 3356 37282 37587
2914 6453 37282 37587
8220 1299 3356 37282 37018
6079 3356 37282 37018
11666 3356 37282 37018
11039 6461 3356 37282 37018
6830 3356 37282 37018
8220 1299 6453 37282 327845
19151 174 6453 37282 327845
11666 3257 6453 37282 327845
6079 1299 6453 37282 327845
6830 6453 37282 327845
2914 6453 37282 327845
3257 6453 37282 327845
11039 6461 6453 37282 327845
5769 6453 37282 327845
41095 3356 6453 37282 327845
8220 1299 6453 37282 37660
11666 3257 6453 37282 37660
6830 6453 37282 37660
3257 6453 37282 37660
11039 6461 6453 37282 37660
5769 6453 37282 37660
6079 1299 6453 37282 37660
2914 6453 37282 37660
41095 37282 37660
19151 2914 6453 37282 327729
5769 6453 37282 327729
2914 6453 37282 327729
8220 1299 6453 37282 328043
11666 3257 6453 37282 328043
5769 6453 37282 328043
6830 6453 37282 328043
3257 6453 37282 328043
11039 6461 6453 37282 328043
6079 3257 6453 37282 328043
2914 6453 37282 328043
8220 1299 6453 37282 37222
11666 3257 6453 37282 37222
6830 6453 37282 37222
3257 6453 37282 37222
11039 6461 6453 37282 37222
6079 1299 6453 37282 37222
5769 6453 37282 37222
2914 6453 37282 37222
41095 37282 37222
11666 3257 6453 37282 327784
41095 3356 6453 37282 327784
2914 6453 37282 327784
3257 6453 37282 327784
6830 6453 37282 327784
19151 174 6453 37282 327784
6079 1299 6453 37282 327784
8220 1299 6453 37282 327784
5769 6453 37282 327784
11039 6461 6453 37282 327784
8220 1299 6453 37282 327843
19151 174 6453 37282 327843
11666 3257 6453 37282 327843
5769 6453 37282 327843
41095 3356 6453 37282 327843
6079 1299 6453 37282 327843
2914 6453 37282 327843
3257 6453 37282 327843
6830 6453 37282 327843
11039 6461 6453 37282 327843
8220 1299 6453 37282 37565
11666 3257 6453 37282 37565
6830 6453 37282 37565
3257 6453 37282 37565
11039 6461 6453 37282 37565
6079 1299 6453 37282 37565
2914 6453 37282 37565
5769 6453 37282 37565
41095 37282 37565
41095 37282 33780 33780 33780
8220 1299 6453 37282 328053
11666 3257 6453 37282 328053
6830 6453 37282 328053
3257 6453 37282 328053
11039 6461 6453 37282 328053
6079 3356 6453 37282 328053
5769 6453 37282 328053
2914 6453 37282 328053
41095 3356 6453 37282 328053
11666 3257 6453 37282 328080
41095 3356 6453 37282 328080
8220 1299 6453 37282 328080
2914 6453 37282 328080
6830 6453 37282 328080
3257 6453 37282 328080
11039 6461 6453 37282 328080
19151 174 6453 37282 328080
6079 3257 6453 37282 328080
5769 6453 37282 328080
11666 3257 6453 37282 37304
6830 6453 37282 37304
3257 6453 37282 37304
11039 6461 6453 37282 37304
2914 6453 37282 37304
5769 6453 37282 37304
6079 3356 6453 37282 37304
19151 174 6453 37282 37304
3257 6453 37282 37328
2914 6453 37282 37577 328245
6830 6453 37282 37577 328245
6830 6453 37282 327869
2914 6453 37282 327869
8220 1299 3356 37282 37170
11666 3356 37282 37170
5769 6453 37282 37170
6079 3356 37282 37170
6830 3356 37282 37170
3257 6453 37282 37170
11039 6461 3356 37282 37170
2914 6453 37282 37170
41095 37282 37170
8220 1299 6453 37282 37144 37144
11666 3257 6453 37282 37144 37144
6830 6453 37282 37144 37144
6079 3257 6453 37282 37144 37144
3257 6453 37282 37144 37144
5769 6453 37282 37144 37144
11039 6461 6453 37282 37144 37144
2914 6453 37282 37144 37144
41095 37282 37144 37144
11666 3257 6453 37282 37207
8220 1299 6453 37282 37207
2914 6453 37282 37207
6830 6453 37282 37207
3257 6453 37282 37207
19151 174 6453 37282 37207
5769 6453 37282 37207
11039 6461 6453 37282 37207
6079 3257 6453 37282 37207
41095 37282 37207
11666 3257 6453 37282 37577
6830 6453 37282 37577
2914 6453 37282 37577
8220 1299 6453 37282 37577
3257 6453 37282 37577
6079 3257 6453 37282 37577
5769 6453 37282 37577
11039 6461 6453 37282 37577
41095 37282 37682 37682 37682 37682 37682 37682
8220 1299 6453 37282 37682 37682 37682 37682 37682 37682
6079 3257 6453 37282 37682 37682 37682 37682 37682 37682
5769 6453 37282 37682 37682 37682 37682 37682 37682
3257 6453 37282 37682 37682 37682 37682 37682 37682
11039 6461 6453 37282 37682 37682 37682 37682 37682 37682
2914 6453 37282 37682 37682 37682 37682 37682 37682
11666 3257 6453 37282 37682 37682 37682 37682 37682 37682
6830 6453 37282 37682 37682 37682 37682 37682 37682
8220 1299 6453 37282 37682 37682 37682
11666 3257 6453 37282 37682 37682 37682
6830 6453 37282 37682 37682 37682
6079 3257 6453 37282 37682 37682 37682
5769 6453 37282 37682 37682 37682
3257 6453 37282 37682 37682 37682
2914 6453 37282 37682 37682 37682
11039 6461 6453 37282 37682 37682 37682
41095 37282 37682 37682 37682
8220 1299 3356 37282 30984
19151 2914 6453 37282 30984
11666 3356 37282 30984
2914 6453 37282 30984
6830 3356 37282 30984
11039 6461 3356 37282 30984
41095 37282 30984
3257 6453 37282 30984
6079 3356 37282 30984
5769 6453 37282 30984
11666 3257 6453 37282 37452
8220 1299 6453 37282 37452
2914 6453 37282 37452
6830 6453 37282 37452
3257 6453 37282 37452
19151 174 6453 37282 37452
5769 6453 37282 37452
11039 6461 6453 37282 37452
6079 3257 6453 37282 37452
41095 37282 37452
8220 1299 3356 37282 37495
6079 3356 37282 37495
6830 3356 37282 37495
5769 6453 37282 37495
11039 6461 3356 37282 37495
3257 6453 37282 37495
41095 37282 37495
8220 1299 6453 37282 37058 37058
11666 3257 6453 37282 37058 37058
2914 6453 37282 37058 37058
5769 6453 37282 37058 37058
6079 1299 6453 37282 37058 37058
6830 6453 37282 37058 37058
11039 6461 6453 37282 37058 37058
3257 6453 37282 37058 37058
41095 37282 37058 37058
8220 1299 6453 37282 37058 37058 37058 37058 37058
11666 3257 6453 37282 37058 37058 37058 37058 37058
2914 6453 37282 37058 37058 37058 37058 37058
6079 1299 6453 37282 37058 37058 37058 37058 37058
6830 6453 37282 37058 37058 37058 37058 37058
11039 6461 6453 37282 37058 37058 37058 37058 37058
3257 6453 37282 37058 37058 37058 37058 37058
5769 6453 37282 37058 37058 37058 37058 37058
41095 37282 37058 37058 37058 37058 37058
8220 1299 3356 37282 20598 328128
19151 2914 6453 37282 20598 328128
11666 3356 37282 20598 328128
5769 6453 37282 20598 328128
6079 3356 37282 20598 328128
41095 37282 20598 328128
2914 6453 37282 20598 328128
3257 6453 37282 20598 328128
11039 6461 3356 37282 20598 328128
6830 3356 37282 20598 328128
41095 37282 35074
6079 1299 6453 37282 15964
19151 174 6453 37282 15964
11666 3257 6453 37282 15964 37544
41095 37282 15964 37544
6079 3257 6453 37282 15964 37544
5769 6453 37282 15964 37544
8220 1299 6453 37282 15964 37544
2914 6453 37282 15964 37544
11039 6461 6453 37282 15964 37544
3257 6453 37282 15964 37544
6830 6453 37282 15964 37544
11666 3356 6453 37282 37577
8220 1299 3356 37282 37313
19151 2914 6453 37282 37313
11666 3356 37282 37313
5769 6453 37282 37313
6830 3356 37282 37313
11039 6461 3356 37282 37313
3257 6453 37282 37313
6079 3356 37282 37313
2914 6453 37282 37313
41095 37282 37313
6830 3356 37282 37445
2914 6453 37282 37445
8220 1299 6453 37282 37445
11666 3257 6453 37282 37445
6830 6453 37282 37445
11039 6461 6453 37282 37445
3257 6453 37282 37445
6079 1299 6453 37282 37445
5769 6453 37282 37445
41095 37282 37445
11666 3257 6453 37282 328221
11039 6461 6453 37282 328221
3257 6453 37282 328221
11666 3257 6453 37282 37030 37030 37030 37030 32021
41095 37282 37030 37030 37030 37030 32021
8220 1299 6453 37282 37030 37030 37030 37030 32021
2914 6453 37282 37030 37030 37030 37030 32021
3257 6453 37282 37030 37030 37030 37030 32021
6830 6453 37282 37030 37030 37030 37030 32021
6079 3257 6453 37282 37030 37030 37030 37030 32021
5769 6453 37282 37030 37030 37030 37030 32021
11039 6461 6453 37282 37030 37030 37030 37030 32021
1351 6939 3356 37282 328367
38726 6453 37282 328367
3267 3356 37282 328367
204028 6830 6453 37282 328367
38883 4826 15412 6453 37282 328367
38726 9957 4637 6453 37282 328367
36236 2914 6453 37282 328367
63956 4637 6453 37282 328367
19754 1299 3356 37282 328367
24516 1221 4637 3356 37282 328367
45177 3356 37282 328367
59469 1299 3356 37282 328367
1299 6453 37282 328367
58511 1299 3356 37282 328367
48285 16150 12552 3356 37282 328367
63956 174 6453 37282 328367
59715 3269 6762 3356 37282 328367
2518 6453 37282 328367
48526 3356 37282 328367
42541 3356 37282 328367
1351 6939 37282 37269 328357 328357 328357 328357
24516 1221 4637 3356 37282 37269 328357 328357 328357 328357
45177 3356 37282 37269 328357 328357 328357 328357
48285 16150 12552 3356 37282 37269 328357 328357 328357 328357
36236 37282 37269 328357 328357 328357 328357
48526 37282 37269 328357 328357 328357 328357
59715 3269 6762 3356 37282 37269 328357 328357 328357 328357
204028 6830 6453 37282 37269 328357 328357 328357 328357
2914 3356 37282 37269 328357 328357 328357 328357
38883 4826 6939 37282 37269 328357 328357 328357 328357
38726 9957 4766 37282 37269 328357 328357 328357 328357
59469 1299 3356 37282 37269 328357 328357 328357 328357
3267 3356 37282 37269 328357 328357 328357 328357
38726 6453 37282 37269 328357 328357 328357 328357
1299 6453 37282 37269 328357 328357 328357 328357
2518 6453 37282 37269 328357 328357 328357 328357
42541 3356 37282 37269 328357 328357 328357 328357
19754 1299 3356 37282 37269 328357 328357 328357 328357
63956 1299 6453 37282 37269 328357 328357 328357 328357
1351 6939 3356 37282 37269 328357
24516 1221 4637 3356 37282 37269 328357
48285 16150 12552 3356 37282 37269 328357
36236 24482 37282 37269 328357
48526 37282 37269 328357
59715 3269 6762 3356 37282 37269 328357
204028 6830 6453 37282 37269 328357
2914 3356 37282 37269 328357
38883 4826 15412 6453 37282 37269 328357
45177 3356 37282 37269 328357
38726 6453 37282 37269 328357
59469 1299 3356 37282 37269 328357
3267 3356 37282 37269 328357
1299 6453 37282 37269 328357
38726 9957 4766 37282 37269 328357
42541 3356 37282 37269 328357
19754 1299 3356 37282 37269 328357
2518 6453 37282 37269 328357
63956 1299 6453 37282 37269 328357
1351 6939 1299 6453 37282 37682
38726 6453 37282 37682
3267 2603 37282 37682
204028 6830 6453 37282 37682
38883 4826 15412 6453 37282 37682
19754 1299 6453 37282 37682
59715 3269 6762 6453 37282 37682
24516 1221 4637 6453 37282 37682
38726 9957 4637 6453 37282 37682
36236 24482 37282 37682
45177 3356 6453 37282 37682
59469 1299 6453 37282 37682
1299 6453 37282 37682
48285 16150 12552 1299 6453 37282 37682
63956 174 6453 37282 37682
2518 6453 37282 37682
48526 37282 37682
42541 3356 6453 37282 37682
1351 6939 1299 6453 37282 328276
48285 16150 12552 1299 6453 37282 328276
59715 3269 6762 6453 37282 328276
36236 24482 6453 37282 328276
204028 6830 6453 37282 328276
48526 6453 37282 328276
58511 1299 6453 37282 328276
38726 6453 37282 328276
3267 1299 6453 37282 328276
59469 1299 6453 37282 328276
1299 6453 37282 328276
2518 6453 37282 328276
63956 1299 6453 37282 328276
19754 1299 6453 37282 328276
42541 3356 6453 37282 328276
38883 4826 15412 6453 37282 328276
45177 3356 6453 37282 328276
24516 1221 4637 6453 37282 328276
38726 9957 3491 6453 37282 328276
1351 6939 1299 6453 37282 328276 328276 328276 328276
48285 16150 12552 1299 6453 37282 328276 328276 328276 328276
59715 3269 6762 6453 37282 328276 328276 328276 328276
36236 24482 6453 37282 328276 328276 328276 328276
48526 6453 37282 328276 328276 328276 328276
204028 6830 6453 37282 328276 328276 328276 328276
58511 1299 6453 37282 328276 328276 328276 328276
38726 6453 37282 328276 328276 328276 328276
3267 1299 6453 37282 328276 328276 328276 328276
59469 1299 6453 37282 328276 328276 328276 328276
1299 6453 37282 328276 328276 328276 328276
2518 6453 37282 328276 328276 328276 328276
63956 1299 6453 37282 328276 328276 328276 328276
19754 1299 6453 37282 328276 328276 328276 328276
42541 3356 6453 37282 328276 328276 328276 328276
38883 4826 15412 6453 37282 328276 328276 328276 328276
45177 3356 6453 37282 328276 328276 328276 328276
24516 1221 4637 6453 37282 328276 328276 328276 328276
38726 9957 3491 6453 37282 328276 328276 328276 328276
63956 1299 6453 37282 37682
38726 9957 3491 6453 37282 37682
1351 6939 1299 6453 37282 328261
38726 6453 37282 328261
3267 174 6453 37282 328261
204028 6830 6453 37282 328261
38883 4826 15412 6453 37282 328261
59715 3269 6762 6453 37282 328261
42541 3356 6453 37282 328261
38726 9957 4637 6453 37282 328261
24516 1221 4637 6453 37282 328261
36236 24482 6453 37282 328261
19754 1299 6453 37282 328261
59469 1299 6453 37282 328261
45177 3356 6453 37282 328261
1299 6453 37282 328261
48285 16150 12552 1299 6453 37282 328261
63956 1299 6453 37282 328261
58511 1299 6453 37282 328261
2518 6453 37282 328261
48526 6453 37282 328261
59715 3269 6762 3356 37282 37577
38883 4826 6939 37282 37577
45177 3356 37282 37577
48285 16150 12552 3356 37282 37577
1299 3356 37282 37577
3267 3356 37282 37577
36236 2914 3356 37282 37577
48526 37282 37577
204028 6830 3356 37282 37577
24516 1221 4637 3356 37282 37577
42541 3356 37282 37577
19754 1299 3356 37282 37577
59469 1299 3356 37282 37577
38726 9957 4766 37282 37577
63956 174 3356 37282 37577
38726 6939 37282 37577
2518 6453 37282 37577
36351 3356 6453 37282 37577 37648
19151 209 6453 37282 37577 37648
14361 3257 6453 37282 37690 37690
36351 7018 6453 37282 37690 37690
19151 209 6453 37282 37690 37690
7575 2914 6453 37282 37690 37690
36351 3356 6453 37282 30982 30982 30982 30982 30982 30982 30982 30982 30982
7575 6461 6453 37282 30982 30982 30982 30982 30982 30982 30982 30982 30982
19151 174 3356 37282 15964
36351 6461 6453 37282 15964
14361 3257 3356 37282 37714
7575 2914 3356 37282 37714
36351 3356 37282 37714
7575 6461 6453 37282 37340
36351 7018 6453 37282 37340
7575 2914 6453 37282 37340
14361 3257 6453 37282 328252 328252 328252 328252
19151 209 6453 37282 328252 328252 328252 328252
7575 2914 3356 37282 328252 328252 328252 328252
36351 3356 37282 328252 328252 328252 328252
7575 2914 6453 37282 37567
19151 209 6453 37282 37567
36351 6461 6453 37282 37567
14361 3257 6453 37282 37567
19151 209 6453 37282 328212
14361 3257 6453 37282 328212
7575 2914 3356 37282 328212
36351 3356 37282 328212
14361 3257 6453 37282 328189 328189 328189 328189
7575 2914 6453 37282 328189 328189 328189 328189
36351 6461 6453 37282 328189 328189 328189 328189
19151 209 6453 37282 328189 328189 328189 328189
19151 209 6453 37282 328261 328185
14361 3257 6453 37282 328261 328185
7575 2914 6453 37282 328261 328185
36351 6461 6453 37282 328261 328185
14361 3257 6453 37282 37347 37347 37347 37347 37347
19151 209 6453 37282 37347 37347 37347 37347 37347
7575 2914 6453 37282 37347 37347 37347 37347 37347
36351 6461 6453 37282 37347 37347 37347 37347 37347
7575 6461 6453 37282 37347 37347
14361 37662 327952 3356 6453 37282 327924
7575 2914 6453 37282 327924
36351 6461 6453 37282 327924
36351 7018 6453 37282 37682
19151 209 6453 37282 327985
14361 3257 6453 37282 327985
36351 6461 6453 37282 327985
7575 2914 6453 37282 327985
19151 209 6453 37282 327803
14361 3257 6453 37282 327803
7575 2914 3356 37282 327803
36351 3356 37282 327803
14361 3257 6453 37282 327898
7575 2914 6453 37282 327898
36351 6461 6453 37282 327898
14361 3257 6453 37282 13335
36351 3356 37282 13335
7575 2914 3356 37282 13335
6082 6939 3356 37282 37495
6939 3356 37282 37495
4181 26548 174 3356 37282 37495
6082 6939 3356 37282 13335
4181 26548 174 3356 37282 13335
6082 6939 37282 37373
4181 26548 174 3356 37282 37373
6082 6939 37282
4181 26548 174 3356 37282
57111 37282 37269
41695 37282 37269
59605 3356 37282 37269
41811 37282 37269
14537 37282 37269
14061 37282 37269
13237 37282 37269
39122 37282 37269
34288 37282 37269
37271 3356 37282 37269
30844 37282 37347 37347 37347 37347 37347
37474 3741 3356 6453 37282 37347 37347 37347 37347 37347
32653 37662 327952 3356 6453 37282 327924
37105 37662 327952 3356 6453 37282 327924
30844 37662 327952 3356 6453 37282 327924
37474 3741 3356 6453 37282 327924
37474 3741 3356 6453 37282 327985
30844 6453 37282 327985
37474 3741 3356 37282 327803
30844 6453 37282 327803
30844 6453 37282 327898
37474 3741 3356 6453 37282 327898
37474 3741 3356 37282 13335
30844 6453 37282 13335
3277 3267 2603 37282 37347 37347
53767 3257 6453 37282 37347 37347
34224 6453 37282 37347 37347
24441 3491 3491 6453 37282 37347 37347
23673 6939 37282 37347 37347
31019 37282 37347 37347
20912 174 6453 37282 37347 37347
49788 174 6453 37282 37347 37347
37100 37282 37347 37347
8492 9002 6453 37282 37347 37347
53364 3257 6453 37282 37347 37347
701 6453 37282 37347 37347
7018 6453 37282 37347 37347
3356 6453 37282 37347 37347
54728 20130 6939 37282 37347 37347
57866 6453 37282 37347 37347
40191 174 6453 37282 37347 37347
11686 3356 6453 37282 37347 37347
3549 3356 6453 37282 37347 37347
1403 6453 37282 37347 37347
3130 1239 6453 37282 37347 37347
3303 6453 37282 37347 37347
3741 3356 6453 37282 37347 37347
22652 6453 37282 37347 37347
1221 4637 6453 37282 37347 37347
2152 3356 6453 37282 37347 37347
6762 6453 37282 37347 37347
1239 6453 37282 37347 37347
7660 2516 3356 6453 37282 37347 37347
57463 37282 37373
3277 3267 2603 37282 37373
53767 3257 6453 37282 37373
34224 37282 37373
24441 3491 3491 6453 37282 37373
23673 6939 37282 37373
20912 1267 37282 37373
49788 174 3356 37282 37373
3303 3356 37282 37373
3741 37282 37373
2152 3356 37282 37373
1239 6453 37282 37373
3549 3356 37282 37373
3130 1239 6453 37282 37373
6762 6453 37282 37373
1221 4637 3356 37282 37373
11686 3356 37282 37373
53364 3257 6453 37282 37373
40191 174 3356 37282 37373
1299 3356 37282 37373
7018 6453 37282 37373
8492 20764 37282 37373
57866 6453 37282 37373
1403 6453 37282 37373
3356 37282 37373
34224 6453 37282 37373
23673 6939 1299 6453 37282 37373
20912 174 6453 37282 37373
49788 174 6453 37282 37373
3303 6453 37282 37373
22652 6453 37282 37373
3741 3356 6453 37282 37373
2152 3356 6453 37282 37373
3549 3356 6453 37282 37373
701 6453 37282 37373
1221 4637 6453 37282 37373
11686 6461 6453 37282 37373
7660 2516 3356 6453 37282 37373
8492 9002 6453 37282 37373
40191 174 6453 37282 37373
54728 20130 6939 1299 6453 37282 37373
3356 6453 37282 37373
3741 174 6453 37282 37407
3549 3356 6453 37282 37407
3130 1239 6453 37282 37407
3277 3267 2603 37282 37407
2152 3356 6453 37282 37407
701 6453 37282 37407
1239 6453 37282 37407
7018 6453 37282 37407
49788 174 6453 37282 37407
37100 37282 37407
53767 3257 6453 37282 37407
1403 6453 37282 37407
53364 3257 6453 37282 37407
40191 174 6453 37282 37407
57866 6453 37282 37407
34224 6453 37282 37407
24441 3491 3491 6453 37282 37407
23673 6939 37282 37407
31019 37282 37407
20912 174 6453 37282 37407
6762 6453 37282 37407
22652 6453 37282 37407
54728 20130 6939 37282 37407
8492 9002 6453 37282 37407
3303 6453 37282 37407
1221 4637 6453 37282 37407
7660 2516 3356 6453 37282 37407
11686 3356 6453 37282 37407
3356 6453 37282 37407
3549 3356 37282 15964 37034
6762 6453 37282 15964 37034
1239 6453 37282 15964 37034
22652 3356 37282 15964 37034
3130 1239 6453 37282 15964 37034
7018 6453 37282 15964 37034
49788 12552 3356 37282 15964 37034
1403 6453 37282 15964 37034
54728 20130 6939 3356 37282 15964 37034
53364 3257 6453 37282 15964 37034
1299 3356 37282 15964 37034
37100 37282 15964 37034
57866 6453 37282 15964 37034
3303 3356 37282 15964 37034
2152 3356 37282 15964 37034
3277 3267 2603 37282 15964 37034
1221 4637 3356 37282 15964 37034
31019 37282 15964 37034
11686 3356 37282 15964 37034
701 3356 37282 15964 37034
34224 6453 37282 15964 37034
3741 174 3356 37282 15964 37034
23673 6939 3356 37282 15964 37034
20912 1267 3356 37282 15964 37034
7660 2516 3356 37282 15964 37034
24441 3491 3491 6453 37282 15964 37034
8492 9002 6453 37282 15964 37034
40191 174 3356 37282 15964 37034
53767 3257 6453 37282 15964 37034
3356 37282 15964 37034
53767 3257 3356 37282 15964
34224 3356 37282 15964
24441 3491 3491 6453 37282 15964
20912 1267 3356 37282 15964
49788 174 3356 37282 15964
3303 3356 37282 15964
22652 3356 37282 15964
701 3356 37282 15964
3277 39710 9002 6453 37282 15964
6762 3356 37282 15964
3130 1239 3356 37282 15964
1239 3356 37282 15964
7018 3356 37282 15964
53364 3257 3356 37282 15964
40191 174 3356 37282 15964
1403 6453 37282 15964
57866 6453 37282 15964
8492 9002 6453 37282 15964
1221 4637 3356 37282 15964
3277 3267 2603 37282 15964
53767 3257 6453 37282 15964
34224 6453 37282 15964
23673 6939 1299 6453 37282 15964
20912 174 6453 37282 15964
49788 174 6453 37282 15964
3303 6453 37282 15964
3741 3356 6453 37282 15964
22652 6453 37282 15964
2152 3356 6453 37282 15964
3549 3356 6453 37282 15964
701 6453 37282 15964
6762 6453 37282 15964
3130 1239 6453 37282 15964
1239 6453 37282 15964
7018 6453 37282 15964
53364 3257 6453 37282 15964
54728 20130 6939 1299 6453 37282 15964
40191 174 6453 37282 15964
7660 2516 3356 6453 37282 15964
3356 6453 37282 15964
11686 3356 6453 37282 15964
1221 4637 6453 37282 15964
23673 6939 1299 6453 37282 15964 37034
3303 6453 37282 15964 37034
3741 3356 6453 37282 15964 37034
11686 3356 6453 37282 15964 37034
22652 6453 37282 15964 37034
701 6453 37282 15964 37034
2152 3356 6453 37282 15964 37034
1221 4637 6453 37282 15964 37034
3549 3356 6453 37282 15964 37034
20912 174 6453 37282 15964 37034
7660 2516 3356 6453 37282 15964 37034
49788 174 6453 37282 15964 37034
40191 174 6453 37282 15964 37034
54728 20130 6939 1299 6453 37282 15964 37034
3356 6453 37282 15964 37034
11686 6461 6453 37282 15964 37034
3741 174 6453 37282 15964 37034
23673 55329 3491 6453 37282 15964 37034
20912 3257 6453 37282 15964 37034
54728 20130 6939 37282 15964 37034
23673 6939 37282 15964 37034
3277 3267 2603 37282 20598
53767 3257 6453 37282 20598
34224 6453 37282 20598
24441 3491 3491 6453 37282 20598
23673 6939 37282 20598
31019 37282 20598
20912 174 6453 37282 20598
49788 174 6453 37282 20598
3303 6453 37282 20598
3741 3356 6453 37282 20598
6762 6453 37282 20598
1221 4637 6453 37282 20598
22652 6453 37282 20598
3549 3356 6453 37282 20598
2152 3356 6453 37282 20598
3130 1239 6453 37282 20598
701 6453 37282 20598
11686 3356 6453 37282 20598
1239 6453 37282 20598
7660 2516 3356 6453 37282 20598
8492 9002 6453 37282 20598
7018 6453 37282 20598
40191 174 6453 37282 20598
1403 6453 37282 20598
37100 37282 20598
53364 3257 6453 37282 20598
57866 6453 37282 20598
54728 20130 6939 37282 20598
3356 6453 37282 20598
23673 6939 37282 15964 37089
31019 37282 15964 37089
37100 37282 15964 37089
54728 20130 6939 37282 15964 37089
3277 3267 2603 37282 37023
53767 3257 6453 37282 37023
34224 6453 37282 37023
24441 3491 3491 6453 37282 37023
23673 6939 37282 37023
31019 37282 37023
20912 174 6453 37282 37023
49788 174 6453 37282 37023
37100 37282 37023
8492 9002 6453 37282 37023
53364 3257 6453 37282 37023
701 6453 37282 37023
7018 6453 37282 37023
3356 6453 37282 37023
54728 20130 6939 37282 37023
57866 6453 37282 37023
40191 174 6453 37282 37023
11686 3356 6453 37282 37023
3549 3356 6453 37282 37023
1403 6453 37282 37023
3130 1239 6453 37282 37023
22652 6453 37282 37023
6762 6453 37282 37023
7660 2516 3356 6453 37282 37023
3741 3356 6453 37282 37023
3303 6453 37282 37023
1239 6453 37282 37023
2152 3356 6453 37282 37023
1221 4637 6453 37282 37023
3277 3267 2603 37282 37025
53767 3257 6453 37282 37025
34224 6453 37282 37025
24441 3491 3491 6453 37282 37025
23673 6939 37282 37025
31019 37282 37025
20912 174 6453 37282 37025
49788 174 6453 37282 37025
37100 37282 37025
8492 9002 6453 37282 37025
53364 3257 6453 37282 37025
701 6453 37282 37025
7018 6453 37282 37025
3356 6453 37282 37025
54728 20130 6939 37282 37025
57866 6453 37282 37025
40191 174 6453 37282 37025
11686 3356 6453 37282 37025
3549 3356 6453 37282 37025
1403 6453 37282 37025
3130 1239 6453 37282 37025
22652 6453 37282 37025
1239 6453 37282 37025
6762 6453 37282 37025
7660 2516 3356 6453 37282 37025
3741 3356 6453 37282 37025
3303 6453 37282 37025
2152 3356 6453 37282 37025
1221 4637 6453 37282 37025
3277 3267 2603 37282 37056
53767 3257 6453 37282 37056
34224 6453 37282 37056
24441 3491 3491 6453 37282 37056
23673 6939 37282 37056
31019 37282 37056
20912 174 6453 37282 37056
49788 174 6453 37282 37056
37100 37282 37056
8492 9002 6453 37282 37056
53364 3257 6453 37282 37056
701 6453 37282 37056
7018 6453 37282 37056
3356 6453 37282 37056
54728 20130 6939 37282 37056
57866 6453 37282 37056
40191 174 6453 37282 37056
11686 3356 6453 37282 37056
3549 3356 6453 37282 37056
1403 6453 37282 37056
3130 1239 6453 37282 37056
2152 3356 6453 37282 37056
22652 6453 37282 37056
6762 6453 37282 37056
1239 6453 37282 37056
3303 6453 37282 37056
3741 3356 6453 37282 37056
1221 4637 6453 37282 37056
7660 2516 3356 6453 37282 37056
3277 3267 2603 37282 37104
53767 3257 6453 37282 37104
34224 6453 37282 37104
24441 3491 3491 6453 37282 37104
23673 6939 37282 37104
31019 37282 37104
20912 174 6453 37282 37104
49788 174 6453 37282 37104
37100 37282 37104
8492 9002 6453 37282 37104
53364 3257 6453 37282 37104
701 6453 37282 37104
7018 6453 37282 37104
3356 6453 37282 37104
54728 20130 6939 37282 37104
57866 6453 37282 37104
40191 174 6453 37282 37104
11686 3356 6453 37282 37104
3549 3356 6453 37282 37104
1403 6453 37282 37104
3130 1239 6453 37282 37104
22652 6453 37282 37104
6762 6453 37282 37104
7660 2516 3356 6453 37282 37104
3741 3356 6453 37282 37104
3303 6453 37282 37104
2152 3356 6453 37282 37104
1239 6453 37282 37104
1221 4637 6453 37282 37104
3277 3267 2603 37282 37269
53767 3257 6453 37282 37269
34224 6453 37282 37269
24441 1299 1299 1299 6453 37282 37269
23673 6939 37282 37269
31019 37282 37269
20912 174 6453 37282 37269
49788 174 6453 37282 37269
37100 37282 37269
8492 9002 6453 37282 37269
53364 3257 6453 37282 37269
701 6453 37282 37269
7018 6453 37282 37269
3356 6453 37282 37269
54728 20130 6939 37282 37269
57866 6453 37282 37269
40191 174 6453 37282 37269
11686 3356 6453 37282 37269
3549 3356 6453 37282 37269
1403 6453 37282 37269
22652 6453 37282 37269
3303 6453 37282 37269
3741 3356 6453 37282 37269
6762 6453 37282 37269
3130 1239 6453 37282 37269
1239 6453 37282 37269
1221 4637 6453 37282 37269
53767 3257 6453 37282 327721
34224 6453 37282 327721
24441 3491 3491 6453 37282 327721
23673 6939 3356 37282 327721
31019 39326 1299 3356 37282 327721
20912 1267 3356 37282 327721
49788 174 3356 37282 327721
37100 6453 37282 327721
8492 9002 6453 37282 327721
53364 3257 6453 37282 327721
3277 39710 9002 6453 37282 327721
701 3356 37282 327721
7018 6453 37282 327721
3356 37282 327721
54728 20130 6939 3356 37282 327721
852 6453 37282 327721
57866 6453 37282 327721
40191 174 3356 37282 327721
11686 3356 37282 327721
3549 3356 37282 327721
1403 6453 37282 327721
3741 3356 37282 327721
1221 4637 3356 37282 327721
3130 1239 3356 37282 327721
6762 6453 37282 327721
1239 6453 37282 327721
3303 3356 37282 327721
2152 3356 37282 327721
22652 3356 37282 327721
7660 2516 3356 37282 327721
1299 3356 37282 327721
23673 6939 3356 37282 15964 36955
31019 37282 15964 36955
3549 3356 37282 15964 36955
2152 3356 37282 15964 36955
37100 37282 15964 36955
54728 20130 6939 3356 37282 15964 36955
3356 37282 15964 36955
3277 3267 2603 37282 37030
53767 3257 6453 37282 37030
34224 6453 37282 37030
23673 6939 37282 37030
31019 37282 37030
37100 37282 37030
53364 3257 6453 37282 37030
701 6453 37282 37030
7018 6453 37282 37030
54728 20130 6939 37282 37030
57866 6453 37282 37030
11686 6461 6453 37282 37030
1403 6453 37282 37030
22652 6453 37282 37030
3130 1239 6453 37282 37030
6762 6453 37282 37030
3303 6453 37282 37030
1239 6453 37282 37030
1221 4637 6453 37282 37030
3549 3356 6453 37282 37030
40191 174 6453 37282 37030
24441 3491 3491 6453 37282 37030
20912 174 6453 37282 37030
49788 174 6453 37282 37030
8492 9002 6453 37282 37030
3356 6453 37282 37030
11686 3356 6453 37282 37030
7660 2516 3356 6453 37282 37030
3741 3356 6453 37282 37030
2152 3356 6453 37282 37030
53767 3257 6453 37282 37088
34224 6453 37282 37088
24441 3491 3491 6453 37282 37088
23673 6939 3356 37282 37088
31019 39326 1299 3356 37282 37088
20912 1267 3356 37282 37088
49788 174 3356 37282 37088
3303 3356 37282 37088
3277 39710 9002 6453 37282 37088
6762 6453 37282 37088
1239 6453 37282 37088
3130 1239 3356 37282 37088
701 3356 37282 37088
2152 3356 37282 37088
3741 3356 37282 37088
1221 4637 3356 37282 37088
22652 3356 37282 37088
3549 3356 37282 37088
11686 3356 37282 37088
7660 2516 3356 37282 37088
40191 174 3356 37282 37088
8492 9002 6453 37282 37088
37100 6453 37282 37088
54728 20130 6939 3356 37282 37088
1403 6453 37282 37088
7018 6453 37282 37088
1299 3356 37282 37088
57866 6453 37282 37088
53364 3257 3356 37282 37088
3356 37282 37088
23673 6939 1299 6453 37282 37088
31019 39326 1299 6453 37282 37088
20912 174 6453 37282 37088
49788 174 6453 37282 37088
3303 6453 37282 37088
3130 1239 6453 37282 37088
2152 3356 6453 37282 37088
3741 3356 6453 37282 37088
701 6453 37282 37088
1221 4637 6453 37282 37088
22652 6453 37282 37088
3549 3356 6453 37282 37088
11686 6461 6453 37282 37088
7660 2516 3356 6453 37282 37088
40191 174 6453 37282 37088
54728 20130 6939 1299 6453 37282 37088
53364 3257 6453 37282 37088
3356 6453 37282 37088
11686 3356 6453 37282 37088
3277 3267 2603 37282 37340
57463 37282 37340
53767 3257 6453 37282 37340
34224 37282 37340
24441 3491 3491 6453 37282 37340
23673 6939 37282 37340
54728 20130 6939 37282 37340
31019 37282 37340
20912 1267 37282 37340
49788 174 3356 37282 37340
37100 37282 37340
8492 20764 37282 37340
53364 3257 6453 37282 37340
3303 3356 37282 37340
3741 37282 37340
1239 6453 37282 37340
11686 3356 37282 37340
1221 4637 3356 37282 37340
6762 6453 37282 37340
3549 3356 37282 37340
2152 3356 37282 37340
701 3356 37282 37340
22652 3356 37282 37340
3130 1239 6453 37282 37340
7660 2516 3356 37282 37340
1299 3356 37282 37340
7018 6453 37282 37340
40191 174 3356 37282 37340
1403 6453 37282 37340
57866 6453 37282 37340
3356 37282 37340
49788 12552 3356 37282 37340
3277 3267 2603 37282 36938
53767 3257 6453 37282 36938
34224 6453 37282 36938
24441 3491 3491 6453 37282 36938
23673 6939 37282 36938
31019 37282 36938
20912 174 6453 37282 36938
49788 174 6453 37282 36938
37100 37282 36938
8492 9002 6453 37282 36938
53364 3257 6453 37282 36938
3356 6453 37282 36938
6762 6453 37282 36938
3303 6453 37282 36938
2152 3356 6453 37282 36938
3741 3356 6453 37282 36938
3130 1239 6453 37282 36938
3549 3356 6453 37282 36938
22652 6453 37282 36938
11686 3356 6453 37282 36938
701 6453 37282 36938
1239 6453 37282 36938
1221 4637 6453 37282 36938
7660 2516 3356 6453 37282 36938
7018 6453 37282 36938
40191 174 6453 37282 36938
1403 6453 37282 36938
57866 6453 37282 36938
54728 20130 6939 37282 36938
3277 3267 2603 37282 36970
53767 3257 6453 37282 36970
34224 6453 37282 36970
24441 3491 3491 6453 37282 36970
23673 6939 37282 36970
31019 37282 36970
20912 174 6453 37282 36970
49788 174 6453 37282 36970
7660 2516 3356 6453 37282 36970
1403 6453 37282 36970
37100 37282 36970
8492 9002 6453 37282 36970
53364 3257 6453 37282 36970
7018 6453 37282 36970
701 6453 37282 36970
3356 6453 37282 36970
54728 20130 6939 37282 36970
57866 6453 37282 36970
40191 174 6453 37282 36970
11686 3356 6453 37282 36970
3549 3356 6453 37282 36970
22652 6453 37282 36970
6762 6453 37282 36970
3741 3356 6453 37282 36970
3303 6453 37282 36970
3130 1239 6453 37282 36970
1239 6453 37282 36970
2152 3356 6453 37282 36970
1221 4637 6453 37282 36970
24441 3491 3491 6453 37282 36979
31019 37282 36979
37100 37282 36979
53364 3257 6453 37282 36979
3277 39710 9002 6453 37282 36979
7018 6453 37282 36979
57866 6453 37282 36979
3549 3356 6453 37282 36979
286 6453 37282 36979
6762 6453 37282 36979
3303 6453 37282 36979
1239 6453 37282 36979
53767 3257 6453 37282 37688
34224 6453 37282 37688
24441 3491 3491 6453 37282 37688
23673 6939 3356 37282 37688
20912 1267 3356 37282 37688
49788 12552 3356 37282 37688
37100 6453 37282 37688
8492 9002 6453 37282 37688
53364 3257 6453 37282 37688
3277 39710 9002 6453 37282 37688
7018 6453 37282 37688
1403 6453 37282 37688
701 3356 37282 37688
3356 37282 37688
54728 20130 6939 3356 37282 37688
852 6453 37282 37688
57866 6453 37282 37688
3549 3356 37282 37688
11686 3356 37282 37688
3303 3356 37282 37688
22652 3356 37282 37688
3741 3356 37282 37688
1239 6453 37282 37688
3130 1239 6453 37282 37688
6762 6453 37282 37688
7660 2516 3356 37282 37688
2152 3356 37282 37688
1221 4637 3356 37282 37688
31019 37282 15964 37620
3356 37282 15964 37620
3549 3356 37282 15964 37620
2152 3356 37282 15964 37620
23673 6939 3356 37282 15964 37620
37100 37282 15964 37620
54728 20130 6939 3356 37282 15964 37620
11686 3356 37282 15964 37620
3741 3356 37282 15964 37620
8220 6453 37282 37030 37030 37030 37030 32021
17639 6453 37282 37030 37030 37030 37030 32021
63956 2914 6453 37282 37030 37030 37030 37030 32021
24482 37282 37030 37030 37030 37030 32021
18106 2914 6453 37282 37030 37030 37030 37030 32021
18106 2914 6453 37282 37170
9902 1299 3356 37282 37495
14061 6453 3356 37282 37495
63956 2914 3356 37282 37495
24482 6453 3356 37282 37495
8220 6939 3356 37282 37495
38880 6939 3356 37282 37495
9902 1299 3356 37282 13335
38880 6939 3356 37282 13335
63956 2914 3356 37282 13335
8220 6939 3356 37282 13335
24482 6453 3356 37282 13335
14061 6453 3356 37282 13335
9902 1299 3356 37282 37373
8220 6939 37282 37373
14061 6453 3356 37282 37373
63956 2914 3356 37282 37373
9902 1299 3356 37282
8220 6939 37282
63956 2914 3356 37282
14061 6453 3356 37282
4826 15412 6453 37282 328367
4739 7545 6453 37282 328367
38809 4826 15412 6453 37282 328367
10026 3356 37282 328367
38880 7474 7473 3356 37282 328367
7575 4637 6453 37282 328367
10026 37282 37269 328357 328357 328357 328357
38809 4826 6939 37282 37269 328357 328357 328357 328357
4826 6939 37282 37269 328357 328357 328357 328357
4739 7545 6453 37282 37269 328357 328357 328357 328357
7575 4637 6453 37282 37269 328357 328357 328357 328357
10026 3356 37282 37269 328357
38809 4826 15412 6453 37282 37269 328357
4826 15412 6453 37282 37269 328357
4739 7545 6453 37282 37269 328357
38880 7474 7473 3356 37282 37269 328357
7575 4637 6453 37282 37269 328357
4826 15412 6453 37282 37682
4739 7545 6453 37282 37682
10026 1299 6453 37282 37682
38809 4826 15412 6453 37282 37682
38880 7474 7473 6453 37282 37682
7575 4637 6453 37282 37682
38880 7474 7473 3356 37282 328305 328305 328305 328305
10026 1299 6453 37282 328276
4826 15412 6453 37282 328276
4739 7545 6453 37282 328276
38880 7474 7473 6453 37282 328276
7575 4637 6453 37282 328276
38809 4826 15412 6453 37282 328276
10026 1299 6453 37282 328276 328276 328276 328276
4826 15412 6453 37282 328276 328276 328276 328276
4739 7545 6453 37282 328276 328276 328276 328276
38880 7474 7473 6453 37282 328276 328276 328276 328276
7575 4637 6453 37282 328276 328276 328276 328276
38809 4826 15412 6453 37282 328276 328276 328276 328276
38809 4826 15412 6453 37282 328261
10026 1299 6453 37282 328261
4826 15412 6453 37282 328261
4739 7545 6453 37282 328261
38880 7474 7473 6453 37282 328261
7575 4637 6453 37282 328261
10026 37282 37577
38809 4826 6939 37282 37577
4826 6939 37282 37577
10026 37282 37269
19151 174 6453 37282 20598
6079 3257 6453 37282 20598
6079 3356 6453 37282 20598
8220 1299 6453 37282 37170
11666 3257 6453 37282 37170
6079 1299 6453 37282 37170
6830 6453 37282 37170
11039 6461 6453 37282 37170
19151 174 3356 37282 37495
11666 3356 37282 37495
5769 3356 37282 37495
3257 3356 37282 37495
11039 6939 3356 37282 37495
11039 6939 3356 37282 13335
5769 3356 37282 13335
3257 3356 37282 13335
5769 3356 37282 37373
11039 6939 37282 37373
11039 6939 37282
5769 3356 37282
3267 3356 37282 37269
45177 3356 37282 37269
24516 1221 4637 3356 37282 37269
59469 1299 3356 37282 37269
48285 16150 12552 3356 37282 37269
2914 3356 37282 37269
42541 3356 37282 37269
59715 3269 6762 3356 37282 37269
19754 1299 3356 37282 37269
38726 9957 17604 6939 37282 37269
63956 1299 6453 37282 37269
206479 34549 1299 3356 37282 328367
209 3356 37282 328367
3292 3356 37282 328367
45352 3491 6453 37282 328367
46450 2914 3356 37282 328367
40387 174 3356 37282 328367
5645 1299 3356 37282 328367
5650 3356 37282 328367
286 3356 37282 328367
39351 12552 3356 37282 328367
3561 209 6453 37282 328367
209 6453 37282 328367
29479 50304 1299 6453 37282 328367
63927 41095 3356 37282 328367
3257 3356 37282 328367
206479 34549 1299 3356 37282 37269 328357 328357 328357 328357
209 3356 37282 37269 328357 328357 328357 328357
29479 50304 37282 37269 328357 328357 328357 328357
39351 12552 3356 37282 37269 328357 328357 328357 328357
45352 37282 37269 328357 328357 328357 328357
3257 3356 37282 37269 328357 328357 328357 328357
40387 23473 6939 37282 37269 328357 328357 328357 328357
63927 41095 37282 37269 328357 328357 328357 328357
5650 3356 37282 37269 328357 328357 328357 328357
46450 2914 3356 37282 37269 328357 328357 328357 328357
3292 3356 37282 37269 328357 328357 328357 328357
5645 1299 3356 37282 37269 328357 328357 328357 328357
3561 209 6453 37282 37269 328357 328357 328357 328357
286 3356 37282 37269 328357 328357 328357 328357
209 6453 37282 37269 328357 328357 328357 328357
206479 34549 1299 3356 37282 37269 328357
209 3356 37282 37269 328357
29479 50304 1299 6453 37282 37269 328357
39351 12552 3356 37282 37269 328357
45352 2914 6453 37282 37269 328357
3257 3356 37282 37269 328357
40387 174 3356 37282 37269 328357
63927 41095 37282 37269 328357
5650 3356 37282 37269 328357
3292 3356 37282 37269 328357
5645 1299 3356 37282 37269 328357
46450 2914 3356 37282 37269 328357
286 3356 37282 37269 328357
3561 209 6453 37282 37269 328357
209 6453 37282 37269 328357
206479 34549 3257 6453 37282 37682
209 6453 37282 37682
3292 6453 37282 37682
45352 2914 6453 37282 37682
46450 2914 6453 37282 37682
40387 174 6453 37282 37682
5645 1299 6453 37282 37682
5650 7018 6453 37282 37682
286 6453 37282 37682
39351 174 6453 37282 37682
3561 209 6453 37282 37682
29479 50304 1299 6453 37282 37682
63927 41095 37282 37682
206479 34549 3257 6453 37282 328276
29479 50304 1299 6453 37282 328276
40387 174 6453 37282 328276
39351 174 6453 37282 328276
5650 3356 6453 37282 328276
46450 2914 6453 37282 328276
3292 6453 37282 328276
5645 1299 6453 37282 328276
286 6453 37282 328276
209 6453 37282 328276
3561 209 6453 37282 328276
45352 3491 6453 37282 328276
63927 4637 6453 37282 328276
206479 34549 3257 6453 37282 328276 328276 328276 328276
29479 50304 1299 6453 37282 328276 328276 328276 328276
40387 174 6453 37282 328276 328276 328276 328276
39351 174 6453 37282 328276 328276 328276 328276
5650 3356 6453 37282 328276 328276 328276 328276
286 6453 37282 328276 328276 328276 328276
46450 2914 6453 37282 328276 328276 328276 328276
3292 6453 37282 328276 328276 328276 328276
5645 1299 6453 37282 328276 328276 328276 328276
209 6453 37282 328276 328276 328276 328276
3561 209 6453 37282 328276 328276 328276 328276
45352 3491 6453 37282 328276 328276 328276 328276
63927 4637 6453 37282 328276 328276 328276 328276
5650 3356 6453 37282 37682
45352 3491 6453 37282 37682
206479 34549 3257 6453 37282 328261
209 6453 37282 328261
3292 6453 37282 328261
45352 2914 6453 37282 328261
46450 2914 6453 37282 328261
29479 50304 1299 6453 37282 328261
40387 174 6453 37282 328261
39351 174 6453 37282 328261
63927 4637 6453 37282 328261
5650 3356 6453 37282 328261
286 6453 37282 328261
3561 209 6453 37282 328261
5645 1299 6453 37282 328261
5645 1299 3356 37282 37577
206479 34549 1299 3356 37282 37577
286 3356 37282 37577
3292 3356 37282 37577
39351 12552 3356 37282 37577
209 3356 37282 37577
3561 209 3356 37282 37577
29479 50304 37282 37577
46450 2914 3356 37282 37577
63927 41095 37282 37577
45352 37282 37577
206479 34549 1299 3356 37282 37269
209 3356 37282 37269
3292 3356 37282 37269
45352 37282 37269
46450 2914 3356 37282 37269
5645 1299 3356 37282 37269
286 3356 37282 37269
39351 174 3356 37282 37269
29479 50304 37282 37269
3257 3356 37282 37269
8426 6453 37282 37088 37629 37629 37629 37629 37629
6453 37282 37088 37629 37629 37629 37629 37629
6453 37282 37577 37648
58511 37282 37577 37648
5413 1299 6453 37282 37577 37648
41811 3356 6453 37282 37577 37648
59605 6453 37282 37577 37648
8455 37282 37577 37648
14061 2914 6453 37282 37577 37648
14537 3356 6453 37282 37577 37648
6667 37282 37577 37648
34288 1299 6453 37282 37577 37648
39122 3356 6453 37282 37577 37648
37271 6453 37282 37577 37648
6667 37282 37690 37690
41695 37282 37690 37690
58511 37282 37690 37690
57111 37282 37690 37690
41811 37282 37690 37690
59605 37282 37690 37690
14061 37282 37690 37690
13237 37282 37690 37690
6453 37282 37690 37690
34288 37282 37690 37690
39122 37282 37690 37690
41695 8468 37282 37690 37690
8220 3356 6453 37282 37690 37690
37271 6453 37282 37690 37690
41811 3356 6453 37282 37690 37690
14537 3356 6453 37282 37690 37690
8426 6777 37282 37690 37690
8455 37282 37690 37690
5413 1299 6453 37282 37690 37690
8220 3356 6453 37282 327721
14061 3356 6453 37282 327721
6667 37282 327721
59605 6453 37282 327721
58511 37282 327721
8455 37282 327721
34288 1299 3356 37282 15964
8220 3356 37282 37714
8455 3356 37282 37714
5413 3356 37282 37714
41811 3356 37282 37714
14537 3356 37282 37714
13237 2914 3356 37282 37714
6453 37282 37714
6667 3356 37282 37714
41695 174 174 3356 37282 37714
39122 3356 37282 37714
8426 3356 37282 37714
37271 3356 37282 37714
59605 3356 37282 37714
34288 9002 6453 37282 37714
58511 3257 3356 37282 37714
8220 3356 6453 37282 37340
39122 3356 6453 37282 37340
59605 6453 37282 37340
41811 3356 6453 37282 37340
34288 9002 6453 37282 37340
14537 3356 6453 37282 37340
14061 2914 6453 37282 37340
37271 6453 37282 37340
13237 2914 6453 37282 37340
5413 1299 6453 37282 37340
8220 3356 37282 328252 328252 328252 328252
8426 6453 37282 328252 328252 328252 328252
37271 3356 37282 328252 328252 328252 328252
34288 9002 6453 37282 328252 328252 328252 328252
5413 3356 37282 328252 328252 328252 328252
14537 3356 37282 328252 328252 328252 328252
8455 3356 37282 328252 328252 328252 328252
14061 3356 37282 328252 328252 328252 328252
6830 6453 37282 328252 328252 328252 328252
6667 3356 37282 328252 328252 328252 328252
13237 2914 6453 37282 328252 328252 328252 328252
6453 37282 328252 328252 328252 328252
41695 174 174 3356 37282 328252 328252 328252 328252
58511 3257 6453 37282 328252 328252 328252 328252
41811 3356 37282 328252 328252 328252 328252
39122 3356 37282 328252 328252 328252 328252
59605 3356 37282 328252 328252 328252 328252
8220 3356 6453 37282 328252 328252 328252 328252
41811 3356 6453 37282 328252 328252 328252 328252
14537 174 6453 37282 328252 328252 328252 328252
8220 3356 6453 37282 37567
14061 2914 6453 37282 37567
13237 3257 6453 37282 37567
8455 37282 37567
6453 37282 37567
6667 37282 37567
5413 1299 6453 37282 37567
14537 3356 6453 37282 37567
37271 6453 37282 37567
41811 3356 6453 37282 37567
8426 6453 37282 37567
58511 37282 37567
34288 1299 6453 37282 37567
59605 6453 37282 37567
39122 3356 6453 37282 37567
8220 3356 37282 328212
37271 3356 37282 328212
5413 3356 37282 328212
34288 9002 6453 37282 328212
14537 3356 37282 328212
39122 3356 37282 328212
14061 3356 37282 328212
58511 3257 6453 37282 328212
6830 6453 37282 328212
13030 1299 6453 37282 328212
13237 2914 6453 37282 328212
8455 3356 37282 328212
6667 3356 37282 328212
6453 37282 328212
8426 6453 37282 328212
41695 174 174 3356 37282 328212
59605 3356 37282 328212
41811 3356 37282 328212
6453 37282 328252 328252 328252 328252 328189 328189 328189
8426 3356 37282 328252 328252 328252 328252 328189 328189 328189
8220 3356 6453 37282 328189 328189 328189 328189
34288 9002 6453 37282 328189 328189 328189 328189
8426 6453 37282 328189 328189 328189 328189
41811 3356 6453 37282 328189 328189 328189 328189
59605 6453 37282 328189 328189 328189 328189
14537 3356 6453 37282 328189 328189 328189 328189
5413 3356 6453 37282 328189 328189 328189 328189
39122 3356 6453 37282 328189 328189 328189 328189
14061 2914 6453 37282 328189 328189 328189 328189
6667 3356 6453 37282 328189 328189 328189 328189
13237 2914 6453 37282 328189 328189 328189 328189
6453 37282 328189 328189 328189 328189
58511 3257 6453 37282 328189 328189 328189 328189
37271 6453 37282 328189 328189 328189 328189
8455 3356 6453 37282 328189 328189 328189 328189
13237 3257 6453 37282 328189 328189 328189 328189
8220 3356 6453 37282 328261 328185
8455 3257 6453 37282 328261 328185
39122 3356 6453 37282 328261 328185
58511 3257 6453 37282 328261 328185
41811 3356 6453 37282 328261 328185
37271 6453 37282 328261 328185
14537 3356 6453 37282 328261 328185
5413 1299 6453 37282 328261 328185
14061 2914 6453 37282 328261 328185
6667 1299 6453 37282 328261 328185
13237 3257 6453 37282 328261 328185
6453 37282 328261 328185
34288 1299 6453 37282 328261 328185
8426 6453 37282 328261 328185
59605 6453 37282 328261 328185
6667 37282 37347 37347 37347 37347 37347
8220 3356 6453 37282 37347 37347 37347 37347 37347
5413 1299 6453 37282 37347 37347 37347 37347 37347
58511 37282 37347 37347 37347 37347 37347
41811 3356 6453 37282 37347 37347 37347 37347 37347
37271 6453 37282 37347 37347 37347 37347 37347
59605 6453 37282 37347 37347 37347 37347 37347
8426 6453 37282 37347 37347 37347 37347 37347
39122 3356 6453 37282 37347 37347 37347 37347 37347
14537 174 6453 37282 37347 37347 37347 37347 37347
8455 37282 37347 37347 37347 37347 37347
34288 1299 6453 37282 37347 37347 37347 37347 37347
14061 2914 6453 37282 37347 37347 37347 37347 37347
13237 3257 6453 37282 37347 37347 37347 37347 37347
6453 37282 37347 37347 37347 37347 37347
41695 8468 37662 327952 3356 6453 37282 327924
6453 37282 327924
14061 2914 6453 37282 327924
13237 2914 6453 37282 327924
8455 2914 6453 37282 327924
6667 37662 327952 3356 6453 37282 327924
8220 3320 6453 37282 327924
39122 3356 6453 37282 327924
34288 1299 6453 37282 327924
8426 6453 37282 327924
58511 3257 6453 37282 327924
14537 37662 327952 3356 6453 37282 327924
5413 1299 6453 37282 327924
37271 6453 37282 327924
59605 6453 37282 327924
41811 3356 6453 37282 327924
8220 3356 6453 37282 327985
59605 6453 37282 327985
8455 1299 6453 37282 327985
58511 3257 6453 37282 327985
14537 3356 6453 37282 327985
5413 1299 6453 37282 327985
6667 1299 6453 37282 327985
14061 2914 6453 37282 327985
13237 2914 6453 37282 327985
6453 37282 327985
37271 6453 37282 327985
34288 9002 6453 37282 327985
39122 3356 6453 37282 327985
8426 6453 37282 327985
41811 3356 6453 37282 327985
13237 3257 6453 37282 327985
34288 1299 6453 37282 327985
8220 3356 37282 327803
37271 3356 37282 327803
39122 3356 37282 327803
5413 3356 37282 327803
58511 3257 6453 37282 327803
14537 3356 37282 327803
13237 2914 6453 37282 327803
6667 3356 37282 327803
6830 6453 37282 327803
34288 9002 6453 37282 327803
6453 37282 327803
41695 174 174 3356 37282 327803
13030 1299 6453 37282 327803
8426 6453 37282 327803
59605 3356 37282 327803
8455 3356 37282 327803
41811 3356 37282 327803
8220 3356 6453 37282 327898
8455 1299 6453 37282 327898
34288 9002 6453 37282 327898
6667 1299 6453 37282 327898
39122 3356 6453 37282 327898
14537 3356 6453 37282 327898
5413 1299 6453 37282 327898
58511 3257 6453 37282 327898
37271 6453 37282 327898
14061 2914 6453 37282 327898
13237 2914 6453 37282 327898
8426 6453 37282 327898
6453 37282 327898
59605 6453 37282 327898
41811 3356 6453 37282 327898
8220 3356 37282 13335
58511 3257 6453 37282 13335
39122 3356 37282 13335
5413 3356 37282 13335
8426 6453 37282 13335
41811 3356 37282 13335
6667 3356 37282 13335
14537 3356 37282 13335
13237 3257 3356 37282 13335
34288 1299 3356 37282 13335
13030 1299 6453 37282 13335
6830 6453 37282 13335
6453 37282 13335
59605 3356 37282 13335
41695 174 174 3356 37282 13335
37271 3356 37282 13335
8455 3356 37282 13335
30844 37282 11355
37474 3741 3356 6453 37282 11355
37474 3741 37282 15825
30844 37282 15825
37474 3741 37282 37555
30844 37282 37555
37474 3741 3356 6453 37282 37555
30844 37282 37588 37588
37474 3741 37282 37591
30844 37282 37591
37474 3741 3356 6453 37282 37591
30844 37282 37587
37474 3741 3356 37282 37587
30844 6453 37282 327845
37474 3741 3356 6453 37282 327845
37474 3741 3356 6453 37282 37660
30844 37282 37660
37474 3741 3356 6453 37282 37222
30844 37282 37222
37474 3741 3356 6453 37282 327784
30844 6453 37282 327784
37474 3741 3356 6453 37282 327843
30844 6453 37282 327843
37474 3741 3356 6453 37282 37565
30844 37282 37565
37474 3741 3356 6453 37282 328053
30844 6453 37282 328053
37474 3741 3356 6453 37282 328080
30844 6453 37282 328080
37474 3741 3356 6453 37282 37304
30844 37282 37304
30844 37282 37328
30844 37282 37577 328245
30844 37282 37170
37474 3741 37282 37170
37474 3741 2914 6453 37282 37144 37144
30844 37282 37144 37144
37474 3741 3356 6453 37282 37207
30844 37282 37207
37474 3741 3356 6453 37282 37577
30844 37282 37682 37682 37682 37682 37682 37682
37474 3741 3356 6453 37282 37682 37682 37682 37682 37682 37682
37474 3741 3356 6453 37282 37682 37682 37682
30844 37282 37682 37682 37682
37474 3741 37282 30984
30844 37282 30984
30844 37282 37452
37474 3741 3356 6453 37282 37452
30844 37282 37495
37474 3741 3356 6453 37282 37058 37058
30844 37282 37058 37058
37474 3741 3356 6453 37282 37058 37058 37058 37058 37058
30844 37282 37058 37058 37058 37058 37058
37474 3741 37282 20598 328128
30844 37282 20598 328128
37474 3741 3356 6453 37282 15964 37544
30844 37282 15964 37544
37474 3741 3356 37282 37577
32653 36994 29614 29614 29614 29614 29614 29614 29614 29614 29614 29614 29614 1273 3356 37282 37313
37474 3741 37282 37313
30844 37282 37313
30844 37282 37445
37474 3741 3356 6453 37282 37445
53767 3257 6453 37282 328264
3741 3356 6453 37282 328264
2152 3356 6453 37282 328264
6762 6453 37282 328264
1221 4637 6453 37282 328264
22652 6453 37282 328264
34224 6453 37282 328264
701 6453 37282 328264
11686 6461 6453 37282 328264
3130 1239 6453 37282 328264
1239 6453 37282 328264
3549 3356 6453 37282 328264
3277 39710 9002 6453 37282 328264
7660 2516 3356 6453 37282 328264
20912 174 6453 37282 328264
24441 3491 3491 6453 37282 328264
8492 9002 6453 37282 328264
7018 6453 37282 328264
37100 6453 37282 328264
53364 3257 6453 37282 328264
40191 174 6453 37282 328264
54728 20130 6939 1299 6453 37282 328264
49788 174 6453 37282 328264
57866 6453 37282 328264
1403 6453 37282 328264
3356 6453 37282 328264
31019 39326 1299 6453 37282 328264
3303 6453 37282 328264
23673 55329 3491 6453 37282 328264
1239 6453 37282 327886
3549 3356 37282 327886
11686 3356 37282 327886
6762 6453 37282 327886
3130 1239 6453 37282 327886
701 3356 37282 327886
2152 3356 37282 327886
3303 3356 37282 327886
3741 3356 37282 327886
34224 6453 37282 327886
7660 2516 3356 37282 327886
7018 6453 37282 327886
54728 20130 6939 3356 37282 327886
53364 3257 6453 37282 327886
53767 3257 6453 37282 327886
1299 3356 37282 327886
24441 3491 3491 6453 37282 327886
23673 6939 3356 37282 327886
31019 39326 1299 3356 37282 327886
20912 1267 3356 37282 327886
49788 12552 3356 37282 327886
37100 6453 37282 327886
8492 9002 6453 37282 327886
3277 39710 9002 6453 37282 327886
22652 3356 37282 327886
57866 6453 37282 327886
40191 174 3356 37282 327886
1403 6453 37282 327886
852 6453 37282 327886
3356 37282 327886
1221 4637 3356 37282 327886
52888 1251 20080 6762 6453 37282 37577 37648
52720 37468 6453 37282 37577 37648
262757 4230 6453 37282 37577 37648
28329 3257 6453 37282 37577 37648
264268 4230 6453 37282 37577 37648
53013 6762 6453 37282 37577 37648
52863 1299 6453 37282 37577 37648
28571 1251 20080 6762 6453 37282 37577 37648
1916 2914 6453 37282 37577 37648
52720 37468 37282 37690 37690
52888 1251 20080 6762 6453 37282 37690 37690
28571 1251 20080 6762 6453 37282 37690 37690
52863 52320 37282 37690 37690
264268 4230 6453 37282 37690 37690
262757 4230 6453 37282 37690 37690
1916 2914 6453 37282 37690 37690
53013 6762 6453 37282 37690 37690
28329 3257 6453 37282 37690 37690
262757 4230 6453 37282 327721
52888 1251 20080 2914 6453 37282 15964
28571 1251 20080 2914 6453 37282 15964
52720 3549 3356 37282 37714
264268 4230 3356 37282 37714
52888 1251 20080 6762 3356 37282 37714
262757 4230 3356 37282 37714
1916 2914 3356 37282 37714
28571 1251 20080 6762 3356 37282 37714
53013 3549 3356 37282 37714
52863 1299 3356 37282 37714
28329 3257 3356 37282 37714
28329 3549 3356 37282 37714
52720 37468 6453 37282 37340
264268 4230 6453 37282 37340
262757 4230 6453 37282 37340
28329 3257 6453 37282 37340
52863 1299 6453 37282 37340
53013 6762 6453 37282 37340
52720 3549 3356 37282 328252 328252 328252 328252
264268 4230 3356 37282 328252 328252 328252 328252
52888 1251 20080 6762 6453 37282 328252 328252 328252 328252
262757 4230 3356 37282 328252 328252 328252 328252
1916 2914 6453 37282 328252 328252 328252 328252
28329 3257 3356 37282 328252 328252 328252 328252
28329 3549 3356 37282 328252 328252 328252 328252
28571 1251 20080 6762 6453 37282 328252 328252 328252 328252
52863 52320 174 3356 37282 328252 328252 328252 328252
53013 3549 3356 37282 328252 328252 328252 328252
264268 4230 6453 37282 328252 328252 328252 328252
53013 6762 6453 37282 328252 328252 328252 328252
52720 37468 6453 37282 37567
52888 1251 20080 6762 6453 37282 37567
264268 4230 6453 37282 37567
262757 4230 6453 37282 37567
1916 174 6453 37282 37567
28571 1251 20080 6762 6453 37282 37567
53013 6762 6453 37282 37567
52863 1299 6453 37282 37567
28329 3257 6453 37282 37567
52720 3549 3356 37282 328212
264268 4230 3356 37282 328212
52888 1251 20080 6762 6453 37282 328212
262757 4230 3356 37282 328212
1916 2914 6453 37282 328212
28571 1251 20080 6762 6453 37282 328212
28329 3549 3356 37282 328212
28329 3257 3356 37282 328212
52863 1299 3356 37282 328212
53013 3549 3356 37282 328212
52720 37468 6453 37282 328189 328189 328189 328189
264268 4230 6453 37282 328189 328189 328189 328189
52888 1251 20080 6762 6453 37282 328189 328189 328189 328189
262757 4230 6453 37282 328189 328189 328189 328189
1916 2914 6453 37282 328189 328189 328189 328189
28571 1251 20080 6762 6453 37282 328189 328189 328189 328189
53013 6762 6453 37282 328189 328189 328189 328189
28329 3257 6453 37282 328189 328189 328189 328189
52863 1299 6453 37282 328189 328189 328189 328189
1916 2914 6453 37282 37472
52720 37468 6453 37282 328261 328185
264268 4230 6453 37282 328261 328185
52888 1251 20080 6762 6453 37282 328261 328185
262757 4230 6453 37282 328261 328185
1916 2914 6453 37282 328261 328185
28571 1251 20080 6762 6453 37282 328261 328185
28329 3257 6453 37282 328261 328185
52863 1299 6453 37282 328261 328185
53013 6762 6453 37282 328261 328185
52720 37468 6453 37282 37347 37347 37347 37347 37347
264268 4230 6453 37282 37347 37347 37347 37347 37347
52888 1251 20080 6762 6453 37282 37347 37347 37347 37347 37347
28329 3257 6453 37282 37347 37347 37347 37347 37347
262757 4230 6453 37282 37347 37347 37347 37347 37347
1916 2914 6453 37282 37347 37347 37347 37347 37347
28571 1251 20080 6762 6453 37282 37347 37347 37347 37347 37347
52863 1299 6453 37282 37347 37347 37347 37347 37347
53013 6762 6453 37282 37347 37347 37347 37347 37347
52720 3549 3356 6453 37282 327924
264268 4230 6453 37282 327924
52888 1251 20080 6762 6453 37282 327924
262757 4230 6453 37282 327924
1916 2914 6453 37282 327924
28571 1251 20080 6762 6453 37282 327924
28329 3257 6453 37282 327924
52863 1299 6453 37282 327924
53013 6762 6453 37282 327924
52720 37468 6453 37282 327985
264268 4230 6453 37282 327985
52888 1251 20080 6762 6453 37282 327985
262757 4230 6453 37282 327985
1916 2914 6453 37282 327985
28571 1251 20080 6762 6453 37282 327985
53013 6762 6453 37282 327985
52863 1299 6453 37282 327985
28329 3257 6453 37282 327985
52720 3549 3356 37282 327803
264268 4230 3356 37282 327803
52888 1251 20080 6762 6453 37282 327803
262757 4230 3356 37282 327803
1916 2914 6453 37282 327803
28571 1251 20080 6762 6453 37282 327803
28329 3257 3356 37282 327803
28329 3549 3356 37282 327803
52863 1299 3356 37282 327803
53013 3549 3356 37282 327803
52720 37468 6453 37282 327898
264268 4230 6453 37282 327898
52888 1251 20080 6762 6453 37282 327898
262757 4230 6453 37282 327898
1916 2914 6453 37282 327898
28329 3257 6453 37282 327898
53013 6762 6453 37282 327898
28571 1251 20080 6762 6453 37282 327898
52863 1299 6453 37282 327898
52720 3549 3356 37282 13335
264268 4230 3356 37282 13335
52888 1251 20080 6762 6453 37282 13335
262757 4230 3356 37282 13335
28329 3257 3356 37282 13335
28329 3549 3356 37282 13335
53013 3549 3356 37282 13335
1916 2914 6453 37282 13335
28571 1251 20080 6762 6453 37282 13335
52863 1299 3356 37282 13335
19151 209 6453 37282 11355
36351 37282 15825
14361 3257 6453 37282 15825
19151 209 6453 37282 15825
7575 2914 3356 37282 15825
36351 37282 37555
19151 209 6453 37282 37555
14361 3257 6453 37282 37555
7575 2914 6453 37282 37555
36351 6461 6453 37282 37555
36351 37282 37591
7575 2914 3356 37282 37591
14361 3257 6453 37282 37591
36351 7018 6453 37282 37591
7575 2914 6453 37282 37591
14361 3257 6453 37282 37587
7575 6461 6453 37282 37587
36351 37282 37587
7575 2914 3356 37282 37587
7575 2914 3356 37282 37018
14361 3257 6453 37282 327845
7575 2914 6453 37282 327845
36351 6461 6453 37282 327845
14361 3257 6453 37282 37660
7575 2914 6453 37282 37660
36351 3356 6453 37282 37660
19151 209 6453 37282 37660
19151 209 6453 37282 327729
7575 2914 6453 37282 328043
19151 209 6453 37282 328043
14361 3257 6453 37282 328043
36351 2914 6453 37282 37222
19151 209 6453 37282 37222
7575 2914 6453 37282 37222
14361 3257 6453 37282 37222
14361 3257 6453 37282 327784
7575 6461 6453 37282 327784
19151 209 6453 37282 327784
36351 6461 6453 37282 327784
14361 3257 6453 37282 327843
36351 6461 6453 37282 327843
7575 2914 6453 37282 327843
36351 7018 6453 37282 37565
14361 3257 6453 37282 37565
7575 2914 6453 37282 37565
19151 209 6453 37282 37565
36351 6461 6453 37282 37565
14361 3257 6453 37282 328053
19151 209 6453 37282 328053
7575 6461 6453 37282 328053
36351 6461 6453 37282 328053
14361 3257 6453 37282 328080
7575 2914 6453 37282 328080
36351 6461 6453 37282 328080
7575 2914 6453 37282 37304
36351 6461 6453 37282 37304
19151 209 6453 37282 37304
14361 3257 6453 37282 37304
36351 37282 37170
19151 209 6453 37282 37170
14361 3257 6453 37282 37170
7575 6461 3356 37282 37170
7575 2914 6453 37282 37144 37144
19151 209 6453 37282 37144 37144
14361 3257 6453 37282 37144 37144
14361 3257 6453 37282 37207
7575 2914 6453 37282 37207
36351 6461 6453 37282 37207
7575 2914 6453 37282 37577
14361 3257 6453 37282 37577
36351 6461 6453 37282 37577
19151 209 6453 37282 37577
14361 3257 6453 37282 37682 37682 37682 37682 37682 37682
19151 209 6453 37282 37682 37682 37682 37682 37682 37682
36351 6461 6453 37282 37682 37682 37682 37682 37682 37682
7575 2914 6453 37282 37682 37682 37682 37682 37682 37682
7575 2914 6453 37282 37682 37682 37682
36351 6461 6453 37282 37682 37682 37682
19151 209 6453 37282 37682 37682 37682
14361 3257 6453 37282 37682 37682 37682
36351 37282 30984
7575 2914 3356 37282 30984
19151 209 6453 37282 30984
14361 3257 6453 37282 30984
14361 3257 6453 37282 37452
7575 2914 6453 37282 37452
36351 6461 6453 37282 37452
36351 37282 37495
14361 3257 6453 37282 37495
14361 3257 6453 37282 37058 37058
7575 2914 6453 37282 37058 37058
36351 6461 6453 37282 37058 37058
19151 209 6453 37282 37058 37058
14361 3257 6453 37282 37058 37058 37058 37058 37058
7575 2914 6453 37282 37058 37058 37058 37058 37058
36351 6461 6453 37282 37058 37058 37058 37058 37058
19151 209 6453 37282 37058 37058 37058 37058 37058
36351 37282 20598 328128
14361 3257 6453 37282 20598 328128
19151 209 6453 37282 20598 328128
7575 2914 3356 37282 20598 328128
14361 3257 6453 37282 15964 37544
7575 2914 6453 37282 15964 37544
19151 209 6453 37282 15964 37544
36351 6461 6453 37282 15964 37544
7575 6461 6453 37282 37018
36351 7018 6453 37282 37018
36351 3356 6453 37282 37577
36351 37282 37313
7575 2914 3356 37282 37313
14361 3257 6453 37282 37313
36351 6461 6453 37282 35074
7575 6461 6453 37282 35074
19151 209 6453 37282 35074
36351 37282 37445
14361 3257 6453 37282 37445
19151 209 6453 37282 37445
7575 2914 6453 37282 37445
36351 6461 6453 37282 37445
37474 3741 3356 6453 37282 328221
30844 6453 37282 328221
37474 3741 3356 6453 37282 37030 37030 37030 37030 32021
30844 37282 37030 37030 37030 37030 32021
37474 3741 3356 6453 37282 37170
38809 4826 6939 37282 21859 135377
4826 6939 37282 21859 135377
1351 6939 37282 21859 135377
38883 4826 6939 37282 21859 135377
59715 3269 6762 6453 37282 37577 37648
38883 4826 6939 37282 37577 37648
1299 6453 37282 37577 37648
19754 1299 6453 37282 37577 37648
48285 16150 12552 1299 6453 37282 37577 37648
3267 2603 37282 37577 37648
36236 24482 37282 37577 37648
48526 37282 37577 37648
204028 6830 6453 37282 37577 37648
24516 1221 4637 6453 37282 37577 37648
59469 1299 6453 37282 37577 37648
45177 3356 6453 37282 37577 37648
42541 3356 6453 37282 37577 37648
38726 9957 17604 6939 37282 37577 37648
38726 6453 37282 37577 37648
63956 1299 6453 37282 37577 37648
2518 6453 37282 37577 37648
38726 6453 37282 37690 37690
3267 37282 37690 37690
204028 6830 6453 37282 37690 37690
38726 9957 4766 37282 37690 37690
36236 37282 37690 37690
48285 16150 12552 37282 37690 37690
2518 6453 37282 37690 37690
48526 37282 37690 37690
42541 37282 37690 37690
1351 6939 37282 37690 37690
38883 4826 6939 37282 37690 37690
38726 9957 3491 6453 37282 37690 37690
45177 3356 6453 37282 37690 37690
59469 1299 6453 37282 37690 37690
1299 6453 37282 37690 37690
24516 1221 4637 6453 37282 37690 37690
63956 174 6453 37282 37690 37690
19754 1299 6453 37282 37690 37690
59715 3269 6762 6453 37282 37690 37690
63956 1299 6453 37282 30982 30982 30982 30982 30982 30982 30982 30982 30982
1351 6939 1299 6453 37282 30982 30982 30982 30982 30982 30982 30982 30982 30982
38883 4826 15412 6453 37282 30982 30982 30982 30982 30982 30982 30982 30982 30982
38726 9957 4637 6453 37282 30982 30982 30982 30982 30982 30982 30982 30982 30982
48526 37282 327721
48526 6453 37282 327721
36236 2914 6453 37282 15964
63956 1299 6453 37282 15964
1351 6939 37282 37682
38883 4826 6939 37282 37682
1351 6939 3356 37282 37714
38726 6453 37282 37714
3267 3356 37282 37714
204028 6830 3356 37282 37714
38883 4826 15412 6453 37282 37714
38726 9957 4637 3356 37282 37714
24516 1221 4637 3356 37282 37714
63956 174 3356 37282 37714
36236 2914 3356 37282 37714
45177 3356 37282 37714
58511 1299 3356 37282 37714
59469 1299 3356 37282 37714
1299 3356 37282 37714
48285 16150 12552 3356 37282 37714
19754 1299 3356 37282 37714
2518 6453 37282 37714
48526 3356 37282 37714
59715 3269 6762 3356 37282 37714
42541 3356 37282 37714
3267 2603 37282 37340
38726 9957 4637 6453 37282 37340
45177 3356 6453 37282 37340
24516 1221 4637 6453 37282 37340
36236 24482 37282 37340
59715 3269 6762 6453 37282 37340
59469 1299 6453 37282 37340
48285 16150 12552 1299 6453 37282 37340
42541 3356 6453 37282 37340
19754 1299 6453 37282 37340
1351 6939 3356 37282 328252 328252 328252 328252
38726 6453 37282 328252 328252 328252 328252
3267 3356 37282 328252 328252 328252 328252
204028 6830 6453 37282 328252 328252 328252 328252
38883 4826 15412 6453 37282 328252 328252 328252 328252
38726 9957 4637 6453 37282 328252 328252 328252 328252
45177 3356 37282 328252 328252 328252 328252
36236 24482 6453 37282 328252 328252 328252 328252
24516 1221 4637 3356 37282 328252 328252 328252 328252
59469 16095 174 3356 37282 328252 328252 328252 328252
48285 16150 12552 3356 37282 328252 328252 328252 328252
63956 174 6453 37282 328252 328252 328252 328252
2518 6453 37282 328252 328252 328252 328252
48526 3356 37282 328252 328252 328252 328252
2914 3356 37282 328252 328252 328252 328252
59715 3269 6762 3356 37282 328252 328252 328252 328252
42541 3356 37282 328252 328252 328252 328252
38726 9957 3491 6453 37282 328252 328252 328252 328252
24516 1221 4637 6453 37282 328252 328252 328252 328252
1351 6939 37282 37567
2518 6453 37282 37567
1299 6453 37282 37567
45177 3356 6453 37282 37567
38726 6453 37282 37567
3267 2603 37282 37567
204028 6830 6453 37282 37567
38883 4826 6939 37282 37567
38726 9957 17604 6939 37282 37567
59715 3269 6762 6453 37282 37567
42541 3356 6453 37282 37567
36236 24482 37282 37567
24516 1221 4637 6453 37282 37567
48526 37282 37567
59469 1299 6453 37282 37567
48285 16150 12552 1299 6453 37282 37567
19754 1299 6453 37282 37567
63956 1299 6453 37282 37567
1351 6939 3356 37282 328212
38726 6453 37282 328212
3267 3356 37282 328212
204028 6830 6453 37282 328212
38883 4826 15412 6453 37282 328212
38726 9957 4637 6453 37282 328212
45177 3356 37282 328212
36236 2914 6453 37282 328212
48526 3356 37282 328212
59469 1299 3356 37282 328212
2914 3356 37282 328212
1299 6453 37282 328212
48285 16150 12552 3356 37282 328212
63956 174 6453 37282 328212
2518 6453 37282 328212
24516 1221 4637 3356 37282 328212
59715 3269 6762 3356 37282 328212
58511 1299 3356 37282 328212
42541 3356 37282 328212
19754 1299 3356 37282 328212
1351 6939 3356 37282 328252 328252 328252 328252 328189 328189 328189
24516 1221 4637 3356 37282 328252 328252 328252 328252 328189 328189 328189
1351 6939 1299 6453 37282 328189 328189 328189 328189
38726 6453 37282 328189 328189 328189 328189
3267 174 6453 37282 328189 328189 328189 328189
204028 6830 6453 37282 328189 328189 328189 328189
38883 4826 15412 6453 37282 328189 328189 328189 328189
38726 9957 3491 6453 37282 328189 328189 328189 328189
58511 1299 6453 37282 328189 328189 328189 328189
45177 3356 6453 37282 328189 328189 328189 328189
36236 24482 6453 37282 328189 328189 328189 328189
59469 1299 6453 37282 328189 328189 328189 328189
24516 1221 4637 6453 37282 328189 328189 328189 328189
48285 16150 12552 3356 6453 37282 328189 328189 328189 328189
1299 6453 37282 328189 328189 328189 328189
63956 174 6453 37282 328189 328189 328189 328189
2518 6453 37282 328189 328189 328189 328189
59715 3269 6762 6453 37282 328189 328189 328189 328189
48526 6453 37282 328189 328189 328189 328189
42541 3356 6453 37282 328189 328189 328189 328189
19754 1299 6453 37282 328189 328189 328189 328189
63956 1299 6453 37282 37472
36236 2914 6453 37282 37472
38726 6453 37282 328261 328185
3267 1299 6453 37282 328261 328185
204028 6830 6453 37282 328261 328185
38883 4826 15412 6453 37282 328261 328185
38726 9957 4637 6453 37282 328261 328185
45177 3356 6453 37282 328261 328185
24516 1221 4637 6453 37282 328261 328185
36236 24482 6453 37282 328261 328185
42541 3356 6453 37282 328261 328185
59469 1299 6453 37282 328261 328185
48285 16150 12552 1299 6453 37282 328261 328185
1299 6453 37282 328261 328185
2518 6453 37282 328261 328185
63956 1299 6453 37282 328261 328185
19754 1299 6453 37282 328261 328185
58511 1299 6453 37282 328261 328185
48526 6453 37282 328261 328185
59715 3269 6762 6453 37282 328261 328185
1351 6939 37282 37347 37347 37347 37347 37347
38726 6453 37282 37347 37347 37347 37347 37347
3267 2603 37282 37347 37347 37347 37347 37347
204028 6830 6453 37282 37347 37347 37347 37347 37347
38883 4826 6939 37282 37347 37347 37347 37347 37347
38726 9957 4637 6453 37282 37347 37347 37347 37347 37347
36236 24482 37282 37347 37347 37347 37347 37347
45177 3356 6453 37282 37347 37347 37347 37347 37347
59469 1299 6453 37282 37347 37347 37347 37347 37347
59715 3269 6762 6453 37282 37347 37347 37347 37347 37347
48285 16150 12552 1299 6453 37282 37347 37347 37347 37347 37347
1299 6453 37282 37347 37347 37347 37347 37347
63956 1299 6453 37282 37347 37347 37347 37347 37347
2518 6453 37282 37347 37347 37347 37347 37347
42541 3356 6453 37282 37347 37347 37347 37347 37347
48526 37282 37347 37347 37347 37347 37347
24516 1221 4637 6453 37282 37347 37347 37347 37347 37347
19754 1299 6453 37282 37347 37347 37347 37347 37347
1351 6939 1299 6453 37282 37347 37347
38883 4826 15412 6453 37282 37347 37347
45177 3356 6453 37282 327924
2518 6453 37282 327924
1299 6453 37282 327924
1351 6939 1299 6453 37282 327924
38726 6453 37282 327924
3267 174 6453 37282 327924
204028 6830 6453 37282 327924
38883 2764 7545 6453 37282 327924
38726 9957 3491 6453 37282 327924
42541 37662 37662 327952 3356 6453 37282 327924
36236 37662 327952 3356 6453 37282 327924
48526 6453 37282 327924
24516 1221 4637 6453 37282 327924
59715 3269 6762 6453 37282 327924
59469 1299 6453 37282 327924
48285 16150 12552 1299 6453 37282 327924
63956 174 6453 37282 327924
19754 1299 6453 37282 327924
58511 1299 6453 37282 327924
1351 6939 1299 6453 37282 327985
38726 6453 37282 327985
3267 174 6453 37282 327985
204028 6830 6453 37282 327985
38883 4826 15412 6453 37282 327985
38726 9957 4637 6453 37282 327985
36236 24482 6453 37282 327985
45177 3356 6453 37282 327985
58511 1299 6453 37282 327985
59469 1299 6453 37282 327985
24516 1221 4637 6453 37282 327985
59715 3269 6762 6453 37282 327985
48285 16150 12552 1299 6453 37282 327985
1299 6453 37282 327985
63956 174 6453 37282 327985
2518 6453 37282 327985
42541 3356 6453 37282 327985
48526 6453 37282 327985
19754 1299 6453 37282 327985
3267 1299 6453 37282 327985
63956 1299 6453 37282 327985
1351 6939 3356 37282 327803
38726 6453 37282 327803
3267 3356 37282 327803
204028 6830 6453 37282 327803
38883 4826 15412 6453 37282 327803
38726 9957 4637 6453 37282 327803
58511 1299 3356 37282 327803
45177 3356 37282 327803
36236 2914 6453 37282 327803
63956 4637 6453 37282 327803
48526 3356 37282 327803
59469 1299 3356 37282 327803
48285 16150 12552 3356 37282 327803
1299 6453 37282 327803
63956 174 6453 37282 327803
2518 6453 37282 327803
24516 1221 4637 3356 37282 327803
42541 3356 37282 327803
2914 3356 37282 327803
59715 3269 6762 3356 37282 327803
19754 1299 3356 37282 327803
1351 6939 1299 6453 37282 327898
38726 6453 37282 327898
3267 174 6453 37282 327898
204028 6830 6453 37282 327898
38883 4826 15412 6453 37282 327898
38726 9957 3491 6453 37282 327898
36236 24482 6453 37282 327898
45177 3356 6453 37282 327898
24516 1221 4637 6453 37282 327898
59715 3269 6762 6453 37282 327898
59469 1299 6453 37282 327898
48285 16150 12552 1299 6453 37282 327898
1299 6453 37282 327898
2518 6453 37282 327898
63956 174 6453 37282 327898
42541 3356 6453 37282 327898
58511 1299 6453 37282 327898
19754 1299 6453 37282 327898
48526 6453 37282 327898
40387 23473 6939 37282 21859 135377
5645 1299 6453 37282 37577 37648
206479 34549 3257 6453 37282 37577 37648
209 6453 37282 37577 37648
29479 50304 1299 6453 37282 37577 37648
286 6453 37282 37577 37648
3292 6453 37282 37577 37648
39351 174 6453 37282 37577 37648
3561 209 6453 37282 37577 37648
46450 2914 6453 37282 37577 37648
45352 2914 6453 37282 37577 37648
63927 41095 37282 37577 37648
45352 37282 37690 37690
39351 12552 37282 37690 37690
29479 50304 37282 37690 37690
10026 37282 37690 37690
206479 34549 3257 6453 37282 37690 37690
209 6453 37282 37690 37690
3292 6453 37282 37690 37690
46450 2914 6453 37282 37690 37690
40387 23473 6939 37282 37690 37690
5645 1299 6453 37282 37690 37690
5650 3356 6453 37282 37690 37690
286 6453 37282 37690 37690
3561 209 6453 37282 37690 37690
63927 37282 37690 37690
39351 12552 1299 6453 37282 30982 30982 30982 30982 30982 30982 30982 30982 30982
45352 3491 6453 37282 30982 30982 30982 30982 30982 30982 30982 30982 30982
40387 174 6453 37282 30982 30982 30982 30982 30982 30982 30982 30982 30982
3292 6453 37282 327721
63927 41095 37282 327721
40387 23473 6939 37282 37682
206479 34549 1299 3356 37282 37714
209 3356 37282 37714
3292 3356 37282 37714
46450 2914 3356 37282 37714
45352 3491 6453 37282 37714
40387 174 3356 37282 37714
5645 1299 3356 37282 37714
5650 3356 37282 37714
286 3356 37282 37714
39351 12552 3356 37282 37714
3561 209 3356 37282 37714
29479 50304 1299 3356 37282 37714
63927 41095 3356 37282 37714
10026 3356 37282 37714
45352 3491 6453 37282 37340
63927 4637 6453 37282 37340
206479 34549 3257 6453 37282 37340
3292 6453 37282 37340
46450 2914 6453 37282 37340
5645 1299 6453 37282 37340
5650 7018 6453 37282 37340
286 6453 37282 37340
39351 174 6453 37282 37340
10026 1299 6453 37282 37340
29479 50304 1299 6453 37282 37340
45352 2914 6453 37282 37340
206479 34549 3257 6453 37282 328252 328252 328252 328252
209 3356 37282 328252 328252 328252 328252
3292 3356 37282 328252 328252 328252 328252
45352 2914 6453 37282 328252 328252 328252 328252
46450 2914 3356 37282 328252 328252 328252 328252
40387 174 3356 37282 328252 328252 328252 328252
5645 3257 3356 37282 328252 328252 328252 328252
5650 3356 37282 328252 328252 328252 328252
286 3356 37282 328252 328252 328252 328252
39351 12552 3356 37282 328252 328252 328252 328252
3561 209 6453 37282 328252 328252 328252 328252
10026 3356 37282 328252 328252 328252 328252
3257 3356 37282 328252 328252 328252 328252
209 6453 37282 328252 328252 328252 328252
63927 41095 3356 37282 328252 328252 328252 328252
3292 6453 37282 328252 328252 328252 328252
206479 34549 3257 6453 37282 37567
3292 6453 37282 37567
286 6453 37282 37567
209 6453 37282 37567
5645 1299 6453 37282 37567
46450 2914 6453 37282 37567
45352 2914 6453 37282 37567
40387 23473 6939 37282 37567
5650 7018 6453 37282 37567
39351 174 6453 37282 37567
3561 209 6453 37282 37567
29479 50304 1299 6453 37282 37567
63927 41095 37282 37567
10026 1299 6453 37282 37567
206479 34549 1299 3356 37282 328212
209 3356 37282 328212
3292 3356 37282 328212
46450 2914 3356 37282 328212
45352 2914 6453 37282 328212
40387 174 3356 37282 328212
5645 1299 3356 37282 328212
5650 3356 37282 328212
286 3356 37282 328212
39351 12552 3356 37282 328212
3561 209 6453 37282 328212
209 6453 37282 328212
29479 50304 1299 6453 37282 328212
10026 3356 37282 328212
3257 3356 37282 328212
63927 41095 3356 37282 328212
10026 3356 37282 328252 328252 328252 328252 328189 328189 328189
206479 34549 3257 6453 37282 328189 328189 328189 328189
209 6453 37282 328189 328189 328189 328189
3292 6453 37282 328189 328189 328189 328189
45352 3491 6453 37282 328189 328189 328189 328189
46450 2914 6453 37282 328189 328189 328189 328189
40387 174 6453 37282 328189 328189 328189 328189
5645 1299 6453 37282 328189 328189 328189 328189
5650 3356 6453 37282 328189 328189 328189 328189
286 6453 37282 328189 328189 328189 328189
39351 174 6453 37282 328189 328189 328189 328189
3561 209 6453 37282 328189 328189 328189 328189
29479 50304 1299 6453 37282 328189 328189 328189 328189
63927 4637 6453 37282 328189 328189 328189 328189
10026 1299 6453 37282 328189 328189 328189 328189
39351 174 3356 37282 37472
206479 34549 3257 6453 37282 328261 328185
209 6453 37282 328261 328185
3292 6453 37282 328261 328185
45352 2914 6453 37282 328261 328185
46450 2914 6453 37282 328261 328185
5645 1299 6453 37282 328261 328185
286 6453 37282 328261 328185
40387 23473 2914 6453 37282 328261 328185
5650 3356 6453 37282 328261 328185
39351 12552 1299 6453 37282 328261 328185
3561 209 6453 37282 328261 328185
29479 50304 1299 6453 37282 328261 328185
10026 1299 6453 37282 328261 328185
63927 4637 6453 37282 328261 328185
19151 209 6453 37282 328221
14361 3257 6453 37282 37030 37030 37030 37030 32021
7575 2914 6453 37282 37030 37030 37030 37030 32021
36351 6461 6453 37282 37030 37030 37030 37030 32021
19151 209 6453 37282 37030 37030 37030 37030 32021
36351 6461 6453 37282 20598
7575 6461 6453 37282 20598
36351 7018 6453 37282 20598
7575 6461 6453 37282 37170
36351 6461 6453 37282 37170
58511 37282 11355
8426 6453 37282 11355
41811 3356 6453 37282 11355
14537 3356 6453 37282 11355
8220 3356 6453 37282 11355
6667 37282 11355
13237 3257 6453 37282 11355
8455 37282 11355
6830 6453 37282 11355
6453 37282 11355
57111 37282 15825
58511 37282 15825
6667 37282 15825
41695 37282 15825
8220 3356 37282 15825
5413 3356 37282 15825
8426 6453 37282 15825
59605 3356 37282 15825
39122 37282 15825
37271 3356 37282 15825
6830 6453 37282 15825
34288 37282 15825
13030 1299 6453 37282 15825
14537 37282 15825
14061 37282 15825
41811 37282 15825
8455 37282 15825
13237 37282 15825
6453 37282 15825
32653 6939 37282
264268 4230 6453 37282 11355
52888 1251 20080 6762 6453 37282 11355
28571 1251 20080 6762 6453 37282 11355
53013 6762 6453 37282 11355
52720 37468 37282 15825
264268 4230 3356 37282 15825
52888 1251 20080 6762 6453 37282 15825
262757 4230 3356 37282 15825
28329 3549 3356 37282 15825
28329 3257 3356 37282 15825
1916 2914 6453 37282 15825
28571 1251 20080 6762 6453 37282 15825
52863 52320 37282 15825
53013 3549 3356 37282 15825
38880 7474 7473 6453 37282 37577 37648
38809 4826 6939 37282 37577 37648
4826 6939 37282 37577 37648
7575 4637 6453 37282 37690 37690
4739 7545 6453 37282 37690 37690
4826 6939 37282 37690 37690
38809 4826 6939 37282 37690 37690
38809 4826 15412 6453 37282 30982 30982 30982 30982 30982 30982 30982 30982 30982
4826 15412 6453 37282 30982 30982 30982 30982 30982 30982 30982 30982 30982
4826 6939 37282 37682
38809 4826 6939 37282 37682
4739 7545 6453 37282 37714
38809 4826 15412 6453 37282 37714
4826 15412 6453 37282 37714
38880 7474 7473 3356 37282 37714
7575 6461 3356 37282 37714
38880 7474 7473 6453 37282 37340
4739 7545 6453 37282 328252 328252 328252 328252
38809 4826 15412 6453 37282 328252 328252 328252 328252
4826 15412 6453 37282 328252 328252 328252 328252
38880 7474 7473 3356 37282 328252 328252 328252 328252
7575 4637 6453 37282 328252 328252 328252 328252
38880 7474 7473 6453 37282 328252 328252 328252 328252
7575 4637 6453 37282 37567
38880 7474 7473 6453 37282 37567
4739 7545 6453 37282 37567
4826 6939 37282 37567
38809 4826 6939 37282 37567
4739 7545 6453 37282 328212
4826 15412 6453 37282 328212
38809 4826 15412 6453 37282 328212
38880 7474 7473 3356 37282 328212
7575 4637 6453 37282 328212
38880 7474 7473 3356 37282 328252 328252 328252 328252 328189 328189 328189
4739 7545 6453 37282 328189 328189 328189 328189
38809 4826 15412 6453 37282 328189 328189 328189 328189
4826 15412 6453 37282 328189 328189 328189 328189
38880 7474 7473 6453 37282 328189 328189 328189 328189
7575 4637 6453 37282 328189 328189 328189 328189
4739 7545 6939 37282 37472
7575 4637 6453 37282 328261 328185
38880 7474 7473 6453 37282 328261 328185
4739 7545 6453 37282 328261 328185
4826 15412 6453 37282 328261 328185
38809 4826 15412 6453 37282 328261 328185
38809 4826 6939 37282 37347 37347 37347 37347 37347
10026 1299 6453 37282 37347 37347 37347 37347 37347
4826 6939 37282 37347 37347 37347 37347 37347
38880 7474 7473 6453 37282 37347 37347 37347 37347 37347
4739 7545 6453 37282 37347 37347 37347 37347 37347
7575 4637 6453 37282 37347 37347 37347 37347 37347
4826 15412 6453 37282 37347 37347
38809 4826 15412 6453 37282 37347 37347
7575 4637 6453 37282 327924
4739 7545 6453 37282 327924
38809 4826 37662 327952 3356 6453 37282 327924
4826 37662 327952 3356 6453 37282 327924
10026 1299 6453 37282 327924
4739 7545 6453 37282 327985
4826 15412 6453 37282 327985
10026 1299 6453 37282 327985
38880 7474 7473 6453 37282 327985
7575 4637 6453 37282 327985
38809 4826 15412 6453 37282 327985
4739 7545 6453 37282 327803
10026 3356 37282 327803
38809 4826 15412 6453 37282 327803
4826 15412 6453 37282 327803
38880 7474 7473 3356 37282 327803
7575 4637 6453 37282 327803
4739 7545 6453 37282 327898
7575 4637 6453 37282 327898
38880 7474 7473 6453 37282 327898
10026 1299 6453 37282 327898
4826 15412 6453 37282 327898
38809 4826 15412 6453 37282 327898
4739 7545 6453 37282 13335
38880 7474 7473 3356 37282 13335
7575 4637 6453 37282 13335
10026 3356 37282 13335
38809 4826 15412 6453 37282 13335
4826 15412 6453 37282 13335
1351 6939 3356 37282 13335
38726 6453 37282 13335
3267 3356 37282 13335
204028 6830 6453 37282 13335
38883 4826 15412 6453 37282 13335
38726 9957 2914 3356 37282 13335
45177 3356 37282 13335
36236 2914 6453 37282 13335
24516 1221 4637 3356 37282 13335
48526 3356 37282 13335
59469 1299 3356 37282 13335
1299 6453 37282 13335
48285 16150 12552 3356 37282 13335
63956 174 6453 37282 13335
2518 6453 37282 13335
42541 3356 37282 13335
19754 1299 3356 37282 13335
59715 3269 6762 3356 37282 13335
206479 34549 3257 6453 37282 37347 37347 37347 37347 37347
209 6453 37282 37347 37347 37347 37347 37347
3292 6453 37282 37347 37347 37347 37347 37347
46450 2914 6453 37282 37347 37347 37347 37347 37347
45352 2914 6453 37282 37347 37347 37347 37347 37347
29479 50304 1299 6453 37282 37347 37347 37347 37347 37347
40387 23473 6939 37282 37347 37347 37347 37347 37347
39351 174 6453 37282 37347 37347 37347 37347 37347
63927 41095 37282 37347 37347 37347 37347 37347
5650 3356 6453 37282 37347 37347 37347 37347 37347
5645 1299 6453 37282 37347 37347 37347 37347 37347
286 6453 37282 37347 37347 37347 37347 37347
3561 209 6453 37282 37347 37347 37347 37347 37347
40387 174 6453 37282 37347 37347
286 6453 37282 327924
3292 6453 37282 327924
209 6453 37282 327924
3561 209 6453 37282 327924
5645 1299 6453 37282 327924
46450 2914 6453 37282 327924
206479 34549 3257 6453 37282 327924
45352 3491 6453 37282 327924
40387 174 6453 37282 327924
5650 7018 6453 37282 327924
39351 174 6453 37282 327924
63927 4637 6453 37282 327924
29479 50304 1299 6453 37282 327924
206479 34549 3257 6453 37282 327985
209 6453 37282 327985
3292 6453 37282 327985
45352 3491 6453 37282 327985
46450 2914 6453 37282 327985
40387 174 6453 37282 327985
5645 1299 6453 37282 327985
5650 7018 6453 37282 327985
286 6453 37282 327985
39351 174 6453 37282 327985
3561 209 6453 37282 327985
29479 50304 1299 6453 37282 327985
63927 4637 6453 37282 327985
45352 2914 6453 37282 327985
5650 3356 6453 37282 327985
206479 34549 1299 3356 37282 327803
209 3356 37282 327803
3292 3356 37282 327803
45352 3491 6453 37282 327803
46450 2914 3356 37282 327803
40387 174 3356 37282 327803
5645 1299 3356 37282 327803
5650 3356 37282 327803
286 3356 37282 327803
39351 12552 3356 37282 327803
3561 209 6453 37282 327803
209 6453 37282 327803
29479 50304 1299 6453 37282 327803
63927 41095 3356 37282 327803
3257 3356 37282 327803
206479 34549 3257 6453 37282 327898
209 6453 37282 327898
3292 6453 37282 327898
45352 3491 6453 37282 327898
46450 2914 6453 37282 327898
40387 174 6453 37282 327898
5645 1299 6453 37282 327898
5650 3356 6453 37282 327898
286 6453 37282 327898
39351 174 6453 37282 327898
3561 209 6453 37282 327898
29479 50304 1299 6453 37282 327898
63927 4637 6453 37282 327898
206479 34549 1299 3356 37282 13335
3292 3356 37282 13335
45352 2914 6453 37282 13335
46450 2914 3356 37282 13335
40387 174 3356 37282 13335
5645 1299 3356 37282 13335
5650 3356 37282 13335
286 3356 37282 13335
29479 50304 1299 6453 37282 13335
3561 209 6453 37282 13335
209 6453 37282 13335
39351 174 3356 37282 13335
63927 41095 3356 37282 13335
57111 37282 37555
6667 37282 37555
41695 37282 37555
14537 37282 37555
14061 37282 37555
13237 37282 37555
8426 6453 37282 37555
6453 37282 37555
59605 3356 37282 37555
39122 37282 37555
41811 37282 37555
5413 3356 37282 37555
8455 37282 37555
34288 37282 37555
8220 3356 6453 37282 37555
59605 6453 37282 37555
14537 3356 6453 37282 37555
14061 2914 6453 37282 37555
13237 3257 6453 37282 37555
39122 3356 6453 37282 37555
5413 1299 6453 37282 37555
37271 6453 37282 37555
41811 3356 6453 37282 37555
34288 1299 6453 37282 37555
6667 37282 37588 37588
6830 6453 37282 37588 37588
6453 37282 37588 37588
8455 37282 37588 37588
58511 37282 37588 37588
57111 37282 37591
6667 37282 37591
41695 37282 37591
8220 3356 37282 37591
37271 3356 37282 37591
14061 37282 37591
13237 37282 37591
5413 3356 37282 37591
59605 3356 37282 37591
2914 3356 37282 37591
6453 37282 37591
8455 37282 37591
34288 37282 37591
41811 37282 37591
39122 37282 37591
8220 3356 6453 37282 37591
14537 3356 6453 37282 37591
14061 2914 6453 37282 37591
41811 3356 6453 37282 37591
5413 1299 6453 37282 37591
13237 2914 6453 37282 37591
59605 6453 37282 37591
39122 3356 6453 37282 37591
8426 6453 37282 37591
37271 6453 37282 37591
34288 9002 6453 37282 37591
39122 37282 37587
6667 37282 37587
14061 37282 37587
34288 37282 37587
6830 6453 37282 37587
13237 37282 37587
57111 37282 37587
8455 37282 37587
6453 37282 37587
41695 37282 37587
41811 37282 37587
58511 37282 37587
59605 3356 37282 37587
8220 3356 37282 37587
39122 3356 37282 37587
41811 3356 37282 37587
14537 3356 37282 37587
13030 1299 6453 37282 37587
5413 3356 37282 37587
13237 2914 6453 37282 37587
37271 3356 37282 37587
8426 6453 37282 37587
41695 174 174 3356 37282 37587
34288 9002 6453 37282 37587
5413 3356 37282 37018
37271 3356 37282 37018
59605 3356 37282 37018
8220 3356 37282 37018
14537 37282 37018
8220 3356 6453 37282 327845
5413 1299 6453 37282 327845
14537 3356 6453 37282 327845
6667 1299 6453 37282 327845
14061 2914 6453 37282 327845
59605 6453 37282 327845
13237 2914 6453 37282 327845
6453 37282 327845
58511 3257 6453 37282 327845
8455 3356 6453 37282 327845
37271 6453 37282 327845
34288 1299 6453 37282 327845
39122 3356 6453 37282 327845
8426 6453 37282 327845
41811 3356 6453 37282 327845
6667 37282 37660
8220 3356 6453 37282 37660
5413 1299 6453 37282 37660
41811 3356 6453 37282 37660
14537 3356 6453 37282 37660
14061 2914 6453 37282 37660
13237 2914 6453 37282 37660
6453 37282 37660
8426 6453 37282 37660
34288 9002 6453 37282 37660
59605 6453 37282 37660
37271 6453 37282 37660
39122 3356 6453 37282 37660
58511 37282 37660
8455 37282 37660
6830 6453 37282 327729
6453 37282 327729
39122 3356 6453 37282 328043
8455 1299 6453 37282 328043
34288 1299 6453 37282 328043
14537 3356 6453 37282 328043
14061 2914 6453 37282 328043
5413 1299 6453 37282 328043
6667 1299 6453 37282 328043
13237 2914 6453 37282 328043
58511 3257 6453 37282 328043
6453 37282 328043
37271 6453 37282 328043
59605 6453 37282 328043
41811 3356 6453 37282 328043
6667 37282 37222
8220 3356 6453 37282 37222
14537 3356 6453 37282 37222
14061 2914 6453 37282 37222
13237 2914 6453 37282 37222
5413 1299 6453 37282 37222
6453 37282 37222
41811 3356 6453 37282 37222
37271 6453 37282 37222
8426 6453 37282 37222
58511 37282 37222
59605 6453 37282 37222
8455 37282 37222
39122 3356 6453 37282 37222
34288 9002 6453 37282 37222
8426 6453 37282 327784
41811 3356 6453 37282 327784
8455 2914 6453 37282 327784
14061 2914 6453 37282 327784
13237 2914 6453 37282 327784
14537 3356 6453 37282 327784
6453 37282 327784
5413 1299 6453 37282 327784
59605 6453 37282 327784
37271 6453 37282 327784
58511 3257 6453 37282 327784
6667 1299 6453 37282 327784
8220 3320 6453 37282 327784
34288 9002 6453 37282 327784
39122 3356 6453 37282 327784
8220 3356 6453 37282 327843
59605 6453 37282 327843
58511 3257 6453 37282 327843
8426 6453 37282 327843
8455 3356 6453 37282 327843
14061 2914 6453 37282 327843
13237 3257 6453 37282 327843
6453 37282 327843
5413 1299 6453 37282 327843
39122 3356 6453 37282 327843
41811 3356 6453 37282 327843
6667 1299 6453 37282 327843
14537 3356 6453 37282 327843
37271 6453 37282 327843
34288 1299 6453 37282 327843
6667 37282 37565
8220 3356 6453 37282 37565
5413 1299 6453 37282 37565
14537 3356 6453 37282 37565
34288 9002 6453 37282 37565
14061 2914 6453 37282 37565
13237 2914 6453 37282 37565
6453 37282 37565
39122 3356 6453 37282 37565
41811 3356 6453 37282 37565
59605 6453 37282 37565
8426 6453 37282 37565
8455 37282 37565
37271 6453 37282 37565
58511 37282 37565
6667 37282 33780 33780 33780
58511 37282 33780 33780 33780
6453 37282 33780 33780 33780
8426 6453 37282 33780 33780 33780
8220 3356 6453 37282 328053
14537 3356 6453 37282 328053
39122 3356 6453 37282 328053
14061 2914 6453 37282 328053
13237 2914 6453 37282 328053
6667 1299 6453 37282 328053
8455 1299 6453 37282 328053
58511 3257 6453 37282 328053
8426 6453 37282 328053
6453 37282 328053
5413 1299 6453 37282 328053
37271 6453 37282 328053
41811 3356 6453 37282 328053
59605 6453 37282 328053
34288 9002 6453 37282 328053
8426 6453 37282 328080
8455 3257 6453 37282 328080
14061 2914 6453 37282 328080
13237 2914 6453 37282 328080
6453 37282 328080
41811 3356 6453 37282 328080
14537 3356 6453 37282 328080
8220 3320 6453 37282 328080
34288 1299 6453 37282 328080
6667 1299 6453 37282 328080
58511 3257 6453 37282 328080
59605 6453 37282 328080
5413 1299 6453 37282 328080
37271 6453 37282 328080
39122 3356 6453 37282 328080
6667 37282 37304
5413 1299 6453 37282 37304
14537 3356 6453 37282 37304
14061 2914 6453 37282 37304
13237 2914 6453 37282 37304
6453 37282 37304
58511 37282 37304
8455 37282 37304
8426 6453 37282 37304
59605 6453 37282 37304
39122 3356 6453 37282 37304
41811 3356 6453 37282 37304
34288 9002 6453 37282 37304
34288 1299 6453 37282 37304
6667 1299 6453 37282 37304
13237 3257 6453 37282 37304
58511 3257 6453 37282 37304
8455 3257 6453 37282 37304
8220 3356 6453 37282 37328
6667 37282 37328
6830 6453 37282 37328
6453 37282 37328
59605 6453 37282 37328
58511 37282 37328
8455 37282 37328
6453 37282 37577 328245
59605 6453 37282 37577 328245
39122 2914 6453 37282 37577 328245
8455 37282 37577 328245
58511 37282 37577 328245
6667 37282 37577 328245
6453 37282 327869
57111 37282 37170
58511 37282 37170
6667 37282 37170
41695 37282 37170
8220 3356 37282 37170
59605 3356 37282 37170
14537 37282 37170
14061 37282 37170
5413 3356 37282 37170
13237 37282 37170
39122 37282 37170
37271 3356 37282 37170
6453 37282 37170
41811 37282 37170
34288 37282 37170
8426 6453 37282 37170
8455 37282 37170
6667 37282 37144 37144
8220 3320 6453 37282 37144 37144
34288 9002 6453 37282 37144 37144
37271 6453 37282 37144 37144
14061 2914 6453 37282 37144 37144
5413 1299 6453 37282 37144 37144
6453 37282 37144 37144
59605 6453 37282 37144 37144
58511 37282 37144 37144
8455 37282 37144 37144
8426 6453 37282 37207
14061 2914 6453 37282 37207
13237 2914 6453 37282 37207
6453 37282 37207
41811 3356 6453 37282 37207
14537 3356 6453 37282 37207
34288 1299 6453 37282 37207
6667 37282 37207
8220 3320 6453 37282 37207
59605 6453 37282 37207
8455 37282 37207
5413 1299 6453 37282 37207
37271 6453 37282 37207
39122 3356 6453 37282 37207
58511 37282 37207
8426 6453 37282 37577
5413 1299 6453 37282 37577
8220 3356 6453 37282 37577
14061 2914 6453 37282 37577
13237 3257 6453 37282 37577
59605 6453 37282 37577
37271 6453 37282 37577
14537 3356 6453 37282 37577
41811 3356 6453 37282 37577
34288 1299 6453 37282 37577
39122 3356 6453 37282 37577
5413 1299 6453 37282 37682 37682 37682 37682 37682 37682
8426 6453 37282 37682 37682 37682 37682 37682 37682
37271 6453 37282 37682 37682 37682 37682 37682 37682
59605 6453 37282 37682 37682 37682 37682 37682 37682
58511 37282 37682 37682 37682 37682 37682 37682
39122 3356 6453 37282 37682 37682 37682 37682 37682 37682
14537 3356 6453 37282 37682 37682 37682 37682 37682 37682
34288 1299 6453 37282 37682 37682 37682 37682 37682 37682
8455 37282 37682 37682 37682 37682 37682 37682
14061 2914 6453 37282 37682 37682 37682 37682 37682 37682
8220 3356 6453 37282 37682 37682 37682 37682 37682 37682
6667 37282 37682 37682 37682 37682 37682 37682
41811 3356 6453 37282 37682 37682 37682 37682 37682 37682
13237 3257 6453 37282 37682 37682 37682 37682 37682 37682
6453 37282 37682 37682 37682 37682 37682 37682
6667 37282 37682 37682 37682
6453 37282 37682 37682 37682
8220 3320 6453 37282 37682 37682 37682
37271 6453 37282 37682 37682 37682
14537 174 6453 37282 37682 37682 37682
14061 2914 6453 37282 37682 37682 37682
59605 6453 37282 37682 37682 37682
58511 37282 37682 37682 37682
13237 3257 6453 37282 37682 37682 37682
34288 1299 6453 37282 37682 37682 37682
41811 3356 6453 37282 37682 37682 37682
5413 1299 6453 37282 37682 37682 37682
39122 3356 6453 37282 37682 37682 37682
8426 6453 37282 37682 37682 37682
8455 37282 37682 37682 37682
57111 37282 30984
58511 37282 30984
6667 37282 30984
41695 37282 30984
8220 3356 37282 30984
14537 37282 30984
14061 37282 30984
41811 37282 30984
6830 6453 37282 30984
8426 6453 37282 30984
13237 37282 30984
39122 37282 30984
8455 37282 30984
37271 3356 37282 30984
13030 1299 6453 37282 30984
6453 37282 30984
34288 37282 30984
5413 3356 37282 30984
2914 3356 37282 30984
59605 3356 37282 30984
6453 37282 36922 36922 36922
8426 6453 37282 37452
14061 2914 6453 37282 37452
13237 3257 6453 37282 37452
6453 37282 37452
41811 3356 6453 37282 37452
14537 3356 6453 37282 37452
6667 37282 37452
8220 3320 6453 37282 37452
34288 1299 6453 37282 37452
5413 1299 6453 37282 37452
39122 3356 6453 37282 37452
8455 37282 37452
59605 6453 37282 37452
37271 6453 37282 37452
58511 37282 37452
6453 37282 37452 37452 37452 37452 37452 37452
14061 37282 37495
6667 37282 37495
6830 6453 37282 37495
13237 37282 37495
57111 37282 37495
6453 37282 37495
39122 37282 37495
41695 37282 37495
41811 37282 37495
59605 3356 37282 37495
8455 37282 37495
34288 37282 37495
58511 37282 37495
6667 37282 37058 37058
8220 3356 6453 37282 37058 37058
14537 3356 6453 37282 37058 37058
37271 6453 37282 37058 37058
5413 1299 6453 37282 37058 37058
14061 2914 6453 37282 37058 37058
13237 2914 6453 37282 37058 37058
6453 37282 37058 37058
8455 37282 37058 37058
8426 6453 37282 37058 37058
34288 9002 6453 37282 37058 37058
41811 3356 6453 37282 37058 37058
58511 37282 37058 37058
39122 3356 6453 37282 37058 37058
59605 6453 37282 37058 37058
6667 37282 37058 37058 37058 37058 37058
8220 3356 6453 37282 37058 37058 37058 37058 37058
5413 1299 6453 37282 37058 37058 37058 37058 37058
14537 3356 6453 37282 37058 37058 37058 37058 37058
14061 2914 6453 37282 37058 37058 37058 37058 37058
13237 2914 6453 37282 37058 37058 37058 37058 37058
6453 37282 37058 37058 37058 37058 37058
8455 37282 37058 37058 37058 37058 37058
37271 6453 37282 37058 37058 37058 37058 37058
41811 3356 6453 37282 37058 37058 37058 37058 37058
39122 3356 6453 37282 37058 37058 37058 37058 37058
8426 6453 37282 37058 37058 37058 37058 37058
58511 37282 37058 37058 37058 37058 37058
34288 9002 6453 37282 37058 37058 37058 37058 37058
59605 6453 37282 37058 37058 37058 37058 37058
57111 37282 20598 328128
58511 37282 20598 328128
6667 37282 20598 328128
41695 37282 20598 328128
8220 3356 37282 20598 328128
5413 3356 37282 20598 328128
39122 37282 20598 328128
8426 6453 37282 20598 328128
59605 3356 37282 20598 328128
37271 3356 37282 20598 328128
13030 1299 6453 37282 20598 328128
6830 6453 37282 20598 328128
6453 37282 20598 328128
14061 37282 20598 328128
14537 37282 20598 328128
34288 37282 20598 328128
8455 37282 20598 328128
41811 37282 20598 328128
13237 37282 20598 328128
8220 3356 6453 37282 35074
37271 6453 37282 35074
13237 2914 3356 37282 37088
34288 1299 6453 37282 15964
5413 1299 6453 37282 15964 37544
39122 3356 6453 37282 15964 37544
58511 37282 15964 37544
8426 6453 37282 15964 37544
37271 6453 37282 15964 37544
59605 6453 37282 15964 37544
41811 3356 6453 37282 15964 37544
14537 3356 6453 37282 15964 37544
6667 37282 15964 37544
8455 37282 15964 37544
34288 1299 6453 37282 15964 37544
8220 3356 6453 37282 15964 37544
14061 2914 6453 37282 15964 37544
13237 3257 6453 37282 15964 37544
6453 37282 15964 37544
13237 2914 6453 37282 37018
5413 3356 6453 37282 37577
34288 9002 6453 37282 37577
41811 3356 37282 37577
14061 3356 37282 37577
14537 3356 37282 37577
34288 1299 3356 37282 37577
39122 3356 37282 37577
57111 37282 37313
58511 37282 37313
6667 37282 37313
41695 37282 37313
8220 3356 37282 37313
39122 37282 37313
14537 37282 37313
14061 37282 37313
13030 1299 6453 37282 37313
13237 37282 37313
6830 6453 37282 37313
41811 37282 37313
2914 3356 37282 37313
37271 3356 37282 37313
6453 37282 37313
5413 3356 37282 37313
34288 37282 37313
8455 37282 37313
59605 3356 37282 37313
8426 6453 37282 37313
57111 37282 37445
14061 37282 37445
6667 37282 37445
41811 37282 37445
13237 37282 37445
6453 37282 37445
41695 37282 37445
34288 37282 37445
8455 37282 37445
2914 3356 37282 37445
39122 37282 37445
58511 37282 37445
8220 3356 6453 37282 37445
14537 3356 6453 37282 37445
14061 2914 6453 37282 37445
13237 2914 6453 37282 37445
59605 6453 37282 37445
41811 3356 6453 37282 37445
5413 1299 6453 37282 37445
8426 6453 37282 37445
37271 6453 37282 37445
34288 9002 6453 37282 37445
39122 3356 6453 37282 37445
52720 37468 37282 37555
264268 4230 3356 37282 37555
52888 1251 20080 6762 6453 37282 37555
262757 4230 3356 37282 37555
1916 2914 6453 37282 37555
28571 1251 20080 6762 6453 37282 37555
52863 52320 37282 37555
53013 3549 3356 37282 37555
28329 3257 3356 37282 37555
28329 3549 3356 37282 37555
52720 37468 6453 37282 37555
264268 4230 6453 37282 37555
262757 4230 6453 37282 37555
28329 3257 6453 37282 37555
53013 6762 6453 37282 37555
52863 1299 6453 37282 37555
52720 37468 37282 37591
264268 4230 3356 37282 37591
52888 1251 20080 6762 6453 37282 37591
262757 4230 3356 37282 37591
1916 2914 3356 37282 37591
28571 1251 20080 6762 6453 37282 37591
52863 52320 37282 37591
53013 3549 3356 37282 37591
28329 3257 3356 37282 37591
28329 3549 3356 37282 37591
52720 37468 6453 37282 37591
264268 4230 6453 37282 37591
262757 4230 6453 37282 37591
1916 2914 6453 37282 37591
53013 6762 6453 37282 37591
52863 1299 6453 37282 37591
28329 3257 6453 37282 37591
52720 37468 37282 37587
264268 4230 3356 37282 37587
52888 1251 20080 6762 6453 37282 37587
262757 4230 3356 37282 37587
28571 1251 20080 6762 6453 37282 37587
52863 52320 37282 37587
28329 3549 3356 37282 37587
28329 3257 3356 37282 37587
53013 3549 3356 37282 37587
52720 3549 3356 37282 37587
1916 2914 6453 37282 37587
52863 1299 3356 37282 37587
262757 4230 3356 37282 37018
28329 3549 3356 37282 37018
264268 4230 3356 37282 37018
28329 3257 3356 37282 37018
53013 3549 3356 37282 37018
52720 37468 6453 37282 327845
264268 4230 6453 37282 327845
52888 1251 20080 6762 6453 37282 327845
262757 4230 6453 37282 327845
1916 2914 6453 37282 327845
28329 3257 6453 37282 327845
28571 1251 20080 6762 6453 37282 327845
52863 1299 6453 37282 327845
53013 6762 6453 37282 327845
52720 37468 6453 37282 37660
264268 4230 6453 37282 37660
52888 1251 20080 6762 6453 37282 37660
262757 4230 6453 37282 37660
1916 2914 6453 37282 37660
28329 3257 6453 37282 37660
28571 1251 20080 6762 6453 37282 37660
52863 1299 6453 37282 37660
53013 6762 6453 37282 37660
52888 1251 20080 2914 6453 37282 327729
1916 2914 6453 37282 327729
28571 1251 20080 2914 6453 37282 327729
52888 1251 20080 6762 6453 37282 328043
52720 37468 6453 37282 328043
28329 3257 6453 37282 328043
264268 4230 6453 37282 328043
262757 4230 6453 37282 328043
1916 2914 6453 37282 328043
28571 1251 20080 6762 6453 37282 328043
53013 6762 6453 37282 328043
52863 1299 6453 37282 328043
52720 37468 6453 37282 37222
264268 4230 6453 37282 37222
52888 1251 20080 6762 6453 37282 37222
262757 4230 6453 37282 37222
1916 2914 6453 37282 37222
28571 1251 20080 6762 6453 37282 37222
53013 6762 6453 37282 37222
52863 1299 6453 37282 37222
28329 3257 6453 37282 37222
28571 1251 20080 6762 6453 37282 327784
1916 2914 6453 37282 327784
52888 1251 20080 6762 6453 37282 327784
52720 37468 6453 37282 327784
28329 3257 6453 37282 327784
52863 1299 6453 37282 327784
262757 4230 6453 37282 327784
264268 4230 6453 37282 327784
53013 6762 6453 37282 327784
52720 37468 6453 37282 327843
28329 3257 6453 37282 327843
264268 4230 6453 37282 327843
52888 1251 20080 6762 6453 37282 327843
262757 4230 6453 37282 327843
53013 6762 6453 37282 327843
1916 2914 6453 37282 327843
28571 1251 20080 6762 6453 37282 327843
52863 1299 6453 37282 327843
52720 37468 6453 37282 37565
28329 3257 6453 37282 37565
264268 4230 6453 37282 37565
52888 1251 20080 6762 6453 37282 37565
262757 4230 6453 37282 37565
1916 2914 6453 37282 37565
28571 1251 20080 6762 6453 37282 37565
52863 1299 6453 37282 37565
53013 6762 6453 37282 37565
52720 37468 6453 37282 328053
28329 3257 6453 37282 328053
264268 4230 6453 37282 328053
52888 1251 20080 6762 6453 37282 328053
262757 4230 6453 37282 328053
1916 2914 6453 37282 328053
28571 1251 20080 6762 6453 37282 328053
53013 6762 6453 37282 328053
52863 1299 6453 37282 328053
52888 1251 20080 6762 6453 37282 328080
52720 37468 6453 37282 328080
28329 3257 6453 37282 328080
1916 2914 6453 37282 328080
28571 1251 20080 6762 6453 37282 328080
52863 1299 6453 37282 328080
264268 4230 6453 37282 328080
262757 4230 6453 37282 328080
53013 6762 6453 37282 328080
264268 4230 6453 37282 37304
52720 37468 6453 37282 37304
52888 1251 20080 6762 6453 37282 37304
262757 4230 6453 37282 37304
1916 2914 6453 37282 37304
28571 1251 20080 6762 6453 37282 37304
52863 52320 2914 6453 37282 37304
53013 6762 6453 37282 37304
28329 3257 6453 37282 37304
52863 52320 174 6453 37282 37304
262757 4230 6453 37282 37328
262757 4230 6453 37282 37577 328245
52720 37468 37282 37170
264268 4230 3356 37282 37170
52888 1251 20080 6762 6453 37282 37170
262757 4230 3356 37282 37170
1916 2914 6453 37282 37170
28571 1251 20080 6762 6453 37282 37170
52863 52320 37282 37170
28329 3257 3356 37282 37170
28329 3549 3356 37282 37170
53013 3549 3356 37282 37170
264268 4230 6453 37282 37144 37144
52888 1251 20080 6762 6453 37282 37144 37144
262757 4230 6453 37282 37144 37144
1916 2914 6453 37282 37144 37144
28571 1251 20080 6762 6453 37282 37144 37144
53013 6762 6453 37282 37144 37144
52863 1299 6453 37282 37144 37144
28329 3257 6453 37282 37144 37144
52888 1251 20080 6762 6453 37282 37207
52720 37468 6453 37282 37207
28329 3257 6453 37282 37207
1916 2914 6453 37282 37207
28571 1251 20080 6762 6453 37282 37207
52863 1299 6453 37282 37207
264268 4230 6453 37282 37207
262757 4230 6453 37282 37207
53013 6762 6453 37282 37207
52888 1251 20080 6762 6453 37282 37577
1916 2914 6453 37282 37577
28329 3257 6453 37282 37577
264268 4230 6453 37282 37577
28571 1251 20080 6762 6453 37282 37577
52863 1299 6453 37282 37577
53013 6762 6453 37282 37577
262757 4230 6453 37282 37577
52720 37468 6453 37282 37577
262757 4230 6453 37282 37682 37682 37682 37682 37682 37682
28329 3257 6453 37282 37682 37682 37682 37682 37682 37682
264268 4230 6453 37282 37682 37682 37682 37682 37682 37682
28571 1251 20080 6762 6453 37282 37682 37682 37682 37682 37682 37682
1916 2914 6453 37282 37682 37682 37682 37682 37682 37682
52720 37468 6453 37282 37682 37682 37682 37682 37682 37682
52863 1299 6453 37282 37682 37682 37682 37682 37682 37682
53013 6762 6453 37282 37682 37682 37682 37682 37682 37682
52720 37468 6453 37282 37682 37682 37682
52888 1251 20080 6762 6453 37282 37682 37682 37682
264268 4230 6453 37282 37682 37682 37682
262757 4230 6453 37282 37682 37682 37682
1916 2914 6453 37282 37682 37682 37682
28571 1251 20080 6762 6453 37282 37682 37682 37682
53013 6762 6453 37282 37682 37682 37682
52863 1299 6453 37282 37682 37682 37682
28329 3257 6453 37282 37682 37682 37682
52720 37468 37282 30984
264268 4230 3356 37282 30984
52888 1251 20080 6762 6453 37282 30984
262757 4230 3356 37282 30984
1916 2914 3356 37282 30984
28571 1251 20080 6762 6453 37282 30984
52863 52320 37282 30984
53013 3549 3356 37282 30984
28329 3257 3356 37282 30984
28329 3549 3356 37282 30984
52888 1251 20080 6762 6453 37282 37452
52720 37468 6453 37282 37452
28329 3257 6453 37282 37452
1916 2914 6453 37282 37452
28571 1251 20080 6762 6453 37282 37452
52863 1299 6453 37282 37452
264268 4230 6453 37282 37452
262757 4230 6453 37282 37452
53013 6762 6453 37282 37452
52720 37468 37282 37495
264268 4230 3356 37282 37495
52888 1251 20080 6762 6453 37282 37495
262757 4230 3356 37282 37495
28571 1251 20080 6762 6453 37282 37495
52863 52320 37282 37495
53013 3549 3356 37282 37495
28329 3257 3356 37282 37495
28329 3549 3356 37282 37495
52720 37468 6453 37282 37058 37058
264268 4230 6453 37282 37058 37058
52888 1251 20080 6762 6453 37282 37058 37058
262757 4230 6453 37282 37058 37058
1916 2914 6453 37282 37058 37058
28571 1251 20080 6762 6453 37282 37058 37058
53013 6762 6453 37282 37058 37058
52863 1299 6453 37282 37058 37058
28329 3257 6453 37282 37058 37058
52720 37468 6453 37282 37058 37058 37058 37058 37058
264268 4230 6453 37282 37058 37058 37058 37058 37058
52888 1251 20080 6762 6453 37282 37058 37058 37058 37058 37058
262757 4230 6453 37282 37058 37058 37058 37058 37058
1916 2914 6453 37282 37058 37058 37058 37058 37058
28571 1251 20080 6762 6453 37282 37058 37058 37058 37058 37058
53013 6762 6453 37282 37058 37058 37058 37058 37058
52863 1299 6453 37282 37058 37058 37058 37058 37058
28329 3257 6453 37282 37058 37058 37058 37058 37058
52720 37468 37282 20598 328128
264268 4230 3356 37282 20598 328128
262757 4230 3356 37282 20598 328128
28329 3549 3356 37282 20598 328128
28329 3257 3356 37282 20598 328128
1916 2914 6453 37282 20598 328128
52888 1251 20080 6762 6453 37282 20598 328128
28571 1251 20080 6762 6453 37282 20598 328128
52863 52320 37282 20598 328128
53013 3549 3356 37282 20598 328128
1916 2914 3356 37282 37088
262757 4230 6453 37282 15964 37544
52888 1251 20080 6762 6453 37282 15964 37544
28329 3257 6453 37282 15964 37544
264268 4230 6453 37282 15964 37544
53013 6762 6453 37282 15964 37544
28571 1251 20080 6762 6453 37282 15964 37544
52720 37468 6453 37282 15964 37544
52863 1299 6453 37282 15964 37544
1916 2914 6453 37282 15964 37544
52863 1299 3356 37282 37577
52720 37468 37282 37313
264268 4230 3356 37282 37313
52888 1251 20080 6762 6453 37282 37313
262757 4230 3356 37282 37313
1916 2914 3356 37282 37313
28571 1251 20080 6762 6453 37282 37313
52863 52320 37282 37313
53013 3549 3356 37282 37313
28329 3257 3356 37282 37313
28329 3549 3356 37282 37313
53013 3549 3356 37282 37445
52720 37468 6453 37282 37445
264268 4230 6453 37282 37445
52888 1251 20080 6762 6453 37282 37445
262757 4230 6453 37282 37445
1916 2914 6453 37282 37445
28571 1251 20080 6762 6453 37282 37445
53013 6762 6453 37282 37445
52863 1299 6453 37282 37445
28329 3257 6453 37282 37445
8220 3356 6453 37282 328221
14537 3356 6453 37282 328221
6830 6453 37282 328221
6453 37282 328221
8426 6453 37282 328221
41811 3356 6453 37282 328221
5413 1299 6453 37282 37030 37030 37030 37030 32021
37271 6453 37282 37030 37030 37030 37030 32021
8426 6453 37282 37030 37030 37030 37030 32021
41811 3356 6453 37282 37030 37030 37030 37030 32021
59605 6453 37282 37030 37030 37030 37030 32021
14537 3356 6453 37282 37030 37030 37030 37030 32021
6453 37282 37030 37030 37030 37030 32021
8220 3356 6453 37282 37030 37030 37030 37030 32021
14061 2914 6453 37282 37030 37030 37030 37030 32021
13237 3257 6453 37282 37030 37030 37030 37030 32021
8455 37282 37030 37030 37030 37030 32021
6667 37282 37030 37030 37030 37030 32021
58511 37282 37030 37030 37030 37030 32021
34288 1299 6453 37282 37030 37030 37030 37030 32021
39122 3356 6453 37282 37030 37030 37030 37030 32021
14537 174 6453 37282 37030 37030 37030 37030 32021
13237 3257 6453 37282 20598
8220 3356 6453 37282 37170
14537 3356 6453 37282 37170
14061 2914 6453 37282 37170
13237 2914 6453 37282 37170
34288 9002 6453 37282 37170
5413 1299 6453 37282 37170
37271 6453 37282 37170
39122 3356 6453 37282 37170
59605 6453 37282 37170
41811 3356 6453 37282 37170
264268 4230 6453 37282 328221
52888 1251 20080 6762 6453 37282 328221
28571 1251 20080 6762 6453 37282 328221
53013 6762 6453 37282 328221
52720 37468 6453 37282 37030 37030 37030 37030 32021
1916 2914 6453 37282 37030 37030 37030 37030 32021
28571 1251 20080 6762 6453 37282 37030 37030 37030 37030 32021
52888 1251 20080 6762 6453 37282 37030 37030 37030 37030 32021
52863 1299 6453 37282 37030 37030 37030 37030 32021
28329 3257 6453 37282 37030 37030 37030 37030 32021
264268 4230 6453 37282 37030 37030 37030 37030 32021
262757 4230 6453 37282 37030 37030 37030 37030 32021
53013 6762 6453 37282 37030 37030 37030 37030 32021
24516 1221 4637 6453 37282 11355
1351 6939 37282 11355
48526 37282 11355
204028 6830 6453 37282 11355
36236 24482 37282 11355
38726 9957 17604 6939 37282 11355
38726 6453 37282 11355
2518 6453 37282 11355
1351 6939 37282 15825
38726 6453 37282 15825
204028 6830 6453 37282 15825
3267 3356 37282 15825
38883 4826 6939 37282 15825
45177 3356 37282 15825
38726 9957 4766 37282 15825
36236 37282 15825
59469 1299 3356 37282 15825
63956 174 6453 37282 15825
1299 6453 37282 15825
48285 16150 12552 3356 37282 15825
24516 1221 4637 3356 37282 15825
2518 6453 37282 15825
19754 1299 3356 37282 15825
48526 37282 15825
59715 3269 6762 3356 37282 15825
42541 3356 37282 15825
2914 3356 37282 15825
3356 37282 37495
41695 6939 3356 37282 37495
57111 6939 3356 37282 37495
5413 3356 37282 37495
39122 3356 37282 37495
58511 3257 3356 37282 37495
8426 3356 37282 37495
37271 3356 37282 37495
37497 6939 3356 37282 37495
34288 1299 3356 37282 37495
8220 3356 37282 37495
41811 6939 3356 37282 37495
8455 3356 37282 37495
3356 37282 13335
41695 6939 3356 37282 13335
57111 6939 3356 37282 13335
37497 6939 3356 37282 13335
41811 6939 3356 37282 13335
8426 3356 37282 13335
58511 3257 3356 37282 13335
52720 37468 6453 37282 37170
264268 4230 6453 37282 37170
262757 4230 6453 37282 37170
28329 3257 6453 37282 37170
53013 6762 6453 37282 37170
52863 1299 6453 37282 37170
52720 37468 3356 37282 37495
263075 6939 3356 37282 37495
262317 6939 3356 37282 37495
28571 1251 6939 3356 37282 37495
1916 6939 3356 37282 37495
52888 1916 6939 3356 37282 37495
52863 6939 3356 37282 37495
52720 37468 3356 37282 13335
52888 1916 6939 3356 37282 13335
262317 6939 3356 37282 13335
263075 6939 3356 37282 13335
1916 6939 3356 37282 13335
28571 1916 6939 3356 37282 13335
52863 6939 3356 37282 13335
38880 7474 7473 6453 37282 11355
7575 4637 6453 37282 11355
38809 4826 6939 37282 15825
10026 37282 15825
4826 6939 37282 15825
7575 4637 6453 37282 15825
4739 7545 6453 37282 15825
1351 6939 37282 37555
38726 6453 37282 37555
204028 6830 6453 37282 37555
3267 3356 37282 37555
38883 4826 6939 37282 37555
45177 3356 37282 37555
38726 9957 4766 37282 37555
59469 1299 3356 37282 37555
36236 37282 37555
48285 16150 12552 3356 37282 37555
59715 3269 6762 3356 37282 37555
2518 6453 37282 37555
48526 37282 37555
63956 174 6453 37282 37555
42541 3356 37282 37555
2914 3356 37282 37555
3267 2603 37282 37555
45177 3356 6453 37282 37555
38726 9957 4637 6453 37282 37555
59469 1299 6453 37282 37555
36236 24482 37282 37555
48285 16150 12552 1299 6453 37282 37555
1299 6453 37282 37555
59715 3269 6762 6453 37282 37555
24516 1221 4637 6453 37282 37555
42541 3356 6453 37282 37555
19754 1299 6453 37282 37555
38726 6453 37282 37588 37588
204028 6830 6453 37282 37588 37588
38883 4826 6939 37282 37588 37588
63956 4637 6453 37282 37588 37588
48526 37282 37588 37588
2518 6453 37282 37588 37588
1351 6939 37282 37591
38726 6453 37282 37591
204028 6830 6453 37282 37591
3267 3356 37282 37591
38883 4826 6939 37282 37591
45177 3356 37282 37591
63956 4637 6453 37282 37591
38726 9957 4766 37282 37591
59469 1299 3356 37282 37591
24516 1221 4637 3356 37282 37591
48285 16150 12552 3356 37282 37591
63956 1299 6453 37282 37591
1299 6453 37282 37591
2518 6453 37282 37591
19754 1299 3356 37282 37591
42541 3356 37282 37591
59715 3269 6762 3356 37282 37591
48526 37282 37591
3267 2603 37282 37591
45177 3356 6453 37282 37591
38726 9957 3491 6453 37282 37591
59469 1299 6453 37282 37591
36236 24482 37282 37591
59715 3269 6762 6453 37282 37591
48285 16150 12552 1299 6453 37282 37591
42541 3356 6453 37282 37591
63956 174 6453 37282 37591
24516 1221 4637 6453 37282 37591
19754 1299 6453 37282 37591
1351 6939 37282 37587
38726 6453 37282 37587
204028 6830 6453 37282 37587
3267 3356 37282 37587
38883 4826 6939 37282 37587
45177 3356 37282 37587
63956 4637 6453 37282 37587
38726 9957 4766 37282 37587
59469 1299 3356 37282 37587
48526 37282 37587
63956 1299 6453 37282 37587
1299 6453 37282 37587
2518 6453 37282 37587
19754 1299 3356 37282 37587
24516 1221 4637 3356 37282 37587
59715 3269 6762 3356 37282 37587
42541 3356 37282 37587
1351 6939 3356 37282 37587
38883 4826 15412 6453 37282 37587
36236 24482 37282 37587
48285 16150 12552 3356 37282 37587
63956 174 6453 37282 37587
2914 3356 37282 37587
24516 1221 4637 3356 37282 37018
48285 16150 12552 3356 37282 37018
45177 3356 37282 37018
36236 2914 6453 37282 37018
59715 3269 6762 3356 37282 37018
19754 1299 3356 37282 37018
59469 1299 3356 37282 37018
3267 3356 37282 37018
42541 3356 37282 37018
1351 6939 1299 6453 37282 327845
38726 6453 37282 327845
204028 6830 6453 37282 327845
3267 174 6453 37282 327845
38883 4826 15412 6453 37282 327845
45177 3356 6453 37282 327845
38726 9957 3491 6453 37282 327845
59469 1299 6453 37282 327845
36236 2914 6453 37282 327845
48526 6453 37282 327845
48285 16150 12552 1299 6453 37282 327845
1299 6453 37282 327845
2518 6453 37282 327845
42541 3356 6453 37282 327845
63956 174 6453 37282 327845
59715 3269 6762 6453 37282 327845
24516 1221 4637 6453 37282 327845
19754 1299 6453 37282 327845
58511 1299 6453 37282 327845
1351 6939 37282 37660
38726 6453 37282 37660
204028 6830 6453 37282 37660
3267 2603 37282 37660
38883 4826 6939 37282 37660
45177 3356 6453 37282 37660
38726 9957 3491 6453 37282 37660
59469 1299 6453 37282 37660
36236 24482 37282 37660
48285 16150 12552 1299 6453 37282 37660
1299 6453 37282 37660
2518 6453 37282 37660
59715 3269 6762 6453 37282 37660
24516 1221 4637 6453 37282 37660
63956 174 6453 37282 37660
42541 3356 6453 37282 37660
48526 37282 37660
19754 1299 6453 37282 37660
38726 6453 37282 327729
204028 6830 6453 37282 327729
38883 4826 15412 6453 37282 327729
2518 6453 37282 327729
1351 6939 1299 6453 37282 328043
38726 6453 37282 328043
204028 6830 6453 37282 328043
3267 1299 6453 37282 328043
38883 4826 15412 6453 37282 328043
45177 3356 6453 37282 328043
38726 9957 4637 6453 37282 328043
59469 1299 6453 37282 328043
36236 2914 6453 37282 328043
48285 16150 12552 1299 6453 37282 328043
1299 6453 37282 328043
2518 6453 37282 328043
63956 1299 6453 37282 328043
48526 6453 37282 328043
59715 3269 6762 6453 37282 328043
24516 1221 4637 6453 37282 328043
42541 3356 6453 37282 328043
19754 1299 6453 37282 328043
58511 1299 6453 37282 328043
1351 6939 37282 37222
38726 6453 37282 37222
204028 6830 6453 37282 37222
3267 2603 37282 37222
38883 4826 6939 37282 37222
45177 3356 6453 37282 37222
38726 9957 3491 6453 37282 37222
59469 1299 6453 37282 37222
36236 24482 37282 37222
48285 16150 12552 1299 6453 37282 37222
1299 6453 37282 37222
24516 1221 4637 6453 37282 37222
63956 174 6453 37282 37222
2518 6453 37282 37222
59715 3269 6762 6453 37282 37222
42541 3356 6453 37282 37222
19754 1299 6453 37282 37222
48526 37282 37222
58511 1299 6453 37282 327784
204028 6830 6453 37282 327784
48285 16150 12552 1299 6453 37282 327784
2518 6453 37282 327784
42541 3356 6453 37282 327784
1299 6453 37282 327784
19754 1299 6453 37282 327784
45177 3356 6453 37282 327784
48526 6453 37282 327784
59715 3269 6762 6453 37282 327784
1351 6939 1299 6453 37282 327784
59469 1299 6453 37282 327784
3267 174 6453 37282 327784
38726 6453 37282 327784
63956 174 6453 37282 327784
36236 24482 6453 37282 327784
24516 1221 4637 6453 37282 327784
38883 4826 15412 6453 37282 327784
38726 9957 3491 6453 37282 327784
1351 6939 1299 6453 37282 327843
38726 6453 37282 327843
204028 6830 6453 37282 327843
3267 174 6453 37282 327843
38883 4826 15412 6453 37282 327843
45177 3356 6453 37282 327843
38726 9957 3491 6453 37282 327843
59469 1299 6453 37282 327843
36236 24482 6453 37282 327843
48285 16150 12552 1299 6453 37282 327843
63956 174 6453 37282 327843
1299 6453 37282 327843
2518 6453 37282 327843
59715 3269 6762 6453 37282 327843
24516 1221 4637 6453 37282 327843
42541 3356 6453 37282 327843
48526 6453 37282 327843
19754 1299 6453 37282 327843
58511 1299 6453 37282 327843
1351 6939 37282 37565
38726 6453 37282 37565
204028 6830 6453 37282 37565
3267 2603 37282 37565
38883 4826 6939 37282 37565
45177 3356 6453 37282 37565
38726 9957 4637 6453 37282 37565
59469 1299 6453 37282 37565
36236 24482 37282 37565
48285 16150 12552 1299 6453 37282 37565
59715 3269 6762 6453 37282 37565
1299 6453 37282 37565
48526 37282 37565
2518 6453 37282 37565
63956 174 6453 37282 37565
24516 1221 4637 6453 37282 37565
42541 3356 6453 37282 37565
19754 1299 6453 37282 37565
1351 6939 1299 6453 37282 328053
38726 6453 37282 328053
204028 6830 6453 37282 328053
3267 174 6453 37282 328053
38883 4826 15412 6453 37282 328053
45177 3356 6453 37282 328053
38726 9957 4637 6453 37282 328053
59469 1299 6453 37282 328053
36236 24482 6453 37282 328053
48285 16150 12552 1299 6453 37282 328053
1299 6453 37282 328053
2518 6453 37282 328053
48526 6453 37282 328053
63956 174 6453 37282 328053
42541 3356 6453 37282 328053
59715 3269 6762 6453 37282 328053
24516 1221 4637 6453 37282 328053
19754 1299 6453 37282 328053
58511 1299 6453 37282 328053
59715 3269 6762 6453 37282 328080
1299 6453 37282 328080
63956 1299 6453 37282 328080
2518 6453 37282 328080
45177 3356 6453 37282 328080
1351 6939 1299 6453 37282 328080
59469 1299 6453 37282 328080
42541 3356 6453 37282 328080
38726 6453 37282 328080
204028 6830 6453 37282 328080
3267 174 6453 37282 328080
38883 4826 15412 6453 37282 328080
38726 9957 3491 6453 37282 328080
36236 24482 6453 37282 328080
48285 16150 12552 1299 6453 37282 328080
19754 1299 6453 37282 328080
24516 1221 4637 6453 37282 328080
58511 1299 6453 37282 328080
48526 6453 37282 328080
1351 6939 37282 37304
38726 6453 37282 37304
204028 6830 6453 37282 37304
3267 2603 37282 37304
38883 4826 6939 37282 37304
45177 3356 6453 37282 37304
38726 9957 3491 6453 37282 37304
59469 1299 6453 37282 37304
36236 24482 37282 37304
48285 16150 12552 1299 6453 37282 37304
24516 1221 4637 6453 37282 37304
63956 174 6453 37282 37304
2518 6453 37282 37304
59715 3269 6762 6453 37282 37304
48526 37282 37304
42541 3356 6453 37282 37304
3267 174 6453 37282 37304
38883 4826 15412 6453 37282 37304
38726 9957 4637 6453 37282 37304
36236 24482 6453 37282 37304
48526 6453 37282 37304
204028 6830 6453 37282 37328
38726 9957 4637 6453 37282 37328
2518 6453 37282 37328
48526 37282 37328
2914 6453 37282 37328
48526 37282 37577 328245
204028 6830 6453 37282 37577 328245
45177 1221 4637 6453 37282 37577 328245
2518 6453 37282 37577 328245
38726 9957 4637 6453 37282 37577 328245
204028 6830 6453 37282 327869
2518 6453 37282 327869
48526 6453 37282 327869
1351 6939 37282 37170
38726 6453 37282 37170
204028 6830 6453 37282 37170
3267 3356 37282 37170
38883 4826 6939 37282 37170
45177 3356 37282 37170
38726 9957 4766 37282 37170
59469 1299 3356 37282 37170
36236 2914 6453 37282 37170
48285 16150 12552 3356 37282 37170
1299 6453 37282 37170
63956 174 6453 37282 37170
2518 6453 37282 37170
19754 1299 3356 37282 37170
24516 1221 4637 3356 37282 37170
48526 37282 37170
59715 3269 6762 3356 37282 37170
2914 3356 37282 37170
42541 3356 37282 37170
1351 6939 37282 37144 37144
38726 6453 37282 37144 37144
204028 6830 6453 37282 37144 37144
38883 4826 6939 37282 37144 37144
45177 1299 6453 37282 37144 37144
38726 9957 4637 6453 37282 37144 37144
59469 1299 6453 37282 37144 37144
1299 6453 37282 37144 37144
2518 6453 37282 37144 37144
63956 1299 6453 37282 37144 37144
24516 1221 4637 6453 37282 37144 37144
19754 1299 6453 37282 37144 37144
59715 3269 6762 6453 37282 37144 37144
48526 37282 37144 37144
59715 3269 6762 6453 37282 37207
1299 6453 37282 37207
63956 1299 6453 37282 37207
2518 6453 37282 37207
45177 3356 6453 37282 37207
1351 6939 37282 37207
59469 1299 6453 37282 37207
42541 3356 6453 37282 37207
38726 6453 37282 37207
204028 6830 6453 37282 37207
3267 2603 37282 37207
38883 4826 6939 37282 37207
38726 9957 3491 6453 37282 37207
36236 24482 37282 37207
48285 16150 12552 1299 6453 37282 37207
48526 37282 37207
24516 1221 4637 6453 37282 37207
19754 1299 6453 37282 37207
59715 3269 6762 6453 37282 37577
45177 3356 6453 37282 37577
24516 1221 4637 6453 37282 37577
1299 6453 37282 37577
48285 16150 12552 1299 6453 37282 37577
38726 6453 37282 37577
1351 6939 37282 37577
63956 1299 6453 37282 37577
3267 2603 37282 37577
42541 3356 6453 37282 37577
19754 1299 6453 37282 37577
36236 24482 37282 37577
204028 6830 6453 37282 37577
59469 1299 6453 37282 37577
38726 9957 3491 6453 37282 37577
36236 24482 37282 37682 37682 37682 37682 37682 37682
24516 1221 4637 6453 37282 37682 37682 37682 37682 37682 37682
48526 37282 37682 37682 37682 37682 37682 37682
1351 6939 1299 6453 37282 37682 37682 37682 37682 37682 37682
48285 16150 12552 1299 6453 37282 37682 37682 37682 37682 37682 37682
59715 3269 6762 6453 37282 37682 37682 37682 37682 37682 37682
38883 4826 15412 6453 37282 37682 37682 37682 37682 37682 37682
204028 6830 6453 37282 37682 37682 37682 37682 37682 37682
45177 3356 6453 37282 37682 37682 37682 37682 37682 37682
38726 9957 3491 6453 37282 37682 37682 37682 37682 37682 37682
59469 1299 6453 37282 37682 37682 37682 37682 37682 37682
3267 2603 37282 37682 37682 37682 37682 37682 37682
63956 1299 6453 37282 37682 37682 37682 37682 37682 37682
38726 6453 37282 37682 37682 37682 37682 37682 37682
19754 1299 6453 37282 37682 37682 37682 37682 37682 37682
2518 6453 37282 37682 37682 37682 37682 37682 37682
42541 3356 6453 37282 37682 37682 37682 37682 37682 37682
1299 6453 37282 37682 37682 37682 37682 37682 37682
1351 6939 1299 6453 37282 37682 37682 37682
38726 6453 37282 37682 37682 37682
204028 6830 6453 37282 37682 37682 37682
3267 2603 37282 37682 37682 37682
38883 4826 15412 6453 37282 37682 37682 37682
45177 3356 6453 37282 37682 37682 37682
38726 9957 3491 6453 37282 37682 37682 37682
59469 1299 6453 37282 37682 37682 37682
36236 24482 37282 37682 37682 37682
42541 3356 6453 37282 37682 37682 37682
48285 16150 12552 1299 6453 37282 37682 37682 37682
1299 6453 37282 37682 37682 37682
63956 1299 6453 37282 37682 37682 37682
2518 6453 37282 37682 37682 37682
24516 1221 4637 6453 37282 37682 37682 37682
48526 37282 37682 37682 37682
19754 1299 6453 37282 37682 37682 37682
59715 3269 6762 6453 37282 37682 37682 37682
1351 6939 37282 30984
38726 6453 37282 30984
204028 6830 6453 37282 30984
3267 3356 37282 30984
38883 4826 6939 37282 30984
45177 3356 37282 30984
63956 4637 6453 37282 30984
38726 9957 4766 37282 30984
59469 1299 3356 37282 30984
36236 2914 3356 37282 30984
48285 16150 12552 3356 37282 30984
1299 6453 37282 30984
63956 174 6453 37282 30984
48526 37282 30984
2518 6453 37282 30984
42541 3356 37282 30984
59715 3269 6762 3356 37282 30984
24516 1221 4637 3356 37282 30984
19754 1299 3356 37282 30984
59715 3269 6762 6453 37282 37452
1299 6453 37282 37452
63956 1299 6453 37282 37452
2518 6453 37282 37452
45177 3356 6453 37282 37452
1351 6939 37282 37452
59469 1299 6453 37282 37452
42541 3356 6453 37282 37452
38726 6453 37282 37452
204028 6830 6453 37282 37452
3267 2603 37282 37452
38883 4826 6939 37282 37452
38726 9957 3491 6453 37282 37452
36236 24482 37282 37452
48285 16150 12552 1299 6453 37282 37452
24516 1221 4637 6453 37282 37452
48526 37282 37452
19754 1299 6453 37282 37452
1351 6939 37282 37495
38726 6453 37282 37495
204028 6830 6453 37282 37495
3267 3356 37282 37495
38883 4826 6939 37282 37495
45177 3356 37282 37495
63956 4637 6453 37282 37495
38726 9957 4766 37282 37495
59469 1299 3356 37282 37495
1299 6453 37282 37495
2518 6453 37282 37495
48526 37282 37495
24516 1221 4637 3356 37282 37495
59715 3269 6762 3356 37282 37495
19754 1299 3356 37282 37495
42541 3356 37282 37495
1351 6939 37282 37058 37058
38726 6453 37282 37058 37058
204028 6830 6453 37282 37058 37058
3267 2603 37282 37058 37058
38883 4826 6939 37282 37058 37058
45177 3356 6453 37282 37058 37058
38726 9957 3491 6453 37282 37058 37058
59469 1299 6453 37282 37058 37058
36236 24482 37282 37058 37058
48526 37282 37058 37058
48285 16150 12552 1299 6453 37282 37058 37058
1299 6453 37282 37058 37058
2518 6453 37282 37058 37058
63956 174 6453 37282 37058 37058
42541 3356 6453 37282 37058 37058
24516 1221 4637 6453 37282 37058 37058
19754 1299 6453 37282 37058 37058
59715 3269 6762 6453 37282 37058 37058
1351 6939 37282 37058 37058 37058 37058 37058
38726 6453 37282 37058 37058 37058 37058 37058
204028 6830 6453 37282 37058 37058 37058 37058 37058
3267 2603 37282 37058 37058 37058 37058 37058
38883 4826 6939 37282 37058 37058 37058 37058 37058
45177 3356 6453 37282 37058 37058 37058 37058 37058
38726 9957 3491 6453 37282 37058 37058 37058 37058 37058
59469 1299 6453 37282 37058 37058 37058 37058 37058
36236 24482 37282 37058 37058 37058 37058 37058
48285 16150 12552 1299 6453 37282 37058 37058 37058 37058 37058
1299 6453 37282 37058 37058 37058 37058 37058
2518 6453 37282 37058 37058 37058 37058 37058
63956 174 6453 37282 37058 37058 37058 37058 37058
59715 3269 6762 6453 37282 37058 37058 37058 37058 37058
42541 3356 6453 37282 37058 37058 37058 37058 37058
24516 1221 4637 6453 37282 37058 37058 37058 37058 37058
19754 1299 6453 37282 37058 37058 37058 37058 37058
48526 37282 37058 37058 37058 37058 37058
1351 6939 37282 20598 328128
38726 6453 37282 20598 328128
204028 6830 6453 37282 20598 328128
3267 3356 37282 20598 328128
38883 4826 6939 37282 20598 328128
45177 3356 37282 20598 328128
38726 9957 4766 37282 20598 328128
59469 1299 3356 37282 20598 328128
36236 37282 20598 328128
48285 16150 12552 3356 37282 20598 328128
1299 6453 37282 20598 328128
2518 6453 37282 20598 328128
63956 1299 6453 37282 20598 328128
42541 3356 37282 20598 328128
2914 3356 37282 20598 328128
19754 1299 3356 37282 20598 328128
24516 1221 4637 3356 37282 20598 328128
48526 37282 20598 328128
59715 3269 6762 3356 37282 20598 328128
38883 4826 15412 6453 37282 35074
63956 4637 6453 37282 37088
36236 24482 37282 15964 37544
204028 6830 6453 37282 15964 37544
48526 37282 15964 37544
1351 6939 1299 6453 37282 15964 37544
59715 3269 6762 6453 37282 15964 37544
24516 1221 4637 6453 37282 15964 37544
48285 16150 12552 1299 6453 37282 15964 37544
38883 4826 15412 6453 37282 15964 37544
45177 3356 6453 37282 15964 37544
38726 9957 4637 6453 37282 15964 37544
59469 1299 6453 37282 15964 37544
3267 2603 37282 15964 37544
38726 6453 37282 15964 37544
19754 1299 6453 37282 15964 37544
2518 6453 37282 15964 37544
63956 1299 6453 37282 15964 37544
42541 3356 6453 37282 15964 37544
1299 6453 37282 15964 37544
38726 9957 3491 6453 37282 37018
38726 9957 17604 6939 37282 37577
48285 16150 12552 3356 6453 37282 37577
38883 4826 15412 6453 37282 37577
63956 174 6453 37282 37577
1351 6939 37282 37313
38726 6453 37282 37313
204028 6830 6453 37282 37313
3267 3356 37282 37313
38883 4826 6939 37282 37313
45177 3356 37282 37313
63956 4637 6453 37282 37313
38726 9957 4766 37282 37313
59469 1299 3356 37282 37313
36236 2914 3356 37282 37313
48285 16150 12552 3356 37282 37313
1299 6453 37282 37313
48526 37282 37313
63956 174 6453 37282 37313
2518 6453 37282 37313
42541 3356 37282 37313
19754 1299 3356 37282 37313
24516 1221 4637 3356 37282 37313
59715 3269 6762 3356 37282 37313
36236 37282 37313
204028 6830 6453 37282 37445
45177 3356 37282 37445
48526 37282 37445
2518 6453 37282 37445
1351 6939 37282 37445
38726 6453 37282 37445
3267 2603 37282 37445
38883 4826 6939 37282 37445
45177 3356 6453 37282 37445
38726 9957 4637 6453 37282 37445
59469 1299 6453 37282 37445
36236 24482 37282 37445
59715 3269 6762 6453 37282 37445
48285 16150 12552 1299 6453 37282 37445
1299 6453 37282 37445
63956 174 6453 37282 37445
24516 1221 4637 6453 37282 37445
42541 3356 6453 37282 37445
19754 1299 6453 37282 37445
40387 23473 6939 37282 11355
3292 6453 37282 11355
206479 34549 3257 6453 37282 11355
3561 209 6453 37282 11355
209 6453 37282 11355
206479 34549 1299 3356 37282 15825
209 3356 37282 15825
3292 3356 37282 15825
46450 2914 3356 37282 15825
45352 37282 15825
29479 50304 37282 15825
39351 12552 3356 37282 15825
40387 23473 6939 37282 15825
3257 3356 37282 15825
63927 41095 37282 15825
5645 1299 3356 37282 15825
286 3356 37282 15825
5650 3356 37282 15825
209 6453 37282 15825
3561 209 6453 37282 15825
206479 34549 1299 3356 37282 37555
209 3356 37282 37555
3292 3356 37282 37555
45352 37282 37555
40387 23473 6939 37282 37555
5650 3356 37282 37555
286 3356 37282 37555
39351 174 3356 37282 37555
3561 209 6453 37282 37555
209 6453 37282 37555
29479 50304 37282 37555
10026 37282 37555
3257 3356 37282 37555
206479 34549 3257 6453 37282 37555
3292 6453 37282 37555
46450 2914 6453 37282 37555
45352 2914 6453 37282 37555
5645 1299 6453 37282 37555
5650 3356 6453 37282 37555
286 6453 37282 37555
39351 174 6453 37282 37555
29479 50304 1299 6453 37282 37555
10026 1299 6453 37282 37555
63927 41095 37282 37555
63927 4637 6453 37282 37588 37588
206479 34549 1299 3356 37282 37591
209 3356 37282 37591
3292 3356 37282 37591
46450 2914 3356 37282 37591
45352 37282 37591
40387 23473 6939 37282 37591
5645 1299 3356 37282 37591
5650 3356 37282 37591
286 3356 37282 37591
39351 12552 3356 37282 37591
3561 209 6453 37282 37591
209 6453 37282 37591
29479 50304 37282 37591
63927 41095 37282 37591
10026 37282 37591
3257 3356 37282 37591
206479 34549 3257 6453 37282 37591
3292 6453 37282 37591
45352 3491 6453 37282 37591
46450 2914 6453 37282 37591
5645 1299 6453 37282 37591
5650 7018 6453 37282 37591
286 6453 37282 37591
39351 174 6453 37282 37591
29479 50304 1299 6453 37282 37591
10026 1299 6453 37282 37591
206479 34549 1299 3356 37282 37587
209 3356 37282 37587
3292 3356 37282 37587
46450 1299 6453 37282 37587
45352 37282 37587
40387 23473 6939 37282 37587
5645 1299 3356 37282 37587
286 3356 37282 37587
39351 42708 1299 3356 37282 37587
3561 209 6453 37282 37587
209 6453 37282 37587
29479 50304 37282 37587
3257 3356 37282 37587
10026 37282 37587
63927 41095 37282 37587
46450 2914 3356 37282 37587
45352 2914 3356 37282 37587
40387 174 3356 37282 37587
5650 3356 37282 37587
39351 12552 3356 37282 37587
29479 50304 1299 6453 37282 37587
10026 3356 37282 37587
206479 34549 1299 3356 37282 37018
39351 12552 3356 37282 37018
3257 3356 37282 37018
46450 2914 3356 37282 37018
3292 3356 37282 37018
5650 3356 37282 37018
286 3356 37282 37018
5645 1299 3356 37282 37018
209 3356 37282 37018
206479 34549 3257 6453 37282 327845
209 6453 37282 327845
3292 6453 37282 327845
45352 3491 6453 37282 327845
46450 2914 6453 37282 327845
40387 174 6453 37282 327845
5645 1299 6453 37282 327845
5650 7018 6453 37282 327845
286 6453 37282 327845
39351 174 6453 37282 327845
3561 209 6453 37282 327845
29479 50304 1299 6453 37282 327845
10026 1299 6453 37282 327845
63927 4637 6453 37282 327845
206479 34549 3257 6453 37282 37660
209 6453 37282 37660
3292 6453 37282 37660
46450 2914 6453 37282 37660
45352 2914 6453 37282 37660
40387 23473 6939 37282 37660
5645 1299 6453 37282 37660
5650 3356 6453 37282 37660
286 6453 37282 37660
39351 174 6453 37282 37660
29479 50304 1299 6453 37282 37660
10026 1299 6453 37282 37660
3561 209 6453 37282 37660
63927 41095 37282 37660
209 6453 37282 327729
3561 209 6453 37282 327729
206479 34549 3257 6453 37282 328043
3292 6453 37282 328043
209 6453 37282 328043
45352 2914 6453 37282 328043
46450 2914 6453 37282 328043
40387 23473 2914 6453 37282 328043
5645 1299 6453 37282 328043
5650 7018 6453 37282 328043
286 6453 37282 328043
39351 12552 1299 6453 37282 328043
3561 209 6453 37282 328043
29479 50304 1299 6453 37282 328043
63927 4637 6453 37282 328043
10026 1299 6453 37282 328043
206479 34549 3257 6453 37282 37222
209 6453 37282 37222
3292 6453 37282 37222
45352 3491 6453 37282 37222
46450 2914 6453 37282 37222
40387 23473 6939 37282 37222
5645 1299 6453 37282 37222
5650 3356 6453 37282 37222
286 6453 37282 37222
39351 174 6453 37282 37222
3561 209 6453 37282 37222
29479 50304 1299 6453 37282 37222
63927 41095 37282 37222
10026 1299 6453 37282 37222
206479 34549 3257 6453 37282 327784
3292 6453 37282 327784
286 6453 37282 327784
209 6453 37282 327784
5645 1299 6453 37282 327784
46450 2914 6453 37282 327784
40387 174 6453 37282 327784
29479 50304 1299 6453 37282 327784
10026 1299 6453 37282 327784
5650 7018 6453 37282 327784
3561 209 6453 37282 327784
39351 174 6453 37282 327784
45352 3491 6453 37282 327784
63927 4637 6453 37282 327784
206479 34549 3257 6453 37282 327843
209 6453 37282 327843
3292 6453 37282 327843
45352 3491 6453 37282 327843
46450 2914 6453 37282 327843
29479 50304 1299 6453 37282 327843
5650 3356 6453 37282 327843
286 6453 37282 327843
5645 1299 6453 37282 327843
3561 209 6453 37282 327843
10026 1299 6453 37282 327843
40387 174 6453 37282 327843
39351 174 6453 37282 327843
63927 4637 6453 37282 327843
206479 34549 3257 6453 37282 37565
209 6453 37282 37565
3292 6453 37282 37565
46450 2914 6453 37282 37565
45352 2914 6453 37282 37565
40387 23473 6939 37282 37565
5645 1299 6453 37282 37565
5650 7018 6453 37282 37565
286 6453 37282 37565
39351 174 6453 37282 37565
3561 209 6453 37282 37565
10026 1299 6453 37282 37565
29479 50304 1299 6453 37282 37565
63927 41095 37282 37565
3292 6453 37282 33780 33780 33780
206479 34549 3257 6453 37282 328053
209 6453 37282 328053
3292 6453 37282 328053
45352 3491 6453 37282 328053
46450 2914 6453 37282 328053
40387 174 6453 37282 328053
5645 1299 6453 37282 328053
5650 7018 6453 37282 328053
286 6453 37282 328053
39351 174 6453 37282 328053
3561 209 6453 37282 328053
29479 50304 1299 6453 37282 328053
63927 4637 6453 37282 328053
10026 1299 6453 37282 328053
5645 1299 6453 37282 328080
3292 6453 37282 328080
286 6453 37282 328080
209 6453 37282 328080
46450 2914 6453 37282 328080
206479 34549 3257 6453 37282 328080
5650 7018 6453 37282 328080
3561 209 6453 37282 328080
40387 174 6453 37282 328080
45352 3491 6453 37282 328080
39351 174 6453 37282 328080
29479 50304 1299 6453 37282 328080
10026 1299 6453 37282 328080
63927 4637 6453 37282 328080
206479 34549 3257 6453 37282 37304
209 6453 37282 37304
3292 6453 37282 37304
45352 3491 6453 37282 37304
46450 2914 6453 37282 37304
40387 23473 6939 37282 37304
5645 3257 6453 37282 37304
5650 7018 6453 37282 37304
286 6453 37282 37304
39351 174 6453 37282 37304
3561 209 6453 37282 37304
29479 50304 1299 6453 37282 37304
63927 4637 6453 37282 37304
45352 2914 6453 37282 37304
40387 174 6453 37282 37304
5650 3356 6453 37282 37304
209 6453 37282 37328
3292 6453 37282 37328
3561 209 6453 37282 37328
63927 41095 37282 37328
209 6453 37282 37577 328245
3292 6453 37282 37577 328245
3561 209 6453 37282 37577 328245
286 6453 37282 37577 328245
45352 2914 6453 37282 37577 328245
63927 41095 37282 37577 328245
209 6453 37282 327869
3292 6453 37282 327869
45352 3491 6453 37282 327869
286 6453 37282 327869
3561 209 6453 37282 327869
206479 34549 1299 3356 37282 37170
209 3356 37282 37170
3292 3356 37282 37170
46450 2914 3356 37282 37170
45352 37282 37170
40387 23473 6939 37282 37170
5645 1299 3356 37282 37170
5650 3356 37282 37170
286 3356 37282 37170
39351 12552 3356 37282 37170
3561 209 6453 37282 37170
209 6453 37282 37170
29479 50304 37282 37170
10026 37282 37170
3257 3356 37282 37170
63927 41095 37282 37170
206479 34549 3257 6453 37282 37144 37144
209 6453 37282 37144 37144
3292 6453 37282 37144 37144
46450 2914 6453 37282 37144 37144
45352 2914 6453 37282 37144 37144
40387 23473 6939 37282 37144 37144
5645 1299 6453 37282 37144 37144
5650 7018 6453 37282 37144 37144
286 6453 37282 37144 37144
39351 42708 1299 6453 37282 37144 37144
3561 209 6453 37282 37144 37144
29479 50304 1299 6453 37282 37144 37144
63927 41095 37282 37144 37144
5645 1299 6453 37282 37207
3292 6453 37282 37207
286 6453 37282 37207
209 6453 37282 37207
46450 2914 6453 37282 37207
206479 34549 3257 6453 37282 37207
5650 7018 6453 37282 37207
3561 209 6453 37282 37207
45352 3491 6453 37282 37207
40387 23473 6939 37282 37207
39351 174 6453 37282 37207
29479 50304 1299 6453 37282 37207
63927 41095 37282 37207
10026 1299 6453 37282 37207
5645 1299 6453 37282 37577
3292 6453 37282 37577
286 6453 37282 37577
209 6453 37282 37577
206479 34549 3257 6453 37282 37577
5650 3356 6453 37282 37577
29479 50304 1299 6453 37282 37577
10026 1299 6453 37282 37577
3561 209 6453 37282 37577
46450 2914 6453 37282 37577
40387 23473 6939 37282 37577
39351 174 6453 37282 37577
45352 3491 6453 37282 37577
206479 34549 3257 6453 37282 37682 37682 37682 37682 37682 37682
10026 1299 6453 37282 37682 37682 37682 37682 37682 37682
39351 174 6453 37282 37682 37682 37682 37682 37682 37682
45352 2914 6453 37282 37682 37682 37682 37682 37682 37682
29479 50304 1299 6453 37282 37682 37682 37682 37682 37682 37682
40387 174 6453 37282 37682 37682 37682 37682 37682 37682
63927 41095 37282 37682 37682 37682 37682 37682 37682
5650 3356 6453 37282 37682 37682 37682 37682 37682 37682
46450 2914 6453 37282 37682 37682 37682 37682 37682 37682
3292 6453 37282 37682 37682 37682 37682 37682 37682
286 6453 37282 37682 37682 37682 37682 37682 37682
209 6453 37282 37682 37682 37682 37682 37682 37682
3561 209 6453 37282 37682 37682 37682 37682 37682 37682
5645 1299 6453 37282 37682 37682 37682 37682 37682 37682
206479 34549 3257 6453 37282 37682 37682 37682
209 6453 37282 37682 37682 37682
3292 6453 37282 37682 37682 37682
46450 2914 6453 37282 37682 37682 37682
45352 3491 6453 37282 37682 37682 37682
40387 174 6453 37282 37682 37682 37682
5645 1299 6453 37282 37682 37682 37682
5650 3356 6453 37282 37682 37682 37682
286 6453 37282 37682 37682 37682
39351 174 6453 37282 37682 37682 37682
3561 209 6453 37282 37682 37682 37682
63927 41095 37282 37682 37682 37682
29479 50304 1299 6453 37282 37682 37682 37682
10026 1299 6453 37282 37682 37682 37682
206479 34549 1299 3356 37282 30984
209 3356 37282 30984
3292 3356 37282 30984
46450 2914 3356 37282 30984
45352 37282 30984
40387 23473 6939 37282 30984
5645 1299 3356 37282 30984
5650 3356 37282 30984
286 3356 37282 30984
39351 174 3356 37282 30984
3561 209 6453 37282 30984
209 6453 37282 30984
29479 50304 37282 30984
63927 41095 37282 30984
3257 3356 37282 30984
10026 37282 30984
286 6453 37282 37452
5645 1299 6453 37282 37452
3292 6453 37282 37452
209 6453 37282 37452
46450 2914 6453 37282 37452
206479 34549 3257 6453 37282 37452
5650 7018 6453 37282 37452
3561 209 6453 37282 37452
45352 3491 6453 37282 37452
40387 23473 6939 37282 37452
39351 174 6453 37282 37452
29479 50304 1299 6453 37282 37452
10026 1299 6453 37282 37452
63927 41095 37282 37452
206479 34549 1299 3356 37282 37495
3292 3356 37282 37495
45352 37282 37495
5645 1299 3356 37282 37495
40387 23473 6939 37282 37495
286 3356 37282 37495
3561 209 6453 37282 37495
209 6453 37282 37495
29479 50304 37282 37495
63927 41095 37282 37495
10026 37282 37495
206479 34549 3257 6453 37282 37058 37058
209 6453 37282 37058 37058
3292 6453 37282 37058 37058
45352 3491 6453 37282 37058 37058
46450 2914 6453 37282 37058 37058
40387 23473 6939 37282 37058 37058
5645 1299 6453 37282 37058 37058
5650 3356 6453 37282 37058 37058
286 6453 37282 37058 37058
39351 174 6453 37282 37058 37058
3561 209 6453 37282 37058 37058
29479 50304 1299 6453 37282 37058 37058
63927 41095 37282 37058 37058
10026 1299 6453 37282 37058 37058
206479 34549 3257 6453 37282 37058 37058 37058 37058 37058
209 6453 37282 37058 37058 37058 37058 37058
3292 6453 37282 37058 37058 37058 37058 37058
45352 3491 6453 37282 37058 37058 37058 37058 37058
46450 2914 6453 37282 37058 37058 37058 37058 37058
40387 23473 6939 37282 37058 37058 37058 37058 37058
5645 1299 6453 37282 37058 37058 37058 37058 37058
5650 3356 6453 37282 37058 37058 37058 37058 37058
286 6453 37282 37058 37058 37058 37058 37058
39351 174 6453 37282 37058 37058 37058 37058 37058
3561 209 6453 37282 37058 37058 37058 37058 37058
29479 50304 1299 6453 37282 37058 37058 37058 37058 37058
63927 41095 37282 37058 37058 37058 37058 37058
10026 1299 6453 37282 37058 37058 37058 37058 37058
206479 34549 1299 3356 37282 20598 328128
209 3356 37282 20598 328128
45352 37282 20598 328128
10026 37282 20598 328128
29479 50304 37282 20598 328128
3257 3356 37282 20598 328128
40387 23473 6939 37282 20598 328128
63927 41095 37282 20598 328128
5650 3356 37282 20598 328128
5645 1299 3356 37282 20598 328128
3292 3356 37282 20598 328128
39351 174 3356 37282 20598 328128
46450 2914 3356 37282 20598 328128
286 3356 37282 20598 328128
3561 209 6453 37282 20598 328128
209 6453 37282 20598 328128
5650 7018 6453 37282 35074
40387 174 6453 37282 35074
63927 41095 37282 35074
5650 7018 6453 37282 15964
29479 50304 1299 6453 37282 15964 37544
39351 174 6453 37282 15964 37544
40387 174 6453 37282 15964 37544
10026 1299 6453 37282 15964 37544
5650 7018 6453 37282 15964 37544
206479 34549 3257 6453 37282 15964 37544
3292 6453 37282 15964 37544
5645 1299 6453 37282 15964 37544
46450 2914 6453 37282 15964 37544
286 6453 37282 15964 37544
209 6453 37282 15964 37544
3561 209 6453 37282 15964 37544
45352 2914 6453 37282 15964 37544
63927 41095 37282 15964 37544
45352 3491 6453 37282 37018
45352 2914 6453 37282 37577
10026 3356 37282 37577
206479 34549 1299 3356 37282 37313
209 3356 37282 37313
3292 3356 37282 37313
46450 2914 3356 37282 37313
45352 37282 37313
40387 23473 6939 37282 37313
5645 1299 3356 37282 37313
5650 3356 37282 37313
63927 41095 37282 37313
286 3356 37282 37313
39351 12552 3356 37282 37313
3561 209 6453 37282 37313
209 6453 37282 37313
29479 50304 37282 37313
10026 37282 37313
3257 3356 37282 37313
45352 2914 6453 37282 35074
209 3356 37282 37445
3292 3356 37282 37445
45352 3491 6453 37282 37445
286 3356 37282 37445
3561 209 6453 37282 37445
209 6453 37282 37445
10026 37282 37445
206479 34549 3257 6453 37282 37445
3292 6453 37282 37445
46450 2914 6453 37282 37445
40387 23473 6939 37282 37445
5645 1299 6453 37282 37445
5650 7018 6453 37282 37445
286 6453 37282 37445
39351 174 6453 37282 37445
29479 50304 1299 6453 37282 37445
63927 41095 37282 37445
10026 1299 6453 37282 37445
8426 3356 37282 37373
59605 37282 37373
37497 6939 37282 37373
7660 2516 3356 6453 37282 328175
54728 20130 6939 1299 6453 37282 328175
1403 6453 37282 328175
53767 3257 6453 37282 328175
34224 6453 37282 328175
24441 3491 3491 6453 37282 328175
23673 6939 1299 6453 37282 328175
31019 39326 1299 6453 37282 328175
20912 174 6453 37282 328175
49788 174 6453 37282 328175
37100 6453 37282 328175
8492 9002 6453 37282 328175
53364 3257 6453 37282 328175
3277 39710 9002 6453 37282 328175
701 6453 37282 328175
7018 6453 37282 328175
3356 6453 37282 328175
57866 6453 37282 328175
40191 174 6453 37282 328175
11686 3356 6453 37282 328175
3549 3356 6453 37282 328175
3303 6453 37282 328175
3741 3356 6453 37282 328175
6762 6453 37282 328175
22652 6453 37282 328175
3130 1239 6453 37282 328175
2152 3356 6453 37282 328175
1239 6453 37282 328175
1221 4637 6453 37282 328175
24441 3491 3491 6453 37282 328240
53364 3257 6453 37282 328240
3277 39710 9002 6453 37282 328240
7018 6453 37282 328240
57866 6453 37282 328240
3549 3356 6453 37282 328240
286 6453 37282 328240
3303 6453 37282 328240
1239 6453 37282 328240
6762 6453 37282 328240
3277 3267 2603 37282 35074
53767 3257 6453 37282 35074
34224 6453 37282 35074
24441 3491 3491 6453 37282 35074
23673 6939 37282 35074
31019 37282 35074
20912 174 6453 37282 35074
49788 174 6453 37282 35074
37100 37282 35074
8492 9002 6453 37282 35074
53364 3257 6453 37282 35074
3130 1239 6453 37282 35074
7018 6453 37282 35074
701 6453 37282 35074
3356 6453 37282 35074
54728 20130 6939 37282 35074
57866 6453 37282 35074
40191 174 6453 37282 35074
11686 3356 6453 37282 35074
3549 3356 6453 37282 35074
1403 6453 37282 35074
22652 6453 37282 35074
3303 6453 37282 35074
6762 6453 37282 35074
3741 3356 6453 37282 35074
3130 2914 6453 37282 35074
1239 6453 37282 35074
2152 3356 6453 37282 35074
1221 4637 6453 37282 35074
263075 6939 37282 37373
262317 6939 37282 37373
262757 16735 6939 37282 37373
52888 1916 6939 37282 37373
1916 6939 37282 37373
52863 6939 37282 37373
28571 1251 6939 37282 37373
263075 6939 37282
262317 6939 37282
262757 16735 6939 37282
52888 1916 6939 37282
1916 6939 37282
28571 1251 6939 37282
52863 6939 37282
4739 7545 6453 37282 37555
7575 4637 6453 37282 37555
38809 4826 6939 37282 37555
4826 6939 37282 37555
38880 7474 7473 6453 37282 37555
38809 4826 6939 37282 37588 37588
4826 6939 37282 37588 37588
4739 7545 6453 37282 37591
38809 4826 6939 37282 37591
7575 4637 6453 37282 37591
4826 6939 37282 37591
38880 7474 7473 6453 37282 37591
4739 7545 6453 37282 37587
38809 4826 6939 37282 37587
4826 6939 37282 37587
7575 4637 6453 37282 37587
4826 15412 6453 37282 37587
38809 4826 15412 6453 37282 37587
38880 7474 7473 3356 37282 37587
4739 7545 6939 37282 37018
7575 4637 6453 37282 327845
38880 7474 7473 6453 37282 327845
4739 7545 6453 37282 327845
38809 4826 15412 6453 37282 327845
4826 15412 6453 37282 327845
38880 7474 7473 6453 37282 37660
4739 7545 6453 37282 37660
7575 4637 6453 37282 37660
38809 4826 6939 37282 37660
4826 6939 37282 37660
38809 4826 15412 6453 37282 327729
4826 15412 6453 37282 327729
7575 4637 6453 37282 328043
4739 7545 6453 37282 328043
38880 7474 7473 6453 37282 328043
4826 15412 6453 37282 328043
38809 4826 15412 6453 37282 328043
4739 7545 6453 37282 37222
38809 4826 6939 37282 37222
7575 4637 6453 37282 37222
4826 6939 37282 37222
38880 7474 7473 6453 37282 37222
7575 4637 6453 37282 327784
38880 7474 7473 6453 37282 327784
4739 7545 6453 37282 327784
38809 4826 15412 6453 37282 327784
4826 15412 6453 37282 327784
38880 7474 7473 6453 37282 327843
7575 4637 6453 37282 327843
4739 7545 6453 37282 327843
4826 15412 6453 37282 327843
38809 4826 15412 6453 37282 327843
4739 7545 6453 37282 37565
4826 6939 37282 37565
38880 7474 7473 6453 37282 37565
7575 4637 6453 37282 37565
38809 4826 6939 37282 37565
38880 7474 7473 6453 37282 33780 33780 33780
4739 7545 6453 37282 328053
38809 4826 15412 6453 37282 328053
4826 15412 6453 37282 328053
38880 7474 7473 6453 37282 328053
7575 4637 6453 37282 328053
7575 4637 6453 37282 328080
4739 7545 6453 37282 328080
38880 7474 7473 6453 37282 328080
4826 15412 6453 37282 328080
38809 4826 15412 6453 37282 328080
4739 7545 6453 37282 37304
7575 4637 6453 37282 37304
38809 4826 6939 37282 37304
4826 6939 37282 37304
38880 7474 7473 6453 37282 37304
4826 15412 6453 37282 37304
38809 4826 15412 6453 37282 37304
4739 7545 6453 37282 37170
38809 4826 6939 37282 37170
4826 6939 37282 37170
7575 4637 6453 37282 37170
4739 7545 6453 37282 37144 37144
4826 6939 37282 37144 37144
7575 4637 6453 37282 37144 37144
38809 4826 6939 37282 37144 37144
7575 4637 6453 37282 37207
4739 7545 6939 37282 37207
38880 7474 7473 6453 37282 37207
38809 4826 6939 37282 37207
4826 6939 37282 37207
38880 7474 7473 6453 37282 37577
7575 4637 6453 37282 37577
4739 7545 6939 37282 37577
38809 4826 15412 6453 37282 37682 37682 37682 37682 37682 37682
4826 15412 6453 37282 37682 37682 37682 37682 37682 37682
4739 7545 6453 37282 37682 37682 37682 37682 37682 37682
38880 7474 7473 6453 37282 37682 37682 37682 37682 37682 37682
7575 4637 6453 37282 37682 37682 37682 37682 37682 37682
38880 7474 7473 6453 37282 37682 37682 37682
4739 7545 6453 37282 37682 37682 37682
38809 4826 15412 6453 37282 37682 37682 37682
7575 4637 6453 37282 37682 37682 37682
4826 15412 6453 37282 37682 37682 37682
4739 7545 6453 37282 30984
38809 4826 6939 37282 30984
7575 4637 6453 37282 30984
4826 6939 37282 30984
7575 4637 6453 37282 37452
4739 7545 6939 37282 37452
38880 7474 7473 6453 37282 37452
38809 4826 6939 37282 37452
4826 6939 37282 37452
7575 4637 6453 37282 37495
4739 7545 6453 37282 37495
38809 4826 6939 37282 37495
4826 6939 37282 37495
4739 7545 6453 37282 37058 37058
38880 7474 7473 6453 37282 37058 37058
7575 4637 6453 37282 37058 37058
38809 4826 6939 37282 37058 37058
4826 6939 37282 37058 37058
4739 7545 6453 37282 37058 37058 37058 37058 37058
38880 7474 7473 6453 37282 37058 37058 37058 37058 37058
7575 4637 6453 37282 37058 37058 37058 37058 37058
38809 4826 6939 37282 37058 37058 37058 37058 37058
4826 6939 37282 37058 37058 37058 37058 37058
38809 4826 6939 37282 20598 328128
4739 7545 6453 37282 20598 328128
4826 6939 37282 20598 328128
7575 4637 6453 37282 20598 328128
38809 4826 15412 6453 37282 35074
4826 15412 6453 37282 35074
38809 4826 15412 6453 37282 15964 37544
4826 15412 6453 37282 15964 37544
4739 7545 6453 37282 15964 37544
38880 7474 7473 6453 37282 15964 37544
7575 4637 6453 37282 15964 37544
38880 7474 7473 3356 37282 37577
38809 4826 15412 6453 37282 37577
4826 15412 6453 37282 37577
4739 7545 6453 37282 37313
4826 6939 37282 37313
7575 4637 6453 37282 37313
38809 4826 6939 37282 37313
4739 7545 6453 37282 37445
38809 4826 6939 37282 37445
4826 6939 37282 37445
38880 7474 7473 6453 37282 37445
7575 4637 6453 37282 37445
38726 6453 37282 328221
204028 6830 6453 37282 328221
38726 9957 3491 6453 37282 328221
36236 24482 6453 37282 328221
2518 6453 37282 328221
24516 1221 4637 6453 37282 328221
2914 6453 37282 328221
1351 6939 1299 6453 37282 37030 37030 37030 37030 32021
59715 3269 6762 6453 37282 37030 37030 37030 37030 32021
48285 16150 12552 1299 6453 37282 37030 37030 37030 37030 32021
204028 6830 6453 37282 37030 37030 37030 37030 32021
38726 6453 37282 37030 37030 37030 37030 32021
3267 2603 37282 37030 37030 37030 37030 32021
42541 3356 6453 37282 37030 37030 37030 37030 32021
2518 6453 37282 37030 37030 37030 37030 32021
63956 1299 6453 37282 37030 37030 37030 37030 32021
1299 6453 37282 37030 37030 37030 37030 32021
19754 1299 6453 37282 37030 37030 37030 37030 32021
45177 3356 6453 37282 37030 37030 37030 37030 32021
38883 4826 15412 6453 37282 37030 37030 37030 37030 32021
38726 9957 3491 6453 37282 37030 37030 37030 37030 32021
59469 1299 6453 37282 37030 37030 37030 37030 32021
36236 24482 37282 37030 37030 37030 37030 32021
24516 1221 4637 6453 37282 37030 37030 37030 37030 32021
48526 37282 37030 37030 37030 37030 32021
206479 34549 3257 6453 37282 328221
3292 6453 37282 328221
3561 209 6453 37282 328221
209 6453 37282 328221
206479 34549 3257 6453 37282 37030 37030 37030 37030 32021
5650 3356 6453 37282 37030 37030 37030 37030 32021
46450 2914 6453 37282 37030 37030 37030 37030 32021
3292 6453 37282 37030 37030 37030 37030 32021
286 6453 37282 37030 37030 37030 37030 32021
5645 1299 6453 37282 37030 37030 37030 37030 32021
209 6453 37282 37030 37030 37030 37030 32021
45352 3491 6453 37282 37030 37030 37030 37030 32021
40387 174 6453 37282 37030 37030 37030 37030 32021
10026 1299 6453 37282 37030 37030 37030 37030 32021
39351 174 6453 37282 37030 37030 37030 37030 32021
29479 50304 1299 6453 37282 37030 37030 37030 37030 32021
3561 209 6453 37282 37030 37030 37030 37030 32021
63927 41095 37282 37030 37030 37030 37030 32021
3277 3267 2603 37282 30982
53767 3257 6453 37282 30982
34224 6453 37282 30982
24441 3491 3491 6453 37282 30982
23673 6939 37282 30982
31019 37282 30982
20912 3257 6453 37282 30982
49788 12552 3356 6453 37282 30982
37100 37282 30982
8492 9002 6453 37282 30982
53364 3257 6453 37282 30982
7018 6453 37282 30982
1403 6453 37282 30982
701 6453 37282 30982
3356 6453 37282 30982
54728 20130 6939 37282 30982
57866 6453 37282 30982
40191 1299 6453 37282 30982
3130 1239 6453 37282 30982
11686 3356 6453 37282 30982
3549 3356 6453 37282 30982
22652 6453 37282 30982
6762 6453 37282 30982
3741 3356 6453 37282 30982
3303 6453 37282 30982
1239 6453 37282 30982
7660 2516 3356 6453 37282 30982
2152 3356 6453 37282 30982
1221 4637 6453 37282 30982
3277 3267 2603 37282 30982 30982 30982 30982 30982
53767 3257 6453 37282 30982 30982 30982 30982 30982
34224 6453 37282 30982 30982 30982 30982 30982
24441 3491 3491 6453 37282 30982 30982 30982 30982 30982
23673 6939 37282 30982 30982 30982 30982 30982
31019 37282 30982 30982 30982 30982 30982
20912 3257 6453 37282 30982 30982 30982 30982 30982
49788 12552 3356 6453 37282 30982 30982 30982 30982 30982
37100 37282 30982 30982 30982 30982 30982
8492 9002 6453 37282 30982 30982 30982 30982 30982
53364 3257 6453 37282 30982 30982 30982 30982 30982
1403 6453 37282 30982 30982 30982 30982 30982
7018 6453 37282 30982 30982 30982 30982 30982
701 6453 37282 30982 30982 30982 30982 30982
3356 6453 37282 30982 30982 30982 30982 30982
54728 20130 6939 37282 30982 30982 30982 30982 30982
57866 6453 37282 30982 30982 30982 30982 30982
40191 1299 6453 37282 30982 30982 30982 30982 30982
3130 1239 6453 37282 30982 30982 30982 30982 30982
11686 3356 6453 37282 30982 30982 30982 30982 30982
3549 3356 6453 37282 30982 30982 30982 30982 30982
22652 6453 37282 30982 30982 30982 30982 30982
6762 6453 37282 30982 30982 30982 30982 30982
3741 3356 6453 37282 30982 30982 30982 30982 30982
3303 6453 37282 30982 30982 30982 30982 30982
1239 6453 37282 30982 30982 30982 30982 30982
7660 2516 3356 6453 37282 30982 30982 30982 30982 30982
2152 3356 6453 37282 30982 30982 30982 30982 30982
1221 4637 6453 37282 30982 30982 30982 30982 30982
53767 3257 6453 37282 30982 30982 30982 30982 30982 30982 30982 30982 30982
34224 6453 37282 30982 30982 30982 30982 30982 30982 30982 30982 30982
24441 3491 3491 6453 37282 30982 30982 30982 30982 30982 30982 30982 30982 30982
23673 6939 37282 30982 30982 30982 30982 30982 30982 30982 30982 30982
31019 37282 30982 30982 30982 30982 30982 30982 30982 30982 30982
37100 37282 30982 30982 30982 30982 30982 30982 30982 30982 30982
8492 9002 6453 37282 30982 30982 30982 30982 30982 30982 30982 30982 30982
53364 3257 6453 37282 30982 30982 30982 30982 30982 30982 30982 30982 30982
7018 6453 37282 30982 30982 30982 30982 30982 30982 30982 30982 30982
54728 20130 6939 37282 30982 30982 30982 30982 30982 30982 30982 30982 30982
57866 6453 37282 30982 30982 30982 30982 30982 30982 30982 30982 30982
3130 1239 6453 37282 30982 30982 30982 30982 30982 30982 30982 30982 30982
3549 3356 6453 37282 30982 30982 30982 30982 30982 30982 30982 30982 30982
1403 6453 37282 30982 30982 30982 30982 30982 30982 30982 30982 30982
22652 6453 37282 30982 30982 30982 30982 30982 30982 30982 30982 30982
6762 6453 37282 30982 30982 30982 30982 30982 30982 30982 30982 30982
3303 6453 37282 30982 30982 30982 30982 30982 30982 30982 30982 30982
7660 2516 3356 6453 37282 30982 30982 30982 30982 30982 30982 30982 30982 30982
1239 6453 37282 30982 30982 30982 30982 30982 30982 30982 30982 30982
3277 3267 2603 37282 30982 30982 30982 30982 30982 30982 30982 30982 30982
20912 174 6453 37282 30982 30982 30982 30982 30982 30982 30982 30982 30982
49788 174 6453 37282 30982 30982 30982 30982 30982 30982 30982 30982 30982
1221 4637 6453 37282 30982 30982 30982 30982 30982 30982 30982 30982 30982
11686 3356 6453 37282 30982 30982 30982 30982 30982 30982 30982 30982 30982
701 6453 37282 30982 30982 30982 30982 30982 30982 30982 30982 30982
3741 3356 6453 37282 30982 30982 30982 30982 30982 30982 30982 30982 30982
2152 3356 6453 37282 30982 30982 30982 30982 30982 30982 30982 30982 30982
40191 174 6453 37282 30982 30982 30982 30982 30982 30982 30982 30982 30982
3356 6453 37282 30982 30982 30982 30982 30982 30982 30982 30982 30982
53767 3257 6453 37282 327823
34224 3356 37282 327823
24441 3491 3491 6453 37282 327823
23673 6939 3356 37282 327823
31019 39326 1299 3356 37282 327823
20912 1267 3356 37282 327823
49788 174 3356 37282 327823
37100 6453 37282 327823
8492 9002 6453 37282 327823
53364 3257 6453 37282 327823
3277 39710 9002 6453 37282 327823
3303 3356 37282 327823
3549 3356 37282 327823
6762 6453 37282 327823
701 3356 37282 327823
11686 3356 37282 327823
2152 3356 37282 327823
3741 3356 37282 327823
7660 2516 3356 37282 327823
22652 3356 37282 327823
852 6453 37282 327823
7018 6453 37282 327823
1403 6453 37282 327823
54728 20130 6939 3356 37282 327823
1299 3356 37282 327823
40191 174 3356 37282 327823
57866 6453 37282 327823
3356 37282 327823
1221 4637 3356 37282 327823
1239 6453 37282 327823
3130 1239 6453 37282 327823
38880 7474 7473 6453 37282 328221
7575 4637 6453 37282 328221
63956 174 6453 37282 20598
1351 6939 1299 6453 37282 37170
3267 2603 37282 37170
38883 4826 15412 6453 37282 37170
45177 3356 6453 37282 37170
38726 9957 4637 6453 37282 37170
59469 1299 6453 37282 37170
36236 24482 37282 37170
48285 16150 12552 1299 6453 37282 37170
19754 1299 6453 37282 37170
24516 1221 4637 6453 37282 37170
59715 3269 6762 6453 37282 37170
42541 3356 6453 37282 37170
5650 3356 6453 37282 20598
45352 2914 6453 37282 20598
206479 34549 3257 6453 37282 37170
3292 6453 37282 37170
46450 2914 6453 37282 37170
45352 2914 6453 37282 37170
40387 174 6453 37282 37170
5645 1299 6453 37282 37170
5650 7018 6453 37282 37170
286 6453 37282 37170
39351 174 6453 37282 37170
29479 50304 1299 6453 37282 37170
10026 1299 6453 37282 37170
7575 4637 6453 37282 37030 37030 37030 37030 32021
4826 15412 6453 37282 37030 37030 37030 37030 32021
38809 4826 15412 6453 37282 37030 37030 37030 37030 32021
4739 7545 6453 37282 37030 37030 37030 37030 32021
38880 7474 7473 6453 37282 37030 37030 37030 37030 32021
38809 4826 15412 6453 37282 37170
4826 15412 6453 37282 37170
38880 7474 7473 6453 37282 37170
38726 6453 3356 37282 37495
38726 6939 3356 37282 37495
1351 174 3356 37282 37495
8268 6939 3356 37282 37495
204028 6830 3356 37282 37495
36236 3257 3356 37282 37495
10102 6453 3356 37282 37495
48526 3356 37282 37495
1299 3356 37282 37495
38883 4826 6939 3356 37282 37495
45896 6939 3356 37282 37495
2518 2914 3356 37282 37495
36236 37100 37282 37555
204028 204028 204028 204028 204028 204028 204028 204028 29632 37282 37555
36236 37100 37282 37591
204028 204028 204028 204028 204028 204028 204028 204028 29632 37282 37591
38726 6453 3356 37282 13335
38726 6939 3356 37282 13335
1351 174 3356 37282 13335
8268 6939 3356 37282 13335
204028 6830 3356 37282 13335
36236 174 3356 37282 13335
10102 6453 3356 37282 13335
38883 4826 6939 3356 37282 13335
1299 3356 37282 13335
45896 6939 3356 37282 13335
63956 1299 3356 37282 13335
2518 2914 3356 37282 13335
202365 6939 3356 37282 37495
39351 6939 3356 37282 37495
63927 4637 3356 37282 37495
202365 6939 3356 37282 13335
39351 6939 3356 37282 13335
63927 4637 3356 37282 13335
202365 6939 37282 37373
39351 6939 37282 37373
63927 41095 3356 37282 37373
202365 49981 37282
39351 6939 37282
4826 6939 3356 37282 37495
38809 4826 6939 3356 37282 37495
10026 6939 3356 37282 37495
4739 7545 6453 3356 37282 37495
7575 6939 3356 37282 37495
10026 6939 3356 37282 13335
38809 4826 6939 3356 37282 13335
4739 7545 6453 3356 37282 13335
7575 6939 3356 37282 13335
4826 6939 3356 37282 13335
36236 37100 37282 21859
204028 204028 204028 204028 204028 204028 204028 204028 29632 37282 21859
38726 6939 37282 37373
1351 174 3356 37282 37373
8268 6939 37282 37373
24516 1221 4637 6939 37282 37373
45896 6939 37282 37373
204028 6830 3356 37282 37373
36236 6939 37282 37373
63956 1299 3356 37282 37373
2518 2914 3356 37282 37373
10102 6453 3356 37282 37373
38726 6939 37282
1351 174 3356 37282
8268 6939 37282
24516 1221 4637 6939 37282
45896 6939 37282
204028 6830 3356 37282
2518 2914 3356 37282
10102 6453 3356 37282
4739 7545 6453 3356 37282 37373
7575 6939 37282 37373
4739 7545 6453 3356 37282
7575 6939 37282
53767 3257 6453 37282 328367
34224 3356 37282 328367
24441 3491 3491 6453 37282 328367
23673 6939 3356 37282 328367
31019 39326 1299 3356 37282 328367
20912 1267 3356 37282 328367
49788 174 3356 37282 328367
37100 6453 37282 328367
8492 9002 6453 37282 328367
53364 3257 3356 37282 328367
3277 39710 9002 6453 37282 328367
701 3356 37282 328367
7018 6453 37282 328367
3356 37282 328367
54728 20130 6939 3356 37282 328367
852 6453 37282 328367
57866 6453 37282 328367
40191 174 3356 37282 328367
11686 3356 37282 328367
3549 3356 37282 328367
3741 3356 37282 328367
6762 6453 37282 328367
1221 4637 3356 37282 328367
3303 3356 37282 328367
22652 3356 37282 328367
3130 1239 6453 37282 328367
2152 3356 37282 328367
1239 6453 37282 328367
7660 2516 3356 37282 328367
1403 6453 37282 328367
1299 3356 37282 328367
57463 37282 37269 328357 328357 328357 328357
3277 3267 2603 37282 37269 328357 328357 328357 328357
53767 3257 6453 37282 37269 328357 328357 328357 328357
34224 37282 37269 328357 328357 328357 328357
3356 37282 37269 328357 328357 328357 328357
3303 3356 37282 37269 328357 328357 328357 328357
22652 3356 37282 37269 328357 328357 328357 328357
6762 6453 37282 37269 328357 328357 328357 328357
2152 3356 37282 37269 328357 328357 328357 328357
3741 37282 37269 328357 328357 328357 328357
23673 6939 37282 37269 328357 328357 328357 328357
11686 3356 37282 37269 328357 328357 328357 328357
3130 1239 6453 37282 37269 328357 328357 328357 328357
701 3356 37282 37269 328357 328357 328357 328357
31019 37282 37269 328357 328357 328357 328357
20912 1267 37282 37269 328357 328357 328357 328357
3549 3356 37282 37269 328357 328357 328357 328357
24441 3491 3491 6453 37282 37269 328357 328357 328357 328357
1221 4637 3356 37282 37269 328357 328357 328357 328357
1239 6453 37282 37269 328357 328357 328357 328357
7660 2516 3356 37282 37269 328357 328357 328357 328357
8492 20764 37282 37269 328357 328357 328357 328357
49788 12552 3356 37282 37269 328357 328357 328357 328357
7018 6453 37282 37269 328357 328357 328357 328357
852 6453 37282 37269 328357 328357 328357 328357
40191 174 3356 37282 37269 328357 328357 328357 328357
1403 6453 37282 37269 328357 328357 328357 328357
37100 37282 37269 328357 328357 328357 328357
1299 3356 37282 37269 328357 328357 328357 328357
53364 3257 6453 37282 37269 328357 328357 328357 328357
57866 6453 37282 37269 328357 328357 328357 328357
54728 20130 6939 37282 37269 328357 328357 328357 328357
3277 3267 2603 37282 37269 328357
53767 3257 6453 37282 37269 328357
34224 3356 37282 37269 328357
3356 37282 37269 328357
3303 3356 37282 37269 328357
22652 3356 37282 37269 328357
6762 6453 37282 37269 328357
2152 3356 37282 37269 328357
3741 3356 37282 37269 328357
23673 6939 3356 37282 37269 328357
11686 3356 37282 37269 328357
3130 1239 6453 37282 37269 328357
701 3356 37282 37269 328357
31019 37282 37269 328357
20912 1267 3356 37282 37269 328357
3549 3356 37282 37269 328357
24441 3491 3491 6453 37282 37269 328357
1221 4637 3356 37282 37269 328357
1239 6453 37282 37269 328357
7660 2516 3356 37282 37269 328357
49788 12552 3356 37282 37269 328357
8492 9002 6453 37282 37269 328357
1403 6453 37282 37269 328357
7018 6453 37282 37269 328357
37100 37282 37269 328357
1299 3356 37282 37269 328357
852 6453 37282 37269 328357
54728 20130 6939 3356 37282 37269 328357
40191 174 3356 37282 37269 328357
57866 6453 37282 37269 328357
53364 3257 6453 37282 37269 328357
3277 3267 2603 37282 37682
53767 3257 6453 37282 37682
34224 6453 37282 37682
24441 3491 3491 6453 37282 37682
23673 6939 1299 6453 37282 37682
31019 37282 37682
20912 174 6453 37282 37682
49788 174 6453 37282 37682
37100 37282 37682
8492 9002 6453 37282 37682
53364 3257 6453 37282 37682
701 6453 37282 37682
3356 6453 37282 37682
1221 4637 6453 37282 37682
22652 6453 37282 37682
1239 6453 37282 37682
3303 6453 37282 37682
6762 6453 37282 37682
2152 3356 6453 37282 37682
3130 1239 6453 37282 37682
3741 3356 6453 37282 37682
11686 3356 6453 37282 37682
3549 3356 6453 37282 37682
7660 2516 3356 6453 37282 37682
7018 6453 37282 37682
40191 174 6453 37282 37682
1403 6453 37282 37682
54728 20130 6939 1299 6453 37282 37682
57866 6453 37282 37682
34224 3356 37282 37088
3356 37282 328305 328305 328305 328305
2152 3356 37282 328305 328305 328305 328305
3549 3356 37282 328305 328305 328305 328305
3356 6453 37282 328276
3303 6453 37282 328276
3549 3356 6453 37282 328276
1221 4637 6453 37282 328276
3741 3356 6453 37282 328276
11686 3356 6453 37282 328276
3130 1239 6453 37282 328276
20912 174 6453 37282 328276
3277 39710 9002 6453 37282 328276
701 6453 37282 328276
1239 6453 37282 328276
22652 6453 37282 328276
34224 6453 37282 328276
31019 39326 1299 6453 37282 328276
2152 3356 6453 37282 328276
8492 9002 6453 37282 328276
7018 6453 37282 328276
6762 6453 37282 328276
37100 6453 37282 328276
40191 174 6453 37282 328276
54728 20130 6939 1299 6453 37282 328276
53767 3257 6453 37282 328276
1403 6453 37282 328276
49788 174 6453 37282 328276
53364 3257 6453 37282 328276
57866 6453 37282 328276
23673 55329 3491 6453 37282 328276
24441 3491 3491 6453 37282 328276
7660 2516 3356 6453 37282 328276
3356 6453 37282 328276 328276 328276 328276
3303 6453 37282 328276 328276 328276 328276
3549 3356 6453 37282 328276 328276 328276 328276
1221 4637 6453 37282 328276 328276 328276 328276
3741 3356 6453 37282 328276 328276 328276 328276
11686 3356 6453 37282 328276 328276 328276 328276
3130 1239 6453 37282 328276 328276 328276 328276
20912 174 6453 37282 328276 328276 328276 328276
701 6453 37282 328276 328276 328276 328276
3277 39710 9002 6453 37282 328276 328276 328276 328276
1239 6453 37282 328276 328276 328276 328276
22652 6453 37282 328276 328276 328276 328276
34224 6453 37282 328276 328276 328276 328276
31019 39326 1299 6453 37282 328276 328276 328276 328276
2152 3356 6453 37282 328276 328276 328276 328276
8492 9002 6453 37282 328276 328276 328276 328276
7018 6453 37282 328276 328276 328276 328276
6762 6453 37282 328276 328276 328276 328276
37100 6453 37282 328276 328276 328276 328276
49788 174 6453 37282 328276 328276 328276 328276
40191 174 6453 37282 328276 328276 328276 328276
53767 3257 6453 37282 328276 328276 328276 328276
53364 3257 6453 37282 328276 328276 328276 328276
1403 6453 37282 328276 328276 328276 328276
54728 20130 6939 1299 6453 37282 328276 328276 328276 328276
57866 6453 37282 328276 328276 328276 328276
23673 55329 3491 6453 37282 328276 328276 328276 328276
24441 3491 3491 6453 37282 328276 328276 328276 328276
7660 2516 3356 6453 37282 328276 328276 328276 328276
23673 55329 3491 6453 37282 37682
11686 6461 6453 37282 37682
53767 3257 6453 37282 328261
34224 6453 37282 328261
24441 3491 3491 6453 37282 328261
23673 6939 1299 6453 37282 328261
31019 39326 1299 6453 37282 328261
20912 174 6453 37282 328261
49788 174 6453 37282 328261
1239 6453 37282 328261
3303 6453 37282 328261
3549 3356 6453 37282 328261
3130 1239 6453 37282 328261
6762 6453 37282 328261
3277 39710 9002 6453 37282 328261
2152 3356 6453 37282 328261
701 6453 37282 328261
1221 4637 6453 37282 328261
22652 6453 37282 328261
7660 2516 3356 6453 37282 328261
3741 3356 6453 37282 328261
11686 6461 6453 37282 328261
8492 9002 6453 37282 328261
7018 6453 37282 328261
37100 6453 37282 328261
54728 20130 6939 1299 6453 37282 328261
40191 174 6453 37282 328261
1403 6453 37282 328261
57866 6453 37282 328261
53364 3257 6453 37282 328261
3356 6453 37282 328261
57463 37282 37577
7018 3356 37282 37577
3303 3356 37282 37577
53364 3257 3356 37282 37577
57866 6453 37282 37577
1403 6453 37282 37577
3130 1239 3356 37282 37577
3549 3356 37282 37577
3277 39710 9002 6453 37282 37577
49788 12552 3356 37282 37577
3741 37282 37577
34224 37282 37577
54728 20130 6939 37282 37577
701 3356 37282 37577
1221 4637 3356 37282 37577
20912 1267 37282 37577
22652 3356 37282 37577
23673 6939 37282 37577
31019 37282 37577
11686 3356 37282 37577
1239 3356 37282 37577
24441 1299 1299 1299 3356 37282 37577
6762 3356 37282 37577
8492 20764 37282 37577
37100 37282 37577
40191 174 3356 37282 37577
53767 3257 3356 37282 37577
3356 37282 37577
57463 37282 37269
34224 37282 37269
20912 1267 37282 37269
49788 174 3356 37282 37269
8492 20764 37282 37269
53364 3257 3356 37282 37269
3356 37282 37269
11686 3356 37282 37269
6762 3356 37282 37269
1221 4637 3356 37282 37269
701 3356 37282 37269
3741 37282 37269
3549 3356 37282 37269
22652 3356 37282 37269
3303 3356 37282 37269
3130 1239 3356 37282 37269
1299 3356 37282 37269
40191 174 3356 37282 37269
11686 6461 6453 37282 37269
23673 6939 37282 21859 135377
54728 20130 6939 37282 21859 135377
3356 37282 37088 37629 37629 37629 37629 37629
3549 3356 37282 37088 37629 37629 37629 37629 37629
2152 3356 37282 37088 37629 37629 37629 37629 37629
7018 6453 37282 37577 37648
3130 1239 6453 37282 37577 37648
57866 6453 37282 37577 37648
3549 3356 6453 37282 37577 37648
3303 6453 37282 37577 37648
3277 3267 2603 37282 37577 37648
3741 3356 6453 37282 37577 37648
34224 6453 37282 37577 37648
53364 3257 6453 37282 37577 37648
54728 20130 6939 37282 37577 37648
701 6453 37282 37577 37648
24441 1299 1299 1299 6453 37282 37577 37648
20912 174 6453 37282 37577 37648
22652 6453 37282 37577 37648
23673 6939 37282 37577 37648
31019 37282 37577 37648
11686 3356 6453 37282 37577 37648
1239 6453 37282 37577 37648
6762 6453 37282 37577 37648
1221 4637 6453 37282 37577 37648
49788 174 6453 37282 37577 37648
8492 9002 6453 37282 37577 37648
37100 37282 37577 37648
1403 6453 37282 37577 37648
40191 174 6453 37282 37577 37648
53767 3257 6453 37282 37577 37648
3356 6453 37282 37577 37648
3277 3267 37282 37690 37690
53767 3257 6453 37282 37690 37690
34224 37282 37690 37690
24441 3491 3491 6453 37282 37690 37690
31019 37282 37690 37690
20912 1267 37282 37690 37690
49788 12552 37282 37690 37690
37100 37282 37690 37690
8492 37282 37690 37690
57463 37282 37690 37690
7018 6453 37282 37690 37690
57866 6453 37282 37690 37690
3741 37282 37690 37690
1403 6453 37282 37690 37690
23673 6939 37282 37690 37690
8492 20764 37282 37690 37690
53364 3257 6453 37282 37690 37690
701 6453 37282 37690 37690
3356 6453 37282 37690 37690
54728 20130 6939 37282 37690 37690
40191 174 6453 37282 37690 37690
11686 3356 6453 37282 37690 37690
3741 3356 6453 37282 37690 37690
6762 6453 37282 37690 37690
2152 3356 6453 37282 37690 37690
3303 6453 37282 37690 37690
1221 4637 6453 37282 37690 37690
3130 1239 6453 37282 37690 37690
22652 6453 37282 37690 37690
3549 3356 6453 37282 37690 37690
1239 6453 37282 37690 37690
7660 2516 3356 6453 37282 37690 37690
20912 3257 6453 37282 30982 30982 30982 30982 30982 30982 30982 30982 30982
49788 12552 3356 6453 37282 30982 30982 30982 30982 30982 30982 30982 30982 30982
40191 1299 6453 37282 30982 30982 30982 30982 30982 30982 30982 30982 30982
23673 6939 1299 6453 37282 30982 30982 30982 30982 30982 30982 30982 30982 30982
54728 20130 6939 1299 6453 37282 30982 30982 30982 30982 30982 30982 30982 30982 30982
31019 37282 327721
37100 37282 327721
3549 3356 6453 37282 327721
286 6453 37282 327721
3303 6453 37282 327721
23673 6939 37282 37682
54728 20130 6939 37282 37682
53767 3257 3356 37282 37714
34224 3356 37282 37714
24441 3491 3491 6453 37282 37714
23673 6939 3356 37282 37714
31019 39326 1299 3356 37282 37714
20912 1267 3356 37282 37714
49788 174 3356 37282 37714
37100 3356 37282 37714
8492 9002 6453 37282 37714
53364 3257 3356 37282 37714
3277 39710 9002 6453 37282 37714
701 3356 37282 37714
7018 3356 37282 37714
3356 37282 37714
54728 20130 6939 3356 37282 37714
57866 6453 37282 37714
40191 174 3356 37282 37714
11686 3356 37282 37714
3549 3356 37282 37714
1403 6453 37282 37714
3303 3356 37282 37714
3741 3356 37282 37714
1221 4637 3356 37282 37714
6762 3356 37282 37714
1239 3356 37282 37714
2152 3356 37282 37714
22652 3356 37282 37714
7660 2516 3356 37282 37714
3130 1239 3356 37282 37714
3277 39710 9002 6453 37282 37340
34224 6453 37282 37340
20912 174 6453 37282 37340
49788 174 6453 37282 37340
8492 9002 6453 37282 37340
3303 6453 37282 37340
3741 3356 6453 37282 37340
11686 3356 6453 37282 37340
1221 4637 6453 37282 37340
3549 3356 6453 37282 37340
2152 3356 6453 37282 37340
701 6453 37282 37340
22652 6453 37282 37340
7660 2516 3356 6453 37282 37340
40191 174 6453 37282 37340
3356 6453 37282 37340
11686 6461 6453 37282 37340
53767 3257 6453 37282 328252 328252 328252 328252
34224 6453 37282 328252 328252 328252 328252
24441 3491 3491 6453 37282 328252 328252 328252 328252
23673 6939 3356 37282 328252 328252 328252 328252
31019 49697 47147 2914 3356 37282 328252 328252 328252 328252
20912 1267 3356 37282 328252 328252 328252 328252
49788 174 3356 37282 328252 328252 328252 328252
37100 6453 37282 328252 328252 328252 328252
8492 9002 6453 37282 328252 328252 328252 328252
53364 3257 6453 37282 328252 328252 328252 328252
3277 39710 9002 6453 37282 328252 328252 328252 328252
3303 3356 37282 328252 328252 328252 328252
3741 3356 37282 328252 328252 328252 328252
3356 37282 328252 328252 328252 328252
1221 4637 3356 37282 328252 328252 328252 328252
6762 6453 37282 328252 328252 328252 328252
11686 3356 37282 328252 328252 328252 328252
22652 3356 37282 328252 328252 328252 328252
701 3356 37282 328252 328252 328252 328252
3130 1239 6453 37282 328252 328252 328252 328252
1239 6453 37282 328252 328252 328252 328252
2152 3356 37282 328252 328252 328252 328252
7660 2516 3356 37282 328252 328252 328252 328252
3549 3356 37282 328252 328252 328252 328252
40191 174 3356 37282 328252 328252 328252 328252
7018 6453 37282 328252 328252 328252 328252
1403 6453 37282 328252 328252 328252 328252
54728 20130 6939 3356 37282 328252 328252 328252 328252
852 6453 37282 328252 328252 328252 328252
57866 6453 37282 328252 328252 328252 328252
3303 6453 37282 328252 328252 328252 328252
22652 6453 37282 328252 328252 328252 328252
7660 2516 3356 6453 37282 328252 328252 328252 328252
3549 3356 6453 37282 328252 328252 328252 328252
1221 4637 6453 37282 328252 328252 328252 328252
3741 3356 6453 37282 328252 328252 328252 328252
701 6453 37282 328252 328252 328252 328252
6762 6453 37282 37567
22652 6453 37282 37567
3549 3356 6453 37282 37567
7018 6453 37282 37567
53364 3257 6453 37282 37567
3130 1239 6453 37282 37567
3277 3267 2603 37282 37567
57866 6453 37282 37567
53767 3257 6453 37282 37567
34224 6453 37282 37567
24441 3491 3491 6453 37282 37567
23673 6939 37282 37567
31019 37282 37567
20912 174 6453 37282 37567
49788 174 6453 37282 37567
37100 37282 37567
8492 9002 6453 37282 37567
701 6453 37282 37567
3356 6453 37282 37567
54728 20130 6939 37282 37567
40191 174 6453 37282 37567
11686 6461 6453 37282 37567
1403 6453 37282 37567
3741 3356 6453 37282 37567
2152 3356 6453 37282 37567
1239 6453 37282 37567
7660 2516 3356 6453 37282 37567
3303 6453 37282 37567
1221 4637 6453 37282 37567
53767 3257 6453 37282 328212
34224 6453 37282 328212
24441 3491 3491 6453 37282 328212
23673 6939 3356 37282 328212
31019 39326 1299 3356 37282 328212
20912 1267 3356 37282 328212
49788 174 3356 37282 328212
37100 6453 37282 328212
8492 9002 6453 37282 328212
53364 3257 3356 37282 328212
3277 39710 9002 6453 37282 328212
3356 37282 328212
3741 3356 37282 328212
11686 3356 37282 328212
6762 6453 37282 328212
701 3356 37282 328212
1221 4637 3356 37282 328212
3130 1239 6453 37282 328212
2152 3356 37282 328212
3303 3356 37282 328212
22652 3356 37282 328212
7660 2516 3356 37282 328212
1239 6453 37282 328212
3549 3356 37282 328212
7018 6453 37282 328212
852 6453 37282 328212
40191 174 3356 37282 328212
1403 6453 37282 328212
1299 3356 37282 328212
57866 6453 37282 328212
54728 20130 6939 3356 37282 328212
2152 3356 37282 328252 328252 328252 328252 328189 328189 328189
3549 3356 37282 328252 328252 328252 328252 328189 328189 328189
54728 20130 6939 3356 37282 328252 328252 328252 328252 328189 328189 328189
3356 37282 328252 328252 328252 328252 328189 328189 328189
1221 4637 3356 37282 328252 328252 328252 328252 328189 328189 328189
53767 3257 6453 37282 328189 328189 328189 328189
34224 6453 37282 328189 328189 328189 328189
24441 3491 3491 6453 37282 328189 328189 328189 328189
23673 6939 1299 6453 37282 328189 328189 328189 328189
31019 39326 1299 6453 37282 328189 328189 328189 328189
20912 174 6453 37282 328189 328189 328189 328189
49788 174 6453 37282 328189 328189 328189 328189
37100 6453 37282 328189 328189 328189 328189
8492 9002 6453 37282 328189 328189 328189 328189
53364 3257 6453 37282 328189 328189 328189 328189
3277 39710 9002 6453 37282 328189 328189 328189 328189
701 6453 37282 328189 328189 328189 328189
7018 6453 37282 328189 328189 328189 328189
3356 6453 37282 328189 328189 328189 328189
54728 20130 6939 1299 6453 37282 328189 328189 328189 328189
57866 6453 37282 328189 328189 328189 328189
40191 174 6453 37282 328189 328189 328189 328189
11686 3356 6453 37282 328189 328189 328189 328189
3549 3356 6453 37282 328189 328189 328189 328189
2152 3356 6453 37282 328189 328189 328189 328189
3303 6453 37282 328189 328189 328189 328189
3741 3356 6453 37282 328189 328189 328189 328189
22652 6453 37282 328189 328189 328189 328189
6762 6453 37282 328189 328189 328189 328189
1221 4637 6453 37282 328189 328189 328189 328189
3130 1239 6453 37282 328189 328189 328189 328189
1239 6453 37282 328189 328189 328189 328189
7660 2516 3356 6453 37282 328189 328189 328189 328189
1403 6453 37282 328189 328189 328189 328189
3130 1239 6453 37282 37472
53767 3257 6453 37282 328261 328185
34224 6453 37282 328261 328185
24441 3491 3491 6453 37282 328261 328185
23673 55329 3491 6453 37282 328261 328185
31019 39326 1299 6453 37282 328261 328185
20912 3257 6453 37282 328261 328185
49788 1299 6453 37282 328261 328185
1403 6453 37282 328261 328185
7018 6453 37282 328261 328185
3303 6453 37282 328261 328185
3277 39710 9002 6453 37282 328261 328185
3130 1239 6453 37282 328261 328185
37100 6453 37282 328261 328185
8492 9002 6453 37282 328261 328185
53364 3257 6453 37282 328261 328185
701 6453 37282 328261 328185
3356 6453 37282 328261 328185
6762 6453 37282 328261 328185
11686 3356 6453 37282 328261 328185
1239 6453 37282 328261 328185
22652 6453 37282 328261 328185
3549 3356 6453 37282 328261 328185
1221 4637 6453 37282 328261 328185
3741 3356 6453 37282 328261 328185
2152 3356 6453 37282 328261 328185
7660 2516 3356 6453 37282 328261 328185
40191 1299 6453 37282 328261 328185
57866 6453 37282 328261 328185
3277 3267 2603 37282 37347 37347 37347 37347 37347
53767 3257 6453 37282 37347 37347 37347 37347 37347
34224 6453 37282 37347 37347 37347 37347 37347
24441 3491 3491 6453 37282 37347 37347 37347 37347 37347
23673 6939 37282 37347 37347 37347 37347 37347
31019 37282 37347 37347 37347 37347 37347
20912 174 6453 37282 37347 37347 37347 37347 37347
49788 174 6453 37282 37347 37347 37347 37347 37347
1239 6453 37282 37347 37347 37347 37347 37347
3130 1239 6453 37282 37347 37347 37347 37347 37347
3303 6453 37282 37347 37347 37347 37347 37347
3741 3356 6453 37282 37347 37347 37347 37347 37347
701 6453 37282 37347 37347 37347 37347 37347
11686 3356 6453 37282 37347 37347 37347 37347 37347
6762 6453 37282 37347 37347 37347 37347 37347
1221 4637 6453 37282 37347 37347 37347 37347 37347
2152 3356 6453 37282 37347 37347 37347 37347 37347
3549 3356 6453 37282 37347 37347 37347 37347 37347
7660 2516 3356 6453 37282 37347 37347 37347 37347 37347
22652 6453 37282 37347 37347 37347 37347 37347
8492 9002 6453 37282 37347 37347 37347 37347 37347
7018 6453 37282 37347 37347 37347 37347 37347
37100 37282 37347 37347 37347 37347 37347
40191 174 6453 37282 37347 37347 37347 37347 37347
1403 6453 37282 37347 37347 37347 37347 37347
53364 3257 6453 37282 37347 37347 37347 37347 37347
54728 20130 6939 37282 37347 37347 37347 37347 37347
57866 6453 37282 37347 37347 37347 37347 37347
3356 6453 37282 37347 37347 37347 37347 37347
23673 6939 1299 6453 37282 37347 37347
54728 20130 6939 1299 6453 37282 37347 37347
3549 3356 6453 37282 327924
7018 6453 37282 327924
53364 3257 6453 37282 327924
3130 1239 6453 37282 327924
53767 3257 6453 37282 327924
34224 6453 37282 327924
24441 3491 3491 6453 37282 327924
23673 6939 1299 6453 37282 327924
54728 20130 6939 1299 6453 37282 327924
31019 39326 1299 6453 37282 327924
20912 174 6453 37282 327924
49788 174 6453 37282 327924
2152 3356 6453 37282 327924
37100 37662 327952 3356 6453 37282 327924
8492 9002 6453 37282 327924
3277 39710 9002 6453 37282 327924
6762 6453 37282 327924
40191 37662 327952 3356 6453 37282 327924
1239 6453 37282 327924
3356 6453 37282 327924
22652 6453 37282 327924
1403 6453 37282 327924
3741 3356 6453 37282 327924
3303 6453 37282 327924
11686 6461 6453 37282 327924
701 6453 37282 327924
1221 4637 6453 37282 327924
7660 2516 3356 6453 37282 327924
57866 6453 37282 327924
53767 3257 6453 37282 327985
34224 6453 37282 327985
24441 3491 3491 6453 37282 327985
23673 6939 1299 6453 37282 327985
31019 39326 1299 6453 37282 327985
20912 174 6453 37282 327985
49788 174 6453 37282 327985
37100 6453 37282 327985
8492 9002 6453 37282 327985
53364 3257 6453 37282 327985
3277 39710 9002 6453 37282 327985
701 6453 37282 327985
7018 6453 37282 327985
3356 6453 37282 327985
54728 20130 6939 1299 6453 37282 327985
57866 6453 37282 327985
40191 174 6453 37282 327985
11686 3356 6453 37282 327985
3549 3356 6453 37282 327985
1403 6453 37282 327985
3130 1239 6453 37282 327985
3303 6453 37282 327985
3741 3356 6453 37282 327985
1239 6453 37282 327985
2152 3356 6453 37282 327985
6762 6453 37282 327985
22652 6453 37282 327985
7660 2516 3356 6453 37282 327985
1221 4637 6453 37282 327985
11686 6461 6453 37282 327985
23673 55329 3491 6453 37282 327985
53767 3257 6453 37282 327803
34224 6453 37282 327803
24441 3491 3491 6453 37282 327803
23673 6939 3356 37282 327803
31019 39326 1299 3356 37282 327803
20912 1267 3356 37282 327803
49788 174 3356 37282 327803
37100 6453 37282 327803
8492 9002 6453 37282 327803
53364 3257 3356 37282 327803
3277 39710 9002 6453 37282 327803
701 3356 37282 327803
7018 6453 37282 327803
3356 37282 327803
54728 20130 6939 3356 37282 327803
852 6453 37282 327803
57866 6453 37282 327803
3303 3356 37282 327803
3130 1239 6453 37282 327803
11686 3356 37282 327803
1239 6453 37282 327803
3549 3356 37282 327803
3741 3356 37282 327803
7660 2516 3356 37282 327803
22652 3356 37282 327803
2152 3356 37282 327803
6762 6453 37282 327803
1299 3356 37282 327803
1403 6453 37282 327803
40191 174 3356 37282 327803
1221 4637 3356 37282 327803
53767 3257 6453 37282 327898
34224 6453 37282 327898
24441 3491 3491 6453 37282 327898
23673 6939 1299 6453 37282 327898
31019 39326 1299 6453 37282 327898
20912 174 6453 37282 327898
49788 174 6453 37282 327898
37100 6453 37282 327898
8492 9002 6453 37282 327898
53364 3257 6453 37282 327898
3277 39710 9002 6453 37282 327898
1239 6453 37282 327898
3549 3356 6453 37282 327898
6762 6453 37282 327898
2152 3356 6453 37282 327898
7018 6453 37282 327898
3130 1239 6453 37282 327898
54728 20130 6939 1299 6453 37282 327898
22652 6453 37282 327898
701 6453 37282 327898
7660 2516 3356 6453 37282 327898
57866 6453 37282 327898
1403 6453 37282 327898
3356 6453 37282 327898
3303 6453 37282 327898
40191 174 6453 37282 327898
3741 3356 6453 37282 327898
1221 4637 6453 37282 327898
11686 3356 6453 37282 327898
53767 3257 6453 37282 13335
34224 6453 37282 13335
24441 3491 3491 6453 37282 13335
23673 6939 3356 37282 13335
31019 39326 1299 3356 37282 13335
20912 1267 3356 37282 13335
49788 174 3356 37282 13335
37100 6453 37282 13335
8492 9002 6453 37282 13335
53364 3257 6453 37282 13335
6539 577 3356 37282 13335
6762 6453 37282 13335
3130 1239 6453 37282 13335
1221 4637 3356 37282 13335
2152 3356 37282 13335
3549 3356 37282 13335
1239 6453 37282 13335
7660 2516 3356 37282 13335
7018 6453 37282 13335
57866 6453 37282 13335
[truncated: 33,981 more chars]
