# Supplementary material for: Finding shortest and nearly shortest path nodes in large substantially incomplete networks by hyperbolic mapping
Source: Nat Commun. 2023 Jan 17;14:186. doi: 10.1038/s41467-022-35181-w (PMC9845360; doi:10.1038/s41467-022-35181-w)
Supplement: Supplementary file 4 — Supplementary Data 1 [file 41467_2022_35181_MOESM4_ESM.zip › SI_Internet/MainOne-hijack.txt]

15562 2914 20485 4809 37282 15169
15605 20485 4809 37282 15169
198290 174 2914 20485 4809 37282 15169
198290 20485 20485 4809 37282 15169
198385 20485 20485 4809 37282 15169
206356 20485 4809 37282 15169
25220 20485 4809 37282 15169
2613 20485 20485 4809 37282 15169
2914 20485 4809 37282 15169
29140 174 174 2914 20485 4809 37282 15169
29140 20485 4809 37282 15169
29140 2914 20485 4809 37282 15169
29608 20485 20485 4809 37282 15169
31019 20485 4809 37282 15169
50763 20485 4809 37282 15169
51405 20485 20485 4809 37282 15169
53767 174 2914 20485 4809 37282 15169
57463 20485 4809 37282 15169
59689 4134 4809 37282 15169
6082 2914 20485 4809 37282 15169
6453 20485 4809 37282 15169
8220 6453 20485 4809 37282 15169
