# Supplementary material for: Finding shortest and nearly shortest path nodes in large substantially incomplete networks by hyperbolic mapping
Source: Nat Commun. 2023 Jan 17;14:186. doi: 10.1038/s41467-022-35181-w (PMC9845360; doi:10.1038/s41467-022-35181-w)
Supplement: Supplementary file 4 — Supplementary Data 1 [file 41467_2022_35181_MOESM4_ESM.zip › SI_Internet/PJSC-before.txt]

10026 12389
10026 12389 12332
10026 12389 12332 12999
10026 12389 12332 196789
10026 12389 12332 3168 3168 3168
10026 12389 12332 38969
10026 12389 12332 48073
10026 12389 12332 48442
10026 12389 12332 51293
10026 12389 12332 56845
10026 12389 12332 57898
10026 12389 12332 59960
10026 12389 12389 12389 12389 196709 43733
10026 12389 12389 12389 48475
10026 12389 12405
10026 12389 12418
10026 12389 12494
10026 12389 12494 12484
10026 12389 12669
10026 12389 12683
10026 12389 12683 44412
10026 12389 12683 50250
10026 12389 12683 57064
10026 12389 12683 61263
10026 12389 12683 61291
10026 12389 12685
10026 12389 12685 42582
10026 12389 12685 60287
10026 12389 12686
10026 12389 12705
10026 12389 12714
10026 12389 12730
10026 12389 12730 200503
10026 12389 12730 200803
10026 12389 12730 9185
10026 12389 12772
10026 12389 12772 12772
10026 12389 12772 12772 12772
10026 12389 12772 12772 62287
10026 12389 12772 62287
10026 12389 12846
10026 12389 13079
10026 12389 13105
10026 12389 13118
10026 12389 13118 13118
10026 12389 13118 13118 13118
10026 12389 13227 1 13227
10026 12389 13259
10026 12389 13259 198755
10026 12389 13259 57120
10026 12389 134518
10026 12389 15370
10026 12389 15454
10026 12389 15454 42136
10026 12389 15468 200466
10026 12389 15468 39321 39321
10026 12389 15468 58135
10026 12389 15468 61123
10026 12389 15493
10026 12389 15493 15493
10026 12389 15493 196884
10026 12389 15493 41332
10026 12389 15493 41469 41469
10026 12389 15493 44847
10026 12389 15493 56405
10026 12389 15632
10026 12389 15672 15672 15672 15672
10026 12389 15757
10026 12389 15757 15454
10026 12389 15757 29520
10026 12389 15757 5473
10026 12389 15757 58037
10026 12389 15757 60740
10026 12389 15759
10026 12389 15774 15774 15774 15774 15774 15774 15774
10026 12389 15880
10026 12389 15913
10026 12389 15930
10026 12389 15934
10026 12389 16047
10026 12389 16047 57781
10026 12389 16054
10026 12389 16054 30871
10026 12389 16064
10026 12389 16094
10026 12389 16227
10026 12389 16287
10026 12389 16300
10026 12389 16300 200838
10026 12389 16300 200945
10026 12389 16300 201970
10026 12389 16300 49039
10026 12389 16300 49939
10026 12389 16300 51416
10026 12389 16300 51756 51756
10026 12389 16300 51838
10026 12389 16300 57440
10026 12389 16300 57952
10026 12389 16300 59508 59508 59508 59508 59508
10026 12389 16300 6662
10026 12389 16300 6662 62273
10026 12389 16301
10026 12389 19551
10026 12389 196648
10026 12389 196709 16190
10026 12389 196742
10026 12389 196747
10026 12389 196768
10026 12389 196796
10026 12389 196893
10026 12389 196894
10026 12389 196991
10026 12389 196991 196991
10026 12389 196991 196991 196991
10026 12389 197163
10026 12389 197204 197204 197204 197204
10026 12389 197204 59946
10026 12389 197258
10026 12389 197306
10026 12389 197311
10026 12389 197379
10026 12389 197406
10026 12389 197467
10026 12389 197467 6671
10026 12389 197482 197482 197482
10026 12389 197760
10026 12389 197765 197765
10026 12389 197880
10026 12389 197880 197880
10026 12389 197888
10026 12389 197934
10026 12389 198056
10026 12389 198110
10026 12389 198130
10026 12389 198181
10026 12389 198207
10026 12389 198212
10026 12389 198373
10026 12389 198415
10026 12389 198523
10026 12389 198616
10026 12389 198784
10026 12389 198806
10026 12389 198821
10026 12389 198842
10026 12389 198873
10026 12389 198877
10026 12389 199049
10026 12389 199080
10026 12389 199085
10026 12389 199096 199096
10026 12389 199145
10026 12389 199386
10026 12389 199459
10026 12389 199502
10026 12389 199524
10026 12389 199524 62026
10026 12389 199619 199619
10026 12389 199922 199922
10026 12389 200095
10026 12389 200107
10026 12389 200121
10026 12389 200159
10026 12389 200557
10026 12389 200622
10026 12389 200734
10026 12389 200875
10026 12389 200988
10026 12389 201092
10026 12389 201112
10026 12389 201137
10026 12389 201250
10026 12389 201285
10026 12389 201302 201302
10026 12389 201390
10026 12389 201452
10026 12389 201582 201582
10026 12389 201606
10026 12389 201643
10026 12389 201717
10026 12389 201757
10026 12389 201776
10026 12389 201776 198293
10026 12389 201776 201069
10026 12389 201776 201069 201069 201069 201069 201069
10026 12389 201776 201069 57982
10026 12389 201776 203528
10026 12389 201776 203561
10026 12389 201776 204144
10026 12389 201776 206683
10026 12389 201776 20916
10026 12389 201776 28761 196665
10026 12389 201776 28761 200420
10026 12389 201776 28761 200441
10026 12389 201776 28761 25118
10026 12389 201776 28761 42253
10026 12389 201776 28761 42896 48004 51917
10026 12389 201776 28761 43802
10026 12389 201776 28761 43802 41308
10026 12389 201776 28761 43802 41873 41873 41873
10026 12389 201776 28761 43802 50654
10026 12389 201776 28761 43822
10026 12389 201776 28761 49617
10026 12389 201776 28761 57899
10026 12389 201776 28761 6789 51917
10026 12389 201776 31387
10026 12389 201776 34990
10026 12389 201776 35680 35680 35680 35680
10026 12389 201776 35680 35680 35680 35680 35680
10026 12389 201776 35816
10026 12389 201776 35816 44200
10026 12389 201776 35816 50288
10026 12389 201776 35816 59808
10026 12389 201776 39047 39047
10026 12389 201776 39248
10026 12389 201776 41269
10026 12389 201776 41430
10026 12389 201776 41914
10026 12389 201776 42074
10026 12389 201776 42238
10026 12389 201776 42896
10026 12389 201776 43400
10026 12389 201776 43564
10026 12389 201776 44387
10026 12389 201776 47203
10026 12389 201776 47203 198899
10026 12389 201776 47939
10026 12389 201776 48004
10026 12389 201776 5593
10026 12389 201776 56663 56663 56663 56663 56663 56663
10026 12389 201776 57679
10026 12389 201776 59744
10026 12389 201776 59833
10026 12389 201776 61421
10026 12389 201776 8381
10026 12389 201776 8654
10026 12389 201820
10026 12389 201907
10026 12389 202104
10026 12389 202202
10026 12389 202659
10026 12389 202765
10026 12389 202801
10026 12389 202849
10026 12389 202849 202849 202849
10026 12389 202851
10026 12389 203203
10026 12389 203344
10026 12389 203516
10026 12389 203627
10026 12389 203725
10026 12389 203841
10026 12389 203972
10026 12389 203972 34364
10026 12389 203992
10026 12389 204255
10026 12389 20519
10026 12389 20619 20619
10026 12389 206427
10026 12389 206465
10026 12389 20661
10026 12389 20661 47899
10026 12389 206767
10026 12389 206794
10026 12389 206803
10026 12389 206977
10026 12389 20730
10026 12389 20872
10026 12389 20919
10026 12389 20919 35802 35802 35802 35802 35802 35802 35802
10026 12389 20919 41184
10026 12389 20970
10026 12389 21017
10026 12389 21017 29651
10026 12389 21030
10026 12389 21103 21103 21103 21103 21103
10026 12389 21103 30745
10026 12389 21103 30745 43746
10026 12389 21103 43550
10026 12389 21103 8440 8440
10026 12389 21103 8440 8440 8440 8440 8440
10026 12389 21103 8440 8440 8460
10026 12389 21105
10026 12389 21105 21184
10026 12389 21109
10026 12389 21240
10026 12389 21252 21252
10026 12389 21367
10026 12389 21367 199161
10026 12389 21367 38922
10026 12389 21367 38922 199185
10026 12389 21367 38922 51285
10026 12389 21367 38922 61285
10026 12389 21367 38922 62108
10026 12389 21367 47976
10026 12389 21378
10026 12389 21453
10026 12389 21453 197670
10026 12389 21453 199933
10026 12389 21453 201646
10026 12389 21453 34975
10026 12389 21453 49608 49608
10026 12389 21453 49893
10026 12389 21453 49893 201744
10026 12389 21453 49893 50802
10026 12389 21453 50626
10026 12389 21479
10026 12389 21479 49108
10026 12389 21479 56374
10026 12389 21479 58257
10026 12389 21479 60365
10026 12389 21487
10026 12389 21487 43634
10026 12389 24588
10026 12389 24588 24588
10026 12389 24588 24588 24588
10026 12389 24638 10922
10026 12389 24638 43287
10026 12389 24638 51596 51596 51596
10026 12389 24699
10026 12389 24699 51525
10026 12389 24699 61313
10026 12389 24739
10026 12389 24739 198074
10026 12389 24739 199072
10026 12389 24739 201511
10026 12389 24739 201721
10026 12389 24739 31321
10026 12389 24739 31321 34664
10026 12389 24739 48889
10026 12389 24739 49905
10026 12389 24739 57528
10026 12389 24739 58082
10026 12389 24739 61228
10026 12389 24739 61271
10026 12389 24810
10026 12389 24810 197873
10026 12389 24810 31185
10026 12389 24832
10026 12389 25001
10026 12389 25231 25231
10026 12389 25292
10026 12389 25355
10026 12389 25381
10026 12389 25408 13215
10026 12389 25408 13215 202642
10026 12389 25408 197052
10026 12389 25408 197493
10026 12389 25408 197700
10026 12389 25408 198134
10026 12389 25408 198155
10026 12389 25408 198626
10026 12389 25408 198907
10026 12389 25408 199658
10026 12389 25408 199674
10026 12389 25408 201515
10026 12389 25408 206536 206536
10026 12389 25408 20698
10026 12389 25408 20807
10026 12389 25408 28965
10026 12389 25408 29619
10026 12389 25408 39818
10026 12389 25408 42113
10026 12389 25408 43726
10026 12389 25408 44294
10026 12389 25408 44755
10026 12389 25408 45051
10026 12389 25408 48499
10026 12389 25408 48532
10026 12389 25408 48547
10026 12389 25408 48905
10026 12389 25408 51869
10026 12389 25408 57303
10026 12389 25408 57401
10026 12389 25408 59399
10026 12389 25408 60913
10026 12389 25436
10026 12389 25449
10026 12389 25490
10026 12389 25490 13105
10026 12389 25490 206396
10026 12389 25490 52043
10026 12389 25490 61305
10026 12389 25490 61358
10026 12389 25515
10026 12389 25515 12841
10026 12389 25515 25515
10026 12389 25515 42317 42317
10026 12389 25515 42589
10026 12389 25515 60779
10026 12389 25549
10026 12389 25549 199778
10026 12389 25549 201037 201037
10026 12389 25549 203514
10026 12389 25549 25549 25549 25549 25549 25549
10026 12389 25549 3335
10026 12389 25549 35722
10026 12389 25549 48679
10026 12389 25549 48784
10026 12389 25549 49987
10026 12389 25549 56957
10026 12389 25549 60878
10026 12389 25549 62036
10026 12389 2854
10026 12389 28719
10026 12389 28719 28719 28719
10026 12389 28812
10026 12389 28812 28881
10026 12389 28812 31552
10026 12389 28812 35769 35769 35769 35769
10026 12389 28812 45048
10026 12389 28829
10026 12389 28890
10026 12389 28890 34869
10026 12389 28890 42776
10026 12389 28890 57200
10026 12389 28890 57363
10026 12389 28890 59495
10026 12389 28910
10026 12389 28910 28910 31203
10026 12389 28910 28910 31203 31203 31203 31203
10026 12389 28910 28910 31203 42654 42654 42654 42654
10026 12389 28910 28910 39032 34718 42654 42654
10026 12389 28910 34250 8193
10026 12389 28927
10026 12389 28947
10026 12389 28991
10026 12389 29000
10026 12389 29076
10026 12389 29076 12427
10026 12389 29076 197140 49735
10026 12389 29076 197453
10026 12389 29076 197498
10026 12389 29076 198342
10026 12389 29076 199394
10026 12389 29076 199635
10026 12389 29076 199635 206156
10026 12389 29076 199669
10026 12389 29076 199805
10026 12389 29076 200015 200015 200015 200015 200015 200015 200015 200015 200015
10026 12389 29076 201118
10026 12389 29076 201588
10026 12389 29076 203395
10026 12389 29076 204039
10026 12389 29076 204041
10026 12389 29076 206827
10026 12389 29076 20979
10026 12389 29076 20979 21379 13121 57995
10026 12389 29076 24663 24663 199906
10026 12389 29076 24663 24663 206337
10026 12389 29076 28738 28738 28738 28738 28738 28738
10026 12389 29076 28762
10026 12389 29076 28762 28762 28762 28762 28762
10026 12389 29076 29071
10026 12389 29076 29503
10026 12389 29076 31494
10026 12389 29076 31494 59687
10026 12389 29076 34995
10026 12389 29076 34995 197817
10026 12389 29076 34995 202983
10026 12389 29076 34995 202983 202983 202983
10026 12389 29076 35178
10026 12389 29076 41168 15936
10026 12389 29076 41168 41168
10026 12389 29076 41168 41316
10026 12389 29076 41168 44132
10026 12389 29076 41225 41225 41225 41225
10026 12389 29076 42787
10026 12389 29076 43102
10026 12389 29076 43307
10026 12389 29076 43537
10026 12389 29076 43678
10026 12389 29076 44849
10026 12389 29076 44863
10026 12389 29076 44863 202023
10026 12389 29076 44863 203088
10026 12389 29076 44863 203430
10026 12389 29076 44863 203980
10026 12389 29076 44863 56812
10026 12389 29076 44917
10026 12389 29076 47577
10026 12389 29076 47723
10026 12389 29076 47893 263740
10026 12389 29076 47893 263821
10026 12389 29076 47893 52485
10026 12389 29076 47934
10026 12389 29076 47968
10026 12389 29076 49140
10026 12389 29076 49140 49334
10026 12389 29076 49335 25534
10026 12389 29076 49335 49335 49335
10026 12389 29076 50113 12608
10026 12389 29076 50113 50113
10026 12389 29076 50822
10026 12389 29076 52107
10026 12389 29076 5433
10026 12389 29076 59504
10026 12389 29076 59604
10026 12389 29076 60672
10026 12389 29076 60796
10026 12389 29076 61037 61037
10026 12389 29076 62221
10026 12389 29076 6719
10026 12389 29076 9039
10026 12389 29226
10026 12389 29226 197896
10026 12389 29226 198390
10026 12389 29226 198445 198445 198445 198445 198445 198445 198445 198445 198445 198445 198445
10026 12389 29226 198705
10026 12389 29226 199274
10026 12389 29226 199825
10026 12389 29226 200044
10026 12389 29226 200120
10026 12389 29226 201265 201265 201265 201265 201265
10026 12389 29226 201297
10026 12389 29226 201788
10026 12389 29226 201812
10026 12389 29226 201856 201856
10026 12389 29226 201956
10026 12389 29226 201994
10026 12389 29226 202155
10026 12389 29226 202218
10026 12389 29226 202594
10026 12389 29226 203524
10026 12389 29226 204117
10026 12389 29226 204237 204237
10026 12389 29226 206955
10026 12389 29226 206973
10026 12389 29226 207207
10026 12389 29226 20946 20946
10026 12389 29226 24774
10026 12389 29226 31192
10026 12389 29226 34192
10026 12389 29226 35021
10026 12389 29226 35830 35830
10026 12389 29226 41223
10026 12389 29226 41428
10026 12389 29226 41667 41667
10026 12389 29226 41944
10026 12389 29226 42024
10026 12389 29226 42846
10026 12389 29226 42998
10026 12389 29226 43362
10026 12389 29226 43527
10026 12389 29226 44470
10026 12389 29226 44915
10026 12389 29226 47350
10026 12389 29226 47350 58115
10026 12389 29226 47655 47655 47655 47655 47655
10026 12389 29226 48219
10026 12389 29226 51129
10026 12389 29226 51811
10026 12389 29226 51971
10026 12389 29226 51994
10026 12389 29226 52016 52016 52016
10026 12389 29226 56627
10026 12389 29226 56829
10026 12389 29226 56994 56994 56994 56994
10026 12389 29226 57215
10026 12389 29226 57510
10026 12389 29226 57573
10026 12389 29226 57867
10026 12389 29226 59571
10026 12389 29226 59734 59734 59734
10026 12389 29226 59740
10026 12389 29226 60062
10026 12389 29226 60064
10026 12389 29226 60561 60561
10026 12389 29226 60732
10026 12389 29226 61020
10026 12389 29226 62295
10026 12389 29226 8742
10026 12389 29303
10026 12389 29303 203932
10026 12389 29303 47597
10026 12389 29303 48080
10026 12389 29303 60290 60290 60290
10026 12389 29363
10026 12389 29363 49833
10026 12389 29388
10026 12389 29407
10026 12389 29554
10026 12389 29651
10026 12389 30733
10026 12389 30767
10026 12389 30767 30856
10026 12389 30788
10026 12389 30855
10026 12389 31094
10026 12389 31112
10026 12389 31112 197392
10026 12389 31138
10026 12389 31174
10026 12389 31200 198716 198716
10026 12389 31200 3335 3335 3335 3335 3335
10026 12389 31200 60119
10026 12389 31200 62004
10026 12389 31225
10026 12389 31225 199024
10026 12389 31496
10026 12389 31499
10026 12389 31499 47974
10026 12389 31499 48041 48041 48041 48041 48041 48041 48041
10026 12389 31499 56387
10026 12389 31499 58310
10026 12389 31512
10026 12389 31588
10026 12389 31588 198809
10026 12389 31643
10026 12389 3180
10026 12389 3239
10026 12389 3283
10026 12389 3312
10026 12389 3312 197273
10026 12389 3312 42809
10026 12389 33871 202535
10026 12389 33887
10026 12389 33892
10026 12389 33894
10026 12389 33934
10026 12389 33934 58084
10026 12389 33991
10026 12389 33991 198990
10026 12389 33991 33974
10026 12389 33991 56326
10026 12389 33991 57129
10026 12389 33991 57129 34879
10026 12389 33991 57767
10026 12389 34017
10026 12389 34137
10026 12389 34168
10026 12389 34168 60518
10026 12389 34205
10026 12389 34205 61014
10026 12389 34267
10026 12389 34267 41310
10026 12389 34267 49085
10026 12389 34336
10026 12389 34352
10026 12389 34434
10026 12389 34485
10026 12389 34490
10026 12389 34573
10026 12389 34573 49293
10026 12389 34584
10026 12389 34584 34205
10026 12389 34671
10026 12389 34757 15508
10026 12389 34757 33871
10026 12389 34757 33871 49613
10026 12389 34757 41143
10026 12389 34757 62331 62331 62331
10026 12389 34797
10026 12389 34797 203301
10026 12389 34797 49129
10026 12389 34875 13105
10026 12389 34875 199070
10026 12389 34875 201835
10026 12389 34875 39580
10026 12389 34875 44240
10026 12389 34875 58210
10026 12389 34875 60383
10026 12389 34875 61052
10026 12389 34879
10026 12389 34896
10026 12389 34898
10026 12389 34898 197280
10026 12389 34898 35312
10026 12389 34898 49058
10026 12389 34898 51578
10026 12389 34974
10026 12389 34974 47375
10026 12389 34974 49181
10026 12389 34974 50502 50502
10026 12389 34974 58047
10026 12389 34974 59603
10026 12389 35000
10026 12389 35000 198070 44475
10026 12389 35000 198070 44676
10026 12389 35000 198070 48430
10026 12389 35000 198070 51783 51783 51783 51783 51783
10026 12389 35000 198324
10026 12389 35000 199866
10026 12389 35000 200643
10026 12389 35000 34268
10026 12389 35000 34836
10026 12389 35000 35278
10026 12389 35000 35595
10026 12389 35000 39749
10026 12389 35000 41067
10026 12389 35000 43130 43130 43130 43130 43130 43130 43130
10026 12389 35000 48096
10026 12389 35000 48102 48102 48102 48102 48102 48102
10026 12389 35000 48277
10026 12389 35000 48308
10026 12389 35000 50230
10026 12389 35000 51376
10026 12389 35000 57557
10026 12389 35000 58042
10026 12389 35000 58042 58042 58042 58042
10026 12389 35000 58191
10026 12389 35000 59454
10026 12389 35000 60623
10026 12389 35000 60952
10026 12389 35000 62218 62218 62218
10026 12389 35021 48009
10026 12389 35102
10026 12389 35104
10026 12389 35104 16525
10026 12389 35104 72
10026 12389 35104 7862
10026 12389 35104 8393
10026 12389 35154
10026 12389 35154 44688
10026 12389 35177
10026 12389 35177 41259
10026 12389 35237
10026 12389 35239
10026 12389 35389
10026 12389 35400
10026 12389 35400 12705
10026 12389 35400 12705 57973
10026 12389 35400 199576
10026 12389 35400 24665
10026 12389 35400 28719
10026 12389 35400 28719 28899
10026 12389 35400 3239
10026 12389 35400 3239 207124
10026 12389 35400 34875
10026 12389 35400 41301
10026 12389 35400 49003
10026 12389 35400 49483
10026 12389 35400 50539
10026 12389 35400 51131
10026 12389 35400 61964
10026 12389 35400 6828
10026 12389 35400 6828 196991
10026 12389 35400 6828 197153
10026 12389 35400 6828 28947
10026 12389 35400 6828 57725
10026 12389 35401
10026 12389 35401 35401 35401
10026 12389 35423
10026 12389 35516
10026 12389 35527
10026 12389 35531 51470
10026 12389 35531 56350
10026 12389 35531 56350 47460
10026 12389 35580
10026 12389 38951 38951 38951
10026 12389 38959
10026 12389 38985
10026 12389 39045
10026 12389 39045 203353
10026 12389 39045 21166
10026 12389 39045 50703
10026 12389 39045 62264
10026 12389 39054
10026 12389 39055
10026 12389 39092
10026 12389 39240
10026 12389 39254
10026 12389 39264
10026 12389 39266
10026 12389 39267 39267
10026 12389 39293
10026 12389 39293 30852
10026 12389 39293 30852 47384
10026 12389 39293 3217
10026 12389 39293 50716
10026 12389 39407
10026 12389 39442
10026 12389 39442 39707
10026 12389 39442 43374
10026 12389 39442 47844
10026 12389 39442 51032
10026 12389 39442 51032 42412
10026 12389 39442 58084
10026 12389 39475
10026 12389 39749
10026 12389 39811
10026 12389 39843
10026 12389 39864
10026 12389 41034
10026 12389 41034 41034 41034 41034
10026 12389 41034 41034 41034 41034 13296
10026 12389 41034 41034 41034 41034 198774
10026 12389 41034 41034 41034 41034 41846
10026 12389 41034 41034 41034 41034 60856
10026 12389 41034 41034 41034 41034 8775 8775 8775 8775 8775 8775 8775
10026 12389 41050 41050 41050
10026 12389 41066
10026 12389 41066 49505
10026 12389 41066 50382
10026 12389 41066 9006
10026 12389 41106
10026 12389 41134
10026 12389 41190
10026 12389 41258
10026 12389 41440 43053
10026 12389 41460
10026 12389 41460 41460 41460
10026 12389 41551
10026 12389 41556
10026 12389 41556 49803
10026 12389 41560
10026 12389 41560 203493
10026 12389 41560 50724
10026 12389 41575
10026 12389 41615
10026 12389 41673
10026 12389 41681
10026 12389 41789
10026 12389 41789 48058
10026 12389 41829
10026 12389 41837 41837 2
10026 12389 41862
10026 12389 41904
10026 12389 41925
10026 12389 41925 39789
10026 12389 41925 52028
10026 12389 41925 57425
10026 12389 41938
10026 12389 41938 39379
10026 12389 42014
10026 12389 42014 34887
10026 12389 42042
10026 12389 42071
10026 12389 42091
10026 12389 42145
10026 12389 42145 42145
10026 12389 42151
10026 12389 42231
10026 12389 42269
10026 12389 42282
10026 12389 42291
10026 12389 42291 51507
10026 12389 42291 61257
10026 12389 42362 42362
10026 12389 42375
10026 12389 42394 42394
10026 12389 42451
10026 12389 42528
10026 12389 42534
10026 12389 42548
10026 12389 42554
10026 12389 42558
10026 12389 42653
10026 12389 42693
10026 12389 42742
10026 12389 42742 44064
10026 12389 42742 44534
10026 12389 42742 44878
10026 12389 42742 49839
10026 12389 42773 42773 42773 42773 25293
10026 12389 42773 43334
10026 12389 42897
10026 12389 42955
10026 12389 42974
10026 12389 43132 43132
10026 12389 43208
10026 12389 43208 198981
10026 12389 43209
10026 12389 43209 197786
10026 12389 43209 62236
10026 12389 43226
10026 12389 43226 44470
10026 12389 43226 57075
10026 12389 43226 60473
10026 12389 43226 60826
10026 12389 43321
10026 12389 43385
10026 12389 43399
10026 12389 43434
10026 12389 43465 43465
10026 12389 43530
10026 12389 43550
10026 12389 43574
10026 12389 43594
10026 12389 43632
10026 12389 43691
10026 12389 43785
10026 12389 43797
10026 12389 43797 43797
10026 12389 43797 43797 199148
10026 12389 43797 43797 42056
10026 12389 43797 43797 62422
10026 12389 43801
10026 12389 43882
10026 12389 43882 43882 43882
10026 12389 43901
10026 12389 43903
10026 12389 43909 43909
10026 12389 43973
10026 12389 43973 41085
10026 12389 43973 49644
10026 12389 43973 57570
10026 12389 44014
10026 12389 44053
10026 12389 44053 35026
10026 12389 44053 49124
10026 12389 44102
10026 12389 44128
10026 12389 44165 44165 44165 44165 44165 44165
10026 12389 44237
10026 12389 44237 13056
10026 12389 44237 13056 198515
10026 12389 44237 13056 203533
10026 12389 44237 13056 42371
10026 12389 44237 13056 51643
10026 12389 44237 13118
10026 12389 44237 13118 50750
10026 12389 44237 13118 5572
10026 12389 44237 15468
10026 12389 44237 29456
10026 12389 44237 29456 199377
10026 12389 44237 29456 203533
10026 12389 44237 29456 43302 43302
10026 12389 44237 29456 56541
10026 12389 44237 29456 61223
10026 12389 44237 35125
10026 12389 44237 6863
10026 12389 44237 8570
10026 12389 44237 8675
10026 12389 44265
10026 12389 44265 200066
10026 12389 44265 49336
10026 12389 44265 62287
10026 12389 44310
10026 12389 44310 44310
10026 12389 44386 44386 44386
10026 12389 44391
10026 12389 44391 47140
10026 12389 44408
10026 12389 44467
10026 12389 44484
10026 12389 44540
10026 12389 44556
10026 12389 44587
10026 12389 44587 12499
10026 12389 44587 196686
10026 12389 44587 41024
10026 12389 44587 41787
10026 12389 44587 42341
10026 12389 44587 57730
10026 12389 44587 58039
10026 12389 44587 60108
10026 12389 44657
10026 12389 44674
10026 12389 44674 16176
10026 12389 44704
10026 12389 44724
10026 12389 44733
10026 12389 44734
10026 12389 44844
10026 12389 44845
10026 12389 44857 44857
10026 12389 44881
10026 12389 44893
10026 12389 44905
10026 12389 44982
10026 12389 45000
10026 12389 45036
10026 12389 45051
10026 12389 47236
10026 12389 47240
10026 12389 47439
10026 12389 47457 47457 47457 47457
10026 12389 47551
10026 12389 47564
10026 12389 47595
10026 12389 47618
10026 12389 47677
10026 12389 47718
10026 12389 47733
10026 12389 47837 47837
10026 12389 47895
10026 12389 47895 207142
10026 12389 47895 21020
10026 12389 47895 39131
10026 12389 47895 39131 39131 39131 39131
10026 12389 47895 48369
10026 12389 47895 49742
10026 12389 47895 56667
10026 12389 47895 57342 57342
10026 12389 47895 60936 60936 60936 60936
10026 12389 47955 47955
10026 12389 47960
10026 12389 47972
10026 12389 48013
10026 12389 48043
10026 12389 48043 48651
10026 12389 48043 51448
10026 12389 48044
10026 12389 48066
10026 12389 48066 29031
10026 12389 48066 30822
10026 12389 48066 30822 197433
10026 12389 48066 35804
10026 12389 48066 35804 35804
10026 12389 48066 35804 44798
10026 12389 48066 35804 8753
10026 12389 48066 39529 39529
10026 12389 48066 39529 39529 39529 39529 25437
10026 12389 48066 39529 39529 39529 39529 43010
10026 12389 48066 39529 39529 39529 39529 44255
10026 12389 48066 39529 8753
10026 12389 48066 39728 39728 39728
10026 12389 48066 39728 39728 39728 197129
10026 12389 48066 39728 39728 39728 49444
10026 12389 48066 39728 39728 39728 50106
10026 12389 48066 39728 39728 39728 62091
10026 12389 48066 41709
10026 12389 48066 41709 43972
10026 12389 48066 41972
10026 12389 48066 43765
10026 12389 48066 48882
10026 12389 48066 48882 20699
10026 12389 48066 48882 29128
10026 12389 48066 48882 34047 34047
10026 12389 48066 48882 48882
10026 12389 48066 48882 48882 47984
10026 12389 48066 48882 48882 59531
10026 12389 48066 48882 51511
10026 12389 48066 48882 58271
10026 12389 48066 58271
10026 12389 48066 58271 204211
10026 12389 48066 58271 206792
10026 12389 48066 58271 58934
10026 12389 48066 61240 29031
10026 12389 48066 61240 29031 50015
10026 12389 48066 61240 29031 57194
10026 12389 48066 61240 47550
10026 12389 48066 61240 61240 61240 61240 61240 49444
10026 12389 48066 61240 61240 61240 61240 61240 61240 61240
10026 12389 48104
10026 12389 48148
10026 12389 48148 58090
10026 12389 48166
10026 12389 48166 197460 197460
10026 12389 48166 198539
10026 12389 48166 206653
10026 12389 48166 43805
10026 12389 48166 44096
10026 12389 48166 57424
10026 12389 48226
10026 12389 48226 48226 48226 48226 48226 48226
10026 12389 48247
10026 12389 48276
10026 12389 48276 196851 196851
10026 12389 48276 197433
10026 12389 48276 197658
10026 12389 48276 197923 197923 197923 197923 197923 197923
10026 12389 48276 204108
10026 12389 48276 21261
10026 12389 48276 21261 29421
10026 12389 48276 28926
10026 12389 48276 28926 13107 13107 13107 13107 13107
10026 12389 48276 28926 197015
10026 12389 48276 28926 25299
10026 12389 48276 28926 25299 25299 25299
10026 12389 48276 28926 25299 49908
10026 12389 48276 28926 39726 39726 39726
10026 12389 48276 28926 39726 39726 39726 56818
10026 12389 48276 28926 49757
10026 12389 48276 28926 57005
10026 12389 48276 28926 60839
10026 12389 48276 34786
10026 12389 48276 39558
10026 12389 48276 41709
10026 12389 48276 41709 35804 35804
10026 12389 48276 44710
10026 12389 48276 45025
10026 12389 48276 45025 45025
10026 12389 48276 45025 45025 42959
10026 12389 48276 45025 45025 45025 45025
10026 12389 48276 45025 47526
10026 12389 48276 47694
10026 12389 48276 47694 59392
10026 12389 48276 49631
10026 12389 48276 50204 50204 50204
10026 12389 48276 52091
10026 12389 48276 52091 39262
10026 12389 48276 6886 13106
10026 12389 48276 6886 196767
10026 12389 48276 6886 20590
10026 12389 48276 6886 20590 20590 20590
10026 12389 48276 6886 41081
10026 12389 48276 6886 41081 41081
10026 12389 48276 6886 57982
10026 12389 48276 6886 57982 58271
10026 12389 48276 6886 8274
10026 12389 48297
10026 12389 48302
10026 12389 48320
10026 12389 48421
10026 12389 48441
10026 12389 48441 62287
10026 12389 48462
10026 12389 48479
10026 12389 48479 197349
10026 12389 48479 21051
10026 12389 48479 31302
10026 12389 48479 41757
10026 12389 48479 49478
10026 12389 48479 49478 204016
10026 12389 48498
10026 12389 48524
10026 12389 48524 48524 48524
10026 12389 48548
10026 12389 48642 197773
10026 12389 48642 202983
10026 12389 48642 30910
10026 12389 48642 30910 199757
10026 12389 48642 30910 201844
10026 12389 48642 30910 51012
10026 12389 48642 30910 51020
10026 12389 48642 42498
10026 12389 48642 48642
10026 12389 48642 60002
10026 12389 48642 60245
10026 12389 48642 60489
10026 12389 48666
10026 12389 48719
10026 12389 48733
10026 12389 48763
10026 12389 48780
10026 12389 48826
10026 12389 48827 48827
10026 12389 48848
10026 12389 48877
10026 12389 48938
10026 12389 48950
10026 12389 48975
10026 12389 49002
10026 12389 49063
10026 12389 49063 198762
10026 12389 49063 198929
10026 12389 49063 199420
10026 12389 49063 199420 34217
10026 12389 49063 199420 41947
10026 12389 49063 199420 47918
10026 12389 49063 199420 57553
10026 12389 49063 199444
10026 12389 49063 200122
10026 12389 49063 202963
10026 12389 49063 203444
10026 12389 49063 203714
10026 12389 49063 203893
10026 12389 49063 204198
10026 12389 49063 204276
10026 12389 49063 21859
10026 12389 49063 25397
10026 12389 49063 29172
10026 12389 49063 39711
10026 12389 49063 42069
10026 12389 49063 48197
10026 12389 49063 48614
10026 12389 49063 48614 57518
10026 12389 49063 49207
10026 12389 49063 51218
10026 12389 49063 51668
10026 12389 49063 51698
10026 12389 49063 56903
10026 12389 49063 57645
10026 12389 49063 57857
10026 12389 49063 57906
10026 12389 49063 59406
10026 12389 49063 61178
10026 12389 49063 61378
10026 12389 49063 61379
10026 12389 49063 62070
10026 12389 49063 6761
10026 12389 49098
10026 12389 49136
10026 12389 49210
10026 12389 49241
10026 12389 49291
10026 12389 49331
10026 12389 49347
10026 12389 49377
10026 12389 49426
10026 12389 49483
10026 12389 49521
10026 12389 49533
10026 12389 49547
10026 12389 49575
10026 12389 49675
10026 12389 49684
10026 12389 49712
10026 12389 49714
10026 12389 49724
10026 12389 49724 49724 49724
10026 12389 49759
10026 12389 49813
10026 12389 49848
10026 12389 49848 49848
10026 12389 49848 49848 57416
10026 12389 49886
10026 12389 49892
10026 12389 49913
10026 12389 49966
10026 12389 50071
10026 12389 50159
10026 12389 50169 50169
10026 12389 50174
10026 12389 50282
10026 12389 50342
10026 12389 50353 50353 50353 50353 50353 50353 50353 50353 50353 50353 50353
10026 12389 50358
10026 12389 50400
10026 12389 50416 49347
10026 12389 50449
10026 12389 50452
10026 12389 50565
10026 12389 50571
10026 12389 50586
10026 12389 50640
10026 12389 50663
10026 12389 50674
10026 12389 50676
10026 12389 50676 50676 50676
10026 12389 50677
10026 12389 50677 35257
10026 12389 50691
10026 12389 50725
10026 12389 50761
10026 12389 50804
10026 12389 50850
10026 12389 50896
10026 12389 50916
10026 12389 50918
10026 12389 50951
10026 12389 51004
10026 12389 51009
10026 12389 51011 51011
10026 12389 51011 51011 200722
10026 12389 51051 51051 51051 51051 51051 51051 51051 51051 51051 51051 51051
10026 12389 51136
10026 12389 51165
10026 12389 51213
10026 12389 51341
10026 12389 51369
10026 12389 51396
10026 12389 51418
10026 12389 51495
10026 12389 51495 20661
10026 12389 51495 59974
10026 12389 51515
10026 12389 51536
10026 12389 51583
10026 12389 51583 51583
10026 12389 51598
10026 12389 51623
10026 12389 51641
10026 12389 51655 51655
10026 12389 51655 51655 51655
10026 12389 51659
10026 12389 51665
10026 12389 51665 206054
10026 12389 51665 206054 206054
10026 12389 51665 44900
10026 12389 51665 56666
10026 12389 51665 56806
10026 12389 51665 57504
10026 12389 51748
10026 12389 51764
10026 12389 51781
10026 12389 51811
10026 12389 51882 51882 51882 51882
10026 12389 51907
10026 12389 51907 51907 51907
10026 12389 51957
10026 12389 51957 44491
10026 12389 51957 44539
10026 12389 51957 51112
10026 12389 51957 60465
10026 12389 51998
10026 12389 52008
10026 12389 52042
10026 12389 52047
10026 12389 52141
10026 12389 52156
10026 12389 52217 52217
10026 12389 52222
10026 12389 5387
10026 12389 5537 35569
10026 12389 5537 39494
10026 12389 5537 48287
10026 12389 5537 48287 25535
10026 12389 5545
10026 12389 5553
10026 12389 5563 12341
10026 12389 5563 196675 35815
10026 12389 5563 196675 35815 21275
10026 12389 5563 197007 197007 197007 197007
10026 12389 5563 197665
10026 12389 5563 34561
10026 12389 5563 38972
10026 12389 5563 39073
10026 12389 5563 39406
10026 12389 5563 39741 206873
10026 12389 5563 41082 41082
10026 12389 5563 41928
10026 12389 5563 47569
10026 12389 5563 47740
10026 12389 5563 48033
10026 12389 5563 48429
10026 12389 5563 48429 48429 48429
10026 12389 5563 49208 49208
10026 12389 5563 49568
10026 12389 5563 50164
10026 12389 5563 5563
10026 12389 5563 5563 196675 5563
10026 12389 5563 5563 200082
10026 12389 5563 5563 207093
10026 12389 5563 5563 39267 39267 39267 39267 39267
10026 12389 5563 5563 39406
10026 12389 5563 56947 56947
10026 12389 5563 59559
10026 12389 5563 60005
10026 12389 5563 6699
10026 12389 5563 6699 8775
10026 12389 5563 9041
10026 12389 5570
10026 12389 5573
10026 12389 56341 56341
10026 12389 56341 56341 56341
10026 12389 56342
10026 12389 56384
10026 12389 56437
10026 12389 56528
10026 12389 56541
10026 12389 56542
10026 12389 56626
10026 12389 56669
10026 12389 56674
10026 12389 56689
10026 12389 56689 201797
10026 12389 56699
10026 12389 56760
10026 12389 56776
10026 12389 56777
10026 12389 56798
10026 12389 56807
10026 12389 56864
10026 12389 56874
10026 12389 56879
10026 12389 56881
10026 12389 56977
10026 12389 56991
10026 12389 56999
10026 12389 57006
10026 12389 57031
10026 12389 57038
10026 12389 57073
10026 12389 57227
10026 12389 57227 57396
10026 12389 57250
10026 12389 57302
10026 12389 57470
10026 12389 57471
10026 12389 57494
10026 12389 57494 43072
10026 12389 57503
10026 12389 57573
10026 12389 57580 57580
10026 12389 57583
10026 12389 57614
10026 12389 57680
10026 12389 57724 203714
10026 12389 57724 56994
10026 12389 57754
10026 12389 57781
10026 12389 57796
10026 12389 57808
10026 12389 57835
10026 12389 57882
10026 12389 57882 50257
10026 12389 57918
10026 12389 57918 60921
10026 12389 57930
10026 12389 58026
10026 12389 58027
10026 12389 58067
10026 12389 58067 197401
10026 12389 58067 56702 204277
10026 12389 58067 57827
10026 12389 58067 58060
10026 12389 58197
10026 12389 58228
10026 12389 58304
10026 12389 59440
10026 12389 59515
10026 12389 59561
10026 12389 59600
10026 12389 59600 62287
10026 12389 59672
10026 12389 59687
10026 12389 59837
10026 12389 59928
10026 12389 59957
10026 12389 60075
10026 12389 60098
10026 12389 60135
10026 12389 60172
10026 12389 60280 60280
10026 12389 60280 60330 12406 12406
10026 12389 60280 60330 12406 12406 56497
10026 12389 60280 60330 12406 28737
10026 12389 60280 60330 12406 44087
10026 12389 60280 60330 12406 50334
10026 12389 60280 60330 12406 50929
10026 12389 60280 60330 12406 56497
10026 12389 60280 60330 12406 60769
10026 12389 60280 60330 202090
10026 12389 60280 60330 21236
10026 12389 60280 60330 21305
10026 12389 60280 60330 25106
10026 12389 60280 60330 25106 206428
10026 12389 60280 60330 28849
10026 12389 60280 60330 35668 35668 35668 35668 35668
10026 12389 60280 60330 44031
10026 12389 60280 60330 44272
10026 12389 60280 60330 49091
10026 12389 60280 60330 50294
10026 12389 60280 60330 50590
10026 12389 60280 60330 50593
10026 12389 60280 60330 50685
10026 12389 60280 60330 56498
10026 12389 60280 60330 56740
10026 12389 60280 60330 56740 201512
10026 12389 60280 60330 56740 60337
10026 12389 60280 60330 57184
10026 12389 60280 60330 59860
10026 12389 60280 60330 59861
10026 12389 60348
10026 12389 60360
10026 12389 60459
10026 12389 60513
10026 12389 60599
10026 12389 60612
10026 12389 60651
10026 12389 60651 62150
10026 12389 60716
10026 12389 60753
10026 12389 60771
10026 12389 60771 39303
10026 12389 60771 49810
10026 12389 60835 60835
10026 12389 60879
10026 12389 60980
10026 12389 61041
10026 12389 61133
10026 12389 61166
10026 12389 61170
10026 12389 61170 59707
10026 12389 61193
10026 12389 61228
10026 12389 61264
10026 12389 61276
10026 12389 61431
10026 12389 61431 61431 61431
10026 12389 61979
10026 12389 61985
10026 12389 62008
10026 12389 62008 62008 62008 62008 62008
10026 12389 62056
10026 12389 62067
10026 12389 62067 28840
10026 12389 62122
10026 12389 62233
10026 12389 62358
10026 12389 64423
10026 12389 64423 64423
10026 12389 64450
10026 12389 64461
10026 12389 6694
10026 12389 6789
10026 12389 6789 196705 35533
10026 12389 6789 197152
10026 12389 6789 197159
10026 12389 6789 197175
10026 12389 6789 197335
10026 12389 6789 197628
10026 12389 6789 198338
10026 12389 6789 201069
10026 12389 6789 203451
10026 12389 6789 204029
10026 12389 6789 204161
10026 12389 6789 206843
10026 12389 6789 39248
10026 12389 6789 42074
10026 12389 6789 42975
10026 12389 6789 42975 42975
10026 12389 6789 43936
10026 12389 6789 47801
10026 12389 6789 48317
10026 12389 6789 48330
10026 12389 6789 48330 48330
10026 12389 6789 51211
10026 12389 6789 51518
10026 12389 6789 51522
10026 12389 6789 51917 51917
10026 12389 6789 51917 51917 51917 51917 51917
10026 12389 6789 52052
10026 12389 6789 56352
10026 12389 6789 57093
10026 12389 6789 57847
10026 12389 6789 57903
10026 12389 6789 59823
10026 12389 6789 61421
10026 12389 6789 62246
10026 12389 6789 6789 57383
10026 12389 6828
10026 12389 6863
10026 12389 6863 200952
10026 12389 6863 203269
10026 12389 6863 21418
10026 12389 6863 34381 34381 34381 34381 34381
10026 12389 6863 57561
10026 12389 72
10026 12389 72 72 72
10026 12389 8291
10026 12389 8291 42121
10026 12389 8342
10026 12389 8342 201052
10026 12389 8342 39182
10026 12389 8342 44532
10026 12389 8342 45027
10026 12389 8342 47761
10026 12389 8342 56601
10026 12389 8342 58084
10026 12389 8342 58097
10026 12389 8369
10026 12389 8369 198856
10026 12389 8369 199153
10026 12389 8369 200456
10026 12389 8369 202800
10026 12389 8369 34503
10026 12389 8369 42268
10026 12389 8369 47842
10026 12389 8369 48203
10026 12389 8369 8369
10026 12389 8382
10026 12389 8427
10026 12389 8439
10026 12389 8439 203337
10026 12389 8439 61228
10026 12389 8443
10026 12389 8443 198973
10026 12389 8443 199992
10026 12389 8443 29425
10026 12389 8443 48566
10026 12389 8443 49166
10026 12389 8443 56720
10026 12389 8484
10026 12389 8568
10026 12389 8594
10026 12389 8615
10026 12389 8615 15682
10026 12389 8615 197150
10026 12389 8615 201677
10026 12389 8615 201794
10026 12389 8615 21231
10026 12389 8615 34851
10026 12389 8615 35768
10026 12389 8615 35768 42753
10026 12389 8615 35768 44836
10026 12389 8615 41443
10026 12389 8615 43095
10026 12389 8615 44322
10026 12389 8615 44362
10026 12389 8615 45013
10026 12389 8615 45013 56678
10026 12389 8615 48379
10026 12389 8615 50435
10026 12389 8615 51199
10026 12389 8615 51860
10026 12389 8615 52096
10026 12389 8615 52184
10026 12389 8615 58072
10026 12389 8615 58190
10026 12389 8615 59412
10026 12389 8615 59446
10026 12389 8615 62286
10026 12389 8629
10026 12389 8641
10026 12389 8641 16231
10026 12389 8641 197453
10026 12389 8641 197453 28752
10026 12389 8641 197453 31626
10026 12389 8641 197553
10026 12389 8641 198069
10026 12389 8641 198261
10026 12389 8641 198602
10026 12389 8641 198602 198602 198602 198602
10026 12389 8641 198654
10026 12389 8641 198976
10026 12389 8641 199231 199231 199231
10026 12389 8641 199315
10026 12389 8641 199361
10026 12389 8641 199361 202804
10026 12389 8641 200778
10026 12389 8641 200955
10026 12389 8641 201576
10026 12389 8641 206850
10026 12389 8641 21446 21446
10026 12389 8641 21446 21446 201555
10026 12389 8641 25379
10026 12389 8641 25530
10026 12389 8641 25561 25561 25561
10026 12389 8641 28809
10026 12389 8641 31336
10026 12389 8641 34035
10026 12389 8641 34052
10026 12389 8641 34829
10026 12389 8641 35780
10026 12389 8641 41892
10026 12389 8641 42511
10026 12389 8641 42892
10026 12389 8641 42892 199214
10026 12389 8641 44046
10026 12389 8641 44715
10026 12389 8641 47183
10026 12389 8641 47335
10026 12389 8641 49698
10026 12389 8641 50276
10026 12389 8641 50619
10026 12389 8641 50666 50666
10026 12389 8641 50752
10026 12389 8641 50946
10026 12389 8641 52016
10026 12389 8641 56574 56574
10026 12389 8641 59575
10026 12389 8641 61068
10026 12389 8641 61290
10026 12389 8711
10026 12389 8749
10026 12389 8749 6844
10026 12389 8774
10026 12389 8774 41975
10026 12389 8774 49315 12418
10026 12389 8828
10026 12389 8848
10026 12389 8850
10026 12389 8888
10026 12389 8904
10026 12389 8909
10026 12389 8941
10026 12389 8997
10026 12389 8997 12380
10026 12389 8997 12380 198677
10026 12389 8997 16301
10026 12389 8997 201775
10026 12389 8997 24783
10026 12389 8997 24789
10026 12389 8997 24873
10026 12389 8997 28860
10026 12389 8997 30749
10026 12389 8997 31353
10026 12389 8997 3191
10026 12389 8997 44174
10026 12389 8997 51592
10026 12389 8997 51891
10026 12389 8997 8566 8566 8566 8566
10026 12389 8997 8712 8712
10026 12389 9058
10026 12389 9113
10026 12389 9198
10026 12389 9198 15549
10026 12389 9198 198200
10026 12389 9198 198787
10026 12389 9198 200532
10026 12389 9198 200590
10026 12389 9198 200590 48096
10026 12389 9198 203087
10026 12389 9198 203481
10026 12389 9198 20578
10026 12389 9198 206528
10026 12389 9198 20661
10026 12389 9198 206768
10026 12389 9198 22764 22764
10026 12389 9198 28910 34250 201767
10026 12389 9198 28910 34250 21001
10026 12389 9198 28910 34250 42017
10026 12389 9198 29555
10026 12389 9198 33878
10026 12389 9198 34879
10026 12389 9198 35673
10026 12389 9198 35673 35673 35673 35673
10026 12389 9198 39433 39433
10026 12389 9198 41413
10026 12389 9198 41419
10026 12389 9198 43601
10026 12389 9198 43934
10026 12389 9198 43994
10026 12389 9198 43994 197686
10026 12389 9198 43994 50386
10026 12389 9198 43999
10026 12389 9198 48007
10026 12389 9198 48502
10026 12389 9198 48503
10026 12389 9198 50386
10026 12389 9198 50482
10026 12389 9198 51236
10026 12389 9198 51340
10026 12389 9198 56698
10026 12389 9198 60186
10026 12389 9198 60708
10026 12389 9198 61010 44027
10026 12389 9198 61010 59527
10026 12389 9198 62111
10026 12389 9198 8430
10026 1273 12389 12389 39293 8416
10026 1273 12389 12730 65001
10026 1273 12389 13118 13118 65001
10026 1273 12389 15468 65001
10026 1273 12389 16287 65000
10026 1273 12389 197756
10026 1273 12389 201776 42975
10026 1273 12389 25231 25231 50451
10026 1273 12389 31094 65346
10026 1273 12389 31094 65500
10026 1273 12389 47378 47378 47378 47378
10026 29049 34797 12389 31133 35805 200488
10026 2914 12389
10026 31133 29303 29303 12389 9049 47854
10026 3257 2914 12389 13118 13118
10026 3257 2914 12389 15468
10026 3257 3491 12389 13118
10026 3356 12389 43235
10026 3491 12389 12389 39293 8416
10026 3491 12389 13118
10026 3491 12389 16300 43097
10026 3491 12389 16300 43097 199251
10026 3491 12389 16300 43097 202155
10026 3491 12389 16300 43097 59677
10026 3491 12389 197756
10026 3491 12389 47378 47378 47378 47378
10026 3491 20485 20485 15774 15774 15774 12389 21487
10026 6939 12389
10026 6939 12389 12494
10026 6939 12389 12683
10026 6939 12389 12705
10026 6939 12389 12883
10026 6939 12389 12883 24962
10026 6939 12389 12883 30128
10026 6939 12389 12883 47359
10026 6939 12389 13227
10026 6939 12389 134518
10026 6939 12389 15370
10026 6939 12389 16300
10026 6939 12389 16300 43097
10026 6939 12389 19551
10026 6939 12389 198877
10026 6939 12389 200479
10026 6939 12389 200557
10026 6939 12389 201717
10026 6939 12389 201907
10026 6939 12389 202659
10026 6939 12389 202765
10026 6939 12389 203517
10026 6939 12389 21367
10026 6939 12389 25408
10026 6939 12389 25408 49340
10026 6939 12389 25515 60779
10026 6939 12389 28719
10026 6939 12389 28812
10026 6939 12389 28890
10026 6939 12389 31094
10026 6939 12389 31138
10026 6939 12389 3239
10026 6939 12389 34168
10026 6939 12389 35104
10026 6939 12389 35154
10026 6939 12389 39045
10026 6939 12389 39229
10026 6939 12389 39293
10026 6939 12389 39293 8416
10026 6939 12389 41681
10026 6939 12389 41722
10026 6939 12389 41938
10026 6939 12389 42610
10026 6939 12389 42610 197461
10026 6939 12389 42610 29069
10026 6939 12389 42610 29069 41842 41842
10026 6939 12389 42610 29069 41842 41842 34739
10026 6939 12389 42610 29069 41842 41842 43776
10026 6939 12389 42610 29069 41842 41842 48368
10026 6939 12389 42610 29069 41842 41842 6880 6880 6880 6880
10026 6939 12389 42610 29069 41842 41842 6880 6880 6880 6880 5461
10026 6939 12389 42610 29069 48939
10026 6939 12389 42610 29069 51281
10026 6939 12389 42610 29651
10026 6939 12389 42610 38951
10026 6939 12389 42610 42610
10026 6939 12389 42610 8557
10026 6939 12389 42610 8629 44161
10026 6939 12389 42897
10026 6939 12389 44053
10026 6939 12389 44053 44096
10026 6939 12389 44053 49779
10026 6939 12389 44237
10026 6939 12389 44237 21017
10026 6939 12389 44484
10026 6939 12389 47551
10026 6939 12389 47595
10026 6939 12389 48066
10026 6939 12389 48066 35804
10026 6939 12389 48066 58271
10026 6939 12389 48066 61240 61240 61240 61240 61240 61240 61240
10026 6939 12389 48166
10026 6939 12389 48479
10026 6939 12389 48524
10026 6939 12389 48642
10026 6939 12389 48642 203519
10026 6939 12389 48839
10026 6939 12389 49063
10026 6939 12389 49063 48614 56552
10026 6939 12389 49063 51698
10026 6939 12389 49063 61178
10026 6939 12389 50169
10026 6939 12389 51004
10026 6939 12389 51156
10026 6939 12389 51659
10026 6939 12389 56674
10026 6939 12389 56881
10026 6939 12389 58027
10026 6939 12389 59666
10026 6939 12389 60280 60330
10026 6939 12389 60280 60330 12406
10026 6939 12389 60280 60330 12406 24827
10026 6939 12389 60280 60330 12406 42036
10026 6939 12389 60280 60330 12406 50438
10026 6939 12389 60280 60330 21305
10026 6939 12389 60280 60330 25106
10026 6939 12389 60280 60330 25106 35594
10026 6939 12389 60280 60330 56740
10026 6939 12389 60280 60330 59860
10026 6939 12389 60280 60330 59861
10026 6939 12389 61431
10026 6939 12389 6828
10026 6939 12389 8342
10026 6939 12389 8342 45027
10026 6939 12389 8342 56601
10026 6939 12389 8369
10026 6939 12389 8470
10026 6939 12389 8470 41617
10026 6939 12389 8470 41983
10026 6939 12389 8470 49675
10026 6939 12389 8470 56879
10026 6939 12389 8615
10026 6939 12389 8774
10026 6939 12389 8920
10026 6939 12389 8920 8342
10026 6939 12389 8997
10026 6939 12389 9198
1103 12389
1103 12389 12332
1103 12389 12332 12999
1103 12389 12332 196789
1103 12389 12332 204112
1103 12389 12332 3168 3168 3168
1103 12389 12332 38969
1103 12389 12332 48073
1103 12389 12332 48442
1103 12389 12332 51293
1103 12389 12332 56845
1103 12389 12332 57898
1103 12389 12332 59960
1103 12389 12389 12389 12389 12389 12389 39293 8416
1103 12389 12389 12389 12389 12389 12389 39293 8416 42847
1103 12389 12389 12389 12389 12389 12389 39293 8416 43273
1103 12389 12389 12389 12389 12389 12389 39293 8416 44810
1103 12389 12389 12389 12389 12389 12389 39293 8416 51639
1103 12389 12389 12389 12389 196709 43733
1103 12389 12389 12389 12389 47378 47378 47378 47378
1103 12389 12389 12389 48475
1103 12389 12418
1103 12389 12494
1103 12389 12494 12484
1103 12389 12669
1103 12389 12683
1103 12389 12683 202802
1103 12389 12683 44412
1103 12389 12683 50250
1103 12389 12683 57064
1103 12389 12683 61263
1103 12389 12683 61291
1103 12389 12685
1103 12389 12685 42582
1103 12389 12685 60287
1103 12389 12686
1103 12389 12705
1103 12389 12714
1103 12389 12730
1103 12389 12730 65001
1103 12389 12730 9185
1103 12389 12772
1103 12389 12772 12772
1103 12389 12772 12772 12772
1103 12389 12772 12772 12772 12772 12772
1103 12389 12772 62287
1103 12389 12846
1103 12389 13079
1103 12389 13105
1103 12389 13118
1103 12389 13118 13118
1103 12389 13118 13118 13118
1103 12389 13118 13118 65001
1103 12389 13118 57432
1103 12389 13227 1 13227
1103 12389 15370
1103 12389 15454
1103 12389 15454 42136
1103 12389 15468 200466
1103 12389 15468 39321 39321
1103 12389 15468 58135
1103 12389 15468 60072
1103 12389 15468 61123
1103 12389 15468 65001
1103 12389 15493
1103 12389 15493 15493
1103 12389 15493 41332
1103 12389 15493 41469 41469
1103 12389 15493 44847
1103 12389 15493 56405
1103 12389 15632
1103 12389 15632 15632 15632 15632 15632
1103 12389 15757 15454
1103 12389 15759
1103 12389 15774 15774 15774 15774 15774 15774 15774
1103 12389 15880
1103 12389 15913
1103 12389 15930
1103 12389 15934
1103 12389 16054
1103 12389 16064
1103 12389 16064 16064 16064
1103 12389 16094
1103 12389 16227
1103 12389 16287
1103 12389 16287 65000
1103 12389 16300
1103 12389 16300 200838
1103 12389 16300 200945
1103 12389 16300 201970
1103 12389 16300 49039
1103 12389 16300 49939
1103 12389 16300 51416
1103 12389 16300 51838
1103 12389 16300 57440
1103 12389 16300 57952
1103 12389 16300 59508 59508 59508 59508 59508
1103 12389 16300 6662
1103 12389 16300 6662 62273
1103 12389 16301
1103 12389 196648
1103 12389 196742
1103 12389 196747
1103 12389 196768
1103 12389 196893
1103 12389 196894
1103 12389 196991
1103 12389 196991 196991
1103 12389 197163
1103 12389 197204 197204 197204 197204
1103 12389 197258
1103 12389 197306
1103 12389 197406
1103 12389 197760
1103 12389 197765 197765
1103 12389 197880
1103 12389 197880 197880
1103 12389 197888
1103 12389 197934
1103 12389 198056
1103 12389 198110
1103 12389 198130
1103 12389 198181
1103 12389 198207
1103 12389 198212
1103 12389 198373
1103 12389 198415
1103 12389 198523
1103 12389 198616
1103 12389 198821
1103 12389 198842
1103 12389 198873
1103 12389 198877
1103 12389 199049
1103 12389 199080
1103 12389 199085
1103 12389 199096 199096
1103 12389 199145
1103 12389 199386
1103 12389 199459
1103 12389 199502
1103 12389 199524
1103 12389 199619 199619
1103 12389 200095
1103 12389 200107
1103 12389 200121
1103 12389 200159
1103 12389 200557
1103 12389 200622
1103 12389 200734
1103 12389 200875
1103 12389 200988
1103 12389 201092
1103 12389 201112
1103 12389 201137
1103 12389 201285
1103 12389 201390
1103 12389 201452
1103 12389 201643
1103 12389 201757
1103 12389 201776 201069
1103 12389 201776 201069 201069 201069 201069 201069
1103 12389 201776 203561
1103 12389 201776 206683
1103 12389 201776 41430
1103 12389 201776 44387
1103 12389 201776 47203 198899
1103 12389 201776 5593
1103 12389 201776 61421
1103 12389 201776 8654
1103 12389 201820
1103 12389 201907
1103 12389 202070 202070 202070
1103 12389 202104
1103 12389 202202
1103 12389 202659
1103 12389 202765
1103 12389 202801
1103 12389 202849
1103 12389 202849 202849 202849
1103 12389 202851
1103 12389 203203
1103 12389 203344
1103 12389 203516
1103 12389 203517 203517 203517
1103 12389 203627
1103 12389 203841
1103 12389 203972
1103 12389 204255
1103 12389 20519
1103 12389 206427
1103 12389 206465
1103 12389 20661
1103 12389 20661 47899
1103 12389 206767
1103 12389 206794
1103 12389 206803
1103 12389 206932 206932 206932 206932
1103 12389 206977
1103 12389 20919
1103 12389 20919 41184
1103 12389 20970
1103 12389 21017
1103 12389 21017 29651
1103 12389 21017 57609
1103 12389 21030
1103 12389 21103 30745
1103 12389 21103 30745 43746
1103 12389 21103 8440 8440
1103 12389 21103 8440 8440 8460
1103 12389 21105
1103 12389 21105 21105 21105 21105 21105 21105 20485 3216 21332 21184
1103 12389 21105 21184
1103 12389 21240
1103 12389 21378
1103 12389 21453 199933
1103 12389 21479
1103 12389 21487
1103 12389 24588
1103 12389 24588 24588
1103 12389 24588 24588 24588
1103 12389 24638 10922
1103 12389 24699
1103 12389 24699 51525
1103 12389 24739 206403
1103 12389 24739 61271
1103 12389 24810
1103 12389 24810 197873
1103 12389 24810 31185
1103 12389 24832
1103 12389 25001
1103 12389 25231 25231 50451
1103 12389 25292
1103 12389 25355
1103 12389 25381
1103 12389 25436
1103 12389 25449
1103 12389 25490
1103 12389 25490 13105
1103 12389 25490 61305
1103 12389 25490 61358
1103 12389 25515
1103 12389 25515 12841
1103 12389 25515 25515
1103 12389 25515 42317 42317
1103 12389 25515 60779
1103 12389 25549
1103 12389 25549 197482
1103 12389 25549 3335
1103 12389 2854
1103 12389 28719
1103 12389 28719 28719 28719
1103 12389 28812
1103 12389 28812 13105 13105 13105 13105 13105
1103 12389 28812 28881
1103 12389 28812 35769 35769 35769 35769
1103 12389 28812 45048
1103 12389 28829
1103 12389 28890
1103 12389 28890 34869
1103 12389 28890 42776
1103 12389 28890 57200
1103 12389 28890 57363
1103 12389 28890 59495
1103 12389 28910 28910 34250 47966
1103 12389 28910 34250 8193
1103 12389 28927
1103 12389 28947
1103 12389 29076
1103 12389 29076 197498
1103 12389 29076 198342
1103 12389 29076 199394
1103 12389 29076 200815
1103 12389 29076 206827
1103 12389 29076 20979 21379 13121 57995
1103 12389 29076 24663 24663 199906
1103 12389 29076 28738 28738 28738 28738 28738 28738
1103 12389 29076 34995
1103 12389 29076 34995 202983
1103 12389 29076 34995 202983 202983 202983
1103 12389 29076 43678
1103 12389 29076 44863
1103 12389 29076 44863 203980
1103 12389 29076 44863 56812
1103 12389 29076 47968
1103 12389 29076 50113 50113 61400 3356 3356 3356 3356 3356 3356 174 9583 55644 59165 132779
1103 12389 29076 5433
1103 12389 29076 59504
1103 12389 29076 60672
1103 12389 29076 61037 61037
1103 12389 29076 62221
1103 12389 29226
1103 12389 29226 197574
1103 12389 29226 197896
1103 12389 29226 198445 198445 198445 198445 198445 198445 198445 198445 198445 198445 198445
1103 12389 29226 198705
1103 12389 29226 199825
1103 12389 29226 200120
1103 12389 29226 200457
1103 12389 29226 201297
1103 12389 29226 201788
1103 12389 29226 201856 201856
1103 12389 29226 201956
1103 12389 29226 201994
1103 12389 29226 202218
1103 12389 29226 203492
1103 12389 29226 204237 204237
1103 12389 29226 206973
1103 12389 29226 20946 20946
1103 12389 29226 31192
1103 12389 29226 34052 34052 34052
1103 12389 29226 34192
1103 12389 29226 35830 35830
1103 12389 29226 41428
1103 12389 29226 41667 41667
1103 12389 29226 41944
1103 12389 29226 42024
1103 12389 29226 42846
1103 12389 29226 43362
1103 12389 29226 44470
1103 12389 29226 44799
1103 12389 29226 44915
1103 12389 29226 47350
1103 12389 29226 51129
1103 12389 29226 51971
1103 12389 29226 51994
1103 12389 29226 52016 52016 52016
1103 12389 29226 56685
1103 12389 29226 56829
1103 12389 29226 56994 56994 56994 56994
1103 12389 29226 57215
1103 12389 29226 57510
1103 12389 29226 57573
1103 12389 29226 57867
1103 12389 29226 59571
1103 12389 29226 59734 59734 59734
1103 12389 29226 59740
1103 12389 29226 60062
1103 12389 29226 60064
1103 12389 29226 60535 60535
1103 12389 29226 60732
1103 12389 29226 61020
1103 12389 29226 61261
1103 12389 29226 62295
1103 12389 29226 8742
1103 12389 29303
1103 12389 29303 203932
1103 12389 29303 48080
1103 12389 29303 60290 60290 60290
1103 12389 29363
1103 12389 29363 49833
1103 12389 29407
1103 12389 29554
1103 12389 29651
1103 12389 30733
1103 12389 30788
1103 12389 30855
1103 12389 31094
1103 12389 31094 65346
1103 12389 31094 65500
1103 12389 31138
1103 12389 31174
1103 12389 31225
1103 12389 31225 199024
1103 12389 31496
1103 12389 31499
1103 12389 31499 47974
1103 12389 31499 56387
1103 12389 31499 58310
1103 12389 31512
1103 12389 31588
1103 12389 31643
1103 12389 3180
1103 12389 3239
1103 12389 3283
1103 12389 3312
1103 12389 3312 197273
1103 12389 3312 42809
1103 12389 33887
1103 12389 33892
1103 12389 33894
1103 12389 33934
1103 12389 33934 58084
1103 12389 33991 198990
1103 12389 33991 57129
1103 12389 34017
1103 12389 34137
1103 12389 34168
1103 12389 34205
1103 12389 34205 61014
1103 12389 34267
1103 12389 34267 41310
1103 12389 34267 49085
1103 12389 34336
1103 12389 34352
1103 12389 34434
1103 12389 34485
1103 12389 34490
1103 12389 34584
1103 12389 34584 34205
1103 12389 34671
1103 12389 34757 15508
1103 12389 34757 33871
1103 12389 34757 33871 49613
1103 12389 34757 41143
1103 12389 34757 62331 62331 62331
1103 12389 34797
1103 12389 34797 203301
1103 12389 34797 49129
1103 12389 34875 13105
1103 12389 34875 199070
1103 12389 34875 201835
1103 12389 34875 39580
1103 12389 34875 44240
1103 12389 34875 58210
1103 12389 34875 60383
1103 12389 34875 61052
1103 12389 34879
1103 12389 34896
1103 12389 34898
1103 12389 34898 197280
1103 12389 34898 35312
1103 12389 34898 51547
1103 12389 34898 51578
1103 12389 34974
1103 12389 34974 47375
1103 12389 34974 49181
1103 12389 34974 50502 50502
1103 12389 34974 58047
1103 12389 34974 59603
1103 12389 35000 34836
1103 12389 35000 58191
1103 12389 35021 48009
1103 12389 35022 35022 35022 35022
1103 12389 35102
1103 12389 35104
1103 12389 35104 16525
1103 12389 35104 35104 35104 35104 35104 35104 35104 35104
1103 12389 35104 35104 35104 35104 35104 35104 35104 35104 198787
1103 12389 35104 35104 35104 35104 35104 35104 35104 35104 35104 35104
1103 12389 35104 35104 35104 35104 35104 35104 35104 35104 35104 35104 41371
1103 12389 35104 35104 35104 35104 35104 35104 35104 35104 35104 35104 41371 48450
1103 12389 35104 35104 35104 35104 35104 35104 35104 35104 35104 35104 41371 49095
1103 12389 35104 35104 35104 35104 35104 35104 35104 35104 35104 35104 47139
1103 12389 35104 35104 35104 35104 35104 35104 35104 35104 35104 35104 48450
1103 12389 35104 35104 35104 35104 35104 35104 35104 35104 35104 35104 48887
1103 12389 35104 72
1103 12389 35104 8393
1103 12389 35154
1103 12389 35154 44688
1103 12389 35162 35162 35162
1103 12389 35177
1103 12389 35177 41259
1103 12389 35237
1103 12389 35239
1103 12389 35389
1103 12389 35400
1103 12389 35400 12705
1103 12389 35400 12705 57973
1103 12389 35400 24665
1103 12389 35400 28719
1103 12389 35400 28719 28899
1103 12389 35400 28719 39428
1103 12389 35400 3239
1103 12389 35400 3239 207124
1103 12389 35400 34875
1103 12389 35400 41301
1103 12389 35400 44528
1103 12389 35400 49003
1103 12389 35400 49483
1103 12389 35400 50539
1103 12389 35400 51131
1103 12389 35400 61964
1103 12389 35400 6828
1103 12389 35400 6828 196991
1103 12389 35400 6828 197153
1103 12389 35400 6828 28947
1103 12389 35400 6828 57725
1103 12389 35401
1103 12389 35423
1103 12389 35516
1103 12389 35527
1103 12389 35531 51470
1103 12389 35531 56350
1103 12389 35531 56350 47460
1103 12389 35683
1103 12389 36040
1103 12389 38951 38951 38951
1103 12389 38985
1103 12389 39045
1103 12389 39045 21166
1103 12389 39054
1103 12389 39055
1103 12389 39240
1103 12389 39254
1103 12389 39264
1103 12389 39266
1103 12389 39267 39267
1103 12389 39293
1103 12389 39293 30852
1103 12389 39293 30852 47384
1103 12389 39293 3217
1103 12389 39407
1103 12389 39442
1103 12389 39442 39707
1103 12389 39442 43374
1103 12389 39442 47844
1103 12389 39442 51032
1103 12389 39442 51032 42412
1103 12389 39442 58084
1103 12389 39475
1103 12389 39749
1103 12389 39811
1103 12389 39843
1103 12389 41034
1103 12389 41050 41050 41050
1103 12389 41066
1103 12389 41066 49505
1103 12389 41066 50382
1103 12389 41106
1103 12389 41134
1103 12389 41190
1103 12389 41258
1103 12389 41440 43053
1103 12389 41460
1103 12389 41460 41460 41460
1103 12389 41551
1103 12389 41556
1103 12389 41556 49803
1103 12389 41560
1103 12389 41560 50724
1103 12389 41575
1103 12389 41615
1103 12389 41673
1103 12389 41681
1103 12389 41789
1103 12389 41812
1103 12389 41829
1103 12389 41837 41837 2
1103 12389 41862
1103 12389 41925
1103 12389 41925 57425
1103 12389 41938
1103 12389 41938 39379
1103 12389 42014
1103 12389 42042
1103 12389 42071
1103 12389 42091
1103 12389 42151
1103 12389 42231
1103 12389 42269
1103 12389 42282
1103 12389 42362 42362
1103 12389 42375
1103 12389 42394 42394
1103 12389 42451
1103 12389 42528
1103 12389 42534
1103 12389 42548
1103 12389 42554
1103 12389 42558
1103 12389 42693
1103 12389 42742
1103 12389 42742 44064
1103 12389 42742 44534
1103 12389 42742 44878
1103 12389 42742 49839
1103 12389 42773 42773 42773 42773 25293
1103 12389 42773 43334
1103 12389 42897
1103 12389 42974
1103 12389 43132 43132
1103 12389 43208
1103 12389 43208 198981
1103 12389 43209
1103 12389 43209 197786
1103 12389 43209 62236
1103 12389 43226
1103 12389 43226 34378
1103 12389 43226 44470
1103 12389 43226 57075
1103 12389 43226 60473
1103 12389 43226 60826
1103 12389 43385
1103 12389 43434
1103 12389 43465 43465
1103 12389 43530
1103 12389 43550
1103 12389 43574
1103 12389 43594
1103 12389 43632
1103 12389 43691
1103 12389 43797
1103 12389 43797 43797
1103 12389 43797 43797 199148
1103 12389 43797 43797 42056
1103 12389 43797 43797 62422
1103 12389 43801
1103 12389 43882
1103 12389 43909 43909
1103 12389 43973
1103 12389 43973 41085
1103 12389 44014
1103 12389 44102
1103 12389 44165 44165 44165 44165 44165 44165
1103 12389 44237
1103 12389 44237 13056
1103 12389 44237 13056 198515
1103 12389 44237 13056 203533
1103 12389 44237 13056 42371
1103 12389 44237 13056 51643
1103 12389 44237 13118
1103 12389 44237 13118 50750
1103 12389 44237 13118 5572
1103 12389 44237 15468
1103 12389 44237 29456
1103 12389 44237 29456 199377
1103 12389 44237 29456 203533
1103 12389 44237 29456 43302 43302
1103 12389 44237 29456 56541
1103 12389 44237 29456 61223
1103 12389 44237 35125
1103 12389 44237 8570
1103 12389 44237 8675
1103 12389 44265
1103 12389 44265 200066
1103 12389 44265 49336
1103 12389 44265 62287
1103 12389 44310
1103 12389 44310 44310
1103 12389 44386 44386 44386
1103 12389 44391
1103 12389 44391 47140
1103 12389 44408
1103 12389 44467
1103 12389 44484
1103 12389 44540
1103 12389 44556
1103 12389 44587
1103 12389 44587 12499
1103 12389 44587 196686
1103 12389 44587 41024
1103 12389 44587 41787
1103 12389 44587 42341
1103 12389 44587 57730
1103 12389 44587 58039
1103 12389 44587 60108
1103 12389 44674
1103 12389 44674 16176
1103 12389 44724
1103 12389 44733
1103 12389 44734
1103 12389 44751 44751 44751 44751
1103 12389 44844
1103 12389 44845
1103 12389 44857 44857
1103 12389 44881
1103 12389 44893
1103 12389 44905
1103 12389 44982
1103 12389 45000
1103 12389 45036
1103 12389 45051
1103 12389 47240
1103 12389 47439
1103 12389 47457 47457 47457 47457
1103 12389 47551
1103 12389 47564
1103 12389 47595
1103 12389 47618
1103 12389 47677
1103 12389 47718
1103 12389 47733
1103 12389 47837 47837
1103 12389 47895
1103 12389 47895 21020
1103 12389 47895 39131
1103 12389 47895 39131 39131 39131 39131
1103 12389 47895 48369
1103 12389 47895 49742
1103 12389 47895 56667
1103 12389 47895 57342 57342
1103 12389 47895 60936 60936 60936 60936
1103 12389 47955 47955
1103 12389 47960
1103 12389 47972
1103 12389 48013
1103 12389 48043
1103 12389 48043 48651
1103 12389 48043 51448
1103 12389 48044
1103 12389 48066
1103 12389 48066 29031
1103 12389 48066 30822
1103 12389 48066 30822 197433
1103 12389 48066 39529 39529
1103 12389 48066 39529 39529 39529 39529 25437
1103 12389 48066 39529 39529 39529 39529 43010
1103 12389 48066 39529 39529 39529 39529 44255
1103 12389 48066 39728 39728 39728
1103 12389 48066 41972
1103 12389 48066 61240 29031 50015
1103 12389 48066 61240 61240 61240 61240 61240 49444
1103 12389 48066 61240 61240 61240 61240 61240 61240 61240
1103 12389 48148
1103 12389 48148 58090
1103 12389 48226 48226 48226 48226 48226 48226
1103 12389 48247
1103 12389 48249 48249 48249 48249 48249 48249 59937
1103 12389 48276
1103 12389 48276 196851 196851
1103 12389 48276 197433
1103 12389 48276 197658
1103 12389 48276 204108
1103 12389 48276 28926
1103 12389 48276 34786
1103 12389 48276 39558
1103 12389 48276 41709
1103 12389 48276 41709 35804 35804
1103 12389 48276 44710
1103 12389 48276 45025 47526
1103 12389 48276 47694
1103 12389 48276 52091
1103 12389 48276 52091 39262
1103 12389 48302
1103 12389 48441
1103 12389 48441 62287
1103 12389 48462
1103 12389 48479
1103 12389 48479 197349
1103 12389 48479 21051
1103 12389 48479 31302
1103 12389 48479 41757
1103 12389 48479 49478
1103 12389 48479 49478 204016
1103 12389 48498
1103 12389 48524
1103 12389 48642 30910
1103 12389 48642 30910 51012
1103 12389 48642 30910 51020
1103 12389 48642 42498
1103 12389 48642 60002
1103 12389 48666
1103 12389 48719
1103 12389 48733
1103 12389 48763
1103 12389 48780
1103 12389 48826
1103 12389 48827 48827
1103 12389 48848
1103 12389 48877
1103 12389 48938
1103 12389 48950
1103 12389 48950 59525 59525
1103 12389 48975
1103 12389 49002
1103 12389 49063
1103 12389 49063 198762
1103 12389 49063 198929
1103 12389 49063 199420
1103 12389 49063 199420 34217
1103 12389 49063 199420 41947
1103 12389 49063 199420 47918
1103 12389 49063 199420 57553
1103 12389 49063 202963
1103 12389 49063 203893
1103 12389 49063 204198
1103 12389 49063 204276
1103 12389 49063 21859
1103 12389 49063 25397
1103 12389 49063 39711
1103 12389 49063 42069
1103 12389 49063 48197
1103 12389 49063 48614
1103 12389 49063 48614 57518
1103 12389 49063 49207
1103 12389 49063 51218
1103 12389 49063 51668
1103 12389 49063 51698
1103 12389 49063 56903
1103 12389 49063 57857
1103 12389 49063 57906
1103 12389 49063 59406
1103 12389 49063 61178
1103 12389 49063 61378
1103 12389 49063 61379
1103 12389 49063 62070
1103 12389 49063 6761
1103 12389 49098
1103 12389 49136
1103 12389 49210
1103 12389 49241
1103 12389 49288 49288 49288 49288 49288 49288
1103 12389 49291
1103 12389 49331
1103 12389 49347
1103 12389 49377
1103 12389 49426
1103 12389 49483
1103 12389 49521
1103 12389 49547
1103 12389 49575
1103 12389 49684
1103 12389 49712
1103 12389 49714
1103 12389 49724
1103 12389 49724 49724 49724
1103 12389 49759
1103 12389 49848
1103 12389 49848 49848
1103 12389 49848 49848 57416
1103 12389 49886
1103 12389 49913
1103 12389 49966
1103 12389 50159
1103 12389 50174
1103 12389 50282
1103 12389 50342
1103 12389 50358
1103 12389 50400
1103 12389 50416 49347
1103 12389 50449
1103 12389 50452
1103 12389 50565
1103 12389 50571
1103 12389 50586
1103 12389 50640
1103 12389 50663
1103 12389 50676
1103 12389 50676 50676 50676
1103 12389 50691
1103 12389 50725
1103 12389 50761
1103 12389 50804
1103 12389 50850
1103 12389 50896
1103 12389 50916
1103 12389 50918
1103 12389 51004
1103 12389 51011 51011
1103 12389 51011 51011 200722
1103 12389 51051 51051 51051 51051 51051 51051 51051 51051 51051 51051 51051
1103 12389 51165
1103 12389 51213
1103 12389 51334 51334 51334
1103 12389 51341
1103 12389 51369
1103 12389 51396
1103 12389 51418
1103 12389 51495
1103 12389 51495 20661
1103 12389 51495 59974
1103 12389 51515
1103 12389 51536
1103 12389 51583
1103 12389 51583 51583
1103 12389 51598
1103 12389 51641
1103 12389 51659
1103 12389 51665 206054 206054
1103 12389 51764
1103 12389 51907
1103 12389 51907 51907 51907
1103 12389 51957 44491
1103 12389 51998
1103 12389 52008
1103 12389 52042
1103 12389 52141
1103 12389 52156
1103 12389 52217 52217
1103 12389 52222
1103 12389 5387
1103 12389 5537 35569
1103 12389 5537 39494
1103 12389 5537 48287
1103 12389 5537 48287 25535
1103 12389 5545
1103 12389 5563 12341
1103 12389 5563 197007 197007 197007 197007
1103 12389 5563 197665
1103 12389 5563 39406
1103 12389 5563 39741 206873
1103 12389 5563 41082 41082
1103 12389 5563 41928
1103 12389 5563 42862 42862 42862
1103 12389 5563 47740
1103 12389 5563 48033
1103 12389 5563 48429
1103 12389 5563 48429 48429 48429
1103 12389 5563 49208 49208
1103 12389 5563 49568
1103 12389 5563 50164
1103 12389 5563 56947 56947
1103 12389 5563 59559
1103 12389 5563 6699
1103 12389 5563 9041
1103 12389 5570
1103 12389 5573
1103 12389 56341 56341
1103 12389 56341 56341 56341
1103 12389 56342
1103 12389 56384
1103 12389 56437
1103 12389 56541
1103 12389 56541 56541 56541 56541 56541 56541 56541
1103 12389 56542
1103 12389 56626
1103 12389 56669
1103 12389 56674
1103 12389 56689 61383
1103 12389 56699
1103 12389 56760
1103 12389 56776
1103 12389 56776 56776 56776 56776
1103 12389 56777
1103 12389 56798
1103 12389 56807
1103 12389 56820 56820 56820 56820 56820 56820 56820
1103 12389 56864
1103 12389 56874
1103 12389 56879
1103 12389 56881
1103 12389 56977
1103 12389 56991
1103 12389 56999
1103 12389 57031
1103 12389 57038
1103 12389 57073
1103 12389 57227
1103 12389 57250
1103 12389 57302
1103 12389 57470
1103 12389 57471
1103 12389 57494
1103 12389 57494 43072
1103 12389 57573
1103 12389 57580 57580
1103 12389 57583
1103 12389 57614
1103 12389 57754
1103 12389 57781
1103 12389 57796
1103 12389 57808
1103 12389 57835
1103 12389 57882
1103 12389 57882 50257
1103 12389 57918
1103 12389 57918 60921
1103 12389 57930
1103 12389 58026
1103 12389 58027
1103 12389 58067
1103 12389 58067 58060
1103 12389 58197
1103 12389 58228
1103 12389 59440
1103 12389 59515
1103 12389 59561
1103 12389 59672
1103 12389 59687
1103 12389 59837
1103 12389 59928
1103 12389 60075
1103 12389 60098
1103 12389 60135
1103 12389 60172
1103 12389 60280 60280
1103 12389 60280 60330 12406
1103 12389 60280 60330 12406 12406 56497
1103 12389 60280 60330 12406 24827
1103 12389 60280 60330 12406 28737
1103 12389 60280 60330 12406 34421
1103 12389 60280 60330 12406 42772
1103 12389 60280 60330 12406 44087
1103 12389 60280 60330 12406 49711
1103 12389 60280 60330 12406 50155
1103 12389 60280 60330 12406 50345
1103 12389 60280 60330 12406 50438
1103 12389 60280 60330 12406 50492
1103 12389 60280 60330 12406 50528
1103 12389 60280 60330 12406 50929
1103 12389 60280 60330 12406 56497
1103 12389 60280 60330 12406 56742
1103 12389 60280 60330 12406 56920
1103 12389 60280 60330 12406 60769
1103 12389 60280 60330 12406 60857
1103 12389 60280 60330 202090
1103 12389 60280 60330 21236
1103 12389 60280 60330 21305
1103 12389 60280 60330 25106
1103 12389 60280 60330 25106 206428
1103 12389 60280 60330 28849
1103 12389 60280 60330 28849 49806
1103 12389 60280 60330 35668 35668 35668 35668 35668
1103 12389 60280 60330 44031
1103 12389 60280 60330 44272
1103 12389 60280 60330 49091
1103 12389 60280 60330 50294
1103 12389 60280 60330 50590
1103 12389 60280 60330 50593
1103 12389 60280 60330 50685
1103 12389 60280 60330 56498
1103 12389 60280 60330 56740
1103 12389 60280 60330 56740 201512
1103 12389 60280 60330 56740 60337
1103 12389 60280 60330 57184
1103 12389 60280 60330 59860
1103 12389 60280 60330 59861
1103 12389 60348
1103 12389 60360
1103 12389 60459
1103 12389 60513
1103 12389 60612
1103 12389 60716
1103 12389 60835 60835
1103 12389 60864 60864 60864 60864
1103 12389 60879
1103 12389 60980
1103 12389 61041
1103 12389 61131 61131
1103 12389 61133
1103 12389 61166
1103 12389 61193
1103 12389 61264
1103 12389 61276
1103 12389 61431
1103 12389 61979
1103 12389 61985
1103 12389 62008
1103 12389 62008 62008 62008 62008 62008
1103 12389 62056
1103 12389 62067 28840
1103 12389 62122
1103 12389 62233
1103 12389 62358
1103 12389 64423
1103 12389 64450
1103 12389 64461
1103 12389 6694
1103 12389 6789
1103 12389 6789 197152
1103 12389 6789 197159
1103 12389 6789 197628
1103 12389 6789 198338
1103 12389 6789 203451
1103 12389 6789 204029
1103 12389 6789 204161
1103 12389 6789 206843
1103 12389 6789 42074
1103 12389 6789 43936
1103 12389 6789 47801
1103 12389 6789 48317
1103 12389 6789 48330
1103 12389 6789 48330 48330
1103 12389 6789 51211
1103 12389 6789 51518
1103 12389 6789 51522
1103 12389 6789 52052
1103 12389 6789 56352
1103 12389 6789 57093
1103 12389 6789 57903
1103 12389 6789 61421
1103 12389 6789 62246
1103 12389 6828
1103 12389 6863
1103 12389 6863 21418
1103 12389 6863 34381 34381 34381 34381 34381
1103 12389 6863 57561
1103 12389 72
1103 12389 72 72 72
1103 12389 8291
1103 12389 8291 42121
1103 12389 8342
1103 12389 8342 201052
1103 12389 8342 39182
1103 12389 8342 45027
1103 12389 8342 47761
1103 12389 8342 58084
1103 12389 8342 58097
1103 12389 8369
1103 12389 8369 34503
1103 12389 8382
1103 12389 8427
1103 12389 8439
1103 12389 8439 203337
1103 12389 8439 61228
1103 12389 8443
1103 12389 8443 198973
1103 12389 8443 199261 199261
1103 12389 8443 199992
1103 12389 8443 199992 199992 199992 199992
1103 12389 8443 29425
1103 12389 8443 48566
1103 12389 8443 49166
1103 12389 8443 56720
1103 12389 8484
1103 12389 8568
1103 12389 8594
1103 12389 8615
1103 12389 8615 201677
1103 12389 8615 201794
1103 12389 8615 35768
1103 12389 8615 35768 42753
1103 12389 8615 35768 42753 200084
1103 12389 8615 35768 44836
1103 12389 8615 41443
1103 12389 8615 44322
1103 12389 8615 44362
1103 12389 8615 48379
1103 12389 8615 50435
1103 12389 8615 51199
1103 12389 8615 52096
1103 12389 8615 52184
1103 12389 8615 57923
1103 12389 8615 58072
1103 12389 8615 58190
1103 12389 8615 59412
1103 12389 8615 62286
1103 12389 8629
1103 12389 8641 198602
1103 12389 8641 34052 34052
1103 12389 8641 50276
1103 12389 8641 50666 50666
1103 12389 8641 61290
1103 12389 8711
1103 12389 8749
1103 12389 8749 34709
1103 12389 8749 34709 44913
1103 12389 8749 42740
1103 12389 8749 6844
1103 12389 8774
1103 12389 8774 49315 12418
1103 12389 8828
1103 12389 8848
1103 12389 8850
1103 12389 8888
1103 12389 8904
1103 12389 8909
1103 12389 8920
1103 12389 8920 8342
1103 12389 8997
1103 12389 8997 12380
1103 12389 8997 12380 198677
1103 12389 8997 16301
1103 12389 8997 201775
1103 12389 8997 24783
1103 12389 8997 24789
1103 12389 8997 24873
1103 12389 8997 28860
1103 12389 8997 30749
1103 12389 8997 31353
1103 12389 8997 3191
1103 12389 8997 44174
1103 12389 8997 51592
1103 12389 8997 8712 8712
1103 12389 9058
1103 12389 9113
1103 12389 9198
1103 12389 9198 200532
1103 12389 9198 200590
1103 12389 9198 200590 48096
1103 12389 9198 203087
1103 12389 9198 206528
1103 12389 9198 28910 28910 29385
1103 12389 9198 28910 28910 39032 34718
1103 12389 9198 28910 28910 39032 34718 31492
1103 12389 9198 28910 28910 49273
1103 12389 9198 28910 34250
1103 12389 9198 28910 34250 49442
1103 12389 9198 28910 34250 8193
1103 12389 9198 33878
1103 12389 9198 35673
1103 12389 9198 43994
1103 12389 9198 43994 50386
1103 12389 9198 48007
1103 12389 9198 48503
1103 12389 9198 50482
1103 12389 9198 50482 64605
1103 12389 9198 50482 64804
1103 12389 9198 51340
1103 12389 9198 61010 41750 60188
1103 12389 9198 61010 44027
1103 20485 15774 15774 15774 12389 21487
1103 2603 12389 12389 12389 12389 12389 12389 16300 43097 199251
1103 286 174 12389 3203
1103 29049 34797 12389 31133 35805 200488
1103 2914 12389 16300
1103 2914 12389 198877
1103 2914 12389 200479
1103 2914 12389 200557
1103 2914 12389 202765
1103 2914 12389 203517
1103 2914 12389 31138
1103 2914 12389 39293
1103 2914 12389 39293 8416
1103 2914 12389 41681
1103 2914 12389 41938
1103 2914 12389 42610 38951
1103 2914 12389 42897
1103 2914 12389 47595
1103 2914 12389 48066
1103 2914 12389 48066 58271
1103 2914 12389 48479
1103 2914 12389 48642
1103 2914 12389 48642 203519
1103 2914 12389 48839
1103 2914 12389 50169
1103 2914 12389 51659
1103 2914 12389 56674
1103 2914 12389 56881
1103 2914 12389 58027
1103 2914 12389 8774
1103 2914 12389 9198
1103 31133 50928 41794 12389 12389 3216 197878
1103 6939 12389
1103 6939 12389 12683
1103 6939 12389 12705
1103 6939 12389 13227
1103 6939 12389 15370
1103 6939 12389 16300 43097
1103 6939 12389 199386
1103 6939 12389 201717
1103 6939 12389 201907
1103 6939 12389 25549
1103 6939 12389 25549 199778
1103 6939 12389 25549 35722
1103 6939 12389 25549 48679
1103 6939 12389 25549 48784
1103 6939 12389 25549 49987
1103 6939 12389 25549 56957
1103 6939 12389 28719
1103 6939 12389 28812
1103 6939 12389 31094
1103 6939 12389 3239
1103 6939 12389 34168
1103 6939 12389 35104
1103 6939 12389 35154
1103 6939 12389 39045
1103 6939 12389 39229
1103 6939 12389 39293
1103 6939 12389 42610
1103 6939 12389 42610 197461
1103 6939 12389 42610 29069
1103 6939 12389 42610 29069 48939
1103 6939 12389 42610 29069 51281
1103 6939 12389 42610 29651
1103 6939 12389 42610 42610
1103 6939 12389 42610 62133
1103 6939 12389 42610 62133 62133 62133
1103 6939 12389 42610 6863
1103 6939 12389 42610 8557
1103 6939 12389 42610 8629 44161
1103 6939 12389 42610 8629 59509 59509 59509 59509 59509 59509
1103 6939 12389 44237
1103 6939 12389 44237 21017
1103 6939 12389 47595
1103 6939 12389 48642
1103 6939 12389 48839
1103 6939 12389 51004
1103 6939 12389 51156
1103 6939 12389 61431
1103 6939 12389 6828
1103 6939 12389 8369
1103 6939 12389 8470
1103 6939 12389 8615
11039 174 12389 12730 65001
11039 174 12389 13118 13118 65001
11039 174 12389 13227 1 13227
11039 174 12389 15468 65001
11039 174 12389 16287 65000
11039 174 12389 16300 43097 199251
11039 174 12389 201776 35816
11039 174 12389 201776 35816 44200
11039 174 12389 201776 35816 50288
11039 174 12389 201776 35816 59808
11039 174 12389 201776 42896
11039 174 12389 25231 25231 50451
11039 174 12389 29226 57573
11039 174 12389 31094 65346
11039 174 12389 31094 65500
11039 174 12389 49136
11039 174 12389 9198 50482 64605
11039 174 3356 12389 13118
11039 4901 11164 1273 12389 12685
11039 4901 11164 1273 12389 12883 47359
11039 4901 11164 1273 12389 198877
11039 4901 11164 1273 12389 199524
11039 4901 11164 1273 12389 201717
11039 4901 11164 1273 12389 31138
11039 4901 11164 1273 12389 39293 8416
11039 4901 11164 1273 12389 42610 38951
11039 4901 11164 1273 12389 44053 49779
11039 4901 11164 1273 12389 44417 44417
11039 4901 11164 1273 12389 48642
11039 4901 11164 1273 12389 48839
11039 4901 11164 1273 12389 49063
11039 4901 11164 1273 12389 49063 51698
11039 4901 11164 1273 12389 51659
11039 4901 11164 1273 12389 58027
11039 4901 11164 1273 12389 59666
11039 4901 11164 1273 12389 60280 60330 12406 24827
11039 4901 11164 1273 12389 60280 60330 12406 42036
11039 4901 11164 1273 12389 61431
11039 4901 11164 1273 12389 9198
11039 4901 11164 3491 20485 20485 15774 15774 15774 12389 21487
11039 4901 11164 3491 31133 41789 12389 8359 39811 48058
11039 4901 11164 3491 31133 50928 41794 12389 12389 3216 197878
11039 4901 11164 6939 12389
11039 4901 11164 6939 12389 12494
11039 4901 11164 6939 12389 12683
11039 4901 11164 6939 12389 12705
11039 4901 11164 6939 12389 12883
11039 4901 11164 6939 12389 12883 24962
11039 4901 11164 6939 12389 12883 30128
11039 4901 11164 6939 12389 13227
11039 4901 11164 6939 12389 134518
11039 4901 11164 6939 12389 15370
11039 4901 11164 6939 12389 15493
11039 4901 11164 6939 12389 16300
11039 4901 11164 6939 12389 16300 43097
11039 4901 11164 6939 12389 19551
11039 4901 11164 6939 12389 199386
11039 4901 11164 6939 12389 199524
11039 4901 11164 6939 12389 200479
11039 4901 11164 6939 12389 200557
11039 4901 11164 6939 12389 201907
11039 4901 11164 6939 12389 202659
11039 4901 11164 6939 12389 202765
11039 4901 11164 6939 12389 203517
11039 4901 11164 6939 12389 21367
11039 4901 11164 6939 12389 25408
11039 4901 11164 6939 12389 25408 49340
11039 4901 11164 6939 12389 28719
11039 4901 11164 6939 12389 28812
11039 4901 11164 6939 12389 28890
11039 4901 11164 6939 12389 31094
11039 4901 11164 6939 12389 3239
11039 4901 11164 6939 12389 34168
11039 4901 11164 6939 12389 35104
11039 4901 11164 6939 12389 35154
11039 4901 11164 6939 12389 39045
11039 4901 11164 6939 12389 39229
11039 4901 11164 6939 12389 39293
11039 4901 11164 6939 12389 41681
11039 4901 11164 6939 12389 41722
11039 4901 11164 6939 12389 41938
11039 4901 11164 6939 12389 42610
11039 4901 11164 6939 12389 42897
11039 4901 11164 6939 12389 44053
11039 4901 11164 6939 12389 44053 44096
11039 4901 11164 6939 12389 44237
11039 4901 11164 6939 12389 44237 21017
11039 4901 11164 6939 12389 44724
11039 4901 11164 6939 12389 47551
11039 4901 11164 6939 12389 47595
11039 4901 11164 6939 12389 48066
11039 4901 11164 6939 12389 48066 35804
11039 4901 11164 6939 12389 48066 58271
11039 4901 11164 6939 12389 48166
11039 4901 11164 6939 12389 48479
11039 4901 11164 6939 12389 48524
11039 4901 11164 6939 12389 48642
11039 4901 11164 6939 12389 48642 203519
11039 4901 11164 6939 12389 48666
11039 4901 11164 6939 12389 48839
11039 4901 11164 6939 12389 49063 48614 56552
11039 4901 11164 6939 12389 49063 61178
11039 4901 11164 6939 12389 50169
11039 4901 11164 6939 12389 51004
11039 4901 11164 6939 12389 51156
11039 4901 11164 6939 12389 56674
11039 4901 11164 6939 12389 56881
11039 4901 11164 6939 12389 60280 60330
11039 4901 11164 6939 12389 60280 60330 12406
11039 4901 11164 6939 12389 60280 60330 12406 50438
11039 4901 11164 6939 12389 60280 60330 21305
11039 4901 11164 6939 12389 60280 60330 25106
11039 4901 11164 6939 12389 60280 60330 25106 35594
11039 4901 11164 6939 12389 60280 60330 56740
11039 4901 11164 6939 12389 60280 60330 59860
11039 4901 11164 6939 12389 60280 60330 59861
11039 4901 11164 6939 12389 6828
11039 4901 11164 6939 12389 8342
11039 4901 11164 6939 12389 8342 45027
11039 4901 11164 6939 12389 8342 56601
11039 4901 11164 6939 12389 8369
11039 4901 11164 6939 12389 8470
11039 4901 11164 6939 12389 8470 41617
11039 4901 11164 6939 12389 8470 41983
11039 4901 11164 6939 12389 8470 49675
11039 4901 11164 6939 12389 8470 56879
11039 4901 11164 6939 12389 8615
11039 4901 11164 6939 12389 8749
11039 4901 11164 6939 12389 8774
11039 4901 11164 6939 12389 8997
11039 6461 1299 12389 5563 5563
11039 6939 12389
11039 6939 12389 12332
11039 6939 12389 12332 12999
11039 6939 12389 12332 196789
11039 6939 12389 12332 204112
11039 6939 12389 12332 3168 3168 3168
11039 6939 12389 12332 38969
11039 6939 12389 12332 48073
11039 6939 12389 12332 48442
11039 6939 12389 12332 50248
11039 6939 12389 12332 51293
11039 6939 12389 12332 51599
11039 6939 12389 12332 56845
11039 6939 12389 12332 57898
11039 6939 12389 12332 59960
11039 6939 12389 12389 12389 12389 12389 12389 33894
11039 6939 12389 12389 12389 12389 12389 12389 34757 34757 34757 34757 34757 34757
11039 6939 12389 12389 12389 12389 12389 12389 39293 8416
11039 6939 12389 12389 12389 12389 12389 12389 39293 8416 42847
11039 6939 12389 12389 12389 12389 12389 12389 39293 8416 43273
11039 6939 12389 12389 12389 12389 12389 12389 39293 8416 44810
11039 6939 12389 12389 12389 12389 12389 12389 39293 8416 51639
11039 6939 12389 12389 12389 12389 12389 12389 39293 8416 52108
11039 6939 12389 12389 12389 12389 12389 12389 40995 40995 40995 40995 40995 40995
11039 6939 12389 12389 12389 12389 12389 12389 41794 41794 41794 41794 41794
11039 6939 12389 12389 12389 12389 12389 12389 43235
11039 6939 12389 12389 12389 12389 12389 12389 50536 50536
11039 6939 12389 12389 12389 12389 12389 12389 60280 60330 31143
11039 6939 12389 12389 12389 12389 16300 57261 57261
11039 6939 12389 12389 12389 12389 16300 57261 57261 57261
11039 6939 12389 12389 12389 12389 196709 43733
11039 6939 12389 12389 12389 12389 196709 43733 33852
11039 6939 12389 12389 12389 12389 196709 43733 33852 50496
11039 6939 12389 12389 12389 12389 196709 43733 39863
11039 6939 12389 12389 12389 12389 196709 43733 43733 43733 43733 43733
11039 6939 12389 12389 12389 12389 196709 43733 43733 43733 43733 43733 47975
11039 6939 12389 12389 12389 12389 196709 43733 43733 43733 43733 43733 47975 51693
11039 6939 12389 12389 12389 12389 196709 49800
11039 6939 12389 12389 12389 12389 196709 51090
11039 6939 12389 12389 12389 12389 196709 57491
11039 6939 12389 12389 12389 12389 196709 8226
11039 6939 12389 12389 12389 12389 196709 8226 199673
11039 6939 12389 12389 12389 12389 196709 8226 42109
11039 6939 12389 12389 12389 12389 196709 8226 8226 8226 8226 200896
11039 6939 12389 12389 12389 12389 24823
11039 6939 12389 12389 12389 12389 31364 31364 31364 31364 31364 31364 31364
11039 6939 12389 12389 12389 12389 31364 31364 31364 31364 31364 31364 31364 51519
11039 6939 12389 12389 12389 12389 33871 33871
11039 6939 12389 12389 12389 12389 33871 33871 21496
11039 6939 12389 12389 12389 12389 33871 33871 44206
11039 6939 12389 12389 12389 12389 42394 42394
11039 6939 12389 12389 12389 12389 43399
11039 6939 12389 12389 12389 12389 47378 47378 47378 47378
11039 6939 12389 12389 12389 12389 51156
11039 6939 12389 12389 12389 12389 62128
11039 6939 12389 12389 12389 197888
11039 6939 12389 12389 12389 48475
11039 6939 12389 12389 12389 48475 48475 48475 48475
11039 6939 12389 12389 29049
11039 6939 12389 12389 33991 33991 51756 51756
11039 6939 12389 12389 41268
11039 6939 12389 12405
11039 6939 12389 12418
11039 6939 12389 12494
11039 6939 12389 12494 12484
11039 6939 12389 12494 12494 12494 12494 48176 48176
11039 6939 12389 12669
11039 6939 12389 12683
11039 6939 12389 12683 202802
11039 6939 12389 12683 44412
11039 6939 12389 12683 50250
11039 6939 12389 12683 57064
11039 6939 12389 12683 61263
11039 6939 12389 12683 61291
11039 6939 12389 12685
11039 6939 12389 12685 42582
11039 6939 12389 12685 60287
11039 6939 12389 12686
11039 6939 12389 12705
11039 6939 12389 12714
11039 6939 12389 12714 56866
11039 6939 12389 12730
11039 6939 12389 12730 200503
11039 6939 12389 12730 200803
11039 6939 12389 12730 9185
11039 6939 12389 12772
11039 6939 12389 12772 12772
11039 6939 12389 12772 12772 12772
11039 6939 12389 12772 12772 12772 12772
11039 6939 12389 12772 12772 12772 12772 12772
11039 6939 12389 12772 12772 62287
11039 6939 12389 12772 62287
11039 6939 12389 12846
11039 6939 12389 12883
11039 6939 12389 12883 12438
11039 6939 12389 12883 12593
11039 6939 12389 12883 12593 196864
11039 6939 12389 12883 12593 197371
11039 6939 12389 12883 12593 197373
11039 6939 12389 12883 12593 198033
11039 6939 12389 12883 12593 198108
11039 6939 12389 12883 12593 198132 198132
11039 6939 12389 12883 12593 198359
11039 6939 12389 12883 12593 199098
11039 6939 12389 12883 12593 20790
11039 6939 12389 12883 12593 24882
11039 6939 12389 12883 12593 25165
11039 6939 12389 12883 12593 33851
11039 6939 12389 12883 12593 41791 41791 41791 41791 41791 41791 41791 41791
11039 6939 12389 12883 12593 42164
11039 6939 12389 12883 12593 42545
11039 6939 12389 12883 12593 44336
11039 6939 12389 12883 12593 47795 47795 47795
11039 6939 12389 12883 12593 50480
11039 6939 12389 12883 12593 50848
11039 6939 12389 12883 12593 51652
11039 6939 12389 12883 12593 51950
11039 6939 12389 12883 12593 59617
11039 6939 12389 12883 12593 61371 61371 61371 61371
11039 6939 12389 12883 12593 61371 61371 61371 61371 50130
11039 6939 12389 12883 12593 8870 8870
11039 6939 12389 12883 12593 8870 8870 57774
11039 6939 12389 12883 12788 12788
11039 6939 12389 12883 12788 12788 12788
11039 6939 12389 12883 12788 12788 28724
11039 6939 12389 12883 12788 12788 49710
11039 6939 12389 12883 12788 12788 60359
11039 6939 12389 12883 12883 12883 8258
11039 6939 12389 12883 12883 12883 8258 13027
11039 6939 12389 12883 12883 12883 8258 199313
11039 6939 12389 12883 15821 15821 15821
11039 6939 12389 12883 16007
11039 6939 12389 12883 16007 16007 38960
11039 6939 12389 12883 16007 41115
11039 6939 12389 12883 16007 47753 47753 47753
11039 6939 12389 12883 197131 197131 197131 197131
11039 6939 12389 12883 198429
11039 6939 12389 12883 204256
11039 6939 12389 12883 24962
11039 6939 12389 12883 24962 13281
11039 6939 12389 12883 24962 39230 39230 39230 39230 39230
11039 6939 12389 12883 24995 24995 24995 24995
11039 6939 12389 12883 24995 44950
11039 6939 12389 12883 28776
11039 6939 12389 12883 29213
11039 6939 12389 12883 30128
11039 6939 12389 12883 31062
11039 6939 12389 12883 34190 34190 34190 34190 34190
11039 6939 12389 12883 34265 34265
11039 6939 12389 12883 34265 50856
11039 6939 12389 12883 34605
11039 6939 12389 12883 34792
11039 6939 12389 12883 35245
11039 6939 12389 12883 40978
11039 6939 12389 12883 41375
11039 6939 12389 12883 42126 42126
11039 6939 12389 12883 44837
11039 6939 12389 12883 47359 47359 47359 47359
11039 6939 12389 12883 48243
11039 6939 12389 12883 49598
11039 6939 12389 12883 51069 51069 50479
11039 6939 12389 12883 51069 51069 51069 51069
11039 6939 12389 12883 51069 51069 51069 51069 51069 51069 51069
11039 6939 12389 12883 51528 51528 51528 51528 51528 51528
11039 6939 12389 12883 51528 51528 51528 51528 51528 51528 197251
11039 6939 12389 12883 51528 51528 51528 51528 51528 51528 198030
11039 6939 12389 12883 51528 51528 51528 51528 51528 51528 51279 51279
11039 6939 12389 12883 51959 51959 51959
11039 6939 12389 12883 56354 56354
11039 6939 12389 12883 56354 56354 56354
11039 6939 12389 12883 56400 56400 56400 56400 56400 56400 56400
11039 6939 12389 12883 57670
11039 6939 12389 12883 59681
11039 6939 12389 12883 61116 61116 61116
11039 6939 12389 12883 6703
11039 6939 12389 12883 6703 1786 1786 1786 1786
11039 6939 12389 12883 6703 196947 196947
11039 6939 12389 12883 6703 197358 197358 197358 197358
11039 6939 12389 12883 6703 198179
11039 6939 12389 12883 6703 198505 198505
11039 6939 12389 12883 6703 198600
11039 6939 12389 12883 6703 200556
11039 6939 12389 12883 6703 201482
11039 6939 12389 12883 6703 203635
11039 6939 12389 12883 6703 203636
11039 6939 12389 12883 6703 28975
11039 6939 12389 12883 6703 30826
11039 6939 12389 12883 6703 34603
11039 6939 12389 12883 6703 39147
11039 6939 12389 12883 6703 39644
11039 6939 12389 12883 6703 42620 42620 42620
11039 6939 12389 12883 6703 43416
11039 6939 12389 12883 6703 44333
11039 6939 12389 12883 6703 44616 44616
11039 6939 12389 12883 6703 47788
11039 6939 12389 12883 6703 47985 47985 47985 47985 47985 47985 47985 47985 47985
11039 6939 12389 12883 6703 48560 48560 48560 48560 48560 48560
11039 6939 12389 12883 6703 48672 48672 48672 48672 48672 48672
11039 6939 12389 12883 6703 48759
11039 6939 12389 12883 6703 49213
11039 6939 12389 12883 6703 49971
11039 6939 12389 12883 6703 50298
11039 6939 12389 12883 6703 51672
11039 6939 12389 12883 6703 52066 52066 52066 52066 52066 52066 52066 52066
11039 6939 12389 12883 6703 61051
11039 6939 12389 12883 6703 61354 61354 61354 61354
11039 6939 12389 12883 6703 61355
11039 6939 12389 12883 8258
11039 6939 12389 13079
11039 6939 12389 13105
11039 6939 12389 13105 13105
11039 6939 12389 13118
11039 6939 12389 13118 13118
11039 6939 12389 13118 13118 13118
11039 6939 12389 13118 57432
11039 6939 12389 13259
11039 6939 12389 13259 198755
11039 6939 12389 13259 57120
11039 6939 12389 134518
11039 6939 12389 15370
11039 6939 12389 15454
11039 6939 12389 15454 42136
11039 6939 12389 15468 200466
11039 6939 12389 15468 39321 39321
11039 6939 12389 15468 58135
11039 6939 12389 15468 60072
11039 6939 12389 15468 61123
11039 6939 12389 15493
11039 6939 12389 15493 15493
11039 6939 12389 15493 196884
11039 6939 12389 15493 41332
11039 6939 12389 15493 41469 41469
11039 6939 12389 15493 44847
11039 6939 12389 15493 56405
11039 6939 12389 15632
11039 6939 12389 15632 15632 15632 15632 15632
11039 6939 12389 15672 15672 15672 15672
11039 6939 12389 15757
11039 6939 12389 15757 15454
11039 6939 12389 15757 29520
11039 6939 12389 15757 5473
11039 6939 12389 15757 58037
11039 6939 12389 15757 60740
11039 6939 12389 15759
11039 6939 12389 15774 15774 15774 15774 15774 15774 15774
11039 6939 12389 15880
11039 6939 12389 15880 15880
11039 6939 12389 15913
11039 6939 12389 15913 15913 15913
11039 6939 12389 15930
11039 6939 12389 15934
11039 6939 12389 16054
11039 6939 12389 16054 30871
11039 6939 12389 16064
11039 6939 12389 16064 16064 16064
11039 6939 12389 16094
11039 6939 12389 16227
11039 6939 12389 16287
11039 6939 12389 16300
11039 6939 12389 16300 16300 16300
11039 6939 12389 16300 16300 16300 16300
11039 6939 12389 16300 199534 199534 199534 199534 199534 199534 199534 199534
11039 6939 12389 16300 200838
11039 6939 12389 16300 200945
11039 6939 12389 16300 201970
11039 6939 12389 16300 21226
11039 6939 12389 16300 21226 50787
11039 6939 12389 16300 49039
11039 6939 12389 16300 49939
11039 6939 12389 16300 51416
11039 6939 12389 16300 51756 51756
11039 6939 12389 16300 51756 51756 51756 51756
11039 6939 12389 16300 51838
11039 6939 12389 16300 57261
11039 6939 12389 16300 57261 57261 57261
11039 6939 12389 16300 57438 57438 57438 57438 57438
11039 6939 12389 16300 57440
11039 6939 12389 16300 57952
11039 6939 12389 16300 59508 59508 59508 59508 59508
11039 6939 12389 16300 60879 60879 60879
11039 6939 12389 16300 6662
11039 6939 12389 16300 6662 62273
11039 6939 12389 16301
11039 6939 12389 19551
11039 6939 12389 196648
11039 6939 12389 196709 16190
11039 6939 12389 196709 16190 44153
11039 6939 12389 196742
11039 6939 12389 196747
11039 6939 12389 196768
11039 6939 12389 196796
11039 6939 12389 196893
11039 6939 12389 196894
11039 6939 12389 196949 196949
11039 6939 12389 196949 196949 196949 200953
11039 6939 12389 196991
11039 6939 12389 196991 196991
11039 6939 12389 196991 196991 196991
11039 6939 12389 196991 196991 196991 196991
11039 6939 12389 196991 196991 196991 196991 196991
11039 6939 12389 196991 196991 196991 196991 196991 196991
11039 6939 12389 196991 196991 196991 196991 196991 196991 196991
11039 6939 12389 197163
11039 6939 12389 197204 197204 197204 197204
11039 6939 12389 197204 201631
11039 6939 12389 197204 57323 57323 57323 57323 57323 57323
11039 6939 12389 197204 59946
11039 6939 12389 197258
11039 6939 12389 197292 197292 197292
11039 6939 12389 197306
11039 6939 12389 197311
11039 6939 12389 197379
11039 6939 12389 197406
11039 6939 12389 197482 197482 197482
11039 6939 12389 197760
11039 6939 12389 197765 197765
11039 6939 12389 197880
11039 6939 12389 197880 197880
11039 6939 12389 197934
11039 6939 12389 198056
11039 6939 12389 198110
11039 6939 12389 198130
11039 6939 12389 198181
11039 6939 12389 198207
11039 6939 12389 198212
11039 6939 12389 198373
11039 6939 12389 198415
11039 6939 12389 198480
11039 6939 12389 198523
11039 6939 12389 198616
11039 6939 12389 198784
11039 6939 12389 198806
11039 6939 12389 198821
11039 6939 12389 198842
11039 6939 12389 198873
11039 6939 12389 198877
11039 6939 12389 199049
11039 6939 12389 199080
11039 6939 12389 199085
11039 6939 12389 199096 199096
11039 6939 12389 199145
11039 6939 12389 199281 199281 199281 199281 199281 199281 199281 199281 199281 199281 199281
11039 6939 12389 199386
11039 6939 12389 199459
11039 6939 12389 199502
11039 6939 12389 199524
11039 6939 12389 199524 62026
11039 6939 12389 199619 199619
11039 6939 12389 199922 199922
11039 6939 12389 200095
11039 6939 12389 200107
11039 6939 12389 200121
11039 6939 12389 200159
11039 6939 12389 200557
11039 6939 12389 200622
11039 6939 12389 200644 200644 200644 200644 200644
11039 6939 12389 200734
11039 6939 12389 200875
11039 6939 12389 200988
11039 6939 12389 201092
11039 6939 12389 201112
11039 6939 12389 201137
11039 6939 12389 201250
11039 6939 12389 201285
11039 6939 12389 201285 201285 201285
11039 6939 12389 201390
11039 6939 12389 201452
11039 6939 12389 201582 201582
11039 6939 12389 201606
11039 6939 12389 201643
11039 6939 12389 201717
11039 6939 12389 201757
11039 6939 12389 201776
11039 6939 12389 201776 196991
11039 6939 12389 201776 198293
11039 6939 12389 201776 201069
11039 6939 12389 201776 201069 201069 201069 201069 201069
11039 6939 12389 201776 201069 57982
11039 6939 12389 201776 203528
11039 6939 12389 201776 203561
11039 6939 12389 201776 204144
11039 6939 12389 201776 206683
11039 6939 12389 201776 20916
11039 6939 12389 201776 28761 12408
11039 6939 12389 201776 28761 12507
11039 6939 12389 201776 28761 12507 207235
11039 6939 12389 201776 28761 12507 34044
11039 6939 12389 201776 28761 12507 56587
11039 6939 12389 201776 28761 12507 56649
11039 6939 12389 201776 28761 196665
11039 6939 12389 201776 28761 196705
11039 6939 12389 201776 28761 200420
11039 6939 12389 201776 28761 200441
11039 6939 12389 201776 28761 200922
11039 6939 12389 201776 28761 204259
11039 6939 12389 201776 28761 206448
11039 6939 12389 201776 28761 25118
11039 6939 12389 201776 28761 25203
11039 6939 12389 201776 28761 28761 28761 28761 58000
11039 6939 12389 201776 28761 34879
11039 6939 12389 201776 28761 35381
11039 6939 12389 201776 28761 42253
11039 6939 12389 201776 28761 42896 48004 51917
11039 6939 12389 201776 28761 43802
11039 6939 12389 201776 28761 43802 41308
11039 6939 12389 201776 28761 43802 41873 41873 41873
11039 6939 12389 201776 28761 43802 50654
11039 6939 12389 201776 28761 43822
11039 6939 12389 201776 28761 47939
11039 6939 12389 201776 28761 49617
11039 6939 12389 201776 28761 50140
11039 6939 12389 201776 28761 50949
11039 6939 12389 201776 28761 50949 52218
11039 6939 12389 201776 28761 50949 56663
11039 6939 12389 201776 28761 57899
11039 6939 12389 201776 31387
11039 6939 12389 201776 34990
11039 6939 12389 201776 35680 35680 35680 35680
11039 6939 12389 201776 35680 35680 35680 35680 35680
11039 6939 12389 201776 35816
11039 6939 12389 201776 39047 39047
11039 6939 12389 201776 39248
11039 6939 12389 201776 41269
11039 6939 12389 201776 41430
11039 6939 12389 201776 41914
11039 6939 12389 201776 42074
11039 6939 12389 201776 42238
11039 6939 12389 201776 42239
11039 6939 12389 201776 43400
11039 6939 12389 201776 43564
11039 6939 12389 201776 44387
11039 6939 12389 201776 47203
11039 6939 12389 201776 47203 198899
11039 6939 12389 201776 47939
11039 6939 12389 201776 48004
11039 6939 12389 201776 5593
11039 6939 12389 201776 56663 56663 56663 56663 56663 56663
11039 6939 12389 201776 57679
11039 6939 12389 201776 59744
11039 6939 12389 201776 59833
11039 6939 12389 201776 61421
11039 6939 12389 201776 8381
11039 6939 12389 201776 8654
11039 6939 12389 201907
11039 6939 12389 202070 202070 202070
11039 6939 12389 202104
11039 6939 12389 202202
11039 6939 12389 202659
11039 6939 12389 202765
11039 6939 12389 202801
11039 6939 12389 202849
11039 6939 12389 202849 202849 202849
11039 6939 12389 202851
11039 6939 12389 202961 202961 202961
11039 6939 12389 203203
11039 6939 12389 203344
11039 6939 12389 203516
11039 6939 12389 203517 203517 203517
11039 6939 12389 203627
11039 6939 12389 203725
11039 6939 12389 203841
11039 6939 12389 203972
11039 6939 12389 203972 203972
11039 6939 12389 203972 203972 203972
11039 6939 12389 203972 34364
11039 6939 12389 203992
11039 6939 12389 204255
11039 6939 12389 20519
11039 6939 12389 20619 20619
11039 6939 12389 206427
11039 6939 12389 206465
11039 6939 12389 20661
11039 6939 12389 20661 47899
11039 6939 12389 206767
11039 6939 12389 206794
11039 6939 12389 206803
11039 6939 12389 206932 206932 206932 206932
11039 6939 12389 206968 206968 206968 206968 206968
11039 6939 12389 206977
11039 6939 12389 20730
11039 6939 12389 20872
11039 6939 12389 20919
11039 6939 12389 20919 35802 35802 35802 35802 35802 35802 35802
11039 6939 12389 20919 41184
11039 6939 12389 20970
11039 6939 12389 21017
11039 6939 12389 21017 29651
11039 6939 12389 21017 57609
11039 6939 12389 21030
11039 6939 12389 21103 21103 21103 21103 21103
11039 6939 12389 21103 30745
11039 6939 12389 21103 30745 43746
11039 6939 12389 21103 43550
11039 6939 12389 21103 8440 8440
11039 6939 12389 21103 8440 8440 8440 8440 8440
11039 6939 12389 21103 8440 8440 8460
11039 6939 12389 21105
11039 6939 12389 21105 21105 21105 21105 21105
11039 6939 12389 21105 21105 21105 21105 21105 21105 20485 21184
11039 6939 12389 21105 21105 21105 21105 21105 21105 20485 3216 21332 21184
11039 6939 12389 21105 21184
11039 6939 12389 21109
11039 6939 12389 21240
11039 6939 12389 21252 21252
11039 6939 12389 21367
11039 6939 12389 21367 199161
11039 6939 12389 21367 38922
11039 6939 12389 21367 38922 199185
11039 6939 12389 21367 38922 51285
11039 6939 12389 21367 38922 61285
11039 6939 12389 21367 38922 62108
11039 6939 12389 21367 41212 41212 41212 41212
11039 6939 12389 21367 41802
11039 6939 12389 21367 41802 41802 41802 41802 41802 41802 41802 41802 41802 41802
11039 6939 12389 21367 47976
11039 6939 12389 21367 61989
11039 6939 12389 21375 21375 21375 21375
11039 6939 12389 21378
11039 6939 12389 21378 47763
11039 6939 12389 21378 49358
11039 6939 12389 21453
11039 6939 12389 21453 197670
11039 6939 12389 21453 199933
11039 6939 12389 21453 201646
11039 6939 12389 21453 34975
11039 6939 12389 21453 43567
11039 6939 12389 21453 47321 47321 47321
11039 6939 12389 21453 47564 47564 47564
11039 6939 12389 21453 48149
11039 6939 12389 21453 49608 49608
11039 6939 12389 21453 49893
11039 6939 12389 21453 49893 201744
11039 6939 12389 21453 49893 49893 49893 49893 49893 49893 50802
11039 6939 12389 21453 49893 50802
11039 6939 12389 21453 49893 60004
11039 6939 12389 21453 49893 61405
11039 6939 12389 21453 50626
11039 6939 12389 21453 51230
11039 6939 12389 21479
11039 6939 12389 21479 49108
11039 6939 12389 21479 58257
11039 6939 12389 21479 60365
11039 6939 12389 21487
11039 6939 12389 21487 43634
11039 6939 12389 24588
11039 6939 12389 24588 24588
11039 6939 12389 24588 24588 24588
11039 6939 12389 24638 10922
11039 6939 12389 24638 43287
11039 6939 12389 24638 51596 51596 51596
11039 6939 12389 24699
11039 6939 12389 24699 51525
11039 6939 12389 24699 61313
11039 6939 12389 24739
11039 6939 12389 24739 198074
11039 6939 12389 24739 199072
11039 6939 12389 24739 200823 200823 200823
11039 6939 12389 24739 201496 201496
11039 6939 12389 24739 201511
11039 6939 12389 24739 201721
11039 6939 12389 24739 20611
11039 6939 12389 24739 206403
11039 6939 12389 24739 31321
11039 6939 12389 24739 31321 34664
11039 6939 12389 24739 48889
11039 6939 12389 24739 49905
11039 6939 12389 24739 57274
11039 6939 12389 24739 57528
11039 6939 12389 24739 58082
11039 6939 12389 24739 61228
11039 6939 12389 24739 61271
11039 6939 12389 24810
11039 6939 12389 24810 197873
11039 6939 12389 24810 31185
11039 6939 12389 24832
11039 6939 12389 25001
11039 6939 12389 25231 25231
11039 6939 12389 25231 25231 50451 50451 50451 50451 50451 50451 50451
11039 6939 12389 25292
11039 6939 12389 25355
11039 6939 12389 25355 12722 12722 12722
11039 6939 12389 25381
11039 6939 12389 25408
11039 6939 12389 25408 13215
11039 6939 12389 25408 13215 202642
11039 6939 12389 25408 197052
11039 6939 12389 25408 197493
11039 6939 12389 25408 197700
11039 6939 12389 25408 198121 198121 198121
11039 6939 12389 25408 198134
11039 6939 12389 25408 198155
11039 6939 12389 25408 198626
11039 6939 12389 25408 198907
11039 6939 12389 25408 198955 198955
11039 6939 12389 25408 199146 199146 199146
11039 6939 12389 25408 199658
11039 6939 12389 25408 199674
11039 6939 12389 25408 201515
11039 6939 12389 25408 202775 202775 202775 202775
11039 6939 12389 25408 206536 206536
11039 6939 12389 25408 20698
11039 6939 12389 25408 207259
11039 6939 12389 25408 20807
11039 6939 12389 25408 25408 25408 25408 49340
11039 6939 12389 25408 28965
11039 6939 12389 25408 29619
11039 6939 12389 25408 39101
11039 6939 12389 25408 39818
11039 6939 12389 25408 42113
11039 6939 12389 25408 43726
11039 6939 12389 25408 44294
11039 6939 12389 25408 44755
11039 6939 12389 25408 44882 44882
11039 6939 12389 25408 45051
11039 6939 12389 25408 47168
11039 6939 12389 25408 48499
11039 6939 12389 25408 48532
11039 6939 12389 25408 48547
11039 6939 12389 25408 48905
11039 6939 12389 25408 49200 49200 49200 49200 49200 49200 49200 49200 49200 49200 49200
11039 6939 12389 25408 50436
11039 6939 12389 25408 51869
11039 6939 12389 25408 5514
11039 6939 12389 25408 57303
11039 6939 12389 25408 57401
11039 6939 12389 25408 59399
11039 6939 12389 25408 60832
11039 6939 12389 25408 60913
11039 6939 12389 25408 62378
11039 6939 12389 25408 8746
11039 6939 12389 25436
11039 6939 12389 25449
11039 6939 12389 25490
11039 6939 12389 25490 13105
11039 6939 12389 25490 198645
11039 6939 12389 25490 206396
11039 6939 12389 25490 34777
11039 6939 12389 25490 52043
11039 6939 12389 25490 61305
11039 6939 12389 25490 61358
11039 6939 12389 25515
11039 6939 12389 25515 12841
11039 6939 12389 25515 199395
11039 6939 12389 25515 25515
11039 6939 12389 25515 42317 42317
11039 6939 12389 25515 42589
11039 6939 12389 25515 44619
11039 6939 12389 25515 60779
11039 6939 12389 25549
11039 6939 12389 25549 197482
11039 6939 12389 25549 199778
11039 6939 12389 25549 201037 201037
11039 6939 12389 25549 203514
11039 6939 12389 25549 25549 25549 25549 25549 25549
11039 6939 12389 25549 30797 30797 30797 30797
11039 6939 12389 25549 3335
11039 6939 12389 25549 35722
11039 6939 12389 25549 48679
11039 6939 12389 25549 48784
11039 6939 12389 25549 49987
11039 6939 12389 25549 56957
11039 6939 12389 25549 60878
11039 6939 12389 25549 62036
11039 6939 12389 2854
11039 6939 12389 2854 41060 41060
11039 6939 12389 2854 42920
11039 6939 12389 28719
11039 6939 12389 28719 28719 28719
11039 6939 12389 28812
11039 6939 12389 28812 13105 13105 13105 13105 13105
11039 6939 12389 28812 28881
11039 6939 12389 28812 31552
11039 6939 12389 28812 35769 35769 35769 35769
11039 6939 12389 28812 45048
11039 6939 12389 28829
11039 6939 12389 28890
11039 6939 12389 28890 34869
11039 6939 12389 28890 42776
11039 6939 12389 28890 51690
11039 6939 12389 28890 57200
11039 6939 12389 28890 57363
11039 6939 12389 28890 59495
11039 6939 12389 28890 61084 61084
11039 6939 12389 28910
11039 6939 12389 28910 28910
11039 6939 12389 28910 28910 12365
11039 6939 12389 28910 28910 28910 34250 8193
11039 6939 12389 28910 28910 30728
11039 6939 12389 28910 28910 31203
11039 6939 12389 28910 28910 31203 31203 31203 31203
11039 6939 12389 28910 28910 31203 42654 42654 42654 42654
11039 6939 12389 28910 28910 31203 50025
11039 6939 12389 28910 28910 31203 50025 50025 50025 50025
11039 6939 12389 28910 28910 34250
11039 6939 12389 28910 28910 34250 197486
11039 6939 12389 28910 28910 34250 201767
11039 6939 12389 28910 28910 34250 25389
11039 6939 12389 28910 28910 34250 42017
11039 6939 12389 28910 28910 34250 47966
11039 6939 12389 28910 28910 34250 48979
11039 6939 12389 28910 28910 34250 50025 50025
11039 6939 12389 28910 28910 34250 61019
11039 6939 12389 28910 28910 34250 8193
11039 6939 12389 28910 28910 39032 34718 42654 42654
11039 6939 12389 28910 28910 39032 34718 43060
11039 6939 12389 28910 28910 39032 34718 43533
11039 6939 12389 28910 28910 49273
11039 6939 12389 28910 34250 8193
11039 6939 12389 28927
11039 6939 12389 28947
11039 6939 12389 28991
11039 6939 12389 29049
11039 6939 12389 29049 20771 20771 16010
11039 6939 12389 29049 20771 20771 16010 16010 200568 200568
11039 6939 12389 29049 20771 20771 16010 25249
11039 6939 12389 29049 20771 20771 16010 25249 200536 200536 200536 200536 200536 200536
11039 6939 12389 29049 20771 20771 16010 25249 200568
11039 6939 12389 29049 20771 20771 16010 25249 200568 200568 200568 200568 200568 200568 200568 200568
11039 6939 12389 29049 20771 20771 16010 25249 203962
11039 6939 12389 29049 20771 20771 16010 25249 35805 200536
11039 6939 12389 29049 20771 20771 25249 200536 200536 200536 200536 200536 200536
11039 6939 12389 29049 20771 20771 25249 35805 200536
11039 6939 12389 29049 34797
11039 6939 12389 29049 34797 34797
11039 6939 12389 29049 39216
11039 6939 12389 29049 39216 198169
11039 6939 12389 29049 39216 201272 201272 201272 201272 201272
11039 6939 12389 29049 39216 201272 201272 201272 201272 201272 201272 201272 201272 201272 201272 3194
11039 6939 12389 29049 39216 201272 3194
11039 6939 12389 29049 39216 206893
11039 6939 12389 29049 39216 39216 39216
11039 6939 12389 29049 39216 39216 39216 39216 39216
11039 6939 12389 29049 39216 39216 39216 39216 39216 198802
11039 6939 12389 29049 39216 39216 39216 39216 39216 200654
11039 6939 12389 29049 39216 39216 39216 39216 39216 200654 200654 200654 200654 200654 200654 200654 200654
11039 6939 12389 29049 39216 39216 39216 39216 39216 200697
11039 6939 12389 29049 39216 39216 39216 39216 39216 200865
11039 6939 12389 29049 39216 39216 39216 39216 39216 202672
11039 6939 12389 29049 39216 39216 39216 39216 39216 203982 203982 203982 203982
11039 6939 12389 29049 39216 39216 39216 39216 39216 204249
11039 6939 12389 29049 39216 39216 39216 39216 39216 51018
11039 6939 12389 29049 39216 39216 39216 39216 39216 59588
11039 6939 12389 29049 39216 39216 39216 39216 39216 62223
11039 6939 12389 29049 39216 39216 39216 39216 39216 62223 62223 62223
11039 6939 12389 29049 39216 39216 39216 39216 39216 8932 200612 60929 50597 203217
11039 6939 12389 29049 39216 39216 39216 39216 39216 8932 200612 60929 50597 203217 59588
11039 6939 12389 29049 39216 39216 39216 39216 39216 8932 44217 34515
11039 6939 12389 29049 39216 57340
11039 6939 12389 29049 39216 57908
11039 6939 12389 29049 39216 59458
11039 6939 12389 29049 6736
11039 6939 12389 29049 6736 12660
11039 6939 12389 29049 6736 15611
11039 6939 12389 29049 6736 202571
11039 6939 12389 29049 6736 21341
11039 6939 12389 29049 6736 21341 25306
11039 6939 12389 29049 6736 21341 49433
11039 6939 12389 29049 6736 21341 51785
11039 6939 12389 29049 6736 25184
11039 6939 12389 29049 6736 25184 29079
11039 6939 12389 29049 6736 25306
11039 6939 12389 29049 6736 29068 29068
11039 6939 12389 29049 6736 29577
11039 6939 12389 29049 6736 31175
11039 6939 12389 29049 6736 34592
11039 6939 12389 29049 6736 35043
11039 6939 12389 29049 6736 35285
11039 6939 12389 29049 6736 41620
11039 6939 12389 29049 6736 42337
11039 6939 12389 29049 6736 42337 16322 35615
11039 6939 12389 29049 6736 42337 35615
11039 6939 12389 29049 6736 42337 44045
11039 6939 12389 29049 6736 42867
11039 6939 12389 29049 6736 43135
11039 6939 12389 29049 6736 43965
11039 6939 12389 29049 6736 44889
11039 6939 12389 29049 6736 44889 24631
11039 6939 12389 29049 6736 44889 24631 24707
11039 6939 12389 29049 6736 44889 24631 51280
11039 6939 12389 29049 6736 44889 44045
11039 6939 12389 29049 6736 44889 48147
11039 6939 12389 29049 6736 44889 48434
11039 6939 12389 29049 6736 44889 48434 49099
11039 6939 12389 29049 6736 44889 49099
11039 6939 12389 29049 6736 44889 51074
11039 6939 12389 29049 6736 44889 51280
11039 6939 12389 29049 6736 44889 51460
11039 6939 12389 29049 6736 44889 51460 51460
11039 6939 12389 29049 6736 44889 51554
11039 6939 12389 29049 6736 44889 51732
11039 6939 12389 29049 6736 44889 57241
11039 6939 12389 29049 6736 44889 57457
11039 6939 12389 29049 6736 44889 57577
11039 6939 12389 29049 6736 44889 60516
11039 6939 12389 29049 6736 44889 60637
11039 6939 12389 29049 6736 47558
11039 6939 12389 29049 6736 48434
11039 6939 12389 29049 6736 48555
11039 6939 12389 29049 6736 48555 43415
11039 6939 12389 29049 6736 50460
11039 6939 12389 29049 6736 5542
11039 6939 12389 29049 6736 56547
11039 6939 12389 29049 6736 56765
11039 6939 12389 29049 6736 57745
11039 6939 12389 29049 6736 58104
11039 6939 12389 29049 6736 59794
11039 6939 12389 29049 6736 60315
11039 6939 12389 29049 6736 60638
11039 6939 12389 29049 6736 61209
11039 6939 12389 29049 6736 62153
11039 6939 12389 29071 29071 29071
11039 6939 12389 29071 29071 29071 12418
11039 6939 12389 29071 29071 29071 43605 43605
11039 6939 12389 29071 29071 29071 51600 51600 51600
11039 6939 12389 29076
11039 6939 12389 29076 12427
11039 6939 12389 29076 12739
11039 6939 12389 29076 12998
11039 6939 12389 29076 196678 61400 48708
11039 6939 12389 29076 197140 49735
11039 6939 12389 29076 197453
11039 6939 12389 29076 197498
11039 6939 12389 29076 198226
11039 6939 12389 29076 198255 198255 198255 198255 198255 198255
11039 6939 12389 29076 198310
11039 6939 12389 29076 198342
11039 6939 12389 29076 199394
11039 6939 12389 29076 199504
11039 6939 12389 29076 199635
11039 6939 12389 29076 199635 206156
11039 6939 12389 29076 199669
11039 6939 12389 29076 199805
11039 6939 12389 29076 200015 200015 200015 200015 200015 200015 200015 200015 200015
11039 6939 12389 29076 200161 200161 200161
11039 6939 12389 29076 200161 200161 200161 202164 202164 202164
11039 6939 12389 29076 200161 200161 200161 206805
11039 6939 12389 29076 200430
11039 6939 12389 29076 200815
11039 6939 12389 29076 201118
11039 6939 12389 29076 201499
11039 6939 12389 29076 201588
11039 6939 12389 29076 203395
11039 6939 12389 29076 204041
11039 6939 12389 29076 204271
11039 6939 12389 29076 206827
11039 6939 12389 29076 20979
11039 6939 12389 29076 20979 21379 13121 57995
11039 6939 12389 29076 24638
11039 6939 12389 29076 24638 42481
11039 6939 12389 29076 24638 42481 42481 42481
11039 6939 12389 29076 24638 44696
11039 6939 12389 29076 24663 24663
11039 6939 12389 29076 24663 24663 199906
11039 6939 12389 29076 24663 24663 206337
11039 6939 12389 29076 25189 25189 25189 25189 44542
11039 6939 12389 29076 25511
11039 6939 12389 29076 28738 28738 28738 28738 28738 28738
11039 6939 12389 29076 28762
11039 6939 12389 29076 28762 28762 28762 28762 28762
11039 6939 12389 29076 29071
11039 6939 12389 29076 29319 29319
11039 6939 12389 29076 29319 29319 44269 44269 44269 44269 44269
11039 6939 12389 29076 29319 29319 44927
11039 6939 12389 29076 29319 29319 57085
11039 6939 12389 29076 29319 29319 57085 61410
11039 6939 12389 29076 29503
11039 6939 12389 29076 31494
11039 6939 12389 29076 31494 59687
11039 6939 12389 29076 34995
11039 6939 12389 29076 34995 197817
11039 6939 12389 29076 34995 202983
11039 6939 12389 29076 34995 202983 202983 202983
11039 6939 12389 29076 35178
11039 6939 12389 29076 35271 35271
11039 6939 12389 29076 39046
11039 6939 12389 29076 41168 15936
11039 6939 12389 29076 41168 41168
11039 6939 12389 29076 41168 41316
11039 6939 12389 29076 41168 44132
11039 6939 12389 29076 41225 41225 41225 41225
11039 6939 12389 29076 41435
11039 6939 12389 29076 41435 197901
11039 6939 12389 29076 41435 201184 201184
11039 6939 12389 29076 41435 51194
11039 6939 12389 29076 41435 56652
11039 6939 12389 29076 41435 57001
11039 6939 12389 29076 41435 57709
11039 6939 12389 29076 41435 58054
11039 6939 12389 29076 42787
11039 6939 12389 29076 42787 47827 47827
11039 6939 12389 29076 42988 42988
11039 6939 12389 29076 43102
11039 6939 12389 29076 43110 48964 44894 31044
11039 6939 12389 29076 43307
11039 6939 12389 29076 43502
11039 6939 12389 29076 43537
11039 6939 12389 29076 43678
11039 6939 12389 29076 44849
11039 6939 12389 29076 44863
11039 6939 12389 29076 44863 202023
11039 6939 12389 29076 44863 203430
11039 6939 12389 29076 44863 203980
11039 6939 12389 29076 44863 56812
11039 6939 12389 29076 44917
11039 6939 12389 29076 44927
11039 6939 12389 29076 44927 202717
11039 6939 12389 29076 47577
11039 6939 12389 29076 47723
11039 6939 12389 29076 47893
11039 6939 12389 29076 47893 263740
11039 6939 12389 29076 47893 263821
11039 6939 12389 29076 47893 52485
11039 6939 12389 29076 47934
11039 6939 12389 29076 47968
11039 6939 12389 29076 48347
11039 6939 12389 29076 48347 206764
11039 6939 12389 29076 48347 29588
11039 6939 12389 29076 48347 34123 43667
11039 6939 12389 29076 48347 41639
11039 6939 12389 29076 48347 41639 51579
11039 6939 12389 29076 48347 43667
11039 6939 12389 29076 48347 43865
11039 6939 12389 29076 48347 49863
11039 6939 12389 29076 48347 57113 57113 57113 57113 57113 57113 57113
11039 6939 12389 29076 48347 57712 57712
11039 6939 12389 29076 48347 59584
11039 6939 12389 29076 48347 59793
11039 6939 12389 29076 48347 59793 51061
11039 6939 12389 29076 48347 60472
11039 6939 12389 29076 48347 6679 43865
11039 6939 12389 29076 48347 8395
11039 6939 12389 29076 48347 8395 49702
11039 6939 12389 29076 48347 8595 29053 50798 50798
11039 6939 12389 29076 48533 199098
11039 6939 12389 29076 48822
11039 6939 12389 29076 48822 51183
11039 6939 12389 29076 48822 57268
11039 6939 12389 29076 49140
11039 6939 12389 29076 49140 49334
11039 6939 12389 29076 49335 201566
11039 6939 12389 29076 49335 25534
11039 6939 12389 29076 49335 49335 49335
11039 6939 12389 29076 49335 49335 49335 3284
11039 6939 12389 29076 49335 49335 49335 62316
11039 6939 12389 29076 49542
11039 6939 12389 29076 49542 44938
11039 6939 12389 29076 49542 8219
11039 6939 12389 29076 50113
11039 6939 12389 29076 50113 12608
11039 6939 12389 29076 50113 196644
11039 6939 12389 29076 50113 203049
11039 6939 12389 29076 50113 203049 203049
11039 6939 12389 29076 50113 50113
11039 6939 12389 29076 50113 50113 59504
11039 6939 12389 29076 50113 50113 61400 31133 206530
11039 6939 12389 29076 50113 50113 9002 50673 14576
11039 6939 12389 29076 50113 9002
11039 6939 12389 29076 50473 50473 50473
11039 6939 12389 29076 50473 50473 50473 47635
11039 6939 12389 29076 50473 50473 50473 49608
11039 6939 12389 29076 50822
11039 6939 12389 29076 51093
11039 6939 12389 29076 51178
11039 6939 12389 29076 51178 197303
11039 6939 12389 29076 51178 197673
11039 6939 12389 29076 51178 199072
11039 6939 12389 29076 51178 41625
11039 6939 12389 29076 51178 61152
11039 6939 12389 29076 51178 62330
11039 6939 12389 29076 51904 51904
11039 6939 12389 29076 51904 51904 204199
11039 6939 12389 29076 51904 51904 50806
11039 6939 12389 29076 52107
11039 6939 12389 29076 5433
11039 6939 12389 29076 56340
11039 6939 12389 29076 59504
11039 6939 12389 29076 59504 59504
11039 6939 12389 29076 59604
11039 6939 12389 29076 60672
11039 6939 12389 29076 60796
11039 6939 12389 29076 61037 61037
11039 6939 12389 29076 61378 61378 61378 61378 61378 61378 61378 61378 61378
11039 6939 12389 29076 62221
11039 6939 12389 29076 62366
11039 6939 12389 29076 6719
11039 6939 12389 29076 6820
11039 6939 12389 29076 6820 8662
11039 6939 12389 29076 8451 8451 8451 8451 8451
11039 6939 12389 29076 9032
11039 6939 12389 29076 9032 200790
11039 6939 12389 29076 9039
11039 6939 12389 29076 9039 44479
11039 6939 12389 29190 29190 29190 29190 29190 29190
11039 6939 12389 29303
11039 6939 12389 29303 203932
11039 6939 12389 29303 29303
11039 6939 12389 29303 47597
11039 6939 12389 29303 48080
11039 6939 12389 29303 59558 59558 59558
11039 6939 12389 29303 60290 60290 60290
11039 6939 12389 29304
11039 6939 12389 29304 49997
11039 6939 12389 29363
11039 6939 12389 29363 29363 29363
11039 6939 12389 29363 49833
11039 6939 12389 29388
11039 6939 12389 29407
11039 6939 12389 29554
11039 6939 12389 29651
11039 6939 12389 30733
11039 6939 12389 30767
11039 6939 12389 30767 30856
11039 6939 12389 30788
11039 6939 12389 30855
11039 6939 12389 31094
11039 6939 12389 31112
11039 6939 12389 31112 197392
11039 6939 12389 31112 31112
11039 6939 12389 31138
11039 6939 12389 31174
11039 6939 12389 31200 198716 198716
11039 6939 12389 31200 3335 3335 3335 3335 3335
11039 6939 12389 31200 60119
11039 6939 12389 31200 62004
11039 6939 12389 31225
11039 6939 12389 31225 199024
11039 6939 12389 31496
11039 6939 12389 31499
11039 6939 12389 31499 47974
11039 6939 12389 31499 48041 48041 48041 48041 48041 48041 48041
11039 6939 12389 31499 56387
11039 6939 12389 31499 57123 57123 57123
11039 6939 12389 31499 58310
11039 6939 12389 31512
11039 6939 12389 31588
11039 6939 12389 31588 198809
11039 6939 12389 31643
11039 6939 12389 3180
11039 6939 12389 3239
11039 6939 12389 3283
11039 6939 12389 3312
11039 6939 12389 3312 197273
11039 6939 12389 3312 42809
11039 6939 12389 33871 202535
11039 6939 12389 33887
11039 6939 12389 33892
11039 6939 12389 33934
11039 6939 12389 33934 58084
11039 6939 12389 33991
11039 6939 12389 33991 198990
11039 6939 12389 33991 33974
11039 6939 12389 33991 56326
11039 6939 12389 33991 57129
11039 6939 12389 33991 57129 34879
11039 6939 12389 33991 57767
11039 6939 12389 34017
11039 6939 12389 34085 34085 34085
11039 6939 12389 34137
11039 6939 12389 34168
11039 6939 12389 34168 57047 57047 57047 57047 57047
11039 6939 12389 34168 60518
11039 6939 12389 34168 60635 60635
11039 6939 12389 34205
11039 6939 12389 34205 61014
11039 6939 12389 34246 34246 34246 34246 34246 34246 34246 34246
11039 6939 12389 34267
11039 6939 12389 34267 41310
11039 6939 12389 34267 49085
11039 6939 12389 34336
11039 6939 12389 34352
11039 6939 12389 34434
11039 6939 12389 34470 34470
11039 6939 12389 34470 34470 34185 34185 34185 34185 34185 34185
11039 6939 12389 34470 34470 52069
11039 6939 12389 34470 34470 62287
11039 6939 12389 34485
11039 6939 12389 34490
11039 6939 12389 34573
11039 6939 12389 34573 49293
11039 6939 12389 34584
11039 6939 12389 34584 34205
11039 6939 12389 34584 58100
11039 6939 12389 34671
11039 6939 12389 34757 15508
11039 6939 12389 34757 33871
11039 6939 12389 34757 33871 49613
11039 6939 12389 34757 41143
11039 6939 12389 34757 62331 62331 62331
11039 6939 12389 34797
11039 6939 12389 34797 203301
11039 6939 12389 34797 49129
11039 6939 12389 34875 13105
11039 6939 12389 34875 199070
11039 6939 12389 34875 201835
11039 6939 12389 34875 39580
11039 6939 12389 34875 44240
11039 6939 12389 34875 58210
11039 6939 12389 34875 60383
11039 6939 12389 34875 61052
11039 6939 12389 34879
11039 6939 12389 34896
11039 6939 12389 34898
11039 6939 12389 34898 197280
11039 6939 12389 34898 197632
11039 6939 12389 34898 33842
11039 6939 12389 34898 35312
11039 6939 12389 34898 44121
11039 6939 12389 34898 49058
11039 6939 12389 34898 49058 199809
11039 6939 12389 34898 49058 8595 8732 199809
11039 6939 12389 34898 49058 8595 8732 202150
11039 6939 12389 34898 50448 50448 50448
11039 6939 12389 34898 50448 50448 50448 3182
11039 6939 12389 34898 50448 50448 50448 49245
11039 6939 12389 34898 50448 50448 50448 51168
11039 6939 12389 34898 51547
11039 6939 12389 34898 51578
11039 6939 12389 34974
11039 6939 12389 34974 47375
11039 6939 12389 34974 49181
11039 6939 12389 34974 50502 50502
11039 6939 12389 34974 58047
11039 6939 12389 34974 59603
11039 6939 12389 35021 48009
11039 6939 12389 35022 35022 35022 35022
11039 6939 12389 35102
11039 6939 12389 35104
11039 6939 12389 35104 16525
11039 6939 12389 35104 21299 21299 21299 21299 21299 21299 35566
11039 6939 12389 35104 35104 35104 35104 35104 35104 35104 35104
11039 6939 12389 35104 35104 35104 35104 35104 35104 35104 35104 198787
11039 6939 12389 35104 35104 35104 35104 35104 35104 35104 35104 29046
11039 6939 12389 35104 35104 35104 35104 35104 35104 35104 35104 35104 35104
11039 6939 12389 35104 35104 35104 35104 35104 35104 35104 35104 35104 35104 41371
11039 6939 12389 35104 35104 35104 35104 35104 35104 35104 35104 35104 35104 41371 48450
11039 6939 12389 35104 35104 35104 35104 35104 35104 35104 35104 35104 35104 41371 49095
11039 6939 12389 35104 35104 35104 35104 35104 35104 35104 35104 35104 35104 47139
11039 6939 12389 35104 35104 35104 35104 35104 35104 35104 35104 35104 35104 48450
11039 6939 12389 35104 35104 35104 35104 35104 35104 35104 35104 35104 35104 48887
11039 6939 12389 35104 72
11039 6939 12389 35104 7862
11039 6939 12389 35104 8393
11039 6939 12389 35154
11039 6939 12389 35154 44688
11039 6939 12389 35162 35162 35162
11039 6939 12389 35177
11039 6939 12389 35177 196991
11039 6939 12389 35177 41259
11039 6939 12389 35177 58084 58084 58084 58084 58084
11039 6939 12389 35237
11039 6939 12389 35237 35237 35237 35237 35237 35237
11039 6939 12389 35239
11039 6939 12389 35389
11039 6939 12389 35400
11039 6939 12389 35400 12705
11039 6939 12389 35400 12705 57973
11039 6939 12389 35400 12705 58107
11039 6939 12389 35400 199576
11039 6939 12389 35400 24665
11039 6939 12389 35400 28719
11039 6939 12389 35400 28719 28899
11039 6939 12389 35400 28719 39428
11039 6939 12389 35400 28719 49361
11039 6939 12389 35400 3239
11039 6939 12389 35400 3239 207124
11039 6939 12389 35400 3239 31470
11039 6939 12389 35400 3239 48527 48527 48527
11039 6939 12389 35400 3239 58231
11039 6939 12389 35400 34875
11039 6939 12389 35400 38934
11039 6939 12389 35400 38934 35564
11039 6939 12389 35400 38934 56836
11039 6939 12389 35400 41301
11039 6939 12389 35400 42822
11039 6939 12389 35400 44528
11039 6939 12389 35400 49003
11039 6939 12389 35400 49483
11039 6939 12389 35400 50539
11039 6939 12389 35400 51131
11039 6939 12389 35400 59423 59423 59423 59423
11039 6939 12389 35400 61964
11039 6939 12389 35400 6828
11039 6939 12389 35400 6828 196991
11039 6939 12389 35400 6828 197153
11039 6939 12389 35400 6828 28947
11039 6939 12389 35400 6828 57725
11039 6939 12389 35401
11039 6939 12389 35401 35401 35401
11039 6939 12389 35423
11039 6939 12389 35516
11039 6939 12389 35527
11039 6939 12389 35531 51470
11039 6939 12389 35531 56350
11039 6939 12389 35531 56350 47460
11039 6939 12389 35580
11039 6939 12389 35683
11039 6939 12389 38951 38951 38951
11039 6939 12389 38959
11039 6939 12389 38985
11039 6939 12389 39045
11039 6939 12389 39045 203353
11039 6939 12389 39045 21166
11039 6939 12389 39045 50703
11039 6939 12389 39045 62264
11039 6939 12389 39054
11039 6939 12389 39055
11039 6939 12389 39092
11039 6939 12389 39178 39178 39178 39178 39178 39178 39178 39178 39178 39178 39178 39178 39178 39178 39178 39178
11039 6939 12389 39240
11039 6939 12389 39254
11039 6939 12389 39264
11039 6939 12389 39266
11039 6939 12389 39267 39267
11039 6939 12389 39293
11039 6939 12389 39293 30852
11039 6939 12389 39293 30852 47384
11039 6939 12389 39293 3217
11039 6939 12389 39293 50716
11039 6939 12389 39294 39294 39294
11039 6939 12389 39350 39350 39350 39350 39350 39350 39350 39350 39350 39350 39350
11039 6939 12389 39407
11039 6939 12389 39442
11039 6939 12389 39442 39707
11039 6939 12389 39442 43374
11039 6939 12389 39442 47844
11039 6939 12389 39442 51032
11039 6939 12389 39442 51032 42412
11039 6939 12389 39442 58084
11039 6939 12389 39475
11039 6939 12389 39749
11039 6939 12389 39811
11039 6939 12389 39843
11039 6939 12389 39858 39858 39858 39858
11039 6939 12389 39858 39858 39858 39858 8359 20485 60557
11039 6939 12389 39864
11039 6939 12389 39898 39898 39898 39898
11039 6939 12389 41034
11039 6939 12389 41034 41034 41034 41034
11039 6939 12389 41034 41034 41034 41034 13296
11039 6939 12389 41034 41034 41034 41034 198774
11039 6939 12389 41034 41034 41034 41034 41846
11039 6939 12389 41034 41034 41034 41034 57842
11039 6939 12389 41034 41034 41034 41034 60856
11039 6939 12389 41034 41034 41034 41034 8775 8775 8775 8775 8775 8775 8775
11039 6939 12389 41050 41050 41050
11039 6939 12389 41066
11039 6939 12389 41066 49505
11039 6939 12389 41066 50382
11039 6939 12389 41066 9006
11039 6939 12389 41070
11039 6939 12389 41106
11039 6939 12389 41134
11039 6939 12389 41190
11039 6939 12389 41258
11039 6939 12389 41440 43053
11039 6939 12389 41460
11039 6939 12389 41460 41460 41460
11039 6939 12389 41551
11039 6939 12389 41551 41551 41551 41551 41551 41551 41551 41551 41551
11039 6939 12389 41556
11039 6939 12389 41556 49803
11039 6939 12389 41560
11039 6939 12389 41560 203493
11039 6939 12389 41560 50724
11039 6939 12389 41575
11039 6939 12389 41615
11039 6939 12389 41673
11039 6939 12389 41681
11039 6939 12389 41789
11039 6939 12389 41789 48058
11039 6939 12389 41812
11039 6939 12389 41829
11039 6939 12389 41837 41837 2
11039 6939 12389 41862
11039 6939 12389 41904
11039 6939 12389 41925
11039 6939 12389 41925 39789
11039 6939 12389 41925 52028
11039 6939 12389 41925 57425
11039 6939 12389 41938
11039 6939 12389 41938 39379
11039 6939 12389 42014
11039 6939 12389 42014 34887
11039 6939 12389 42038
11039 6939 12389 42038 8359 39811 62413
11039 6939 12389 42042
11039 6939 12389 42071
11039 6939 12389 42091
11039 6939 12389 42145
11039 6939 12389 42145 42145
11039 6939 12389 42151
11039 6939 12389 42231
11039 6939 12389 42269
11039 6939 12389 42282
11039 6939 12389 42291
11039 6939 12389 42291 62426
11039 6939 12389 42362 42362
11039 6939 12389 42375
11039 6939 12389 42394 42394
11039 6939 12389 42451
11039 6939 12389 42514 42514
11039 6939 12389 42528
11039 6939 12389 42534
11039 6939 12389 42548
11039 6939 12389 42554
11039 6939 12389 42558
11039 6939 12389 42610 197461
11039 6939 12389 42610 202127
11039 6939 12389 42610 29069
11039 6939 12389 42610 29069 25308 25474 25474 25474 25474
11039 6939 12389 42610 29069 41842 41842
11039 6939 12389 42610 29069 41842 41842 204173 204173 204173
11039 6939 12389 42610 29069 41842 41842 34739
11039 6939 12389 42610 29069 41842 41842 43776
11039 6939 12389 42610 29069 41842 41842 44999 44999 44999 44999 44999 44999 44999 44999 44999
11039 6939 12389 42610 29069 41842 41842 48368
11039 6939 12389 42610 29069 41842 41842 51443 51443 51443 51443 51443 51443 51443
11039 6939 12389 42610 29069 41842 41842 6880 6880 6880 6880
11039 6939 12389 42610 29069 41842 41842 6880 6880 6880 6880 5461
11039 6939 12389 42610 29069 48939
11039 6939 12389 42610 29069 51281
11039 6939 12389 42610 29069 6679 6679 49160 49160 49160
11039 6939 12389 42610 29651
11039 6939 12389 42610 42610
11039 6939 12389 42610 60473
11039 6939 12389 42610 62133
11039 6939 12389 42610 62133 62133 62133
11039 6939 12389 42610 6863
11039 6939 12389 42610 8557
11039 6939 12389 42610 8629 200166
11039 6939 12389 42610 8629 44161
11039 6939 12389 42610 8629 57157
11039 6939 12389 42610 8629 59509 59509 59509 59509 59509 59509
11039 6939 12389 42610 8629 60716
11039 6939 12389 42653
11039 6939 12389 42693
11039 6939 12389 42742
11039 6939 12389 42742 44064
11039 6939 12389 42742 44534
11039 6939 12389 42742 44878
11039 6939 12389 42742 49839
11039 6939 12389 42773 42773 42773 42773
11039 6939 12389 42773 42773 42773 42773 25293
11039 6939 12389 42773 43334
11039 6939 12389 42897
11039 6939 12389 42955
11039 6939 12389 42974
11039 6939 12389 43132 43132
11039 6939 12389 43208
11039 6939 12389 43208 198981
11039 6939 12389 43209
11039 6939 12389 43209 197786
11039 6939 12389 43209 34676 197607
11039 6939 12389 43209 43559 43559 43559
11039 6939 12389 43209 62236
11039 6939 12389 43226
11039 6939 12389 43226 34378
11039 6939 12389 43226 44470
11039 6939 12389 43226 57075
11039 6939 12389 43226 60473
11039 6939 12389 43226 60826
11039 6939 12389 43321
11039 6939 12389 43385
11039 6939 12389 43399
11039 6939 12389 43434
11039 6939 12389 43434 43434 43434
11039 6939 12389 43465 43465
11039 6939 12389 43530
11039 6939 12389 43530 43530 43530 43530
11039 6939 12389 43550
11039 6939 12389 43574
11039 6939 12389 43592 43592 43592 43592
11039 6939 12389 43594
11039 6939 12389 43632
11039 6939 12389 43691
11039 6939 12389 43785
11039 6939 12389 43797
11039 6939 12389 43797 43797
11039 6939 12389 43797 43797 199148
11039 6939 12389 43797 43797 42056
11039 6939 12389 43797 43797 62422
11039 6939 12389 43801
11039 6939 12389 43882
11039 6939 12389 43882 43882 43882
11039 6939 12389 43901
11039 6939 12389 43903
11039 6939 12389 43909 43909
11039 6939 12389 43966 43966 43966 197402
11039 6939 12389 43966 43966 43966 43966
11039 6939 12389 43966 43966 43966 43966 48234
11039 6939 12389 43966 43966 43966 43966 50741
11039 6939 12389 43966 43966 43966 43966 50870
11039 6939 12389 43973
11039 6939 12389 43973 41085
11039 6939 12389 43973 49644
11039 6939 12389 43973 57570
11039 6939 12389 44014
11039 6939 12389 44053
11039 6939 12389 44053 201945 201945 201945
11039 6939 12389 44053 25189
11039 6939 12389 44053 25189 29420
11039 6939 12389 44053 25189 44542
11039 6939 12389 44053 35026
11039 6939 12389 44053 49124
11039 6939 12389 44053 49779 49779 49779 49779 49779 49779 49779
11039 6939 12389 44102
11039 6939 12389 44128
11039 6939 12389 44151 44151 44151 44151
11039 6939 12389 44165 44165 44165 44165 44165 44165
11039 6939 12389 44237
11039 6939 12389 44237 13056
11039 6939 12389 44237 13056 198515
11039 6939 12389 44237 13056 203533
11039 6939 12389 44237 13056 41855
11039 6939 12389 44237 13056 42371
11039 6939 12389 44237 13056 51643
11039 6939 12389 44237 13118
11039 6939 12389 44237 13118 50750
11039 6939 12389 44237 13118 5572
11039 6939 12389 44237 15468
11039 6939 12389 44237 29456
11039 6939 12389 44237 29456 15620 15620 15620
11039 6939 12389 44237 29456 199377
11039 6939 12389 44237 29456 203533
11039 6939 12389 44237 29456 43302 43302
11039 6939 12389 44237 29456 47240
11039 6939 12389 44237 29456 56541
11039 6939 12389 44237 29456 61223
11039 6939 12389 44237 35125
11039 6939 12389 44237 8570
11039 6939 12389 44237 8570 57798
11039 6939 12389 44237 8675
11039 6939 12389 44237 8675 200452 200452 200452 200452
11039 6939 12389 44265
11039 6939 12389 44265 200066
11039 6939 12389 44265 49336
11039 6939 12389 44265 62287
11039 6939 12389 44310
11039 6939 12389 44310 44310
11039 6939 12389 44386 44386 44386
11039 6939 12389 44391
11039 6939 12389 44391 47140
11039 6939 12389 44408
11039 6939 12389 44417 44417
11039 6939 12389 44467
11039 6939 12389 44484
11039 6939 12389 44540
11039 6939 12389 44556
11039 6939 12389 44587
11039 6939 12389 44587 12499
11039 6939 12389 44587 196686
11039 6939 12389 44587 35025
11039 6939 12389 44587 41024
11039 6939 12389 44587 41024 48107
11039 6939 12389 44587 41787
11039 6939 12389 44587 42187
11039 6939 12389 44587 42187 20803
11039 6939 12389 44587 42341
11039 6939 12389 44587 44130 44130 44130 44130 44130 44130
11039 6939 12389 44587 57730
11039 6939 12389 44587 58039
11039 6939 12389 44587 60108
11039 6939 12389 44657
11039 6939 12389 44674
11039 6939 12389 44674 16176
11039 6939 12389 44704
11039 6939 12389 44724
11039 6939 12389 44724 15638 15638
11039 6939 12389 44724 15638 62261
11039 6939 12389 44724 44724 44724
11039 6939 12389 44733
11039 6939 12389 44734
11039 6939 12389 44751 44751 44751 44751
11039 6939 12389 44844
11039 6939 12389 44845
11039 6939 12389 44857 44857
11039 6939 12389 44881
11039 6939 12389 44893
11039 6939 12389 44905
11039 6939 12389 44982
11039 6939 12389 45000
11039 6939 12389 45036
11039 6939 12389 45051
11039 6939 12389 47236
11039 6939 12389 47240
11039 6939 12389 47333 47333 47333
11039 6939 12389 47433 47433 47433 47433 47433
11039 6939 12389 47439
11039 6939 12389 47457 47457 47457 47457
11039 6939 12389 47551
11039 6939 12389 47553 50166
11039 6939 12389 47564
11039 6939 12389 47595
11039 6939 12389 47618
11039 6939 12389 47677
11039 6939 12389 47718
11039 6939 12389 47733
11039 6939 12389 47764
11039 6939 12389 47764 199295
11039 6939 12389 47764 21051
11039 6939 12389 47764 42834
11039 6939 12389 47764 44903
11039 6939 12389 47764 56462
11039 6939 12389 47764 56462 47780
11039 6939 12389 47764 58116
11039 6939 12389 47764 60863
11039 6939 12389 47837 47837
11039 6939 12389 47895
11039 6939 12389 47895 207142
11039 6939 12389 47895 21020
11039 6939 12389 47895 39131
11039 6939 12389 47895 39131 39131 39131 39131
11039 6939 12389 47895 48369
11039 6939 12389 47895 49742
11039 6939 12389 47895 56667
11039 6939 12389 47895 57342 57342
11039 6939 12389 47895 57342 57342 57342 57342 57342
11039 6939 12389 47895 60936 60936 60936 60936
11039 6939 12389 47955 47955
11039 6939 12389 47960
11039 6939 12389 47972
11039 6939 12389 48013
11039 6939 12389 48043
11039 6939 12389 48043 48651
11039 6939 12389 48043 51448
11039 6939 12389 48044
11039 6939 12389 48044 58105
11039 6939 12389 48066
11039 6939 12389 48066 29031
11039 6939 12389 48066 30822
11039 6939 12389 48066 30822 197433
11039 6939 12389 48066 35804
11039 6939 12389 48066 35804 35804
11039 6939 12389 48066 35804 44798
11039 6939 12389 48066 35804 44798 44798 44798 44798 44798 44798 44798
11039 6939 12389 48066 35804 8753
11039 6939 12389 48066 39529 39529
11039 6939 12389 48066 39529 39529 39529 39529 25437
11039 6939 12389 48066 39529 39529 39529 39529 43010
11039 6939 12389 48066 39529 39529 39529 39529 44255
11039 6939 12389 48066 39529 8753
11039 6939 12389 48066 39728 39728 39728
11039 6939 12389 48066 39728 39728 39728 197129
11039 6939 12389 48066 39728 39728 39728 49444
11039 6939 12389 48066 39728 39728 39728 50106
11039 6939 12389 48066 39728 39728 39728 62091
11039 6939 12389 48066 41709
11039 6939 12389 48066 41709 43972
11039 6939 12389 48066 41972
11039 6939 12389 48066 43765
11039 6939 12389 48066 48882
11039 6939 12389 48066 48882 20699
11039 6939 12389 48066 48882 29128
11039 6939 12389 48066 48882 34047 34047
11039 6939 12389 48066 48882 48882
11039 6939 12389 48066 48882 48882 47984
11039 6939 12389 48066 48882 48882 59531
11039 6939 12389 48066 48882 51511
11039 6939 12389 48066 48882 58271
11039 6939 12389 48066 58271
11039 6939 12389 48066 58271 204211
11039 6939 12389 48066 58271 206792
11039 6939 12389 48066 58271 58934
11039 6939 12389 48066 61240 29031
11039 6939 12389 48066 61240 29031 50015
11039 6939 12389 48066 61240 29031 57194
11039 6939 12389 48066 61240 47550
11039 6939 12389 48066 61240 61240 61240 61240 61240 49444
11039 6939 12389 48066 61240 61240 61240 61240 61240 61240 61240
11039 6939 12389 48104
11039 6939 12389 48148
11039 6939 12389 48148 58090
11039 6939 12389 48166
11039 6939 12389 48166 196936 196936 196936 196936
11039 6939 12389 48166 197460 197460
11039 6939 12389 48166 198539
11039 6939 12389 48166 198539 61121
11039 6939 12389 48166 198539 61121 199021
11039 6939 12389 48166 206653
11039 6939 12389 48166 24739
11039 6939 12389 48166 43805
11039 6939 12389 48166 44079
11039 6939 12389 48166 44096
11039 6939 12389 48166 44096 198039
11039 6939 12389 48166 47119 47119 47119 47119
11039 6939 12389 48166 47119 47119 47119 47119 47119
11039 6939 12389 48166 57424
11039 6939 12389 48166 57818 57818 57818 57818 57818 57818 57818
11039 6939 12389 48166 62205
11039 6939 12389 48226
11039 6939 12389 48226 48226 48226 48226 48226 48226
11039 6939 12389 48247
11039 6939 12389 48249 48249 48249 48249 48249 48249 59937
11039 6939 12389 48276
11039 6939 12389 48276 12773
11039 6939 12389 48276 12773 197571
11039 6939 12389 48276 12773 197643
11039 6939 12389 48276 12773 25141
11039 6939 12389 48276 12773 31113 31113
11039 6939 12389 48276 12773 44710
11039 6939 12389 48276 12773 44884
11039 6939 12389 48276 12773 47809 47809 47809 47809 47809
11039 6939 12389 48276 12773 47809 47809 47809 47809 47809 47809 47809 50780
11039 6939 12389 48276 12773 47809 47809 47809 47809 47809 50780
11039 6939 12389 48276 12773 59489
11039 6939 12389 48276 196851 196851
11039 6939 12389 48276 197433
11039 6939 12389 48276 197658
11039 6939 12389 48276 197923 197923 197923 197923 197923 197923
11039 6939 12389 48276 204108
11039 6939 12389 48276 21261
11039 6939 12389 48276 21261 29421
11039 6939 12389 48276 21261 51258 51258 51258
11039 6939 12389 48276 28926
11039 6939 12389 48276 28926 13107 13107 13107 13107 13107
11039 6939 12389 48276 28926 197015
11039 6939 12389 48276 28926 25299
11039 6939 12389 48276 28926 25299 25299 25299
11039 6939 12389 48276 28926 25299 49908
11039 6939 12389 48276 28926 39726 39726 39726
11039 6939 12389 48276 28926 39726 39726 39726 56818
11039 6939 12389 48276 28926 49757
11039 6939 12389 48276 28926 57005
11039 6939 12389 48276 28926 60839
11039 6939 12389 48276 34786
11039 6939 12389 48276 39558
11039 6939 12389 48276 41709
11039 6939 12389 48276 41709 35804 35804
11039 6939 12389 48276 44710
11039 6939 12389 48276 45025
11039 6939 12389 48276 45025 45025
11039 6939 12389 48276 45025 45025 42959
11039 6939 12389 48276 45025 45025 45025 45025
11039 6939 12389 48276 45025 45025 45025 45025 28926 28926 28926 28926 28926 49757
11039 6939 12389 48276 45025 45025 45025 45025 28926 49757
11039 6939 12389 48276 45025 47526
11039 6939 12389 48276 47694
11039 6939 12389 48276 47694 59392
11039 6939 12389 48276 49631
11039 6939 12389 48276 50204 50204 50204
11039 6939 12389 48276 52091
11039 6939 12389 48276 52091 39262
11039 6939 12389 48276 57460
11039 6939 12389 48276 62028 62028 62028 62028 62028 62028 62028 62028 62028 62028 62028
11039 6939 12389 48276 6886
11039 6939 12389 48276 6886 13106
11039 6939 12389 48276 6886 196629
11039 6939 12389 48276 6886 196767
11039 6939 12389 48276 6886 197287
11039 6939 12389 48276 6886 198640 198640 198640 198640 198640 198640 198640 198640 198640 198640 198640 198640 198640 198640 198640 198640
11039 6939 12389 48276 6886 20515
11039 6939 12389 48276 6886 20590
11039 6939 12389 48276 6886 20590 20590 20590
11039 6939 12389 48276 6886 20590 20590 20590 20590 20590
11039 6939 12389 48276 6886 20590 42485
11039 6939 12389 48276 6886 20590 42485 42485
11039 6939 12389 48276 6886 30954
11039 6939 12389 48276 6886 35748
11039 6939 12389 48276 6886 41081
11039 6939 12389 48276 6886 41081 41081
11039 6939 12389 48276 6886 41081 41081 41081
11039 6939 12389 48276 6886 44487
11039 6939 12389 48276 6886 51725
11039 6939 12389 48276 6886 52131
11039 6939 12389 48276 6886 5598
11039 6939 12389 48276 6886 57655
11039 6939 12389 48276 6886 57982
11039 6939 12389 48276 6886 57982 44137
11039 6939 12389 48276 6886 57982 58271
11039 6939 12389 48276 6886 61344
11039 6939 12389 48276 6886 62360
11039 6939 12389 48276 6886 6886
11039 6939 12389 48276 6886 8274
11039 6939 12389 48276 6886 9131
11039 6939 12389 48276 6886 9164
11039 6939 12389 48276 6886 9213
11039 6939 12389 48297
11039 6939 12389 48302
11039 6939 12389 48320
11039 6939 12389 48421
11039 6939 12389 48441
11039 6939 12389 48441 62287
11039 6939 12389 48462
11039 6939 12389 48479
11039 6939 12389 48479 197349
11039 6939 12389 48479 21051
11039 6939 12389 48479 31302
11039 6939 12389 48479 41757
11039 6939 12389 48479 49478
11039 6939 12389 48479 49478 204016
11039 6939 12389 48479 51238
11039 6939 12389 48498
11039 6939 12389 48524
11039 6939 12389 48524 48524 48524
11039 6939 12389 48548
11039 6939 12389 48642 197773
11039 6939 12389 48642 202983
11039 6939 12389 48642 30910
11039 6939 12389 48642 30910 199757
11039 6939 12389 48642 30910 201844
11039 6939 12389 48642 30910 51012
11039 6939 12389 48642 30910 51020
11039 6939 12389 48642 34322 34322 34322 34322 34322 34322 34322 34322
11039 6939 12389 48642 42498
11039 6939 12389 48642 48642
11039 6939 12389 48642 48642 48642
11039 6939 12389 48642 48642 48642 48642 48642 48642
11039 6939 12389 48642 48642 48642 48642 48642 48642 203519
11039 6939 12389 48642 60002
11039 6939 12389 48642 60245
11039 6939 12389 48642 60489
11039 6939 12389 48642 60489 60489 60489 60489
11039 6939 12389 48666
11039 6939 12389 48719
11039 6939 12389 48733
11039 6939 12389 48763
11039 6939 12389 48780
11039 6939 12389 48826
11039 6939 12389 48827 48827
11039 6939 12389 48848
11039 6939 12389 48877
11039 6939 12389 48938
11039 6939 12389 48950
11039 6939 12389 48950 59525 59525
11039 6939 12389 48975
11039 6939 12389 49002
11039 6939 12389 49063
11039 6939 12389 49063 12567
11039 6939 12389 49063 12820 12820
11039 6939 12389 49063 196695
11039 6939 12389 49063 196695 15672 203006
11039 6939 12389 49063 196695 198210
11039 6939 12389 49063 196695 199546 199546 199546 199546 199546 199546 199546 199546 199546
11039 6939 12389 49063 196695 200048
11039 6939 12389 49063 196695 201569 201569 201569 201569
11039 6939 12389 49063 196695 24925
11039 6939 12389 49063 196695 49017
11039 6939 12389 49063 196695 51884
11039 6939 12389 49063 196695 51884 51642
11039 6939 12389 49063 196695 60771 39303
11039 6939 12389 49063 196695 61411 61411 61411 61411 61411
11039 6939 12389 49063 196695 62268
11039 6939 12389 49063 198437
11039 6939 12389 49063 198762
11039 6939 12389 49063 198929
11039 6939 12389 49063 199194
11039 6939 12389 49063 199420
11039 6939 12389 49063 199420 34217
11039 6939 12389 49063 199420 41947
11039 6939 12389 49063 199420 47918
11039 6939 12389 49063 199420 57553
11039 6939 12389 49063 199444
11039 6939 12389 49063 200122
11039 6939 12389 49063 202963
11039 6939 12389 49063 203203
11039 6939 12389 49063 203444
11039 6939 12389 49063 203510
11039 6939 12389 49063 203714
11039 6939 12389 49063 203893
11039 6939 12389 49063 204198
11039 6939 12389 49063 204276
11039 6939 12389 49063 206138
11039 6939 12389 49063 21859
11039 6939 12389 49063 25397
11039 6939 12389 49063 29172
11039 6939 12389 49063 39711
11039 6939 12389 49063 42069
11039 6939 12389 49063 43287
11039 6939 12389 49063 43287 61293
11039 6939 12389 49063 43900
11039 6939 12389 49063 48197
11039 6939 12389 49063 48614
11039 6939 12389 49063 48614 57518
11039 6939 12389 49063 49207
11039 6939 12389 49063 50040 50040 50040
11039 6939 12389 49063 51218
11039 6939 12389 49063 51668
11039 6939 12389 49063 51698
11039 6939 12389 49063 56903
11039 6939 12389 49063 57645
11039 6939 12389 49063 57857
11039 6939 12389 49063 57906
11039 6939 12389 49063 58147
11039 6939 12389 49063 59406
11039 6939 12389 49063 61178
11039 6939 12389 49063 61378
11039 6939 12389 49063 61379
11039 6939 12389 49063 62070
11039 6939 12389 49063 6761
11039 6939 12389 49098
11039 6939 12389 49128 49128 49128 49128 49128
11039 6939 12389 49210
11039 6939 12389 49241
11039 6939 12389 49288 49288 49288 49288 49288 49288
11039 6939 12389 49291
11039 6939 12389 49331
11039 6939 12389 49347
11039 6939 12389 49377
11039 6939 12389 49377 49377 49377
11039 6939 12389 49426
11039 6939 12389 49483
11039 6939 12389 49521
11039 6939 12389 49533
11039 6939 12389 49547
11039 6939 12389 49575
11039 6939 12389 49578 49578 49578
11039 6939 12389 49675
11039 6939 12389 49684
11039 6939 12389 49712
11039 6939 12389 49714
11039 6939 12389 49724
11039 6939 12389 49724 49724 49724
11039 6939 12389 49759
11039 6939 12389 49813
11039 6939 12389 49848
11039 6939 12389 49848 49848
11039 6939 12389 49848 49848 57416
11039 6939 12389 49886
11039 6939 12389 49892
11039 6939 12389 49913
11039 6939 12389 49966
11039 6939 12389 50001 50001 50001 50001
11039 6939 12389 50071
11039 6939 12389 50159
11039 6939 12389 50169 50169
11039 6939 12389 50174
11039 6939 12389 50174 50174 50174 50174 50174 50174
11039 6939 12389 50282
11039 6939 12389 50342
11039 6939 12389 50353 50353 50353 50353 50353 50353 50353 50353 50353 50353 50353
11039 6939 12389 50358
11039 6939 12389 50400
11039 6939 12389 50416 49347
11039 6939 12389 50449
11039 6939 12389 50452
11039 6939 12389 50565
11039 6939 12389 50571
11039 6939 12389 50586
11039 6939 12389 50640
11039 6939 12389 50663
11039 6939 12389 50674
11039 6939 12389 50676
11039 6939 12389 50676 50676 50676
11039 6939 12389 50677
11039 6939 12389 50677 35257
11039 6939 12389 50691
11039 6939 12389 50725
11039 6939 12389 50761
11039 6939 12389 50804
11039 6939 12389 50850
11039 6939 12389 50885 50885 50885 50885
11039 6939 12389 50896
11039 6939 12389 50916
11039 6939 12389 50918
11039 6939 12389 50951
11039 6939 12389 51004
11039 6939 12389 51009
11039 6939 12389 51011 51011
11039 6939 12389 51011 51011 200722
11039 6939 12389 51011 51011 29124 62410 56690
11039 6939 12389 51011 51011 56690
11039 6939 12389 51011 51011 56690 200734
11039 6939 12389 51028
11039 6939 12389 51028 42608
11039 6939 12389 51028 43908
11039 6939 12389 51028 44584
11039 6939 12389 51028 47654
11039 6939 12389 51028 50158
11039 6939 12389 51028 50158 201296
11039 6939 12389 51028 50916
11039 6939 12389 51028 52015 52015
11039 6939 12389 51028 52015 52015 52015
11039 6939 12389 51028 56384
11039 6939 12389 51028 56384 43908
11039 6939 12389 51028 57149
11039 6939 12389 51028 59726
11039 6939 12389 51028 60873
11039 6939 12389 51028 8888
11039 6939 12389 51051 51051 51051 51051 51051 51051 51051 51051 51051 51051 51051
11039 6939 12389 51136
11039 6939 12389 51165
11039 6939 12389 51213
11039 6939 12389 51334 51334 51334
11039 6939 12389 51341
11039 6939 12389 51369
11039 6939 12389 51396
11039 6939 12389 51418
11039 6939 12389 51495
11039 6939 12389 51495 20661
11039 6939 12389 51495 59974
11039 6939 12389 51515
11039 6939 12389 51515 51515 51515 51515
11039 6939 12389 51536
11039 6939 12389 51583
11039 6939 12389 51583 51583
11039 6939 12389 51598
11039 6939 12389 51623
11039 6939 12389 51635 51635 51635
11039 6939 12389 51641
11039 6939 12389 51655 51655
11039 6939 12389 51655 51655 51655
11039 6939 12389 51659
11039 6939 12389 51665
11039 6939 12389 51665 206054
11039 6939 12389 51665 206054 206054
11039 6939 12389 51665 44900
11039 6939 12389 51665 56666
11039 6939 12389 51665 57504
11039 6939 12389 51674 51674 51674 51674
11039 6939 12389 51748
11039 6939 12389 51764
11039 6939 12389 51764 51764
11039 6939 12389 51781
11039 6939 12389 51811
11039 6939 12389 51882 51882 51882 51882
11039 6939 12389 51907
11039 6939 12389 51907 51907 51907
11039 6939 12389 51957
11039 6939 12389 51957 44491
11039 6939 12389 51957 44539
11039 6939 12389 51957 51112
11039 6939 12389 51957 60465
11039 6939 12389 51998
11039 6939 12389 52008
11039 6939 12389 52042
11039 6939 12389 52047
11039 6939 12389 52090 52090 52090 52090 52090 52090 52090 52090 52090 52090
11039 6939 12389 52141
11039 6939 12389 52156
11039 6939 12389 52217 52217
11039 6939 12389 52222
11039 6939 12389 5387
11039 6939 12389 5537 35569
11039 6939 12389 5537 39494
11039 6939 12389 5537 48287
11039 6939 12389 5537 48287 25535
11039 6939 12389 5537 5537 5537 5537
11039 6939 12389 5537 5537 5537 5537 41126
11039 6939 12389 5537 5537 5537 5537 48287 199472
11039 6939 12389 5537 5537 5537 5537 48287 25535
11039 6939 12389 5537 5537 5537 5537 48287 60216
11039 6939 12389 5545
11039 6939 12389 5553
11039 6939 12389 5563 12341
11039 6939 12389 5563 196675 35815
11039 6939 12389 5563 196675 35815 21275
11039 6939 12389 5563 197007 197007 197007 197007
11039 6939 12389 5563 197665
11039 6939 12389 5563 34561
11039 6939 12389 5563 38972
11039 6939 12389 5563 39073
11039 6939 12389 5563 39406
11039 6939 12389 5563 39741
11039 6939 12389 5563 39741 206873
11039 6939 12389 5563 41082 41082
11039 6939 12389 5563 41928
11039 6939 12389 5563 42843
11039 6939 12389 5563 42862 42862 42862
11039 6939 12389 5563 43403
11039 6939 12389 5563 44192 44192
11039 6939 12389 5563 47569
11039 6939 12389 5563 47569 34352
11039 6939 12389 5563 47740
11039 6939 12389 5563 48033
11039 6939 12389 5563 48429
11039 6939 12389 5563 48429 48429 48429
11039 6939 12389 5563 49208 49208
11039 6939 12389 5563 49505 49505 49505 49505 49505 49505 49505 49505 49505 49505 49505 49505
11039 6939 12389 5563 49568
11039 6939 12389 5563 50164
11039 6939 12389 5563 5563
11039 6939 12389 5563 5563 196675 5563
11039 6939 12389 5563 5563 200082
11039 6939 12389 5563 5563 207093
11039 6939 12389 5563 5563 39267 39267 39267 39267 39267
11039 6939 12389 5563 5563 39406
11039 6939 12389 5563 56947 56947
11039 6939 12389 5563 59559
11039 6939 12389 5563 59559 59559 59559
11039 6939 12389 5563 60005
11039 6939 12389 5563 6699
11039 6939 12389 5563 6699 8775
11039 6939 12389 5563 9041
11039 6939 12389 5570
11039 6939 12389 5573
11039 6939 12389 56341 56341
11039 6939 12389 56341 56341 56341
11039 6939 12389 56342
11039 6939 12389 56358 56358 56358 56358 56358 56358
11039 6939 12389 56384
11039 6939 12389 56437
11039 6939 12389 56528
11039 6939 12389 56541
11039 6939 12389 56541 56541 56541 56541 56541 56541 56541
11039 6939 12389 56542
11039 6939 12389 56542 56542 56542
11039 6939 12389 56626
11039 6939 12389 56669
11039 6939 12389 56674
11039 6939 12389 56689
11039 6939 12389 56689 201797
11039 6939 12389 56689 61383
11039 6939 12389 56699
11039 6939 12389 56760
11039 6939 12389 56776
11039 6939 12389 56776 56776 56776 56776
11039 6939 12389 56777
11039 6939 12389 56798
11039 6939 12389 56807
11039 6939 12389 56820 56820 56820 56820 56820 56820 56820
11039 6939 12389 56854 56854 56854 56854 56854 56854 56854
11039 6939 12389 56864
11039 6939 12389 56874
11039 6939 12389 56879
11039 6939 12389 56881
11039 6939 12389 56977
11039 6939 12389 56982 56982 56982 56982 56982 56982 56982 56982 56982
11039 6939 12389 56991
11039 6939 12389 56999
11039 6939 12389 57003 57003 57003
11039 6939 12389 57006
11039 6939 12389 57031
11039 6939 12389 57038
11039 6939 12389 57073
11039 6939 12389 57227
11039 6939 12389 57227 57396
11039 6939 12389 57250
11039 6939 12389 57302
11039 6939 12389 57470
11039 6939 12389 57471
11039 6939 12389 57494
11039 6939 12389 57494 43072
11039 6939 12389 57494 57494 57494
11039 6939 12389 57494 57494 57494 57494
11039 6939 12389 57503
11039 6939 12389 57526 57526 57526 57526 57526 57526 57526
11039 6939 12389 57571 57571 57571
11039 6939 12389 57573
11039 6939 12389 57580 57580
11039 6939 12389 57583
11039 6939 12389 57614
11039 6939 12389 57637 57637 57637 57637 57637 57637
11039 6939 12389 57680
11039 6939 12389 57708 57708 57708 57708 57708 57708 57708 57708
11039 6939 12389 57724 203714
11039 6939 12389 57724 29182
11039 6939 12389 57724 29182 49227 49227 49227 49227 49227 49227 49227
11039 6939 12389 57724 29182 52000
11039 6939 12389 57724 43045
11039 6939 12389 57724 43045 15581 15581
11039 6939 12389 57724 43045 58235
11039 6939 12389 57724 56994
11039 6939 12389 57754
11039 6939 12389 57781
11039 6939 12389 57796
11039 6939 12389 57808
11039 6939 12389 57808 57808 57808 57808
11039 6939 12389 57835
11039 6939 12389 57882
11039 6939 12389 57882 50257
11039 6939 12389 57918
11039 6939 12389 57918 60921
11039 6939 12389 57930
11039 6939 12389 58026
11039 6939 12389 58027
11039 6939 12389 58067
11039 6939 12389 58067 197401
11039 6939 12389 58067 56702
11039 6939 12389 58067 56702 204277
11039 6939 12389 58067 57380
11039 6939 12389 58067 57827
11039 6939 12389 58067 58060
11039 6939 12389 58197
11039 6939 12389 58228
11039 6939 12389 58304
11039 6939 12389 58310 58310 58310 58310
11039 6939 12389 59440
11039 6939 12389 59515
11039 6939 12389 59515 59515 59515 59515
11039 6939 12389 59561
11039 6939 12389 59600
11039 6939 12389 59600 62287
11039 6939 12389 59666
11039 6939 12389 59672
11039 6939 12389 59687
11039 6939 12389 59718 59718 59718 59718
11039 6939 12389 59837
11039 6939 12389 59881 59881
11039 6939 12389 59928
11039 6939 12389 59957
11039 6939 12389 60075
11039 6939 12389 60098
11039 6939 12389 60135
11039 6939 12389 60172
11039 6939 12389 60280 60280
11039 6939 12389 60280 60330
11039 6939 12389 60280 60330 12406
11039 6939 12389 60280 60330 12406 12406
11039 6939 12389 60280 60330 12406 12406 56497
11039 6939 12389 60280 60330 12406 24659
11039 6939 12389 60280 60330 12406 24827
11039 6939 12389 60280 60330 12406 28737
11039 6939 12389 60280 60330 12406 31345
11039 6939 12389 60280 60330 12406 33973
11039 6939 12389 60280 60330 12406 34421
11039 6939 12389 60280 60330 12406 41245
11039 6939 12389 60280 60330 12406 42772
11039 6939 12389 60280 60330 12406 42772 39426
11039 6939 12389 60280 60330 12406 42772 58076
11039 6939 12389 60280 60330 12406 42772 61277
11039 6939 12389 60280 60330 12406 44087
11039 6939 12389 60280 60330 12406 48352
11039 6939 12389 60280 60330 12406 49711
11039 6939 12389 60280 60330 12406 50155
11039 6939 12389 60280 60330 12406 50334
11039 6939 12389 60280 60330 12406 50345
11039 6939 12389 60280 60330 12406 50438
11039 6939 12389 60280 60330 12406 50492
11039 6939 12389 60280 60330 12406 50528
11039 6939 12389 60280 60330 12406 50685
11039 6939 12389 60280 60330 12406 50929
11039 6939 12389 60280 60330 12406 51584
11039 6939 12389 60280 60330 12406 56497
11039 6939 12389 60280 60330 12406 56742
11039 6939 12389 60280 60330 12406 56920
11039 6939 12389 60280 60330 12406 57331
11039 6939 12389 60280 60330 12406 60769
11039 6939 12389 60280 60330 12406 60857
11039 6939 12389 60280 60330 12406 61235
11039 6939 12389 60280 60330 12406 62165
11039 6939 12389 60280 60330 202090
11039 6939 12389 60280 60330 203135
11039 6939 12389 60280 60330 21236
11039 6939 12389 60280 60330 21305
11039 6939 12389 60280 60330 25106
11039 6939 12389 60280 60330 25106 199102 199102
11039 6939 12389 60280 60330 25106 206428
11039 6939 12389 60280 60330 25106 62170
11039 6939 12389 60280 60330 28849
11039 6939 12389 60280 60330 28849 49806
11039 6939 12389 60280 60330 35587
11039 6939 12389 60280 60330 35668 35668 35668 35668 35668
11039 6939 12389 60280 60330 44031
11039 6939 12389 60280 60330 44272
11039 6939 12389 60280 60330 49091
11039 6939 12389 60280 60330 50176
11039 6939 12389 60280 60330 50294
11039 6939 12389 60280 60330 50590
11039 6939 12389 60280 60330 50593
11039 6939 12389 60280 60330 50685
11039 6939 12389 60280 60330 56498
11039 6939 12389 60280 60330 56740
11039 6939 12389 60280 60330 56740 201512
11039 6939 12389 60280 60330 56740 60337
11039 6939 12389 60280 60330 57184
11039 6939 12389 60280 60330 59860
11039 6939 12389 60280 60330 59861
11039 6939 12389 60280 60330 60330 12406 50528
11039 6939 12389 60280 60330 60330 60330 44397
11039 6939 12389 60280 60330 62351
11039 6939 12389 60348
11039 6939 12389 60360
11039 6939 12389 60459
11039 6939 12389 60513
11039 6939 12389 60599
11039 6939 12389 60599 60599
11039 6939 12389 60612
11039 6939 12389 60651
11039 6939 12389 60651 62150
11039 6939 12389 60716
11039 6939 12389 60753
11039 6939 12389 60771
11039 6939 12389 60771 39303
11039 6939 12389 60771 49810
11039 6939 12389 60835 60835
11039 6939 12389 60864 60864 60864 60864
11039 6939 12389 60879
11039 6939 12389 60879 57245 57245 57245
11039 6939 12389 60980
11039 6939 12389 61041
11039 6939 12389 61131 61131
11039 6939 12389 61133
11039 6939 12389 61166
11039 6939 12389 61170
11039 6939 12389 61170 59707
11039 6939 12389 61193
11039 6939 12389 61228
11039 6939 12389 61264
11039 6939 12389 61276
11039 6939 12389 61372 61372 61372
11039 6939 12389 61431
11039 6939 12389 61431 61431 61431
11039 6939 12389 61979
11039 6939 12389 61985
11039 6939 12389 62008
11039 6939 12389 62008 62008 62008 62008 62008
11039 6939 12389 62056
11039 6939 12389 62067
11039 6939 12389 62067 28840
11039 6939 12389 62067 28840 34887
11039 6939 12389 62067 28840 48676
11039 6939 12389 62122
11039 6939 12389 62233
11039 6939 12389 62358
11039 6939 12389 64423
11039 6939 12389 64423 64423
11039 6939 12389 64450
11039 6939 12389 64461
11039 6939 12389 6694
11039 6939 12389 6789
11039 6939 12389 6789 197152
11039 6939 12389 6789 197159
11039 6939 12389 6789 197175
11039 6939 12389 6789 197628
11039 6939 12389 6789 198338
11039 6939 12389 6789 203451
11039 6939 12389 6789 204029
11039 6939 12389 6789 204161
11039 6939 12389 6789 206843
11039 6939 12389 6789 42074
11039 6939 12389 6789 43936
11039 6939 12389 6789 47801
11039 6939 12389 6789 48317
11039 6939 12389 6789 48330
11039 6939 12389 6789 48330 48330
11039 6939 12389 6789 51211
11039 6939 12389 6789 51518
11039 6939 12389 6789 51522
11039 6939 12389 6789 52052
11039 6939 12389 6789 56352
11039 6939 12389 6789 57093
11039 6939 12389 6789 57847
11039 6939 12389 6789 57903
11039 6939 12389 6789 61421
11039 6939 12389 6789 62246
11039 6939 12389 6828
11039 6939 12389 6863
11039 6939 12389 6863 200952
11039 6939 12389 6863 203269
11039 6939 12389 6863 21418
11039 6939 12389 6863 34381 34381 34381 34381 34381
11039 6939 12389 6863 57561
11039 6939 12389 72
11039 6939 12389 72 72 72
11039 6939 12389 8291
11039 6939 12389 8291 42121
11039 6939 12389 8342
11039 6939 12389 8342 16083
11039 6939 12389 8342 16083 197808
11039 6939 12389 8342 16083 198817
11039 6939 12389 8342 16083 200044
11039 6939 12389 8342 16083 200113
11039 6939 12389 8342 16083 202062
11039 6939 12389 8342 16083 206301
11039 6939 12389 8342 16083 25530
11039 6939 12389 8342 16083 35083
11039 6939 12389 8342 16083 41783
11039 6939 12389 8342 16083 49452
11039 6939 12389 8342 16083 50314
11039 6939 12389 8342 16083 51309
11039 6939 12389 8342 16083 52016
11039 6939 12389 8342 16083 57050
11039 6939 12389 8342 16083 57645
11039 6939 12389 8342 16083 57671
11039 6939 12389 8342 201052
11039 6939 12389 8342 206668
11039 6939 12389 8342 39182
11039 6939 12389 8342 44532
11039 6939 12389 8342 45027
11039 6939 12389 8342 47761
11039 6939 12389 8342 48349
11039 6939 12389 8342 48488
11039 6939 12389 8342 52062
11039 6939 12389 8342 56351 56351 56351 56351 56351 56351 56351
11039 6939 12389 8342 56528
11039 6939 12389 8342 56601
11039 6939 12389 8342 58084
11039 6939 12389 8342 58097
11039 6939 12389 8342 60544
11039 6939 12389 8369
11039 6939 12389 8369 198856
11039 6939 12389 8369 199153
11039 6939 12389 8369 200456
11039 6939 12389 8369 202800
11039 6939 12389 8369 34291
11039 6939 12389 8369 34503
11039 6939 12389 8369 42268
11039 6939 12389 8369 47842
11039 6939 12389 8369 48203
11039 6939 12389 8369 51690
11039 6939 12389 8369 51690 51690 51690
11039 6939 12389 8369 8369
11039 6939 12389 8382
11039 6939 12389 8427
11039 6939 12389 8439
11039 6939 12389 8439 201211
11039 6939 12389 8439 201211 200463
11039 6939 12389 8439 201211 61267
11039 6939 12389 8439 203337
11039 6939 12389 8439 61228
11039 6939 12389 8443
11039 6939 12389 8443 198960
11039 6939 12389 8443 198973
11039 6939 12389 8443 198974
11039 6939 12389 8443 199261 199261
11039 6939 12389 8443 199992
11039 6939 12389 8443 199992 199992 199992 199992
11039 6939 12389 8443 29425
11039 6939 12389 8443 48566
11039 6939 12389 8443 49166
11039 6939 12389 8443 56720
11039 6939 12389 8470
11039 6939 12389 8470 15984
11039 6939 12389 8470 198348
11039 6939 12389 8470 198390
11039 6939 12389 8470 200028
11039 6939 12389 8470 200065
11039 6939 12389 8470 200107
11039 6939 12389 8470 201430 201430 201430
11039 6939 12389 8470 201498
11039 6939 12389 8470 204159
11039 6939 12389 8470 206323
11039 6939 12389 8470 207025
11039 6939 12389 8470 207135
11039 6939 12389 8470 21266
11039 6939 12389 8470 29638
11039 6939 12389 8470 31620
11039 6939 12389 8470 34192
11039 6939 12389 8470 39688
11039 6939 12389 8470 41617
11039 6939 12389 8470 41983
11039 6939 12389 8470 47456
11039 6939 12389 8470 47456 60464 60464 60464 60464 60464
11039 6939 12389 8470 48383
11039 6939 12389 8470 56480
11039 6939 12389 8470 56879
11039 6939 12389 8470 57078
11039 6939 12389 8470 57828
11039 6939 12389 8470 58316
11039 6939 12389 8470 59688
11039 6939 12389 8470 60102 60102 60102 60102 60102 60102 60102 60102 60102
11039 6939 12389 8470 60343
11039 6939 12389 8470 60511 60511 60511 60511
11039 6939 12389 8470 61021 61021 61021
11039 6939 12389 8470 62029
11039 6939 12389 8484
11039 6939 12389 8568
11039 6939 12389 8594
11039 6939 12389 8615
11039 6939 12389 8615 15682
11039 6939 12389 8615 197018
11039 6939 12389 8615 197150
11039 6939 12389 8615 200515
11039 6939 12389 8615 201677
11039 6939 12389 8615 201794
11039 6939 12389 8615 203891 203891 203891 203891
11039 6939 12389 8615 21231
11039 6939 12389 8615 21231 21231
11039 6939 12389 8615 21231 21231 21231
11039 6939 12389 8615 21231 21231 21231 21231
11039 6939 12389 8615 33899 33899 33899 33899
11039 6939 12389 8615 34851
11039 6939 12389 8615 35768
11039 6939 12389 8615 35768 42753
11039 6939 12389 8615 35768 42753 200084
11039 6939 12389 8615 35768 42753 52168
11039 6939 12389 8615 35768 44836
11039 6939 12389 8615 35768 44836 44836 44836 44836 44836
11039 6939 12389 8615 41443
11039 6939 12389 8615 43095
11039 6939 12389 8615 44322
11039 6939 12389 8615 44362
11039 6939 12389 8615 44816 44816
11039 6939 12389 8615 47260
11039 6939 12389 8615 47925
11039 6939 12389 8615 48379
11039 6939 12389 8615 50435
11039 6939 12389 8615 51199
11039 6939 12389 8615 51860
11039 6939 12389 8615 52096
11039 6939 12389 8615 52184
11039 6939 12389 8615 57923
11039 6939 12389 8615 58072
11039 6939 12389 8615 58190
11039 6939 12389 8615 59412
11039 6939 12389 8615 59446
11039 6939 12389 8615 62286
11039 6939 12389 8615 62286 12921
11039 6939 12389 8629
11039 6939 12389 8641
11039 6939 12389 8641 16231
11039 6939 12389 8641 196914
11039 6939 12389 8641 196914 49679
11039 6939 12389 8641 196914 52022
11039 6939 12389 8641 197140 35374
11039 6939 12389 8641 197453
11039 6939 12389 8641 197453 201275
11039 6939 12389 8641 197453 28752
11039 6939 12389 8641 197453 31626
11039 6939 12389 8641 197453 51472
11039 6939 12389 8641 197553
11039 6939 12389 8641 198069
11039 6939 12389 8641 198261
11039 6939 12389 8641 198602
11039 6939 12389 8641 198602 198602 198602 198602
11039 6939 12389 8641 198654
11039 6939 12389 8641 198976
11039 6939 12389 8641 199231 199231 199231
11039 6939 12389 8641 199315
11039 6939 12389 8641 199361
11039 6939 12389 8641 199361 202804
11039 6939 12389 8641 200778
11039 6939 12389 8641 200955
11039 6939 12389 8641 201298 44560
11039 6939 12389 8641 201576
11039 6939 12389 8641 206850
11039 6939 12389 8641 21446 21446
11039 6939 12389 8641 21446 21446 201555
11039 6939 12389 8641 25379
11039 6939 12389 8641 25530
11039 6939 12389 8641 25561 25561 25561
11039 6939 12389 8641 28809
11039 6939 12389 8641 28809 28809
11039 6939 12389 8641 28809 28809 201486
11039 6939 12389 8641 31191
11039 6939 12389 8641 31336
11039 6939 12389 8641 34035
11039 6939 12389 8641 34052
11039 6939 12389 8641 34052 34052
11039 6939 12389 8641 34277
11039 6939 12389 8641 34829
11039 6939 12389 8641 35755
11039 6939 12389 8641 35780
11039 6939 12389 8641 42413 42413
11039 6939 12389 8641 42511
11039 6939 12389 8641 42892
11039 6939 12389 8641 42892 199214
11039 6939 12389 8641 44046
11039 6939 12389 8641 44699
11039 6939 12389 8641 44715
11039 6939 12389 8641 47183
11039 6939 12389 8641 47335
11039 6939 12389 8641 47335 49668
11039 6939 12389 8641 47682 47682
11039 6939 12389 8641 48257 48257 48257 48257 48257 48257
11039 6939 12389 8641 49698
11039 6939 12389 8641 50241
11039 6939 12389 8641 50241 20793
11039 6939 12389 8641 50241 41853
11039 6939 12389 8641 50276
11039 6939 12389 8641 50619
11039 6939 12389 8641 50666 50666
11039 6939 12389 8641 50752
11039 6939 12389 8641 50946
11039 6939 12389 8641 51613
11039 6939 12389 8641 52016
11039 6939 12389 8641 56380
11039 6939 12389 8641 56574 56574
11039 6939 12389 8641 56888
11039 6939 12389 8641 57363
11039 6939 12389 8641 59459
11039 6939 12389 8641 59575
11039 6939 12389 8641 60542
11039 6939 12389 8641 60628
11039 6939 12389 8641 61068
11039 6939 12389 8641 61290
11039 6939 12389 8706 8706 8706 8706 8706 8706 8706 8706
11039 6939 12389 8711
11039 6939 12389 8749
11039 6939 12389 8749 34709
11039 6939 12389 8749 34709 44913
11039 6939 12389 8749 42740
11039 6939 12389 8749 57898
11039 6939 12389 8749 6844
11039 6939 12389 8774
11039 6939 12389 8774 41975
11039 6939 12389 8774 49315
11039 6939 12389 8774 49315 12418
11039 6939 12389 8828
11039 6939 12389 8828 57339
11039 6939 12389 8848
11039 6939 12389 8850
11039 6939 12389 8888
11039 6939 12389 8904
11039 6939 12389 8904 8904 8904 8904 8904
11039 6939 12389 8909
11039 6939 12389 8920
11039 6939 12389 8920 50639
11039 6939 12389 8920 8342
11039 6939 12389 8997
11039 6939 12389 8997 12380
11039 6939 12389 8997 12380 198677
11039 6939 12389 8997 16301
11039 6939 12389 8997 201775
11039 6939 12389 8997 207258 207258
11039 6939 12389 8997 24783
11039 6939 12389 8997 24789
11039 6939 12389 8997 24873
11039 6939 12389 8997 28860
11039 6939 12389 8997 30749
11039 6939 12389 8997 31353
11039 6939 12389 8997 3191
11039 6939 12389 8997 44174
11039 6939 12389 8997 48225 48225 48225 48225
11039 6939 12389 8997 48890
11039 6939 12389 8997 51592
11039 6939 12389 8997 51891
11039 6939 12389 8997 8566 8566 8566 8566
11039 6939 12389 8997 8712 8712
11039 6939 12389 9058
11039 6939 12389 9113
11039 6939 12389 9113 49231
11039 6939 12389 9113 49231 203699
11039 6939 12389 9198
11039 6939 12389 9198 15549
11039 6939 12389 9198 198200
11039 6939 12389 9198 198787
11039 6939 12389 9198 200532
11039 6939 12389 9198 200590
11039 6939 12389 9198 200590 48096
11039 6939 12389 9198 203087
11039 6939 12389 9198 203481
11039 6939 12389 9198 20578
11039 6939 12389 9198 206528
11039 6939 12389 9198 20661
11039 6939 12389 9198 206768
11039 6939 12389 9198 21282 21282 21282 21282 21282 21282
11039 6939 12389 9198 21282 51833
11039 6939 12389 9198 22764 22764
11039 6939 12389 9198 28910
11039 6939 12389 9198 28910 12365
11039 6939 12389 9198 28910 28910 29385
11039 6939 12389 9198 28910 28910 31203
11039 6939 12389 9198 28910 28910 31203 50025
11039 6939 12389 9198 28910 28910 31203 50729
11039 6939 12389 9198 28910 28910 31203 57764
11039 6939 12389 9198 28910 28910 39032
11039 6939 12389 9198 28910 28910 39032 201772
11039 6939 12389 9198 28910 28910 39032 34718
11039 6939 12389 9198 28910 28910 39032 34718 197917
11039 6939 12389 9198 28910 28910 39032 34718 31492
11039 6939 12389 9198 28910 28910 39032 34718 42017
11039 6939 12389 9198 28910 28910 39032 34718 43060
11039 6939 12389 9198 28910 28910 39032 34718 43533
11039 6939 12389 9198 28910 28910 39032 34718 47141
11039 6939 12389 9198 28910 28910 39032 34718 47141 49171
11039 6939 12389 9198 28910 28910 39032 34718 47864
11039 6939 12389 9198 28910 28910 39032 34718 49146
11039 6939 12389 9198 28910 28910 39032 34718 49529
11039 6939 12389 9198 28910 28910 39032 34718 57764
11039 6939 12389 9198 28910 28910 39032 34718 58254
11039 6939 12389 9198 28910 28910 47452
11039 6939 12389 9198 28910 28910 49273
11039 6939 12389 9198 28910 34250
11039 6939 12389 9198 28910 34250 15588
11039 6939 12389 9198 28910 34250 197486
11039 6939 12389 9198 28910 34250 201767
11039 6939 12389 9198 28910 34250 21001
11039 6939 12389 9198 28910 34250 39231
11039 6939 12389 9198 28910 34250 42017
11039 6939 12389 9198 28910 34250 47752
11039 6939 12389 9198 28910 34250 48979
11039 6939 12389 9198 28910 34250 49442
11039 6939 12389 9198 28910 34250 50025
11039 6939 12389 9198 28910 34250 50025 50025
11039 6939 12389 9198 28910 34250 57016
11039 6939 12389 9198 28910 34250 59668
11039 6939 12389 9198 28910 34250 8193
11039 6939 12389 9198 28910 34250 8193 202660
11039 6939 12389 9198 28910 41202
11039 6939 12389 9198 28910 64466
11039 6939 12389 9198 29555
11039 6939 12389 9198 33878
11039 6939 12389 9198 34879
11039 6939 12389 9198 35673
11039 6939 12389 9198 35673 35673 35673 35673
11039 6939 12389 9198 39433 39433
11039 6939 12389 9198 41413
11039 6939 12389 9198 41419
11039 6939 12389 9198 43601
11039 6939 12389 9198 43934
11039 6939 12389 9198 43994
11039 6939 12389 9198 43994 197686
11039 6939 12389 9198 43994 197686 44653
11039 6939 12389 9198 43994 197686 51162
11039 6939 12389 9198 43994 50386
11039 6939 12389 9198 43999
11039 6939 12389 9198 48007
11039 6939 12389 9198 48502
11039 6939 12389 9198 48503
11039 6939 12389 9198 50386
11039 6939 12389 9198 50482
11039 6939 12389 9198 51236
11039 6939 12389 9198 51340
11039 6939 12389 9198 56698
11039 6939 12389 9198 57466 57466 57466 57466
11039 6939 12389 9198 60186
11039 6939 12389 9198 60708
11039 6939 12389 9198 61010
11039 6939 12389 9198 61010 12764
11039 6939 12389 9198 61010 25035
11039 6939 12389 9198 61010 41750
11039 6939 12389 9198 61010 41750 60188
11039 6939 12389 9198 61010 44027
11039 6939 12389 9198 61010 47237
11039 6939 12389 9198 61010 59527
11039 6939 12389 9198 61010 8511
11039 6939 12389 9198 61010 8511 41271
11039 6939 12389 9198 62111
11039 6939 12389 9198 8430
11039 6939 12389 9198 9198 9198 9198 29555
11666 20485 29049 34797 12389 31133 35805 200488
11666 20485 34676 43559 43209 12389 31133 44963
11666 3257 12389 13227 1 13227
11666 3257 12389 201776 35816
11666 3257 12389 201776 35816 44200
11666 3257 12389 201776 35816 50288
11666 3257 12389 201776 35816 59808
11666 3257 12389 201776 42896
11666 3257 12389 29226 57573
11666 3257 12389 49136
11666 3257 2914 12389 12730
11666 3257 2914 12389 13118 13118
11666 3257 2914 12389 15468
11666 3257 6453 12389 16300 43097 199251
11666 6939 12389
11666 6939 12389 12332
11666 6939 12389 12332 12999
11666 6939 12389 12332 196789
11666 6939 12389 12332 3168 3168 3168
11666 6939 12389 12332 38969
11666 6939 12389 12332 48073
11666 6939 12389 12332 48442
11666 6939 12389 12332 51293
11666 6939 12389 12332 56845
11666 6939 12389 12389 12389 12389 12389 12389 33894
11666 6939 12389 12389 12389 12389 12389 12389 34757 34757 34757 34757 34757 34757
11666 6939 12389 12389 12389 12389 12389 12389 39293 8416
11666 6939 12389 12389 12389 12389 12389 12389 39293 8416 42847
11666 6939 12389 12389 12389 12389 12389 12389 39293 8416 43273
11666 6939 12389 12389 12389 12389 12389 12389 39293 8416 44810
11666 6939 12389 12389 12389 12389 12389 12389 39293 8416 51639
11666 6939 12389 12389 12389 12389 12389 12389 40995 40995 40995 40995 40995 40995
11666 6939 12389 12389 12389 12389 12389 12389 41794 41794 41794 41794 41794
11666 6939 12389 12389 12389 12389 12389 12389 60280 60330 31143
11666 6939 12389 12389 12389 12389 196709 43733
11666 6939 12389 12389 12389 12389 196709 43733 33852
11666 6939 12389 12389 12389 12389 196709 43733 33852 50496
11666 6939 12389 12389 12389 12389 196709 43733 39863
11666 6939 12389 12389 12389 12389 196709 43733 43733 43733 43733 43733
11666 6939 12389 12389 12389 12389 196709 43733 43733 43733 43733 43733 47975
11666 6939 12389 12389 12389 12389 196709 43733 43733 43733 43733 43733 47975 51693
11666 6939 12389 12389 12389 12389 196709 49800
11666 6939 12389 12389 12389 12389 196709 51090
11666 6939 12389 12389 12389 12389 196709 51090 51354
11666 6939 12389 12389 12389 12389 196709 57491
11666 6939 12389 12389 12389 12389 196709 8226
11666 6939 12389 12389 12389 12389 196709 8226 199673
11666 6939 12389 12389 12389 12389 196709 8226 42109
11666 6939 12389 12389 12389 12389 196709 8226 51090
11666 6939 12389 12389 12389 12389 196709 8226 8226 8226 8226 200896
11666 6939 12389 12389 12389 12389 33871 33871
11666 6939 12389 12389 12389 12389 33871 33871 21496
11666 6939 12389 12389 12389 12389 33871 33871 44206
11666 6939 12389 12389 12389 12389 42394 42394
11666 6939 12389 12389 12389 12389 43399
11666 6939 12389 12389 12389 12389 47378 47378 47378 47378
11666 6939 12389 12389 12389 12389 51156
11666 6939 12389 12389 12389 48475
11666 6939 12389 12418
11666 6939 12389 12494
11666 6939 12389 12669
11666 6939 12389 12683
11666 6939 12389 12683 202802
11666 6939 12389 12683 44412
11666 6939 12389 12683 50250
11666 6939 12389 12683 57064
11666 6939 12389 12683 61263
11666 6939 12389 12685
11666 6939 12389 12705
11666 6939 12389 12714
11666 6939 12389 12730
11666 6939 12389 12730 200803
11666 6939 12389 12730 9185
11666 6939 12389 12772
11666 6939 12389 12772 12772
11666 6939 12389 12772 12772 12772
11666 6939 12389 12772 12772 12772 12772
11666 6939 12389 12772 12772 12772 12772 12772
11666 6939 12389 12772 12772 62287
11666 6939 12389 12772 62287
11666 6939 12389 12846
11666 6939 12389 12883
11666 6939 12389 12883 12438
11666 6939 12389 12883 12593
11666 6939 12389 12883 12593 196864
11666 6939 12389 12883 12593 197371
11666 6939 12389 12883 12593 197373
11666 6939 12389 12883 12593 198033
11666 6939 12389 12883 12593 198108
11666 6939 12389 12883 12593 198132 198132
11666 6939 12389 12883 12593 198359
11666 6939 12389 12883 12593 20790
11666 6939 12389 12883 12593 24882
11666 6939 12389 12883 12593 25165
11666 6939 12389 12883 12593 33851
11666 6939 12389 12883 12593 41791 41791 41791 41791 41791 41791 41791 41791
11666 6939 12389 12883 12593 42164
11666 6939 12389 12883 12593 42545
11666 6939 12389 12883 12593 44336
11666 6939 12389 12883 12593 47795 47795 47795
11666 6939 12389 12883 12593 50480
11666 6939 12389 12883 12593 50848
11666 6939 12389 12883 12593 51652
11666 6939 12389 12883 12593 51950
11666 6939 12389 12883 12593 59617
11666 6939 12389 12883 12593 61371 61371 61371 61371
11666 6939 12389 12883 12593 61371 61371 61371 61371 50130
11666 6939 12389 12883 12593 8870 8870
11666 6939 12389 12883 12593 8870 8870 57774
11666 6939 12389 12883 12788 12788
11666 6939 12389 12883 12788 12788 12788
11666 6939 12389 12883 12788 12788 28724
11666 6939 12389 12883 12788 12788 49710
11666 6939 12389 12883 12883 12883 8258
11666 6939 12389 12883 12883 12883 8258 13027
11666 6939 12389 12883 12883 12883 8258 199313
11666 6939 12389 12883 15821 15821 15821
11666 6939 12389 12883 16007 16007 38960
11666 6939 12389 12883 16007 41115
11666 6939 12389 12883 16007 47753 47753 47753
11666 6939 12389 12883 197131 197131 197131 197131
11666 6939 12389 12883 198429
11666 6939 12389 12883 204256
11666 6939 12389 12883 24962
11666 6939 12389 12883 24962 13281
11666 6939 12389 12883 24962 39230 39230 39230 39230 39230
11666 6939 12389 12883 24995 24995 24995 24995
11666 6939 12389 12883 24995 44950
11666 6939 12389 12883 30128
11666 6939 12389 12883 31062
11666 6939 12389 12883 34190 34190 34190 34190 34190
11666 6939 12389 12883 34265 34265
11666 6939 12389 12883 34265 50856
11666 6939 12389 12883 34792
11666 6939 12389 12883 35245
11666 6939 12389 12883 40978
11666 6939 12389 12883 41375
11666 6939 12389 12883 44837
11666 6939 12389 12883 47359
11666 6939 12389 12883 48243
11666 6939 12389 12883 49598
11666 6939 12389 12883 51959 51959 51959
11666 6939 12389 12883 56354 56354
11666 6939 12389 12883 56354 56354 56354
11666 6939 12389 12883 56400 56400 56400 56400 56400 56400 56400
11666 6939 12389 12883 6703
11666 6939 12389 12883 6703 1786 1786 1786 1786
11666 6939 12389 12883 6703 196947 196947
11666 6939 12389 12883 6703 197358 197358 197358 197358
11666 6939 12389 12883 6703 198179
11666 6939 12389 12883 6703 198505 198505
11666 6939 12389 12883 6703 198600
11666 6939 12389 12883 6703 200556
11666 6939 12389 12883 6703 201482
11666 6939 12389 12883 6703 203635
11666 6939 12389 12883 6703 203636
11666 6939 12389 12883 6703 28975
11666 6939 12389 12883 6703 30826
11666 6939 12389 12883 6703 34603
11666 6939 12389 12883 6703 39147
11666 6939 12389 12883 6703 39644
11666 6939 12389 12883 6703 42620 42620 42620
11666 6939 12389 12883 6703 43416
11666 6939 12389 12883 6703 44333
11666 6939 12389 12883 6703 44616 44616
11666 6939 12389 12883 6703 47788
11666 6939 12389 12883 6703 47985 47985 47985 47985 47985 47985 47985 47985 47985
11666 6939 12389 12883 6703 48560 48560 48560 48560 48560 48560
11666 6939 12389 12883 6703 48672 48672 48672 48672 48672 48672
11666 6939 12389 12883 6703 48759
11666 6939 12389 12883 6703 49213
11666 6939 12389 12883 6703 49971
11666 6939 12389 12883 6703 50298
11666 6939 12389 12883 6703 51672
11666 6939 12389 12883 6703 52066 52066 52066 52066 52066 52066 52066 52066
11666 6939 12389 12883 6703 61051
11666 6939 12389 12883 6703 61355
11666 6939 12389 12883 8258
11666 6939 12389 13079
11666 6939 12389 13105
11666 6939 12389 13118
11666 6939 12389 13118 13118
11666 6939 12389 13118 13118 13118
11666 6939 12389 13118 57432
11666 6939 12389 13227
11666 6939 12389 13259
11666 6939 12389 13259 198755
11666 6939 12389 13259 57120
11666 6939 12389 134518
11666 6939 12389 15370
11666 6939 12389 15454
11666 6939 12389 15454 42136
11666 6939 12389 15468 200466
11666 6939 12389 15468 39321 39321
11666 6939 12389 15468 60072
11666 6939 12389 15468 61123
11666 6939 12389 15493
11666 6939 12389 15493 56405
11666 6939 12389 15632
11666 6939 12389 15632 15632 15632 15632 15632
11666 6939 12389 15757
11666 6939 12389 15757 15454
11666 6939 12389 15757 29520
11666 6939 12389 15757 5473
11666 6939 12389 15757 58037
11666 6939 12389 15757 60740
11666 6939 12389 15759
11666 6939 12389 15774 15774 15774 15774 15774 15774 15774
11666 6939 12389 15913
11666 6939 12389 15930
11666 6939 12389 15934
11666 6939 12389 16054
11666 6939 12389 16064
11666 6939 12389 16064 16064 16064
11666 6939 12389 16094
11666 6939 12389 16227
11666 6939 12389 16287
11666 6939 12389 16300
11666 6939 12389 16300 16300 16300
11666 6939 12389 16300 16300 16300 16300
11666 6939 12389 16300 200838
11666 6939 12389 16300 200945
11666 6939 12389 16300 43097
11666 6939 12389 16300 49039
11666 6939 12389 16300 49939
11666 6939 12389 16300 51416
11666 6939 12389 16300 57440
11666 6939 12389 16300 57952
11666 6939 12389 16300 59508 59508 59508 59508 59508
11666 6939 12389 16300 6662
11666 6939 12389 16301
11666 6939 12389 19551
11666 6939 12389 196648
11666 6939 12389 196709 16190
11666 6939 12389 196709 16190 44153
11666 6939 12389 196742
11666 6939 12389 196747
11666 6939 12389 196768
11666 6939 12389 196796
11666 6939 12389 196893
11666 6939 12389 196894
11666 6939 12389 196991
11666 6939 12389 196991 196991
11666 6939 12389 196991 196991 196991
11666 6939 12389 197163
11666 6939 12389 197204 197204 197204 197204
11666 6939 12389 197204 57323 57323 57323 57323 57323 57323
11666 6939 12389 197204 59946
11666 6939 12389 197306
11666 6939 12389 197311
11666 6939 12389 197406
11666 6939 12389 197467
11666 6939 12389 197467 6671
11666 6939 12389 197760
11666 6939 12389 197765 197765
11666 6939 12389 197934
11666 6939 12389 198056
11666 6939 12389 198110
11666 6939 12389 198181
11666 6939 12389 198207
11666 6939 12389 198212
11666 6939 12389 198415
11666 6939 12389 198480
11666 6939 12389 198523
11666 6939 12389 198616
11666 6939 12389 198784
11666 6939 12389 198821
11666 6939 12389 198842
11666 6939 12389 198873
11666 6939 12389 198877
11666 6939 12389 199085
11666 6939 12389 199096 199096
11666 6939 12389 199145
11666 6939 12389 199386
11666 6939 12389 199459
11666 6939 12389 199502
11666 6939 12389 199922 199922
11666 6939 12389 200107
11666 6939 12389 200121
11666 6939 12389 200159
11666 6939 12389 200479
11666 6939 12389 200557
11666 6939 12389 200622
11666 6939 12389 200734
11666 6939 12389 200875
11666 6939 12389 201092
11666 6939 12389 201112
11666 6939 12389 201137
11666 6939 12389 201250
11666 6939 12389 201285
11666 6939 12389 201285 201285 201285
11666 6939 12389 201302 201302
11666 6939 12389 201390
11666 6939 12389 201452
11666 6939 12389 201606
11666 6939 12389 201717
11666 6939 12389 201757
11666 6939 12389 201776
11666 6939 12389 201776 198293
11666 6939 12389 201776 201069
11666 6939 12389 201776 201069 201069 201069 201069 201069
11666 6939 12389 201776 201069 57982
11666 6939 12389 201776 203528
11666 6939 12389 201776 203561
11666 6939 12389 201776 204144
11666 6939 12389 201776 206683
11666 6939 12389 201776 20916
11666 6939 12389 201776 28761 12408
11666 6939 12389 201776 28761 12507
11666 6939 12389 201776 28761 12507 207235
11666 6939 12389 201776 28761 12507 34044
11666 6939 12389 201776 28761 12507 56587
11666 6939 12389 201776 28761 12507 56649
11666 6939 12389 201776 28761 196665
11666 6939 12389 201776 28761 196705
11666 6939 12389 201776 28761 200420
11666 6939 12389 201776 28761 200441
11666 6939 12389 201776 28761 200922
11666 6939 12389 201776 28761 204259
11666 6939 12389 201776 28761 206448
11666 6939 12389 201776 28761 25118
11666 6939 12389 201776 28761 25203
11666 6939 12389 201776 28761 28761 28761 28761 58000
11666 6939 12389 201776 28761 34879
11666 6939 12389 201776 28761 35381
11666 6939 12389 201776 28761 42253
11666 6939 12389 201776 28761 42896 48004 51917
11666 6939 12389 201776 28761 43802
11666 6939 12389 201776 28761 43802 41308
11666 6939 12389 201776 28761 43802 41873 41873 41873
11666 6939 12389 201776 28761 43802 50654
11666 6939 12389 201776 28761 43822
11666 6939 12389 201776 28761 47939
11666 6939 12389 201776 28761 49617
11666 6939 12389 201776 28761 50140
11666 6939 12389 201776 28761 50949
11666 6939 12389 201776 28761 50949 52218
11666 6939 12389 201776 28761 50949 56663
11666 6939 12389 201776 28761 57899
11666 6939 12389 201776 31387
11666 6939 12389 201776 34990
11666 6939 12389 201776 35680 35680 35680 35680
11666 6939 12389 201776 35680 35680 35680 35680 35680
11666 6939 12389 201776 35816
11666 6939 12389 201776 39047 39047
11666 6939 12389 201776 39248
11666 6939 12389 201776 41269
11666 6939 12389 201776 41430
11666 6939 12389 201776 41914
11666 6939 12389 201776 42074
11666 6939 12389 201776 42238
11666 6939 12389 201776 42239
11666 6939 12389 201776 43400
11666 6939 12389 201776 43564
11666 6939 12389 201776 44387
11666 6939 12389 201776 47203
11666 6939 12389 201776 47203 198899
11666 6939 12389 201776 47939
11666 6939 12389 201776 48004
11666 6939 12389 201776 5593
11666 6939 12389 201776 56663 56663 56663 56663 56663 56663
11666 6939 12389 201776 57679
11666 6939 12389 201776 59744
11666 6939 12389 201776 59833
11666 6939 12389 201776 61421
11666 6939 12389 201776 8381
11666 6939 12389 201776 8654
11666 6939 12389 201907
11666 6939 12389 202070 202070 202070
11666 6939 12389 202104
11666 6939 12389 202202
11666 6939 12389 202659
11666 6939 12389 202765
11666 6939 12389 202849
11666 6939 12389 202849 202849 202849
11666 6939 12389 202851
11666 6939 12389 203344
11666 6939 12389 203516
11666 6939 12389 203517
11666 6939 12389 203517 203517 203517
11666 6939 12389 203725
11666 6939 12389 203841
11666 6939 12389 203972
11666 6939 12389 203992
11666 6939 12389 20519
11666 6939 12389 20619 20619
11666 6939 12389 206465
11666 6939 12389 20661
11666 6939 12389 20661 47899
11666 6939 12389 206767
11666 6939 12389 206794
11666 6939 12389 206803
11666 6939 12389 206932 206932 206932 206932
11666 6939 12389 206977
11666 6939 12389 20970
11666 6939 12389 21017
11666 6939 12389 21017 29651
11666 6939 12389 21017 57609
11666 6939 12389 21030
11666 6939 12389 21105
11666 6939 12389 21105 21105 21105 21105 21105 21105 20485 3216 21332 21184
11666 6939 12389 21105 21184
11666 6939 12389 21109
11666 6939 12389 21240
11666 6939 12389 21252 21252
11666 6939 12389 21367
11666 6939 12389 21378
11666 6939 12389 21378 49358
11666 6939 12389 21453 47321 47321 47321
11666 6939 12389 21479
11666 6939 12389 21479 60365
11666 6939 12389 21487
11666 6939 12389 21487 43634
11666 6939 12389 24588
11666 6939 12389 24588 24588
11666 6939 12389 24588 24588 24588
11666 6939 12389 24638 10922
11666 6939 12389 24638 51596 51596 51596
11666 6939 12389 24699
11666 6939 12389 24699 51525
11666 6939 12389 24699 61313
11666 6939 12389 24739 206403
11666 6939 12389 24810
11666 6939 12389 24810 197873
11666 6939 12389 24810 31185
11666 6939 12389 24832
11666 6939 12389 25292
11666 6939 12389 25355
11666 6939 12389 25355 12722 12722 12722
11666 6939 12389 25381
11666 6939 12389 25408
11666 6939 12389 25408 20698
11666 6939 12389 25408 20807
11666 6939 12389 25408 50436
11666 6939 12389 25436
11666 6939 12389 25490
11666 6939 12389 25490 13105
11666 6939 12389 25490 206396
11666 6939 12389 25490 61305
11666 6939 12389 25490 61358
11666 6939 12389 25515
11666 6939 12389 25515 12841
11666 6939 12389 25515 199395
11666 6939 12389 25515 25515
11666 6939 12389 25515 42317 42317
11666 6939 12389 25515 60779
11666 6939 12389 25549
11666 6939 12389 25549 199778
11666 6939 12389 25549 3335
11666 6939 12389 25549 35722
11666 6939 12389 25549 48679
11666 6939 12389 25549 48784
11666 6939 12389 25549 49987
11666 6939 12389 25549 56957
11666 6939 12389 2854
11666 6939 12389 28719
11666 6939 12389 28719 28719 28719
11666 6939 12389 28812
11666 6939 12389 28812 13105 13105 13105 13105 13105
11666 6939 12389 28812 28881
11666 6939 12389 28812 45048
11666 6939 12389 28829
11666 6939 12389 28910
11666 6939 12389 28910 28910 28910 34250 8193
11666 6939 12389 28910 28910 31203 42654 42654 42654 42654
11666 6939 12389 28910 28910 31203 50025
11666 6939 12389 28910 28910 31203 50025 50025 50025 50025
11666 6939 12389 28910 28910 39032 34718 43060
11666 6939 12389 28910 28910 49273
11666 6939 12389 28910 34250 8193
11666 6939 12389 28927
11666 6939 12389 28947
11666 6939 12389 29076 12998
11666 6939 12389 29076 197498
11666 6939 12389 29076 200161 200161 200161
11666 6939 12389 29076 200161 200161 200161 206805
11666 6939 12389 29076 20979 21379 13121 57995
11666 6939 12389 29076 24638
11666 6939 12389 29076 28762 28762 28762 28762 28762
11666 6939 12389 29076 2895 203051
11666 6939 12389 29076 41435 197901
11666 6939 12389 29076 48347
11666 6939 12389 29076 48347 206764
11666 6939 12389 29076 48347 29588
11666 6939 12389 29076 48347 34123 43667
11666 6939 12389 29076 48347 41639
11666 6939 12389 29076 48347 41639 51579
11666 6939 12389 29076 48347 43667
11666 6939 12389 29076 48347 43865
11666 6939 12389 29076 48347 49863
11666 6939 12389 29076 48347 57113 57113 57113 57113 57113 57113 57113
11666 6939 12389 29076 48347 57712 57712
11666 6939 12389 29076 48347 59584
11666 6939 12389 29076 48347 59793
11666 6939 12389 29076 48347 59793 51061
11666 6939 12389 29076 48347 60472
11666 6939 12389 29076 48347 8395
11666 6939 12389 29076 48347 8395 49702
11666 6939 12389 29076 48347 8595 29053 50798 50798
11666 6939 12389 29076 49335 201566
11666 6939 12389 29076 51178 41625
11666 6939 12389 29303
11666 6939 12389 29303 203932
11666 6939 12389 29303 29303
11666 6939 12389 29303 47597
11666 6939 12389 29303 48080
11666 6939 12389 29303 60290 60290 60290
11666 6939 12389 29407
11666 6939 12389 29554
11666 6939 12389 29651
11666 6939 12389 30733
11666 6939 12389 30855
11666 6939 12389 31094
11666 6939 12389 31138
11666 6939 12389 31174
11666 6939 12389 31225
11666 6939 12389 31225 199024
11666 6939 12389 31496
11666 6939 12389 31499
11666 6939 12389 31512
11666 6939 12389 31588
11666 6939 12389 31588 198809
11666 6939 12389 31643
11666 6939 12389 3180
11666 6939 12389 3239
11666 6939 12389 3283
11666 6939 12389 33871 202535
11666 6939 12389 33887
11666 6939 12389 33934
11666 6939 12389 33934 58084
11666 6939 12389 34017
11666 6939 12389 34137
11666 6939 12389 34168
11666 6939 12389 34168 57047 57047 57047 57047 57047
11666 6939 12389 34168 60518
11666 6939 12389 34168 60635 60635
11666 6939 12389 34205
11666 6939 12389 34205 61014
11666 6939 12389 34246 34246 34246 34246 34246 34246 34246 34246
11666 6939 12389 34267
11666 6939 12389 34267 41310
11666 6939 12389 34267 49085
11666 6939 12389 34352
11666 6939 12389 34434
11666 6939 12389 34490
11666 6939 12389 34584
11666 6939 12389 34584 34205
11666 6939 12389 34671
11666 6939 12389 34757 15508
11666 6939 12389 34757 33871
11666 6939 12389 34757 33871 49613
11666 6939 12389 34757 41143
11666 6939 12389 34757 62331 62331 62331
11666 6939 12389 34797
11666 6939 12389 34875 13105
11666 6939 12389 34875 199070
11666 6939 12389 34875 39580
11666 6939 12389 34875 44240
11666 6939 12389 34875 58210
11666 6939 12389 34875 60383
11666 6939 12389 34875 61052
11666 6939 12389 34879
11666 6939 12389 34896
11666 6939 12389 34898
11666 6939 12389 34898 197280
11666 6939 12389 34898 33842
11666 6939 12389 34898 35312
11666 6939 12389 34898 49058
11666 6939 12389 34898 49058 199809
11666 6939 12389 34898 49058 8595 8732 199809
11666 6939 12389 34898 49058 8595 8732 202150
11666 6939 12389 34898 51547
11666 6939 12389 34898 51578
11666 6939 12389 34974
11666 6939 12389 34974 47375
11666 6939 12389 34974 49181
11666 6939 12389 34974 50502 50502
11666 6939 12389 34974 58047
11666 6939 12389 34974 59603
11666 6939 12389 35021 48009
11666 6939 12389 35102
11666 6939 12389 35104
11666 6939 12389 35104 16525
11666 6939 12389 35104 21299 21299 21299 21299 21299 21299 35566
11666 6939 12389 35104 35104 35104 35104 35104 35104 35104 35104
11666 6939 12389 35104 35104 35104 35104 35104 35104 35104 35104 198787
11666 6939 12389 35104 35104 35104 35104 35104 35104 35104 35104 29046
11666 6939 12389 35104 35104 35104 35104 35104 35104 35104 35104 35104 35104
11666 6939 12389 35104 35104 35104 35104 35104 35104 35104 35104 35104 35104 41371
11666 6939 12389 35104 35104 35104 35104 35104 35104 35104 35104 35104 35104 41371 48450
11666 6939 12389 35104 35104 35104 35104 35104 35104 35104 35104 35104 35104 41371 49095
11666 6939 12389 35104 35104 35104 35104 35104 35104 35104 35104 35104 35104 47139
11666 6939 12389 35104 35104 35104 35104 35104 35104 35104 35104 35104 35104 48450
11666 6939 12389 35104 35104 35104 35104 35104 35104 35104 35104 35104 35104 48887
11666 6939 12389 35104 72
11666 6939 12389 35104 8393
11666 6939 12389 35154
11666 6939 12389 35154 44688
11666 6939 12389 35162 35162 35162
11666 6939 12389 35177
11666 6939 12389 35177 41259
11666 6939 12389 35239
11666 6939 12389 35389
11666 6939 12389 35400
11666 6939 12389 35400 12705
11666 6939 12389 35400 12705 57973
11666 6939 12389 35400 24665
11666 6939 12389 35400 28719
11666 6939 12389 35400 28719 28899
11666 6939 12389 35400 28719 39428
11666 6939 12389 35400 28719 49361
11666 6939 12389 35400 3239
11666 6939 12389 35400 3239 207124
11666 6939 12389 35400 34875
11666 6939 12389 35400 38934
11666 6939 12389 35400 38934 35564
11666 6939 12389 35400 38934 56836
11666 6939 12389 35400 41301
11666 6939 12389 35400 44528
11666 6939 12389 35400 49483
11666 6939 12389 35400 50539
11666 6939 12389 35400 51131
11666 6939 12389 35400 61964
11666 6939 12389 35400 6828
11666 6939 12389 35400 6828 197153
11666 6939 12389 35400 6828 28947
11666 6939 12389 35400 6828 57725
11666 6939 12389 35423
11666 6939 12389 35516
11666 6939 12389 35527
11666 6939 12389 35531 56350
11666 6939 12389 35531 56350 47460
11666 6939 12389 35580
11666 6939 12389 38951 38951 38951
11666 6939 12389 38959
11666 6939 12389 38985
11666 6939 12389 39045
11666 6939 12389 39054
11666 6939 12389 39055
11666 6939 12389 39092
11666 6939 12389 39229
11666 6939 12389 39240
11666 6939 12389 39254
11666 6939 12389 39264
11666 6939 12389 39267 39267
11666 6939 12389 39293
11666 6939 12389 39293 30852
11666 6939 12389 39293 30852 47384
11666 6939 12389 39293 3217
11666 6939 12389 39293 50716
11666 6939 12389 39293 8416
11666 6939 12389 39407
11666 6939 12389 39442
11666 6939 12389 39442 39707
11666 6939 12389 39442 43374
11666 6939 12389 39442 47844
11666 6939 12389 39442 51032
11666 6939 12389 39442 51032 42412
11666 6939 12389 39442 58084
11666 6939 12389 39749
11666 6939 12389 39811
11666 6939 12389 39843
11666 6939 12389 39898 39898 39898 39898
11666 6939 12389 41034
11666 6939 12389 41034 41034 41034 41034
11666 6939 12389 41034 41034 41034 41034 13296
11666 6939 12389 41034 41034 41034 41034 198774
11666 6939 12389 41034 41034 41034 41034 41846
11666 6939 12389 41034 41034 41034 41034 57842
11666 6939 12389 41034 41034 41034 41034 60856
11666 6939 12389 41034 41034 41034 41034 8775 8775 8775 8775 8775 8775 8775
11666 6939 12389 41050 41050 41050
11666 6939 12389 41066 49505
11666 6939 12389 41106
11666 6939 12389 41134
11666 6939 12389 41190
11666 6939 12389 41258
11666 6939 12389 41440 43053
11666 6939 12389 41460
11666 6939 12389 41460 41460 41460
11666 6939 12389 41551
11666 6939 12389 41556
11666 6939 12389 41556 49803
11666 6939 12389 41560
11666 6939 12389 41575
11666 6939 12389 41615
11666 6939 12389 41673
11666 6939 12389 41681
11666 6939 12389 41789
11666 6939 12389 41789 48058
11666 6939 12389 41837 41837 2
11666 6939 12389 41862
11666 6939 12389 41925
11666 6939 12389 41925 39789
11666 6939 12389 41925 52028
11666 6939 12389 41925 57425
11666 6939 12389 41938
11666 6939 12389 41938 39379
11666 6939 12389 42042
11666 6939 12389 42071
11666 6939 12389 42091
11666 6939 12389 42231
11666 6939 12389 42282
11666 6939 12389 42362 42362
11666 6939 12389 42375
11666 6939 12389 42394 42394
11666 6939 12389 42451
11666 6939 12389 42528
11666 6939 12389 42534
11666 6939 12389 42548
11666 6939 12389 42554
11666 6939 12389 42610
11666 6939 12389 42610 197461
11666 6939 12389 42610 202127
11666 6939 12389 42610 29069
11666 6939 12389 42610 29069 25308 25474 25474 25474 25474
11666 6939 12389 42610 29069 41842 41842
11666 6939 12389 42610 29069 41842 41842 34739
11666 6939 12389 42610 29069 41842 41842 43776
11666 6939 12389 42610 29069 41842 41842 48368
11666 6939 12389 42610 29069 41842 41842 6880 6880 6880 6880
11666 6939 12389 42610 29069 41842 41842 6880 6880 6880 6880 5461
11666 6939 12389 42610 29069 48939
11666 6939 12389 42610 29069 51281
11666 6939 12389 42610 29651
11666 6939 12389 42610 38951
11666 6939 12389 42610 42610
11666 6939 12389 42610 62133
11666 6939 12389 42610 62133 62133 62133
11666 6939 12389 42610 6863
11666 6939 12389 42610 8557
11666 6939 12389 42610 8629 200166
11666 6939 12389 42610 8629 44161
11666 6939 12389 42610 8629 59509 59509 59509 59509 59509 59509
11666 6939 12389 42610 8629 60716
11666 6939 12389 42693
11666 6939 12389 42742
11666 6939 12389 42742 44064
11666 6939 12389 42742 44534
11666 6939 12389 42742 44878
11666 6939 12389 42742 49839
11666 6939 12389 42773 42773 42773 42773 25293
11666 6939 12389 42897
11666 6939 12389 42974
11666 6939 12389 43132 43132
11666 6939 12389 43209
11666 6939 12389 43209 197786
11666 6939 12389 43209 62236
11666 6939 12389 43321
11666 6939 12389 43385
11666 6939 12389 43399
11666 6939 12389 43434
11666 6939 12389 43530
11666 6939 12389 43530 43530 43530 43530
11666 6939 12389 43550
11666 6939 12389 43574
11666 6939 12389 43594
11666 6939 12389 43632
11666 6939 12389 43691
11666 6939 12389 43797 43797
11666 6939 12389 43797 43797 62422
11666 6939 12389 43801
11666 6939 12389 43882
11666 6939 12389 43966 43966 43966 197402
11666 6939 12389 43966 43966 43966 29493
11666 6939 12389 43966 43966 43966 43966
11666 6939 12389 43966 43966 43966 43966 48234
11666 6939 12389 43966 43966 43966 43966 50870
11666 6939 12389 43973
11666 6939 12389 43973 41085
11666 6939 12389 43973 49644
11666 6939 12389 43973 57570
11666 6939 12389 44014
11666 6939 12389 44053
11666 6939 12389 44053 44096
11666 6939 12389 44053 49779
11666 6939 12389 44165 44165 44165 44165 44165 44165
11666 6939 12389 44237
11666 6939 12389 44237 13056
11666 6939 12389 44237 13056 198515
11666 6939 12389 44237 13056 203533
11666 6939 12389 44237 13056 42371
11666 6939 12389 44237 13056 51643
11666 6939 12389 44237 13118
11666 6939 12389 44237 13118 50750
11666 6939 12389 44237 13118 5572
11666 6939 12389 44237 15468
11666 6939 12389 44237 21017
11666 6939 12389 44237 29456
11666 6939 12389 44237 29456 199377
11666 6939 12389 44237 29456 203533
11666 6939 12389 44237 29456 43302 43302
11666 6939 12389 44237 29456 47240
11666 6939 12389 44237 29456 56541
11666 6939 12389 44237 29456 61223
11666 6939 12389 44237 35125
11666 6939 12389 44237 8570
11666 6939 12389 44237 8570 57798
11666 6939 12389 44237 8675
11666 6939 12389 44237 8675 200452 200452 200452 200452
11666 6939 12389 44310
11666 6939 12389 44386 44386 44386
11666 6939 12389 44391
11666 6939 12389 44408
11666 6939 12389 44417 44417
11666 6939 12389 44467
11666 6939 12389 44484
11666 6939 12389 44540
11666 6939 12389 44556
11666 6939 12389 44674
11666 6939 12389 44674 16176
11666 6939 12389 44704
11666 6939 12389 44724
11666 6939 12389 44733
11666 6939 12389 44734
11666 6939 12389 44751 44751 44751 44751
11666 6939 12389 44844
11666 6939 12389 44845
11666 6939 12389 44857 44857
11666 6939 12389 44881
11666 6939 12389 44905
11666 6939 12389 45000
11666 6939 12389 45036
11666 6939 12389 45051
11666 6939 12389 47236
11666 6939 12389 47240
11666 6939 12389 47433 47433 47433 47433 47433
11666 6939 12389 47439
11666 6939 12389 47457 47457 47457 47457
11666 6939 12389 47551
11666 6939 12389 47564
11666 6939 12389 47595
11666 6939 12389 47618
11666 6939 12389 47677
11666 6939 12389 47718
11666 6939 12389 47733
11666 6939 12389 47764
11666 6939 12389 47837 47837
11666 6939 12389 47895
11666 6939 12389 47895 21020
11666 6939 12389 47895 39131
11666 6939 12389 47895 39131 39131 39131 39131
11666 6939 12389 47895 48369
11666 6939 12389 47895 49742
11666 6939 12389 47895 56667
11666 6939 12389 47895 60936 60936 60936 60936
11666 6939 12389 47960
11666 6939 12389 48044
11666 6939 12389 48066
11666 6939 12389 48066 29031
11666 6939 12389 48066 30822
11666 6939 12389 48066 30822 197433
11666 6939 12389 48066 35804
11666 6939 12389 48066 35804 35804
11666 6939 12389 48066 35804 44798
11666 6939 12389 48066 35804 44798 44798 44798 44798 44798 44798 44798
11666 6939 12389 48066 35804 8753
11666 6939 12389 48066 39529 39529
11666 6939 12389 48066 39529 39529 39529 39529 25437
11666 6939 12389 48066 39529 39529 39529 39529 43010
11666 6939 12389 48066 39529 39529 39529 39529 44255
11666 6939 12389 48066 39529 8753
11666 6939 12389 48066 39728 39728 39728
11666 6939 12389 48066 39728 39728 39728 197129
11666 6939 12389 48066 39728 39728 39728 49444
11666 6939 12389 48066 39728 39728 39728 50106
11666 6939 12389 48066 39728 39728 39728 62091
11666 6939 12389 48066 41709
11666 6939 12389 48066 41709 43972
11666 6939 12389 48066 41972
11666 6939 12389 48066 43765
11666 6939 12389 48066 48882
11666 6939 12389 48066 48882 20699
11666 6939 12389 48066 48882 29128
11666 6939 12389 48066 48882 34047 34047
11666 6939 12389 48066 48882 48882
11666 6939 12389 48066 48882 48882 47984
11666 6939 12389 48066 48882 48882 59531
11666 6939 12389 48066 48882 51511
11666 6939 12389 48066 48882 58271
11666 6939 12389 48066 58271
11666 6939 12389 48066 58271 204211
11666 6939 12389 48066 58271 206792
11666 6939 12389 48066 58271 58934
11666 6939 12389 48066 61240 29031
11666 6939 12389 48066 61240 29031 50015
11666 6939 12389 48066 61240 29031 57194
11666 6939 12389 48066 61240 47550
11666 6939 12389 48066 61240 61240 61240 61240 61240 49444
11666 6939 12389 48066 61240 61240 61240 61240 61240 61240 61240
11666 6939 12389 48148
11666 6939 12389 48148 58090
11666 6939 12389 48226
11666 6939 12389 48226 48226 48226 48226 48226 48226
11666 6939 12389 48247
11666 6939 12389 48249 48249 48249 48249 48249 48249 59937
11666 6939 12389 48276
11666 6939 12389 48276 12773
11666 6939 12389 48276 12773 197571
11666 6939 12389 48276 12773 197643
11666 6939 12389 48276 12773 25141
11666 6939 12389 48276 12773 31113 31113
11666 6939 12389 48276 12773 44710
11666 6939 12389 48276 12773 44884
11666 6939 12389 48276 12773 47809 47809 47809 47809 47809
11666 6939 12389 48276 12773 47809 47809 47809 47809 47809 47809 47809 50780
11666 6939 12389 48276 12773 47809 47809 47809 47809 47809 50780
11666 6939 12389 48276 12773 59489
11666 6939 12389 48276 196851 196851
11666 6939 12389 48276 197433
11666 6939 12389 48276 197658
11666 6939 12389 48276 197923 197923 197923 197923 197923 197923
11666 6939 12389 48276 204108
11666 6939 12389 48276 21261
11666 6939 12389 48276 21261 29421
11666 6939 12389 48276 21261 51258 51258 51258
11666 6939 12389 48276 28926
11666 6939 12389 48276 28926 13107 13107 13107 13107 13107
11666 6939 12389 48276 28926 197015
11666 6939 12389 48276 28926 25299
11666 6939 12389 48276 28926 25299 25299 25299
11666 6939 12389 48276 28926 25299 49908
11666 6939 12389 48276 28926 39726 39726 39726
11666 6939 12389 48276 28926 39726 39726 39726 56818
11666 6939 12389 48276 28926 49757
11666 6939 12389 48276 28926 57005
11666 6939 12389 48276 28926 60839
11666 6939 12389 48276 34786
11666 6939 12389 48276 39558
11666 6939 12389 48276 41709
11666 6939 12389 48276 41709 35804 35804
11666 6939 12389 48276 44710
11666 6939 12389 48276 45025
11666 6939 12389 48276 45025 45025
11666 6939 12389 48276 45025 45025 42959
11666 6939 12389 48276 45025 45025 45025 45025
11666 6939 12389 48276 45025 45025 45025 45025 28926 28926 28926 28926 28926 49757
11666 6939 12389 48276 45025 45025 45025 45025 28926 49757
11666 6939 12389 48276 45025 47526
11666 6939 12389 48276 47694
11666 6939 12389 48276 47694 59392
11666 6939 12389 48276 49631
11666 6939 12389 48276 50204 50204 50204
11666 6939 12389 48276 52091
11666 6939 12389 48276 52091 39262
11666 6939 12389 48276 57460
11666 6939 12389 48276 62028 62028 62028 62028 62028 62028 62028 62028 62028 62028 62028
11666 6939 12389 48276 6886
11666 6939 12389 48276 6886 13106
11666 6939 12389 48276 6886 196629
11666 6939 12389 48276 6886 196767
11666 6939 12389 48276 6886 197287
11666 6939 12389 48276 6886 198640 198640 198640 198640 198640 198640 198640 198640 198640 198640 198640 198640 198640 198640 198640 198640
11666 6939 12389 48276 6886 20515
11666 6939 12389 48276 6886 20590
11666 6939 12389 48276 6886 20590 20590 20590
11666 6939 12389 48276 6886 20590 20590 20590 20590 20590
11666 6939 12389 48276 6886 20590 42485
11666 6939 12389 48276 6886 20590 42485 42485
11666 6939 12389 48276 6886 30954
11666 6939 12389 48276 6886 35748
11666 6939 12389 48276 6886 41081
11666 6939 12389 48276 6886 41081 41081
11666 6939 12389 48276 6886 41081 41081 41081
11666 6939 12389 48276 6886 44487
11666 6939 12389 48276 6886 51725
11666 6939 12389 48276 6886 52131
11666 6939 12389 48276 6886 5598
11666 6939 12389 48276 6886 57655
11666 6939 12389 48276 6886 57982
11666 6939 12389 48276 6886 57982 44137
11666 6939 12389 48276 6886 57982 58271
11666 6939 12389 48276 6886 61344
11666 6939 12389 48276 6886 62360
11666 6939 12389 48276 6886 6886
11666 6939 12389 48276 6886 8274
11666 6939 12389 48276 6886 9131
11666 6939 12389 48276 6886 9164
11666 6939 12389 48276 6886 9213
11666 6939 12389 48302
11666 6939 12389 48320
11666 6939 12389 48441
11666 6939 12389 48441 62287
11666 6939 12389 48462
11666 6939 12389 48479
11666 6939 12389 48479 197349
11666 6939 12389 48479 21051
11666 6939 12389 48479 31302
11666 6939 12389 48479 41757
11666 6939 12389 48479 49478
11666 6939 12389 48479 49478 204016
11666 6939 12389 48524
11666 6939 12389 48548
11666 6939 12389 48642
11666 6939 12389 48642 202983
11666 6939 12389 48642 203519
11666 6939 12389 48642 30910
11666 6939 12389 48642 30910 199757
11666 6939 12389 48642 30910 201844
11666 6939 12389 48642 30910 51012
11666 6939 12389 48642 30910 51020
11666 6939 12389 48642 34322 34322 34322 34322 34322 34322 34322 34322
11666 6939 12389 48642 48642
11666 6939 12389 48642 48642 48642
11666 6939 12389 48642 48642 48642 48642 48642 48642
11666 6939 12389 48642 48642 48642 48642 48642 48642 203519
11666 6939 12389 48642 60002
11666 6939 12389 48642 60245
11666 6939 12389 48642 60489
11666 6939 12389 48719
11666 6939 12389 48763
11666 6939 12389 48780
11666 6939 12389 48826
11666 6939 12389 48827 48827
11666 6939 12389 48839
11666 6939 12389 48848
11666 6939 12389 48877
11666 6939 12389 48950
11666 6939 12389 48950 59525 59525
11666 6939 12389 49002
11666 6939 12389 49063 196695 200048
11666 6939 12389 49063 203444
11666 6939 12389 49063 59406
11666 6939 12389 49098
11666 6939 12389 49210
11666 6939 12389 49241
11666 6939 12389 49288 49288 49288 49288 49288 49288
11666 6939 12389 49291
11666 6939 12389 49331
11666 6939 12389 49347
11666 6939 12389 49377
11666 6939 12389 49426
11666 6939 12389 49483
11666 6939 12389 49521
11666 6939 12389 49533
11666 6939 12389 49675
11666 6939 12389 49684
11666 6939 12389 49714
11666 6939 12389 49724
11666 6939 12389 49724 49724 49724
11666 6939 12389 49848
11666 6939 12389 49848 49848
11666 6939 12389 49848 49848 57416
11666 6939 12389 49886
11666 6939 12389 49892
11666 6939 12389 49913
11666 6939 12389 49966
11666 6939 12389 50071
11666 6939 12389 50159
11666 6939 12389 50169
11666 6939 12389 50169 50169
11666 6939 12389 50174
11666 6939 12389 50282
11666 6939 12389 50342
11666 6939 12389 50353 50353 50353 50353 50353 50353 50353 50353 50353 50353 50353
11666 6939 12389 50400
11666 6939 12389 50416 49347
11666 6939 12389 50449
11666 6939 12389 50571
11666 6939 12389 50586
11666 6939 12389 50640
11666 6939 12389 50676
11666 6939 12389 50676 50676 50676
11666 6939 12389 50677
11666 6939 12389 50677 35257
11666 6939 12389 50691
11666 6939 12389 50725
11666 6939 12389 50761
11666 6939 12389 50804
11666 6939 12389 50850
11666 6939 12389 50916
11666 6939 12389 50918
11666 6939 12389 51004
11666 6939 12389 51009
11666 6939 12389 51011 51011
11666 6939 12389 51011 51011 200722
11666 6939 12389 51011 51011 56690
11666 6939 12389 51011 51011 56690 200734
11666 6939 12389 51051 51051 51051 51051 51051 51051 51051 51051 51051 51051 51051
11666 6939 12389 51156
11666 6939 12389 51334 51334 51334
11666 6939 12389 51341
11666 6939 12389 51369
11666 6939 12389 51396
11666 6939 12389 51418
11666 6939 12389 51495
11666 6939 12389 51495 20661
11666 6939 12389 51495 59974
11666 6939 12389 51515
11666 6939 12389 51536
11666 6939 12389 51583
11666 6939 12389 51583 51583
11666 6939 12389 51598
11666 6939 12389 51659
11666 6939 12389 51665
11666 6939 12389 51665 206054
11666 6939 12389 51665 206054 206054
11666 6939 12389 51665 56666
11666 6939 12389 51665 57504
11666 6939 12389 51674 51674 51674 51674
11666 6939 12389 51764
11666 6939 12389 51907
11666 6939 12389 51907 51907 51907
11666 6939 12389 51957 44491
11666 6939 12389 51998
11666 6939 12389 52008
11666 6939 12389 52042
11666 6939 12389 52047
11666 6939 12389 52141
11666 6939 12389 52156
11666 6939 12389 52217 52217
11666 6939 12389 52222
11666 6939 12389 5537 35569
11666 6939 12389 5537 39494
11666 6939 12389 5537 48287
11666 6939 12389 5537 48287 25535
11666 6939 12389 5563 196675 35815
11666 6939 12389 5563 196675 35815 21275
11666 6939 12389 5563 47740
11666 6939 12389 5563 5563
11666 6939 12389 5570
11666 6939 12389 5573
11666 6939 12389 56341 56341
11666 6939 12389 56341 56341 56341
11666 6939 12389 56342
11666 6939 12389 56358 56358 56358 56358 56358 56358
11666 6939 12389 56384
11666 6939 12389 56437
11666 6939 12389 56541
11666 6939 12389 56541 56541 56541 56541 56541 56541 56541
11666 6939 12389 56542
11666 6939 12389 56542 56542 56542
11666 6939 12389 56626
11666 6939 12389 56669
11666 6939 12389 56674
11666 6939 12389 56689
11666 6939 12389 56689 201797
11666 6939 12389 56699
11666 6939 12389 56760
11666 6939 12389 56776
11666 6939 12389 56776 56776 56776 56776
11666 6939 12389 56777
11666 6939 12389 56798
11666 6939 12389 56807
11666 6939 12389 56820 56820 56820 56820 56820 56820 56820
11666 6939 12389 56874
11666 6939 12389 56879
11666 6939 12389 56881
11666 6939 12389 56977
11666 6939 12389 56991
11666 6939 12389 56999
11666 6939 12389 57006
11666 6939 12389 57031
11666 6939 12389 57038
11666 6939 12389 57227
11666 6939 12389 57302
11666 6939 12389 57470
11666 6939 12389 57571 57571 57571
11666 6939 12389 57573
11666 6939 12389 57580 57580
11666 6939 12389 57583
11666 6939 12389 57614
11666 6939 12389 57637 57637 57637 57637 57637 57637
11666 6939 12389 57680
11666 6939 12389 57754
11666 6939 12389 57781
11666 6939 12389 57835
11666 6939 12389 57882
11666 6939 12389 57882 50257
11666 6939 12389 57918
11666 6939 12389 57930
11666 6939 12389 58026
11666 6939 12389 58027
11666 6939 12389 58197
11666 6939 12389 58228
11666 6939 12389 58310 58310 58310 58310
11666 6939 12389 59440
11666 6939 12389 59515
11666 6939 12389 59666
11666 6939 12389 59672
11666 6939 12389 59687
11666 6939 12389 59718 59718 59718 59718
11666 6939 12389 59928
11666 6939 12389 60098
11666 6939 12389 60135
11666 6939 12389 60280 60280
11666 6939 12389 60280 60330
11666 6939 12389 60280 60330 12406
11666 6939 12389 60280 60330 12406 12406
11666 6939 12389 60280 60330 12406 12406 56497
11666 6939 12389 60280 60330 12406 24659
11666 6939 12389 60280 60330 12406 24827
11666 6939 12389 60280 60330 12406 28737
11666 6939 12389 60280 60330 12406 31345
11666 6939 12389 60280 60330 12406 33973
11666 6939 12389 60280 60330 12406 34421
11666 6939 12389 60280 60330 12406 41245
11666 6939 12389 60280 60330 12406 42772
11666 6939 12389 60280 60330 12406 42772 39426
11666 6939 12389 60280 60330 12406 42772 58076
11666 6939 12389 60280 60330 12406 42772 61277
11666 6939 12389 60280 60330 12406 44087
11666 6939 12389 60280 60330 12406 48352
11666 6939 12389 60280 60330 12406 49711
11666 6939 12389 60280 60330 12406 50155
11666 6939 12389 60280 60330 12406 50334
11666 6939 12389 60280 60330 12406 50345
11666 6939 12389 60280 60330 12406 50438
11666 6939 12389 60280 60330 12406 50492
11666 6939 12389 60280 60330 12406 50528
11666 6939 12389 60280 60330 12406 50685
11666 6939 12389 60280 60330 12406 50929
11666 6939 12389 60280 60330 12406 51584
11666 6939 12389 60280 60330 12406 56497
11666 6939 12389 60280 60330 12406 56742
11666 6939 12389 60280 60330 12406 56920
11666 6939 12389 60280 60330 12406 57331
11666 6939 12389 60280 60330 12406 60769
11666 6939 12389 60280 60330 12406 60857
11666 6939 12389 60280 60330 12406 61235
11666 6939 12389 60280 60330 12406 62165
11666 6939 12389 60280 60330 202090
11666 6939 12389 60280 60330 203135
11666 6939 12389 60280 60330 21236
11666 6939 12389 60280 60330 21305
11666 6939 12389 60280 60330 25106
11666 6939 12389 60280 60330 25106 199102 199102
11666 6939 12389 60280 60330 25106 206428
11666 6939 12389 60280 60330 25106 62170
11666 6939 12389 60280 60330 28849
11666 6939 12389 60280 60330 28849 49806
11666 6939 12389 60280 60330 35587
11666 6939 12389 60280 60330 35668 35668 35668 35668 35668
11666 6939 12389 60280 60330 44031
11666 6939 12389 60280 60330 44272
11666 6939 12389 60280 60330 49091
11666 6939 12389 60280 60330 50176
11666 6939 12389 60280 60330 50294
11666 6939 12389 60280 60330 50590
11666 6939 12389 60280 60330 50593
11666 6939 12389 60280 60330 50685
11666 6939 12389 60280 60330 56498
11666 6939 12389 60280 60330 56740
11666 6939 12389 60280 60330 56740 201512
11666 6939 12389 60280 60330 56740 60337
11666 6939 12389 60280 60330 57184
11666 6939 12389 60280 60330 59860
11666 6939 12389 60280 60330 59861
11666 6939 12389 60280 60330 60330 12406 50528
11666 6939 12389 60280 60330 60330 60330 44397
11666 6939 12389 60280 60330 62351
11666 6939 12389 60348
11666 6939 12389 60612
11666 6939 12389 60716
11666 6939 12389 60864 60864 60864 60864
11666 6939 12389 60879
11666 6939 12389 60980
11666 6939 12389 61041
11666 6939 12389 61131 61131
11666 6939 12389 61133
11666 6939 12389 61193
11666 6939 12389 61228
11666 6939 12389 61264
11666 6939 12389 61276
11666 6939 12389 61372 61372 61372
11666 6939 12389 61431
11666 6939 12389 61979
11666 6939 12389 61985
11666 6939 12389 62008
11666 6939 12389 62008 62008 62008 62008 62008
11666 6939 12389 62067
11666 6939 12389 62067 28840
11666 6939 12389 62122
11666 6939 12389 62233
11666 6939 12389 62358
11666 6939 12389 64450
11666 6939 12389 6694
11666 6939 12389 6789
11666 6939 12389 6789 197152
11666 6939 12389 6789 197159
11666 6939 12389 6789 197175
11666 6939 12389 6789 197628
11666 6939 12389 6789 198338
11666 6939 12389 6789 203451
11666 6939 12389 6789 204029
11666 6939 12389 6789 204161
11666 6939 12389 6789 206843
11666 6939 12389 6789 42074
11666 6939 12389 6789 43936
11666 6939 12389 6789 47801
11666 6939 12389 6789 48317
11666 6939 12389 6789 48330
11666 6939 12389 6789 48330 48330
11666 6939 12389 6789 51211
11666 6939 12389 6789 51518
11666 6939 12389 6789 51522
11666 6939 12389 6789 52052
11666 6939 12389 6789 56352
11666 6939 12389 6789 57093
11666 6939 12389 6789 57847
11666 6939 12389 6789 57903
11666 6939 12389 6789 61421
11666 6939 12389 6789 62246
11666 6939 12389 6828
11666 6939 12389 6863
11666 6939 12389 6863 203269
11666 6939 12389 6863 34381 34381 34381 34381 34381
11666 6939 12389 6863 57561
11666 6939 12389 72
11666 6939 12389 72 72 72
11666 6939 12389 8291
11666 6939 12389 8291 42121
11666 6939 12389 8342
11666 6939 12389 8342 16083
11666 6939 12389 8342 16083 197808
11666 6939 12389 8342 16083 198817
11666 6939 12389 8342 16083 200044
11666 6939 12389 8342 16083 200113
11666 6939 12389 8342 16083 202062
11666 6939 12389 8342 16083 206301
11666 6939 12389 8342 16083 25530
11666 6939 12389 8342 16083 35083
11666 6939 12389 8342 16083 41783
11666 6939 12389 8342 16083 49452
11666 6939 12389 8342 16083 50314
11666 6939 12389 8342 16083 57050
11666 6939 12389 8342 16083 57671
11666 6939 12389 8342 39182
11666 6939 12389 8342 47761
11666 6939 12389 8342 52062
11666 6939 12389 8369
11666 6939 12389 8382
11666 6939 12389 8427
11666 6939 12389 8439
11666 6939 12389 8439 201211
11666 6939 12389 8439 201211 200463
11666 6939 12389 8439 201211 61267
11666 6939 12389 8439 203337
11666 6939 12389 8439 61228
11666 6939 12389 8443
11666 6939 12389 8443 198973
11666 6939 12389 8443 199261 199261
11666 6939 12389 8443 199992
11666 6939 12389 8443 199992 199992 199992 199992
11666 6939 12389 8443 29425
11666 6939 12389 8443 48566
11666 6939 12389 8443 49166
11666 6939 12389 8470
11666 6939 12389 8470 49675
11666 6939 12389 8484
11666 6939 12389 8568
11666 6939 12389 8594
11666 6939 12389 8615
11666 6939 12389 8615 15682
11666 6939 12389 8615 197018
11666 6939 12389 8615 197150
11666 6939 12389 8615 201677
11666 6939 12389 8615 201794
11666 6939 12389 8615 203891 203891 203891 203891
11666 6939 12389 8615 21231
11666 6939 12389 8615 21231 21231 21231 21231
11666 6939 12389 8615 33899 33899 33899 33899
11666 6939 12389 8615 44322
11666 6939 12389 8615 44362
11666 6939 12389 8615 44816 44816
11666 6939 12389 8615 47260
11666 6939 12389 8615 47925
11666 6939 12389 8615 48379
11666 6939 12389 8615 50435
11666 6939 12389 8615 51199
11666 6939 12389 8615 52096
11666 6939 12389 8615 57923
11666 6939 12389 8615 58072
11666 6939 12389 8615 58190
11666 6939 12389 8615 59412
11666 6939 12389 8615 59446
11666 6939 12389 8615 62286
11666 6939 12389 8615 62286 12921
11666 6939 12389 8629
11666 6939 12389 8641
11666 6939 12389 8641 16231
11666 6939 12389 8641 198069
11666 6939 12389 8641 198261
11666 6939 12389 8641 198602
11666 6939 12389 8641 198602 198602 198602 198602
11666 6939 12389 8641 198654
11666 6939 12389 8641 198976
11666 6939 12389 8641 199231 199231 199231
11666 6939 12389 8641 199315
11666 6939 12389 8641 199361
11666 6939 12389 8641 199361 202804
11666 6939 12389 8641 200778
11666 6939 12389 8641 200955
11666 6939 12389 8641 201298 44560
11666 6939 12389 8641 201576
11666 6939 12389 8641 206850
11666 6939 12389 8641 21446 21446
11666 6939 12389 8641 25379
11666 6939 12389 8641 25530
11666 6939 12389 8641 28809
11666 6939 12389 8641 28809 28809
11666 6939 12389 8641 31191
11666 6939 12389 8641 31336
11666 6939 12389 8641 34035
11666 6939 12389 8641 34052
11666 6939 12389 8641 34829
11666 6939 12389 8641 35780
11666 6939 12389 8641 41892
11666 6939 12389 8641 42413 42413
11666 6939 12389 8641 42892
11666 6939 12389 8641 42892 199214
11666 6939 12389 8641 44699
11666 6939 12389 8641 44715
11666 6939 12389 8641 47183
11666 6939 12389 8641 47335
11666 6939 12389 8641 47335 49668
11666 6939 12389 8641 47682 47682
11666 6939 12389 8641 50241
11666 6939 12389 8641 50241 20793
11666 6939 12389 8641 50241 41853
11666 6939 12389 8641 50276
11666 6939 12389 8641 50619
11666 6939 12389 8641 50752
11666 6939 12389 8641 50946
11666 6939 12389 8641 52016
11666 6939 12389 8641 56380
11666 6939 12389 8641 56574 56574
11666 6939 12389 8641 56888
11666 6939 12389 8641 59459
11666 6939 12389 8641 59575
11666 6939 12389 8641 60542
11666 6939 12389 8641 60628
11666 6939 12389 8641 61068
11666 6939 12389 8749
11666 6939 12389 8749 6844
11666 6939 12389 8774
11666 6939 12389 8828
11666 6939 12389 8850
11666 6939 12389 8888
11666 6939 12389 8904
11666 6939 12389 8909
11666 6939 12389 8920 8342
11666 6939 12389 8941
11666 6939 12389 8941 8941 8941 8941 8941 8941
11666 6939 12389 8997
11666 6939 12389 8997 12380
11666 6939 12389 8997 12380 198677
11666 6939 12389 8997 16301
11666 6939 12389 8997 201775
11666 6939 12389 8997 24783
11666 6939 12389 8997 24789
11666 6939 12389 8997 24873
11666 6939 12389 8997 28860
11666 6939 12389 8997 30749
11666 6939 12389 8997 31353
11666 6939 12389 8997 3191
11666 6939 12389 8997 44174
11666 6939 12389 8997 48890
11666 6939 12389 8997 51592
11666 6939 12389 8997 8566 8566 8566 8566
11666 6939 12389 9058
11666 6939 12389 9111 9111
11666 6939 12389 9113
11666 6939 12389 9198
11666 6939 12389 9198 198787
11666 6939 12389 9198 200590
11666 6939 12389 9198 206528
11666 6939 12389 9198 28910 28910 39032 34718 47864
11666 6939 12389 9198 28910 34250 49442
11666 6939 12389 9198 34879
11666 6939 12389 9198 43994
11666 6939 12389 9198 48503
11666 6939 12389 9198 50482
11686 174 12389 16287 65000
11686 174 12389 16300 43097
11686 174 12389 16300 43097 199251
11686 174 12389 16300 43097 202155
11686 174 12389 16300 43097 59677
11686 174 12389 25231 25231 50451
11686 174 12389 31094 65346
11686 174 12389 31094 65500
11686 174 12389 3203
11686 20485 20485 20485 20485 20485 15774 15774 15774 12389 21487
11686 20485 20485 20485 20485 20485 34676 43559 43209 12389 31133 44963
11686 3356 12389 13118
11686 3356 12389 13227 1 13227
11686 3356 12389 201776 35816
11686 3356 12389 201776 35816 44200
11686 3356 12389 201776 35816 50288
11686 3356 12389 201776 35816 59808
11686 3356 12389 201776 42896
11686 3356 12389 29226
11686 3356 12389 29226 198390
11686 3356 12389 29226 198445 198445 198445 198445 198445 198445 198445 198445 198445 198445 198445
11686 3356 12389 29226 198705
11686 3356 12389 29226 199825
11686 3356 12389 29226 200044
11686 3356 12389 29226 201265 201265 201265 201265 201265
11686 3356 12389 29226 201297
11686 3356 12389 29226 201788
11686 3356 12389 29226 201812
11686 3356 12389 29226 201856 201856
11686 3356 12389 29226 201994
11686 3356 12389 29226 202218
11686 3356 12389 29226 203524
11686 3356 12389 29226 204117
11686 3356 12389 29226 204237 204237
11686 3356 12389 29226 206973
11686 3356 12389 29226 20946 20946
11686 3356 12389 29226 24774
11686 3356 12389 29226 31192
11686 3356 12389 29226 34192
11686 3356 12389 29226 35021
11686 3356 12389 29226 35830 35830
11686 3356 12389 29226 41223
11686 3356 12389 29226 41428
11686 3356 12389 29226 41667 41667
11686 3356 12389 29226 41944
11686 3356 12389 29226 42024
11686 3356 12389 29226 42998
11686 3356 12389 29226 43362
11686 3356 12389 29226 43527
11686 3356 12389 29226 44470
11686 3356 12389 29226 44915
11686 3356 12389 29226 47350
11686 3356 12389 29226 47350 58115
11686 3356 12389 29226 51129
11686 3356 12389 29226 51811
11686 3356 12389 29226 51971
11686 3356 12389 29226 51994
11686 3356 12389 29226 52016 52016 52016
11686 3356 12389 29226 5531
11686 3356 12389 29226 56627
11686 3356 12389 29226 56829
11686 3356 12389 29226 56994 56994 56994 56994
11686 3356 12389 29226 57215
11686 3356 12389 29226 57573
11686 3356 12389 29226 57867
11686 3356 12389 29226 59571
11686 3356 12389 29226 59734 59734 59734
11686 3356 12389 29226 59740
11686 3356 12389 29226 60062
11686 3356 12389 29226 60064
11686 3356 12389 29226 60561 60561
11686 3356 12389 29226 60732
11686 3356 12389 29226 61020
11686 3356 12389 29226 62295
11686 3356 12389 29226 8742
11686 3356 12389 49136
11686 4436 1299 12389 5563 5563
11686 4436 2914 12389 12730
11686 4436 2914 12389 13118 13118
11686 4436 2914 12389 15468
11686 6939 12389
11686 6939 12389 12332
11686 6939 12389 12332 12999
11686 6939 12389 12332 196789
11686 6939 12389 12332 204112
11686 6939 12389 12332 3168 3168 3168
11686 6939 12389 12332 38969
11686 6939 12389 12332 48073
11686 6939 12389 12332 48442
11686 6939 12389 12332 50248
11686 6939 12389 12332 51293
11686 6939 12389 12332 51599
11686 6939 12389 12332 56845
11686 6939 12389 12332 57898
11686 6939 12389 12332 59960
11686 6939 12389 12389 12389 12389 12389 12389 33894
11686 6939 12389 12389 12389 12389 12389 12389 34757 34757 34757 34757 34757 34757
11686 6939 12389 12389 12389 12389 12389 12389 39293 8416
11686 6939 12389 12389 12389 12389 12389 12389 39293 8416 42847
11686 6939 12389 12389 12389 12389 12389 12389 39293 8416 43273
11686 6939 12389 12389 12389 12389 12389 12389 39293 8416 44810
11686 6939 12389 12389 12389 12389 12389 12389 39293 8416 51639
11686 6939 12389 12389 12389 12389 12389 12389 40995 40995 40995 40995 40995 40995
11686 6939 12389 12389 12389 12389 12389 12389 41794 41794 41794 41794 41794
11686 6939 12389 12389 12389 12389 12389 12389 60280 60330 31143
11686 6939 12389 12389 12389 12389 196709 43733
11686 6939 12389 12389 12389 12389 196709 43733 33852
11686 6939 12389 12389 12389 12389 196709 43733 33852 50496
11686 6939 12389 12389 12389 12389 196709 43733 39863
11686 6939 12389 12389 12389 12389 196709 43733 43733 43733 43733 43733
11686 6939 12389 12389 12389 12389 196709 43733 43733 43733 43733 43733 47975
11686 6939 12389 12389 12389 12389 196709 43733 43733 43733 43733 43733 47975 51693
11686 6939 12389 12389 12389 12389 196709 49800
11686 6939 12389 12389 12389 12389 196709 51090
11686 6939 12389 12389 12389 12389 196709 57491
11686 6939 12389 12389 12389 12389 196709 8226
11686 6939 12389 12389 12389 12389 196709 8226 199673
11686 6939 12389 12389 12389 12389 196709 8226 42109
11686 6939 12389 12389 12389 12389 196709 8226 8226 8226 8226 200896
11686 6939 12389 12389 12389 12389 24823
11686 6939 12389 12389 12389 12389 33871 33871
11686 6939 12389 12389 12389 12389 33871 33871 21496
11686 6939 12389 12389 12389 12389 33871 33871 44206
11686 6939 12389 12389 12389 12389 42394 42394
11686 6939 12389 12389 12389 12389 43399
11686 6939 12389 12389 12389 12389 47378 47378 47378 47378
11686 6939 12389 12389 12389 12389 51156
11686 6939 12389 12389 12389 12389 62128
11686 6939 12389 12389 12389 197888
11686 6939 12389 12389 12389 48475
11686 6939 12389 12389 12389 48475 48475 48475 48475
11686 6939 12389 12389 29049
11686 6939 12389 12389 33991 33991 51756 51756
11686 6939 12389 12389 41268
11686 6939 12389 12405
11686 6939 12389 12418
11686 6939 12389 12494
11686 6939 12389 12494 12484
11686 6939 12389 12494 12494 12494 12494 48176 48176
11686 6939 12389 12669
11686 6939 12389 12683
11686 6939 12389 12683 202802
11686 6939 12389 12683 44412
11686 6939 12389 12683 50250
11686 6939 12389 12683 57064
11686 6939 12389 12683 61263
11686 6939 12389 12683 61291
11686 6939 12389 12685
11686 6939 12389 12685 42582
11686 6939 12389 12685 60287
11686 6939 12389 12686
11686 6939 12389 12705
11686 6939 12389 12714
11686 6939 12389 12714 56866
11686 6939 12389 12730
11686 6939 12389 12730 200503
11686 6939 12389 12730 200803
11686 6939 12389 12730 9185
11686 6939 12389 12772
11686 6939 12389 12772 12772
11686 6939 12389 12772 12772 12772
11686 6939 12389 12772 12772 12772 12772
11686 6939 12389 12772 12772 12772 12772 12772
11686 6939 12389 12772 12772 62287
11686 6939 12389 12772 62287
11686 6939 12389 12846
11686 6939 12389 12883
11686 6939 12389 12883 12438
11686 6939 12389 12883 12593
11686 6939 12389 12883 12593 196864
11686 6939 12389 12883 12593 197371
11686 6939 12389 12883 12593 197373
11686 6939 12389 12883 12593 198033
11686 6939 12389 12883 12593 198108
11686 6939 12389 12883 12593 198132 198132
11686 6939 12389 12883 12593 198359
11686 6939 12389 12883 12593 199098
11686 6939 12389 12883 12593 20790
11686 6939 12389 12883 12593 24882
11686 6939 12389 12883 12593 25165
11686 6939 12389 12883 12593 33851
11686 6939 12389 12883 12593 41791 41791 41791 41791 41791 41791 41791 41791
11686 6939 12389 12883 12593 42164
11686 6939 12389 12883 12593 42545
11686 6939 12389 12883 12593 44336
11686 6939 12389 12883 12593 47795 47795 47795
11686 6939 12389 12883 12593 50480
11686 6939 12389 12883 12593 50848
11686 6939 12389 12883 12593 51652
11686 6939 12389 12883 12593 51950
11686 6939 12389 12883 12593 59617
11686 6939 12389 12883 12593 61371 61371 61371 61371
11686 6939 12389 12883 12593 61371 61371 61371 61371 50130
11686 6939 12389 12883 12593 8870 8870
11686 6939 12389 12883 12593 8870 8870 57774
11686 6939 12389 12883 12788 12788
11686 6939 12389 12883 12788 12788 12788
11686 6939 12389 12883 12788 12788 28724
11686 6939 12389 12883 12788 12788 49710
11686 6939 12389 12883 12788 12788 60359
11686 6939 12389 12883 12883 12883 8258
11686 6939 12389 12883 12883 12883 8258 13027
11686 6939 12389 12883 12883 12883 8258 199313
11686 6939 12389 12883 15821 15821 15821
11686 6939 12389 12883 16007
11686 6939 12389 12883 16007 16007 38960
11686 6939 12389 12883 16007 41115
11686 6939 12389 12883 16007 47753 47753 47753
11686 6939 12389 12883 197131 197131 197131 197131
11686 6939 12389 12883 198429
11686 6939 12389 12883 204256
11686 6939 12389 12883 24962
11686 6939 12389 12883 24962 13281
11686 6939 12389 12883 24962 39230 39230 39230 39230 39230
11686 6939 12389 12883 24995 24995 24995 24995
11686 6939 12389 12883 24995 44950
11686 6939 12389 12883 28776
11686 6939 12389 12883 29213
11686 6939 12389 12883 30128
11686 6939 12389 12883 31062
11686 6939 12389 12883 34190 34190 34190 34190 34190
11686 6939 12389 12883 34265 34265
11686 6939 12389 12883 34265 50856
11686 6939 12389 12883 34605
11686 6939 12389 12883 34792
11686 6939 12389 12883 35245
11686 6939 12389 12883 40978
11686 6939 12389 12883 41375
11686 6939 12389 12883 42126 42126
11686 6939 12389 12883 44837
11686 6939 12389 12883 47359 47359 47359 47359
11686 6939 12389 12883 48243
11686 6939 12389 12883 49598
11686 6939 12389 12883 51069 51069 50479
11686 6939 12389 12883 51069 51069 51069 51069
11686 6939 12389 12883 51069 51069 51069 51069 51069 51069 51069
11686 6939 12389 12883 51528 51528 51528 51528 51528 51528
11686 6939 12389 12883 51528 51528 51528 51528 51528 51528 197251
11686 6939 12389 12883 51528 51528 51528 51528 51528 51528 198030
11686 6939 12389 12883 51528 51528 51528 51528 51528 51528 51279 51279
11686 6939 12389 12883 51959 51959 51959
11686 6939 12389 12883 56354 56354
11686 6939 12389 12883 56354 56354 56354
11686 6939 12389 12883 56400 56400 56400 56400 56400 56400 56400
11686 6939 12389 12883 57670
11686 6939 12389 12883 59681
11686 6939 12389 12883 61116 61116 61116
11686 6939 12389 12883 6703
11686 6939 12389 12883 6703 1786 1786 1786 1786
11686 6939 12389 12883 6703 196947 196947
11686 6939 12389 12883 6703 197358 197358 197358 197358
11686 6939 12389 12883 6703 198179
11686 6939 12389 12883 6703 198505 198505
11686 6939 12389 12883 6703 198600
11686 6939 12389 12883 6703 200556
11686 6939 12389 12883 6703 201482
11686 6939 12389 12883 6703 203635
11686 6939 12389 12883 6703 203636
11686 6939 12389 12883 6703 28975
11686 6939 12389 12883 6703 30826
11686 6939 12389 12883 6703 34603
11686 6939 12389 12883 6703 39147
11686 6939 12389 12883 6703 39644
11686 6939 12389 12883 6703 42620 42620 42620
11686 6939 12389 12883 6703 43416
11686 6939 12389 12883 6703 44333
11686 6939 12389 12883 6703 44616 44616
11686 6939 12389 12883 6703 47788
11686 6939 12389 12883 6703 47985 47985 47985 47985 47985 47985 47985 47985 47985
11686 6939 12389 12883 6703 48560 48560 48560 48560 48560 48560
11686 6939 12389 12883 6703 48672 48672 48672 48672 48672 48672
11686 6939 12389 12883 6703 48759
11686 6939 12389 12883 6703 49213
11686 6939 12389 12883 6703 49971
11686 6939 12389 12883 6703 50298
11686 6939 12389 12883 6703 51672
11686 6939 12389 12883 6703 52066 52066 52066 52066 52066 52066 52066 52066
11686 6939 12389 12883 6703 61051
11686 6939 12389 12883 6703 61354 61354 61354 61354
11686 6939 12389 12883 6703 61355
11686 6939 12389 12883 8258
11686 6939 12389 13079
11686 6939 12389 13105
11686 6939 12389 13105 13105
11686 6939 12389 13118
11686 6939 12389 13118 13118
11686 6939 12389 13118 13118 13118
11686 6939 12389 13118 57432
11686 6939 12389 13259
11686 6939 12389 13259 198755
11686 6939 12389 13259 57120
11686 6939 12389 134518
11686 6939 12389 15370
11686 6939 12389 15454
11686 6939 12389 15454 42136
11686 6939 12389 15468 200466
11686 6939 12389 15468 39321 39321
11686 6939 12389 15468 58135
11686 6939 12389 15468 60072
11686 6939 12389 15468 61123
11686 6939 12389 15493
11686 6939 12389 15493 15493
11686 6939 12389 15493 196884
11686 6939 12389 15493 41332
11686 6939 12389 15493 41469 41469
11686 6939 12389 15493 44847
11686 6939 12389 15493 56405
11686 6939 12389 15632
11686 6939 12389 15632 15632 15632 15632 15632
11686 6939 12389 15672 15672 15672 15672
11686 6939 12389 15757
11686 6939 12389 15757 15454
11686 6939 12389 15757 29520
11686 6939 12389 15757 5473
11686 6939 12389 15757 58037
11686 6939 12389 15757 60740
11686 6939 12389 15759
11686 6939 12389 15774 15774 15774 15774 15774 15774 15774
11686 6939 12389 15880
11686 6939 12389 15880 15880
11686 6939 12389 15913
11686 6939 12389 15913 15913 15913
11686 6939 12389 15930
11686 6939 12389 15934
11686 6939 12389 16054
11686 6939 12389 16054 30871
11686 6939 12389 16064
11686 6939 12389 16064 16064 16064
11686 6939 12389 16094
11686 6939 12389 16227
11686 6939 12389 16287
11686 6939 12389 16300
11686 6939 12389 16300 16300 16300
11686 6939 12389 16300 16300 16300 16300
11686 6939 12389 16300 200838
11686 6939 12389 16300 200945
11686 6939 12389 16300 201970
11686 6939 12389 16300 21226
11686 6939 12389 16300 21226 50787
11686 6939 12389 16300 49039
11686 6939 12389 16300 49939
11686 6939 12389 16300 51416
11686 6939 12389 16300 51756 51756
11686 6939 12389 16300 51756 51756 51756 51756
11686 6939 12389 16300 51838
11686 6939 12389 16300 57261
11686 6939 12389 16300 57261 57261 57261
11686 6939 12389 16300 57440
11686 6939 12389 16300 57952
11686 6939 12389 16300 59508 59508 59508 59508 59508
11686 6939 12389 16300 60879 60879 60879
11686 6939 12389 16300 6662
11686 6939 12389 16300 6662 62273
11686 6939 12389 16301
11686 6939 12389 19551
11686 6939 12389 196648
11686 6939 12389 196709 16190
11686 6939 12389 196709 16190 44153
11686 6939 12389 196742
11686 6939 12389 196747
11686 6939 12389 196768
11686 6939 12389 196796
11686 6939 12389 196893
11686 6939 12389 196894
11686 6939 12389 196949 196949
11686 6939 12389 196949 196949 196949 200953
11686 6939 12389 196991
11686 6939 12389 196991 196991
11686 6939 12389 196991 196991 196991
11686 6939 12389 196991 196991 196991 196991
11686 6939 12389 197163
11686 6939 12389 197204 197204 197204 197204
11686 6939 12389 197204 201631
11686 6939 12389 197204 57323 57323 57323 57323 57323 57323
11686 6939 12389 197204 59946
11686 6939 12389 197258
11686 6939 12389 197292 197292 197292
11686 6939 12389 197306
11686 6939 12389 197311
11686 6939 12389 197379
11686 6939 12389 197406
11686 6939 12389 197467
11686 6939 12389 197467 6671
11686 6939 12389 197482 197482 197482
11686 6939 12389 197760
11686 6939 12389 197765 197765
11686 6939 12389 197880
11686 6939 12389 197880 197880
11686 6939 12389 197934
11686 6939 12389 198056
11686 6939 12389 198110
11686 6939 12389 198130
11686 6939 12389 198181
11686 6939 12389 198207
11686 6939 12389 198212
11686 6939 12389 198373
11686 6939 12389 198415
11686 6939 12389 198480
11686 6939 12389 198523
11686 6939 12389 198616
11686 6939 12389 198784
11686 6939 12389 198806
11686 6939 12389 198821
11686 6939 12389 198842
11686 6939 12389 198873
11686 6939 12389 198877
11686 6939 12389 199049
11686 6939 12389 199080
11686 6939 12389 199085
11686 6939 12389 199096 199096
11686 6939 12389 199145
11686 6939 12389 199386
11686 6939 12389 199459
11686 6939 12389 199502
11686 6939 12389 199524
11686 6939 12389 199524 62026
11686 6939 12389 199619 199619
11686 6939 12389 199922 199922
11686 6939 12389 200095
11686 6939 12389 200107
11686 6939 12389 200121
11686 6939 12389 200159
11686 6939 12389 200557
11686 6939 12389 200622
11686 6939 12389 200644 200644 200644 200644 200644
11686 6939 12389 200734
11686 6939 12389 200875
11686 6939 12389 200988
11686 6939 12389 201092
11686 6939 12389 201112
11686 6939 12389 201137
11686 6939 12389 201250
11686 6939 12389 201285
11686 6939 12389 201285 201285 201285
11686 6939 12389 201302 201302
11686 6939 12389 201390
11686 6939 12389 201421 201421 201421
11686 6939 12389 201452
11686 6939 12389 201582 201582
11686 6939 12389 201606
11686 6939 12389 201643
11686 6939 12389 201717
11686 6939 12389 201757
11686 6939 12389 201776
11686 6939 12389 201776 196991
11686 6939 12389 201776 198293
11686 6939 12389 201776 201069
11686 6939 12389 201776 201069 201069 201069 201069 201069
11686 6939 12389 201776 201069 57982
11686 6939 12389 201776 203528
11686 6939 12389 201776 203561
11686 6939 12389 201776 204144
11686 6939 12389 201776 206683
11686 6939 12389 201776 20916
11686 6939 12389 201776 28761 12408
11686 6939 12389 201776 28761 12507
11686 6939 12389 201776 28761 12507 207235
11686 6939 12389 201776 28761 12507 34044
11686 6939 12389 201776 28761 12507 56587
11686 6939 12389 201776 28761 12507 56649
11686 6939 12389 201776 28761 196665
11686 6939 12389 201776 28761 196705
11686 6939 12389 201776 28761 200420
11686 6939 12389 201776 28761 200441
11686 6939 12389 201776 28761 200922
11686 6939 12389 201776 28761 204259
11686 6939 12389 201776 28761 206448
11686 6939 12389 201776 28761 25118
11686 6939 12389 201776 28761 25203
11686 6939 12389 201776 28761 28761 28761 28761 58000
11686 6939 12389 201776 28761 34879
11686 6939 12389 201776 28761 35381
11686 6939 12389 201776 28761 42253
11686 6939 12389 201776 28761 42896 48004 51917
11686 6939 12389 201776 28761 43802
11686 6939 12389 201776 28761 43802 41308
11686 6939 12389 201776 28761 43802 41873 41873 41873
11686 6939 12389 201776 28761 43802 50654
11686 6939 12389 201776 28761 43822
11686 6939 12389 201776 28761 47939
11686 6939 12389 201776 28761 49617
11686 6939 12389 201776 28761 50140
11686 6939 12389 201776 28761 50949
11686 6939 12389 201776 28761 50949 52218
11686 6939 12389 201776 28761 50949 56663
11686 6939 12389 201776 28761 57899
11686 6939 12389 201776 31387
11686 6939 12389 201776 34990
11686 6939 12389 201776 35680 35680 35680 35680
11686 6939 12389 201776 35680 35680 35680 35680 35680
11686 6939 12389 201776 35816
11686 6939 12389 201776 39047 39047
11686 6939 12389 201776 39248
11686 6939 12389 201776 41269
11686 6939 12389 201776 41430
11686 6939 12389 201776 41914
11686 6939 12389 201776 42074
11686 6939 12389 201776 42238
11686 6939 12389 201776 42239
11686 6939 12389 201776 43400
11686 6939 12389 201776 43564
11686 6939 12389 201776 44387
11686 6939 12389 201776 47203
11686 6939 12389 201776 47203 198899
11686 6939 12389 201776 47939
11686 6939 12389 201776 48004
11686 6939 12389 201776 5593
11686 6939 12389 201776 56663 56663 56663 56663 56663 56663
11686 6939 12389 201776 57679
11686 6939 12389 201776 59744
11686 6939 12389 201776 59833
11686 6939 12389 201776 61421
11686 6939 12389 201776 8381
11686 6939 12389 201776 8654
11686 6939 12389 201907
11686 6939 12389 202070 202070 202070
11686 6939 12389 202104
11686 6939 12389 202202
11686 6939 12389 202659
11686 6939 12389 202765
11686 6939 12389 202801
11686 6939 12389 202849
11686 6939 12389 202849 202849 202849
11686 6939 12389 202851
11686 6939 12389 202961 202961 202961
11686 6939 12389 203203
11686 6939 12389 203344
11686 6939 12389 203516
11686 6939 12389 203517 203517 203517
11686 6939 12389 203627
11686 6939 12389 203725
11686 6939 12389 203841
11686 6939 12389 203972
11686 6939 12389 203972 203972
11686 6939 12389 203972 203972 203972
11686 6939 12389 203972 34364
11686 6939 12389 203992
11686 6939 12389 204255
11686 6939 12389 20519
11686 6939 12389 20619 20619
11686 6939 12389 206427
11686 6939 12389 206465
11686 6939 12389 20661
11686 6939 12389 20661 47899
11686 6939 12389 206767
11686 6939 12389 206794
11686 6939 12389 206803
11686 6939 12389 206932 206932 206932 206932
11686 6939 12389 206968 206968 206968 206968 206968
11686 6939 12389 206977
11686 6939 12389 20730
11686 6939 12389 20872
11686 6939 12389 20919
11686 6939 12389 20919 35802 35802 35802 35802 35802 35802 35802
11686 6939 12389 20919 41184
11686 6939 12389 20970
11686 6939 12389 21017
11686 6939 12389 21017 29651
11686 6939 12389 21017 57609
11686 6939 12389 21030
11686 6939 12389 21103 21103 21103 21103 21103
11686 6939 12389 21103 30745
11686 6939 12389 21103 30745 43746
11686 6939 12389 21103 43550
11686 6939 12389 21103 8440 8440
11686 6939 12389 21103 8440 8440 8440 8440 8440
11686 6939 12389 21103 8440 8440 8460
11686 6939 12389 21105
11686 6939 12389 21105 21105 21105 21105 21105 21105 20485 3216 21332 21184
11686 6939 12389 21105 21184
11686 6939 12389 21109
11686 6939 12389 21240
11686 6939 12389 21252 21252
11686 6939 12389 21367
11686 6939 12389 21367 199161
11686 6939 12389 21367 38922
11686 6939 12389 21367 38922 199185
11686 6939 12389 21367 38922 51285
11686 6939 12389 21367 38922 61285
11686 6939 12389 21367 38922 62108
11686 6939 12389 21367 41212 41212 41212 41212
11686 6939 12389 21367 41802
11686 6939 12389 21367 41802 41802 41802 41802 41802 41802 41802 41802 41802 41802
11686 6939 12389 21367 47976
11686 6939 12389 21367 61989
11686 6939 12389 21375 21375 21375 21375
11686 6939 12389 21378
11686 6939 12389 21378 47763
11686 6939 12389 21378 49358
11686 6939 12389 21453
11686 6939 12389 21453 197670
11686 6939 12389 21453 199933
11686 6939 12389 21453 201646
11686 6939 12389 21453 34975
11686 6939 12389 21453 43567
11686 6939 12389 21453 47321 47321 47321
11686 6939 12389 21453 47564 47564 47564
11686 6939 12389 21453 48149
11686 6939 12389 21453 49608 49608
11686 6939 12389 21453 49893
11686 6939 12389 21453 49893 201744
11686 6939 12389 21453 49893 49893 49893 49893 49893 49893 50802
11686 6939 12389 21453 49893 50802
11686 6939 12389 21453 49893 60004
11686 6939 12389 21453 49893 61405
11686 6939 12389 21453 50626
11686 6939 12389 21453 51230
11686 6939 12389 21479
11686 6939 12389 21479 49108
11686 6939 12389 21479 56374
11686 6939 12389 21479 58257
11686 6939 12389 21479 60365
11686 6939 12389 21487
11686 6939 12389 21487 43634
11686 6939 12389 24588
11686 6939 12389 24588 24588
11686 6939 12389 24588 24588 24588
11686 6939 12389 24638 10922
11686 6939 12389 24638 43287
11686 6939 12389 24638 51596 51596 51596
11686 6939 12389 24699
11686 6939 12389 24699 51525
11686 6939 12389 24699 61313
11686 6939 12389 24739
11686 6939 12389 24739 198074
11686 6939 12389 24739 199072
11686 6939 12389 24739 200823 200823 200823
11686 6939 12389 24739 201496 201496
11686 6939 12389 24739 201511
11686 6939 12389 24739 201721
11686 6939 12389 24739 20611
11686 6939 12389 24739 206403
11686 6939 12389 24739 31321
11686 6939 12389 24739 31321 34664
11686 6939 12389 24739 48889
11686 6939 12389 24739 49905
11686 6939 12389 24739 57274
11686 6939 12389 24739 57528
11686 6939 12389 24739 58082
11686 6939 12389 24739 61228
11686 6939 12389 24739 61271
11686 6939 12389 24810
11686 6939 12389 24810 197873
11686 6939 12389 24810 31185
11686 6939 12389 24832
11686 6939 12389 25001
11686 6939 12389 25231 25231
11686 6939 12389 25231 25231 50451 50451 50451 50451 50451 50451 50451
11686 6939 12389 25292
11686 6939 12389 25355
11686 6939 12389 25355 12722 12722 12722
11686 6939 12389 25381
11686 6939 12389 25408
11686 6939 12389 25408 13215
11686 6939 12389 25408 13215 202642
11686 6939 12389 25408 197052
11686 6939 12389 25408 197493
11686 6939 12389 25408 197700
11686 6939 12389 25408 198121 198121 198121
11686 6939 12389 25408 198134
11686 6939 12389 25408 198155
11686 6939 12389 25408 198626
11686 6939 12389 25408 198907
11686 6939 12389 25408 198955 198955
11686 6939 12389 25408 199146 199146 199146
11686 6939 12389 25408 199658
11686 6939 12389 25408 199674
11686 6939 12389 25408 201515
11686 6939 12389 25408 202775 202775 202775 202775
11686 6939 12389 25408 206536 206536
11686 6939 12389 25408 20698
11686 6939 12389 25408 207259
11686 6939 12389 25408 20807
11686 6939 12389 25408 25408 25408 25408 49340
11686 6939 12389 25408 28965
11686 6939 12389 25408 29619
11686 6939 12389 25408 39101
11686 6939 12389 25408 39818
11686 6939 12389 25408 42113
11686 6939 12389 25408 43726
11686 6939 12389 25408 44294
11686 6939 12389 25408 44755
11686 6939 12389 25408 44882 44882
11686 6939 12389 25408 45051
11686 6939 12389 25408 47168
11686 6939 12389 25408 48499
11686 6939 12389 25408 48532
11686 6939 12389 25408 48547
11686 6939 12389 25408 48905
11686 6939 12389 25408 49200 49200 49200 49200 49200 49200 49200 49200 49200 49200 49200
11686 6939 12389 25408 50436
11686 6939 12389 25408 51869
11686 6939 12389 25408 5433
11686 6939 12389 25408 5433 39161
11686 6939 12389 25408 5514
11686 6939 12389 25408 57303
11686 6939 12389 25408 57401
11686 6939 12389 25408 59399
11686 6939 12389 25408 60832
11686 6939 12389 25408 60913
11686 6939 12389 25408 62378
11686 6939 12389 25408 8746
11686 6939 12389 25436
11686 6939 12389 25449
11686 6939 12389 25490
11686 6939 12389 25490 13105
11686 6939 12389 25490 198645
11686 6939 12389 25490 206396
11686 6939 12389 25490 34777
11686 6939 12389 25490 52043
11686 6939 12389 25490 61305
11686 6939 12389 25490 61358
11686 6939 12389 25515
11686 6939 12389 25515 12841
11686 6939 12389 25515 199395
11686 6939 12389 25515 25515
11686 6939 12389 25515 42317 42317
11686 6939 12389 25515 42589
11686 6939 12389 25515 44619
11686 6939 12389 25515 60779
11686 6939 12389 25549
11686 6939 12389 25549 197482
11686 6939 12389 25549 197768
11686 6939 12389 25549 199778
11686 6939 12389 25549 201037 201037
11686 6939 12389 25549 203514
11686 6939 12389 25549 25549 25549 25549 25549 25549
11686 6939 12389 25549 30797 30797 30797 30797
11686 6939 12389 25549 3335
11686 6939 12389 25549 35722
11686 6939 12389 25549 48679
11686 6939 12389 25549 48784
11686 6939 12389 25549 49987
11686 6939 12389 25549 56957
11686 6939 12389 25549 60878
11686 6939 12389 25549 62036
11686 6939 12389 2854
11686 6939 12389 2854 41060 41060
11686 6939 12389 2854 42920
11686 6939 12389 28719
11686 6939 12389 28719 28719 28719
11686 6939 12389 28812
11686 6939 12389 28812 13105 13105 13105 13105 13105
11686 6939 12389 28812 28881
11686 6939 12389 28812 31552
11686 6939 12389 28812 35769 35769 35769 35769
11686 6939 12389 28812 45048
11686 6939 12389 28829
11686 6939 12389 28890
11686 6939 12389 28890 34869
11686 6939 12389 28890 42776
11686 6939 12389 28890 51690
11686 6939 12389 28890 57200
11686 6939 12389 28890 57363
11686 6939 12389 28890 59495
11686 6939 12389 28910
11686 6939 12389 28910 28910
11686 6939 12389 28910 28910 12365
11686 6939 12389 28910 28910 28910 34250 8193
11686 6939 12389 28910 28910 30728
11686 6939 12389 28910 28910 31203
11686 6939 12389 28910 28910 31203 31203 31203 31203
11686 6939 12389 28910 28910 31203 42654 42654 42654 42654
11686 6939 12389 28910 28910 31203 50025
11686 6939 12389 28910 28910 31203 50025 50025 50025 50025
11686 6939 12389 28910 28910 34250
11686 6939 12389 28910 28910 34250 197486
11686 6939 12389 28910 28910 34250 201767
11686 6939 12389 28910 28910 34250 25389
11686 6939 12389 28910 28910 34250 42017
11686 6939 12389 28910 28910 34250 47966
11686 6939 12389 28910 28910 34250 48979
11686 6939 12389 28910 28910 34250 50025 50025
11686 6939 12389 28910 28910 34250 61019
11686 6939 12389 28910 28910 34250 8193
11686 6939 12389 28910 28910 39032 34718 42654 42654
11686 6939 12389 28910 28910 39032 34718 43060
11686 6939 12389 28910 28910 39032 34718 43533
11686 6939 12389 28910 28910 49273
11686 6939 12389 28910 34250 8193
11686 6939 12389 28927
11686 6939 12389 28947
11686 6939 12389 28991
11686 6939 12389 29049
11686 6939 12389 29049 20771 20771 16010
11686 6939 12389 29049 20771 20771 16010 16010 200568 200568
11686 6939 12389 29049 20771 20771 16010 25249
11686 6939 12389 29049 20771 20771 16010 25249 200536 200536 200536 200536 200536 200536
11686 6939 12389 29049 20771 20771 16010 25249 200568
11686 6939 12389 29049 20771 20771 16010 25249 200568 200568 200568 200568 200568 200568 200568 200568
11686 6939 12389 29049 20771 20771 16010 25249 203962
11686 6939 12389 29049 20771 20771 16010 25249 35805 200536
11686 6939 12389 29049 20771 20771 25249 200536 200536 200536 200536 200536 200536
11686 6939 12389 29049 20771 20771 25249 35805 200536
11686 6939 12389 29049 34797
11686 6939 12389 29049 34797 34797
11686 6939 12389 29049 39216
11686 6939 12389 29049 39216 198169
11686 6939 12389 29049 39216 201272 201272 201272 201272 201272
11686 6939 12389 29049 39216 201272 201272 201272 201272 201272 201272 201272 201272 201272 201272 3194
11686 6939 12389 29049 39216 201272 3194
11686 6939 12389 29049 39216 206893
11686 6939 12389 29049 39216 39216 39216
11686 6939 12389 29049 39216 39216 39216 39216 39216
11686 6939 12389 29049 39216 39216 39216 39216 39216 198802
11686 6939 12389 29049 39216 39216 39216 39216 39216 200654
11686 6939 12389 29049 39216 39216 39216 39216 39216 200654 200654 200654 200654 200654 200654 200654 200654
11686 6939 12389 29049 39216 39216 39216 39216 39216 200697
11686 6939 12389 29049 39216 39216 39216 39216 39216 200865
11686 6939 12389 29049 39216 39216 39216 39216 39216 202672
11686 6939 12389 29049 39216 39216 39216 39216 39216 203982 203982 203982 203982
11686 6939 12389 29049 39216 39216 39216 39216 39216 204249
11686 6939 12389 29049 39216 39216 39216 39216 39216 51018
11686 6939 12389 29049 39216 39216 39216 39216 39216 59588
11686 6939 12389 29049 39216 39216 39216 39216 39216 62223
11686 6939 12389 29049 39216 39216 39216 39216 39216 62223 62223 62223
11686 6939 12389 29049 39216 39216 39216 39216 39216 8932 200612 60929 50597 203217
11686 6939 12389 29049 39216 39216 39216 39216 39216 8932 200612 60929 50597 203217 59588
11686 6939 12389 29049 39216 39216 39216 39216 39216 8932 44217 34515
11686 6939 12389 29049 39216 57340
11686 6939 12389 29049 39216 57908
11686 6939 12389 29049 39216 59458
11686 6939 12389 29049 6736
11686 6939 12389 29049 6736 12660
11686 6939 12389 29049 6736 15611
11686 6939 12389 29049 6736 202571
11686 6939 12389 29049 6736 21341
11686 6939 12389 29049 6736 21341 25306
11686 6939 12389 29049 6736 21341 49433
11686 6939 12389 29049 6736 21341 51785
11686 6939 12389 29049 6736 25184
11686 6939 12389 29049 6736 25184 29079
11686 6939 12389 29049 6736 25306
11686 6939 12389 29049 6736 29068 29068
11686 6939 12389 29049 6736 29577
11686 6939 12389 29049 6736 31175
11686 6939 12389 29049 6736 34592
11686 6939 12389 29049 6736 35043
11686 6939 12389 29049 6736 35285
11686 6939 12389 29049 6736 41620
11686 6939 12389 29049 6736 42337
11686 6939 12389 29049 6736 42337 16322 35615
11686 6939 12389 29049 6736 42337 35615
11686 6939 12389 29049 6736 42337 44045
11686 6939 12389 29049 6736 42867
11686 6939 12389 29049 6736 43135
11686 6939 12389 29049 6736 43965
11686 6939 12389 29049 6736 44889
11686 6939 12389 29049 6736 44889 24631
11686 6939 12389 29049 6736 44889 24631 24707
11686 6939 12389 29049 6736 44889 24631 51280
11686 6939 12389 29049 6736 44889 44045
11686 6939 12389 29049 6736 44889 48147
11686 6939 12389 29049 6736 44889 48434
11686 6939 12389 29049 6736 44889 48434 49099
11686 6939 12389 29049 6736 44889 49099
11686 6939 12389 29049 6736 44889 51074
11686 6939 12389 29049 6736 44889 51280
11686 6939 12389 29049 6736 44889 51460
11686 6939 12389 29049 6736 44889 51460 51460
11686 6939 12389 29049 6736 44889 51554
11686 6939 12389 29049 6736 44889 51732
11686 6939 12389 29049 6736 44889 57241
11686 6939 12389 29049 6736 44889 57457
11686 6939 12389 29049 6736 44889 57577
11686 6939 12389 29049 6736 44889 60516
11686 6939 12389 29049 6736 44889 60637
11686 6939 12389 29049 6736 47558
11686 6939 12389 29049 6736 48434
11686 6939 12389 29049 6736 48555
11686 6939 12389 29049 6736 48555 43415
11686 6939 12389 29049 6736 50460
11686 6939 12389 29049 6736 5542
11686 6939 12389 29049 6736 56547
11686 6939 12389 29049 6736 56765
11686 6939 12389 29049 6736 57745
11686 6939 12389 29049 6736 58104
11686 6939 12389 29049 6736 59794
11686 6939 12389 29049 6736 60315
11686 6939 12389 29049 6736 60638
11686 6939 12389 29049 6736 61209
11686 6939 12389 29049 6736 62153
11686 6939 12389 29071 29071 29071
11686 6939 12389 29071 29071 29071 12418
11686 6939 12389 29071 29071 29071 43605 43605
11686 6939 12389 29071 29071 29071 51600 51600 51600
11686 6939 12389 29076
11686 6939 12389 29076 12427
11686 6939 12389 29076 12739
11686 6939 12389 29076 12998
11686 6939 12389 29076 196678 61400 48708
11686 6939 12389 29076 197140 49735
11686 6939 12389 29076 197453
11686 6939 12389 29076 197498
11686 6939 12389 29076 198226
11686 6939 12389 29076 198255 198255 198255 198255 198255 198255
11686 6939 12389 29076 198310
11686 6939 12389 29076 198342
11686 6939 12389 29076 199394
11686 6939 12389 29076 199504
11686 6939 12389 29076 199635
11686 6939 12389 29076 199635 206156
11686 6939 12389 29076 199669
11686 6939 12389 29076 199805
11686 6939 12389 29076 200015 200015 200015 200015 200015 200015 200015 200015 200015
11686 6939 12389 29076 200161 200161 200161
11686 6939 12389 29076 200161 200161 200161 202164 202164 202164
11686 6939 12389 29076 200161 200161 200161 206805
11686 6939 12389 29076 200430
11686 6939 12389 29076 200815
11686 6939 12389 29076 201118
11686 6939 12389 29076 201499
11686 6939 12389 29076 201588
11686 6939 12389 29076 203395
11686 6939 12389 29076 204039
11686 6939 12389 29076 204041
11686 6939 12389 29076 204271
11686 6939 12389 29076 206827
11686 6939 12389 29076 20979
11686 6939 12389 29076 20979 21379 13121 57995
11686 6939 12389 29076 24638
11686 6939 12389 29076 24638 42481
11686 6939 12389 29076 24638 42481 42481 42481
11686 6939 12389 29076 24638 44696
11686 6939 12389 29076 24663 24663
11686 6939 12389 29076 24663 24663 199906
11686 6939 12389 29076 24663 24663 206337
11686 6939 12389 29076 25189 25189 25189 25189 44542
11686 6939 12389 29076 25511
11686 6939 12389 29076 28738 28738 28738 28738 28738 28738
11686 6939 12389 29076 28762
11686 6939 12389 29076 28762 28762 28762 28762 28762
11686 6939 12389 29076 2895
11686 6939 12389 29076 2895 201842
11686 6939 12389 29076 2895 203051
11686 6939 12389 29076 29071
11686 6939 12389 29076 29319 29319
11686 6939 12389 29076 29319 29319 44269 44269 44269 44269 44269
11686 6939 12389 29076 29319 29319 44927
11686 6939 12389 29076 29319 29319 57085
11686 6939 12389 29076 29319 29319 57085 61410
11686 6939 12389 29076 29503
11686 6939 12389 29076 31494
11686 6939 12389 29076 31494 59687
11686 6939 12389 29076 34995
11686 6939 12389 29076 34995 197817
11686 6939 12389 29076 34995 202983
11686 6939 12389 29076 34995 202983 202983 202983
11686 6939 12389 29076 35178
11686 6939 12389 29076 35271 35271
11686 6939 12389 29076 39046
11686 6939 12389 29076 41168 15936
11686 6939 12389 29076 41168 41168
11686 6939 12389 29076 41168 41316
11686 6939 12389 29076 41168 44132
11686 6939 12389 29076 41225 41225 41225 41225
11686 6939 12389 29076 41435
11686 6939 12389 29076 41435 197901
11686 6939 12389 29076 41435 201184 201184
11686 6939 12389 29076 41435 51194
11686 6939 12389 29076 41435 56652
11686 6939 12389 29076 41435 57001
11686 6939 12389 29076 41435 57709
11686 6939 12389 29076 41435 58054
11686 6939 12389 29076 42787
11686 6939 12389 29076 42787 47827 47827
11686 6939 12389 29076 42988 42988
11686 6939 12389 29076 43102
11686 6939 12389 29076 43110 48964 44894 31044
11686 6939 12389 29076 43307
11686 6939 12389 29076 43502
11686 6939 12389 29076 43537
11686 6939 12389 29076 43678
11686 6939 12389 29076 44849
11686 6939 12389 29076 44863
11686 6939 12389 29076 44863 202023
11686 6939 12389 29076 44863 203430
11686 6939 12389 29076 44863 203980
11686 6939 12389 29076 44863 56812
11686 6939 12389 29076 44917
11686 6939 12389 29076 44927
11686 6939 12389 29076 44927 202717
11686 6939 12389 29076 47577
11686 6939 12389 29076 47723
11686 6939 12389 29076 47893
11686 6939 12389 29076 47893 263740
11686 6939 12389 29076 47893 263821
11686 6939 12389 29076 47893 52485
11686 6939 12389 29076 47934
11686 6939 12389 29076 47968
11686 6939 12389 29076 48347
11686 6939 12389 29076 48347 206764
11686 6939 12389 29076 48347 29588
11686 6939 12389 29076 48347 34123 43667
11686 6939 12389 29076 48347 41639
11686 6939 12389 29076 48347 41639 51579
11686 6939 12389 29076 48347 43667
11686 6939 12389 29076 48347 43865
11686 6939 12389 29076 48347 49863
11686 6939 12389 29076 48347 57113 57113 57113 57113 57113 57113 57113
11686 6939 12389 29076 48347 57712 57712
11686 6939 12389 29076 48347 59584
11686 6939 12389 29076 48347 59793
11686 6939 12389 29076 48347 59793 51061
11686 6939 12389 29076 48347 60472
11686 6939 12389 29076 48347 6679 43865
11686 6939 12389 29076 48347 8395
11686 6939 12389 29076 48347 8395 49702
11686 6939 12389 29076 48347 8595 29053 50798 50798
11686 6939 12389 29076 48533 199098
11686 6939 12389 29076 48822
11686 6939 12389 29076 48822 51183
11686 6939 12389 29076 48822 57268
11686 6939 12389 29076 49140
11686 6939 12389 29076 49140 49334
11686 6939 12389 29076 49335 201566
11686 6939 12389 29076 49335 25534
11686 6939 12389 29076 49335 49335 49335
11686 6939 12389 29076 49335 49335 49335 3284
11686 6939 12389 29076 49335 49335 49335 62316
11686 6939 12389 29076 49542
11686 6939 12389 29076 49542 44938
11686 6939 12389 29076 49542 8219
11686 6939 12389 29076 50113
11686 6939 12389 29076 50113 12608
11686 6939 12389 29076 50113 196644
11686 6939 12389 29076 50113 203049
11686 6939 12389 29076 50113 203049 203049
11686 6939 12389 29076 50113 50113
11686 6939 12389 29076 50113 50113 59504
11686 6939 12389 29076 50113 50113 61400 31133 206530
11686 6939 12389 29076 50113 50113 9002 50673 14576
11686 6939 12389 29076 50113 9002
11686 6939 12389 29076 50473 50473 50473
11686 6939 12389 29076 50473 50473 50473 47635
11686 6939 12389 29076 50473 50473 50473 49608
11686 6939 12389 29076 50822
11686 6939 12389 29076 51093
11686 6939 12389 29076 51178
11686 6939 12389 29076 51178 197303
11686 6939 12389 29076 51178 197673
11686 6939 12389 29076 51178 199072
11686 6939 12389 29076 51178 41625
11686 6939 12389 29076 51178 61152
11686 6939 12389 29076 51178 62330
11686 6939 12389 29076 51904 51904
11686 6939 12389 29076 51904 51904 204199
11686 6939 12389 29076 51904 51904 50806
11686 6939 12389 29076 52107
11686 6939 12389 29076 5433
11686 6939 12389 29076 56340
11686 6939 12389 29076 59504
11686 6939 12389 29076 59504 59504
11686 6939 12389 29076 59604
11686 6939 12389 29076 60672
11686 6939 12389 29076 60796
11686 6939 12389 29076 61037 61037
11686 6939 12389 29076 61378 61378 61378 61378 61378 61378 61378 61378 61378
11686 6939 12389 29076 62221
11686 6939 12389 29076 62366
11686 6939 12389 29076 6719
11686 6939 12389 29076 6820
11686 6939 12389 29076 6820 25073
11686 6939 12389 29076 6820 8662
11686 6939 12389 29076 8451 8451 8451 8451 8451
11686 6939 12389 29076 9032
11686 6939 12389 29076 9032 200790
11686 6939 12389 29076 9039
11686 6939 12389 29076 9039 44479
11686 6939 12389 29190 29190 29190 29190 29190 29190
11686 6939 12389 29303
11686 6939 12389 29303 203932
11686 6939 12389 29303 29303
11686 6939 12389 29303 47597
11686 6939 12389 29303 48080
11686 6939 12389 29303 59558 59558 59558
11686 6939 12389 29303 60290 60290 60290
11686 6939 12389 29304
11686 6939 12389 29304 49997
11686 6939 12389 29363
11686 6939 12389 29363 29363 29363
11686 6939 12389 29363 49833
11686 6939 12389 29388
11686 6939 12389 29407
11686 6939 12389 29554
11686 6939 12389 29651
11686 6939 12389 30733
11686 6939 12389 30767
11686 6939 12389 30767 30856
11686 6939 12389 30788
11686 6939 12389 30855
11686 6939 12389 31094
11686 6939 12389 31112
11686 6939 12389 31112 197392
11686 6939 12389 31112 31112
11686 6939 12389 31138
11686 6939 12389 31174
11686 6939 12389 31200 198716 198716
11686 6939 12389 31200 3335 3335 3335 3335 3335
11686 6939 12389 31200 60119
11686 6939 12389 31200 62004
11686 6939 12389 31225
11686 6939 12389 31225 199024
11686 6939 12389 31496
11686 6939 12389 31499
11686 6939 12389 31499 47974
11686 6939 12389 31499 48041 48041 48041 48041 48041 48041 48041
11686 6939 12389 31499 56387
11686 6939 12389 31499 58310
11686 6939 12389 31512
11686 6939 12389 31588
11686 6939 12389 31588 198809
11686 6939 12389 31643
11686 6939 12389 3180
11686 6939 12389 3239
11686 6939 12389 3283
11686 6939 12389 3312
11686 6939 12389 3312 197273
11686 6939 12389 3312 42809
11686 6939 12389 33871 202535
11686 6939 12389 33887
11686 6939 12389 33892
11686 6939 12389 33934
11686 6939 12389 33934 58084
11686 6939 12389 33991
11686 6939 12389 33991 198990
11686 6939 12389 33991 33974
11686 6939 12389 33991 56326
11686 6939 12389 33991 57129
11686 6939 12389 33991 57129 34879
11686 6939 12389 33991 57767
11686 6939 12389 34017
11686 6939 12389 34085 34085 34085
11686 6939 12389 34137
11686 6939 12389 34168
11686 6939 12389 34168 57047 57047 57047 57047 57047
11686 6939 12389 34168 60518
11686 6939 12389 34168 60635 60635
11686 6939 12389 34205
11686 6939 12389 34205 61014
11686 6939 12389 34246 34246 34246 34246 34246 34246 34246 34246
11686 6939 12389 34267
11686 6939 12389 34267 41310
11686 6939 12389 34267 49085
11686 6939 12389 34336
11686 6939 12389 34352
11686 6939 12389 34434
11686 6939 12389 34470 34470
11686 6939 12389 34470 34470 34185 34185 34185 34185 34185 34185
11686 6939 12389 34470 34470 52069
11686 6939 12389 34470 34470 62287
11686 6939 12389 34485
11686 6939 12389 34490
11686 6939 12389 34573
11686 6939 12389 34573 49293
11686 6939 12389 34584
11686 6939 12389 34584 12770
11686 6939 12389 34584 34205
11686 6939 12389 34584 58100
11686 6939 12389 34671
11686 6939 12389 34757 15508
11686 6939 12389 34757 33871
11686 6939 12389 34757 33871 49613
11686 6939 12389 34757 41143
11686 6939 12389 34757 62331 62331 62331
11686 6939 12389 34797
11686 6939 12389 34797 203301
11686 6939 12389 34797 49129
11686 6939 12389 34875 13105
11686 6939 12389 34875 199070
11686 6939 12389 34875 201835
11686 6939 12389 34875 39580
11686 6939 12389 34875 44240
11686 6939 12389 34875 58210
11686 6939 12389 34875 60383
11686 6939 12389 34875 61052
11686 6939 12389 34879
11686 6939 12389 34896
11686 6939 12389 34898
11686 6939 12389 34898 197280
11686 6939 12389 34898 197632
11686 6939 12389 34898 33842
11686 6939 12389 34898 35312
11686 6939 12389 34898 44121
11686 6939 12389 34898 49058
11686 6939 12389 34898 49058 199809
11686 6939 12389 34898 49058 8595 8732 199809
11686 6939 12389 34898 49058 8595 8732 202150
11686 6939 12389 34898 50448 50448 50448
11686 6939 12389 34898 50448 50448 50448 3182
11686 6939 12389 34898 50448 50448 50448 49245
11686 6939 12389 34898 50448 50448 50448 51168
11686 6939 12389 34898 51547
11686 6939 12389 34898 51578
11686 6939 12389 34974
11686 6939 12389 34974 47375
11686 6939 12389 34974 49181
11686 6939 12389 34974 50502 50502
11686 6939 12389 34974 58047
11686 6939 12389 34974 59603
11686 6939 12389 35021 48009
11686 6939 12389 35022 35022 35022 35022
11686 6939 12389 35102
11686 6939 12389 35104
11686 6939 12389 35104 16525
11686 6939 12389 35104 21299 21299 21299 21299 21299 21299 35566
11686 6939 12389 35104 35104 35104 35104 35104 35104 35104 35104
11686 6939 12389 35104 35104 35104 35104 35104 35104 35104 35104 198787
11686 6939 12389 35104 35104 35104 35104 35104 35104 35104 35104 29046
11686 6939 12389 35104 35104 35104 35104 35104 35104 35104 35104 35104 35104
11686 6939 12389 35104 35104 35104 35104 35104 35104 35104 35104 35104 35104 41371
11686 6939 12389 35104 35104 35104 35104 35104 35104 35104 35104 35104 35104 41371 48450
11686 6939 12389 35104 35104 35104 35104 35104 35104 35104 35104 35104 35104 41371 49095
11686 6939 12389 35104 35104 35104 35104 35104 35104 35104 35104 35104 35104 47139
11686 6939 12389 35104 35104 35104 35104 35104 35104 35104 35104 35104 35104 48450
11686 6939 12389 35104 35104 35104 35104 35104 35104 35104 35104 35104 35104 48887
11686 6939 12389 35104 72
11686 6939 12389 35104 7862
11686 6939 12389 35104 8393
11686 6939 12389 35154
11686 6939 12389 35154 44688
11686 6939 12389 35162 35162 35162
11686 6939 12389 35177
11686 6939 12389 35177 196991
11686 6939 12389 35177 41259
11686 6939 12389 35237
11686 6939 12389 35237 35237 35237 35237 35237 35237
11686 6939 12389 35239
11686 6939 12389 35389
11686 6939 12389 35400
11686 6939 12389 35400 12705
11686 6939 12389 35400 12705 57973
11686 6939 12389 35400 12705 58107
11686 6939 12389 35400 199576
11686 6939 12389 35400 24665
11686 6939 12389 35400 28719
11686 6939 12389 35400 28719 28899
11686 6939 12389 35400 28719 39428
11686 6939 12389 35400 28719 49361
11686 6939 12389 35400 3239
11686 6939 12389 35400 3239 207124
11686 6939 12389 35400 3239 31470
11686 6939 12389 35400 3239 48527 48527 48527
11686 6939 12389 35400 3239 58231
11686 6939 12389 35400 34875
11686 6939 12389 35400 38934
11686 6939 12389 35400 38934 35564
11686 6939 12389 35400 38934 56836
11686 6939 12389 35400 41301
11686 6939 12389 35400 42822
11686 6939 12389 35400 44528
11686 6939 12389 35400 49003
11686 6939 12389 35400 49483
11686 6939 12389 35400 50539
11686 6939 12389 35400 51131
11686 6939 12389 35400 59423 59423 59423 59423
11686 6939 12389 35400 61964
11686 6939 12389 35400 6828
11686 6939 12389 35400 6828 196991
11686 6939 12389 35400 6828 197153
11686 6939 12389 35400 6828 28947
11686 6939 12389 35400 6828 57725
11686 6939 12389 35401
11686 6939 12389 35401 35401 35401
11686 6939 12389 35423
11686 6939 12389 35516
11686 6939 12389 35527
11686 6939 12389 35531 51470
11686 6939 12389 35531 56350
11686 6939 12389 35531 56350 47460
11686 6939 12389 35580
11686 6939 12389 35683
11686 6939 12389 38951 38951 38951
11686 6939 12389 38959
11686 6939 12389 38985
11686 6939 12389 39045
11686 6939 12389 39045 203353
11686 6939 12389 39045 21166
11686 6939 12389 39045 50703
11686 6939 12389 39045 62264
11686 6939 12389 39054
11686 6939 12389 39055
11686 6939 12389 39092
11686 6939 12389 39240
11686 6939 12389 39254
11686 6939 12389 39264
11686 6939 12389 39266
11686 6939 12389 39267 39267
11686 6939 12389 39293
11686 6939 12389 39293 30852
11686 6939 12389 39293 30852 47384
11686 6939 12389 39293 3217
11686 6939 12389 39293 50716
11686 6939 12389 39294 39294 39294
11686 6939 12389 39350 39350 39350 39350 39350 39350 39350 39350 39350 39350 39350
11686 6939 12389 39407
11686 6939 12389 39442
11686 6939 12389 39442 39707
11686 6939 12389 39442 43374
11686 6939 12389 39442 47844
11686 6939 12389 39442 51032
11686 6939 12389 39442 51032 42412
11686 6939 12389 39442 58084
11686 6939 12389 39475
11686 6939 12389 39749
11686 6939 12389 39811
11686 6939 12389 39843
11686 6939 12389 39858 39858 39858 39858
11686 6939 12389 39864
11686 6939 12389 39898 39898 39898 39898
11686 6939 12389 41034
11686 6939 12389 41034 41034 41034 41034
11686 6939 12389 41034 41034 41034 41034 13296
11686 6939 12389 41034 41034 41034 41034 198774
11686 6939 12389 41034 41034 41034 41034 41846
11686 6939 12389 41034 41034 41034 41034 57842
11686 6939 12389 41034 41034 41034 41034 60856
11686 6939 12389 41034 41034 41034 41034 8775 8775 8775 8775 8775 8775 8775
11686 6939 12389 41050 41050 41050
11686 6939 12389 41066
11686 6939 12389 41066 49505
11686 6939 12389 41066 50382
11686 6939 12389 41066 9006
11686 6939 12389 41070
11686 6939 12389 41106
11686 6939 12389 41134
11686 6939 12389 41190
11686 6939 12389 41258
11686 6939 12389 41440 43053
11686 6939 12389 41460
11686 6939 12389 41460 41460 41460
11686 6939 12389 41551
11686 6939 12389 41551 41551 41551 41551 41551 41551 41551 41551 41551
11686 6939 12389 41556
11686 6939 12389 41556 49803
11686 6939 12389 41560
11686 6939 12389 41560 203493
11686 6939 12389 41560 50724
11686 6939 12389 41575
11686 6939 12389 41615
11686 6939 12389 41673
11686 6939 12389 41681
11686 6939 12389 41789
11686 6939 12389 41789 48058
11686 6939 12389 41812
11686 6939 12389 41829
11686 6939 12389 41837 41837 2
11686 6939 12389 41862
11686 6939 12389 41904
11686 6939 12389 41925
11686 6939 12389 41925 39789
11686 6939 12389 41925 52028
11686 6939 12389 41925 57425
11686 6939 12389 41938
11686 6939 12389 41938 39379
11686 6939 12389 42014
11686 6939 12389 42014 34887
11686 6939 12389 42038
11686 6939 12389 42038 8359 39811 62413
11686 6939 12389 42042
11686 6939 12389 42071
11686 6939 12389 42091
11686 6939 12389 42145
11686 6939 12389 42145 42145
11686 6939 12389 42151
11686 6939 12389 42231
11686 6939 12389 42269
11686 6939 12389 42282
11686 6939 12389 42291
11686 6939 12389 42291 62426
11686 6939 12389 42362 42362
11686 6939 12389 42375
11686 6939 12389 42394 42394
11686 6939 12389 42451
11686 6939 12389 42514 42514
11686 6939 12389 42528
11686 6939 12389 42534
11686 6939 12389 42548
11686 6939 12389 42554
11686 6939 12389 42558
11686 6939 12389 42610 197461
11686 6939 12389 42610 202127
11686 6939 12389 42610 29069
11686 6939 12389 42610 29069 25308 25474 25474 25474 25474
11686 6939 12389 42610 29069 41842 41842
11686 6939 12389 42610 29069 41842 41842 204173 204173 204173
11686 6939 12389 42610 29069 41842 41842 34739
11686 6939 12389 42610 29069 41842 41842 43776
11686 6939 12389 42610 29069 41842 41842 44999 44999 44999 44999 44999 44999 44999 44999 44999
11686 6939 12389 42610 29069 41842 41842 48368
11686 6939 12389 42610 29069 41842 41842 51443 51443 51443 51443 51443 51443 51443
11686 6939 12389 42610 29069 41842 41842 6880 6880 6880 6880
11686 6939 12389 42610 29069 41842 41842 6880 6880 6880 6880 5461
11686 6939 12389 42610 29069 48939
11686 6939 12389 42610 29069 51281
11686 6939 12389 42610 29069 6679 6679 49160 49160 49160
11686 6939 12389 42610 29651
11686 6939 12389 42610 42610
11686 6939 12389 42610 60473
11686 6939 12389 42610 62133
11686 6939 12389 42610 62133 62133 62133
11686 6939 12389 42610 6863
11686 6939 12389 42610 8557
11686 6939 12389 42610 8629 200166
11686 6939 12389 42610 8629 44161
11686 6939 12389 42610 8629 57157
11686 6939 12389 42610 8629 59509 59509 59509 59509 59509 59509
11686 6939 12389 42610 8629 60716
11686 6939 12389 42653
11686 6939 12389 42693
11686 6939 12389 42742
11686 6939 12389 42742 44064
11686 6939 12389 42742 44534
11686 6939 12389 42742 44878
11686 6939 12389 42742 49839
11686 6939 12389 42773 42773 42773 42773
11686 6939 12389 42773 42773 42773 42773 25293
11686 6939 12389 42773 43334
11686 6939 12389 42897
11686 6939 12389 42955
11686 6939 12389 42974
11686 6939 12389 43132 43132
11686 6939 12389 43208
11686 6939 12389 43208 198981
11686 6939 12389 43209
11686 6939 12389 43209 197786
11686 6939 12389 43209 34676 197607
11686 6939 12389 43209 43559 43559 43559
11686 6939 12389 43209 62236
11686 6939 12389 43226
11686 6939 12389 43226 34378
11686 6939 12389 43226 44470
11686 6939 12389 43226 57075
11686 6939 12389 43226 60473
11686 6939 12389 43226 60826
11686 6939 12389 43321
11686 6939 12389 43385
11686 6939 12389 43399
11686 6939 12389 43434
11686 6939 12389 43434 43434 43434
11686 6939 12389 43465 43465
11686 6939 12389 43530
11686 6939 12389 43530 43530 43530 43530
11686 6939 12389 43550
11686 6939 12389 43574
11686 6939 12389 43592 43592 43592 43592
11686 6939 12389 43594
11686 6939 12389 43632
11686 6939 12389 43691
11686 6939 12389 43785
11686 6939 12389 43797
11686 6939 12389 43797 43797
11686 6939 12389 43797 43797 199148
11686 6939 12389 43797 43797 42056
11686 6939 12389 43797 43797 62422
11686 6939 12389 43801
11686 6939 12389 43882
11686 6939 12389 43882 43882 43882
11686 6939 12389 43901
11686 6939 12389 43903
11686 6939 12389 43909 43909
11686 6939 12389 43966 43966 43966 197402
11686 6939 12389 43966 43966 43966 43966
11686 6939 12389 43966 43966 43966 43966 48234
11686 6939 12389 43966 43966 43966 43966 50870
11686 6939 12389 43973
11686 6939 12389 43973 41085
11686 6939 12389 43973 49644
11686 6939 12389 43973 57570
11686 6939 12389 44014
11686 6939 12389 44053
11686 6939 12389 44053 201945 201945 201945
11686 6939 12389 44053 25189
11686 6939 12389 44053 25189 29420
11686 6939 12389 44053 25189 44542
11686 6939 12389 44053 35026
11686 6939 12389 44053 49124
11686 6939 12389 44053 49779 49779 49779 49779 49779 49779 49779
11686 6939 12389 44102
11686 6939 12389 44128
11686 6939 12389 44151 44151 44151 44151
11686 6939 12389 44165 44165 44165 44165 44165 44165
11686 6939 12389 44237
11686 6939 12389 44237 13056
11686 6939 12389 44237 13056 198515
11686 6939 12389 44237 13056 203533
11686 6939 12389 44237 13056 41855
11686 6939 12389 44237 13056 42371
11686 6939 12389 44237 13056 51643
11686 6939 12389 44237 13118
11686 6939 12389 44237 13118 50750
11686 6939 12389 44237 13118 5572
11686 6939 12389 44237 15468
11686 6939 12389 44237 29456
11686 6939 12389 44237 29456 15620 15620 15620
11686 6939 12389 44237 29456 199377
11686 6939 12389 44237 29456 203533
11686 6939 12389 44237 29456 43302 43302
11686 6939 12389 44237 29456 47240
11686 6939 12389 44237 29456 56541
11686 6939 12389 44237 29456 61223
11686 6939 12389 44237 35125
11686 6939 12389 44237 8570
11686 6939 12389 44237 8570 57798
11686 6939 12389 44237 8675
11686 6939 12389 44237 8675 200452 200452 200452 200452
11686 6939 12389 44265
11686 6939 12389 44265 200066
11686 6939 12389 44265 49336
11686 6939 12389 44265 62287
11686 6939 12389 44310
11686 6939 12389 44310 44310
11686 6939 12389 44386 44386 44386
11686 6939 12389 44391
11686 6939 12389 44391 47140
11686 6939 12389 44408
11686 6939 12389 44417 44417
11686 6939 12389 44467
11686 6939 12389 44484
11686 6939 12389 44540
11686 6939 12389 44556
11686 6939 12389 44587
11686 6939 12389 44587 12499
11686 6939 12389 44587 196686
11686 6939 12389 44587 35025
11686 6939 12389 44587 41024
11686 6939 12389 44587 41024 48107
11686 6939 12389 44587 41787
11686 6939 12389 44587 42187
11686 6939 12389 44587 42187 20803
11686 6939 12389 44587 42341
11686 6939 12389 44587 44130 44130 44130 44130 44130 44130
11686 6939 12389 44587 57730
11686 6939 12389 44587 58039
11686 6939 12389 44587 60108
11686 6939 12389 44657
11686 6939 12389 44674
11686 6939 12389 44674 16176
11686 6939 12389 44704
11686 6939 12389 44724
11686 6939 12389 44724 15638 15638
11686 6939 12389 44724 15638 62261
11686 6939 12389 44724 44724 44724
11686 6939 12389 44733
11686 6939 12389 44734
11686 6939 12389 44751 44751 44751 44751
11686 6939 12389 44844
11686 6939 12389 44845
11686 6939 12389 44857 44857
11686 6939 12389 44881
11686 6939 12389 44893
11686 6939 12389 44905
11686 6939 12389 44982
11686 6939 12389 45000
11686 6939 12389 45036
11686 6939 12389 45051
11686 6939 12389 47236
11686 6939 12389 47240
11686 6939 12389 47333 47333 47333
11686 6939 12389 47433 47433 47433 47433 47433
11686 6939 12389 47439
11686 6939 12389 47457 47457 47457 47457
11686 6939 12389 47551
11686 6939 12389 47553 50166
11686 6939 12389 47564
11686 6939 12389 47595
11686 6939 12389 47618
11686 6939 12389 47677
11686 6939 12389 47718
11686 6939 12389 47733
11686 6939 12389 47764
11686 6939 12389 47764 199295
11686 6939 12389 47764 21051
11686 6939 12389 47764 42834
11686 6939 12389 47764 44903
11686 6939 12389 47764 56462
11686 6939 12389 47764 56462 47780
11686 6939 12389 47764 58116
11686 6939 12389 47764 60863
11686 6939 12389 47837 47837
11686 6939 12389 47895
11686 6939 12389 47895 207142
11686 6939 12389 47895 21020
11686 6939 12389 47895 39131
11686 6939 12389 47895 39131 39131 39131 39131
11686 6939 12389 47895 48369
11686 6939 12389 47895 49742
11686 6939 12389 47895 56667
11686 6939 12389 47895 57342 57342
11686 6939 12389 47895 57342 57342 57342 57342 57342
11686 6939 12389 47895 60936 60936 60936 60936
11686 6939 12389 47955 47955
11686 6939 12389 47960
11686 6939 12389 47972
11686 6939 12389 48013
11686 6939 12389 48043
11686 6939 12389 48043 48651
11686 6939 12389 48043 51448
11686 6939 12389 48044
11686 6939 12389 48044 58105
11686 6939 12389 48066
11686 6939 12389 48066 29031
11686 6939 12389 48066 30822
11686 6939 12389 48066 30822 197433
11686 6939 12389 48066 35804
11686 6939 12389 48066 35804 35804
11686 6939 12389 48066 35804 44798
11686 6939 12389 48066 35804 44798 44798 44798 44798 44798 44798 44798
11686 6939 12389 48066 35804 8753
11686 6939 12389 48066 39529 39529
11686 6939 12389 48066 39529 39529 39529 39529 25437
11686 6939 12389 48066 39529 39529 39529 39529 43010
11686 6939 12389 48066 39529 39529 39529 39529 44255
11686 6939 12389 48066 39529 8753
11686 6939 12389 48066 39728 39728 39728
11686 6939 12389 48066 39728 39728 39728 197129
11686 6939 12389 48066 39728 39728 39728 49444
11686 6939 12389 48066 39728 39728 39728 50106
11686 6939 12389 48066 39728 39728 39728 62091
11686 6939 12389 48066 41709
11686 6939 12389 48066 41709 43972
11686 6939 12389 48066 41972
11686 6939 12389 48066 48882
11686 6939 12389 48066 48882 20699
11686 6939 12389 48066 48882 29128
11686 6939 12389 48066 48882 34047 34047
11686 6939 12389 48066 48882 48882
11686 6939 12389 48066 48882 48882 47984
11686 6939 12389 48066 48882 48882 59531
11686 6939 12389 48066 48882 51511
11686 6939 12389 48066 48882 58271
11686 6939 12389 48066 58271
11686 6939 12389 48066 58271 204211
11686 6939 12389 48066 58271 206792
11686 6939 12389 48066 58271 58934
11686 6939 12389 48066 61240 29031
11686 6939 12389 48066 61240 29031 50015
11686 6939 12389 48066 61240 29031 57194
11686 6939 12389 48066 61240 47550
11686 6939 12389 48066 61240 61240 61240 61240 61240 49444
11686 6939 12389 48066 61240 61240 61240 61240 61240 61240 61240
11686 6939 12389 48104
11686 6939 12389 48148
11686 6939 12389 48148 58090
11686 6939 12389 48166
11686 6939 12389 48166 196936 196936 196936 196936
11686 6939 12389 48166 197460 197460
11686 6939 12389 48166 198539
11686 6939 12389 48166 198539 61121
11686 6939 12389 48166 198539 61121 199021
11686 6939 12389 48166 206653
11686 6939 12389 48166 24739
11686 6939 12389 48166 43805
11686 6939 12389 48166 44079
11686 6939 12389 48166 44096
11686 6939 12389 48166 44096 198039
11686 6939 12389 48166 47119 47119 47119 47119
11686 6939 12389 48166 47119 47119 47119 47119 47119
11686 6939 12389 48166 57424
11686 6939 12389 48166 57818 57818 57818 57818 57818 57818 57818
11686 6939 12389 48166 62205
11686 6939 12389 48226
11686 6939 12389 48226 48226 48226 48226 48226 48226
11686 6939 12389 48247
11686 6939 12389 48249 48249 48249 48249 48249 48249 59937
11686 6939 12389 48276
11686 6939 12389 48276 12773
11686 6939 12389 48276 12773 197571
11686 6939 12389 48276 12773 197643
11686 6939 12389 48276 12773 25141
11686 6939 12389 48276 12773 31113 31113
11686 6939 12389 48276 12773 44710
11686 6939 12389 48276 12773 44884
11686 6939 12389 48276 12773 47809 47809 47809 47809 47809
11686 6939 12389 48276 12773 47809 47809 47809 47809 47809 47809 47809 50780
11686 6939 12389 48276 12773 47809 47809 47809 47809 47809 50780
11686 6939 12389 48276 12773 59489
11686 6939 12389 48276 196851 196851
11686 6939 12389 48276 197433
11686 6939 12389 48276 197658
11686 6939 12389 48276 197923 197923 197923 197923 197923 197923
11686 6939 12389 48276 204108
11686 6939 12389 48276 21261
11686 6939 12389 48276 21261 29421
11686 6939 12389 48276 21261 51258 51258 51258
11686 6939 12389 48276 28926
11686 6939 12389 48276 28926 13107 13107 13107 13107 13107
11686 6939 12389 48276 28926 197015
11686 6939 12389 48276 28926 25299
11686 6939 12389 48276 28926 25299 25299 25299
11686 6939 12389 48276 28926 25299 49908
11686 6939 12389 48276 28926 39726 39726 39726
11686 6939 12389 48276 28926 39726 39726 39726 56818
11686 6939 12389 48276 28926 49757
11686 6939 12389 48276 28926 57005
11686 6939 12389 48276 28926 60839
11686 6939 12389 48276 34786
11686 6939 12389 48276 39558
11686 6939 12389 48276 41709
11686 6939 12389 48276 41709 35804 35804
11686 6939 12389 48276 44710
11686 6939 12389 48276 45025
11686 6939 12389 48276 45025 45025
11686 6939 12389 48276 45025 45025 42959
11686 6939 12389 48276 45025 45025 45025 45025
11686 6939 12389 48276 45025 45025 45025 45025 28926 28926 28926 28926 28926 49757
11686 6939 12389 48276 45025 45025 45025 45025 28926 49757
11686 6939 12389 48276 45025 47526
11686 6939 12389 48276 47694
11686 6939 12389 48276 47694 59392
11686 6939 12389 48276 49631
11686 6939 12389 48276 50204 50204 50204
11686 6939 12389 48276 52091
11686 6939 12389 48276 52091 39262
11686 6939 12389 48276 57460
11686 6939 12389 48276 62028 62028 62028 62028 62028 62028 62028 62028 62028 62028 62028
11686 6939 12389 48276 6886
11686 6939 12389 48276 6886 13106
11686 6939 12389 48276 6886 196629
11686 6939 12389 48276 6886 196767
11686 6939 12389 48276 6886 197287
11686 6939 12389 48276 6886 198640 198640 198640 198640 198640 198640 198640 198640 198640 198640 198640 198640 198640 198640 198640 198640
11686 6939 12389 48276 6886 20515
11686 6939 12389 48276 6886 20590
11686 6939 12389 48276 6886 20590 20590 20590
11686 6939 12389 48276 6886 20590 20590 20590 20590 20590
11686 6939 12389 48276 6886 20590 42485
11686 6939 12389 48276 6886 20590 42485 42485
11686 6939 12389 48276 6886 30954
11686 6939 12389 48276 6886 35748
11686 6939 12389 48276 6886 41081
11686 6939 12389 48276 6886 41081 41081
11686 6939 12389 48276 6886 41081 41081 41081
11686 6939 12389 48276 6886 44487
11686 6939 12389 48276 6886 51725
11686 6939 12389 48276 6886 52131
11686 6939 12389 48276 6886 5598
11686 6939 12389 48276 6886 57655
11686 6939 12389 48276 6886 57982
11686 6939 12389 48276 6886 57982 44137
11686 6939 12389 48276 6886 57982 58271
11686 6939 12389 48276 6886 61344
11686 6939 12389 48276 6886 62360
11686 6939 12389 48276 6886 6886
11686 6939 12389 48276 6886 8274
11686 6939 12389 48276 6886 9131
11686 6939 12389 48276 6886 9164
11686 6939 12389 48276 6886 9213
11686 6939 12389 48297
11686 6939 12389 48302
11686 6939 12389 48320
11686 6939 12389 48421
11686 6939 12389 48441
11686 6939 12389 48441 62287
11686 6939 12389 48462
11686 6939 12389 48479
11686 6939 12389 48479 197349
11686 6939 12389 48479 21051
11686 6939 12389 48479 31302
11686 6939 12389 48479 41757
11686 6939 12389 48479 49478
11686 6939 12389 48479 49478 204016
11686 6939 12389 48479 51238
11686 6939 12389 48498
11686 6939 12389 48524
11686 6939 12389 48524 48524 48524
11686 6939 12389 48548
11686 6939 12389 48642 197773
11686 6939 12389 48642 202983
11686 6939 12389 48642 30910
11686 6939 12389 48642 30910 199757
11686 6939 12389 48642 30910 201844
11686 6939 12389 48642 30910 51012
11686 6939 12389 48642 30910 51020
11686 6939 12389 48642 34322 34322 34322 34322 34322 34322 34322 34322
11686 6939 12389 48642 42498
11686 6939 12389 48642 48642
11686 6939 12389 48642 48642 48642
11686 6939 12389 48642 48642 48642 48642 48642 48642
11686 6939 12389 48642 48642 48642 48642 48642 48642 203519
11686 6939 12389 48642 60002
11686 6939 12389 48642 60245
11686 6939 12389 48642 60489
11686 6939 12389 48666
11686 6939 12389 48719
11686 6939 12389 48733
11686 6939 12389 48763
11686 6939 12389 48780
11686 6939 12389 48826
11686 6939 12389 48827 48827
11686 6939 12389 48848
11686 6939 12389 48877
11686 6939 12389 48938
11686 6939 12389 48950
11686 6939 12389 48950 59525 59525
11686 6939 12389 48975
11686 6939 12389 49002
11686 6939 12389 49063
11686 6939 12389 49063 12567
11686 6939 12389 49063 12820 12820
11686 6939 12389 49063 196695
11686 6939 12389 49063 196695 15672 203006
11686 6939 12389 49063 196695 198210
11686 6939 12389 49063 196695 199546 199546 199546 199546 199546 199546 199546 199546 199546
11686 6939 12389 49063 196695 200048
11686 6939 12389 49063 196695 201569 201569 201569 201569
11686 6939 12389 49063 196695 24925
11686 6939 12389 49063 196695 49017
11686 6939 12389 49063 196695 51884
11686 6939 12389 49063 196695 51884 51642
11686 6939 12389 49063 196695 60771 39303
11686 6939 12389 49063 196695 61411 61411 61411 61411 61411
11686 6939 12389 49063 196695 62268
11686 6939 12389 49063 198437
11686 6939 12389 49063 198762
11686 6939 12389 49063 198929
11686 6939 12389 49063 199194
11686 6939 12389 49063 199420
11686 6939 12389 49063 199420 34217
11686 6939 12389 49063 199420 41947
11686 6939 12389 49063 199420 47918
11686 6939 12389 49063 199420 57553
11686 6939 12389 49063 199444
11686 6939 12389 49063 200122
11686 6939 12389 49063 202963
11686 6939 12389 49063 203203
11686 6939 12389 49063 203444
11686 6939 12389 49063 203510
11686 6939 12389 49063 203714
11686 6939 12389 49063 203893
11686 6939 12389 49063 204198
11686 6939 12389 49063 204276
11686 6939 12389 49063 206138
11686 6939 12389 49063 21859
11686 6939 12389 49063 25397
11686 6939 12389 49063 29172
11686 6939 12389 49063 39711
11686 6939 12389 49063 42069
11686 6939 12389 49063 43287
11686 6939 12389 49063 43287 61293
11686 6939 12389 49063 43900
11686 6939 12389 49063 48197
11686 6939 12389 49063 48614
11686 6939 12389 49063 48614 57518
11686 6939 12389 49063 49207
11686 6939 12389 49063 50040 50040 50040
11686 6939 12389 49063 51218
11686 6939 12389 49063 51668
11686 6939 12389 49063 51698
11686 6939 12389 49063 56903
11686 6939 12389 49063 57645
11686 6939 12389 49063 57857
11686 6939 12389 49063 57906
11686 6939 12389 49063 58147
11686 6939 12389 49063 59406
11686 6939 12389 49063 61178
11686 6939 12389 49063 61378
11686 6939 12389 49063 61379
11686 6939 12389 49063 62070
11686 6939 12389 49063 6761
11686 6939 12389 49098
11686 6939 12389 49210
11686 6939 12389 49241
11686 6939 12389 49288 49288 49288 49288 49288 49288
11686 6939 12389 49291
11686 6939 12389 49331
11686 6939 12389 49347
11686 6939 12389 49377
11686 6939 12389 49377 49377 49377
11686 6939 12389 49426
11686 6939 12389 49483
11686 6939 12389 49521
11686 6939 12389 49533
11686 6939 12389 49547
11686 6939 12389 49575
11686 6939 12389 49578 49578 49578
11686 6939 12389 49675
11686 6939 12389 49684
11686 6939 12389 49712
11686 6939 12389 49714
11686 6939 12389 49724
11686 6939 12389 49724 49724 49724
11686 6939 12389 49759
11686 6939 12389 49813
11686 6939 12389 49848
11686 6939 12389 49848 49848
11686 6939 12389 49848 49848 57416
11686 6939 12389 49886
11686 6939 12389 49892
11686 6939 12389 49913
11686 6939 12389 49966
11686 6939 12389 50001 50001 50001 50001
11686 6939 12389 50071
11686 6939 12389 50159
11686 6939 12389 50169 50169
11686 6939 12389 50174
11686 6939 12389 50282
11686 6939 12389 50342
11686 6939 12389 50353 50353 50353 50353 50353 50353 50353 50353 50353 50353 50353
11686 6939 12389 50358
11686 6939 12389 50400
11686 6939 12389 50416 49347
11686 6939 12389 50449
11686 6939 12389 50452
11686 6939 12389 50565
11686 6939 12389 50571
11686 6939 12389 50586
11686 6939 12389 50640
11686 6939 12389 50663
11686 6939 12389 50674
11686 6939 12389 50676
11686 6939 12389 50676 50676 50676
11686 6939 12389 50677
11686 6939 12389 50677 35257
11686 6939 12389 50691
11686 6939 12389 50725
11686 6939 12389 50761
11686 6939 12389 50804
11686 6939 12389 50850
11686 6939 12389 50885 50885 50885 50885
11686 6939 12389 50896
11686 6939 12389 50916
11686 6939 12389 50918
11686 6939 12389 50951
11686 6939 12389 51004
11686 6939 12389 51009
11686 6939 12389 51011 51011
11686 6939 12389 51011 51011 200722
11686 6939 12389 51011 51011 29124 62410 56690
11686 6939 12389 51011 51011 56690
11686 6939 12389 51011 51011 56690 200734
11686 6939 12389 51028
11686 6939 12389 51028 42608
11686 6939 12389 51028 43908
11686 6939 12389 51028 44584
11686 6939 12389 51028 47654
11686 6939 12389 51028 50158
11686 6939 12389 51028 50158 201296
11686 6939 12389 51028 50916
11686 6939 12389 51028 52015 52015
11686 6939 12389 51028 52015 52015 52015
11686 6939 12389 51028 56384
11686 6939 12389 51028 56384 43908
11686 6939 12389 51028 57149
11686 6939 12389 51028 59726
11686 6939 12389 51028 60873
11686 6939 12389 51028 8888
11686 6939 12389 51051 51051 51051 51051 51051 51051 51051 51051 51051 51051 51051
11686 6939 12389 51136
11686 6939 12389 51165
11686 6939 12389 51213
11686 6939 12389 51334 51334 51334
11686 6939 12389 51341
11686 6939 12389 51369
11686 6939 12389 51396
11686 6939 12389 51418
11686 6939 12389 51495
11686 6939 12389 51495 20661
11686 6939 12389 51495 59974
11686 6939 12389 51515
11686 6939 12389 51515 51515 51515 51515
11686 6939 12389 51536
11686 6939 12389 51583
11686 6939 12389 51583 51583
11686 6939 12389 51598
11686 6939 12389 51623
11686 6939 12389 51635 51635 51635
11686 6939 12389 51641
11686 6939 12389 51655 51655
11686 6939 12389 51655 51655 51655
11686 6939 12389 51659
11686 6939 12389 51665
11686 6939 12389 51665 206054
11686 6939 12389 51665 206054 206054
11686 6939 12389 51665 44900
11686 6939 12389 51665 56666
11686 6939 12389 51665 57504
11686 6939 12389 51674 51674 51674 51674
11686 6939 12389 51748
11686 6939 12389 51764
11686 6939 12389 51764 51764
11686 6939 12389 51781
11686 6939 12389 51811
11686 6939 12389 51882 51882 51882 51882
11686 6939 12389 51907
11686 6939 12389 51907 51907 51907
11686 6939 12389 51957
11686 6939 12389 51957 44491
11686 6939 12389 51957 44539
11686 6939 12389 51957 51112
11686 6939 12389 51957 60465
11686 6939 12389 51998
11686 6939 12389 52008
11686 6939 12389 52042
11686 6939 12389 52047
11686 6939 12389 52090 52090 52090 52090 52090 52090 52090 52090 52090 52090
11686 6939 12389 52141
11686 6939 12389 52156
11686 6939 12389 52217 52217
11686 6939 12389 52222
11686 6939 12389 5387
11686 6939 12389 5537 35569
11686 6939 12389 5537 39494
11686 6939 12389 5537 48287
11686 6939 12389 5537 48287 25535
11686 6939 12389 5537 5537 5537 5537
11686 6939 12389 5537 5537 5537 5537 25537
11686 6939 12389 5537 5537 5537 5537 35569
11686 6939 12389 5537 5537 5537 5537 39494
11686 6939 12389 5537 5537 5537 5537 41126
11686 6939 12389 5537 5537 5537 5537 42399
11686 6939 12389 5537 5537 5537 5537 42751
11686 6939 12389 5537 5537 5537 5537 43489
11686 6939 12389 5537 5537 5537 5537 47385
11686 6939 12389 5537 5537 5537 5537 48287 199472
11686 6939 12389 5537 5537 5537 5537 48287 25535
11686 6939 12389 5537 5537 5537 5537 48287 60216
11686 6939 12389 5545
11686 6939 12389 5553
11686 6939 12389 5563 12341
11686 6939 12389 5563 196675 35815
11686 6939 12389 5563 196675 35815 21275
11686 6939 12389 5563 197007 197007 197007 197007
11686 6939 12389 5563 197665
11686 6939 12389 5563 34561
11686 6939 12389 5563 38972
11686 6939 12389 5563 39073
11686 6939 12389 5563 39406
11686 6939 12389 5563 39741
11686 6939 12389 5563 39741 206873
11686 6939 12389 5563 41082 41082
11686 6939 12389 5563 41928
11686 6939 12389 5563 42843
11686 6939 12389 5563 42862 42862 42862
11686 6939 12389 5563 43403
11686 6939 12389 5563 44192 44192
11686 6939 12389 5563 47569
11686 6939 12389 5563 47569 34352
11686 6939 12389 5563 47740
11686 6939 12389 5563 48033
11686 6939 12389 5563 48429
11686 6939 12389 5563 48429 48429 48429
11686 6939 12389 5563 49208 49208
11686 6939 12389 5563 49568
11686 6939 12389 5563 50164
11686 6939 12389 5563 5563
11686 6939 12389 5563 5563 196675 5563
11686 6939 12389 5563 5563 200082
11686 6939 12389 5563 5563 207093
11686 6939 12389 5563 5563 39267 39267 39267 39267 39267
11686 6939 12389 5563 5563 39406
11686 6939 12389 5563 56947 56947
11686 6939 12389 5563 59559
11686 6939 12389 5563 59559 59559 59559
11686 6939 12389 5563 60005
11686 6939 12389 5563 6699
11686 6939 12389 5563 6699 8775
11686 6939 12389 5563 9041
11686 6939 12389 5570
11686 6939 12389 5573
11686 6939 12389 56341 56341
11686 6939 12389 56341 56341 56341
11686 6939 12389 56342
11686 6939 12389 56358 56358 56358 56358 56358 56358
11686 6939 12389 56384
11686 6939 12389 56437
11686 6939 12389 56528
11686 6939 12389 56541
11686 6939 12389 56541 56541 56541 56541 56541 56541 56541
11686 6939 12389 56542
11686 6939 12389 56542 56542 56542
11686 6939 12389 56626
11686 6939 12389 56669
11686 6939 12389 56674
11686 6939 12389 56689
11686 6939 12389 56689 201797
11686 6939 12389 56689 61383
11686 6939 12389 56699
11686 6939 12389 56760
11686 6939 12389 56776
11686 6939 12389 56776 56776 56776 56776
11686 6939 12389 56777
11686 6939 12389 56798
11686 6939 12389 56807
11686 6939 12389 56820 56820 56820 56820 56820 56820 56820
11686 6939 12389 56864
11686 6939 12389 56874
11686 6939 12389 56879
11686 6939 12389 56881
11686 6939 12389 56977
11686 6939 12389 56982 56982 56982 56982 56982 56982 56982 56982 56982
11686 6939 12389 56991
11686 6939 12389 56999
11686 6939 12389 57003 57003 57003
11686 6939 12389 57006
11686 6939 12389 57031
11686 6939 12389 57038
11686 6939 12389 57073
11686 6939 12389 57227
11686 6939 12389 57227 57396
11686 6939 12389 57250
11686 6939 12389 57302
11686 6939 12389 57470
11686 6939 12389 57471
11686 6939 12389 57494
11686 6939 12389 57494 43072
11686 6939 12389 57494 57494 57494
11686 6939 12389 57494 57494 57494 57494
11686 6939 12389 57503
11686 6939 12389 57571 57571 57571
11686 6939 12389 57573
11686 6939 12389 57580 57580
11686 6939 12389 57583
11686 6939 12389 57614
11686 6939 12389 57637 57637 57637 57637 57637 57637
11686 6939 12389 57680
11686 6939 12389 57724 203714
11686 6939 12389 57724 29182
11686 6939 12389 57724 29182 49227 49227 49227 49227 49227 49227 49227
11686 6939 12389 57724 29182 52000
11686 6939 12389 57724 43045
11686 6939 12389 57724 43045 15581 15581
11686 6939 12389 57724 43045 58235
11686 6939 12389 57724 56994
11686 6939 12389 57754
11686 6939 12389 57781
11686 6939 12389 57796
11686 6939 12389 57808
11686 6939 12389 57808 57808 57808 57808
11686 6939 12389 57835
11686 6939 12389 57882
11686 6939 12389 57882 50257
11686 6939 12389 57918
11686 6939 12389 57918 60921
11686 6939 12389 57930
11686 6939 12389 58026
11686 6939 12389 58027
11686 6939 12389 58067
11686 6939 12389 58067 197401
11686 6939 12389 58067 56702
11686 6939 12389 58067 56702 204277
11686 6939 12389 58067 57380
11686 6939 12389 58067 57827
11686 6939 12389 58067 58060
11686 6939 12389 58197
11686 6939 12389 58228
11686 6939 12389 58304
11686 6939 12389 58310 58310 58310 58310
11686 6939 12389 59440
11686 6939 12389 59515
11686 6939 12389 59515 59515 59515 59515
11686 6939 12389 59561
11686 6939 12389 59600
11686 6939 12389 59600 62287
11686 6939 12389 59666
11686 6939 12389 59672
11686 6939 12389 59687
11686 6939 12389 59718 59718 59718 59718
11686 6939 12389 59837
11686 6939 12389 59881 59881
11686 6939 12389 59928
11686 6939 12389 59957
11686 6939 12389 60075
11686 6939 12389 60098
11686 6939 12389 60135
11686 6939 12389 60172
11686 6939 12389 60280 60280
11686 6939 12389 60280 60330
11686 6939 12389 60280 60330 12406
11686 6939 12389 60280 60330 12406 12406
11686 6939 12389 60280 60330 12406 12406 56497
11686 6939 12389 60280 60330 12406 24659
11686 6939 12389 60280 60330 12406 24827
11686 6939 12389 60280 60330 12406 28737
11686 6939 12389 60280 60330 12406 31345
11686 6939 12389 60280 60330 12406 33973
11686 6939 12389 60280 60330 12406 34421
11686 6939 12389 60280 60330 12406 41245
11686 6939 12389 60280 60330 12406 42772
11686 6939 12389 60280 60330 12406 42772 39426
11686 6939 12389 60280 60330 12406 42772 58076
11686 6939 12389 60280 60330 12406 42772 61277
11686 6939 12389 60280 60330 12406 44087
11686 6939 12389 60280 60330 12406 48352
11686 6939 12389 60280 60330 12406 49711
11686 6939 12389 60280 60330 12406 50155
11686 6939 12389 60280 60330 12406 50334
11686 6939 12389 60280 60330 12406 50345
11686 6939 12389 60280 60330 12406 50438
11686 6939 12389 60280 60330 12406 50492
11686 6939 12389 60280 60330 12406 50528
11686 6939 12389 60280 60330 12406 50685
11686 6939 12389 60280 60330 12406 50929
11686 6939 12389 60280 60330 12406 51584
11686 6939 12389 60280 60330 12406 56497
11686 6939 12389 60280 60330 12406 56742
11686 6939 12389 60280 60330 12406 56920
11686 6939 12389 60280 60330 12406 57331
11686 6939 12389 60280 60330 12406 60769
11686 6939 12389 60280 60330 12406 60857
11686 6939 12389 60280 60330 12406 61235
11686 6939 12389 60280 60330 12406 62165
11686 6939 12389 60280 60330 202090
11686 6939 12389 60280 60330 203135
11686 6939 12389 60280 60330 21236
11686 6939 12389 60280 60330 21305
11686 6939 12389 60280 60330 25106
11686 6939 12389 60280 60330 25106 199102 199102
11686 6939 12389 60280 60330 25106 206428
11686 6939 12389 60280 60330 25106 62170
11686 6939 12389 60280 60330 28849
11686 6939 12389 60280 60330 28849 49806
11686 6939 12389 60280 60330 35587
11686 6939 12389 60280 60330 35668 35668 35668 35668 35668
11686 6939 12389 60280 60330 44031
11686 6939 12389 60280 60330 44272
11686 6939 12389 60280 60330 49091
11686 6939 12389 60280 60330 50176
11686 6939 12389 60280 60330 50294
11686 6939 12389 60280 60330 50590
11686 6939 12389 60280 60330 50593
11686 6939 12389 60280 60330 50685
11686 6939 12389 60280 60330 56498
11686 6939 12389 60280 60330 56740
11686 6939 12389 60280 60330 56740 201512
11686 6939 12389 60280 60330 56740 60337
11686 6939 12389 60280 60330 57184
11686 6939 12389 60280 60330 59860
11686 6939 12389 60280 60330 59861
11686 6939 12389 60280 60330 60330 12406 50528
11686 6939 12389 60280 60330 60330 60330 44397
11686 6939 12389 60280 60330 62351
11686 6939 12389 60348
11686 6939 12389 60360
11686 6939 12389 60459
11686 6939 12389 60513
11686 6939 12389 60599
11686 6939 12389 60599 60599
11686 6939 12389 60612
11686 6939 12389 60651
11686 6939 12389 60651 62150
11686 6939 12389 60716
11686 6939 12389 60753
11686 6939 12389 60771
11686 6939 12389 60771 39303
11686 6939 12389 60771 49810
11686 6939 12389 60835 60835
11686 6939 12389 60864 60864 60864 60864
11686 6939 12389 60879
11686 6939 12389 60879 57245 57245 57245
11686 6939 12389 60980
11686 6939 12389 61041
11686 6939 12389 61131 61131
11686 6939 12389 61133
11686 6939 12389 61166
11686 6939 12389 61170
11686 6939 12389 61170 59707
11686 6939 12389 61193
11686 6939 12389 61228
11686 6939 12389 61264
11686 6939 12389 61276
11686 6939 12389 61372 61372 61372
11686 6939 12389 61431
11686 6939 12389 61431 61431 61431
11686 6939 12389 61979
11686 6939 12389 61985
11686 6939 12389 62008
11686 6939 12389 62008 62008 62008 62008 62008
11686 6939 12389 62056
11686 6939 12389 62067
11686 6939 12389 62067 28840
11686 6939 12389 62067 28840 34887
11686 6939 12389 62067 28840 48676
11686 6939 12389 62122
11686 6939 12389 62233
11686 6939 12389 62358
11686 6939 12389 64423
11686 6939 12389 64423 64423
11686 6939 12389 64450
11686 6939 12389 64461
11686 6939 12389 6694
11686 6939 12389 6789
11686 6939 12389 6789 197152
11686 6939 12389 6789 197159
11686 6939 12389 6789 197175
11686 6939 12389 6789 197628
11686 6939 12389 6789 198338
11686 6939 12389 6789 203451
11686 6939 12389 6789 204029
11686 6939 12389 6789 204161
11686 6939 12389 6789 206843
11686 6939 12389 6789 42074
11686 6939 12389 6789 43936
11686 6939 12389 6789 47801
11686 6939 12389 6789 48317
11686 6939 12389 6789 48330
11686 6939 12389 6789 48330 48330
11686 6939 12389 6789 51211
11686 6939 12389 6789 51518
11686 6939 12389 6789 51522
11686 6939 12389 6789 52052
11686 6939 12389 6789 56352
11686 6939 12389 6789 57093
11686 6939 12389 6789 57847
11686 6939 12389 6789 57903
11686 6939 12389 6789 61421
11686 6939 12389 6789 62246
11686 6939 12389 6828
11686 6939 12389 6863
11686 6939 12389 6863 200952
11686 6939 12389 6863 203269
11686 6939 12389 6863 21418
11686 6939 12389 6863 34381 34381 34381 34381 34381
11686 6939 12389 6863 57561
11686 6939 12389 72
11686 6939 12389 72 72 72
11686 6939 12389 8291
11686 6939 12389 8291 42121
11686 6939 12389 8342
11686 6939 12389 8342 16083
11686 6939 12389 8342 16083 197808
11686 6939 12389 8342 16083 198817
11686 6939 12389 8342 16083 200044
11686 6939 12389 8342 16083 200113
11686 6939 12389 8342 16083 202062
11686 6939 12389 8342 16083 206301
11686 6939 12389 8342 16083 25530
11686 6939 12389 8342 16083 35083
11686 6939 12389 8342 16083 41783
11686 6939 12389 8342 16083 49452
11686 6939 12389 8342 16083 50314
11686 6939 12389 8342 16083 51309
11686 6939 12389 8342 16083 52016
11686 6939 12389 8342 16083 57050
11686 6939 12389 8342 16083 57645
11686 6939 12389 8342 16083 57671
11686 6939 12389 8342 201052
11686 6939 12389 8342 206668
11686 6939 12389 8342 39182
11686 6939 12389 8342 44532
11686 6939 12389 8342 45027
11686 6939 12389 8342 47761
11686 6939 12389 8342 48349
11686 6939 12389 8342 48488
11686 6939 12389 8342 52062
11686 6939 12389 8342 56351 56351 56351 56351 56351 56351 56351
11686 6939 12389 8342 56528
11686 6939 12389 8342 56601
11686 6939 12389 8342 58084
11686 6939 12389 8342 58097
11686 6939 12389 8342 60544
11686 6939 12389 8369
11686 6939 12389 8369 198856
11686 6939 12389 8369 199153
11686 6939 12389 8369 200456
11686 6939 12389 8369 202800
11686 6939 12389 8369 34291
11686 6939 12389 8369 34503
11686 6939 12389 8369 42268
11686 6939 12389 8369 47842
11686 6939 12389 8369 48203
11686 6939 12389 8369 51690
11686 6939 12389 8369 51690 51690 51690
11686 6939 12389 8369 8369
11686 6939 12389 8382
11686 6939 12389 8427
11686 6939 12389 8439
11686 6939 12389 8439 201211
11686 6939 12389 8439 201211 200463
11686 6939 12389 8439 201211 61267
11686 6939 12389 8439 203337
11686 6939 12389 8439 61228
11686 6939 12389 8443
11686 6939 12389 8443 198960
11686 6939 12389 8443 198973
11686 6939 12389 8443 198974
11686 6939 12389 8443 199261 199261
11686 6939 12389 8443 199992
11686 6939 12389 8443 199992 199992 199992 199992
11686 6939 12389 8443 29425
11686 6939 12389 8443 48566
11686 6939 12389 8443 49166
11686 6939 12389 8443 56720
11686 6939 12389 8470
11686 6939 12389 8470 15984
11686 6939 12389 8470 198348
11686 6939 12389 8470 198390
11686 6939 12389 8470 200028
11686 6939 12389 8470 200065
11686 6939 12389 8470 200107
11686 6939 12389 8470 201430 201430 201430
11686 6939 12389 8470 201498
11686 6939 12389 8470 204159
11686 6939 12389 8470 206323
11686 6939 12389 8470 207025
11686 6939 12389 8470 207135
11686 6939 12389 8470 21266
11686 6939 12389 8470 29638
11686 6939 12389 8470 31620
11686 6939 12389 8470 34192
11686 6939 12389 8470 39688
11686 6939 12389 8470 41617
11686 6939 12389 8470 41983
11686 6939 12389 8470 47456
11686 6939 12389 8470 47456 60464 60464 60464 60464 60464
11686 6939 12389 8470 48383
11686 6939 12389 8470 56480
11686 6939 12389 8470 56879
11686 6939 12389 8470 57078
11686 6939 12389 8470 57828
11686 6939 12389 8470 58316
11686 6939 12389 8470 59688
11686 6939 12389 8470 60102 60102 60102 60102 60102 60102 60102 60102 60102
11686 6939 12389 8470 60343
11686 6939 12389 8470 60511 60511 60511 60511
11686 6939 12389 8470 61021 61021 61021
11686 6939 12389 8470 62029
11686 6939 12389 8484
11686 6939 12389 8568
11686 6939 12389 8594
11686 6939 12389 8615
11686 6939 12389 8615 15682
11686 6939 12389 8615 197018
11686 6939 12389 8615 197150
11686 6939 12389 8615 200515
11686 6939 12389 8615 201677
11686 6939 12389 8615 201794
11686 6939 12389 8615 203891 203891 203891 203891
11686 6939 12389 8615 21231
11686 6939 12389 8615 21231 21231
11686 6939 12389 8615 21231 21231 21231
11686 6939 12389 8615 21231 21231 21231 21231
11686 6939 12389 8615 33899 33899 33899 33899
11686 6939 12389 8615 34851
11686 6939 12389 8615 35768
11686 6939 12389 8615 35768 42753
11686 6939 12389 8615 35768 42753 200084
11686 6939 12389 8615 35768 42753 52168
11686 6939 12389 8615 35768 44836
11686 6939 12389 8615 35768 44836 44836 44836 44836 44836
11686 6939 12389 8615 41443
11686 6939 12389 8615 43095
11686 6939 12389 8615 44322
11686 6939 12389 8615 44362
11686 6939 12389 8615 44816 44816
11686 6939 12389 8615 47260
11686 6939 12389 8615 47925
11686 6939 12389 8615 48379
11686 6939 12389 8615 50435
11686 6939 12389 8615 51199
11686 6939 12389 8615 51860
11686 6939 12389 8615 52096
11686 6939 12389 8615 52184
11686 6939 12389 8615 57923
11686 6939 12389 8615 58072
11686 6939 12389 8615 58190
11686 6939 12389 8615 59412
11686 6939 12389 8615 59446
11686 6939 12389 8615 62286
11686 6939 12389 8615 62286 12921
11686 6939 12389 8629
11686 6939 12389 8641
11686 6939 12389 8641 16231
11686 6939 12389 8641 196914
11686 6939 12389 8641 196914 49679
11686 6939 12389 8641 196914 52022
11686 6939 12389 8641 197140 35374
11686 6939 12389 8641 197453
11686 6939 12389 8641 197453 201275
11686 6939 12389 8641 197453 28752
11686 6939 12389 8641 197453 31626
11686 6939 12389 8641 197453 51472
11686 6939 12389 8641 197553
11686 6939 12389 8641 198069
11686 6939 12389 8641 198261
11686 6939 12389 8641 198602
11686 6939 12389 8641 198602 198602 198602 198602
11686 6939 12389 8641 198654
11686 6939 12389 8641 198976
11686 6939 12389 8641 199231 199231 199231
11686 6939 12389 8641 199315
11686 6939 12389 8641 199361
11686 6939 12389 8641 199361 202804
11686 6939 12389 8641 200778
11686 6939 12389 8641 200955
11686 6939 12389 8641 201298 44560
11686 6939 12389 8641 201576
11686 6939 12389 8641 206850
11686 6939 12389 8641 21446 21446
11686 6939 12389 8641 21446 21446 201555
11686 6939 12389 8641 25379
11686 6939 12389 8641 25530
11686 6939 12389 8641 25561 25561 25561
11686 6939 12389 8641 28809
11686 6939 12389 8641 28809 28809
11686 6939 12389 8641 28809 28809 201486
11686 6939 12389 8641 31191
11686 6939 12389 8641 31336
11686 6939 12389 8641 34035
11686 6939 12389 8641 34052
11686 6939 12389 8641 34052 34052
11686 6939 12389 8641 34277
11686 6939 12389 8641 34829
11686 6939 12389 8641 35755
11686 6939 12389 8641 35780
11686 6939 12389 8641 41892
11686 6939 12389 8641 42413 42413
11686 6939 12389 8641 42511
11686 6939 12389 8641 42892
11686 6939 12389 8641 42892 199214
11686 6939 12389 8641 44046
11686 6939 12389 8641 44699
11686 6939 12389 8641 44715
11686 6939 12389 8641 47183
11686 6939 12389 8641 47335
11686 6939 12389 8641 47335 49668
11686 6939 12389 8641 47682 47682
11686 6939 12389 8641 48257 48257 48257 48257 48257 48257
11686 6939 12389 8641 49698
11686 6939 12389 8641 50241
11686 6939 12389 8641 50241 20793
11686 6939 12389 8641 50241 41853
11686 6939 12389 8641 50276
11686 6939 12389 8641 50619
11686 6939 12389 8641 50666 50666
11686 6939 12389 8641 50752
11686 6939 12389 8641 50946
11686 6939 12389 8641 51613
11686 6939 12389 8641 52016
11686 6939 12389 8641 56380
11686 6939 12389 8641 56574 56574
11686 6939 12389 8641 56888
11686 6939 12389 8641 57363
11686 6939 12389 8641 59459
11686 6939 12389 8641 59575
11686 6939 12389 8641 60542
11686 6939 12389 8641 60628
11686 6939 12389 8641 61068
11686 6939 12389 8641 61290
11686 6939 12389 8706 8706 8706 8706 8706 8706 8706 8706
11686 6939 12389 8711
11686 6939 12389 8749
11686 6939 12389 8749 34709
11686 6939 12389 8749 34709 44913
11686 6939 12389 8749 42740
11686 6939 12389 8749 57898
11686 6939 12389 8749 6844
11686 6939 12389 8774
11686 6939 12389 8774 41975
11686 6939 12389 8774 49315
11686 6939 12389 8774 49315 12418
11686 6939 12389 8828
11686 6939 12389 8828 57339
11686 6939 12389 8848
11686 6939 12389 8850
11686 6939 12389 8888
11686 6939 12389 8904
11686 6939 12389 8904 8904 8904 8904 8904
11686 6939 12389 8909
11686 6939 12389 8920
11686 6939 12389 8920 50639
11686 6939 12389 8920 8342
11686 6939 12389 8941
11686 6939 12389 8997
11686 6939 12389 8997 12380
11686 6939 12389 8997 12380 198677
11686 6939 12389 8997 16301
11686 6939 12389 8997 201775
11686 6939 12389 8997 207258 207258
11686 6939 12389 8997 24783
11686 6939 12389 8997 24789
11686 6939 12389 8997 24873
11686 6939 12389 8997 28860
11686 6939 12389 8997 30749
11686 6939 12389 8997 31353
11686 6939 12389 8997 3191
11686 6939 12389 8997 44174
11686 6939 12389 8997 48225 48225 48225 48225
11686 6939 12389 8997 48890
11686 6939 12389 8997 51592
11686 6939 12389 8997 51891
11686 6939 12389 8997 8566 8566 8566 8566
11686 6939 12389 8997 8712 8712
11686 6939 12389 9058
11686 6939 12389 9111 9111
11686 6939 12389 9113
11686 6939 12389 9113 49231
11686 6939 12389 9113 49231 203699
11686 6939 12389 9198
11686 6939 12389 9198 15549
11686 6939 12389 9198 198200
11686 6939 12389 9198 198787
11686 6939 12389 9198 200532
11686 6939 12389 9198 200590
11686 6939 12389 9198 200590 48096
11686 6939 12389 9198 203087
11686 6939 12389 9198 203481
11686 6939 12389 9198 20578
11686 6939 12389 9198 206528
11686 6939 12389 9198 20661
11686 6939 12389 9198 206768
11686 6939 12389 9198 21282 21282 21282 21282 21282 21282
11686 6939 12389 9198 21282 51833
11686 6939 12389 9198 22764 22764
11686 6939 12389 9198 28910
11686 6939 12389 9198 28910 12365
11686 6939 12389 9198 28910 28910 29385
11686 6939 12389 9198 28910 28910 31203
11686 6939 12389 9198 28910 28910 31203 50025
11686 6939 12389 9198 28910 28910 31203 50729
11686 6939 12389 9198 28910 28910 31203 57764
11686 6939 12389 9198 28910 28910 39032
11686 6939 12389 9198 28910 28910 39032 201772
11686 6939 12389 9198 28910 28910 39032 34718
11686 6939 12389 9198 28910 28910 39032 34718 197917
11686 6939 12389 9198 28910 28910 39032 34718 31492
11686 6939 12389 9198 28910 28910 39032 34718 42017
11686 6939 12389 9198 28910 28910 39032 34718 43060
11686 6939 12389 9198 28910 28910 39032 34718 43533
11686 6939 12389 9198 28910 28910 39032 34718 47141
11686 6939 12389 9198 28910 28910 39032 34718 47141 49171
11686 6939 12389 9198 28910 28910 39032 34718 47864
11686 6939 12389 9198 28910 28910 39032 34718 49146
11686 6939 12389 9198 28910 28910 39032 34718 49529
11686 6939 12389 9198 28910 28910 39032 34718 57764
11686 6939 12389 9198 28910 28910 39032 34718 58254
11686 6939 12389 9198 28910 28910 47452
11686 6939 12389 9198 28910 28910 49273
11686 6939 12389 9198 28910 34250
11686 6939 12389 9198 28910 34250 15588
11686 6939 12389 9198 28910 34250 197486
11686 6939 12389 9198 28910 34250 201767
11686 6939 12389 9198 28910 34250 21001
11686 6939 12389 9198 28910 34250 39231
11686 6939 12389 9198 28910 34250 42017
11686 6939 12389 9198 28910 34250 47752
11686 6939 12389 9198 28910 34250 48979
11686 6939 12389 9198 28910 34250 49442
11686 6939 12389 9198 28910 34250 50025
11686 6939 12389 9198 28910 34250 50025 50025
11686 6939 12389 9198 28910 34250 57016
11686 6939 12389 9198 28910 34250 59668
11686 6939 12389 9198 28910 34250 8193
11686 6939 12389 9198 28910 34250 8193 202660
11686 6939 12389 9198 28910 41202
11686 6939 12389 9198 28910 64466
11686 6939 12389 9198 29555
11686 6939 12389 9198 33878
11686 6939 12389 9198 34879
11686 6939 12389 9198 35673
11686 6939 12389 9198 35673 35673 35673 35673
11686 6939 12389 9198 39433 39433
11686 6939 12389 9198 41413
11686 6939 12389 9198 41419
11686 6939 12389 9198 43601
11686 6939 12389 9198 43934
11686 6939 12389 9198 43994
11686 6939 12389 9198 43994 197686
11686 6939 12389 9198 43994 197686 44653
11686 6939 12389 9198 43994 197686 51162
11686 6939 12389 9198 43994 50386
11686 6939 12389 9198 43999
11686 6939 12389 9198 48007
11686 6939 12389 9198 48502
11686 6939 12389 9198 48503
11686 6939 12389 9198 50386
11686 6939 12389 9198 50482
11686 6939 12389 9198 51236
11686 6939 12389 9198 51340
11686 6939 12389 9198 56698
11686 6939 12389 9198 57466 57466 57466 57466
11686 6939 12389 9198 60186
11686 6939 12389 9198 60708
11686 6939 12389 9198 61010
11686 6939 12389 9198 61010 12764
11686 6939 12389 9198 61010 25035
11686 6939 12389 9198 61010 41750
11686 6939 12389 9198 61010 41750 60188
11686 6939 12389 9198 61010 44027
11686 6939 12389 9198 61010 47237
11686 6939 12389 9198 61010 59527
11686 6939 12389 9198 61010 8511
11686 6939 12389 9198 61010 8511 41271
11686 6939 12389 9198 62111
11686 6939 12389 9198 8430
11686 6939 12389 9198 9198 9198 9198 29555
1221 4637 12389
1221 4637 12389 12332
1221 4637 12389 12332 12999
1221 4637 12389 12332 196789
1221 4637 12389 12332 3168 3168 3168
1221 4637 12389 12332 38969
1221 4637 12389 12332 48073
1221 4637 12389 12332 48442
1221 4637 12389 12332 51293
1221 4637 12389 12332 56845
1221 4637 12389 12332 57898
1221 4637 12389 12332 59960
1221 4637 12389 12389 12389 12389 196709 43733
1221 4637 12389 12389 12389 12389 196709 49800 58274
1221 4637 12389 12389 12389 48475
1221 4637 12389 12405
1221 4637 12389 12418
1221 4637 12389 12494
1221 4637 12389 12494 12484
1221 4637 12389 12669
1221 4637 12389 12683
1221 4637 12389 12683 44412
1221 4637 12389 12683 50250
1221 4637 12389 12683 57064
1221 4637 12389 12683 61263
1221 4637 12389 12683 61291
1221 4637 12389 12685
1221 4637 12389 12685 42582
1221 4637 12389 12685 60287
1221 4637 12389 12686
1221 4637 12389 12705
1221 4637 12389 12714
1221 4637 12389 12714 56866
1221 4637 12389 12730
1221 4637 12389 12730 200503
1221 4637 12389 12730 200803
1221 4637 12389 12730 9185
1221 4637 12389 12772
1221 4637 12389 12772 12772
1221 4637 12389 12772 12772 12772
1221 4637 12389 12772 12772 62287
1221 4637 12389 12772 62287
1221 4637 12389 12846
1221 4637 12389 13079
1221 4637 12389 13105
1221 4637 12389 13118
1221 4637 12389 13118 13118
1221 4637 12389 13118 13118 13118
1221 4637 12389 13227 1 13227
1221 4637 12389 13259
1221 4637 12389 13259 198755
1221 4637 12389 13259 57120
1221 4637 12389 134518
1221 4637 12389 15370
1221 4637 12389 15454
1221 4637 12389 15454 42136
1221 4637 12389 15468
1221 4637 12389 15468 200466
1221 4637 12389 15468 39321 39321
1221 4637 12389 15468 58135
1221 4637 12389 15468 61123
1221 4637 12389 15493
1221 4637 12389 15493 15493
1221 4637 12389 15493 196884
1221 4637 12389 15493 41332
1221 4637 12389 15493 41469 41469
1221 4637 12389 15493 44847
1221 4637 12389 15493 56405
1221 4637 12389 15632
1221 4637 12389 15672 15672 15672 15672
1221 4637 12389 15757
1221 4637 12389 15757 15454
1221 4637 12389 15757 29520
1221 4637 12389 15757 5473
1221 4637 12389 15757 58037
1221 4637 12389 15757 60740
1221 4637 12389 15759
1221 4637 12389 15774 15774 15774 15774 15774 15774 15774
1221 4637 12389 15880
1221 4637 12389 15913
1221 4637 12389 15930
1221 4637 12389 15934
1221 4637 12389 16047
1221 4637 12389 16047 57781
1221 4637 12389 16054
1221 4637 12389 16054 30871
1221 4637 12389 16064
1221 4637 12389 16094
1221 4637 12389 16227
1221 4637 12389 16287
1221 4637 12389 16300
1221 4637 12389 16300 200838
1221 4637 12389 16300 200945
1221 4637 12389 16300 201970
1221 4637 12389 16300 49039
1221 4637 12389 16300 49939
1221 4637 12389 16300 51416
1221 4637 12389 16300 51756 51756
1221 4637 12389 16300 51838
1221 4637 12389 16300 57440
1221 4637 12389 16300 57952
1221 4637 12389 16300 59508 59508 59508 59508 59508
1221 4637 12389 16300 6662
1221 4637 12389 16300 6662 62273
1221 4637 12389 16301
1221 4637 12389 19551
1221 4637 12389 196648
1221 4637 12389 196709 16190
1221 4637 12389 196709 16190 44153
1221 4637 12389 196742
1221 4637 12389 196747
1221 4637 12389 196768
1221 4637 12389 196796
1221 4637 12389 196893
1221 4637 12389 196894
1221 4637 12389 196949 196949
1221 4637 12389 196991
1221 4637 12389 196991 196991
1221 4637 12389 196991 196991 196991
1221 4637 12389 197163
1221 4637 12389 197204 197204 197204 197204
1221 4637 12389 197204 59946
1221 4637 12389 197258
1221 4637 12389 197306
1221 4637 12389 197311
1221 4637 12389 197379
1221 4637 12389 197406
1221 4637 12389 197467
1221 4637 12389 197467 6671
1221 4637 12389 197760
1221 4637 12389 197765 197765
1221 4637 12389 197880
1221 4637 12389 197880 197880
1221 4637 12389 197888
1221 4637 12389 197934
1221 4637 12389 198056
1221 4637 12389 198110
1221 4637 12389 198130
1221 4637 12389 198181
1221 4637 12389 198207
1221 4637 12389 198212
1221 4637 12389 198373
1221 4637 12389 198415
1221 4637 12389 198480
1221 4637 12389 198523
1221 4637 12389 198616
1221 4637 12389 198784
1221 4637 12389 198806
1221 4637 12389 198821
1221 4637 12389 198842
1221 4637 12389 198873
1221 4637 12389 198877
1221 4637 12389 199049
1221 4637 12389 199080
1221 4637 12389 199085
1221 4637 12389 199096 199096
1221 4637 12389 199145
1221 4637 12389 199386
1221 4637 12389 199459
1221 4637 12389 199502
1221 4637 12389 199524
1221 4637 12389 199524 62026
1221 4637 12389 199619 199619
1221 4637 12389 199922 199922
1221 4637 12389 200095
1221 4637 12389 200107
1221 4637 12389 200121
1221 4637 12389 200159
1221 4637 12389 200557
1221 4637 12389 200622
1221 4637 12389 200734
1221 4637 12389 200875
1221 4637 12389 200988
1221 4637 12389 201092
1221 4637 12389 201112
1221 4637 12389 201137
1221 4637 12389 201250
1221 4637 12389 201285
1221 4637 12389 201302 201302
1221 4637 12389 201390
1221 4637 12389 201421 201421 201421
1221 4637 12389 201452
1221 4637 12389 201582 201582
1221 4637 12389 201606
1221 4637 12389 201643
1221 4637 12389 201717
1221 4637 12389 201757
1221 4637 12389 201776
1221 4637 12389 201776 198293
1221 4637 12389 201776 201069
1221 4637 12389 201776 201069 201069 201069 201069 201069
1221 4637 12389 201776 201069 57982
1221 4637 12389 201776 203528
1221 4637 12389 201776 203561
1221 4637 12389 201776 204144
1221 4637 12389 201776 206683
1221 4637 12389 201776 20916
1221 4637 12389 201776 28761 196665
1221 4637 12389 201776 28761 200420
1221 4637 12389 201776 28761 200441
1221 4637 12389 201776 28761 25118
1221 4637 12389 201776 28761 42253
1221 4637 12389 201776 28761 42896 48004 51917
1221 4637 12389 201776 28761 43802
1221 4637 12389 201776 28761 43802 41308
1221 4637 12389 201776 28761 43802 41873 41873 41873
1221 4637 12389 201776 28761 43802 50654
1221 4637 12389 201776 28761 43822
1221 4637 12389 201776 28761 49617
1221 4637 12389 201776 28761 57899
1221 4637 12389 201776 28761 6789 51917
1221 4637 12389 201776 31387
1221 4637 12389 201776 34990
1221 4637 12389 201776 35680 35680 35680 35680
1221 4637 12389 201776 35680 35680 35680 35680 35680
1221 4637 12389 201776 35816
1221 4637 12389 201776 35816 44200
1221 4637 12389 201776 35816 50288
1221 4637 12389 201776 35816 59808
1221 4637 12389 201776 39248
1221 4637 12389 201776 41269
1221 4637 12389 201776 41430
1221 4637 12389 201776 41914
1221 4637 12389 201776 42074
1221 4637 12389 201776 42238
1221 4637 12389 201776 42896
1221 4637 12389 201776 43400
1221 4637 12389 201776 43564
1221 4637 12389 201776 44387
1221 4637 12389 201776 47203
1221 4637 12389 201776 47203 198899
1221 4637 12389 201776 47939
1221 4637 12389 201776 48004
1221 4637 12389 201776 5593
1221 4637 12389 201776 56663 56663 56663 56663 56663 56663
1221 4637 12389 201776 57679
1221 4637 12389 201776 59744
1221 4637 12389 201776 59833
1221 4637 12389 201776 61421
1221 4637 12389 201776 8381
1221 4637 12389 201776 8654
1221 4637 12389 201820
1221 4637 12389 201907
1221 4637 12389 202104
1221 4637 12389 202202
1221 4637 12389 202659
1221 4637 12389 202765
1221 4637 12389 202801
1221 4637 12389 202849
1221 4637 12389 202849 202849 202849
1221 4637 12389 202851
1221 4637 12389 203203
1221 4637 12389 203344
1221 4637 12389 203516
1221 4637 12389 203627
1221 4637 12389 203725
1221 4637 12389 203841
1221 4637 12389 203972
1221 4637 12389 203972 34364
1221 4637 12389 203992
1221 4637 12389 204255
1221 4637 12389 20519
1221 4637 12389 20619 20619
1221 4637 12389 206427
1221 4637 12389 206465
1221 4637 12389 20661
1221 4637 12389 20661 47899
1221 4637 12389 206767
1221 4637 12389 206794
1221 4637 12389 206803
1221 4637 12389 206977
1221 4637 12389 20730
1221 4637 12389 20872
1221 4637 12389 20919
1221 4637 12389 20919 41184
1221 4637 12389 20970
1221 4637 12389 21017
1221 4637 12389 21017 29651
1221 4637 12389 21030
1221 4637 12389 21103 21103 21103 21103 21103
1221 4637 12389 21103 30745
1221 4637 12389 21103 30745 43746
1221 4637 12389 21103 43550
1221 4637 12389 21103 8440 8440
1221 4637 12389 21103 8440 8440 8440 8440 8440
1221 4637 12389 21103 8440 8440 8460
1221 4637 12389 21105
1221 4637 12389 21105 21184
1221 4637 12389 21109
1221 4637 12389 21240
1221 4637 12389 21252 21252
1221 4637 12389 21367
1221 4637 12389 21367 199161
1221 4637 12389 21367 38922
1221 4637 12389 21367 38922 199185
1221 4637 12389 21367 38922 51285
1221 4637 12389 21367 38922 61285
1221 4637 12389 21367 41802
1221 4637 12389 21367 47976
1221 4637 12389 21378
1221 4637 12389 21453
1221 4637 12389 21453 197670
1221 4637 12389 21453 199933
1221 4637 12389 21453 201646
1221 4637 12389 21453 34975
1221 4637 12389 21453 48149
1221 4637 12389 21453 49608 49608
1221 4637 12389 21453 49893
1221 4637 12389 21453 49893 201744
1221 4637 12389 21453 49893 50802
1221 4637 12389 21453 49893 60004
1221 4637 12389 21453 50626
1221 4637 12389 21479
1221 4637 12389 21479 49108
1221 4637 12389 21479 56374
1221 4637 12389 21479 58257
1221 4637 12389 21479 60365
1221 4637 12389 21487
1221 4637 12389 21487 43634
1221 4637 12389 24588
1221 4637 12389 24588 24588
1221 4637 12389 24588 24588 24588
1221 4637 12389 24638 10922
1221 4637 12389 24638 43287
1221 4637 12389 24638 51596 51596 51596
1221 4637 12389 24699
1221 4637 12389 24699 51525
1221 4637 12389 24699 61313
1221 4637 12389 24810
1221 4637 12389 24810 197873
1221 4637 12389 24810 31185
1221 4637 12389 24832
1221 4637 12389 25001
1221 4637 12389 25231 25231
1221 4637 12389 25231 25231 50451
1221 4637 12389 25292
1221 4637 12389 25355
1221 4637 12389 25381
1221 4637 12389 25408
1221 4637 12389 25408 13215
1221 4637 12389 25408 13215 202642
1221 4637 12389 25408 197052
1221 4637 12389 25408 197493
1221 4637 12389 25408 197700
1221 4637 12389 25408 198134
1221 4637 12389 25408 198155
1221 4637 12389 25408 198626
1221 4637 12389 25408 199146 199146 199146
1221 4637 12389 25408 199658
1221 4637 12389 25408 199674
1221 4637 12389 25408 206536 206536
1221 4637 12389 25408 20698
1221 4637 12389 25408 20807
1221 4637 12389 25408 29619
1221 4637 12389 25408 39818
1221 4637 12389 25408 42113
1221 4637 12389 25408 43726
1221 4637 12389 25408 44294
1221 4637 12389 25408 44755
1221 4637 12389 25408 45051
1221 4637 12389 25408 47168
1221 4637 12389 25408 48499
1221 4637 12389 25408 48532
1221 4637 12389 25408 48547
1221 4637 12389 25408 48905
1221 4637 12389 25408 50436
1221 4637 12389 25408 51869
1221 4637 12389 25408 5433
1221 4637 12389 25408 5433 39161
1221 4637 12389 25408 5514
1221 4637 12389 25408 57303
1221 4637 12389 25408 57401
1221 4637 12389 25408 59399
1221 4637 12389 25408 60913
1221 4637 12389 25408 8746
1221 4637 12389 25436
1221 4637 12389 25449
1221 4637 12389 25490
1221 4637 12389 25490 13105
1221 4637 12389 25490 198645
1221 4637 12389 25490 206396
1221 4637 12389 25490 52043
1221 4637 12389 25490 61305
1221 4637 12389 25490 61358
1221 4637 12389 25515
1221 4637 12389 25515 12841
1221 4637 12389 25515 25515
1221 4637 12389 25515 42317 42317
1221 4637 12389 25515 42589
1221 4637 12389 25515 60779
1221 4637 12389 25549
1221 4637 12389 25549 197768
1221 4637 12389 25549 199778
1221 4637 12389 25549 201037 201037
1221 4637 12389 25549 203514
1221 4637 12389 25549 25549 25549 25549 25549 25549
1221 4637 12389 25549 30797 30797 30797 30797
1221 4637 12389 25549 3335
1221 4637 12389 25549 35722
1221 4637 12389 25549 48679
1221 4637 12389 25549 48784
1221 4637 12389 25549 49987
1221 4637 12389 25549 56957
1221 4637 12389 25549 60878
1221 4637 12389 25549 62036
1221 4637 12389 2854
1221 4637 12389 2854 42920
1221 4637 12389 28719
1221 4637 12389 28719 28719 28719
1221 4637 12389 28812
1221 4637 12389 28812 28881
1221 4637 12389 28812 31552
1221 4637 12389 28812 35769 35769 35769 35769
1221 4637 12389 28812 45048
1221 4637 12389 28829
1221 4637 12389 28890
1221 4637 12389 28890 34869
1221 4637 12389 28890 42776
1221 4637 12389 28890 51690
1221 4637 12389 28890 57200
1221 4637 12389 28890 57363
1221 4637 12389 28890 59495
1221 4637 12389 28910
1221 4637 12389 28910 28910 31203
1221 4637 12389 28910 28910 31203 31203 31203 31203
1221 4637 12389 28910 28910 31203 42654 42654 42654 42654
1221 4637 12389 28910 28910 39032 34718 42654 42654
1221 4637 12389 28910 34250 8193
1221 4637 12389 28927
1221 4637 12389 28947
1221 4637 12389 28991
1221 4637 12389 29000
1221 4637 12389 29049 20771 20771 20771 20771 20771 1299 42082
1221 4637 12389 29076
1221 4637 12389 29076 12427
1221 4637 12389 29076 197453
1221 4637 12389 29076 197498
1221 4637 12389 29076 198226
1221 4637 12389 29076 198310
1221 4637 12389 29076 198342
1221 4637 12389 29076 199394
1221 4637 12389 29076 199635
1221 4637 12389 29076 199635 206156
1221 4637 12389 29076 201118
1221 4637 12389 29076 201499
1221 4637 12389 29076 201588
1221 4637 12389 29076 203395
1221 4637 12389 29076 204039
1221 4637 12389 29076 204041
1221 4637 12389 29076 206827
1221 4637 12389 29076 20979
1221 4637 12389 29076 24663 24663 199906
1221 4637 12389 29076 24663 24663 206337
1221 4637 12389 29076 28738 28738 28738 28738 28738 28738
1221 4637 12389 29076 28762
1221 4637 12389 29076 2895
1221 4637 12389 29076 2895 201842
1221 4637 12389 29076 29071
1221 4637 12389 29076 29503
1221 4637 12389 29076 34995
1221 4637 12389 29076 34995 197817
1221 4637 12389 29076 34995 202983
1221 4637 12389 29076 34995 202983 202983 202983
1221 4637 12389 29076 35271 35271
1221 4637 12389 29076 41168 15936
1221 4637 12389 29076 41168 41168
1221 4637 12389 29076 41168 41316
1221 4637 12389 29076 41168 44132
1221 4637 12389 29076 41225 41225 41225 41225
1221 4637 12389 29076 43102
1221 4637 12389 29076 43307
1221 4637 12389 29076 43537
1221 4637 12389 29076 43678
1221 4637 12389 29076 44849
1221 4637 12389 29076 44863 202023
1221 4637 12389 29076 44863 203088
1221 4637 12389 29076 44917
1221 4637 12389 29076 47577
1221 4637 12389 29076 47723
1221 4637 12389 29076 47893
1221 4637 12389 29076 47893 263740
1221 4637 12389 29076 47893 263821
1221 4637 12389 29076 47893 52485
1221 4637 12389 29076 47934
1221 4637 12389 29076 47968
1221 4637 12389 29076 50822
1221 4637 12389 29076 52107
1221 4637 12389 29076 5433
1221 4637 12389 29076 59504
1221 4637 12389 29076 59504 59504
1221 4637 12389 29076 59604
1221 4637 12389 29076 60672
1221 4637 12389 29076 60796
1221 4637 12389 29076 61037 61037
1221 4637 12389 29076 62221
1221 4637 12389 29076 62366
1221 4637 12389 29076 6719
1221 4637 12389 29076 9032
1221 4637 12389 29076 9039
1221 4637 12389 29226
1221 4637 12389 29226 197896
1221 4637 12389 29226 198390
1221 4637 12389 29226 198445 198445 198445 198445 198445 198445 198445 198445 198445 198445 198445
1221 4637 12389 29226 198705
1221 4637 12389 29226 199825
1221 4637 12389 29226 200044
1221 4637 12389 29226 200120
1221 4637 12389 29226 201265 201265 201265 201265 201265
1221 4637 12389 29226 201297
1221 4637 12389 29226 201788
1221 4637 12389 29226 201812
1221 4637 12389 29226 201856 201856
1221 4637 12389 29226 201956
1221 4637 12389 29226 201994
1221 4637 12389 29226 202218
1221 4637 12389 29226 202594
1221 4637 12389 29226 203524
1221 4637 12389 29226 204117
1221 4637 12389 29226 204237 204237
1221 4637 12389 29226 206955
1221 4637 12389 29226 206973
1221 4637 12389 29226 207133
1221 4637 12389 29226 207207
1221 4637 12389 29226 20946 20946
1221 4637 12389 29226 24774
1221 4637 12389 29226 31192
1221 4637 12389 29226 34192
1221 4637 12389 29226 35021
1221 4637 12389 29226 35830 35830
1221 4637 12389 29226 41223
1221 4637 12389 29226 41275 203394
1221 4637 12389 29226 41428
1221 4637 12389 29226 41667 41667
1221 4637 12389 29226 41944
1221 4637 12389 29226 42024
1221 4637 12389 29226 42846
1221 4637 12389 29226 42998
1221 4637 12389 29226 43362
1221 4637 12389 29226 43527
1221 4637 12389 29226 44470
1221 4637 12389 29226 44915
1221 4637 12389 29226 47350
1221 4637 12389 29226 47350 58115
1221 4637 12389 29226 48219
1221 4637 12389 29226 51129
1221 4637 12389 29226 51811
1221 4637 12389 29226 51971
1221 4637 12389 29226 51994
1221 4637 12389 29226 52016 52016 52016
1221 4637 12389 29226 5531
1221 4637 12389 29226 56627
1221 4637 12389 29226 56829
1221 4637 12389 29226 56994 56994 56994 56994
1221 4637 12389 29226 57215
1221 4637 12389 29226 57510
1221 4637 12389 29226 57573
1221 4637 12389 29226 57867
1221 4637 12389 29226 59571
1221 4637 12389 29226 59734 59734 59734
1221 4637 12389 29226 59740
1221 4637 12389 29226 60062
1221 4637 12389 29226 60064
1221 4637 12389 29226 60561 60561
1221 4637 12389 29226 60732
1221 4637 12389 29226 61020
1221 4637 12389 29226 62295
1221 4637 12389 29226 8742
1221 4637 12389 29303
1221 4637 12389 29303 203932
1221 4637 12389 29303 47597
1221 4637 12389 29303 48080
1221 4637 12389 29303 60290 60290 60290
1221 4637 12389 29304
1221 4637 12389 29304 49997
1221 4637 12389 29363
1221 4637 12389 29363 49833
1221 4637 12389 29388
1221 4637 12389 29407
1221 4637 12389 29554
1221 4637 12389 29651
1221 4637 12389 30733
1221 4637 12389 30767
1221 4637 12389 30767 30856
1221 4637 12389 30788
1221 4637 12389 30855
1221 4637 12389 31094
1221 4637 12389 31112
1221 4637 12389 31112 197392
1221 4637 12389 31138
1221 4637 12389 31174
1221 4637 12389 31200 198716 198716
1221 4637 12389 31200 3335 3335 3335 3335 3335
1221 4637 12389 31200 60119
1221 4637 12389 31200 62004
1221 4637 12389 31225
1221 4637 12389 31225 199024
1221 4637 12389 31496
1221 4637 12389 31499
1221 4637 12389 31499 47974
1221 4637 12389 31499 48041 48041 48041 48041 48041 48041 48041
1221 4637 12389 31499 56387
1221 4637 12389 31499 58310
1221 4637 12389 31512
1221 4637 12389 31588
1221 4637 12389 31588 198809
1221 4637 12389 31643
1221 4637 12389 3180
1221 4637 12389 3239
1221 4637 12389 3283
1221 4637 12389 3312
1221 4637 12389 3312 197273
1221 4637 12389 3312 42809
1221 4637 12389 33871 202535
1221 4637 12389 33887
1221 4637 12389 33892
1221 4637 12389 33894
1221 4637 12389 33934
1221 4637 12389 33934 58084
1221 4637 12389 33991
1221 4637 12389 33991 198990
1221 4637 12389 33991 33974
1221 4637 12389 33991 56326
1221 4637 12389 33991 57129
1221 4637 12389 33991 57129 34879
1221 4637 12389 33991 57767
1221 4637 12389 34017
1221 4637 12389 34137
1221 4637 12389 34168
1221 4637 12389 34168 60518
1221 4637 12389 34205
1221 4637 12389 34205 61014
1221 4637 12389 34267
1221 4637 12389 34267 41310
1221 4637 12389 34267 49085
1221 4637 12389 34336
1221 4637 12389 34352
1221 4637 12389 34434
1221 4637 12389 34470 34470
1221 4637 12389 34485
1221 4637 12389 34490
1221 4637 12389 34573
1221 4637 12389 34573 49293
1221 4637 12389 34584
1221 4637 12389 34584 34205
1221 4637 12389 34671
1221 4637 12389 34757 15508
1221 4637 12389 34757 33871
1221 4637 12389 34757 33871 49613
1221 4637 12389 34757 41143
1221 4637 12389 34757 62331 62331 62331
1221 4637 12389 34797
1221 4637 12389 34797 203301
1221 4637 12389 34797 49129
1221 4637 12389 34875 13105
1221 4637 12389 34875 199070
1221 4637 12389 34875 201835
1221 4637 12389 34875 39580
1221 4637 12389 34875 44240
1221 4637 12389 34875 58210
1221 4637 12389 34875 60383
1221 4637 12389 34875 61052
1221 4637 12389 34879
1221 4637 12389 34896
1221 4637 12389 34898
1221 4637 12389 34898 197280
1221 4637 12389 34898 197632
1221 4637 12389 34898 35312
1221 4637 12389 34898 44121
1221 4637 12389 34898 49058
1221 4637 12389 34898 51578
1221 4637 12389 34974
1221 4637 12389 34974 47375
1221 4637 12389 34974 49181
1221 4637 12389 34974 50502 50502
1221 4637 12389 34974 58047
1221 4637 12389 34974 59603
1221 4637 12389 35000
1221 4637 12389 35000 198070 44475
1221 4637 12389 35000 198070 44676
1221 4637 12389 35000 198070 48430
1221 4637 12389 35000 198070 51783 51783 51783 51783 51783
1221 4637 12389 35000 198324
1221 4637 12389 35000 199879
1221 4637 12389 35000 200643
1221 4637 12389 35000 34268
1221 4637 12389 35000 34836
1221 4637 12389 35000 35278
1221 4637 12389 35000 35595
1221 4637 12389 35000 39749
1221 4637 12389 35000 41067
1221 4637 12389 35000 43130 43130 43130 43130 43130 43130 43130
1221 4637 12389 35000 48308
1221 4637 12389 35000 48558
1221 4637 12389 35000 50230
1221 4637 12389 35000 50952
1221 4637 12389 35000 51376
1221 4637 12389 35000 56846
1221 4637 12389 35000 57557
1221 4637 12389 35000 58042
1221 4637 12389 35000 58042 58042 58042 58042
1221 4637 12389 35000 58191
1221 4637 12389 35000 59454
1221 4637 12389 35000 60623
1221 4637 12389 35000 60952
1221 4637 12389 35000 62218 62218 62218
1221 4637 12389 35000 62243
1221 4637 12389 35021 48009
1221 4637 12389 35102
1221 4637 12389 35104
1221 4637 12389 35104 16525
1221 4637 12389 35104 72
1221 4637 12389 35104 7862
1221 4637 12389 35104 8393
1221 4637 12389 35154
1221 4637 12389 35154 44688
1221 4637 12389 35177
1221 4637 12389 35177 41259
1221 4637 12389 35237
1221 4637 12389 35239
1221 4637 12389 35389
1221 4637 12389 35400
1221 4637 12389 35400 12705
1221 4637 12389 35400 12705 57973
1221 4637 12389 35400 199576
1221 4637 12389 35400 24665
1221 4637 12389 35400 28719
1221 4637 12389 35400 28719 28899
1221 4637 12389 35400 3239
1221 4637 12389 35400 3239 207124
1221 4637 12389 35400 34875
1221 4637 12389 35400 41301
1221 4637 12389 35400 49003
1221 4637 12389 35400 49483
1221 4637 12389 35400 50539
1221 4637 12389 35400 51131
1221 4637 12389 35400 61964
1221 4637 12389 35400 6828
1221 4637 12389 35400 6828 196991
1221 4637 12389 35400 6828 197153
1221 4637 12389 35400 6828 28947
1221 4637 12389 35400 6828 57725
1221 4637 12389 35401
1221 4637 12389 35401 35401 35401
1221 4637 12389 35423
1221 4637 12389 35516
1221 4637 12389 35527
1221 4637 12389 35531 51470
1221 4637 12389 35531 56350
1221 4637 12389 35531 56350 47460
1221 4637 12389 35580
1221 4637 12389 35683
1221 4637 12389 38951 38951 38951
1221 4637 12389 38959
1221 4637 12389 38985
1221 4637 12389 39045
1221 4637 12389 39045 203353
1221 4637 12389 39045 21166
1221 4637 12389 39045 50703
1221 4637 12389 39045 62264
1221 4637 12389 39054
1221 4637 12389 39055
1221 4637 12389 39092
1221 4637 12389 39240
1221 4637 12389 39254
1221 4637 12389 39264
1221 4637 12389 39266
1221 4637 12389 39267 39267
1221 4637 12389 39293
1221 4637 12389 39293 30852
1221 4637 12389 39293 30852 47384
1221 4637 12389 39293 3217
1221 4637 12389 39293 50716
1221 4637 12389 39407
1221 4637 12389 39442
1221 4637 12389 39442 39707
1221 4637 12389 39442 43374
1221 4637 12389 39442 47844
1221 4637 12389 39442 51032
1221 4637 12389 39442 51032 42412
1221 4637 12389 39442 58084
1221 4637 12389 39475
1221 4637 12389 39749
1221 4637 12389 39811
1221 4637 12389 39843
1221 4637 12389 39864
1221 4637 12389 41034
1221 4637 12389 41034 41034 41034 41034
1221 4637 12389 41034 41034 41034 41034 198774
1221 4637 12389 41034 41034 41034 41034 41846
1221 4637 12389 41034 41034 41034 41034 60856
1221 4637 12389 41034 41034 41034 41034 8775 8775 8775 8775 8775 8775 8775
1221 4637 12389 41050 41050 41050
1221 4637 12389 41066
1221 4637 12389 41066 50382
1221 4637 12389 41066 9006
1221 4637 12389 41070
1221 4637 12389 41106
1221 4637 12389 41134
1221 4637 12389 41190
1221 4637 12389 41258
1221 4637 12389 41440 43053
1221 4637 12389 41460
1221 4637 12389 41460 41460 41460
1221 4637 12389 41551
1221 4637 12389 41556
1221 4637 12389 41556 49803
1221 4637 12389 41560
1221 4637 12389 41560 203493
1221 4637 12389 41560 50724
1221 4637 12389 41575
1221 4637 12389 41615
1221 4637 12389 41673
1221 4637 12389 41681
1221 4637 12389 41789
1221 4637 12389 41789 48058
1221 4637 12389 41812
1221 4637 12389 41829
1221 4637 12389 41837 41837 2
1221 4637 12389 41862
1221 4637 12389 41904
1221 4637 12389 41925
1221 4637 12389 41925 39789
1221 4637 12389 41925 52028
1221 4637 12389 41925 57425
1221 4637 12389 41938
1221 4637 12389 41938 39379
1221 4637 12389 42014
1221 4637 12389 42014 34887
1221 4637 12389 42038
1221 4637 12389 42042
1221 4637 12389 42071
1221 4637 12389 42091
1221 4637 12389 42145
1221 4637 12389 42145 42145
1221 4637 12389 42151
1221 4637 12389 42231
1221 4637 12389 42269
1221 4637 12389 42282
1221 4637 12389 42291
1221 4637 12389 42291 51507
1221 4637 12389 42291 61257
1221 4637 12389 42362 42362
1221 4637 12389 42375
1221 4637 12389 42394 42394
1221 4637 12389 42451
1221 4637 12389 42528
1221 4637 12389 42534
1221 4637 12389 42548
1221 4637 12389 42554
1221 4637 12389 42558
1221 4637 12389 42653
1221 4637 12389 42693
1221 4637 12389 42742
1221 4637 12389 42742 44064
1221 4637 12389 42742 44534
1221 4637 12389 42742 44878
1221 4637 12389 42742 49839
1221 4637 12389 42773 42773 42773 42773 25293
1221 4637 12389 42773 43334
1221 4637 12389 42897
1221 4637 12389 42955
1221 4637 12389 42974
1221 4637 12389 43132 43132
1221 4637 12389 43208
1221 4637 12389 43208 198981
1221 4637 12389 43209
1221 4637 12389 43209 197786
1221 4637 12389 43209 62236
1221 4637 12389 43226
1221 4637 12389 43226 44470
1221 4637 12389 43226 57075
1221 4637 12389 43226 60473
1221 4637 12389 43226 60826
1221 4637 12389 43321
1221 4637 12389 43385
1221 4637 12389 43399
1221 4637 12389 43434
1221 4637 12389 43465 43465
1221 4637 12389 43530
1221 4637 12389 43550
1221 4637 12389 43574
1221 4637 12389 43594
1221 4637 12389 43632
1221 4637 12389 43691
1221 4637 12389 43785
1221 4637 12389 43797
1221 4637 12389 43797 43797
1221 4637 12389 43797 43797 199148
1221 4637 12389 43797 43797 42056
1221 4637 12389 43797 43797 62422
1221 4637 12389 43801
1221 4637 12389 43882
1221 4637 12389 43882 43882 43882
1221 4637 12389 43901
1221 4637 12389 43903
1221 4637 12389 43909 43909
1221 4637 12389 43973
1221 4637 12389 43973 41085
1221 4637 12389 43973 49644
1221 4637 12389 43973 57570
1221 4637 12389 44014
1221 4637 12389 44102
1221 4637 12389 44128
1221 4637 12389 44165 44165 44165 44165 44165 44165
1221 4637 12389 44237
1221 4637 12389 44237 13056
1221 4637 12389 44237 13056 198515
1221 4637 12389 44237 13056 203533
1221 4637 12389 44237 13056 42371
1221 4637 12389 44237 13056 51643
1221 4637 12389 44237 13118
1221 4637 12389 44237 13118 50750
1221 4637 12389 44237 13118 5572
1221 4637 12389 44237 15468
1221 4637 12389 44237 29456
1221 4637 12389 44237 29456 199377
1221 4637 12389 44237 29456 203533
1221 4637 12389 44237 29456 43302 43302
1221 4637 12389 44237 29456 47240
1221 4637 12389 44237 29456 56541
1221 4637 12389 44237 29456 61223
1221 4637 12389 44237 35125
1221 4637 12389 44237 6863
1221 4637 12389 44237 8570
1221 4637 12389 44237 8675
1221 4637 12389 44265
1221 4637 12389 44265 200066
1221 4637 12389 44265 49336
1221 4637 12389 44265 62287
1221 4637 12389 44310
1221 4637 12389 44310 44310
1221 4637 12389 44386 44386 44386
1221 4637 12389 44391
1221 4637 12389 44391 47140
1221 4637 12389 44408
1221 4637 12389 44467
1221 4637 12389 44484
1221 4637 12389 44540
1221 4637 12389 44556
1221 4637 12389 44587
1221 4637 12389 44587 12499
1221 4637 12389 44587 196686
1221 4637 12389 44587 41024
1221 4637 12389 44587 41787
1221 4637 12389 44587 42187
1221 4637 12389 44587 42187 20803
1221 4637 12389 44587 42341
1221 4637 12389 44587 57730
1221 4637 12389 44587 58039
1221 4637 12389 44587 60108
1221 4637 12389 44657
1221 4637 12389 44674
1221 4637 12389 44674 16176
1221 4637 12389 44704
1221 4637 12389 44724
1221 4637 12389 44724 15638 15638
1221 4637 12389 44733
1221 4637 12389 44734
1221 4637 12389 44844
1221 4637 12389 44845
1221 4637 12389 44857 44857
1221 4637 12389 44881
1221 4637 12389 44893
1221 4637 12389 44905
1221 4637 12389 44982
1221 4637 12389 45000
1221 4637 12389 45036
1221 4637 12389 45051
1221 4637 12389 47236
1221 4637 12389 47240
1221 4637 12389 47439
1221 4637 12389 47457 47457 47457 47457
1221 4637 12389 47551
1221 4637 12389 47564
1221 4637 12389 47595
1221 4637 12389 47618
1221 4637 12389 47677
1221 4637 12389 47718
1221 4637 12389 47733
1221 4637 12389 47837 47837
1221 4637 12389 47895
1221 4637 12389 47895 207142
1221 4637 12389 47895 21020
1221 4637 12389 47895 39131
1221 4637 12389 47895 39131 39131 39131 39131
1221 4637 12389 47895 48369
1221 4637 12389 47895 49742
1221 4637 12389 47895 56667
1221 4637 12389 47895 57342 57342
1221 4637 12389 47895 60936 60936 60936 60936
1221 4637 12389 47955 47955
1221 4637 12389 47960
1221 4637 12389 47972
1221 4637 12389 48013
1221 4637 12389 48043
1221 4637 12389 48043 48651
1221 4637 12389 48043 51448
1221 4637 12389 48044
1221 4637 12389 48066
1221 4637 12389 48066 29031
1221 4637 12389 48066 30822
1221 4637 12389 48066 30822 197433
1221 4637 12389 48066 35804
1221 4637 12389 48066 35804 35804
1221 4637 12389 48066 35804 44798
1221 4637 12389 48066 35804 8753
1221 4637 12389 48066 39529 39529
1221 4637 12389 48066 39529 39529 39529 39529 25437
1221 4637 12389 48066 39529 39529 39529 39529 43010
1221 4637 12389 48066 39529 39529 39529 39529 44255
1221 4637 12389 48066 39529 8753
1221 4637 12389 48066 39728 39728 39728
1221 4637 12389 48066 39728 39728 39728 197129
1221 4637 12389 48066 39728 39728 39728 49444
1221 4637 12389 48066 39728 39728 39728 50106
1221 4637 12389 48066 39728 39728 39728 62091
1221 4637 12389 48066 41709
1221 4637 12389 48066 41709 43972
1221 4637 12389 48066 41972
1221 4637 12389 48066 43765
1221 4637 12389 48066 48882
1221 4637 12389 48066 48882 20699
1221 4637 12389 48066 48882 29128
1221 4637 12389 48066 48882 34047 34047
1221 4637 12389 48066 48882 51511
1221 4637 12389 48066 48882 58271
1221 4637 12389 48066 58271
1221 4637 12389 48066 58271 204211
1221 4637 12389 48066 58271 206792
1221 4637 12389 48066 58271 58934
1221 4637 12389 48066 61240 29031
1221 4637 12389 48066 61240 29031 50015
1221 4637 12389 48066 61240 29031 57194
1221 4637 12389 48066 61240 47550
1221 4637 12389 48066 61240 61240 61240 61240 61240 49444
1221 4637 12389 48066 61240 61240 61240 61240 61240 61240 61240
1221 4637 12389 48104
1221 4637 12389 48148
1221 4637 12389 48148 58090
1221 4637 12389 48166 197460 197460
1221 4637 12389 48166 206653
1221 4637 12389 48226
1221 4637 12389 48226 48226 48226 48226 48226 48226
1221 4637 12389 48247
1221 4637 12389 48276
1221 4637 12389 48276 196851 196851
1221 4637 12389 48276 197433
1221 4637 12389 48276 197658
1221 4637 12389 48276 197923 197923 197923 197923 197923 197923
1221 4637 12389 48276 204108
1221 4637 12389 48276 28926
1221 4637 12389 48276 28926 13107 13107 13107 13107 13107
1221 4637 12389 48276 28926 197015
1221 4637 12389 48276 28926 25299
1221 4637 12389 48276 28926 25299 49908
1221 4637 12389 48276 28926 39726 39726 39726
1221 4637 12389 48276 28926 39726 39726 39726 56818
1221 4637 12389 48276 28926 49757
1221 4637 12389 48276 28926 57005
1221 4637 12389 48276 28926 60839
1221 4637 12389 48276 34786
1221 4637 12389 48276 39558
1221 4637 12389 48276 41709
1221 4637 12389 48276 41709 35804 35804
1221 4637 12389 48276 44710
1221 4637 12389 48276 45025
1221 4637 12389 48276 45025 45025 45025 45025 28926 28926 28926 28926 28926 49757
1221 4637 12389 48276 45025 45025 45025 45025 28926 49757
1221 4637 12389 48276 45025 47526
1221 4637 12389 48276 47694
1221 4637 12389 48276 52091
1221 4637 12389 48276 52091 39262
1221 4637 12389 48297
1221 4637 12389 48302
1221 4637 12389 48320
1221 4637 12389 48421
1221 4637 12389 48441
1221 4637 12389 48441 62287
1221 4637 12389 48462
1221 4637 12389 48479
1221 4637 12389 48479 197349
1221 4637 12389 48479 21051
1221 4637 12389 48479 31302
1221 4637 12389 48479 41757
1221 4637 12389 48479 49478
1221 4637 12389 48479 49478 204016
1221 4637 12389 48498
1221 4637 12389 48524
1221 4637 12389 48524 48524 48524
1221 4637 12389 48548
1221 4637 12389 48642 197773
1221 4637 12389 48642 202983
1221 4637 12389 48642 30910
1221 4637 12389 48642 30910 199757
1221 4637 12389 48642 30910 201844
1221 4637 12389 48642 30910 51012
1221 4637 12389 48642 30910 51020
1221 4637 12389 48642 42498
1221 4637 12389 48642 48642
1221 4637 12389 48642 60002
1221 4637 12389 48642 60245
1221 4637 12389 48642 60489
1221 4637 12389 48666
1221 4637 12389 48719
1221 4637 12389 48733
1221 4637 12389 48763
1221 4637 12389 48780
1221 4637 12389 48826
1221 4637 12389 48827 48827
1221 4637 12389 48848
1221 4637 12389 48877
1221 4637 12389 48938
1221 4637 12389 48950
1221 4637 12389 48975
1221 4637 12389 49002
1221 4637 12389 49063
1221 4637 12389 49063 12567
1221 4637 12389 49063 12820 12820
1221 4637 12389 49063 198437
1221 4637 12389 49063 198762
1221 4637 12389 49063 198929
1221 4637 12389 49063 199420
1221 4637 12389 49063 199420 34217
1221 4637 12389 49063 199420 41947
1221 4637 12389 49063 199420 47918
1221 4637 12389 49063 199420 57553
1221 4637 12389 49063 199444
1221 4637 12389 49063 200122
1221 4637 12389 49063 202963
1221 4637 12389 49063 203203
1221 4637 12389 49063 203444
1221 4637 12389 49063 203510
1221 4637 12389 49063 203714
1221 4637 12389 49063 203893
1221 4637 12389 49063 204198
1221 4637 12389 49063 204276
1221 4637 12389 49063 206138
1221 4637 12389 49063 21859
1221 4637 12389 49063 25397
1221 4637 12389 49063 29172
1221 4637 12389 49063 39711
1221 4637 12389 49063 42069
1221 4637 12389 49063 43287
1221 4637 12389 49063 43900
1221 4637 12389 49063 48197
1221 4637 12389 49063 48614
1221 4637 12389 49063 48614 57518
1221 4637 12389 49063 49207
1221 4637 12389 49063 51218
1221 4637 12389 49063 51668
1221 4637 12389 49063 51698
1221 4637 12389 49063 56903
1221 4637 12389 49063 57645
1221 4637 12389 49063 57857
1221 4637 12389 49063 57906
1221 4637 12389 49063 59406
1221 4637 12389 49063 61178
1221 4637 12389 49063 61378
1221 4637 12389 49063 61379
1221 4637 12389 49063 62070
1221 4637 12389 49063 6761
1221 4637 12389 49098
1221 4637 12389 49136
1221 4637 12389 49210
1221 4637 12389 49241
1221 4637 12389 49291
1221 4637 12389 49331
1221 4637 12389 49347
1221 4637 12389 49377
1221 4637 12389 49426
1221 4637 12389 49483
1221 4637 12389 49521
1221 4637 12389 49533
1221 4637 12389 49547
1221 4637 12389 49575
1221 4637 12389 49675
1221 4637 12389 49684
1221 4637 12389 49712
1221 4637 12389 49714
1221 4637 12389 49724
1221 4637 12389 49724 49724 49724
1221 4637 12389 49759
1221 4637 12389 49813
1221 4637 12389 49848
1221 4637 12389 49848 49848
1221 4637 12389 49848 49848 57416
1221 4637 12389 49886
1221 4637 12389 49892
1221 4637 12389 49913
1221 4637 12389 49966
1221 4637 12389 50071
1221 4637 12389 50159
1221 4637 12389 50169 50169
1221 4637 12389 50174
1221 4637 12389 50282
1221 4637 12389 50342
1221 4637 12389 50358
1221 4637 12389 50400
1221 4637 12389 50416 49347
1221 4637 12389 50449
1221 4637 12389 50452
1221 4637 12389 50565
1221 4637 12389 50571
1221 4637 12389 50586
1221 4637 12389 50640
1221 4637 12389 50663
1221 4637 12389 50674
1221 4637 12389 50676
1221 4637 12389 50676 50676 50676
1221 4637 12389 50677
1221 4637 12389 50677 35257
1221 4637 12389 50691
1221 4637 12389 50725
1221 4637 12389 50761
1221 4637 12389 50804
1221 4637 12389 50850
1221 4637 12389 50896
1221 4637 12389 50916
1221 4637 12389 50918
1221 4637 12389 50951
1221 4637 12389 51004
1221 4637 12389 51009
1221 4637 12389 51011 51011
1221 4637 12389 51011 51011 200722
1221 4637 12389 51011 51011 56690
1221 4637 12389 51011 51011 56690 200734
1221 4637 12389 51028
1221 4637 12389 51028 43908
1221 4637 12389 51028 44584
1221 4637 12389 51028 47654
1221 4637 12389 51028 50916
1221 4637 12389 51028 56384
1221 4637 12389 51028 56384 43908
1221 4637 12389 51028 59726
1221 4637 12389 51028 60873
1221 4637 12389 51028 8888
1221 4637 12389 51051 51051 51051 51051 51051 51051 51051 51051 51051 51051 51051
1221 4637 12389 51136
1221 4637 12389 51165
1221 4637 12389 51213
1221 4637 12389 51341
1221 4637 12389 51369
1221 4637 12389 51396
1221 4637 12389 51418
1221 4637 12389 51495
1221 4637 12389 51495 20661
1221 4637 12389 51495 59974
1221 4637 12389 51515
1221 4637 12389 51536
1221 4637 12389 51583
1221 4637 12389 51583 51583
1221 4637 12389 51598
1221 4637 12389 51623
1221 4637 12389 51641
1221 4637 12389 51655 51655
1221 4637 12389 51655 51655 51655
1221 4637 12389 51659
1221 4637 12389 51665
1221 4637 12389 51665 206054
1221 4637 12389 51665 206054 206054
1221 4637 12389 51665 44900
1221 4637 12389 51665 56666
1221 4637 12389 51665 56806
1221 4637 12389 51748
1221 4637 12389 51764
1221 4637 12389 51781
1221 4637 12389 51811
1221 4637 12389 51882 51882 51882 51882
1221 4637 12389 51907
1221 4637 12389 51907 51907 51907
1221 4637 12389 51957
1221 4637 12389 51957 44491
1221 4637 12389 51957 44539
1221 4637 12389 51957 51112
1221 4637 12389 51957 60465
1221 4637 12389 51998
1221 4637 12389 52008
1221 4637 12389 52042
1221 4637 12389 52047
1221 4637 12389 52141
1221 4637 12389 52156
1221 4637 12389 52217 52217
1221 4637 12389 52222
1221 4637 12389 5387
1221 4637 12389 5537 35569
1221 4637 12389 5537 39494
1221 4637 12389 5537 48287
1221 4637 12389 5537 48287 25535
1221 4637 12389 5537 5537 5537 5537
1221 4637 12389 5537 5537 5537 5537 41126
1221 4637 12389 5545
1221 4637 12389 5553
1221 4637 12389 5563 12341
1221 4637 12389 5563 196675 35815
1221 4637 12389 5563 196675 35815 21275
1221 4637 12389 5563 197007 197007 197007 197007
1221 4637 12389 5563 197665
1221 4637 12389 5563 34561
1221 4637 12389 5563 38972
1221 4637 12389 5563 39073
1221 4637 12389 5563 39406
1221 4637 12389 5563 39741
1221 4637 12389 5563 39741 206873
1221 4637 12389 5563 41082 41082
1221 4637 12389 5563 41928
1221 4637 12389 5563 42843
1221 4637 12389 5563 43403
1221 4637 12389 5563 44192 44192
1221 4637 12389 5563 47740
1221 4637 12389 5563 48033
1221 4637 12389 5563 48429
1221 4637 12389 5563 48429 48429 48429
1221 4637 12389 5563 49208 49208
1221 4637 12389 5563 50164
1221 4637 12389 5563 5563
1221 4637 12389 5563 5563 207093
1221 4637 12389 5563 56947 56947
1221 4637 12389 5563 59559
1221 4637 12389 5563 60005
1221 4637 12389 5563 6699
1221 4637 12389 5563 6699 8775
1221 4637 12389 5563 9041
1221 4637 12389 5570
1221 4637 12389 5573
1221 4637 12389 56341 56341
1221 4637 12389 56341 56341 56341
1221 4637 12389 56342
1221 4637 12389 56384
1221 4637 12389 56437
1221 4637 12389 56528
1221 4637 12389 56541
1221 4637 12389 56542
1221 4637 12389 56626
1221 4637 12389 56669
1221 4637 12389 56674
1221 4637 12389 56689
1221 4637 12389 56689 201797
1221 4637 12389 56699
1221 4637 12389 56760
1221 4637 12389 56776
1221 4637 12389 56777
1221 4637 12389 56798
1221 4637 12389 56807
1221 4637 12389 56864
1221 4637 12389 56874
1221 4637 12389 56879
1221 4637 12389 56881
1221 4637 12389 56977
1221 4637 12389 56991
1221 4637 12389 56999
1221 4637 12389 57003 57003 57003
1221 4637 12389 57006
1221 4637 12389 57031
1221 4637 12389 57038
1221 4637 12389 57073
1221 4637 12389 57227
1221 4637 12389 57250
1221 4637 12389 57302
1221 4637 12389 57470
1221 4637 12389 57471
1221 4637 12389 57494
1221 4637 12389 57494 43072
1221 4637 12389 57503
1221 4637 12389 57573
1221 4637 12389 57580 57580
1221 4637 12389 57583
1221 4637 12389 57614
1221 4637 12389 57680
1221 4637 12389 57724 203714
1221 4637 12389 57724 29182
1221 4637 12389 57724 29182 52000
1221 4637 12389 57724 56994
1221 4637 12389 57754
1221 4637 12389 57781
1221 4637 12389 57796
1221 4637 12389 57808
1221 4637 12389 57835
1221 4637 12389 57882
1221 4637 12389 57882 50257
1221 4637 12389 57918
1221 4637 12389 57918 60921
1221 4637 12389 57930
1221 4637 12389 58026
1221 4637 12389 58027
1221 4637 12389 58067
1221 4637 12389 58067 197401
1221 4637 12389 58067 56702 204277
1221 4637 12389 58067 57827
1221 4637 12389 58067 58060
1221 4637 12389 58197
1221 4637 12389 58228
1221 4637 12389 58304
1221 4637 12389 59440
1221 4637 12389 59515
1221 4637 12389 59515 59515 59515 59515
1221 4637 12389 59561
1221 4637 12389 59600
1221 4637 12389 59600 62287
1221 4637 12389 59672
1221 4637 12389 59687
1221 4637 12389 59837
1221 4637 12389 59928
1221 4637 12389 59957
1221 4637 12389 60075
1221 4637 12389 60098
1221 4637 12389 60135
1221 4637 12389 60172
1221 4637 12389 60280 60280
1221 4637 12389 60280 60330 12406 12406
1221 4637 12389 60280 60330 12406 12406 56497
1221 4637 12389 60280 60330 12406 28737
1221 4637 12389 60280 60330 12406 44087
1221 4637 12389 60280 60330 12406 50334
1221 4637 12389 60280 60330 12406 50929
1221 4637 12389 60280 60330 12406 56497
1221 4637 12389 60280 60330 12406 60769
1221 4637 12389 60280 60330 202090
1221 4637 12389 60280 60330 21236
1221 4637 12389 60280 60330 21305
1221 4637 12389 60280 60330 25106
1221 4637 12389 60280 60330 25106 206428
1221 4637 12389 60280 60330 28849
1221 4637 12389 60280 60330 35668 35668 35668 35668 35668
1221 4637 12389 60280 60330 44031
1221 4637 12389 60280 60330 44272
1221 4637 12389 60280 60330 49091
1221 4637 12389 60280 60330 50294
1221 4637 12389 60280 60330 50590
1221 4637 12389 60280 60330 50593
1221 4637 12389 60280 60330 50685
1221 4637 12389 60280 60330 56498
1221 4637 12389 60280 60330 56740
1221 4637 12389 60280 60330 56740 201512
1221 4637 12389 60280 60330 56740 60337
1221 4637 12389 60280 60330 57184
1221 4637 12389 60280 60330 59860
1221 4637 12389 60280 60330 59861
1221 4637 12389 60348
1221 4637 12389 60360
1221 4637 12389 60459
1221 4637 12389 60513
1221 4637 12389 60599
1221 4637 12389 60612
1221 4637 12389 60651
1221 4637 12389 60651 62150
1221 4637 12389 60716
1221 4637 12389 60753
1221 4637 12389 60771
1221 4637 12389 60771 39303
1221 4637 12389 60771 49810
1221 4637 12389 60835 60835
1221 4637 12389 60879
1221 4637 12389 60980
1221 4637 12389 61041
1221 4637 12389 61133
1221 4637 12389 61166
1221 4637 12389 61170
1221 4637 12389 61170 59707
1221 4637 12389 61193
1221 4637 12389 61228
1221 4637 12389 61264
1221 4637 12389 61276
1221 4637 12389 61431
1221 4637 12389 61431 61431 61431
1221 4637 12389 61979
1221 4637 12389 61985
1221 4637 12389 62008
1221 4637 12389 62008 62008 62008 62008 62008
1221 4637 12389 62056
1221 4637 12389 62067
1221 4637 12389 62067 28840
1221 4637 12389 62122
1221 4637 12389 62233
1221 4637 12389 62358
1221 4637 12389 64423
1221 4637 12389 64423 64423
1221 4637 12389 64450
1221 4637 12389 64461
1221 4637 12389 6694
1221 4637 12389 6789
1221 4637 12389 6789 196705 35533
1221 4637 12389 6789 197152
1221 4637 12389 6789 197159
1221 4637 12389 6789 197175
1221 4637 12389 6789 197335
1221 4637 12389 6789 197628
1221 4637 12389 6789 198338
1221 4637 12389 6789 201069
1221 4637 12389 6789 203451
1221 4637 12389 6789 204029
1221 4637 12389 6789 204161
1221 4637 12389 6789 206843
1221 4637 12389 6789 39248
1221 4637 12389 6789 42074
1221 4637 12389 6789 42975
1221 4637 12389 6789 42975 42975
1221 4637 12389 6789 43936
1221 4637 12389 6789 47801
1221 4637 12389 6789 48317
1221 4637 12389 6789 48330
1221 4637 12389 6789 48330 48330
1221 4637 12389 6789 51211
1221 4637 12389 6789 51518
1221 4637 12389 6789 51522
1221 4637 12389 6789 51917 51917
1221 4637 12389 6789 51917 51917 51917 51917 51917
1221 4637 12389 6789 52052
1221 4637 12389 6789 56352
1221 4637 12389 6789 57093
1221 4637 12389 6789 57847
1221 4637 12389 6789 57903
1221 4637 12389 6789 59823
1221 4637 12389 6789 61421
1221 4637 12389 6789 62246
1221 4637 12389 6789 6789 57383
1221 4637 12389 6828
1221 4637 12389 6863
1221 4637 12389 6863 200952
1221 4637 12389 6863 203269
1221 4637 12389 6863 21418
1221 4637 12389 6863 34381 34381 34381 34381 34381
1221 4637 12389 6863 57561
1221 4637 12389 72
1221 4637 12389 72 72 72
1221 4637 12389 8291
1221 4637 12389 8291 42121
1221 4637 12389 8342
1221 4637 12389 8342 201052
1221 4637 12389 8342 39182
1221 4637 12389 8342 44532
1221 4637 12389 8342 45027
1221 4637 12389 8342 47761
1221 4637 12389 8342 56601
1221 4637 12389 8342 58084
1221 4637 12389 8342 58097
1221 4637 12389 8342 60544
1221 4637 12389 8369
1221 4637 12389 8369 198856
1221 4637 12389 8369 199153
1221 4637 12389 8369 200456
1221 4637 12389 8369 202800
1221 4637 12389 8369 34503
1221 4637 12389 8369 42268
1221 4637 12389 8369 47842
1221 4637 12389 8369 48203
1221 4637 12389 8369 51690
1221 4637 12389 8369 51690 51690 51690
1221 4637 12389 8369 8369
1221 4637 12389 8382
1221 4637 12389 8427
1221 4637 12389 8439
1221 4637 12389 8439 201211
1221 4637 12389 8439 201211 200463
1221 4637 12389 8439 201211 61267
1221 4637 12389 8439 203337
1221 4637 12389 8439 61228
1221 4637 12389 8443
1221 4637 12389 8443 198973
1221 4637 12389 8443 199992
1221 4637 12389 8443 29425
1221 4637 12389 8443 48566
1221 4637 12389 8443 49166
1221 4637 12389 8443 56720
1221 4637 12389 8484
1221 4637 12389 8568
1221 4637 12389 8594
1221 4637 12389 8615
1221 4637 12389 8615 201677
1221 4637 12389 8615 201794
1221 4637 12389 8615 21231
1221 4637 12389 8615 34851
1221 4637 12389 8615 35768
1221 4637 12389 8615 35768 42753
1221 4637 12389 8615 35768 44836
1221 4637 12389 8615 41443
1221 4637 12389 8615 43095
1221 4637 12389 8615 44322
1221 4637 12389 8615 44362
1221 4637 12389 8615 45013
1221 4637 12389 8615 45013 56678
1221 4637 12389 8615 45013 56935
1221 4637 12389 8615 48379
1221 4637 12389 8615 50435
1221 4637 12389 8615 51199
1221 4637 12389 8615 51860
1221 4637 12389 8615 52096
1221 4637 12389 8615 52184
1221 4637 12389 8615 58072
1221 4637 12389 8615 58190
1221 4637 12389 8615 59412
1221 4637 12389 8615 62286
1221 4637 12389 8629
1221 4637 12389 8711
1221 4637 12389 8749
1221 4637 12389 8749 34709
1221 4637 12389 8749 34709 44913
1221 4637 12389 8749 42740
1221 4637 12389 8749 6844
1221 4637 12389 8774
1221 4637 12389 8774 41975
1221 4637 12389 8828
1221 4637 12389 8848
1221 4637 12389 8850
1221 4637 12389 8888
1221 4637 12389 8904
1221 4637 12389 8909
1221 4637 12389 8941
1221 4637 12389 8997
1221 4637 12389 8997 12380
1221 4637 12389 8997 12380 198677
1221 4637 12389 8997 16301
1221 4637 12389 8997 201775
1221 4637 12389 8997 24783
1221 4637 12389 8997 24789
1221 4637 12389 8997 24873
1221 4637 12389 8997 28860
1221 4637 12389 8997 30749
1221 4637 12389 8997 31353
1221 4637 12389 8997 3191
1221 4637 12389 8997 44174
1221 4637 12389 8997 48890
1221 4637 12389 8997 51592
1221 4637 12389 8997 51891
1221 4637 12389 8997 8712 8712
1221 4637 12389 9058
1221 4637 12389 9111 9111
1221 4637 12389 9113
1221 4637 12389 9198
1221 4637 12389 9198 15549
1221 4637 12389 9198 198200
1221 4637 12389 9198 198787
1221 4637 12389 9198 200532
1221 4637 12389 9198 200590
1221 4637 12389 9198 200590 48096
1221 4637 12389 9198 203087
1221 4637 12389 9198 203481
1221 4637 12389 9198 20578
1221 4637 12389 9198 206528
1221 4637 12389 9198 20661
1221 4637 12389 9198 22764 22764
1221 4637 12389 9198 28910 34250 201767
1221 4637 12389 9198 28910 34250 21001
1221 4637 12389 9198 28910 34250 42017
1221 4637 12389 9198 29555
1221 4637 12389 9198 33878
1221 4637 12389 9198 34879
1221 4637 12389 9198 35673
1221 4637 12389 9198 35673 35673 35673 35673
1221 4637 12389 9198 39433 39433
1221 4637 12389 9198 41413
1221 4637 12389 9198 41419
1221 4637 12389 9198 43601
1221 4637 12389 9198 43934
1221 4637 12389 9198 43994
1221 4637 12389 9198 43994 197686
1221 4637 12389 9198 43994 50386
1221 4637 12389 9198 43999
1221 4637 12389 9198 48007
1221 4637 12389 9198 48502
1221 4637 12389 9198 48503
1221 4637 12389 9198 50386
1221 4637 12389 9198 50482
1221 4637 12389 9198 51236
1221 4637 12389 9198 51340
1221 4637 12389 9198 56698
1221 4637 12389 9198 60186
1221 4637 12389 9198 60708
1221 4637 12389 9198 61010 44027
1221 4637 12389 9198 61010 59527
1221 4637 12389 9198 62111
1221 4637 12389 9198 8430
1221 4637 1273 12389 42610 197461
1221 4637 1273 12389 42610 29069
1221 4637 1273 12389 42610 29069 48939
1221 4637 1273 12389 42610 29069 51281
1221 4637 1273 12389 42610 29651
1221 4637 1273 12389 42610 42610
1221 4637 1273 12389 42610 8557
1221 4637 1273 12389 42610 8629 44161
1221 4637 1273 12389 42610 8629 60716
1221 4637 174 12389 16300 43097
1221 4637 174 12389 16300 43097 199251
1221 4637 174 12389 16300 43097 202155
1221 4637 174 12389 16300 43097 59677
1221 4637 174 12389 197756
1221 4637 174 12389 201776 42975
1221 4637 174 12389 34584
1221 4637 174 12389 47378 47378 47378 47378
1221 4637 174 12389 8470
1221 4637 174 12389 8470 15984
1221 4637 174 12389 8470 198348
1221 4637 174 12389 8470 198390
1221 4637 174 12389 8470 200065
1221 4637 174 12389 8470 200107
1221 4637 174 12389 8470 201430 201430 201430
1221 4637 174 12389 8470 204159
1221 4637 174 12389 8470 207025
1221 4637 174 12389 8470 207135
1221 4637 174 12389 8470 29638
1221 4637 174 12389 8470 34192
1221 4637 174 12389 8470 47456
1221 4637 174 12389 8470 48383
1221 4637 174 12389 8470 60343
1221 4637 174 12389 8470 62029
1221 4637 3356 12389 43235
1221 4637 3491 12389 13118
1221 4637 6762 12389 39812
1221 4637 6762 20485 15774 15774 15774 12389 21487
1221 4637 6939 12389 42610 29069
1221 4637 6939 12389 42610 29069 51281
1221 4637 6939 12389 8920 8342
12350 174 12389 12730 65001
12350 174 12389 13118 13118 65001
12350 174 12389 15468 65001
12350 174 12389 16287 65000
12350 174 12389 16300 43097 199251
12350 174 12389 25231 25231 50451
12350 174 12389 29226 57573
12350 174 12389 31094 65346
12350 174 12389 31094 65500
12350 174 12389 49136
12350 174 31133 50928 41794 12389 12389 3216 197878
12350 174 3356 12389 13118
12350 20485 15774 15774 15774 12389 21487
12350 20485 29049 34797 12389 31133 35805 200488
12350 20485 34676 43559 43209 12389 31133 44963
12350 6939 12389
12350 6939 12389 12332
12350 6939 12389 12332 12999
12350 6939 12389 12332 196789
12350 6939 12389 12332 204112
12350 6939 12389 12332 3168 3168 3168
12350 6939 12389 12332 38969
12350 6939 12389 12332 48073
12350 6939 12389 12332 48442
12350 6939 12389 12332 50248
12350 6939 12389 12332 51293
12350 6939 12389 12332 51599
12350 6939 12389 12332 56845
12350 6939 12389 12332 57898
12350 6939 12389 12332 59960
12350 6939 12389 12389 12389 12389 12389 12389 33894
12350 6939 12389 12389 12389 12389 12389 12389 34757 34757 34757 34757 34757 34757
12350 6939 12389 12389 12389 12389 12389 12389 39293 8416
12350 6939 12389 12389 12389 12389 12389 12389 39293 8416 42847
12350 6939 12389 12389 12389 12389 12389 12389 39293 8416 43273
12350 6939 12389 12389 12389 12389 12389 12389 39293 8416 44810
12350 6939 12389 12389 12389 12389 12389 12389 39293 8416 51639
12350 6939 12389 12389 12389 12389 12389 12389 39293 8416 52108
12350 6939 12389 12389 12389 12389 12389 12389 40995 40995 40995 40995 40995 40995
12350 6939 12389 12389 12389 12389 12389 12389 41794 41794 41794 41794 41794
12350 6939 12389 12389 12389 12389 12389 12389 43235
12350 6939 12389 12389 12389 12389 196709 43733
12350 6939 12389 12389 12389 12389 196709 43733 33852
12350 6939 12389 12389 12389 12389 196709 43733 33852 50496
12350 6939 12389 12389 12389 12389 196709 43733 39863
12350 6939 12389 12389 12389 12389 196709 43733 43733 43733 43733 43733
12350 6939 12389 12389 12389 12389 196709 43733 43733 43733 43733 43733 47975
12350 6939 12389 12389 12389 12389 196709 43733 43733 43733 43733 43733 47975 51693
12350 6939 12389 12389 12389 12389 196709 49800
12350 6939 12389 12389 12389 12389 196709 51090
12350 6939 12389 12389 12389 12389 196709 51090 51354
12350 6939 12389 12389 12389 12389 196709 57491
12350 6939 12389 12389 12389 12389 196709 8226
12350 6939 12389 12389 12389 12389 196709 8226 199673
12350 6939 12389 12389 12389 12389 196709 8226 42109
12350 6939 12389 12389 12389 12389 196709 8226 51090
12350 6939 12389 12389 12389 12389 196709 8226 8226 8226 8226 200896
12350 6939 12389 12389 12389 12389 24823
12350 6939 12389 12389 12389 12389 31364 31364 31364 31364 31364 31364 31364
12350 6939 12389 12389 12389 12389 31364 31364 31364 31364 31364 31364 31364 51519
12350 6939 12389 12389 12389 12389 33871 33871
12350 6939 12389 12389 12389 12389 33871 33871 21496
12350 6939 12389 12389 12389 12389 33871 33871 44206
12350 6939 12389 12389 12389 12389 42394 42394
12350 6939 12389 12389 12389 12389 51156
12350 6939 12389 12389 12389 12389 62128
12350 6939 12389 12389 12389 197888
12350 6939 12389 12389 12389 48475
12350 6939 12389 12389 12389 48475 48475 48475 48475
12350 6939 12389 12389 29049
12350 6939 12389 12389 33991 33991 51756 51756
12350 6939 12389 12389 41268
12350 6939 12389 12405
12350 6939 12389 12418
12350 6939 12389 12494
12350 6939 12389 12494 12484
12350 6939 12389 12494 12494 12494 12494 48176 48176
12350 6939 12389 12669
12350 6939 12389 12683
12350 6939 12389 12683 202802
12350 6939 12389 12683 44412
12350 6939 12389 12683 50250
12350 6939 12389 12683 57064
12350 6939 12389 12683 61263
12350 6939 12389 12683 61291
12350 6939 12389 12685
12350 6939 12389 12685 42582
12350 6939 12389 12685 60287
12350 6939 12389 12686
12350 6939 12389 12705
12350 6939 12389 12714
12350 6939 12389 12714 56866
12350 6939 12389 12730
12350 6939 12389 12730 200503
12350 6939 12389 12730 200803
12350 6939 12389 12730 9185
12350 6939 12389 12772
12350 6939 12389 12772 12772
12350 6939 12389 12772 12772 12772
12350 6939 12389 12772 12772 12772 12772
12350 6939 12389 12772 12772 12772 12772 12772
12350 6939 12389 12772 12772 62287
12350 6939 12389 12772 62287
12350 6939 12389 12846
12350 6939 12389 12883
12350 6939 12389 12883 12438
12350 6939 12389 12883 12593 197373
12350 6939 12389 12883 12593 44336
12350 6939 12389 12883 12788 12788
12350 6939 12389 12883 12788 12788 12788
12350 6939 12389 12883 12788 12788 28724
12350 6939 12389 12883 12788 12788 49710
12350 6939 12389 12883 12883 12883 8258
12350 6939 12389 12883 12883 12883 8258 199313
12350 6939 12389 12883 15821 15821 15821
12350 6939 12389 12883 16007
12350 6939 12389 12883 16007 16007 38960
12350 6939 12389 12883 16007 41115
12350 6939 12389 12883 16007 47753 47753 47753
12350 6939 12389 12883 197131 197131 197131 197131
12350 6939 12389 12883 198429
12350 6939 12389 12883 204256
12350 6939 12389 12883 24962
12350 6939 12389 12883 24962 13281
12350 6939 12389 12883 24962 39230 39230 39230 39230 39230
12350 6939 12389 12883 24995 24995 24995 24995
12350 6939 12389 12883 24995 44950
12350 6939 12389 12883 28776
12350 6939 12389 12883 29213
12350 6939 12389 12883 30128
12350 6939 12389 12883 31062
12350 6939 12389 12883 34190 34190 34190 34190 34190
12350 6939 12389 12883 34265 34265
12350 6939 12389 12883 34265 50856
12350 6939 12389 12883 34605
12350 6939 12389 12883 34792
12350 6939 12389 12883 35245
12350 6939 12389 12883 41375
12350 6939 12389 12883 42126 42126
12350 6939 12389 12883 44837
12350 6939 12389 12883 47359 47359 47359 47359
12350 6939 12389 12883 49598
12350 6939 12389 12883 51069 51069 50479
12350 6939 12389 12883 51069 51069 51069 51069
12350 6939 12389 12883 51959 51959 51959
12350 6939 12389 12883 56354 56354
12350 6939 12389 12883 56354 56354 56354
12350 6939 12389 12883 56400 56400 56400 56400 56400 56400 56400
12350 6939 12389 12883 59681
12350 6939 12389 12883 61116 61116 61116
12350 6939 12389 12883 6703
12350 6939 12389 12883 6703 1786 1786 1786 1786
12350 6939 12389 12883 6703 196947 196947
12350 6939 12389 12883 6703 197358 197358 197358 197358
12350 6939 12389 12883 6703 198179
12350 6939 12389 12883 6703 198505 198505
12350 6939 12389 12883 6703 200556
12350 6939 12389 12883 6703 201482
12350 6939 12389 12883 6703 203635
12350 6939 12389 12883 6703 203636
12350 6939 12389 12883 6703 28975
12350 6939 12389 12883 6703 30826
12350 6939 12389 12883 6703 34603
12350 6939 12389 12883 6703 39147
12350 6939 12389 12883 6703 39644
12350 6939 12389 12883 6703 42620 42620 42620
12350 6939 12389 12883 6703 43416
12350 6939 12389 12883 6703 44333
12350 6939 12389 12883 6703 44616 44616
12350 6939 12389 12883 6703 47788
12350 6939 12389 12883 6703 47985 47985 47985 47985 47985 47985 47985 47985 47985
12350 6939 12389 12883 6703 48672 48672 48672 48672 48672 48672
12350 6939 12389 12883 6703 48759
12350 6939 12389 12883 6703 49213
12350 6939 12389 12883 6703 49971
12350 6939 12389 12883 6703 50298
12350 6939 12389 12883 6703 51672
12350 6939 12389 12883 6703 61051
12350 6939 12389 12883 6703 61354 61354 61354 61354
12350 6939 12389 12883 8258
12350 6939 12389 13079
12350 6939 12389 13105
12350 6939 12389 13105 13105
12350 6939 12389 13118
12350 6939 12389 13118 13118
12350 6939 12389 13118 13118 13118
12350 6939 12389 13118 57432
12350 6939 12389 13259
12350 6939 12389 13259 198755
12350 6939 12389 13259 57120
12350 6939 12389 15370
12350 6939 12389 15454
12350 6939 12389 15454 42136
12350 6939 12389 15468 200466
12350 6939 12389 15468 39321 39321
12350 6939 12389 15468 58135
12350 6939 12389 15468 60072
12350 6939 12389 15468 61123
12350 6939 12389 15493
12350 6939 12389 15493 15493
12350 6939 12389 15493 196884
12350 6939 12389 15493 41332
12350 6939 12389 15493 41469 41469
12350 6939 12389 15493 44847
12350 6939 12389 15493 56405
12350 6939 12389 15632
12350 6939 12389 15632 15632 15632 15632 15632
12350 6939 12389 15672 15672 15672 15672
12350 6939 12389 15759
12350 6939 12389 15774 15774 15774 15774 15774 15774 15774
12350 6939 12389 15880
12350 6939 12389 15880 15880
12350 6939 12389 15913
12350 6939 12389 15913 15913 15913
12350 6939 12389 15930
12350 6939 12389 15934
12350 6939 12389 16054
12350 6939 12389 16054 30871
12350 6939 12389 16064
12350 6939 12389 16064 16064 16064
12350 6939 12389 16094
12350 6939 12389 16227
12350 6939 12389 16287
12350 6939 12389 16300
12350 6939 12389 16300 16300 16300
12350 6939 12389 16300 16300 16300 16300
12350 6939 12389 16300 199534 199534 199534 199534 199534 199534 199534 199534
12350 6939 12389 16300 200838
12350 6939 12389 16300 200945
12350 6939 12389 16300 201970
12350 6939 12389 16300 21226
12350 6939 12389 16300 21226 50787
12350 6939 12389 16300 49039
12350 6939 12389 16300 49939
12350 6939 12389 16300 51416
12350 6939 12389 16300 51756 51756
12350 6939 12389 16300 51756 51756 51756 51756
12350 6939 12389 16300 51838
12350 6939 12389 16300 57261
12350 6939 12389 16300 57261 57261 57261
12350 6939 12389 16300 57438 57438 57438 57438 57438
12350 6939 12389 16300 57440
12350 6939 12389 16300 57952
12350 6939 12389 16300 59508 59508 59508 59508 59508
12350 6939 12389 16300 60879 60879 60879
12350 6939 12389 16300 6662
12350 6939 12389 16300 6662 62273
12350 6939 12389 16301
12350 6939 12389 19551
12350 6939 12389 196648
12350 6939 12389 196709 16190
12350 6939 12389 196709 16190 44153
12350 6939 12389 196742
12350 6939 12389 196747
12350 6939 12389 196768
12350 6939 12389 196796
12350 6939 12389 196893
12350 6939 12389 196894
12350 6939 12389 196949 196949
12350 6939 12389 196949 196949 196949 200953
12350 6939 12389 196991
12350 6939 12389 196991 196991
12350 6939 12389 196991 196991 196991
12350 6939 12389 196991 196991 196991 196991
12350 6939 12389 196991 196991 196991 196991 196991
12350 6939 12389 196991 196991 196991 196991 196991 196991
12350 6939 12389 196991 196991 196991 196991 196991 196991 196991
12350 6939 12389 197163
12350 6939 12389 197258
12350 6939 12389 197306
12350 6939 12389 197311
12350 6939 12389 197379
12350 6939 12389 197406
12350 6939 12389 197467
12350 6939 12389 197467 6671
12350 6939 12389 197760
12350 6939 12389 197765 197765
12350 6939 12389 197880
12350 6939 12389 197880 197880
12350 6939 12389 197934
12350 6939 12389 198056
12350 6939 12389 198110
12350 6939 12389 198130
12350 6939 12389 198181
12350 6939 12389 198207
12350 6939 12389 198212
12350 6939 12389 198373
12350 6939 12389 198415
12350 6939 12389 198480
12350 6939 12389 198523
12350 6939 12389 198616
12350 6939 12389 198784
12350 6939 12389 198806
12350 6939 12389 198821
12350 6939 12389 198842
12350 6939 12389 198873
12350 6939 12389 198877
12350 6939 12389 199049
12350 6939 12389 199080
12350 6939 12389 199085
12350 6939 12389 199096 199096
12350 6939 12389 199145
12350 6939 12389 199281 199281 199281 199281 199281 199281 199281 199281 199281 199281 199281
12350 6939 12389 199386
12350 6939 12389 199459
12350 6939 12389 199502
12350 6939 12389 199524
12350 6939 12389 199524 62026
12350 6939 12389 199619 199619
12350 6939 12389 199922 199922
12350 6939 12389 200095
12350 6939 12389 200107
12350 6939 12389 200121
12350 6939 12389 200159
12350 6939 12389 200557
12350 6939 12389 200622
12350 6939 12389 200644 200644 200644 200644 200644
12350 6939 12389 200734
12350 6939 12389 200875
12350 6939 12389 200988
12350 6939 12389 201092
12350 6939 12389 201112
12350 6939 12389 201137
12350 6939 12389 201250
12350 6939 12389 201285
12350 6939 12389 201285 201285 201285
12350 6939 12389 201302 201302
12350 6939 12389 201390
12350 6939 12389 201421 201421 201421
12350 6939 12389 201452
12350 6939 12389 201582 201582
12350 6939 12389 201606
12350 6939 12389 201643
12350 6939 12389 201717
12350 6939 12389 201757
12350 6939 12389 201776
12350 6939 12389 201776 196991
12350 6939 12389 201776 198293
12350 6939 12389 201776 201069
12350 6939 12389 201776 201069 201069 201069 201069 201069
12350 6939 12389 201776 201069 57982
12350 6939 12389 201776 203528
12350 6939 12389 201776 203561
12350 6939 12389 201776 204144
12350 6939 12389 201776 206683
12350 6939 12389 201776 20916
12350 6939 12389 201776 28761 12408
12350 6939 12389 201776 28761 12507
12350 6939 12389 201776 28761 12507 207235
12350 6939 12389 201776 28761 12507 34044
12350 6939 12389 201776 28761 12507 56587
12350 6939 12389 201776 28761 12507 56649
12350 6939 12389 201776 28761 196665
12350 6939 12389 201776 28761 196705
12350 6939 12389 201776 28761 200420
12350 6939 12389 201776 28761 200441
12350 6939 12389 201776 28761 200922
12350 6939 12389 201776 28761 204259
12350 6939 12389 201776 28761 206448
12350 6939 12389 201776 28761 25118
12350 6939 12389 201776 28761 25203
12350 6939 12389 201776 28761 28761 28761 28761 58000
12350 6939 12389 201776 28761 34879
12350 6939 12389 201776 28761 35381
12350 6939 12389 201776 28761 42253
12350 6939 12389 201776 28761 42896 48004 51917
12350 6939 12389 201776 28761 43802
12350 6939 12389 201776 28761 43802 41308
12350 6939 12389 201776 28761 43802 41873 41873 41873
12350 6939 12389 201776 28761 43802 50654
12350 6939 12389 201776 28761 43822
12350 6939 12389 201776 28761 47939
12350 6939 12389 201776 28761 49617
12350 6939 12389 201776 28761 50140
12350 6939 12389 201776 28761 50949
12350 6939 12389 201776 28761 50949 52218
12350 6939 12389 201776 28761 50949 56663
12350 6939 12389 201776 28761 57899
12350 6939 12389 201776 31387
12350 6939 12389 201776 34990
12350 6939 12389 201776 35680 35680 35680 35680
12350 6939 12389 201776 35680 35680 35680 35680 35680
12350 6939 12389 201776 35816
12350 6939 12389 201776 39248
12350 6939 12389 201776 41269
12350 6939 12389 201776 41430
12350 6939 12389 201776 41914
12350 6939 12389 201776 42074
12350 6939 12389 201776 42238
12350 6939 12389 201776 43400
12350 6939 12389 201776 43564
12350 6939 12389 201776 44387
12350 6939 12389 201776 47203
12350 6939 12389 201776 47203 198899
12350 6939 12389 201776 47939
12350 6939 12389 201776 48004
12350 6939 12389 201776 5593
12350 6939 12389 201776 56663 56663 56663 56663 56663 56663
12350 6939 12389 201776 57679
12350 6939 12389 201776 59744
12350 6939 12389 201776 59833
12350 6939 12389 201776 61421
12350 6939 12389 201776 8381
12350 6939 12389 201776 8654
12350 6939 12389 201907
12350 6939 12389 202070 202070 202070
12350 6939 12389 202104
12350 6939 12389 202202
12350 6939 12389 202659
12350 6939 12389 202765
12350 6939 12389 202801
12350 6939 12389 202849
12350 6939 12389 202849 202849 202849
12350 6939 12389 202851
12350 6939 12389 202961 202961 202961
12350 6939 12389 203203
12350 6939 12389 203344
12350 6939 12389 203517 203517 203517
12350 6939 12389 203627
12350 6939 12389 203841
12350 6939 12389 203972
12350 6939 12389 203972 203972
12350 6939 12389 203972 203972 203972
12350 6939 12389 203972 34364
12350 6939 12389 204255
12350 6939 12389 20519
12350 6939 12389 206427
12350 6939 12389 206465
12350 6939 12389 20661
12350 6939 12389 20661 47899
12350 6939 12389 206767
12350 6939 12389 206794
12350 6939 12389 206803
12350 6939 12389 206932 206932 206932 206932
12350 6939 12389 206968 206968 206968 206968 206968
12350 6939 12389 206977
12350 6939 12389 20730
12350 6939 12389 20872
12350 6939 12389 20919
12350 6939 12389 20919 41184
12350 6939 12389 20970
12350 6939 12389 21017
12350 6939 12389 21017 29651
12350 6939 12389 21017 57609
12350 6939 12389 21030
12350 6939 12389 21103 21103 21103 21103 21103
12350 6939 12389 21103 30745
12350 6939 12389 21103 30745 43746
12350 6939 12389 21103 43550
12350 6939 12389 21103 8440 8440
12350 6939 12389 21103 8440 8440 8440 8440 8440
12350 6939 12389 21103 8440 8440 8460
12350 6939 12389 21105
12350 6939 12389 21105 21105 21105 21105 21105
12350 6939 12389 21105 21105 21105 21105 21105 21105 20485 21184
12350 6939 12389 21105 21105 21105 21105 21105 21105 20485 3216 21332 21184
12350 6939 12389 21105 21184
12350 6939 12389 21240
12350 6939 12389 21252 21252
12350 6939 12389 21375 21375 21375 21375
12350 6939 12389 21378
12350 6939 12389 21378 47763
12350 6939 12389 21378 49358
12350 6939 12389 21479
12350 6939 12389 21479 49108
12350 6939 12389 21479 56374
12350 6939 12389 21479 58257
12350 6939 12389 21479 60365
12350 6939 12389 21487
12350 6939 12389 21487 43634
12350 6939 12389 24588
12350 6939 12389 24588 24588
12350 6939 12389 24588 24588 24588
12350 6939 12389 24699
12350 6939 12389 24699 51525
12350 6939 12389 24699 61313
12350 6939 12389 24810
12350 6939 12389 24810 197873
12350 6939 12389 24810 31185
12350 6939 12389 24832
12350 6939 12389 25001
12350 6939 12389 25231 25231
12350 6939 12389 25231 25231 50451 50451 50451 50451 50451 50451 50451
12350 6939 12389 25292
12350 6939 12389 25355
12350 6939 12389 25355 12722 12722 12722
12350 6939 12389 25381
12350 6939 12389 25436
12350 6939 12389 25449
12350 6939 12389 25490
12350 6939 12389 25490 13105
12350 6939 12389 25490 198645
12350 6939 12389 25490 34777
12350 6939 12389 25490 52043
12350 6939 12389 25490 61305
12350 6939 12389 25490 61358
12350 6939 12389 25515
12350 6939 12389 25515 199395
12350 6939 12389 25515 25515
12350 6939 12389 25515 42317 42317
12350 6939 12389 25515 42589
12350 6939 12389 25515 44619
12350 6939 12389 25515 60779
12350 6939 12389 25549
12350 6939 12389 25549 197482
12350 6939 12389 25549 197768
12350 6939 12389 25549 199778
12350 6939 12389 25549 201037 201037
12350 6939 12389 25549 203514
12350 6939 12389 25549 25549 25549 25549 25549 25549
12350 6939 12389 25549 3335
12350 6939 12389 25549 35722
12350 6939 12389 25549 48679
12350 6939 12389 25549 48784
12350 6939 12389 25549 49987
12350 6939 12389 25549 56957
12350 6939 12389 25549 60878
12350 6939 12389 25549 62036
12350 6939 12389 2854
12350 6939 12389 2854 41060 41060
12350 6939 12389 2854 42920
12350 6939 12389 28719
12350 6939 12389 28719 28719 28719
12350 6939 12389 28812
12350 6939 12389 28812 13105 13105 13105 13105 13105
12350 6939 12389 28812 28881
12350 6939 12389 28812 31552
12350 6939 12389 28812 35769 35769 35769 35769
12350 6939 12389 28812 45048
12350 6939 12389 28829
12350 6939 12389 28890
12350 6939 12389 28890 34869
12350 6939 12389 28890 42776
12350 6939 12389 28890 51690
12350 6939 12389 28890 59495
12350 6939 12389 28910
12350 6939 12389 28910 28910 12365
12350 6939 12389 28910 28910 30728
12350 6939 12389 28910 28910 31203
12350 6939 12389 28910 28910 31203 31203 31203 31203
12350 6939 12389 28910 28910 31203 42654 42654 42654 42654
12350 6939 12389 28910 28910 31203 50025
12350 6939 12389 28910 28910 31203 50025 50025 50025 50025
12350 6939 12389 28910 28910 34250 197486
12350 6939 12389 28910 28910 34250 50025 50025
12350 6939 12389 28910 28910 39032 34718 42654 42654
12350 6939 12389 28910 28910 39032 34718 43533
12350 6939 12389 28910 28910 49273
12350 6939 12389 28910 34250 8193
12350 6939 12389 28927
12350 6939 12389 28947
12350 6939 12389 28991
12350 6939 12389 29049
12350 6939 12389 29049 20771 20771 16010
12350 6939 12389 29049 20771 20771 16010 16010 200568 200568
12350 6939 12389 29049 20771 20771 16010 25249
12350 6939 12389 29049 20771 20771 16010 25249 200536 200536 200536 200536 200536 200536
12350 6939 12389 29049 20771 20771 16010 25249 200568
12350 6939 12389 29049 20771 20771 16010 25249 200568 200568 200568 200568 200568 200568 200568 200568
12350 6939 12389 29049 20771 20771 16010 25249 203962
12350 6939 12389 29049 20771 20771 16010 25249 35805 200536
12350 6939 12389 29049 20771 20771 25249 200536 200536 200536 200536 200536 200536
12350 6939 12389 29049 20771 20771 25249 35805 200536
12350 6939 12389 29049 34797
12350 6939 12389 29049 34797 34797
12350 6939 12389 29049 39216
12350 6939 12389 29049 39216 198169
12350 6939 12389 29049 39216 201272 201272 201272 201272 201272
12350 6939 12389 29049 39216 201272 201272 201272 201272 201272 201272 201272 201272 201272 201272 3194
12350 6939 12389 29049 39216 201272 3194
12350 6939 12389 29049 39216 206893
12350 6939 12389 29049 39216 39216 39216
12350 6939 12389 29049 39216 39216 39216 39216 39216
12350 6939 12389 29049 39216 39216 39216 39216 39216 198802
12350 6939 12389 29049 39216 39216 39216 39216 39216 200654
12350 6939 12389 29049 39216 39216 39216 39216 39216 200654 200654 200654 200654 200654 200654 200654 200654
12350 6939 12389 29049 39216 39216 39216 39216 39216 200697
12350 6939 12389 29049 39216 39216 39216 39216 39216 200865
12350 6939 12389 29049 39216 39216 39216 39216 39216 202672
12350 6939 12389 29049 39216 39216 39216 39216 39216 203982 203982 203982 203982
12350 6939 12389 29049 39216 39216 39216 39216 39216 204249
12350 6939 12389 29049 39216 39216 39216 39216 39216 51018
12350 6939 12389 29049 39216 39216 39216 39216 39216 59588
12350 6939 12389 29049 39216 39216 39216 39216 39216 62223
12350 6939 12389 29049 39216 39216 39216 39216 39216 62223 62223 62223
12350 6939 12389 29049 39216 39216 39216 39216 39216 8932 200612 60929 50597 203217
12350 6939 12389 29049 39216 39216 39216 39216 39216 8932 200612 60929 50597 203217 59588
12350 6939 12389 29049 39216 39216 39216 39216 39216 8932 44217 34515
12350 6939 12389 29049 39216 57340
12350 6939 12389 29049 39216 57908
12350 6939 12389 29049 39216 59458
12350 6939 12389 29049 6736
12350 6939 12389 29049 6736 12660
12350 6939 12389 29049 6736 15611
12350 6939 12389 29049 6736 202571
12350 6939 12389 29049 6736 21341
12350 6939 12389 29049 6736 21341 25306
12350 6939 12389 29049 6736 21341 49433
12350 6939 12389 29049 6736 21341 51785
12350 6939 12389 29049 6736 25184
12350 6939 12389 29049 6736 25184 29079
12350 6939 12389 29049 6736 25306
12350 6939 12389 29049 6736 29068 29068
12350 6939 12389 29049 6736 29577
12350 6939 12389 29049 6736 31175
12350 6939 12389 29049 6736 34592
12350 6939 12389 29049 6736 35043
12350 6939 12389 29049 6736 35285
12350 6939 12389 29049 6736 41620
12350 6939 12389 29049 6736 42337
12350 6939 12389 29049 6736 42337 16322 35615
12350 6939 12389 29049 6736 42337 35615
12350 6939 12389 29049 6736 42337 44045
12350 6939 12389 29049 6736 42867
12350 6939 12389 29049 6736 43135
12350 6939 12389 29049 6736 43965
12350 6939 12389 29049 6736 44889
12350 6939 12389 29049 6736 44889 24631
12350 6939 12389 29049 6736 44889 24631 24707
12350 6939 12389 29049 6736 44889 24631 51280
12350 6939 12389 29049 6736 44889 44045
12350 6939 12389 29049 6736 44889 48147
12350 6939 12389 29049 6736 44889 48434
12350 6939 12389 29049 6736 44889 48434 49099
12350 6939 12389 29049 6736 44889 49099
12350 6939 12389 29049 6736 44889 51074
12350 6939 12389 29049 6736 44889 51280
12350 6939 12389 29049 6736 44889 51460
12350 6939 12389 29049 6736 44889 51460 51460
12350 6939 12389 29049 6736 44889 51554
12350 6939 12389 29049 6736 44889 51732
12350 6939 12389 29049 6736 44889 57241
12350 6939 12389 29049 6736 44889 57457
12350 6939 12389 29049 6736 44889 57577
12350 6939 12389 29049 6736 44889 60516
12350 6939 12389 29049 6736 44889 60637
12350 6939 12389 29049 6736 47558
12350 6939 12389 29049 6736 48434
12350 6939 12389 29049 6736 48555
12350 6939 12389 29049 6736 48555 43415
12350 6939 12389 29049 6736 50460
12350 6939 12389 29049 6736 5542
12350 6939 12389 29049 6736 56547
12350 6939 12389 29049 6736 56765
12350 6939 12389 29049 6736 57745
12350 6939 12389 29049 6736 58104
12350 6939 12389 29049 6736 59794
12350 6939 12389 29049 6736 60315
12350 6939 12389 29049 6736 60638
12350 6939 12389 29049 6736 61209
12350 6939 12389 29049 6736 62153
12350 6939 12389 29071 29071 29071 43605 43605
12350 6939 12389 29076
12350 6939 12389 29076 12427
12350 6939 12389 29076 12739
12350 6939 12389 29076 12998
12350 6939 12389 29076 196678 61400 48708
12350 6939 12389 29076 197140 49735
12350 6939 12389 29076 197453
12350 6939 12389 29076 197498
12350 6939 12389 29076 198226
12350 6939 12389 29076 198255 198255 198255 198255 198255 198255
12350 6939 12389 29076 198310
12350 6939 12389 29076 199394
12350 6939 12389 29076 199504
12350 6939 12389 29076 199635
12350 6939 12389 29076 199635 206156
12350 6939 12389 29076 200815
12350 6939 12389 29076 201118
12350 6939 12389 29076 204039
12350 6939 12389 29076 204041
12350 6939 12389 29076 204271
12350 6939 12389 29076 206827
12350 6939 12389 29076 20979
12350 6939 12389 29076 20979 21379 13121 57995
12350 6939 12389 29076 25189 25189 25189 25189 44542
12350 6939 12389 29076 25511
12350 6939 12389 29076 28738 28738 28738 28738 28738 28738
12350 6939 12389 29076 2895
12350 6939 12389 29076 2895 201842
12350 6939 12389 29076 2895 203051
12350 6939 12389 29076 2895 20549
12350 6939 12389 29076 29071
12350 6939 12389 29076 29319 29319
12350 6939 12389 29076 29319 29319 44269 44269 44269 44269 44269
12350 6939 12389 29076 29319 29319 57085
12350 6939 12389 29076 29319 29319 57085 61410
12350 6939 12389 29076 29503
12350 6939 12389 29076 35271 35271
12350 6939 12389 29076 39046
12350 6939 12389 29076 41168 15936
12350 6939 12389 29076 41168 41168
12350 6939 12389 29076 41168 41316
12350 6939 12389 29076 41168 44132
12350 6939 12389 29076 41225 41225 41225 41225
12350 6939 12389 29076 41435
12350 6939 12389 29076 41435 197901
12350 6939 12389 29076 41435 51194
12350 6939 12389 29076 41435 56652
12350 6939 12389 29076 41435 57001
12350 6939 12389 29076 41435 57709
12350 6939 12389 29076 41435 58054
12350 6939 12389 29076 42988 42988
12350 6939 12389 29076 43102
12350 6939 12389 29076 43110 48964 44894 31044
12350 6939 12389 29076 43307
12350 6939 12389 29076 43502
12350 6939 12389 29076 43537
12350 6939 12389 29076 44849
12350 6939 12389 29076 44863
12350 6939 12389 29076 44863 203430
12350 6939 12389 29076 44863 203980
12350 6939 12389 29076 44863 56812
12350 6939 12389 29076 44917
12350 6939 12389 29076 47577
12350 6939 12389 29076 47723
12350 6939 12389 29076 47893
12350 6939 12389 29076 47893 263740
12350 6939 12389 29076 47893 263821
12350 6939 12389 29076 47893 52485
12350 6939 12389 29076 47934
12350 6939 12389 29076 47968
12350 6939 12389 29076 48347 29588
12350 6939 12389 29076 48347 41639
12350 6939 12389 29076 48347 41639 51579
12350 6939 12389 29076 48347 43667
12350 6939 12389 29076 48347 49863
12350 6939 12389 29076 48347 57113 57113 57113 57113 57113 57113 57113
12350 6939 12389 29076 48347 57712 57712
12350 6939 12389 29076 48347 59584
12350 6939 12389 29076 48347 59793
12350 6939 12389 29076 48347 59793 51061
12350 6939 12389 29076 48347 8395
12350 6939 12389 29076 48347 8395 49702
12350 6939 12389 29076 50113 50113 61400 31133 206530
12350 6939 12389 29076 50113 9002
12350 6939 12389 29076 50473 50473 50473
12350 6939 12389 29076 50473 50473 50473 47635
12350 6939 12389 29076 50473 50473 50473 49608
12350 6939 12389 29076 51093
12350 6939 12389 29076 51178
12350 6939 12389 29076 51178 197303
12350 6939 12389 29076 51178 199072
12350 6939 12389 29076 51178 61152
12350 6939 12389 29076 51178 62330
12350 6939 12389 29076 51904 51904
12350 6939 12389 29076 51904 51904 204199
12350 6939 12389 29076 51904 51904 50806
12350 6939 12389 29076 52107
12350 6939 12389 29076 5433
12350 6939 12389 29076 59504
12350 6939 12389 29076 59604
12350 6939 12389 29076 60672
12350 6939 12389 29076 60796
12350 6939 12389 29076 61037 61037
12350 6939 12389 29076 62366
12350 6939 12389 29076 6719
12350 6939 12389 29076 6820
12350 6939 12389 29076 6820 8662
12350 6939 12389 29076 8451 8451 8451 8451 8451
12350 6939 12389 29190 29190 29190 29190 29190 29190
12350 6939 12389 29303
12350 6939 12389 29303 203932
12350 6939 12389 29303 29303
12350 6939 12389 29303 47597
12350 6939 12389 29303 48080
12350 6939 12389 29303 59558 59558 59558
12350 6939 12389 29303 60290 60290 60290
12350 6939 12389 29304
12350 6939 12389 29304 49997
12350 6939 12389 29363
12350 6939 12389 29363 29363 29363
12350 6939 12389 29363 49833
12350 6939 12389 29388
12350 6939 12389 29407
12350 6939 12389 29554
12350 6939 12389 29651
12350 6939 12389 30733
12350 6939 12389 30767
12350 6939 12389 30767 30856
12350 6939 12389 30788
12350 6939 12389 30855
12350 6939 12389 31094
12350 6939 12389 31112
12350 6939 12389 31112 197392
12350 6939 12389 31112 31112
12350 6939 12389 31138
12350 6939 12389 31174
12350 6939 12389 31200 198716 198716
12350 6939 12389 31200 3335 3335 3335 3335 3335
12350 6939 12389 31200 60119
12350 6939 12389 31200 62004
12350 6939 12389 31225
12350 6939 12389 31225 199024
12350 6939 12389 31496
12350 6939 12389 31499
12350 6939 12389 31499 56387
12350 6939 12389 31499 58310
12350 6939 12389 31512
12350 6939 12389 31588
12350 6939 12389 31588 198809
12350 6939 12389 31643
12350 6939 12389 3180
12350 6939 12389 3239
12350 6939 12389 3283
12350 6939 12389 3312
12350 6939 12389 3312 197273
12350 6939 12389 3312 42809
12350 6939 12389 33871 202535
12350 6939 12389 33887
12350 6939 12389 33934
12350 6939 12389 33934 58084
12350 6939 12389 33991
12350 6939 12389 33991 198990
12350 6939 12389 33991 33974
12350 6939 12389 33991 56326
12350 6939 12389 33991 57129
12350 6939 12389 33991 57129 34879
12350 6939 12389 33991 57767
12350 6939 12389 34017
12350 6939 12389 34085 34085 34085
12350 6939 12389 34137
12350 6939 12389 34168
12350 6939 12389 34168 57047 57047 57047 57047 57047
12350 6939 12389 34168 60518
12350 6939 12389 34205
12350 6939 12389 34205 61014
12350 6939 12389 34246 34246 34246 34246 34246 34246 34246 34246
12350 6939 12389 34267
12350 6939 12389 34267 41310
12350 6939 12389 34267 49085
12350 6939 12389 34336
12350 6939 12389 34352
12350 6939 12389 34434
12350 6939 12389 34470 34470
12350 6939 12389 34470 34470 34185 34185 34185 34185 34185 34185
12350 6939 12389 34470 34470 52069
12350 6939 12389 34470 34470 62287
12350 6939 12389 34485
12350 6939 12389 34490
12350 6939 12389 34573
12350 6939 12389 34573 49293
12350 6939 12389 34584
12350 6939 12389 34584 12770
12350 6939 12389 34584 34205
12350 6939 12389 34584 58100
12350 6939 12389 34671
12350 6939 12389 34757 15508
12350 6939 12389 34757 33871
12350 6939 12389 34757 33871 49613
12350 6939 12389 34757 41143
12350 6939 12389 34757 62331 62331 62331
12350 6939 12389 34797
12350 6939 12389 34797 203301
12350 6939 12389 34797 49129
12350 6939 12389 34875 13105
12350 6939 12389 34875 199070
12350 6939 12389 34875 39580
12350 6939 12389 34875 44240
12350 6939 12389 34875 58210
12350 6939 12389 34875 60383
12350 6939 12389 34875 61052
12350 6939 12389 34879
12350 6939 12389 34896
12350 6939 12389 34898 44121
12350 6939 12389 34898 49058 199809
12350 6939 12389 34898 49058 8595 8732 199809
12350 6939 12389 34898 50448 50448 50448
12350 6939 12389 34898 50448 50448 50448 3182
12350 6939 12389 34898 50448 50448 50448 49245
12350 6939 12389 34898 50448 50448 50448 51168
12350 6939 12389 34974
12350 6939 12389 34974 47375
12350 6939 12389 34974 49181
12350 6939 12389 34974 50502 50502
12350 6939 12389 34974 58047
12350 6939 12389 34974 59603
12350 6939 12389 35021 48009
12350 6939 12389 35022 35022 35022 35022
12350 6939 12389 35102
12350 6939 12389 35104
12350 6939 12389 35104 16525
12350 6939 12389 35104 21299 21299 21299 21299 21299 21299 35566
12350 6939 12389 35104 35104 35104 35104 35104 35104 35104 35104
12350 6939 12389 35104 35104 35104 35104 35104 35104 35104 35104 198787
12350 6939 12389 35104 35104 35104 35104 35104 35104 35104 35104 29046
12350 6939 12389 35104 35104 35104 35104 35104 35104 35104 35104 35104 35104
12350 6939 12389 35104 35104 35104 35104 35104 35104 35104 35104 35104 35104 41371
12350 6939 12389 35104 35104 35104 35104 35104 35104 35104 35104 35104 35104 41371 48450
12350 6939 12389 35104 35104 35104 35104 35104 35104 35104 35104 35104 35104 41371 49095
12350 6939 12389 35104 35104 35104 35104 35104 35104 35104 35104 35104 35104 47139
12350 6939 12389 35104 35104 35104 35104 35104 35104 35104 35104 35104 35104 48450
12350 6939 12389 35104 35104 35104 35104 35104 35104 35104 35104 35104 35104 48887
12350 6939 12389 35104 72
12350 6939 12389 35104 7862
12350 6939 12389 35104 8393
12350 6939 12389 35154
12350 6939 12389 35154 44688
12350 6939 12389 35162 35162 35162
12350 6939 12389 35177
12350 6939 12389 35177 196991
12350 6939 12389 35177 41259
12350 6939 12389 35177 58084 58084 58084 58084 58084
12350 6939 12389 35237
12350 6939 12389 35237 35237 35237 35237 35237 35237
12350 6939 12389 35239
12350 6939 12389 35389
12350 6939 12389 35400
12350 6939 12389 35400 12705
12350 6939 12389 35400 12705 57973
12350 6939 12389 35400 12705 58107
12350 6939 12389 35400 199576
12350 6939 12389 35400 24665
12350 6939 12389 35400 28719
12350 6939 12389 35400 28719 28899
12350 6939 12389 35400 28719 39428
12350 6939 12389 35400 28719 49361
12350 6939 12389 35400 3239
12350 6939 12389 35400 3239 207124
12350 6939 12389 35400 3239 31470
12350 6939 12389 35400 3239 48527 48527 48527
12350 6939 12389 35400 3239 58231
12350 6939 12389 35400 34875
12350 6939 12389 35400 38934
12350 6939 12389 35400 38934 35564
12350 6939 12389 35400 38934 56836
12350 6939 12389 35400 41301
12350 6939 12389 35400 42822
12350 6939 12389 35400 44528
12350 6939 12389 35400 49003
12350 6939 12389 35400 49483
12350 6939 12389 35400 50539
12350 6939 12389 35400 51131
12350 6939 12389 35400 59423 59423 59423 59423
12350 6939 12389 35400 61964
12350 6939 12389 35400 6828
12350 6939 12389 35400 6828 196991
12350 6939 12389 35400 6828 197153
12350 6939 12389 35400 6828 28947
12350 6939 12389 35400 6828 57725
12350 6939 12389 35401 35401 35401
12350 6939 12389 35423
12350 6939 12389 35516
12350 6939 12389 35527
12350 6939 12389 35531 51470
12350 6939 12389 35531 56350
12350 6939 12389 35531 56350 47460
12350 6939 12389 35683
12350 6939 12389 38951 38951 38951
12350 6939 12389 38959
12350 6939 12389 38985
12350 6939 12389 39045
12350 6939 12389 39045 203353
12350 6939 12389 39045 21166
12350 6939 12389 39045 50703
12350 6939 12389 39045 62264
12350 6939 12389 39054
12350 6939 12389 39055
12350 6939 12389 39178 39178 39178 39178 39178 39178 39178 39178 39178 39178 39178 39178 39178 39178 39178 39178
12350 6939 12389 39240
12350 6939 12389 39254
12350 6939 12389 39264
12350 6939 12389 39266
12350 6939 12389 39267 39267
12350 6939 12389 39293
12350 6939 12389 39293 30852
12350 6939 12389 39293 30852 47384
12350 6939 12389 39293 3217
12350 6939 12389 39293 50716
12350 6939 12389 39294 39294 39294
12350 6939 12389 39350 39350 39350 39350 39350 39350 39350 39350 39350 39350 39350
12350 6939 12389 39407
12350 6939 12389 39442
12350 6939 12389 39442 39707
12350 6939 12389 39442 43374
12350 6939 12389 39442 47844
12350 6939 12389 39442 51032
12350 6939 12389 39442 51032 42412
12350 6939 12389 39442 58084
12350 6939 12389 39475
12350 6939 12389 39749
12350 6939 12389 39811
12350 6939 12389 39843
12350 6939 12389 39858 39858 39858 39858
12350 6939 12389 39858 39858 39858 39858 8359 20485 60557
12350 6939 12389 39864
12350 6939 12389 41034
12350 6939 12389 41034 41034 41034 41034
12350 6939 12389 41050 41050 41050
12350 6939 12389 41066
12350 6939 12389 41066 49505
12350 6939 12389 41066 50382
12350 6939 12389 41066 9006
12350 6939 12389 41070
12350 6939 12389 41106
12350 6939 12389 41134
12350 6939 12389 41190
12350 6939 12389 41258
12350 6939 12389 41440 43053
12350 6939 12389 41460
12350 6939 12389 41460 41460 41460
12350 6939 12389 41551
12350 6939 12389 41551 41551 41551 41551 41551 41551 41551 41551 41551
12350 6939 12389 41556
12350 6939 12389 41556 49803
12350 6939 12389 41560
12350 6939 12389 41560 203493
12350 6939 12389 41575
12350 6939 12389 41615
12350 6939 12389 41673
12350 6939 12389 41681
12350 6939 12389 41789
12350 6939 12389 41789 48058
12350 6939 12389 41812
12350 6939 12389 41829
12350 6939 12389 41837 41837 2
12350 6939 12389 41862
12350 6939 12389 41925
12350 6939 12389 41925 57425
12350 6939 12389 41938
12350 6939 12389 41938 39379
12350 6939 12389 42038
12350 6939 12389 42038 8359 39811 62413
12350 6939 12389 42042
12350 6939 12389 42071
12350 6939 12389 42091
12350 6939 12389 42145
12350 6939 12389 42145 42145
12350 6939 12389 42151
12350 6939 12389 42231
12350 6939 12389 42269
12350 6939 12389 42282
12350 6939 12389 42362 42362
12350 6939 12389 42375
12350 6939 12389 42394 42394
12350 6939 12389 42451
12350 6939 12389 42514 42514
12350 6939 12389 42528
12350 6939 12389 42534
12350 6939 12389 42548
12350 6939 12389 42554
12350 6939 12389 42558
12350 6939 12389 42610 197461
12350 6939 12389 42610 202127
12350 6939 12389 42610 29069
12350 6939 12389 42610 29069 25308 25474 25474 25474 25474
12350 6939 12389 42610 29069 48939
12350 6939 12389 42610 29069 51281
12350 6939 12389 42610 29069 6679 6679 49160 49160 49160
12350 6939 12389 42610 29651
12350 6939 12389 42610 42610
12350 6939 12389 42610 60473
12350 6939 12389 42610 62133
12350 6939 12389 42610 62133 62133 62133
12350 6939 12389 42610 6863
12350 6939 12389 42610 8557
12350 6939 12389 42610 8629 44161
12350 6939 12389 42610 8629 59509 59509 59509 59509 59509 59509
12350 6939 12389 42610 8629 60716
12350 6939 12389 42653
12350 6939 12389 42693
12350 6939 12389 42742
12350 6939 12389 42742 44064
12350 6939 12389 42742 44534
12350 6939 12389 42742 44878
12350 6939 12389 42742 49839
12350 6939 12389 42773 42773 42773 42773
12350 6939 12389 42773 42773 42773 42773 25293
12350 6939 12389 42773 43334
12350 6939 12389 42897
12350 6939 12389 42955
12350 6939 12389 42974
12350 6939 12389 43132 43132
12350 6939 12389 43208
12350 6939 12389 43209
12350 6939 12389 43209 197786
12350 6939 12389 43209 34676 197607
12350 6939 12389 43209 43559 43559 43559
12350 6939 12389 43209 62236
12350 6939 12389 43226
12350 6939 12389 43226 34378
12350 6939 12389 43226 44470
12350 6939 12389 43226 57075
12350 6939 12389 43226 60473
12350 6939 12389 43226 60826
12350 6939 12389 43321
12350 6939 12389 43385
12350 6939 12389 43434
12350 6939 12389 43434 43434 43434
12350 6939 12389 43530
12350 6939 12389 43530 43530 43530 43530
12350 6939 12389 43550
12350 6939 12389 43574
12350 6939 12389 43592 43592 43592 43592
12350 6939 12389 43594
12350 6939 12389 43632
12350 6939 12389 43691
12350 6939 12389 43785
12350 6939 12389 43797
12350 6939 12389 43797 43797
12350 6939 12389 43797 43797 199148
12350 6939 12389 43797 43797 42056
12350 6939 12389 43797 43797 62422
12350 6939 12389 43801
12350 6939 12389 43882
12350 6939 12389 43882 43882 43882
12350 6939 12389 43901
12350 6939 12389 43903
12350 6939 12389 43909 43909
12350 6939 12389 43973
12350 6939 12389 43973 41085
12350 6939 12389 44014
12350 6939 12389 44053 35026
12350 6939 12389 44102
12350 6939 12389 44151 44151 44151 44151
12350 6939 12389 44165 44165 44165 44165 44165 44165
12350 6939 12389 44237
12350 6939 12389 44237 13056
12350 6939 12389 44237 13056 198515
12350 6939 12389 44237 13056 203533
12350 6939 12389 44237 13056 41855
12350 6939 12389 44237 13056 42371
12350 6939 12389 44237 13056 51643
12350 6939 12389 44237 13118
12350 6939 12389 44237 13118 50750
12350 6939 12389 44237 13118 5572
12350 6939 12389 44237 15468
12350 6939 12389 44237 29456
12350 6939 12389 44237 29456 199377
12350 6939 12389 44237 29456 203533
12350 6939 12389 44237 29456 47240
12350 6939 12389 44237 29456 56541
12350 6939 12389 44237 29456 61223
12350 6939 12389 44237 35125
12350 6939 12389 44237 8570
12350 6939 12389 44237 8570 57798
12350 6939 12389 44237 8675
12350 6939 12389 44237 8675 200452 200452 200452 200452
12350 6939 12389 44265
12350 6939 12389 44265 200066
12350 6939 12389 44265 49336
12350 6939 12389 44265 62287
12350 6939 12389 44310
12350 6939 12389 44310 44310
12350 6939 12389 44386 44386 44386
12350 6939 12389 44391
12350 6939 12389 44391 47140
12350 6939 12389 44408
12350 6939 12389 44417 44417
12350 6939 12389 44467
12350 6939 12389 44484
12350 6939 12389 44540
12350 6939 12389 44556
12350 6939 12389 44587
12350 6939 12389 44587 12499
12350 6939 12389 44587 196686
12350 6939 12389 44587 35025
12350 6939 12389 44587 41024
12350 6939 12389 44587 41024 48107
12350 6939 12389 44587 41787
12350 6939 12389 44587 42187 20803
12350 6939 12389 44587 42341
12350 6939 12389 44587 44130 44130 44130 44130 44130 44130
12350 6939 12389 44587 57730
12350 6939 12389 44587 58039
12350 6939 12389 44587 60108
12350 6939 12389 44657
12350 6939 12389 44674
12350 6939 12389 44674 16176
12350 6939 12389 44724
12350 6939 12389 44724 15638 15638
12350 6939 12389 44724 15638 62261
12350 6939 12389 44724 44724 44724
12350 6939 12389 44733
12350 6939 12389 44734
12350 6939 12389 44751 44751 44751 44751
12350 6939 12389 44844
12350 6939 12389 44845
12350 6939 12389 44857 44857
12350 6939 12389 44881
12350 6939 12389 44893
12350 6939 12389 44982
12350 6939 12389 45000
12350 6939 12389 45036
12350 6939 12389 47236
12350 6939 12389 47240
12350 6939 12389 47433 47433 47433 47433 47433
12350 6939 12389 47439
12350 6939 12389 47457 47457 47457 47457
12350 6939 12389 47551
12350 6939 12389 47553 50166
12350 6939 12389 47564
12350 6939 12389 47595
12350 6939 12389 47618
12350 6939 12389 47677
12350 6939 12389 47718
12350 6939 12389 47733
12350 6939 12389 47764
12350 6939 12389 47764 21051
12350 6939 12389 47764 44903
12350 6939 12389 47837 47837
12350 6939 12389 47895
12350 6939 12389 47895 207142
12350 6939 12389 47895 21020
12350 6939 12389 47895 39131
12350 6939 12389 47895 39131 39131 39131 39131
12350 6939 12389 47895 48369
12350 6939 12389 47895 49742
12350 6939 12389 47895 56667
12350 6939 12389 47895 57342 57342
12350 6939 12389 47895 57342 57342 57342 57342 57342
12350 6939 12389 47895 60936 60936 60936 60936
12350 6939 12389 47955 47955
12350 6939 12389 47960
12350 6939 12389 47972
12350 6939 12389 48013
12350 6939 12389 48043
12350 6939 12389 48043 48651
12350 6939 12389 48043 51448
12350 6939 12389 48044
12350 6939 12389 48044 58105
12350 6939 12389 48066
12350 6939 12389 48066 30822
12350 6939 12389 48066 30822 197433
12350 6939 12389 48066 39728 39728 39728
12350 6939 12389 48104
12350 6939 12389 48148
12350 6939 12389 48148 58090
12350 6939 12389 48226 48226 48226 48226 48226 48226
12350 6939 12389 48247
12350 6939 12389 48249 48249 48249 48249 48249 48249 59937
12350 6939 12389 48276 45025 45025 45025 45025 28926 49757
12350 6939 12389 48276 45025 47526
12350 6939 12389 48297
12350 6939 12389 48302
12350 6939 12389 48320
12350 6939 12389 48421
12350 6939 12389 48441
12350 6939 12389 48441 62287
12350 6939 12389 48462
12350 6939 12389 48479
12350 6939 12389 48479 197349
12350 6939 12389 48479 21051
12350 6939 12389 48479 31302
12350 6939 12389 48479 41757
12350 6939 12389 48479 49478
12350 6939 12389 48479 49478 204016
12350 6939 12389 48479 51238
12350 6939 12389 48498
12350 6939 12389 48524
12350 6939 12389 48524 48524 48524
12350 6939 12389 48548
12350 6939 12389 48642 197773
12350 6939 12389 48642 202983
12350 6939 12389 48642 30910
12350 6939 12389 48642 30910 199757
12350 6939 12389 48642 30910 51012
12350 6939 12389 48642 30910 51020
12350 6939 12389 48642 34322 34322 34322 34322 34322 34322 34322 34322
12350 6939 12389 48642 42498
12350 6939 12389 48642 48642
12350 6939 12389 48642 48642 48642
12350 6939 12389 48642 48642 48642 48642 48642 48642
12350 6939 12389 48642 48642 48642 48642 48642 48642 203519
12350 6939 12389 48642 60002
12350 6939 12389 48642 60245
12350 6939 12389 48642 60489
12350 6939 12389 48642 60489 60489 60489 60489
12350 6939 12389 48666
12350 6939 12389 48719
12350 6939 12389 48733
12350 6939 12389 48763
12350 6939 12389 48780
12350 6939 12389 48826
12350 6939 12389 48827 48827
12350 6939 12389 48848
12350 6939 12389 48877
12350 6939 12389 48938
12350 6939 12389 48950
12350 6939 12389 48950 59525 59525
12350 6939 12389 48975
12350 6939 12389 49002
12350 6939 12389 49063
12350 6939 12389 49063 21859
12350 6939 12389 49098
12350 6939 12389 49128 49128 49128 49128 49128
12350 6939 12389 49210
12350 6939 12389 49241
12350 6939 12389 49288 49288 49288 49288 49288 49288
12350 6939 12389 49291
12350 6939 12389 49331
12350 6939 12389 49347
12350 6939 12389 49377
12350 6939 12389 49377 49377 49377
12350 6939 12389 49426
12350 6939 12389 49483
12350 6939 12389 49521
12350 6939 12389 49533
12350 6939 12389 49547
12350 6939 12389 49575
12350 6939 12389 49578 49578 49578
12350 6939 12389 49684
12350 6939 12389 49712
12350 6939 12389 49714
12350 6939 12389 49724
12350 6939 12389 49724 49724 49724
12350 6939 12389 49759
12350 6939 12389 49813
12350 6939 12389 49848
12350 6939 12389 49848 49848
12350 6939 12389 49848 49848 57416
12350 6939 12389 49886
12350 6939 12389 49913
12350 6939 12389 49966
12350 6939 12389 50001 50001 50001 50001
12350 6939 12389 50071
12350 6939 12389 50159
12350 6939 12389 50169 50169
12350 6939 12389 50174
12350 6939 12389 50174 50174 50174 50174 50174 50174
12350 6939 12389 50282
12350 6939 12389 50342
12350 6939 12389 50358
12350 6939 12389 50400
12350 6939 12389 50416 49347
12350 6939 12389 50449
12350 6939 12389 50452
12350 6939 12389 50565
12350 6939 12389 50571
12350 6939 12389 50586
12350 6939 12389 50640
12350 6939 12389 50663
12350 6939 12389 50674
12350 6939 12389 50676
12350 6939 12389 50676 50676 50676
12350 6939 12389 50691
12350 6939 12389 50725
12350 6939 12389 50761
12350 6939 12389 50804
12350 6939 12389 50850
12350 6939 12389 50885 50885 50885 50885
12350 6939 12389 50896
12350 6939 12389 50916
12350 6939 12389 50918
12350 6939 12389 50951
12350 6939 12389 51004
12350 6939 12389 51009
12350 6939 12389 51011 51011
12350 6939 12389 51011 51011 200722
12350 6939 12389 51011 51011 29124 62410 56690
12350 6939 12389 51011 51011 56690
12350 6939 12389 51011 51011 56690 200734
12350 6939 12389 51051 51051 51051 51051 51051 51051 51051 51051 51051 51051 51051
12350 6939 12389 51136
12350 6939 12389 51165
12350 6939 12389 51213
12350 6939 12389 51334 51334 51334
12350 6939 12389 51341
12350 6939 12389 51369
12350 6939 12389 51396
12350 6939 12389 51418
12350 6939 12389 51495
12350 6939 12389 51495 20661
12350 6939 12389 51495 59974
12350 6939 12389 51515
12350 6939 12389 51515 51515 51515 51515
12350 6939 12389 51536
12350 6939 12389 51583
12350 6939 12389 51583 51583
12350 6939 12389 51598
12350 6939 12389 51623
12350 6939 12389 51635 51635 51635
12350 6939 12389 51641
12350 6939 12389 51655 51655
12350 6939 12389 51655 51655 51655
12350 6939 12389 51659
12350 6939 12389 51674 51674 51674 51674
12350 6939 12389 51748
12350 6939 12389 51764
12350 6939 12389 51781
12350 6939 12389 51811
12350 6939 12389 51882 51882 51882 51882
12350 6939 12389 51907
12350 6939 12389 51907 51907 51907
12350 6939 12389 51957
12350 6939 12389 51957 44491
12350 6939 12389 51957 44539
12350 6939 12389 51957 51112
12350 6939 12389 51957 60465
12350 6939 12389 51998
12350 6939 12389 52008
12350 6939 12389 52042
12350 6939 12389 52047
12350 6939 12389 52090 52090 52090 52090 52090 52090 52090 52090 52090 52090
12350 6939 12389 52141
12350 6939 12389 52156
12350 6939 12389 52217 52217
12350 6939 12389 52222
12350 6939 12389 5387
12350 6939 12389 5537 35569
12350 6939 12389 5537 39494
12350 6939 12389 5537 48287
12350 6939 12389 5537 48287 25535
12350 6939 12389 5537 5537 5537 5537
12350 6939 12389 5537 5537 5537 5537 25537
12350 6939 12389 5537 5537 5537 5537 35569
12350 6939 12389 5537 5537 5537 5537 39494
12350 6939 12389 5537 5537 5537 5537 41126
12350 6939 12389 5537 5537 5537 5537 42399
12350 6939 12389 5537 5537 5537 5537 42751
12350 6939 12389 5537 5537 5537 5537 47385
12350 6939 12389 5537 5537 5537 5537 48287 199472
12350 6939 12389 5537 5537 5537 5537 48287 25535
12350 6939 12389 5537 5537 5537 5537 48287 60216
12350 6939 12389 5545
12350 6939 12389 5553
12350 6939 12389 5563 5563
12350 6939 12389 5563 5563 207093
12350 6939 12389 5563 59559 59559 59559
12350 6939 12389 5570
12350 6939 12389 5573
12350 6939 12389 56341 56341
12350 6939 12389 56341 56341 56341
12350 6939 12389 56342
[truncated: 13,741,725 more chars]
