# Supplementary material for: Finding shortest and nearly shortest path nodes in large substantially incomplete networks by hyperbolic mapping
Source: Nat Commun. 2023 Jan 17;14:186. doi: 10.1038/s41467-022-35181-w (PMC9845360; doi:10.1038/s41467-022-35181-w)
Supplement: Supplementary file 4 — Supplementary Data 1 [file 41467_2022_35181_MOESM4_ESM.zip › SI_Internet/MT-before.txt]

10026 1273 4788
10026 1273 4788 38005
10026 18206 4788 38044
10026 3257 4788 4788 4788
10026 3491 4788 38005
10026 4788
10026 4788 10030
10026 4788 10094
10026 4788 11259
10026 4788 11259 11259 11259 11259 11259 11259 11259 11259 11259
10026 4788 11259 11259 11259 11259 11259 11259 11259 11259 11259 32717
10026 4788 11259 11259 11259 11259 11259 11259 11259 11259 11259 327775
10026 4788 11259 11259 11259 11259 11259 11259 11259 11259 11259 327775 33558
10026 4788 11259 11259 11259 11259 11259 11259 11259 11259 11259 327806
10026 4788 11259 11259 11259 11259 11259 11259 11259 11259 11259 36881
10026 4788 11259 11259 11259 11259 11259 11259 11259 11259 11259 36881 37062
10026 4788 11259 11259 11259 11259 11259 11259 11259 11259 11259 36881 37267
10026 4788 11259 11259 11259 11259 11259 11259 11259 11259 11259 36907 36936
10026 4788 11259 11259 11259 11259 11259 11259 11259 11259 11259 36907 37011
10026 4788 11259 11259 11259 11259 11259 11259 11259 11259 11259 36907 37062
10026 4788 11259 11259 11259 11259 11259 11259 11259 11259 11259 36907 37147
10026 4788 11259 11259 11259 11259 11259 11259 11259 11259 11259 36907 37318
10026 4788 11259 11259 11259 11259 11259 11259 11259 11259 11259 36907 37384
10026 4788 11259 11259 11259 11259 11259 11259 11259 11259 11259 36907 37448
10026 4788 11259 11259 11259 11259 11259 11259 11259 11259 11259 36907 37468
10026 4788 11259 11259 11259 11259 11259 11259 11259 11259 11259 36907 37468 37155
10026 4788 11259 11259 11259 11259 11259 11259 11259 11259 11259 36907 37468 37603
10026 4788 11259 11259 11259 11259 11259 11259 11259 11259 11259 36907 37468 37645
10026 4788 11259 11259 11259 11259 11259 11259 11259 11259 11259 36907 37468 37645 37645 37645 37645
10026 4788 11259 11259 11259 11259 11259 11259 11259 11259 11259 36917
10026 4788 11259 11259 11259 11259 11259 11259 11259 11259 11259 36976
10026 4788 11259 11259 11259 11259 11259 11259 11259 11259 11259 37366
10026 4788 11259 11259 11259 11259 11259 11259 11259 11259 11259 37432
10026 4788 11259 11259 11259 11259 11259 11259 11259 11259 11259 37533
10026 4788 11259 11259 11259 11259 11259 11259 11259 11259 11259 37590
10026 4788 11259 11259 11259 11259 11259 11259 11259 11259 11259 37593
10026 4788 11259 11259 11259 11259 11259 11259 11259 36907
10026 4788 11259 11259 11259 11259 11259 11259 11259 36907 36907
10026 4788 11259 11259 11259 11259 11259 36907
10026 4788 11259 11259 36907 36907
10026 4788 132432
10026 4788 132454 132454 132454
10026 4788 132850
10026 4788 132874
10026 4788 132876
10026 4788 132876 10226 10226 10226
10026 4788 132876 132280 132280 132280 132280
10026 4788 132876 23884 23884
10026 4788 132876 23884 23884 23884 23884 23884 23884 23884 23884
10026 4788 132876 38235
10026 4788 132876 38235 24478
10026 4788 132876 38235 38566
10026 4788 132876 4621
10026 4788 132876 4621 132482
10026 4788 132876 4621 133042
10026 4788 132876 4621 17479
10026 4788 132876 4621 9411
10026 4788 132876 4621 9486
10026 4788 132876 4776 4776
10026 4788 132876 55465 55465 55465 55465
10026 4788 132882
10026 4788 132890
10026 4788 133014
10026 4788 133084
10026 4788 133084 51946
10026 4788 133444
10026 4788 133444 132426
10026 4788 17557 45595
10026 4788 17557 45595 45595 45595 45595
10026 4788 17557 45669 23966
10026 4788 17557 45669 23966 23966 23966 23966
10026 4788 17557 45669 45669 45669 45669 23966
10026 4788 17564
10026 4788 17971
10026 4788 17971 55405
10026 4788 17971 55950
10026 4788 18059
10026 4788 18059 17538
10026 4788 18059 18059 18059 18059 18059 18059 18059 18059 18059 18059 18059
10026 4788 18059 3583
10026 4788 18059 38274
10026 4788 18059 38501
10026 4788 18059 55660
10026 4788 18059 55660 55660 55660 55660
10026 4788 18206
10026 4788 18206 17971
10026 4788 18227
10026 4788 18227 18227
10026 4788 18723
10026 4788 20940 20940
10026 4788 20940 20940 16625
10026 4788 23659
10026 4788 23678
10026 4788 23678 23678 23678
10026 4788 23678 45121
10026 4788 23736
10026 4788 23889
10026 4788 23889 21433
10026 4788 23889 37455
10026 4788 23948
10026 4788 23948 24523 24523 24523 45725 45725 45725
10026 4788 23948 24523 56233
10026 4788 23948 24523 56233 56233 56233 56233
10026 4788 23948 38784
10026 4788 23948 4833
10026 4788 23948 58489
10026 4788 24020
10026 4788 24028
10026 4788 24028 24028 24028
10026 4788 24028 24028 24028 24028
10026 4788 24028 24028 24028 24068
10026 4788 24028 24068
10026 4788 24090
10026 4788 24203 45311
10026 4788 24319 24319
10026 4788 24321
10026 4788 24514
10026 4788 24514 132494
10026 4788 2571
10026 4788 33788 24757
10026 4788 33788 36972
10026 4788 3573
10026 4788 36408
10026 4788 37133
10026 4788 37622
10026 4788 38005
10026 4788 38006
10026 4788 38044
10026 4788 38199
10026 4788 38199 38199 38199 38199
10026 4788 45121
10026 4788 45558
10026 4788 45558 45558 9988
10026 4788 45558 9988
10026 4788 4788 18206 17971
10026 4788 4788 4788 4788 1273 41690
10026 4788 4788 4788 4788 4788
10026 4788 4983
10026 4788 55420
10026 4788 55520
10026 4788 55706
10026 4788 55856
10026 4788 55951 55951 55951 55951 55951
10026 4788 55951 55951 55951 55951 55951 55951 55951
10026 4788 56169
10026 4788 56169 58796
10026 4788 58601
10026 4788 58601 23893
10026 4788 58601 24323
10026 4788 58601 24323 132604 132604 132604 132604 132604 132604
10026 4788 58601 24323 55344
10026 4788 58601 24323 55344 55344 55344 55344 55344 55344
10026 4788 58601 24323 58445
10026 4788 58601 24323 58917
10026 4788 58601 24323 58947 58947
10026 4788 58601 24323 58947 58947 58947
10026 4788 58601 24323 59242
10026 4788 58601 24432 24432
10026 4788 58601 56115
10026 4788 58601 59315
10026 4788 58601 59316
10026 4788 58601 59362
10026 4788 58601 59365
10026 4788 59263 59263 59263 59263
10026 4788 9655
10026 6939 4788 38005
10102 4788
10102 4788 10030
10102 4788 132432
10102 4788 132874
10102 4788 17564
10102 4788 17971
10102 4788 17971 55405
10102 4788 20940 20940
10102 4788 23659
10102 4788 23889
10102 4788 24319 24319
10102 4788 38044
10102 4788 45558
10102 4788 4635 23911 23911 23911 24489 24490 24514
10102 6453 1273 4788
10102 6453 1273 4788 18059 38501
10102 6453 1273 4788 20940 20940 16625
10102 6453 1299 4788
10102 6453 1299 4788 132850
10102 6453 1299 4788 132876 132280 132280 132280 132280
10102 6453 1299 4788 132876 4621
10102 6453 1299 4788 132876 4621 132482
10102 6453 1299 4788 132876 4621 17479
10102 6453 1299 4788 132876 4621 9411
10102 6453 1299 4788 132882
10102 6453 1299 4788 132890
10102 6453 1299 4788 17557 45595
10102 6453 1299 4788 20940 20940
10102 6453 1299 4788 20940 20940 16625
10102 6453 1299 4788 23948 38784
10102 6453 1299 4788 23948 4833
10102 6453 1299 4788 23948 58489
10102 6453 1299 4788 24028 24028 24028 24028
10102 6453 1299 4788 24077 56190
10102 6453 1299 4788 24090
10102 6453 1299 4788 24203 45311
10102 6453 1299 4788 24514
10102 6453 1299 4788 33788 24757
10102 6453 1299 4788 33788 36972
10102 6453 1299 4788 36408
10102 6453 1299 4788 38044
10102 6453 1299 4788 55856
10102 6453 1299 4788 56169
10102 6453 1299 4788 56169 58796
10102 6453 1299 4788 59263 59263 59263 59263
10102 6453 3257 4788
10102 6453 3257 4788 132890
10102 6453 3257 4788 17557 45595
10102 6453 3257 4788 17971 55950
10102 6453 3257 4788 23948 24523 24523 24523 45725 45725 45725
10102 6453 3257 4788 24077 56190
10102 6453 3257 4788 24514 132494
10102 6453 3257 4788 4788 4788
10102 6453 3257 4788 58601 59316
10102 6453 3320 4788
10102 6453 3320 4788 132876 4621
10102 6453 3320 4788 133084 51946
10102 6453 3549 4788 132882
10102 6453 3549 4788 23948 24523 24523 24523 45725 45725 45725
10102 6453 4788
10102 6453 4788 10030
10102 6453 4788 10094
10102 6453 4788 10098
10102 6453 4788 10101
10102 6453 4788 132454 132454 132454
10102 6453 4788 132829
10102 6453 4788 132874
10102 6453 4788 132876
10102 6453 4788 133014
10102 6453 4788 133084
10102 6453 4788 133444
10102 6453 4788 133444 132426
10102 6453 4788 17557
10102 6453 4788 17557 9260
10102 6453 4788 17557 9260 9260 9260 9260 9260 9260
10102 6453 4788 17557 9260 9260 9260 9260 9260 9260 9260 9260
10102 6453 4788 17564
10102 6453 4788 17971
10102 6453 4788 18059
10102 6453 4788 18059 18059 18059 18059 18059 18059 18059 18059 18059 18059 18059
10102 6453 4788 18206
10102 6453 4788 18206 17971
10102 6453 4788 18227
10102 6453 4788 18227 18227
10102 6453 4788 18723
10102 6453 4788 23659
10102 6453 4788 23659 23659 23659 23659
10102 6453 4788 23678
10102 6453 4788 23678 23678 23678
10102 6453 4788 23678 45121
10102 6453 4788 23736
10102 6453 4788 23889
10102 6453 4788 23948
10102 6453 4788 24020
10102 6453 4788 24028
10102 6453 4788 24028 24028 24028
10102 6453 4788 24028 24028 24028 24028
10102 6453 4788 24028 24028 24028 24028 24028
10102 6453 4788 24028 24028 24028 24068
10102 6453 4788 24028 24068
10102 6453 4788 24077
10102 6453 4788 24077 10098
10102 6453 4788 24077 4658 4658
10102 6453 4788 24319 24319
10102 6453 4788 24321
10102 6453 4788 24514
10102 6453 4788 2571
10102 6453 4788 3573
10102 6453 4788 37133
10102 6453 4788 37622
10102 6453 4788 38005
10102 6453 4788 38006
10102 6453 4788 38044
10102 6453 4788 38199
10102 6453 4788 38199 38199 38199 38199
10102 6453 4788 45121
10102 6453 4788 45558 45558
10102 6453 4788 4983
10102 6453 4788 55420
10102 6453 4788 55520
10102 6453 4788 55706
10102 6453 4788 55951 55951 55951 55951 55951
10102 6453 4788 55951 55951 55951 55951 55951 55951 55951
10102 6453 4788 58601 24323
10102 6453 4788 9655
11039 174 4788
11039 4901 11164 3549 4788
11039 4901 11164 4788
11039 4901 11164 4788 10030
11039 4901 11164 4788 10094
11039 4901 11164 4788 11259
11039 4901 11164 4788 11259 11259 11259 11259 11259 11259 11259 11259 11259
11039 4901 11164 4788 11259 11259 11259 11259 11259 11259 11259 11259 11259 32717
11039 4901 11164 4788 11259 11259 11259 11259 11259 11259 11259 11259 11259 327775
11039 4901 11164 4788 11259 11259 11259 11259 11259 11259 11259 11259 11259 327775 33558
11039 4901 11164 4788 11259 11259 11259 11259 11259 11259 11259 11259 11259 327806
11039 4901 11164 4788 11259 11259 11259 11259 11259 11259 11259 11259 11259 36881
11039 4901 11164 4788 11259 11259 11259 11259 11259 11259 11259 11259 11259 36881 37062
11039 4901 11164 4788 11259 11259 11259 11259 11259 11259 11259 11259 11259 36881 37267
11039 4901 11164 4788 11259 11259 11259 11259 11259 11259 11259 11259 11259 36907
11039 4901 11164 4788 11259 11259 11259 11259 11259 11259 11259 11259 11259 36907 327801
11039 4901 11164 4788 11259 11259 11259 11259 11259 11259 11259 11259 11259 36907 36936
11039 4901 11164 4788 11259 11259 11259 11259 11259 11259 11259 11259 11259 36907 37011
11039 4901 11164 4788 11259 11259 11259 11259 11259 11259 11259 11259 11259 36907 37062
11039 4901 11164 4788 11259 11259 11259 11259 11259 11259 11259 11259 11259 36907 37147
11039 4901 11164 4788 11259 11259 11259 11259 11259 11259 11259 11259 11259 36907 37318
11039 4901 11164 4788 11259 11259 11259 11259 11259 11259 11259 11259 11259 36907 37384
11039 4901 11164 4788 11259 11259 11259 11259 11259 11259 11259 11259 11259 36907 37448
11039 4901 11164 4788 11259 11259 11259 11259 11259 11259 11259 11259 11259 36907 37468
11039 4901 11164 4788 11259 11259 11259 11259 11259 11259 11259 11259 11259 36907 37468 37155
11039 4901 11164 4788 11259 11259 11259 11259 11259 11259 11259 11259 11259 36907 37468 37603
11039 4901 11164 4788 11259 11259 11259 11259 11259 11259 11259 11259 11259 36907 37468 37645
11039 4901 11164 4788 11259 11259 11259 11259 11259 11259 11259 11259 11259 36907 37468 37645 37645 37645 37645
11039 4901 11164 4788 11259 11259 11259 11259 11259 11259 11259 11259 11259 36907 37593
11039 4901 11164 4788 11259 11259 11259 11259 11259 11259 11259 11259 11259 36917
11039 4901 11164 4788 11259 11259 11259 11259 11259 11259 11259 11259 11259 36976
11039 4901 11164 4788 11259 11259 11259 11259 11259 11259 11259 11259 11259 37366
11039 4901 11164 4788 11259 11259 11259 11259 11259 11259 11259 11259 11259 37432
11039 4901 11164 4788 11259 11259 11259 11259 11259 11259 11259 11259 11259 37533
11039 4901 11164 4788 11259 11259 11259 11259 11259 11259 11259 11259 11259 37590
11039 4901 11164 4788 11259 11259 11259 11259 11259 11259 11259 11259 11259 37593
11039 4901 11164 4788 11259 11259 11259 11259 11259 11259 11259 36907
11039 4901 11164 4788 11259 11259 11259 11259 11259 11259 11259 36907 36907
11039 4901 11164 4788 11259 11259 11259 11259 11259 36907
11039 4901 11164 4788 11259 11259 36907 36907
11039 4901 11164 4788 132432
11039 4901 11164 4788 132454 132454 132454
11039 4901 11164 4788 132850
11039 4901 11164 4788 132874
11039 4901 11164 4788 132876 132280 132280 132280 132280
11039 4901 11164 4788 132876 4621 132482
11039 4901 11164 4788 132876 4776 4776
11039 4901 11164 4788 132876 55465 55465 55465 55465
11039 4901 11164 4788 132882
11039 4901 11164 4788 132890
11039 4901 11164 4788 133084
11039 4901 11164 4788 133084 51946
11039 4901 11164 4788 133444
11039 4901 11164 4788 133444 132426
11039 4901 11164 4788 17557
11039 4901 11164 4788 17557 132165
11039 4901 11164 4788 17557 132165 132165 132165 132165 132165 132165 132165 132165
11039 4901 11164 4788 17557 17557 17557 17557 17557 17557 17557 17557 17557 17557 17557 45127
11039 4901 11164 4788 17557 17557 17557 17557 17557 17557 17557 17557 17557 17557 17557 7590
11039 4901 11164 4788 17557 17787
11039 4901 11164 4788 17557 18173
11039 4901 11164 4788 17557 23674
11039 4901 11164 4788 17557 24435
11039 4901 11164 4788 17557 24499
11039 4901 11164 4788 17557 38547
11039 4901 11164 4788 17557 38616
11039 4901 11164 4788 17557 38616 45814
11039 4901 11164 4788 17557 38710
11039 4901 11164 4788 17557 38742 38742 38742 38742 38742 38742 38742 38742 38742
11039 4901 11164 4788 17557 45127
11039 4901 11164 4788 17557 45446
11039 4901 11164 4788 17557 45595
11039 4901 11164 4788 17557 45595 45595 45595 45595
11039 4901 11164 4788 17557 45595 45595 45595 45595 45595 45595
11039 4901 11164 4788 17557 45669 23966
11039 4901 11164 4788 17557 45669 23966 23966 23966 23966
11039 4901 11164 4788 17557 45669 45669 45669 45669 23966
11039 4901 11164 4788 17557 45748
11039 4901 11164 4788 17557 45773 45773 45773 45773 45773 45773 45773
11039 4901 11164 4788 17557 55453
11039 4901 11164 4788 17557 56167
11039 4901 11164 4788 17557 7590
11039 4901 11164 4788 17557 7590 7590 7590 7590 7590 7590 7590 7590 7590 7590
11039 4901 11164 4788 17557 9260
11039 4901 11164 4788 17557 9260 17911
11039 4901 11164 4788 17557 9260 9260 9260 9260 9260 9260
11039 4901 11164 4788 17557 9260 9260 9260 9260 9260 9260 9260 9260
11039 4901 11164 4788 17557 9541
11039 4901 11164 4788 17557 9541 24051
11039 4901 11164 4788 17557 9541 45446
11039 4901 11164 4788 17557 9541 45446 45446 45446 45446
11039 4901 11164 4788 17557 9541 58893 58893 58893 58893 58893 58893 58893 58893 58893
11039 4901 11164 4788 17557 9541 9541 9541 9541 9541 9541 9541
11039 4901 11164 4788 17557 9557
11039 4901 11164 4788 17564
11039 4901 11164 4788 17971
11039 4901 11164 4788 17971 55405
11039 4901 11164 4788 17971 55950
11039 4901 11164 4788 18059
11039 4901 11164 4788 18059 133347
11039 4901 11164 4788 18059 17538
11039 4901 11164 4788 18059 17800
11039 4901 11164 4788 18059 18059 18059 18059 18059 18059 18059 18059 18059 18059 18059
11039 4901 11164 4788 18059 3583
11039 4901 11164 4788 18059 38274
11039 4901 11164 4788 18059 38501
11039 4901 11164 4788 18059 38522
11039 4901 11164 4788 18059 38765
11039 4901 11164 4788 18059 55660
11039 4901 11164 4788 18059 55660 55660 55660 55660
11039 4901 11164 4788 18059 9794 9794 9794
11039 4901 11164 4788 18206
11039 4901 11164 4788 18206 17971
11039 4901 11164 4788 18227
11039 4901 11164 4788 18227 18227
11039 4901 11164 4788 18723
11039 4901 11164 4788 20940 20940
11039 4901 11164 4788 20940 20940 16625
11039 4901 11164 4788 23659
11039 4901 11164 4788 23678
11039 4901 11164 4788 23678 23678 23678
11039 4901 11164 4788 23678 45121
11039 4901 11164 4788 23736
11039 4901 11164 4788 23889
11039 4901 11164 4788 23889 21433
11039 4901 11164 4788 23889 37455
11039 4901 11164 4788 23948
11039 4901 11164 4788 23948 24523 24523 24523 45725 45725 45725
11039 4901 11164 4788 23948 24523 56233
11039 4901 11164 4788 23948 24523 56233 56233 56233 56233
11039 4901 11164 4788 23948 38784
11039 4901 11164 4788 23948 4833
11039 4901 11164 4788 23948 58489
11039 4901 11164 4788 24028
11039 4901 11164 4788 24028 24028 24028
11039 4901 11164 4788 24028 24028 24028 24028
11039 4901 11164 4788 24028 24028 24028 24028 24028
11039 4901 11164 4788 24028 24028 24028 24068
11039 4901 11164 4788 24028 24068
11039 4901 11164 4788 24077 133448
11039 4901 11164 4788 24077 56190
11039 4901 11164 4788 24090
11039 4901 11164 4788 24203 132631
11039 4901 11164 4788 24203 132668
11039 4901 11164 4788 24203 133166
11039 4901 11164 4788 24203 17885
11039 4901 11164 4788 24203 18365
11039 4901 11164 4788 24203 24203 24203 24203
11039 4901 11164 4788 24203 24203 24203 24203 17885
11039 4901 11164 4788 24203 38500
11039 4901 11164 4788 24203 38509
11039 4901 11164 4788 24203 38509 38509 38509
11039 4901 11164 4788 24203 38783 38783 38783 38783 38783 38783
11039 4901 11164 4788 24203 45311
11039 4901 11164 4788 24319 24319
11039 4901 11164 4788 24321
11039 4901 11164 4788 24514
11039 4901 11164 4788 2571
11039 4901 11164 4788 33788 24757
11039 4901 11164 4788 33788 36972
11039 4901 11164 4788 3573
11039 4901 11164 4788 36408
11039 4901 11164 4788 37133
11039 4901 11164 4788 37622
11039 4901 11164 4788 38005
11039 4901 11164 4788 38006
11039 4901 11164 4788 38044
11039 4901 11164 4788 38199
11039 4901 11164 4788 38199 38199 38199 38199
11039 4901 11164 4788 45121
11039 4901 11164 4788 45558
11039 4901 11164 4788 45558 45558 9988
11039 4901 11164 4788 4983
11039 4901 11164 4788 55420
11039 4901 11164 4788 55520
11039 4901 11164 4788 55706
11039 4901 11164 4788 55856
11039 4901 11164 4788 55951 55951 55951 55951 55951
11039 4901 11164 4788 55951 55951 55951 55951 55951 55951 55951
11039 4901 11164 4788 56169
11039 4901 11164 4788 56169 58796
11039 4901 11164 4788 58601
11039 4901 11164 4788 58601 18230
11039 4901 11164 4788 58601 23893
11039 4901 11164 4788 58601 24323
11039 4901 11164 4788 58601 24323 132604 132604 132604 132604 132604 132604
11039 4901 11164 4788 58601 24323 55344
11039 4901 11164 4788 58601 24323 55344 55344 55344 55344 55344 55344
11039 4901 11164 4788 58601 24323 58445
11039 4901 11164 4788 58601 24323 58917
11039 4901 11164 4788 58601 24323 58947 58947
11039 4901 11164 4788 58601 24323 58947 58947 58947
11039 4901 11164 4788 58601 24323 59242
11039 4901 11164 4788 58601 24432 24432
11039 4901 11164 4788 58601 38493
11039 4901 11164 4788 58601 38614
11039 4901 11164 4788 58601 56115
11039 4901 11164 4788 58601 59315
11039 4901 11164 4788 58601 59316
11039 4901 11164 4788 58601 59362
11039 4901 11164 4788 58601 59365
11039 4901 11164 4788 6453 10030
11039 4901 11164 4788 9381 17924 17924
11039 4901 11164 4788 9381 17924 17924 17924
11039 4901 11164 4788 9381 17924 17924 17924 9474
11039 4901 11164 4788 9381 17924 17924 9474
11039 4901 11164 4788 9381 9381 10118
11039 4901 11164 4788 9381 9381 9381
11039 4901 11164 4788 9381 9381 9381 133779
11039 4901 11164 4788 9655
11039 6461 1273 4788
11039 6461 3257 4788 4788 4788
11039 6461 6453 4788 4788
11039 6939 10026 18206 4788 38044
11666 2914 4788 38005
11666 3257 1273 4788
11666 3257 1299 4788 132850
11666 3257 4788
11666 3257 4788 132432
11666 3257 4788 132876 4621
11666 3257 4788 132882
11666 3257 4788 17971 55405
11666 3257 4788 20940 20940
11666 3257 4788 23659
11666 3257 4788 4788 4788
11666 3257 6453 4788 4788
11666 3356 4788
11666 4788
11666 4788 10030
11666 4788 10094
11666 4788 10098
11666 4788 10101
11666 4788 11259 11259 11259 11259 11259 11259 11259 11259 11259
11666 4788 132454 132454 132454
11666 4788 132874
11666 4788 133014
11666 4788 133084
11666 4788 133084 51946
11666 4788 133444
11666 4788 133444 132426
11666 4788 17557
11666 4788 17557 132165
11666 4788 17557 132165 132165 132165 132165 132165 132165 132165 132165
11666 4788 17557 17787
11666 4788 17557 23674
11666 4788 17557 24435
11666 4788 17557 38547
11666 4788 17557 38616
11666 4788 17557 38710
11666 4788 17557 45446
11666 4788 17557 45595
11666 4788 17557 45595 45595 45595 45595
11666 4788 17557 45595 45595 45595 45595 45595 45595
11666 4788 17557 45748
11666 4788 17557 45773
11666 4788 17557 45773 45773 45773 45773 45773 45773 45773
11666 4788 17557 45773 45773 45773 45773 45773 45773 45773 45773 45773 45773
11666 4788 17557 7590
11666 4788 17557 9260
11666 4788 17557 9260 9260 9260 9260 9260 9260
11666 4788 17557 9260 9260 9260 9260 9260 9260 9260 9260
11666 4788 17557 9541
11666 4788 17557 9541 45446
11666 4788 17557 9541 45446 45446 45446 45446
11666 4788 17557 9541 58893 58893 58893 58893 58893 58893 58893 58893 58893
11666 4788 17557 9557
11666 4788 17564
11666 4788 17971
11666 4788 17971 55405
11666 4788 18059
11666 4788 18059 17538
11666 4788 18059 17800
11666 4788 18059 18059 18059 18059 18059 18059 18059 18059 18059 18059 18059
11666 4788 18059 24207
11666 4788 18059 3583
11666 4788 18059 38274
11666 4788 18059 38501
11666 4788 18206
11666 4788 18206 17971
11666 4788 18227
11666 4788 18227 18227
11666 4788 18723
11666 4788 20940 20940
11666 4788 20940 20940 16625
11666 4788 23659
11666 4788 23678
11666 4788 23678 23678 23678
11666 4788 23678 45121
11666 4788 23736
11666 4788 23889
11666 4788 23889 21433
11666 4788 23889 37455
11666 4788 23948
11666 4788 23948 24523
11666 4788 23948 24523 24523 24523 131710
11666 4788 23948 24523 24523 24523 24523
11666 4788 23948 24523 24523 24523 45725 45725 45725
11666 4788 23948 24523 24523 24523 45725 45725 45725 45725 45725 45725 45725
11666 4788 23948 38784
11666 4788 24020
11666 4788 24028
11666 4788 24028 24028 24028
11666 4788 24028 24028 24028 24028 24028
11666 4788 24028 24028 24028 24068
11666 4788 24028 24068
11666 4788 24077
11666 4788 24077 10098
11666 4788 24077 4658 4658
11666 4788 24077 56190
11666 4788 24090
11666 4788 24203 17885
11666 4788 24203 24203 24203 24203
11666 4788 24203 24203 24203 24203 17885
11666 4788 24203 38144
11666 4788 24203 38144 38144 38144 38144 38144 38144
11666 4788 24203 38509
11666 4788 24319 24319
11666 4788 24321
11666 4788 24514
11666 4788 24514 132494
11666 4788 2571
11666 4788 3573
11666 4788 36408
11666 4788 37133
11666 4788 37622
11666 4788 38005
11666 4788 38006
11666 4788 38044
11666 4788 38199
11666 4788 38199 38199 38199 38199
11666 4788 45121
11666 4788 45558 131322
11666 4788 45558 131322 132026
11666 4788 45558 131322 18399
11666 4788 45558 131322 18399 133392
11666 4788 45558 133385 133385 133385
11666 4788 45558 133385 133385 133385 133385 133385 133385 133385 133385
11666 4788 45558 45558 9988
11666 4788 45558 9988
11666 4788 4635 23911 23911 23911 24489 24490 24514
11666 4788 4788
11666 4788 4788 4788
11666 4788 4788 4788 10101 131467
11666 4788 4788 4788 10101 132395
11666 4788 4788 4788 11259 11259 11259 11259 11259 11259 11259 36907
11666 4788 4788 4788 11259 11259 11259 11259 11259 11259 11259 36907 36907
11666 4788 4788 4788 11259 11259 36907 36907
11666 4788 4788 4788 132850
11666 4788 4788 4788 132876 4621
11666 4788 4788 4788 132876 4621 132482
11666 4788 4788 4788 132876 4621 17479
11666 4788 4788 4788 132876 4621 9411
11666 4788 4788 4788 132882
11666 4788 4788 4788 132890
11666 4788 4788 4788 17557 132165 132165 132165 132165 132165 132165 132165 132165
11666 4788 4788 4788 17557 17557 17557 17557 17557 17557 17557 17557 17557 17557 17557 45127
11666 4788 4788 4788 17557 17557 17557 17557 17557 17557 17557 17557 17557 17557 17557 7590
11666 4788 4788 4788 17557 17787
11666 4788 4788 4788 17557 23674
11666 4788 4788 4788 17557 24499
11666 4788 4788 4788 17557 38616 45814
11666 4788 4788 4788 17557 38710
11666 4788 4788 4788 17557 38710 131271 131271
11666 4788 4788 4788 17557 38742 38742 38742 38742 38742 38742 38742 38742 38742
11666 4788 4788 4788 17557 45127
11666 4788 4788 4788 17557 45595
11666 4788 4788 4788 17557 45669 23966
11666 4788 4788 4788 17557 45669 23966 23966 23966 23966
11666 4788 4788 4788 17557 45669 45669 45669 45669 23966
11666 4788 4788 4788 17557 45773 45773 45773 45773 45773 45773 45773
11666 4788 4788 4788 17557 56167
11666 4788 4788 4788 17557 7590
11666 4788 4788 4788 17557 9541
11666 4788 4788 4788 17557 9541 24051
11666 4788 4788 4788 17557 9541 9541 9541 9541 9541 9541 9541
11666 4788 4788 4788 17971 55405
11666 4788 4788 4788 17971 55950
11666 4788 4788 4788 18059 55660
11666 4788 4788 4788 18059 55660 55660 55660 55660
11666 4788 4788 4788 20940 20940
11666 4788 4788 4788 20940 20940 16625
11666 4788 4788 4788 23889 37455
11666 4788 4788 4788 23948 24523
11666 4788 4788 4788 23948 24523 24523 24523 10208
11666 4788 4788 4788 23948 24523 24523 24523 131780
11666 4788 4788 4788 23948 24523 24523 24523 24523
11666 4788 4788 4788 23948 24523 24523 24523 45291
11666 4788 4788 4788 23948 24523 24523 24523 45291 45291
11666 4788 4788 4788 23948 24523 24523 24523 45702
11666 4788 4788 4788 23948 24523 24523 24523 45725 45725 45725
11666 4788 4788 4788 23948 24523 24523 24523 45725 45725 45725 45725 45725 45725 45725
11666 4788 4788 4788 23948 24523 24523 24523 45725 55663
11666 4788 4788 4788 23948 24523 24523 24523 46060
11666 4788 4788 4788 23948 24523 24523 24523 4622
11666 4788 4788 4788 23948 24523 24523 24523 55653
11666 4788 4788 4788 23948 24523 24523 24523 56251
11666 4788 4788 4788 23948 24523 24523 24523 59147 59147 59147 59147 59147 59147 59147 59147 59147 59147
11666 4788 4788 4788 23948 24523 56233
11666 4788 4788 4788 23948 4833
11666 4788 4788 4788 23948 58489
11666 4788 4788 4788 24028 24028 24028 24028
11666 4788 4788 4788 24077 133448
11666 4788 4788 4788 24077 4658 4658 4635 10103 58411 58411 58411 58411
11666 4788 4788 4788 24077 55720
11666 4788 4788 4788 24090
11666 4788 4788 4788 24203 132631
11666 4788 4788 4788 24203 132668
11666 4788 4788 4788 24203 133166
11666 4788 4788 4788 24203 18365
11666 4788 4788 4788 24203 38144
11666 4788 4788 4788 24203 38144 38144 38144 38144 38144 38144
11666 4788 4788 4788 24203 38500
11666 4788 4788 4788 24203 38509
11666 4788 4788 4788 24203 38509 38509 38509
11666 4788 4788 4788 24203 38783 38783 38783 38783 38783 38783
11666 4788 4788 4788 24203 45311
11666 4788 4788 4788 24514
11666 4788 4788 4788 33788 24757
11666 4788 4788 4788 33788 36972
11666 4788 4788 4788 36408
11666 4788 4788 4788 38005
11666 4788 4788 4788 38044
11666 4788 4788 4788 56169
11666 4788 4788 4788 56169 58796
11666 4788 4788 4788 58601 24323 132604 132604 132604 132604 132604 132604
11666 4788 4788 4788 58601 24323 55344
11666 4788 4788 4788 58601 24323 55344 55344 55344 55344 55344 55344
11666 4788 4788 4788 58601 24323 58445
11666 4788 4788 4788 58601 24323 58917
11666 4788 4788 4788 58601 24323 58947 58947
11666 4788 4788 4788 58601 59316
11666 4788 4788 4788 59263 59263 59263 59263
11666 4788 4983
11666 4788 55420
11666 4788 55520
11666 4788 55706
11666 4788 55856
11666 4788 55951 55951 55951 55951 55951
11666 4788 55951 55951 55951 55951 55951 55951 55951
11666 4788 58601
11666 4788 58601 24323
11666 4788 58601 24432 24432
11666 4788 6453 10030
11666 4788 65068
11666 4788 65530
11666 4788 9381 9381
11666 4788 9381 9381 9381
11666 4788 9381 9381 9381 133779
11666 4788 9655
11666 8359 29076 1299 4788
11666 8359 29076 1299 6453 4788 4788
11686 19151 4788
11686 19151 4788 11259 11259 11259 11259 11259 11259 11259 11259 11259 327775 33558
11686 19151 4788 11259 11259 11259 11259 11259 11259 11259 11259 11259 36907 37468
11686 19151 4788 11259 11259 11259 11259 11259 11259 11259 11259 11259 36907 37468 37155
11686 19151 4788 11259 11259 11259 11259 11259 11259 11259 11259 11259 36917
11686 19151 4788 11259 11259 11259 11259 11259 11259 11259 11259 11259 37533
11686 19151 4788 11259 11259 11259 11259 11259 11259 11259 11259 11259 37593
11686 19151 4788 11259 11259 36907 36907
11686 19151 4788 132850
11686 19151 4788 132876 4621 132482
11686 19151 4788 132882
11686 19151 4788 132890
11686 19151 4788 133084
11686 19151 4788 133084 51946
11686 19151 4788 133444 132426
11686 19151 4788 17557 45595
11686 19151 4788 17971
11686 19151 4788 17971 55405
11686 19151 4788 17971 55950
11686 19151 4788 18059 18059 18059 18059 18059 18059 18059 18059 18059 18059 18059
11686 19151 4788 18059 55660
11686 19151 4788 18059 55660 55660 55660 55660
11686 19151 4788 18206 17971
11686 19151 4788 20940 20940
11686 19151 4788 20940 20940 16625
11686 19151 4788 23889
11686 19151 4788 23889 21433
11686 19151 4788 23889 37455
11686 19151 4788 23948 24523 24523 24523 45725 45725 45725
11686 19151 4788 23948 24523 56233
11686 19151 4788 23948 24523 56233 56233 56233 56233
11686 19151 4788 23948 4833
11686 19151 4788 23948 58489
11686 19151 4788 24028 24028 24028 24028
11686 19151 4788 24077 133448
11686 19151 4788 24203 45311
11686 19151 4788 33788 24757
11686 19151 4788 33788 36972
11686 19151 4788 36408
11686 19151 4788 37133
11686 19151 4788 55420
11686 19151 4788 56169
11686 19151 4788 56169 58796
11686 19151 4788 58601
11686 19151 4788 58601 24323
11686 19151 4788 58601 24323 132604 132604 132604 132604 132604 132604
11686 19151 4788 58601 24323 55344
11686 19151 4788 58601 24323 55344 55344 55344 55344 55344 55344
11686 19151 4788 58601 24323 58445
11686 19151 4788 58601 24323 58917
11686 19151 4788 58601 24323 58947 58947
11686 19151 4788 58601 59316
11686 3356 1273 4788
11686 3356 4788
11686 3356 4788 10030
11686 3356 4788 10094
11686 3356 4788 10101
11686 3356 4788 132829
11686 3356 4788 132874
11686 3356 4788 132876
11686 3356 4788 132876 132280 132280 132280 132280
11686 3356 4788 132876 23884 23884 23884 23884 23884 23884 23884 23884
11686 3356 4788 132876 38235 24478
11686 3356 4788 132876 55465 55465 55465 55465
11686 3356 4788 133444
11686 3356 4788 17564
11686 3356 4788 17971
11686 3356 4788 17971 55405
11686 3356 4788 18059
11686 3356 4788 18059 17538
11686 3356 4788 18059 17800
11686 3356 4788 18059 24207
11686 3356 4788 18059 3583
11686 3356 4788 18059 38274
11686 3356 4788 18059 38501
11686 3356 4788 18059 38522
11686 3356 4788 18059 9794 9794 9794
11686 3356 4788 18206
11686 3356 4788 18206 17971
11686 3356 4788 18227 18227
11686 3356 4788 18723
11686 3356 4788 20940 20940
11686 3356 4788 23659
11686 3356 4788 23678
11686 3356 4788 23678 23678 23678
11686 3356 4788 23678 45121
11686 3356 4788 23736
11686 3356 4788 23889
11686 3356 4788 23948
11686 3356 4788 23948 24523 24523 24523 45725 45725 45725
11686 3356 4788 23948 38784
11686 3356 4788 24028
11686 3356 4788 24028 24028 24028
11686 3356 4788 24028 24028 24028 24068
11686 3356 4788 24028 24068
11686 3356 4788 24077 56190
11686 3356 4788 24090
11686 3356 4788 24321
11686 3356 4788 24514
11686 3356 4788 2571
11686 3356 4788 3573
11686 3356 4788 36408
11686 3356 4788 38005
11686 3356 4788 38006
11686 3356 4788 38044
11686 3356 4788 38199
11686 3356 4788 38199 38199 38199 38199
11686 3356 4788 45121
11686 3356 4788 45558 45558 9988
11686 3356 4788 45558 9988
11686 3356 4788 4983
11686 3356 4788 55520
11686 3356 4788 55706
11686 3356 4788 55856
11686 3356 4788 55951 55951 55951 55951 55951
11686 3356 4788 55951 55951 55951 55951 55951 55951 55951
11686 3356 4788 58601 24323
11686 3356 4788 58601 24432 24432
11686 3356 4788 58601 56115
11686 3356 4788 9655
11686 3356 6453 4788 4788
11686 4436 4788
11686 4436 4788 4788 4788
11686 6939 10026 18206 4788 38044
1221 4637 1273 4788
1221 4637 174 4788
1221 4637 3257 4788
1221 4637 3257 4788 4788 4788
1221 4637 3356 4788
1221 4637 4637 4637 4637 6453 4788
1221 4637 4788
1221 4637 4788 10030
1221 4637 4788 10094
1221 4637 4788 10098
1221 4637 4788 10101
1221 4637 4788 10101 131467
1221 4637 4788 10101 132395
1221 4637 4788 11259 11259 11259 11259 11259 11259 11259 11259 11259 327775
1221 4637 4788 11259 11259 36907 36907
1221 4637 4788 132829
1221 4637 4788 132850
1221 4637 4788 132874
1221 4637 4788 132876
1221 4637 4788 132876 10226 10226 10226
1221 4637 4788 132876 132280 132280 132280 132280
1221 4637 4788 132876 23884 23884
1221 4637 4788 132876 23884 23884 23884 23884 23884 23884 23884 23884
1221 4637 4788 132876 38235
1221 4637 4788 132876 38235 24478
1221 4637 4788 132876 38235 38566
1221 4637 4788 132876 4621
1221 4637 4788 132876 4621 132482
1221 4637 4788 132876 4621 133042
1221 4637 4788 132876 4621 17479
1221 4637 4788 132876 4621 9411
1221 4637 4788 132876 4621 9486
1221 4637 4788 132876 4776 4776
1221 4637 4788 132876 55465 55465 55465 55465
1221 4637 4788 132876 9873
1221 4637 4788 132876 9873 133630
1221 4637 4788 132882
1221 4637 4788 132890
1221 4637 4788 133014
1221 4637 4788 133084
1221 4637 4788 133084 51946
1221 4637 4788 133444
1221 4637 4788 133444 132426
1221 4637 4788 17557 45595
1221 4637 4788 17564
1221 4637 4788 17971
1221 4637 4788 17971 55405
1221 4637 4788 17971 55950
1221 4637 4788 18059
1221 4637 4788 18059 133347
1221 4637 4788 18059 17538
1221 4637 4788 18059 17800
1221 4637 4788 18059 18059 18059 18059 18059 18059 18059 18059 18059 18059 18059
1221 4637 4788 18059 24207
1221 4637 4788 18059 3583
1221 4637 4788 18059 38274
1221 4637 4788 18059 38501
1221 4637 4788 18059 38522
1221 4637 4788 18059 55660
1221 4637 4788 18059 55660 55660 55660 55660
1221 4637 4788 18059 9794 9794 9794
1221 4637 4788 18206
1221 4637 4788 18206 17971
1221 4637 4788 18227 18227
1221 4637 4788 18723
1221 4637 4788 20940 20940
1221 4637 4788 20940 20940 16625
1221 4637 4788 23659
1221 4637 4788 23678
1221 4637 4788 23678 23678 23678
1221 4637 4788 23678 45121
1221 4637 4788 23736
1221 4637 4788 23889
1221 4637 4788 23948
1221 4637 4788 23948 24523 24523 24523 45725 45725 45725
1221 4637 4788 23948 24523 56233
1221 4637 4788 23948 24523 56233 56233 56233 56233
1221 4637 4788 23948 38784
1221 4637 4788 23948 4833
1221 4637 4788 23948 58489
1221 4637 4788 24020
1221 4637 4788 24028
1221 4637 4788 24028 24028 24028
1221 4637 4788 24028 24028 24028 24028
1221 4637 4788 24028 24028 24028 24068
1221 4637 4788 24028 24068
1221 4637 4788 24090
1221 4637 4788 24203 45311
1221 4637 4788 24319 24319
1221 4637 4788 24321
1221 4637 4788 24514
1221 4637 4788 24514 132494
1221 4637 4788 2571
1221 4637 4788 33788 24757
1221 4637 4788 33788 36972
1221 4637 4788 3573
1221 4637 4788 36408
1221 4637 4788 37133
1221 4637 4788 38005
1221 4637 4788 38006
1221 4637 4788 38044
1221 4637 4788 38199
1221 4637 4788 38199 38199 38199 38199
1221 4637 4788 45121
1221 4637 4788 45558 45558 9988
1221 4637 4788 45558 9988
1221 4637 4788 4983
1221 4637 4788 55420
1221 4637 4788 55520
1221 4637 4788 55706
1221 4637 4788 55856
1221 4637 4788 55951 55951 55951 55951 55951
1221 4637 4788 55951 55951 55951 55951 55951 55951 55951
1221 4637 4788 56169
1221 4637 4788 56169 58796
1221 4637 4788 58601
1221 4637 4788 58601 18230
1221 4637 4788 58601 23893
1221 4637 4788 58601 24323
1221 4637 4788 58601 24323 132604 132604 132604 132604 132604 132604
1221 4637 4788 58601 24323 55344
1221 4637 4788 58601 24323 55344 55344 55344 55344 55344 55344
1221 4637 4788 58601 24323 58445
1221 4637 4788 58601 24323 58917
1221 4637 4788 58601 24323 58947 58947
1221 4637 4788 58601 24323 59242
1221 4637 4788 58601 38493
1221 4637 4788 58601 38614
1221 4637 4788 58601 56115
1221 4637 4788 58601 59315
1221 4637 4788 58601 59316
1221 4637 4788 58601 59362
1221 4637 4788 58601 59365
1221 4637 4788 59263 59263 59263 59263
1221 4637 4788 9655
1221 4637 6453 4788
1221 4637 9304 4788
1239 1273 4788
1239 1299 4788
1239 1299 4788 10030
1239 1299 4788 10094
1239 1299 4788 10098
1239 1299 4788 132850
1239 1299 4788 132874
1239 1299 4788 132876 132280 132280 132280 132280
1239 1299 4788 132876 4621
1239 1299 4788 132876 4621 132482
1239 1299 4788 132876 4621 133042
1239 1299 4788 132876 4621 17479
1239 1299 4788 132876 4621 9411
1239 1299 4788 132882
1239 1299 4788 132890
1239 1299 4788 133084
1239 1299 4788 17557 45595
1239 1299 4788 17564
1239 1299 4788 17971
1239 1299 4788 17971 55950
1239 1299 4788 18059
1239 1299 4788 18059 18059 18059 18059 18059 18059 18059 18059 18059 18059 18059
1239 1299 4788 18206
1239 1299 4788 18206 17971
1239 1299 4788 18227 18227
1239 1299 4788 20940 20940 16625
1239 1299 4788 23678 23678 23678
1239 1299 4788 23678 45121
1239 1299 4788 23889
1239 1299 4788 23948 24523 24523 24523 45725 45725 45725
1239 1299 4788 23948 24523 56233 56233 56233 56233
1239 1299 4788 23948 4833
1239 1299 4788 23948 58489
1239 1299 4788 24028 24028 24028 24028
1239 1299 4788 24090
1239 1299 4788 24203 132631
1239 1299 4788 24203 132668
1239 1299 4788 24203 45311
1239 1299 4788 24319 24319
1239 1299 4788 24321
1239 1299 4788 24514
1239 1299 4788 33788 24757
1239 1299 4788 33788 36972
1239 1299 4788 3573
1239 1299 4788 36408
1239 1299 4788 37133
1239 1299 4788 37622
1239 1299 4788 38005
1239 1299 4788 38044
1239 1299 4788 45121
1239 1299 4788 55420
1239 1299 4788 56169
1239 1299 4788 56169 58796
1239 1299 4788 58601 24323
1239 1299 4788 59263 59263 59263 59263
1239 1299 4788 9655
1239 2914 4788
1239 2914 4788 10030
1239 2914 4788 133014
1239 2914 4788 133084
1239 2914 4788 133084 51946
1239 2914 4788 18206
1239 2914 4788 18206 17971
1239 2914 4788 24028 24068
1239 2914 4788 24319 24319
1239 2914 4788 24514
1239 2914 4788 37133
1239 2914 4788 38044
1239 3257 4788 4788 4788
1239 3320 4788
1239 3320 4788 10094
1239 3320 4788 132874
1239 3320 4788 132876 4621
1239 3320 4788 132876 4621 133042
1239 3320 4788 17564
1239 3320 4788 17971
1239 3320 4788 18059
1239 3320 4788 18059 3583
1239 3320 4788 18059 38274
1239 3320 4788 18059 38501
1239 3320 4788 18206
1239 3320 4788 18227 18227
1239 3320 4788 18723
1239 3320 4788 20940 20940
1239 3320 4788 20940 20940 16625
1239 3320 4788 23659
1239 3320 4788 23678
1239 3320 4788 23678 45121
1239 3320 4788 23736
1239 3320 4788 23889
1239 3320 4788 23948
1239 3320 4788 23948 38784
1239 3320 4788 24020
1239 3320 4788 24028
1239 3320 4788 24028 24028 24028
1239 3320 4788 24028 24028 24028 24068
1239 3320 4788 24090
1239 3320 4788 24319 24319
1239 3320 4788 24514
1239 3320 4788 24514 132494
1239 3320 4788 2571
1239 3320 4788 36408
1239 3320 4788 37133
1239 3320 4788 38006
1239 3320 4788 38044
1239 3320 4788 38199
1239 3320 4788 45121
1239 3320 4788 4983
1239 3320 4788 55520
1239 3320 4788 55706
1239 3320 4788 55856
1239 3356 4788
1239 3356 4788 10030
1239 3356 4788 133014
1239 3356 4788 18206
1239 3356 4788 18206 17971
1239 3549 4788
1239 3549 4788 58601 59316
1239 6453 4788 17971
1239 6453 4788 4788
1273 4788
1273 4788 17971
1273 4788 38005
1299 1273 4788
1299 1273 4788 23889 37455
1299 1299 1299 1299 4788 4788
1299 2914 4788 133084 51946
1299 3257 4788 4788 4788
1299 3257 4788 58601 59316
1299 3549 4788 58601 59316
1299 4788
1299 4788 10030
1299 4788 10094
1299 4788 10098
1299 4788 10101
1299 4788 10101 131467
1299 4788 10101 132395
1299 4788 11259
1299 4788 11259 11259 11259 11259 11259 11259 11259 11259 11259
1299 4788 11259 11259 11259 11259 11259 11259 11259 11259 11259 32717
1299 4788 11259 11259 11259 11259 11259 11259 11259 11259 11259 36881
1299 4788 11259 11259 11259 11259 11259 11259 11259 11259 11259 36881 37062
1299 4788 11259 11259 11259 11259 11259 11259 11259 11259 11259 36907 36936
1299 4788 11259 11259 11259 11259 11259 11259 11259 11259 11259 36907 37011
1299 4788 11259 11259 11259 11259 11259 11259 11259 11259 11259 36907 37062
1299 4788 11259 11259 11259 11259 11259 11259 11259 11259 11259 36907 37147
1299 4788 11259 11259 11259 11259 11259 11259 11259 11259 11259 36907 37318
1299 4788 11259 11259 11259 11259 11259 11259 11259 11259 11259 36907 37384
1299 4788 11259 11259 11259 11259 11259 11259 11259 11259 11259 36917
1299 4788 11259 11259 11259 11259 11259 11259 11259 11259 11259 36976
1299 4788 11259 11259 11259 11259 11259 11259 11259 11259 11259 37432
1299 4788 11259 11259 11259 11259 11259 11259 11259 11259 11259 37533
1299 4788 11259 11259 11259 11259 11259 11259 11259 11259 11259 37590
1299 4788 11259 11259 11259 11259 11259 11259 11259 36907
1299 4788 11259 11259 11259 11259 11259 11259 11259 36907 36907
1299 4788 11259 11259 11259 11259 11259 36907
1299 4788 11259 11259 36907 36907
1299 4788 132432
1299 4788 132454 132454 132454
1299 4788 132850
1299 4788 132874
1299 4788 132876
1299 4788 132876 10226
1299 4788 132876 10226 10226 10226
1299 4788 132876 132280
1299 4788 132876 132280 132280 132280 132280
1299 4788 132876 23884 23884
1299 4788 132876 23884 23884 23884 23884 23884 23884 23884 23884
1299 4788 132876 38235
1299 4788 132876 38235 24478
1299 4788 132876 38235 38235 38235 38235
1299 4788 132876 38235 38566
1299 4788 132876 4621
1299 4788 132876 4621 132482
1299 4788 132876 4621 133042
1299 4788 132876 4621 17479
1299 4788 132876 4621 9411
1299 4788 132876 4621 9486
1299 4788 132876 4776 4776
1299 4788 132876 55465 55465 55465 55465
1299 4788 132876 9873
1299 4788 132882
1299 4788 132890
1299 4788 133014
1299 4788 133084
1299 4788 133444
1299 4788 133444 132426
1299 4788 17557
1299 4788 17557 132165
1299 4788 17557 132165 132165 132165 132165 132165 132165 132165 132165
1299 4788 17557 17787
1299 4788 17557 23674
1299 4788 17557 24499
1299 4788 17557 38616 45814
1299 4788 17557 38710
1299 4788 17557 38742 38742 38742 38742 38742 38742 38742 38742 38742
1299 4788 17557 45127
1299 4788 17557 45595
1299 4788 17557 45595 45595 45595 45595
1299 4788 17557 45669 23966
1299 4788 17557 45669 23966 23966 23966 23966
1299 4788 17557 45669 45669 45669 45669 23966
1299 4788 17557 45748
1299 4788 17557 45773
1299 4788 17557 45773 45773 45773 45773 45773 45773 45773
1299 4788 17557 56167
1299 4788 17557 7590
1299 4788 17557 9541
1299 4788 17557 9541 24051
1299 4788 17557 9541 9541 9541 9541 9541 9541 9541
1299 4788 17564
1299 4788 17971
1299 4788 17971 55405
1299 4788 17971 55950
1299 4788 18059
1299 4788 18059 18059 18059 18059 18059 18059 18059 18059 18059 18059 18059
1299 4788 18059 3583
1299 4788 18059 38274
1299 4788 18059 38501
1299 4788 18059 55660
1299 4788 18059 55660 55660 55660 55660
1299 4788 18206
1299 4788 18206 17971
1299 4788 18227
1299 4788 18227 18227
1299 4788 18723
1299 4788 20940 20940
1299 4788 20940 20940 16625
1299 4788 23659
1299 4788 23678
1299 4788 23678 23678 23678
1299 4788 23678 45121
1299 4788 23736
1299 4788 23889
1299 4788 23889 21433
1299 4788 23948
1299 4788 23948 24523
1299 4788 23948 24523 24523 24523 10208
1299 4788 23948 24523 24523 24523 131710
1299 4788 23948 24523 24523 24523 131780
1299 4788 23948 24523 24523 24523 24523
1299 4788 23948 24523 24523 24523 45291
1299 4788 23948 24523 24523 24523 45291 45291
1299 4788 23948 24523 24523 24523 45702
1299 4788 23948 24523 24523 24523 45725 45725 45725
1299 4788 23948 24523 24523 24523 45725 45725 45725 45725 45725 45725 45725
1299 4788 23948 24523 24523 24523 45725 55663
1299 4788 23948 24523 24523 24523 46060
1299 4788 23948 24523 24523 24523 4622
1299 4788 23948 24523 24523 24523 55653
1299 4788 23948 24523 24523 24523 56251
1299 4788 23948 24523 24523 24523 59147 59147 59147 59147 59147 59147 59147 59147 59147 59147
1299 4788 23948 24523 56233
1299 4788 23948 24523 56233 56233 56233 56233
1299 4788 23948 38784
1299 4788 23948 4833
1299 4788 23948 58489
1299 4788 24020
1299 4788 24028
1299 4788 24028 24028 24028
1299 4788 24028 24028 24028 24028
1299 4788 24028 24028 24028 24028 24028
1299 4788 24028 24028 24028 24068
1299 4788 24028 24068
1299 4788 24077 4658 4658
1299 4788 24077 56190
1299 4788 24090
1299 4788 24203 132631
1299 4788 24203 132668
1299 4788 24203 17885
1299 4788 24203 18365
1299 4788 24203 23951 23951 23951 63827 63827 63827
1299 4788 24203 24203 24203 24203
1299 4788 24203 24203 24203 24203 17885
1299 4788 24203 38144
1299 4788 24203 38144 38144 38144 38144 38144 38144
1299 4788 24203 38500
1299 4788 24203 38500 38500 38500
1299 4788 24203 38783 38783 38783 38783 38783 38783
1299 4788 24203 45311
1299 4788 24319 24319
1299 4788 24321
1299 4788 24514
1299 4788 24514 132494
1299 4788 2571
1299 4788 33788 24757
1299 4788 33788 36972
1299 4788 3573
1299 4788 36408
1299 4788 37133
1299 4788 37622
1299 4788 38005
1299 4788 38006
1299 4788 38044
1299 4788 38199
1299 4788 38199 38199 38199 38199
1299 4788 45121
1299 4788 45558
1299 4788 45558 131322 132026
1299 4788 45558 45558 9988
1299 4788 45558 9988
1299 4788 4635 23911 23911 23911 24489 24490 24514
1299 4788 4983
1299 4788 55420
1299 4788 55520
1299 4788 55706
1299 4788 55856
1299 4788 55951 55951 55951 55951 55951
1299 4788 55951 55951 55951 55951 55951 55951 55951
1299 4788 56169
1299 4788 56169 58796
1299 4788 58601
1299 4788 58601 18230
1299 4788 58601 23893
1299 4788 58601 24323
1299 4788 58601 24323 132604 132604 132604 132604 132604 132604
1299 4788 58601 24323 55344
1299 4788 58601 24323 55344 55344 55344 55344 55344 55344
1299 4788 58601 24323 58445
1299 4788 58601 24323 58917
1299 4788 58601 24323 58947 58947
1299 4788 58601 24323 58947 58947 58947
1299 4788 58601 24323 59242
1299 4788 58601 24432 24432
1299 4788 58601 38493
1299 4788 58601 38614
1299 4788 58601 56115
1299 4788 58601 59315
1299 4788 59263 59263 59263 59263
1299 4788 9381 9381
1299 4788 9381 9381 10118
1299 4788 9381 9381 9381 133779
1299 4788 9655
1299 6453 4788 4788
13030 1273 4788
13030 3257 4788
13030 3257 4788 132874
13030 3257 4788 133084
13030 3257 4788 133084 51946
13030 3257 4788 17971
13030 3257 4788 18059
13030 3257 4788 18059 17538
13030 3257 4788 18059 18059 18059 18059 18059 18059 18059 18059 18059 18059 18059
13030 3257 4788 18059 38274
13030 3257 4788 18059 38501
13030 3257 4788 18059 55660
13030 3257 4788 18059 55660 55660 55660 55660
13030 3257 4788 18206
13030 3257 4788 20940 20940
13030 3257 4788 20940 20940 16625
13030 3257 4788 23736
13030 3257 4788 23889
13030 3257 4788 24028 24028 24028 24028
13030 3257 4788 24077
13030 3257 4788 24090
13030 3257 4788 36408
13030 3257 4788 38005
13030 3257 4788 38044
13030 3257 4788 38199
13030 3257 4788 4788 4788
13030 3257 4788 55420
13030 3257 4788 55856
13030 3257 4788 59263 59263 59263 59263
13030 4788
13030 4788 10030
13030 4788 1273 4818 10081
13030 4788 132432
13030 4788 132850
13030 4788 132874
13030 4788 132876
13030 4788 132876 132280
13030 4788 132876 4621
13030 4788 132876 55465
13030 4788 132882
13030 4788 17564
13030 4788 17971
13030 4788 17971 55405
13030 4788 18206
13030 4788 18227
13030 4788 20940 20940
13030 4788 23659
13030 4788 23678
13030 4788 23889
13030 4788 24319 24319
13030 4788 38005
13030 4788 38044
13030 4788 38199
13030 4788 45558
13030 4788 4635 23911 23911 23911 24489 24490 24514
13030 4788 4788
13030 4788 4788 10030
13030 4788 4788 10094
13030 4788 4788 132454 132454 132454
13030 4788 4788 132850
13030 4788 4788 132874
13030 4788 4788 132876 4621
13030 4788 4788 132876 4621 132482
13030 4788 4788 132876 4621 133042
13030 4788 4788 132876 4621 133880
13030 4788 4788 132876 4621 133919
13030 4788 4788 132876 4621 17479
13030 4788 4788 132876 4621 24344
13030 4788 4788 132876 4621 4762
13030 4788 4788 132876 4621 9411
13030 4788 4788 132876 4621 9486
13030 4788 4788 132876 4621 9533
13030 4788 4788 132876 4621 9551
13030 4788 4788 132876 4621 9551 9551 9551 9551
13030 4788 4788 132876 4621 9903
13030 4788 4788 132882
13030 4788 4788 132890
13030 4788 4788 133014
13030 4788 4788 133084 51946
13030 4788 4788 133444
13030 4788 4788 133444 132426
13030 4788 4788 17557
13030 4788 4788 17557 45595
13030 4788 4788 17557 45595 45595 45595 45595
13030 4788 4788 17557 45669 23966
13030 4788 4788 17557 45669 23966 23966 23966 23966
13030 4788 4788 17557 45669 45669 45669 45669 23966
13030 4788 4788 17971
13030 4788 4788 17971 55950
13030 4788 4788 18059
13030 4788 4788 18059 17538
13030 4788 4788 18059 18059 18059 18059 18059 18059 18059 18059 18059 18059 18059
13030 4788 4788 18059 3583
13030 4788 4788 18059 38274
13030 4788 4788 18059 45304
13030 4788 4788 18059 55660
13030 4788 4788 18059 55660 55660 55660 55660
13030 4788 4788 18206
13030 4788 4788 18206 17971
13030 4788 4788 18227 18227
13030 4788 4788 18723
13030 4788 4788 20940 20940
13030 4788 4788 20940 20940 16625
13030 4788 4788 23678
13030 4788 4788 23678 23678 23678
13030 4788 4788 23736
13030 4788 4788 23889
13030 4788 4788 23889 21433
13030 4788 4788 23889 37455
13030 4788 4788 23948
13030 4788 4788 23948 24523 24523 24523 131710
13030 4788 4788 23948 24523 24523 24523 45725 45725 45725
13030 4788 4788 23948 24523 56233
13030 4788 4788 23948 24523 56233 56233 56233 56233
13030 4788 4788 23948 38784
13030 4788 4788 23948 4833
13030 4788 4788 23948 58489
13030 4788 4788 24020
13030 4788 4788 24028 24028 24028 24028
13030 4788 4788 24077
13030 4788 4788 24077 10098
13030 4788 4788 24077 133448
13030 4788 4788 24077 4658 4658
13030 4788 4788 24077 56190
13030 4788 4788 24090
13030 4788 4788 24203 45311
13030 4788 4788 24321
13030 4788 4788 24514
13030 4788 4788 24514 132494
13030 4788 4788 2571
13030 4788 4788 33788 24757
13030 4788 4788 33788 36972
13030 4788 4788 3573
13030 4788 4788 36408
13030 4788 4788 37133
13030 4788 4788 38005
13030 4788 4788 38044
13030 4788 4788 38199
13030 4788 4788 38199 38199 38199 38199
13030 4788 4788 45558 133385 133385 133385 133385 133385 133385 133385 133385
13030 4788 4788 45558 45558 9988
13030 4788 4788 45558 9988
13030 4788 4788 4788
13030 4788 4788 4983
13030 4788 4788 55420
13030 4788 4788 55520
13030 4788 4788 55706
13030 4788 4788 55856
13030 4788 4788 55951 55951 55951 55951 55951 55951 55951
13030 4788 4788 56169
13030 4788 4788 56169 58796
13030 4788 4788 58601
13030 4788 4788 58601 24323
13030 4788 4788 58601 24323 132604 132604 132604 132604 132604 132604
13030 4788 4788 58601 24323 55344
13030 4788 4788 58601 24323 55344 55344 55344 55344 55344 55344
13030 4788 4788 58601 24323 58445
13030 4788 4788 58601 24323 58917
13030 4788 4788 58601 24323 58947 58947
13030 4788 4788 58601 59316
13030 4788 4788 59263 59263 59263 59263
13030 4788 65530
13030 4788 9381 9381
13030 4788 9381 9381 10118
13030 8359 29076 1299 4788
13030 8359 29076 1299 4788 20940 20940 16625
13030 8359 29076 1299 4788 4788
13030 8359 29076 1299 6453 4788 4788
13030 8359 29076 4788
13030 8359 29076 4788 4788
13237 3257 1273 4788
13237 3257 4788
13237 3257 4788 4788 4788
13237 4788
13237 4788 1273 4818 10081
13237 4788 17971
13237 4788 23889
13237 4788 4788
13237 4788 4788 10030
13237 4788 4788 10094
13237 4788 4788 132454 132454 132454
13237 4788 4788 132874
13237 4788 4788 133084
13237 4788 4788 133444
13237 4788 4788 133444 132426
13237 4788 4788 17557
13237 4788 4788 17557 9260
13237 4788 4788 17971
13237 4788 4788 18059
13237 4788 4788 18059 18059 18059 18059 18059 18059 18059 18059 18059 18059 18059
13237 4788 4788 18206
13237 4788 4788 18206 17971
13237 4788 4788 18227 18227
13237 4788 4788 18723
13237 4788 4788 23678
13237 4788 4788 23678 23678 23678
13237 4788 4788 23736
13237 4788 4788 23889
13237 4788 4788 23948
13237 4788 4788 24020
13237 4788 4788 24077
13237 4788 4788 24077 10098
13237 4788 4788 24077 4658 4658
13237 4788 4788 24203 24203 24203 24203
13237 4788 4788 24321
13237 4788 4788 24514
13237 4788 4788 2571
13237 4788 4788 3573
13237 4788 4788 37133
13237 4788 4788 38005
13237 4788 4788 38044
13237 4788 4788 38199
13237 4788 4788 38199 38199 38199 38199
13237 4788 4788 4788
13237 4788 4788 4788 11259 11259 11259 11259 11259 11259 11259 36907
13237 4788 4788 4788 11259 11259 11259 11259 11259 11259 11259 36907 36907
13237 4788 4788 4788 11259 11259 36907 36907
13237 4788 4788 4788 132850
13237 4788 4788 4788 132876 4621
13237 4788 4788 4788 132876 4621 132482
13237 4788 4788 4788 132876 4621 17479
13237 4788 4788 4788 132876 4621 9411
13237 4788 4788 4788 132882
13237 4788 4788 4788 132890
13237 4788 4788 4788 133014
13237 4788 4788 4788 133084 51946
13237 4788 4788 4788 17557 132165
13237 4788 4788 4788 17557 132165 132165 132165 132165 132165 132165 132165 132165
13237 4788 4788 4788 17557 17557 17557 17557 17557 17557 17557 17557 17557 17557 17557 45127
13237 4788 4788 4788 17557 17787
13237 4788 4788 4788 17557 18173
13237 4788 4788 4788 17557 24499
13237 4788 4788 4788 17557 38547
13237 4788 4788 4788 17557 38616 45814
13237 4788 4788 4788 17557 38710
13237 4788 4788 4788 17557 38710 131271 131271
13237 4788 4788 4788 17557 38742 38742 38742 38742 38742 38742 38742 38742 38742
13237 4788 4788 4788 17557 45127
13237 4788 4788 4788 17557 45595
13237 4788 4788 4788 17557 45595 45595 45595 45595
13237 4788 4788 4788 17557 45595 45595 45595 45595 45595 45595
13237 4788 4788 4788 17557 45669 23966 23966 23966 23966
13237 4788 4788 4788 17557 45773
13237 4788 4788 4788 17557 45773 45773 45773 45773 45773 45773 45773
13237 4788 4788 4788 17557 45773 45773 45773 45773 45773 45773 45773 45773 45773 45773
13237 4788 4788 4788 17557 55453
13237 4788 4788 4788 17557 56167
13237 4788 4788 4788 17557 9260 17911
13237 4788 4788 4788 17557 9541 24051
13237 4788 4788 4788 17557 9541 45446
13237 4788 4788 4788 17557 9541 45446 45446 45446 45446
13237 4788 4788 4788 17557 9557
13237 4788 4788 4788 17971
13237 4788 4788 4788 17971 55405
13237 4788 4788 4788 17971 55950
13237 4788 4788 4788 18059 133347
13237 4788 4788 4788 18059 17538
13237 4788 4788 4788 18059 17800
13237 4788 4788 4788 18059 3583
13237 4788 4788 4788 18059 38274
13237 4788 4788 4788 18059 38501
13237 4788 4788 4788 18059 38522
13237 4788 4788 4788 18059 38765
13237 4788 4788 4788 18059 45304
13237 4788 4788 4788 18059 55660
13237 4788 4788 4788 18059 55660 55660 55660 55660
13237 4788 4788 4788 18059 9794 9794 9794
13237 4788 4788 4788 20940 20940
13237 4788 4788 4788 20940 20940 16625
13237 4788 4788 4788 23889 21433
13237 4788 4788 4788 23889 37455
13237 4788 4788 4788 23948 24523 24523 24523 131710
13237 4788 4788 4788 23948 24523 24523 24523 45725 45725 45725
13237 4788 4788 4788 23948 24523 24523 24523 59288 59288 59288 59288 59288 59288 59288 59288 59288
13237 4788 4788 4788 23948 24523 56233
13237 4788 4788 4788 23948 24523 56233 56233 56233 56233
13237 4788 4788 4788 23948 24523 56233 56233 56233 56233 56233 56233
13237 4788 4788 4788 23948 38784
13237 4788 4788 4788 23948 4833
13237 4788 4788 4788 23948 58489
13237 4788 4788 4788 24028 24028 24028 24028
13237 4788 4788 4788 24077 133448
13237 4788 4788 4788 24077 4658 4658
13237 4788 4788 4788 24077 4658 4658 4635 10103 58411 58411 58411 58411
13237 4788 4788 4788 24077 56190
13237 4788 4788 4788 24090
13237 4788 4788 4788 24203 132631
13237 4788 4788 4788 24203 132668
13237 4788 4788 4788 24203 133166
13237 4788 4788 4788 24203 133166 133166 133166 133166
13237 4788 4788 4788 24203 17885
13237 4788 4788 4788 24203 18365
13237 4788 4788 4788 24203 24203 24203 24203 17885
13237 4788 4788 4788 24203 38144
13237 4788 4788 4788 24203 38144 38144 38144 38144 38144 38144
13237 4788 4788 4788 24203 38500
13237 4788 4788 4788 24203 38500 38500 38500
13237 4788 4788 4788 24203 38509
13237 4788 4788 4788 24203 38509 38509 38509
13237 4788 4788 4788 24203 38783 38783 38783 38783 38783 38783
13237 4788 4788 4788 24203 45311
13237 4788 4788 4788 24514
13237 4788 4788 4788 24514 132494
13237 4788 4788 4788 33788 24757
13237 4788 4788 4788 33788 36972
13237 4788 4788 4788 36408
13237 4788 4788 4788 38044
13237 4788 4788 4788 45558 133385 133385 133385 133385 133385 133385 133385 133385
13237 4788 4788 4788 45558 45558 9988
13237 4788 4788 4788 45558 9988
13237 4788 4788 4788 55856
13237 4788 4788 4788 56169
13237 4788 4788 4788 56169 58796
13237 4788 4788 4788 58601 24323 132604 132604 132604 132604 132604 132604
13237 4788 4788 4788 58601 24323 55344
13237 4788 4788 4788 58601 24323 55344 55344 55344 55344 55344 55344
13237 4788 4788 4788 58601 24323 58445
13237 4788 4788 4788 58601 24323 58917
13237 4788 4788 4788 58601 24323 58947 58947
13237 4788 4788 4788 58601 59316
13237 4788 4788 4788 59263 59263 59263 59263
13237 4788 4788 4788 65068
13237 4788 4788 4788 9381 17924 17924 17924
13237 4788 4788 4788 9381 9381 9381 10118 10118 10118
13237 4788 4788 4788 9381 9381 9381 132883
13237 4788 4788 4788 9381 9381 9381 133488
13237 4788 4788 4788 9381 9381 9381 133779
13237 4788 4788 4788 9381 9381 9381 58931
13237 4788 4788 4983
13237 4788 4788 55420
13237 4788 4788 55520
13237 4788 4788 55706
13237 4788 4788 55951 55951 55951 55951 55951 55951 55951
13237 4788 4788 58601
13237 4788 4788 58601 24323
13237 4788 4788 58601 24432 24432
13237 4788 4788 9381 9381 9381
13237 8359 29076 1299 4788
133165 1273 4788
133165 1273 4788 17971
133165 1273 4788 38005
133165 2914 4788
133165 2914 4788 10098
133165 2914 4788 132874
133165 2914 4788 133084
133165 2914 4788 133084 51946
133165 2914 4788 17557
133165 2914 4788 17557 38547
133165 2914 4788 17557 45595
133165 2914 4788 17557 45773
133165 2914 4788 17557 7590
133165 2914 4788 17557 9260
133165 2914 4788 17557 9260 9260 9260 9260 9260 9260 9260 9260
133165 2914 4788 17557 9557
133165 2914 4788 17971
133165 2914 4788 18206
133165 2914 4788 20940 20940 16625
133165 2914 4788 23678
133165 2914 4788 23678 23678 23678
133165 2914 4788 24321
133165 2914 4788 24514
133165 2914 4788 24514 132494
133165 2914 4788 2571
133165 2914 4788 38005
133165 2914 4788 38044
133165 2914 4788 38199
133165 3491 4788
133165 3491 4788 17557 45773 45773 45773 45773 45773 45773 45773
133165 4637 3257 4788 4788 4788
133165 4637 4788
133165 4637 4788 11259 11259 11259 11259 11259 11259 11259 11259 11259 327775
133165 4637 4788 11259 11259 36907 36907
133165 4637 4788 132850
133165 4637 4788 132874
133165 4637 4788 132876 132280 132280 132280 132280
133165 4637 4788 132876 4621
133165 4637 4788 132876 4621 132482
133165 4637 4788 132876 4621 133042
133165 4637 4788 132876 4621 17479
133165 4637 4788 132876 4621 9411
133165 4637 4788 132882
133165 4637 4788 132890
133165 4637 4788 17557
133165 4637 4788 17557 17787
133165 4637 4788 17557 18173
133165 4637 4788 17557 23674
133165 4637 4788 17557 24499
133165 4637 4788 17557 38547
133165 4637 4788 17557 38616
133165 4637 4788 17557 38710
133165 4637 4788 17557 38742 38742 38742 38742 38742 38742 38742 38742 38742
133165 4637 4788 17557 45595
133165 4637 4788 17557 45595 45595 45595 45595 45595 45595
133165 4637 4788 17557 45669 23966
133165 4637 4788 17557 45669 23966 23966 23966 23966
133165 4637 4788 17557 55453
133165 4637 4788 17557 7590
133165 4637 4788 17557 9541 24051
133165 4637 4788 17971
133165 4637 4788 18059 133347
133165 4637 4788 18059 18059 18059 18059 18059 18059 18059 18059 18059 18059 18059
133165 4637 4788 18206
133165 4637 4788 20940 20940
133165 4637 4788 20940 20940 16625
133165 4637 4788 24028 24028 24028 24028
133165 4637 4788 24203 132631
133165 4637 4788 24203 132668
133165 4637 4788 24514
133165 4637 4788 33788 24757
133165 4637 4788 33788 36972
133165 4637 4788 36408
133165 4637 4788 37133
133165 4637 4788 38044
133165 4637 4788 56169
133165 4637 4788 56169 58796
133165 4637 4788 58601 59316
133165 4637 4788 59263 59263 59263 59263
133165 4788
133165 4788 132432
133165 4788 132874
133165 4788 17564
133165 4788 17971
133165 4788 17971 55405
133165 4788 20940 20940
133165 4788 23659
133165 4788 23889
133165 4788 24319 24319
133165 4788 38044
133165 4788 45558
133165 4788 4788
133165 4788 4788 10030
133165 4788 4788 10094
133165 4788 4788 133014
133165 4788 4788 17557 38616
133165 4788 4788 17557 38710
133165 4788 4788 17557 45127
133165 4788 4788 17557 45595
133165 4788 4788 17557 45669 23966
133165 4788 4788 17557 45773
133165 4788 4788 17557 7590
133165 4788 4788 17557 9541 45446
133165 4788 4788 17557 9541 45446 45446 45446 45446
133165 4788 4788 17971
133165 4788 4788 17971 55950
133165 4788 4788 18059
133165 4788 4788 18206 17971
133165 4788 4788 18227 18227
133165 4788 4788 18723
133165 4788 4788 20940 20940
133165 4788 4788 23659
133165 4788 4788 23736
133165 4788 4788 23889
133165 4788 4788 23889 21433
133165 4788 4788 23948
133165 4788 4788 23948 38784
133165 4788 4788 23948 4833
133165 4788 4788 23948 58489
133165 4788 4788 24020
133165 4788 4788 24028
133165 4788 4788 24090
133165 4788 4788 24514
133165 4788 4788 3573
133165 4788 4788 36408
133165 4788 4788 37133
133165 4788 4788 37622
133165 4788 4788 38044
133165 4788 4788 38199
133165 4788 4788 4983
133165 4788 4788 55420
133165 4788 4788 55856
133165 4788 4788 58601 24323
133165 6453 4788
133165 6939 4788 132850
133165 6939 4788 132876 4621
133165 6939 4788 132882
133165 6939 4788 18227
133165 6939 4788 38005
13618 174 1273 4788
13618 174 3257 4788 4788 4788
13618 174 3356 4788 133014
13618 174 3549 4788
13618 174 3549 4788 132850
13618 174 3549 4788 132876 132280 132280 132280 132280
13618 174 3549 4788 132876 4621
13618 174 3549 4788 132876 4621 132482
13618 174 3549 4788 132876 4621 17479
13618 174 3549 4788 132882
13618 174 3549 4788 132890
13618 174 3549 4788 17557 45595
13618 174 3549 4788 20940 20940
13618 174 3549 4788 20940 20940 16625
13618 174 3549 4788 23948 4833
13618 174 3549 4788 24028 24028 24028 24028
13618 174 3549 4788 24090
13618 174 3549 4788 33788 24757
13618 174 3549 4788 56169 58796
13618 174 3549 4788 58601 38614
13618 174 3549 4788 58601 59316
13618 174 6453 4788
13618 174 6453 4788 10094
13618 174 6453 4788 10098
13618 174 6453 4788 17971
13618 174 6453 4788 18059 18059 18059 18059 18059 18059 18059 18059 18059 18059 18059
13618 174 6453 4788 18206 17971
13618 174 6453 4788 23889
13618 174 6453 4788 37133
13618 174 6453 4788 55420
13618 3356 1273 4788
13618 3356 1273 4788 133444 132426
13618 3356 1273 4788 23889
13618 3356 1273 4788 23889 37455
13618 3356 3549 4788 132876 132280 132280 132280 132280
13618 3356 3549 4788 17557 45595
13618 3356 4788
13618 3356 4788 10030
13618 3356 4788 10094
13618 3356 4788 10101
13618 3356 4788 133444
13618 3356 4788 17557 24435
13618 3356 4788 17564
13618 3356 4788 17971
13618 3356 4788 17971 55405
13618 3356 4788 18059
13618 3356 4788 18059 3583
13618 3356 4788 18206
13618 3356 4788 18206 17971
13618 3356 4788 18723
13618 3356 4788 20940 20940
13618 3356 4788 23678
13618 3356 4788 23736
13618 3356 4788 23948 24523
13618 3356 4788 24020
13618 3356 4788 24028
13618 3356 4788 24028 24028 24028
13618 3356 4788 24028 24028 24028 24028
13618 3356 4788 24028 24028 24028 24028 24028
13618 3356 4788 24028 24028 24028 24068
13618 3356 4788 24090
13618 3356 4788 24321
13618 3356 4788 24514
13618 3356 4788 24514 132494
13618 3356 4788 38006
13618 3356 4788 38044
13618 3356 4788 45558 45558 9988
13618 3356 4788 4983
13618 3356 4788 55520
13618 3356 4788 55706
13618 3356 4788 55856
13618 3356 4788 58601 24323
13618 3356 4788 58601 24432 24432
13618 3356 4788 58601 56115
13618 3356 4788 9381 17924 17924
13618 6939 10026 18206 4788 38044
13703 19151 4788
13703 19151 4788 11259 11259 36907 36907
13703 19151 4788 132850
13703 19151 4788 132876 4621
13703 19151 4788 132876 4621 132482
13703 19151 4788 132876 4621 133042
13703 19151 4788 132876 4621 17479
13703 19151 4788 132876 4621 9411
13703 19151 4788 132882
13703 19151 4788 132890
13703 19151 4788 133084
13703 19151 4788 133084 51946
13703 19151 4788 17557 45595
13703 19151 4788 17971
13703 19151 4788 17971 55405
13703 19151 4788 17971 55950
13703 19151 4788 18059 18059 18059 18059 18059 18059 18059 18059 18059 18059 18059
13703 19151 4788 18059 55660
13703 19151 4788 18059 55660 55660 55660 55660
13703 19151 4788 18206 17971
13703 19151 4788 20940 20940
13703 19151 4788 20940 20940 16625
13703 19151 4788 23889
13703 19151 4788 23948 24523 24523 24523 45725 45725 45725
13703 19151 4788 23948 24523 56233
13703 19151 4788 23948 24523 56233 56233 56233 56233
13703 19151 4788 23948 4833
13703 19151 4788 23948 58489
13703 19151 4788 24028 24028 24028 24028
13703 19151 4788 24077 133448
13703 19151 4788 24090
13703 19151 4788 24203 45311
13703 19151 4788 24514
13703 19151 4788 33788 24757
13703 19151 4788 33788 36972
13703 19151 4788 36408
13703 19151 4788 37133
13703 19151 4788 38044
13703 19151 4788 4788 4788
13703 19151 4788 55420
13703 19151 4788 56169
13703 19151 4788 56169 58796
13703 19151 4788 58601 59316
13703 19151 4788 59263 59263 59263 59263
13703 2828 2914 4788
13703 2828 3257 4788 4788 4788
13703 2828 6453 4788 4788
13703 3356 1273 4788
13703 3356 4788
13703 3356 4788 10030
13703 3356 4788 10094
13703 3356 4788 10101
13703 3356 4788 132874
13703 3356 4788 133014
13703 3356 4788 17564
13703 3356 4788 17971
13703 3356 4788 18059
13703 3356 4788 18059 3583
13703 3356 4788 18059 38274
13703 3356 4788 18059 38501
13703 3356 4788 18206
13703 3356 4788 18206 17971
13703 3356 4788 18227
13703 3356 4788 18227 18227
13703 3356 4788 18723
13703 3356 4788 20940 20940
13703 3356 4788 23659
13703 3356 4788 23678
13703 3356 4788 23678 23678 23678
13703 3356 4788 23678 45121
13703 3356 4788 23736
13703 3356 4788 23889
13703 3356 4788 23948
13703 3356 4788 23948 24523 24523 24523 45725 45725 45725
13703 3356 4788 23948 38784
13703 3356 4788 24020
13703 3356 4788 24028
13703 3356 4788 24028 24028 24028
13703 3356 4788 24028 24028 24028 24068
13703 3356 4788 24028 24068
13703 3356 4788 24077 4658 4658
13703 3356 4788 24077 56190
13703 3356 4788 24090
13703 3356 4788 24321
13703 3356 4788 24514
13703 3356 4788 24514 132494
13703 3356 4788 2571
13703 3356 4788 3573
13703 3356 4788 36408
13703 3356 4788 38005
13703 3356 4788 38006
13703 3356 4788 38044
13703 3356 4788 38199
13703 3356 4788 45121
13703 3356 4788 45558 9988
13703 3356 4788 4788
13703 3356 4788 4983
13703 3356 4788 55520
13703 3356 4788 55706
13703 3356 4788 55856
13703 3356 4788 58601 24323
13703 3356 4788 9655
13703 6939 4788 132432
13703 6939 4788 132850
13703 6939 4788 132876 4621
13703 6939 4788 132882
13703 6939 4788 17971 55405
13703 6939 4788 20940 20940
13703 6939 4788 23659
13703 6939 4788 24319 24319
14061 1299 1273 4788
14061 1299 4788
14061 1299 4788 10030
14061 1299 4788 11259
14061 1299 4788 11259 11259 11259 11259 11259 11259 11259 11259 11259
14061 1299 4788 11259 11259 36907 36907
14061 1299 4788 132850
14061 1299 4788 132874
14061 1299 4788 132876 132280 132280 132280 132280
14061 1299 4788 132876 4621
14061 1299 4788 132876 4621 132482
14061 1299 4788 132876 4621 17479
14061 1299 4788 132876 4621 9411
14061 1299 4788 132882
14061 1299 4788 132890
14061 1299 4788 133014
14061 1299 4788 17557 132165
14061 1299 4788 17557 132165 132165 132165 132165 132165 132165 132165 132165
14061 1299 4788 17557 23674
14061 1299 4788 17557 38616 45814
14061 1299 4788 17557 38710
14061 1299 4788 17557 45595
14061 1299 4788 17557 45669 23966
14061 1299 4788 17557 45669 45669 45669 45669 23966
14061 1299 4788 17557 45773 45773 45773 45773 45773 45773 45773
14061 1299 4788 17557 9541
14061 1299 4788 17557 9541 9541 9541 9541 9541 9541 9541
14061 1299 4788 17971
14061 1299 4788 17971 55405
14061 1299 4788 17971 55950
14061 1299 4788 18059 18059 18059 18059 18059 18059 18059 18059 18059 18059 18059
14061 1299 4788 18206
14061 1299 4788 18206 17971
14061 1299 4788 20940 20940
14061 1299 4788 20940 20940 16625
14061 1299 4788 23889
14061 1299 4788 23948 24523 24523 24523 45725 45725 45725
14061 1299 4788 23948 24523 56233 56233 56233 56233
14061 1299 4788 23948 4833
14061 1299 4788 23948 58489
14061 1299 4788 24028 24028 24028 24028
14061 1299 4788 24028 24068
14061 1299 4788 24077 56190
14061 1299 4788 24090
14061 1299 4788 24203 132631
14061 1299 4788 24203 132668
14061 1299 4788 24203 18365
14061 1299 4788 24203 24203 24203 24203
14061 1299 4788 24203 24203 24203 24203 17885
14061 1299 4788 24203 38144 38144 38144 38144 38144 38144
14061 1299 4788 24203 38500
14061 1299 4788 24203 38500 38500 38500
14061 1299 4788 24203 38783 38783 38783 38783 38783 38783
14061 1299 4788 24203 45311
14061 1299 4788 24514
14061 1299 4788 33788 24757
14061 1299 4788 33788 36972
14061 1299 4788 3573
14061 1299 4788 36408
14061 1299 4788 37133
14061 1299 4788 38005
14061 1299 4788 38044
14061 1299 4788 4788
14061 1299 4788 55420
14061 1299 4788 55856
14061 1299 4788 56169
14061 1299 4788 56169 58796
14061 1299 4788 58601
14061 1299 4788 58601 24323
14061 1299 4788 58601 24323 132604 132604 132604 132604 132604 132604
14061 1299 4788 58601 24323 58445
14061 1299 4788 58601 24323 58947 58947
14061 1299 4788 58601 59315
14061 1299 4788 59263 59263 59263 59263
14061 2914 1273 4788
14061 2914 3257 4788 4788 4788
14061 2914 3549 4788
14061 2914 3549 4788 58601 59316
14061 2914 4788
14061 2914 4788 10030
14061 2914 4788 10094
14061 2914 4788 10098
14061 2914 4788 132829
14061 2914 4788 132874
14061 2914 4788 133014
14061 2914 4788 133084
14061 2914 4788 133084 51946
14061 2914 4788 17557
14061 2914 4788 17557 132165
14061 2914 4788 17557 17787
14061 2914 4788 17557 23674
14061 2914 4788 17557 38547
14061 2914 4788 17557 38710
14061 2914 4788 17557 45595
14061 2914 4788 17557 45748
14061 2914 4788 17557 45773
14061 2914 4788 17557 7590
14061 2914 4788 17557 9260
14061 2914 4788 17557 9260 9260 9260 9260 9260 9260
14061 2914 4788 17557 9260 9260 9260 9260 9260 9260 9260 9260
14061 2914 4788 17557 9541
14061 2914 4788 17557 9541 45446
14061 2914 4788 17557 9541 45446 45446 45446 45446
14061 2914 4788 17557 9557
14061 2914 4788 17564
14061 2914 4788 17971
14061 2914 4788 18059
14061 2914 4788 18059 24207
14061 2914 4788 18059 3583
14061 2914 4788 18059 38274
14061 2914 4788 18059 38501
14061 2914 4788 18206
14061 2914 4788 18206 17971
14061 2914 4788 18227 18227
14061 2914 4788 18723
14061 2914 4788 20940 20940
14061 2914 4788 20940 20940 16625
14061 2914 4788 23659
14061 2914 4788 23678
14061 2914 4788 23678 23678 23678
14061 2914 4788 23678 45121
14061 2914 4788 23736
14061 2914 4788 23889
14061 2914 4788 23889 21433
14061 2914 4788 23889 37455
14061 2914 4788 23948
14061 2914 4788 23948 38784
14061 2914 4788 24020
14061 2914 4788 24028
14061 2914 4788 24028 24028 24028
14061 2914 4788 24028 24028 24028 24068
14061 2914 4788 24090
14061 2914 4788 24203 17885
14061 2914 4788 24319 24319
14061 2914 4788 24321
14061 2914 4788 24514
14061 2914 4788 24514 132494
14061 2914 4788 2571
14061 2914 4788 36408
14061 2914 4788 37133
14061 2914 4788 37622
14061 2914 4788 38005
14061 2914 4788 38006
14061 2914 4788 38044
14061 2914 4788 38199
14061 2914 4788 45121
14061 2914 4788 4983
14061 2914 4788 55520
14061 2914 4788 55706
14061 2914 4788 55856
14061 2914 4788 58601
14061 2914 4788 58601 24323
14061 2914 4788 58601 24432 24432
14061 2914 4788 9381 17924 17924
14061 2914 4788 9655
14061 2914 6453 4788
14061 2914 6453 4788 4788
14061 6939 10026 18206 4788 38044
14061 6939 4788 132432
14061 6939 4788 132850
14061 6939 4788 132882
14061 6939 4788 17564
14061 6939 4788 17971
14061 6939 4788 17971 55405
14061 6939 4788 18227
14061 6939 4788 20940 20940
14061 6939 4788 23659
14061 6939 4788 24319 24319
14061 6939 4788 38005
14361 3257 6453 4788 4788
14361 4788
14361 4788 10030
14361 4788 10094
14361 4788 10098
14361 4788 10101
14361 4788 10101 131467
14361 4788 10101 132395
14361 4788 11259 11259 11259 11259 11259 11259 11259 11259 11259
14361 4788 11259 11259 11259 11259 11259 11259 11259 11259 11259 32717
14361 4788 11259 11259 11259 11259 11259 11259 11259 11259 11259 327775
14361 4788 11259 11259 11259 11259 11259 11259 11259 11259 11259 327775 33558
14361 4788 11259 11259 11259 11259 11259 11259 11259 11259 11259 327806
14361 4788 11259 11259 11259 11259 11259 11259 11259 11259 11259 36881
14361 4788 11259 11259 11259 11259 11259 11259 11259 11259 11259 36881 37062
14361 4788 11259 11259 11259 11259 11259 11259 11259 11259 11259 36881 37267
14361 4788 11259 11259 11259 11259 11259 11259 11259 11259 11259 36907
14361 4788 11259 11259 11259 11259 11259 11259 11259 11259 11259 36907 327801
14361 4788 11259 11259 11259 11259 11259 11259 11259 11259 11259 36907 36936
14361 4788 11259 11259 11259 11259 11259 11259 11259 11259 11259 36907 37011
14361 4788 11259 11259 11259 11259 11259 11259 11259 11259 11259 36907 37062
14361 4788 11259 11259 11259 11259 11259 11259 11259 11259 11259 36907 37147
14361 4788 11259 11259 11259 11259 11259 11259 11259 11259 11259 36907 37318
14361 4788 11259 11259 11259 11259 11259 11259 11259 11259 11259 36907 37384
14361 4788 11259 11259 11259 11259 11259 11259 11259 11259 11259 36907 37448
14361 4788 11259 11259 11259 11259 11259 11259 11259 11259 11259 36907 37468
14361 4788 11259 11259 11259 11259 11259 11259 11259 11259 11259 36907 37468 37155
14361 4788 11259 11259 11259 11259 11259 11259 11259 11259 11259 36907 37468 37603
14361 4788 11259 11259 11259 11259 11259 11259 11259 11259 11259 36907 37468 37645
14361 4788 11259 11259 11259 11259 11259 11259 11259 11259 11259 36907 37468 37645 37645 37645 37645
14361 4788 11259 11259 11259 11259 11259 11259 11259 11259 11259 36907 37593
14361 4788 11259 11259 11259 11259 11259 11259 11259 11259 11259 36917
14361 4788 11259 11259 11259 11259 11259 11259 11259 11259 11259 36976
14361 4788 11259 11259 11259 11259 11259 11259 11259 11259 11259 37366
14361 4788 11259 11259 11259 11259 11259 11259 11259 11259 11259 37432
14361 4788 11259 11259 11259 11259 11259 11259 11259 11259 11259 37533
14361 4788 11259 11259 11259 11259 11259 11259 11259 11259 11259 37590
14361 4788 11259 11259 11259 11259 11259 11259 11259 11259 11259 37593
14361 4788 11259 11259 11259 11259 11259 11259 11259 36907
14361 4788 11259 11259 11259 11259 11259 11259 11259 36907 36907
14361 4788 11259 11259 11259 11259 11259 36907
14361 4788 11259 11259 36907 36907
14361 4788 132454 132454 132454
14361 4788 132829
14361 4788 132850
14361 4788 132874
14361 4788 132876
14361 4788 132876 10226 10226 10226
14361 4788 132876 132280 132280 132280 132280
14361 4788 132876 23884 23884
14361 4788 132876 23884 23884 23884 23884 23884 23884 23884 23884
14361 4788 132876 38235
14361 4788 132876 38235 24478
14361 4788 132876 38235 38235 38235 38235
14361 4788 132876 38235 38566 58465
14361 4788 132876 38901 38901 38901 38901 38901 38901 38901
14361 4788 132876 4621
14361 4788 132876 4621 132250
14361 4788 132876 4621 132482
14361 4788 132876 4621 133042
14361 4788 132876 4621 133880
14361 4788 132876 4621 133919
14361 4788 132876 4621 17479
14361 4788 132876 4621 24344
14361 4788 132876 4621 45847
14361 4788 132876 4621 4762
14361 4788 132876 4621 9411
14361 4788 132876 4621 9486
14361 4788 132876 4621 9533
14361 4788 132876 4621 9551
14361 4788 132876 4621 9551 9551 9551 9551
14361 4788 132876 4621 9903
14361 4788 132876 4776 4776
14361 4788 132876 55465 55465 55465 55465
14361 4788 132876 9873
14361 4788 132876 9873 133630
14361 4788 132882
14361 4788 132890
14361 4788 133014
14361 4788 133084
14361 4788 133084 51946
14361 4788 133444
14361 4788 133444 132426
14361 4788 17557
14361 4788 17557 132165
14361 4788 17557 132165 132165 132165 132165 132165 132165 132165 132165
14361 4788 17557 17557 17557 17557 17557 17557 17557 17557 17557 17557 17557 17787
14361 4788 17557 17557 17557 17557 17557 17557 17557 17557 17557 17557 17557 45127
14361 4788 17557 17557 17557 17557 17557 17557 17557 17557 17557 17557 17557 7590
14361 4788 17557 17787
14361 4788 17557 18173
14361 4788 17557 23674
14361 4788 17557 24435
14361 4788 17557 24499
14361 4788 17557 38547
14361 4788 17557 38616
14361 4788 17557 38616 45814
14361 4788 17557 38710
14361 4788 17557 38710 131271 131271
14361 4788 17557 38742 38742 38742 38742 38742 38742 38742 38742 38742
14361 4788 17557 45127
14361 4788 17557 45446
14361 4788 17557 45595
14361 4788 17557 45595 45595 45595 45595
14361 4788 17557 45595 45595 45595 45595 45595 45595
14361 4788 17557 45669 23966
14361 4788 17557 45669 23966 23966 23966 23966
14361 4788 17557 45669 45669 45669 45669 23966
14361 4788 17557 45748
14361 4788 17557 45773
14361 4788 17557 45773 45773 45773 45773 45773 45773 45773
14361 4788 17557 45773 45773 45773 45773 45773 45773 45773 45773 45773 45773
14361 4788 17557 55453
14361 4788 17557 56167
14361 4788 17557 7590
14361 4788 17557 7590 7590 7590 7590 7590 7590 7590 7590 7590 7590
14361 4788 17557 9260
14361 4788 17557 9260 17911
14361 4788 17557 9260 9260 9260 9260 9260 9260
14361 4788 17557 9260 9260 9260 9260 9260 9260 9260 9260
14361 4788 17557 9541
14361 4788 17557 9541 24051
14361 4788 17557 9541 45446
14361 4788 17557 9541 45446 45446 45446 45446
14361 4788 17557 9541 58893 58893 58893 58893 58893 58893 58893 58893 58893
14361 4788 17557 9541 9541 9541 9541 9541 9541 9541
14361 4788 17557 9557
14361 4788 17564
14361 4788 17971
14361 4788 17971 55405
14361 4788 17971 55950
14361 4788 18059
14361 4788 18059 17538
14361 4788 18059 17800
14361 4788 18059 18059 18059 18059 18059 18059 18059 18059 18059 18059 18059
14361 4788 18059 24207
14361 4788 18059 3583
14361 4788 18059 38274
14361 4788 18059 38501
14361 4788 18059 45304
14361 4788 18059 55660
14361 4788 18059 55660 55660 55660 55660
14361 4788 18206
14361 4788 18206 17971
14361 4788 18227 18227
14361 4788 18723
14361 4788 20940 20940
14361 4788 20940 20940 16625
14361 4788 23659
14361 4788 23678
14361 4788 23678 23678 23678
14361 4788 23678 45121
14361 4788 23736
14361 4788 23889
14361 4788 23889 21433
14361 4788 23889 37455
14361 4788 23948
14361 4788 23948 24523
14361 4788 23948 24523 24523 24523 10208
14361 4788 23948 24523 24523 24523 131710
14361 4788 23948 24523 24523 24523 131780
14361 4788 23948 24523 24523 24523 24523
14361 4788 23948 24523 24523 24523 45291
14361 4788 23948 24523 24523 24523 45291 45291
14361 4788 23948 24523 24523 24523 45702
14361 4788 23948 24523 24523 24523 45725 45725 45725
14361 4788 23948 24523 24523 24523 45725 45725 45725 45725 45725 45725 45725
14361 4788 23948 24523 24523 24523 45725 55663
14361 4788 23948 24523 24523 24523 46060
14361 4788 23948 24523 24523 24523 4622
14361 4788 23948 24523 24523 24523 55653
14361 4788 23948 24523 24523 24523 56251
14361 4788 23948 24523 24523 24523 59147 59147 59147 59147 59147 59147 59147 59147 59147 59147
14361 4788 23948 24523 24523 24523 59288 59288 59288 59288 59288 59288 59288 59288 59288
14361 4788 23948 24523 56233
14361 4788 23948 24523 56233 56233 56233 56233
14361 4788 23948 38784
14361 4788 23948 4833
14361 4788 23948 58489
14361 4788 24020
14361 4788 24028
14361 4788 24028 24028 24028
14361 4788 24028 24028 24028 24028
14361 4788 24028 24028 24028 24028 24028
14361 4788 24028 24028 24028 24068
14361 4788 24028 24068
14361 4788 24077
14361 4788 24077 10098
14361 4788 24077 133448
14361 4788 24077 4658 4658
14361 4788 24077 4658 4658 4635 10103 58411 58411 58411 58411
14361 4788 24077 55720
14361 4788 24077 56190
14361 4788 24090
14361 4788 24203 132631
14361 4788 24203 132668
14361 4788 24203 133166
14361 4788 24203 17885
14361 4788 24203 18365
14361 4788 24203 23951 23951 23951 63827 63827 63827
14361 4788 24203 24203 24203 24203
14361 4788 24203 24203 24203 24203 17885
14361 4788 24203 38144
14361 4788 24203 38144 38144 38144 38144 38144 38144
14361 4788 24203 38500
14361 4788 24203 38500 38500 38500
14361 4788 24203 38509
14361 4788 24203 38509 38509 38509
14361 4788 24203 38783 38783 38783 38783 38783 38783
14361 4788 24203 45311
14361 4788 24319 24319
14361 4788 24321
14361 4788 24514
14361 4788 24514 132494
14361 4788 2571
14361 4788 33788 24757
14361 4788 33788 36972
14361 4788 3573
14361 4788 36408
14361 4788 37133
14361 4788 37622
14361 4788 38005
14361 4788 38006
14361 4788 38044
14361 4788 38199
14361 4788 38199 38199 38199 38199
14361 4788 45121
14361 4788 45558 131322
14361 4788 45558 131322 132026
14361 4788 45558 131322 18399
14361 4788 45558 131322 18399 133392
14361 4788 45558 133385 133385 133385
14361 4788 45558 133385 133385 133385 133385 133385 133385 133385 133385
14361 4788 45558 45558
14361 4788 45558 45558 9988
14361 4788 45558 9988
14361 4788 4788 4788
14361 4788 4983
14361 4788 55420
14361 4788 55520
14361 4788 55706
14361 4788 55856
14361 4788 55951 55951 55951 55951 55951
14361 4788 55951 55951 55951 55951 55951 55951 55951
14361 4788 56169
14361 4788 56169 58796
14361 4788 58601
14361 4788 58601 18230
14361 4788 58601 23893
14361 4788 58601 24323
14361 4788 58601 24323 132604 132604 132604 132604 132604 132604
14361 4788 58601 24323 55344
14361 4788 58601 24323 55344 55344 55344 55344 55344 55344
14361 4788 58601 24323 58445
14361 4788 58601 24323 58917
14361 4788 58601 24323 58947 58947
14361 4788 58601 24323 58947 58947 58947
14361 4788 58601 24323 59242
14361 4788 58601 24432 24432
14361 4788 58601 38493
14361 4788 58601 38614
14361 4788 58601 56115
14361 4788 58601 59315
14361 4788 58601 59316
14361 4788 58601 59362
14361 4788 58601 59365
14361 4788 59263 59263 59263 59263
14361 4788 65068
14361 4788 9381 17924 17924
14361 4788 9381 17924 17924 17924
14361 4788 9381 17924 17924 17924 9474
14361 4788 9381 17924 17924 9474
14361 4788 9655
14361 8359 8359 8359 29076 1299 4788 4788
14361 8359 8359 8359 29076 1299 6453 4788 4788
14537 2914 4788 23889
14537 3356 1273 4788
14537 3356 3257 4788 4788 4788
14537 3356 4788
14537 4788
14537 4788 1273 4818 10081
14537 4788 23889
14537 4788 4788 4788
14537 4788 4788 4788 10030
14537 4788 4788 4788 10094
14537 4788 4788 4788 10098
14537 4788 4788 4788 10101
14537 4788 4788 4788 10101 131467
14537 4788 4788 4788 10101 132395
14537 4788 4788 4788 11259 11259 11259 11259 11259 11259 11259 36907
14537 4788 4788 4788 11259 11259 11259 11259 11259 11259 11259 36907 36907
14537 4788 4788 4788 11259 11259 36907 36907
14537 4788 4788 4788 132454 132454 132454
14537 4788 4788 4788 132454 15412 23930 59325
14537 4788 4788 4788 132454 59325
14537 4788 4788 4788 132829
14537 4788 4788 4788 132850
14537 4788 4788 4788 132874
14537 4788 4788 4788 132876
14537 4788 4788 4788 132876 10226 10226 10226
14537 4788 4788 4788 132876 132280 132280 132280 132280
14537 4788 4788 4788 132876 23884 23884
14537 4788 4788 4788 132876 23884 23884 23884 23884 23884 23884 23884 23884
14537 4788 4788 4788 132876 38235 24478
14537 4788 4788 4788 132876 38901 38901 38901 38901 38901 38901 38901
14537 4788 4788 4788 132876 4621
14537 4788 4788 4788 132876 4621 132250
14537 4788 4788 4788 132876 4621 132482
14537 4788 4788 4788 132876 4621 133042
14537 4788 4788 4788 132876 4621 133919
14537 4788 4788 4788 132876 4621 17479
14537 4788 4788 4788 132876 4621 45847
14537 4788 4788 4788 132876 4621 4762
14537 4788 4788 4788 132876 4621 9411
14537 4788 4788 4788 132876 4621 9486
14537 4788 4788 4788 132876 4776 4776
14537 4788 4788 4788 132876 55465 55465 55465 55465
14537 4788 4788 4788 132876 9873
14537 4788 4788 4788 132876 9873 133630
14537 4788 4788 4788 132882
14537 4788 4788 4788 132890
14537 4788 4788 4788 133014
14537 4788 4788 4788 133084
14537 4788 4788 4788 133084 51946
14537 4788 4788 4788 133444
14537 4788 4788 4788 133444 132426
14537 4788 4788 4788 17557
14537 4788 4788 4788 17557 132165
14537 4788 4788 4788 17557 132165 132165 132165 132165 132165 132165 132165 132165
14537 4788 4788 4788 17557 17557 17557 17557 17557 17557 17557 17557 17557 17557 17557 17787
14537 4788 4788 4788 17557 17557 17557 17557 17557 17557 17557 17557 17557 17557 17557 45127
14537 4788 4788 4788 17557 17557 17557 17557 17557 17557 17557 17557 17557 17557 17557 7590
14537 4788 4788 4788 17557 17787
14537 4788 4788 4788 17557 18173
14537 4788 4788 4788 17557 23674
14537 4788 4788 4788 17557 24435
14537 4788 4788 4788 17557 24499
14537 4788 4788 4788 17557 38547
14537 4788 4788 4788 17557 38616
14537 4788 4788 4788 17557 38616 45814
14537 4788 4788 4788 17557 38710
14537 4788 4788 4788 17557 38710 131271 131271
14537 4788 4788 4788 17557 38742 38742 38742 38742 38742 38742 38742 38742 38742
14537 4788 4788 4788 17557 45127
14537 4788 4788 4788 17557 45446
14537 4788 4788 4788 17557 45595
14537 4788 4788 4788 17557 45595 45595 45595 45595
14537 4788 4788 4788 17557 45595 45595 45595 45595 45595 45595
14537 4788 4788 4788 17557 45669 23966
14537 4788 4788 4788 17557 45669 23966 23966 23966 23966
14537 4788 4788 4788 17557 45669 45669 45669 45669 23966
14537 4788 4788 4788 17557 45748
14537 4788 4788 4788 17557 45773
14537 4788 4788 4788 17557 45773 45773 45773 45773 45773 45773 45773
14537 4788 4788 4788 17557 45773 45773 45773 45773 45773 45773 45773 45773 45773 45773
14537 4788 4788 4788 17557 55453
14537 4788 4788 4788 17557 56167
14537 4788 4788 4788 17557 7590
14537 4788 4788 4788 17557 7590 7590 7590 7590 7590 7590 7590 7590 7590 7590
14537 4788 4788 4788 17557 9260
14537 4788 4788 4788 17557 9260 17911
14537 4788 4788 4788 17557 9260 9260 9260 9260 9260 9260
14537 4788 4788 4788 17557 9260 9260 9260 9260 9260 9260 9260 9260
14537 4788 4788 4788 17557 9541
14537 4788 4788 4788 17557 9541 24051
14537 4788 4788 4788 17557 9541 45446
14537 4788 4788 4788 17557 9541 45446 45446 45446 45446
14537 4788 4788 4788 17557 9541 58893 58893 58893 58893 58893 58893 58893 58893 58893
14537 4788 4788 4788 17557 9541 9541 9541 9541 9541 9541 9541
14537 4788 4788 4788 17557 9557
14537 4788 4788 4788 17564
14537 4788 4788 4788 17971
14537 4788 4788 4788 17971 55405
14537 4788 4788 4788 17971 55950
14537 4788 4788 4788 18059
14537 4788 4788 4788 18059 133347
14537 4788 4788 4788 18059 17538
14537 4788 4788 4788 18059 17800
14537 4788 4788 4788 18059 18059 18059 18059 18059 18059 18059 18059 18059 18059 18059
14537 4788 4788 4788 18059 24207
14537 4788 4788 4788 18059 24207 24207 24207 24207
14537 4788 4788 4788 18059 3583
14537 4788 4788 4788 18059 38274
14537 4788 4788 4788 18059 38501
14537 4788 4788 4788 18059 38522
14537 4788 4788 4788 18059 38522 38522 38522 38522
14537 4788 4788 4788 18059 38765
14537 4788 4788 4788 18059 45304
14537 4788 4788 4788 18059 55660
14537 4788 4788 4788 18059 55660 55660 55660 55660
14537 4788 4788 4788 18059 9794 9794 9794
14537 4788 4788 4788 18206
14537 4788 4788 4788 18206 17971
14537 4788 4788 4788 18227 18227
14537 4788 4788 4788 18723
14537 4788 4788 4788 20940 20940
14537 4788 4788 4788 20940 20940 16625
14537 4788 4788 4788 23659
14537 4788 4788 4788 23659 23659 23659 23659
14537 4788 4788 4788 23678
14537 4788 4788 4788 23678 23678 23678
14537 4788 4788 4788 23678 45121
14537 4788 4788 4788 23736
14537 4788 4788 4788 23889
14537 4788 4788 4788 23889 21433
14537 4788 4788 4788 23889 37455
14537 4788 4788 4788 23948
14537 4788 4788 4788 23948 24523
14537 4788 4788 4788 23948 24523 24523 24523 10208
14537 4788 4788 4788 23948 24523 24523 24523 131710
14537 4788 4788 4788 23948 24523 24523 24523 131780
14537 4788 4788 4788 23948 24523 24523 24523 24523
14537 4788 4788 4788 23948 24523 24523 24523 45291
14537 4788 4788 4788 23948 24523 24523 24523 45291 45291
14537 4788 4788 4788 23948 24523 24523 24523 45702
14537 4788 4788 4788 23948 24523 24523 24523 45725 45725 45725
14537 4788 4788 4788 23948 24523 24523 24523 45725 45725 45725 45725 45725 45725 45725
14537 4788 4788 4788 23948 24523 24523 24523 45725 55663
14537 4788 4788 4788 23948 24523 24523 24523 46060
14537 4788 4788 4788 23948 24523 24523 24523 4622
14537 4788 4788 4788 23948 24523 24523 24523 55653
14537 4788 4788 4788 23948 24523 24523 24523 56251
14537 4788 4788 4788 23948 24523 24523 24523 56251 56251 56251
14537 4788 4788 4788 23948 24523 24523 24523 56251 56251 56251 131736
14537 4788 4788 4788 23948 24523 24523 24523 59147 59147 59147 59147 59147 59147 59147 59147 59147 59147
14537 4788 4788 4788 23948 24523 24523 24523 59288 59288 59288 59288 59288 59288 59288 59288 59288
14537 4788 4788 4788 23948 24523 56233
14537 4788 4788 4788 23948 24523 56233 56233 56233 56233
14537 4788 4788 4788 23948 24523 56233 56233 56233 56233 56233 56233
14537 4788 4788 4788 23948 38784
14537 4788 4788 4788 23948 4833
14537 4788 4788 4788 23948 58489
14537 4788 4788 4788 24020
14537 4788 4788 4788 24028
14537 4788 4788 4788 24028 24028 24028
14537 4788 4788 4788 24028 24028 24028 24028
14537 4788 4788 4788 24028 24028 24028 24028 24028
14537 4788 4788 4788 24028 24028 24028 24068
14537 4788 4788 4788 24028 24068
14537 4788 4788 4788 24077
14537 4788 4788 4788 24077 10098
14537 4788 4788 4788 24077 133448
14537 4788 4788 4788 24077 4658 4658
14537 4788 4788 4788 24077 4658 4658 4635 10103 58411 58411 58411 58411
14537 4788 4788 4788 24077 55720
14537 4788 4788 4788 24077 56190
14537 4788 4788 4788 24090
14537 4788 4788 4788 24203 132631
14537 4788 4788 4788 24203 132668
14537 4788 4788 4788 24203 133166
14537 4788 4788 4788 24203 133166 133166 133166 133166
14537 4788 4788 4788 24203 17885
14537 4788 4788 4788 24203 18365
14537 4788 4788 4788 24203 23951 132670
14537 4788 4788 4788 24203 23951 23951 23951 63827 63827 63827
14537 4788 4788 4788 24203 24203 24203 24203
14537 4788 4788 4788 24203 24203 24203 24203 17885
14537 4788 4788 4788 24203 38144
14537 4788 4788 4788 24203 38144 38144 38144 38144 38144 38144
14537 4788 4788 4788 24203 38144 38144 38144 38144 38144 38144 38144 38144 38144 38144 38144 38144 38144
14537 4788 4788 4788 24203 38500
14537 4788 4788 4788 24203 38500 38500 38500
14537 4788 4788 4788 24203 38509
14537 4788 4788 4788 24203 38509 38509 38509
14537 4788 4788 4788 24203 38783 38783 38783 38783 38783 38783
14537 4788 4788 4788 24203 45311
14537 4788 4788 4788 24319 24319
14537 4788 4788 4788 24321
14537 4788 4788 4788 24514
14537 4788 4788 4788 24514 132494
14537 4788 4788 4788 2571
14537 4788 4788 4788 33788 24757
14537 4788 4788 4788 33788 36972
14537 4788 4788 4788 3573
14537 4788 4788 4788 36408
14537 4788 4788 4788 37133
14537 4788 4788 4788 37622
14537 4788 4788 4788 38005
14537 4788 4788 4788 38006
14537 4788 4788 4788 38044
14537 4788 4788 4788 38199
14537 4788 4788 4788 38199 38199 38199 38199
14537 4788 4788 4788 45121
14537 4788 4788 4788 45558 131322
14537 4788 4788 4788 45558 131322 132026
14537 4788 4788 4788 45558 131322 18399
14537 4788 4788 4788 45558 131322 18399 133392
14537 4788 4788 4788 45558 133385 133385 133385
14537 4788 4788 4788 45558 133385 133385 133385 133385 133385 133385 133385 133385
14537 4788 4788 4788 45558 45558
14537 4788 4788 4788 45558 45558 9988
14537 4788 4788 4788 45558 9988
14537 4788 4788 4788 4983
14537 4788 4788 4788 55420
14537 4788 4788 4788 55520
14537 4788 4788 4788 55706
14537 4788 4788 4788 55856
14537 4788 4788 4788 55951 55951 55951 55951 55951
14537 4788 4788 4788 55951 55951 55951 55951 55951 55951 55951
14537 4788 4788 4788 56169
14537 4788 4788 4788 56169 58796
14537 4788 4788 4788 58601
14537 4788 4788 4788 58601 18230
14537 4788 4788 4788 58601 23893
14537 4788 4788 4788 58601 24323
14537 4788 4788 4788 58601 24323 132604 132604 132604 132604 132604 132604
14537 4788 4788 4788 58601 24323 55344
14537 4788 4788 4788 58601 24323 55344 55344 55344 55344 55344 55344
14537 4788 4788 4788 58601 24323 58445
14537 4788 4788 4788 58601 24323 58917
14537 4788 4788 4788 58601 24323 58947 58947
14537 4788 4788 4788 58601 24323 58947 58947 58947
14537 4788 4788 4788 58601 24323 59242
14537 4788 4788 4788 58601 24432 24432
14537 4788 4788 4788 58601 24432 24432 24432 24432 24432
14537 4788 4788 4788 58601 38493
14537 4788 4788 4788 58601 38614
14537 4788 4788 4788 58601 56115
14537 4788 4788 4788 58601 59315
14537 4788 4788 4788 58601 59316
14537 4788 4788 4788 58601 59362
14537 4788 4788 4788 58601 59365
14537 4788 4788 4788 59263 59263 59263 59263
14537 4788 4788 4788 65068
14537 4788 4788 4788 9381 17924 17924
14537 4788 4788 4788 9381 17924 17924 17924
14537 4788 4788 4788 9381 17924 17924 17924 9474
14537 4788 4788 4788 9381 17924 17924 9474
14537 4788 4788 4788 9381 9381
14537 4788 4788 4788 9381 9381 9381
14537 4788 4788 4788 9381 9381 9381 10118 10118 10118
14537 4788 4788 4788 9381 9381 9381 132883
14537 4788 4788 4788 9381 9381 9381 133488
14537 4788 4788 4788 9381 9381 9381 133779
14537 4788 4788 4788 9381 9381 9381 38186
14537 4788 4788 4788 9381 9381 9381 58931
14537 4788 4788 4788 9381 9381 9381 9729 9729
14537 4788 4788 4788 9655
14537 8359 29076 1299 4788
14840 18881 3549 1299 4788 132850
14840 18881 3549 3257 4788 132876 4621
14840 18881 3549 3356 4788 18227
14840 18881 3549 3356 4788 38005
14840 18881 3549 4788
14840 18881 3549 4788 132432
14840 18881 3549 4788 132874
14840 18881 3549 4788 132882
14840 18881 3549 4788 17564
14840 18881 3549 4788 17971
14840 18881 3549 4788 17971 55405
14840 18881 3549 4788 20940 20940
14840 18881 3549 4788 23659
14840 18881 3549 4788 23889
14840 18881 3549 4788 24319 24319
14840 18881 3549 4788 38044
14840 18881 3549 4788 45558
14840 18881 3549 4788 9381 9381 10118
15301 11404 174 4788
15301 11404 3257 4788 4788 4788
15301 11404 4788
15301 11404 4788 10030
15301 11404 4788 17564
15301 11404 4788 24203 38144 38144 38144 38144 38144 38144
15301 11404 4788 38044
15301 11404 4788 45558 9988
15301 11404 4788 9381 17924 17924
15301 6939 10026 18206 4788 38044
15301 6939 1273 4788
15301 6939 1299 4788
15301 6939 4788
15301 6939 4788 10030
15301 6939 4788 10094
15301 6939 4788 10098
15301 6939 4788 11259 11259 11259 11259 11259 11259 11259 11259 11259 327775
15301 6939 4788 11259 11259 11259 11259 11259 11259 11259 11259 11259 36907 37011
15301 6939 4788 11259 11259 11259 11259 11259 11259 11259 11259 11259 36907 37468 37645
15301 6939 4788 11259 11259 11259 11259 11259 11259 11259 11259 11259 36976
15301 6939 4788 11259 11259 11259 11259 11259 11259 11259 11259 11259 37366
15301 6939 4788 11259 11259 36907 36907
15301 6939 4788 132432
15301 6939 4788 132850
15301 6939 4788 132874
15301 6939 4788 132876
15301 6939 4788 132876 132280 132280 132280 132280
15301 6939 4788 132876 23884 23884
15301 6939 4788 132876 23884 23884 23884 23884 23884 23884 23884 23884
15301 6939 4788 132876 38235 24478
15301 6939 4788 132876 4621
15301 6939 4788 132876 4621 132482
15301 6939 4788 132876 4621 17479
15301 6939 4788 132876 4621 9411
15301 6939 4788 132876 4776 4776
15301 6939 4788 132876 55465 55465 55465 55465
15301 6939 4788 132882
15301 6939 4788 132890
15301 6939 4788 133014
15301 6939 4788 133084
15301 6939 4788 133084 51946
15301 6939 4788 17557 132165
15301 6939 4788 17557 17787
15301 6939 4788 17557 18173
15301 6939 4788 17557 38547
15301 6939 4788 17557 38616 45814
15301 6939 4788 17557 38710
15301 6939 4788 17557 38710 131271 131271
15301 6939 4788 17557 38742 38742 38742 38742 38742 38742 38742 38742 38742
15301 6939 4788 17557 45127
15301 6939 4788 17557 45595
15301 6939 4788 17557 45669 23966 23966 23966 23966
15301 6939 4788 17557 45773
15301 6939 4788 17557 45773 45773 45773 45773 45773 45773 45773
15301 6939 4788 17557 55453
15301 6939 4788 17557 56167
15301 6939 4788 17557 9260
15301 6939 4788 17557 9541 24051
15301 6939 4788 17557 9541 45446
15301 6939 4788 17557 9541 45446 45446 45446 45446
15301 6939 4788 17564
15301 6939 4788 17971
15301 6939 4788 17971 55405
15301 6939 4788 17971 55950
15301 6939 4788 18059
15301 6939 4788 18059 133347
15301 6939 4788 18059 17538
15301 6939 4788 18059 17800
15301 6939 4788 18059 18059 18059 18059 18059 18059 18059 18059 18059 18059 18059
15301 6939 4788 18059 3583
15301 6939 4788 18059 38274
15301 6939 4788 18059 38501
15301 6939 4788 18059 38522
15301 6939 4788 18059 38765
15301 6939 4788 18059 55660
15301 6939 4788 18059 55660 55660 55660 55660
15301 6939 4788 18059 9794 9794 9794
15301 6939 4788 18206
15301 6939 4788 18206 17971
15301 6939 4788 18227
15301 6939 4788 18227 18227
15301 6939 4788 18723
15301 6939 4788 20940 20940
15301 6939 4788 20940 20940 16625
15301 6939 4788 23659
15301 6939 4788 23678
15301 6939 4788 23678 23678 23678
15301 6939 4788 23678 45121
15301 6939 4788 23736
15301 6939 4788 23889
15301 6939 4788 23889 21433
15301 6939 4788 23889 37455
15301 6939 4788 23948
15301 6939 4788 23948 24523 24523 24523 45725 45725 45725
15301 6939 4788 23948 24523 56233
15301 6939 4788 23948 24523 56233 56233 56233 56233
15301 6939 4788 23948 38784
15301 6939 4788 23948 4833
15301 6939 4788 23948 58489
15301 6939 4788 24020
15301 6939 4788 24028
15301 6939 4788 24028 24028 24028
15301 6939 4788 24028 24028 24028 24028
15301 6939 4788 24028 24028 24028 24068
15301 6939 4788 24028 24068
15301 6939 4788 24077 133448
15301 6939 4788 24077 56190
15301 6939 4788 24090
15301 6939 4788 24203 38509
15301 6939 4788 24203 45311
15301 6939 4788 24319 24319
15301 6939 4788 24321
15301 6939 4788 24514
15301 6939 4788 24514 132494
15301 6939 4788 2571
15301 6939 4788 33788 24757
15301 6939 4788 33788 36972
15301 6939 4788 3573
15301 6939 4788 36408
15301 6939 4788 37133
15301 6939 4788 37622
15301 6939 4788 38005
15301 6939 4788 38006
15301 6939 4788 38044
15301 6939 4788 38199
15301 6939 4788 45121
15301 6939 4788 45558 131322
15301 6939 4788 45558 131322 18399
15301 6939 4788 45558 133385 133385 133385
15301 6939 4788 4788
15301 6939 4788 4788 4788
15301 6939 4788 4983
15301 6939 4788 55420
15301 6939 4788 55520
15301 6939 4788 55706
15301 6939 4788 55856
15301 6939 4788 56169
15301 6939 4788 56169 58796
15301 6939 4788 58601
15301 6939 4788 58601 18230
15301 6939 4788 58601 23893
15301 6939 4788 58601 24323
15301 6939 4788 58601 24323 132604 132604 132604 132604 132604 132604
15301 6939 4788 58601 24323 55344
15301 6939 4788 58601 24323 55344 55344 55344 55344 55344 55344
15301 6939 4788 58601 24323 58445
15301 6939 4788 58601 24323 58917
15301 6939 4788 58601 24323 58947 58947
15301 6939 4788 58601 24323 59242
15301 6939 4788 58601 24432 24432
15301 6939 4788 58601 38493
15301 6939 4788 58601 38614
15301 6939 4788 58601 56115
15301 6939 4788 58601 59315
15301 6939 4788 58601 59316
15301 6939 4788 58601 59362
15301 6939 4788 58601 59365
15301 6939 4788 59263 59263 59263 59263
15301 6939 4788 9655
16559 3356 3257 4788 4788 4788
16559 3356 4788
16559 3356 4788 24077 10098
16559 3356 4788 24077 4658 4658
16559 3356 4788 38044
16559 3356 4788 38199
16559 3356 4788 45558 9988
16559 4788 4788 4788 132876 4621 133042
16559 4788 4788 4788 24077
16559 4788 4788 4788 24077 10098
16559 4788 4788 4788 24077 4658 4658
16559 4788 4788 4788 38005
16559 4788 4788 4788 38044
16559 6939 1273 4788
16559 6939 4788
16559 6939 4788 10030
16559 6939 4788 10094
16559 6939 4788 11259 11259 11259 11259 11259 11259 11259 11259 11259 327775 33558
16559 6939 4788 11259 11259 11259 11259 11259 11259 11259 11259 11259 36907 37468
16559 6939 4788 11259 11259 11259 11259 11259 11259 11259 11259 11259 36907 37468 37603
16559 6939 4788 11259 11259 11259 11259 11259 11259 11259 11259 11259 36907 37468 37645
16559 6939 4788 11259 11259 11259 11259 11259 11259 11259 11259 11259 36907 37468 37645 37645 37645 37645
16559 6939 4788 11259 11259 36907 36907
16559 6939 4788 132850
16559 6939 4788 132874
16559 6939 4788 132876 132280 132280 132280 132280
16559 6939 4788 132876 4621
16559 6939 4788 132876 4621 132482
16559 6939 4788 132876 4621 17479
16559 6939 4788 132876 4621 9411
16559 6939 4788 132876 4776 4776
16559 6939 4788 132876 55465 55465 55465 55465
16559 6939 4788 132882
16559 6939 4788 132890
16559 6939 4788 133014
16559 6939 4788 133084
16559 6939 4788 133084 51946
16559 6939 4788 133444
16559 6939 4788 133444 132426
16559 6939 4788 17557 45595
16559 6939 4788 17564
16559 6939 4788 17971
16559 6939 4788 17971 55405
16559 6939 4788 17971 55950
16559 6939 4788 18059
16559 6939 4788 18059 133347
16559 6939 4788 18059 17538
16559 6939 4788 18059 17800
16559 6939 4788 18059 18059 18059 18059 18059 18059 18059 18059 18059 18059 18059
16559 6939 4788 18059 3583
16559 6939 4788 18059 38274
16559 6939 4788 18059 38501
16559 6939 4788 18059 38522
16559 6939 4788 18059 38765
16559 6939 4788 18059 55660
16559 6939 4788 18059 55660 55660 55660 55660
16559 6939 4788 18059 9794 9794 9794
16559 6939 4788 18206
16559 6939 4788 18206 17971
16559 6939 4788 18227 18227
16559 6939 4788 18723
16559 6939 4788 20940 20940
16559 6939 4788 20940 20940 16625
16559 6939 4788 23678
16559 6939 4788 23678 23678 23678
16559 6939 4788 23678 45121
16559 6939 4788 23736
16559 6939 4788 23889
16559 6939 4788 23889 21433
16559 6939 4788 23889 37455
16559 6939 4788 23948
16559 6939 4788 23948 24523 24523 24523 45725 45725 45725
16559 6939 4788 23948 24523 56233
16559 6939 4788 23948 24523 56233 56233 56233 56233
16559 6939 4788 23948 38784
16559 6939 4788 23948 4833
16559 6939 4788 23948 58489
16559 6939 4788 24020
16559 6939 4788 24028
16559 6939 4788 24028 24028 24028
16559 6939 4788 24028 24028 24028 24028
16559 6939 4788 24028 24028 24028 24068
16559 6939 4788 24028 24068
16559 6939 4788 24077 133448
16559 6939 4788 24077 56190
16559 6939 4788 24090
16559 6939 4788 24203 45311
16559 6939 4788 24319 24319
16559 6939 4788 24321
16559 6939 4788 24514
16559 6939 4788 24514 132494
16559 6939 4788 2571
16559 6939 4788 33788 24757
16559 6939 4788 33788 36972
16559 6939 4788 3573
16559 6939 4788 36408
16559 6939 4788 37133
16559 6939 4788 38005
16559 6939 4788 38006
16559 6939 4788 38044
16559 6939 4788 38199
16559 6939 4788 38199 38199 38199 38199
16559 6939 4788 45121
16559 6939 4788 45558 45558 9988
16559 6939 4788 45558 9988
16559 6939 4788 4788
16559 6939 4788 4788 4788
16559 6939 4788 4983
16559 6939 4788 55420
16559 6939 4788 55520
16559 6939 4788 55706
16559 6939 4788 55856
16559 6939 4788 55951 55951 55951 55951 55951
16559 6939 4788 55951 55951 55951 55951 55951 55951 55951
16559 6939 4788 56169
16559 6939 4788 56169 58796
16559 6939 4788 58601
16559 6939 4788 58601 18230
16559 6939 4788 58601 23893
16559 6939 4788 58601 24323
16559 6939 4788 58601 24323 132604 132604 132604 132604 132604 132604
16559 6939 4788 58601 24323 55344
16559 6939 4788 58601 24323 55344 55344 55344 55344 55344 55344
16559 6939 4788 58601 24323 58445
16559 6939 4788 58601 24323 58917
16559 6939 4788 58601 24323 58947 58947
16559 6939 4788 58601 24323 59242
16559 6939 4788 58601 24432 24432
16559 6939 4788 58601 38493
16559 6939 4788 58601 38614
16559 6939 4788 58601 56115
16559 6939 4788 58601 59315
16559 6939 4788 58601 59316
16559 6939 4788 58601 59362
16559 6939 4788 58601 59365
16559 6939 4788 59263 59263 59263 59263
16559 6939 4788 9655
1668 1273 4788
1668 1299 4788 132850
1668 1299 4788 132890
1668 1299 4788 33788 24757
1668 2914 4788
1668 2914 4788 133084
1668 2914 4788 133084 51946
1668 2914 4788 18206 17971
1668 2914 4788 24319 24319
1668 2914 4788 37133
1668 3257 4788
1668 3257 4788 10094
1668 3257 4788 10098
1668 3257 4788 11259 11259 36907 36907
1668 3257 4788 132876 132280 132280 132280 132280
1668 3257 4788 132876 4621
1668 3257 4788 132876 4621 132482
1668 3257 4788 132876 4621 133042
1668 3257 4788 132876 4621 17479
1668 3257 4788 132876 4621 9411
1668 3257 4788 132882
1668 3257 4788 132890
1668 3257 4788 133084
1668 3257 4788 17557 45595
1668 3257 4788 17971
1668 3257 4788 17971 55405
1668 3257 4788 17971 55950
1668 3257 4788 18059 133347
1668 3257 4788 18059 18059 18059 18059 18059 18059 18059 18059 18059 18059 18059
1668 3257 4788 18059 55660
1668 3257 4788 18059 55660 55660 55660 55660
1668 3257 4788 18206 17971
1668 3257 4788 20940 20940
1668 3257 4788 20940 20940 16625
1668 3257 4788 23889
1668 3257 4788 23948 24523 24523 24523 45725 45725 45725
1668 3257 4788 23948 24523 56233
1668 3257 4788 23948 24523 56233 56233 56233 56233
1668 3257 4788 23948 4833
1668 3257 4788 23948 58489
1668 3257 4788 24028 24028 24028 24028
1668 3257 4788 24090
1668 3257 4788 24203 45311
1668 3257 4788 24319 24319
1668 3257 4788 24514
1668 3257 4788 33788 24757
1668 3257 4788 33788 36972
1668 3257 4788 36408
1668 3257 4788 37133
1668 3257 4788 38044
1668 3257 4788 4788 4788
1668 3257 4788 55420
1668 3257 4788 56169
1668 3257 4788 56169 58796
1668 3257 4788 58601 59316
1668 3257 4788 59263 59263 59263 59263
1668 3320 4788 20940 20940
1668 3356 4788
1668 3356 4788 10030
1668 3356 4788 10094
1668 3356 4788 132874
1668 3356 4788 133014
1668 3356 4788 17564
1668 3356 4788 17971
1668 3356 4788 18059
1668 3356 4788 18059 3583
1668 3356 4788 18059 38274
1668 3356 4788 18059 38501
1668 3356 4788 18206
1668 3356 4788 18206 17971
1668 3356 4788 18227 18227
1668 3356 4788 18723
1668 3356 4788 20940 20940
1668 3356 4788 23659
1668 3356 4788 23678
1668 3356 4788 23678 23678 23678
1668 3356 4788 23678 45121
1668 3356 4788 23736
1668 3356 4788 23948
1668 3356 4788 23948 24523 24523 24523 45725 45725 45725
1668 3356 4788 23948 38784
1668 3356 4788 24020
1668 3356 4788 24028
1668 3356 4788 24028 24028 24028
1668 3356 4788 24028 24028 24028 24068
1668 3356 4788 24028 24068
1668 3356 4788 24077 56190
1668 3356 4788 24090
1668 3356 4788 24321
1668 3356 4788 24514
1668 3356 4788 24514 132494
1668 3356 4788 2571
1668 3356 4788 3573
1668 3356 4788 36408
1668 3356 4788 38005
1668 3356 4788 38006
1668 3356 4788 38044
1668 3356 4788 38199
1668 3356 4788 45121
1668 3356 4788 4983
1668 3356 4788 55520
1668 3356 4788 55706
1668 3356 4788 55856
1668 3356 4788 58601 24323
1668 3356 4788 9655
1668 6453 4788 4788
1798 10026 18206 4788 38044
1798 174 1273 4788
1798 174 1299 4788
1798 174 1299 4788 37133
1798 174 3257 4788 4788 4788
1798 174 3356 4788
1798 174 3356 4788 10030
1798 174 3356 4788 10094
1798 174 3356 4788 132874
1798 174 3356 4788 133014
1798 174 3356 4788 17971
1798 174 3356 4788 18059
1798 174 3356 4788 18059 3583
1798 174 3356 4788 18059 38274
1798 174 3356 4788 18059 38501
1798 174 3356 4788 18206
1798 174 3356 4788 18206 17971
1798 174 3356 4788 18227 18227
1798 174 3356 4788 18723
1798 174 3356 4788 20940 20940
1798 174 3356 4788 23678
1798 174 3356 4788 23678 23678 23678
1798 174 3356 4788 23736
1798 174 3356 4788 23948
1798 174 3356 4788 23948 24523 24523 24523 45725 45725 45725
1798 174 3356 4788 23948 38784
1798 174 3356 4788 24020
1798 174 3356 4788 24077 56190
1798 174 3356 4788 24090
1798 174 3356 4788 24321
1798 174 3356 4788 24514
1798 174 3356 4788 24514 132494
1798 174 3356 4788 2571
1798 174 3356 4788 3573
1798 174 3356 4788 36408
1798 174 3356 4788 38005
1798 174 3356 4788 38044
1798 174 3356 4788 38199
1798 174 3356 4788 55520
1798 174 3356 4788 55706
1798 174 3356 4788 55856
1798 174 3356 4788 58601 24323
1798 174 3356 4788 58601 56115
1798 174 3549 4788
1798 174 3549 4788 10098
1798 174 3549 4788 132850
1798 174 3549 4788 132876 4621
1798 174 3549 4788 132876 4621 132482
1798 174 3549 4788 132876 4621 17479
1798 174 3549 4788 132876 4621 9411
1798 174 3549 4788 132882
1798 174 3549 4788 132890
1798 174 3549 4788 133084
1798 174 3549 4788 133084 51946
1798 174 3549 4788 17557 45595
1798 174 3549 4788 17971
1798 174 3549 4788 17971 55405
1798 174 3549 4788 17971 55950
1798 174 3549 4788 18059 18059 18059 18059 18059 18059 18059 18059 18059 18059 18059
1798 174 3549 4788 18059 55660
1798 174 3549 4788 18059 55660 55660 55660 55660
1798 174 3549 4788 18206 17971
1798 174 3549 4788 20940 20940
1798 174 3549 4788 20940 20940 16625
1798 174 3549 4788 23889
1798 174 3549 4788 23948 24523 24523 24523 45725 45725 45725
1798 174 3549 4788 23948 4833
1798 174 3549 4788 23948 58489
1798 174 3549 4788 24028 24028 24028 24028
1798 174 3549 4788 24077 133448
1798 174 3549 4788 24090
1798 174 3549 4788 24203 45311
1798 174 3549 4788 24514
1798 174 3549 4788 33788 24757
1798 174 3549 4788 33788 36972
1798 174 3549 4788 36408
1798 174 3549 4788 37133
1798 174 3549 4788 55420
1798 174 3549 4788 56169
1798 174 3549 4788 56169 58796
1798 174 3549 4788 58601 38614
1798 174 3549 4788 58601 59316
1798 174 3549 4788 58601 59365
1798 174 3549 4788 59263 59263 59263 59263
1798 174 4788
1798 174 6453 4788 4788
1798 30071 4788 17564
1798 30071 4788 38044
1798 6939 10026 18206 4788 38044
1798 6939 4788
1798 6939 4788 132432
1798 6939 4788 132850
1798 6939 4788 132874
1798 6939 4788 132876 4621
1798 6939 4788 132882
1798 6939 4788 17564
1798 6939 4788 17971
1798 6939 4788 17971 55405
1798 6939 4788 18227
1798 6939 4788 20940 20940
1798 6939 4788 23659
1798 6939 4788 24319 24319
1798 6939 4788 38005
1798 8359 8359 8359 29076 1299 4788
1798 8359 8359 8359 29076 1299 4788 20940 20940 16625
1798 8359 8359 8359 29076 1299 4788 4788
1798 8359 8359 8359 29076 1299 6453 4788 4788
1798 8359 8359 8359 29076 4788
1798 8359 8359 8359 29076 4788 4788
18786 3257 1273 4788
18786 3257 2914 4788
18786 3257 4788
18786 3257 4788 10030
18786 3257 4788 10094
18786 3257 4788 11259 11259 11259 11259 11259 11259 11259 11259 11259 327775 33558
18786 3257 4788 11259 11259 36907 36907
18786 3257 4788 132874
18786 3257 4788 132876 10226 10226 10226
18786 3257 4788 132876 4621
18786 3257 4788 132876 4621 132482
18786 3257 4788 132876 4621 133042
18786 3257 4788 132876 4621 17479
18786 3257 4788 132876 4621 9411
18786 3257 4788 132882
18786 3257 4788 132890
18786 3257 4788 133014
18786 3257 4788 133084
18786 3257 4788 133084 51946
18786 3257 4788 133444
18786 3257 4788 133444 132426
18786 3257 4788 17557 45595
18786 3257 4788 17564
18786 3257 4788 17971
18786 3257 4788 17971 55405
18786 3257 4788 17971 55950
18786 3257 4788 18059
18786 3257 4788 18059 17538
18786 3257 4788 18059 18059 18059 18059 18059 18059 18059 18059 18059 18059 18059
18786 3257 4788 18059 3583
18786 3257 4788 18059 38274
18786 3257 4788 18059 38501
18786 3257 4788 18059 55660
18786 3257 4788 18059 55660 55660 55660 55660
18786 3257 4788 18206
18786 3257 4788 18206 17971
18786 3257 4788 18227 18227
18786 3257 4788 18723
18786 3257 4788 20940 20940
18786 3257 4788 20940 20940 16625
18786 3257 4788 23678
18786 3257 4788 23678 23678 23678
18786 3257 4788 23736
18786 3257 4788 23889
18786 3257 4788 23889 21433
18786 3257 4788 23889 37455
18786 3257 4788 23948
18786 3257 4788 23948 24523 24523 24523 45725 45725 45725
18786 3257 4788 23948 24523 56233
18786 3257 4788 23948 24523 56233 56233 56233 56233
18786 3257 4788 23948 38784
18786 3257 4788 23948 4833
18786 3257 4788 23948 58489
18786 3257 4788 24020
18786 3257 4788 24028
18786 3257 4788 24028 24028 24028 24028
18786 3257 4788 24077
18786 3257 4788 24077 10098
18786 3257 4788 24077 133448
18786 3257 4788 24077 4658 4658
18786 3257 4788 24077 56190
18786 3257 4788 24090
18786 3257 4788 24203 132668
18786 3257 4788 24203 133166
18786 3257 4788 24203 17885
18786 3257 4788 24203 18365
18786 3257 4788 24203 38144
18786 3257 4788 24203 38144 38144 38144 38144 38144 38144
18786 3257 4788 24203 38500
18786 3257 4788 24203 38500 38500 38500
18786 3257 4788 24203 38509
18786 3257 4788 24203 38783 38783 38783 38783 38783 38783
18786 3257 4788 24203 45311
18786 3257 4788 24321
18786 3257 4788 24514
18786 3257 4788 24514 132494
18786 3257 4788 2571
18786 3257 4788 33788 24757
18786 3257 4788 33788 36972
18786 3257 4788 3573
18786 3257 4788 36408
18786 3257 4788 37133
18786 3257 4788 38005
18786 3257 4788 38006
18786 3257 4788 38044
18786 3257 4788 38199
18786 3257 4788 45121
18786 3257 4788 45558 9988
18786 3257 4788 4788 4788
18786 3257 4788 4983
18786 3257 4788 55420
18786 3257 4788 55520
18786 3257 4788 55706
18786 3257 4788 55856
18786 3257 4788 56169
18786 3257 4788 56169 58796
18786 3257 4788 58601
18786 3257 4788 58601 24323
18786 3257 4788 58601 24323 132604 132604 132604 132604 132604 132604
18786 3257 4788 58601 24323 55344
18786 3257 4788 58601 24323 55344 55344 55344 55344 55344 55344
18786 3257 4788 58601 24323 58445
18786 3257 4788 58601 24323 58917
18786 3257 4788 58601 24323 58947 58947
18786 3257 4788 58601 24432 24432
18786 3257 4788 58601 56115
18786 3257 4788 58601 59316
18786 3257 4788 59263 59263 59263 59263
18786 3257 6453 4788 4788
18786 5580 4788
18786 5580 4788 10030
18786 5580 4788 132432
18786 5580 4788 132850
18786 5580 4788 132874
18786 5580 4788 132876 4621
18786 5580 4788 132882
18786 5580 4788 17564
18786 5580 4788 17971
18786 5580 4788 17971 55405
18786 5580 4788 18227
18786 5580 4788 20940 20940
18786 5580 4788 23659
18786 5580 4788 23889
18786 5580 4788 24319 24319
18786 5580 4788 38005
18786 5580 4788 38199
18786 5580 4788 4788 132850
18786 5580 4788 4788 132890
18786 5580 4788 4788 20940 20940
18786 5580 4788 4788 24077 133448
18786 5580 4788 4788 33788 24757
19151 1273 4788
19151 174 3257 4788 4788 4788
19151 174 4788
19151 3356 3257 4788 4788 4788
19151 4788
19151 4788 10030
19151 4788 10094
19151 4788 10098
19151 4788 10101
19151 4788 10101 131467
19151 4788 10101 132395
19151 4788 11259 11259 11259 11259 11259 11259 11259 11259 11259
19151 4788 11259 11259 11259 11259 11259 11259 11259 11259 11259 32717
19151 4788 11259 11259 11259 11259 11259 11259 11259 11259 11259 327775
19151 4788 11259 11259 11259 11259 11259 11259 11259 11259 11259 327775 33558
19151 4788 11259 11259 11259 11259 11259 11259 11259 11259 11259 327806
19151 4788 11259 11259 11259 11259 11259 11259 11259 11259 11259 36881
19151 4788 11259 11259 11259 11259 11259 11259 11259 11259 11259 36881 37062
19151 4788 11259 11259 11259 11259 11259 11259 11259 11259 11259 36881 37267
19151 4788 11259 11259 11259 11259 11259 11259 11259 11259 11259 36907 36936
19151 4788 11259 11259 11259 11259 11259 11259 11259 11259 11259 36907 37011
19151 4788 11259 11259 11259 11259 11259 11259 11259 11259 11259 36907 37062
19151 4788 11259 11259 11259 11259 11259 11259 11259 11259 11259 36907 37147
19151 4788 11259 11259 11259 11259 11259 11259 11259 11259 11259 36907 37318
19151 4788 11259 11259 11259 11259 11259 11259 11259 11259 11259 36907 37384
19151 4788 11259 11259 11259 11259 11259 11259 11259 11259 11259 36907 37448
19151 4788 11259 11259 11259 11259 11259 11259 11259 11259 11259 36907 37468
19151 4788 11259 11259 11259 11259 11259 11259 11259 11259 11259 36907 37468 37155
19151 4788 11259 11259 11259 11259 11259 11259 11259 11259 11259 36907 37468 37603
19151 4788 11259 11259 11259 11259 11259 11259 11259 11259 11259 36907 37468 37645
19151 4788 11259 11259 11259 11259 11259 11259 11259 11259 11259 36907 37468 37645 37645 37645 37645
19151 4788 11259 11259 11259 11259 11259 11259 11259 11259 11259 36917
19151 4788 11259 11259 11259 11259 11259 11259 11259 11259 11259 36976
19151 4788 11259 11259 11259 11259 11259 11259 11259 11259 11259 37366
19151 4788 11259 11259 11259 11259 11259 11259 11259 11259 11259 37432
19151 4788 11259 11259 11259 11259 11259 11259 11259 11259 11259 37533
19151 4788 11259 11259 11259 11259 11259 11259 11259 11259 11259 37590
19151 4788 11259 11259 11259 11259 11259 11259 11259 11259 11259 37593
19151 4788 11259 11259 11259 11259 11259 11259 11259 36907
19151 4788 11259 11259 11259 11259 11259 11259 11259 36907 36907
19151 4788 11259 11259 11259 11259 11259 36907
19151 4788 11259 11259 36907 36907
19151 4788 1273 4818 10081
19151 4788 132432
19151 4788 132454 132454 132454
19151 4788 132829
19151 4788 132850
19151 4788 132874
19151 4788 132876
19151 4788 132876 10226 10226 10226
19151 4788 132876 132280 132280 132280 132280
19151 4788 132876 23884 23884
19151 4788 132876 23884 23884 23884 23884 23884 23884 23884 23884
19151 4788 132876 38235
19151 4788 132876 38235 24478
19151 4788 132876 38235 38566
19151 4788 132876 4621
19151 4788 132876 4621 132482
19151 4788 132876 4621 133042
19151 4788 132876 4621 17479
19151 4788 132876 4621 9411
19151 4788 132876 4776 4776
19151 4788 132876 55465 55465 55465 55465
19151 4788 132876 9873
19151 4788 132876 9873 133630
19151 4788 132882
19151 4788 132890
19151 4788 133014
19151 4788 133084
19151 4788 133084 51946
19151 4788 133444
19151 4788 133444 132426
19151 4788 17557 132165
19151 4788 17557 18173
19151 4788 17557 38547
19151 4788 17557 38616 45814
19151 4788 17557 38710 131271 131271
19151 4788 17557 38742 38742 38742 38742 38742 38742 38742 38742 38742
19151 4788 17557 45127
19151 4788 17557 45595
19151 4788 17557 45669 23966
19151 4788 17557 45669 23966 23966 23966 23966
19151 4788 17557 45669 45669 45669 45669 23966
19151 4788 17557 45773
19151 4788 17557 45773 45773 45773 45773 45773 45773 45773
19151 4788 17557 55453
19151 4788 17557 56167
19151 4788 17557 9260
19151 4788 17557 9541 24051
19151 4788 17557 9541 45446
19151 4788 17557 9541 45446 45446 45446 45446
19151 4788 17564
19151 4788 17971
19151 4788 17971 55405
19151 4788 17971 55950
19151 4788 18059
19151 4788 18059 133347
19151 4788 18059 17538
19151 4788 18059 17800
19151 4788 18059 18059 18059 18059 18059 18059 18059 18059 18059 18059 18059
19151 4788 18059 24207
19151 4788 18059 3583
19151 4788 18059 38274
19151 4788 18059 38501
19151 4788 18059 38522
19151 4788 18059 38765
19151 4788 18059 55660
19151 4788 18059 55660 55660 55660 55660
19151 4788 18206
19151 4788 18206 17971
19151 4788 18227
19151 4788 18227 18227
19151 4788 18723
19151 4788 20940 20940
19151 4788 20940 20940 16625
19151 4788 23659
19151 4788 23678
19151 4788 23678 23678 23678
19151 4788 23678 45121
19151 4788 23736
19151 4788 23889
19151 4788 23889 21433
19151 4788 23889 37455
19151 4788 23948
19151 4788 23948 24523
19151 4788 23948 24523 24523 24523 45725 45725 45725
19151 4788 23948 24523 24523 24523 59288 59288 59288 59288 59288 59288 59288 59288 59288
19151 4788 23948 24523 56233
19151 4788 23948 24523 56233 56233 56233 56233
19151 4788 23948 38784
19151 4788 23948 4833
19151 4788 23948 58489
19151 4788 24020
19151 4788 24028
19151 4788 24028 24028 24028
19151 4788 24028 24028 24028 24028
19151 4788 24028 24028 24028 24068
19151 4788 24028 24068
19151 4788 24077
19151 4788 24077 10098
19151 4788 24077 133448
19151 4788 24077 4658 4658
19151 4788 24077 56190
19151 4788 24090
19151 4788 24203 132631
19151 4788 24203 17885
19151 4788 24203 24203 24203 24203 17885
19151 4788 24203 38144
19151 4788 24203 38144 38144 38144 38144 38144 38144
19151 4788 24203 38500 38500 38500
19151 4788 24203 38509
19151 4788 24203 38509 38509 38509
19151 4788 24203 45311
19151 4788 24319 24319
19151 4788 24321
19151 4788 24514
19151 4788 24514 132494
19151 4788 2571
19151 4788 33788 24757
19151 4788 33788 36972
19151 4788 3573
19151 4788 36408
19151 4788 37133
19151 4788 37622
19151 4788 38005
19151 4788 38006
19151 4788 38044
19151 4788 38199
19151 4788 38199 38199 38199 38199
19151 4788 45121
19151 4788 45558
19151 4788 45558 131322
19151 4788 45558 131322 132026
19151 4788 45558 131322 18399
19151 4788 45558 131322 18399 133392
19151 4788 45558 133385 133385 133385
19151 4788 45558 45558 9988
19151 4788 45558 9988
19151 4788 4635 23911 23911 23911 24489 24490 24514
19151 4788 4788
19151 4788 4788 4788
19151 4788 4983
19151 4788 55420
19151 4788 55520
19151 4788 55706
19151 4788 55856
19151 4788 55951 55951 55951 55951 55951
19151 4788 55951 55951 55951 55951 55951 55951 55951
19151 4788 56169
19151 4788 56169 58796
19151 4788 58601
19151 4788 58601 18230
19151 4788 58601 23893
19151 4788 58601 24323
19151 4788 58601 24323 132604 132604 132604 132604 132604 132604
19151 4788 58601 24323 55344
19151 4788 58601 24323 55344 55344 55344 55344 55344 55344
19151 4788 58601 24323 58445
19151 4788 58601 24323 58917
19151 4788 58601 24323 58947 58947
19151 4788 58601 24323 59242
19151 4788 58601 24432 24432
19151 4788 58601 38493
19151 4788 58601 38614
19151 4788 58601 56115
19151 4788 58601 59315
19151 4788 58601 59316
19151 4788 58601 59362
19151 4788 58601 59365
19151 4788 59263 59263 59263 59263
19151 4788 65068
19151 4788 65530
19151 4788 9381 17924 17924
19151 4788 9381 17924 17924 17924
19151 4788 9381 17924 17924 17924 9474
19151 4788 9381 17924 17924 9474
19151 4788 9381 9381 10118
19151 4788 9655
19151 8359 29076 1299 4788
1916 20080 4788
1916 20080 4788 10030
1916 20080 4788 10094
1916 20080 4788 10098
1916 20080 4788 10101
1916 20080 4788 10101 131467
1916 20080 4788 10101 132395
1916 20080 4788 132850
1916 20080 4788 132874
1916 20080 4788 132876 4621 132482
1916 20080 4788 132882
1916 20080 4788 132890
1916 20080 4788 133084
1916 20080 4788 133084 51946
1916 20080 4788 133444
1916 20080 4788 133444 132426
1916 20080 4788 17557
1916 20080 4788 17557 23674
1916 20080 4788 17557 24435
1916 20080 4788 17557 38710 131271 131271
1916 20080 4788 17557 45595
1916 20080 4788 17557 45748
1916 20080 4788 17557 9541
1916 20080 4788 17564
1916 20080 4788 17971
1916 20080 4788 17971 55405
1916 20080 4788 17971 55950
1916 20080 4788 18059
1916 20080 4788 18059 133347
1916 20080 4788 18059 17538
1916 20080 4788 18059 17800
1916 20080 4788 18059 18059 18059 18059 18059 18059 18059 18059 18059 18059 18059
1916 20080 4788 18059 24207
1916 20080 4788 18059 3583
1916 20080 4788 18059 38274
1916 20080 4788 18059 38501
1916 20080 4788 18059 38522
1916 20080 4788 18059 38765
1916 20080 4788 18059 55660
1916 20080 4788 18059 55660 55660 55660 55660
1916 20080 4788 18059 9794 9794 9794
1916 20080 4788 18206
1916 20080 4788 18206 17971
1916 20080 4788 18227 18227
1916 20080 4788 18723
1916 20080 4788 20940 20940
1916 20080 4788 20940 20940 16625
1916 20080 4788 23678
1916 20080 4788 23678 23678 23678
1916 20080 4788 23678 45121
1916 20080 4788 23736
1916 20080 4788 23889
1916 20080 4788 23889 21433
1916 20080 4788 23889 37455
1916 20080 4788 23948
1916 20080 4788 23948 24523
1916 20080 4788 23948 24523 24523 24523 131710
1916 20080 4788 23948 24523 24523 24523 45725 45725 45725
1916 20080 4788 23948 24523 24523 24523 59288 59288 59288 59288 59288 59288 59288 59288 59288
1916 20080 4788 23948 24523 56233
1916 20080 4788 23948 24523 56233 56233 56233 56233
1916 20080 4788 23948 24523 56233 56233 56233 56233 56233 56233
1916 20080 4788 23948 38784
1916 20080 4788 23948 4833
1916 20080 4788 23948 58489
1916 20080 4788 24028
1916 20080 4788 24028 24028 24028
1916 20080 4788 24028 24028 24028 24028
1916 20080 4788 24028 24028 24028 24028 24028
1916 20080 4788 24028 24028 24028 24068
1916 20080 4788 24077 133448
1916 20080 4788 24077 4658 4658 4635 10103 58411 58411 58411 58411
1916 20080 4788 24077 56190
1916 20080 4788 24090
1916 20080 4788 24203 132631
1916 20080 4788 24203 132668
1916 20080 4788 24203 133166
1916 20080 4788 24203 17885
1916 20080 4788 24203 18365
1916 20080 4788 24203 24203 24203 24203
1916 20080 4788 24203 24203 24203 24203 17885
1916 20080 4788 24203 38500
1916 20080 4788 24203 38500 38500 38500
1916 20080 4788 24203 38509
1916 20080 4788 24203 38783 38783 38783 38783 38783 38783
1916 20080 4788 24203 45311
1916 20080 4788 24319 24319
1916 20080 4788 24321
1916 20080 4788 24514
1916 20080 4788 2571
1916 20080 4788 33788 24757
1916 20080 4788 33788 36972
1916 20080 4788 3573
1916 20080 4788 36408
1916 20080 4788 37133
1916 20080 4788 37622
1916 20080 4788 38005
1916 20080 4788 38006
1916 20080 4788 38044
1916 20080 4788 38199
1916 20080 4788 38199 38199 38199 38199
1916 20080 4788 45121
1916 20080 4788 45558 45558 9988
1916 20080 4788 4983
1916 20080 4788 55420
1916 20080 4788 55520
1916 20080 4788 55706
1916 20080 4788 55856
1916 20080 4788 55951 55951 55951 55951 55951
1916 20080 4788 55951 55951 55951 55951 55951 55951 55951
1916 20080 4788 56169
1916 20080 4788 56169 58796
1916 20080 4788 58601
1916 20080 4788 58601 18230
1916 20080 4788 58601 23893
1916 20080 4788 58601 24323
1916 20080 4788 58601 24323 132604 132604 132604 132604 132604 132604
1916 20080 4788 58601 24323 55344
1916 20080 4788 58601 24323 55344 55344 55344 55344 55344 55344
1916 20080 4788 58601 24323 58445
1916 20080 4788 58601 24323 58917
1916 20080 4788 58601 24323 58947 58947
1916 20080 4788 58601 24323 58947 58947 58947
1916 20080 4788 58601 24323 59242
1916 20080 4788 58601 24432 24432
1916 20080 4788 58601 38493
1916 20080 4788 58601 38614
1916 20080 4788 58601 56115
1916 20080 4788 58601 59315
1916 20080 4788 58601 59316
1916 20080 4788 58601 59362
1916 20080 4788 58601 59365
1916 20080 4788 65068
1916 20080 4788 9381 17924 17924
1916 20080 4788 9381 17924 17924 17924
1916 20080 4788 9381 17924 17924 17924 9474
1916 20080 4788 9381 17924 17924 9474
1916 20080 4788 9381 9381 9381
1916 20080 4788 9381 9381 9381 132883
1916 20080 4788 9381 9381 9381 58931
1916 20080 4788 9655
1916 3356 1273 4788
1916 3356 3257 4788 4788 4788
1916 3356 4788
1916 3356 4788 10030
1916 3356 4788 18059 3583
1916 3356 4788 18206
1916 3356 4788 18206 17971
1916 3356 4788 23889
1916 3356 4788 23948 24523 24523 24523 45725 45725 45725
1916 3356 4788 24028 24068
1916 3356 4788 58601 24323
1916 3356 6453 4788 4788
1916 6939 10026 18206 4788 38044
1916 6939 4788
1916 6939 4788 132432
1916 6939 4788 132850
1916 6939 4788 132874
1916 6939 4788 132876 4621
1916 6939 4788 132882
1916 6939 4788 17564
1916 6939 4788 17971
1916 6939 4788 17971 55405
1916 6939 4788 18227
1916 6939 4788 20940 20940
1916 6939 4788 23659
1916 6939 4788 24319 24319
1916 6939 4788 38005
1916 9304 23678 4788
19653 3356 1273 4788
19653 3356 1273 4788 133084
19653 3356 1273 4788 133084 51946
19653 3356 1273 4788 17971
19653 3356 1273 4788 18059 18059 18059 18059 18059 18059 18059 18059 18059 18059 18059
19653 3356 1273 4788 18206 17971
19653 3356 1273 4788 20940 20940 16625
19653 3356 1273 4788 23889
19653 3356 1273 4788 24319 24319
19653 3356 1273 4788 37133
19653 3356 3257 4788 4788 4788
19653 3356 3549 4788
19653 3356 3549 4788 132850
19653 3356 3549 4788 132876 132280 132280 132280 132280
19653 3356 3549 4788 132876 4621
19653 3356 3549 4788 132876 4621 132482
19653 3356 3549 4788 132876 4621 17479
19653 3356 3549 4788 132876 4621 9411
19653 3356 3549 4788 132882
19653 3356 3549 4788 132890
19653 3356 3549 4788 17557 45595
19653 3356 3549 4788 17971
19653 3356 3549 4788 17971 55405
19653 3356 3549 4788 17971 55950
19653 3356 3549 4788 18059 55660
19653 3356 3549 4788 18059 55660 55660 55660 55660
19653 3356 3549 4788 20940 20940
19653 3356 3549 4788 20940 20940 16625
19653 3356 3549 4788 23948 24523 24523 24523 45725 45725 45725
19653 3356 3549 4788 23948 24523 56233
19653 3356 3549 4788 23948 24523 56233 56233 56233 56233
19653 3356 3549 4788 23948 4833
19653 3356 3549 4788 23948 58489
19653 3356 3549 4788 24028 24028 24028 24028
19653 3356 3549 4788 24090
19653 3356 3549 4788 24203 45311
19653 3356 3549 4788 24514
19653 3356 3549 4788 33788 24757
19653 3356 3549 4788 33788 36972
19653 3356 3549 4788 36408
19653 3356 3549 4788 38044
19653 3356 3549 4788 56169
19653 3356 3549 4788 56169 58796
19653 3356 3549 4788 58601 59316
19653 3356 3549 4788 59263 59263 59263 59263
19653 3356 4788
19653 3356 4788 10030
19653 3356 4788 10094
19653 3356 4788 10101
19653 3356 4788 132874
19653 3356 4788 133014
19653 3356 4788 133444
19653 3356 4788 17557 24435
19653 3356 4788 17564
19653 3356 4788 17971
19653 3356 4788 17971 55405
19653 3356 4788 18059
19653 3356 4788 18059 17538
19653 3356 4788 18059 17800
19653 3356 4788 18059 24207
19653 3356 4788 18059 3583
19653 3356 4788 18059 38274
19653 3356 4788 18059 38501
19653 3356 4788 18059 38522
19653 3356 4788 18059 9794 9794 9794
19653 3356 4788 18206
19653 3356 4788 18206 17971
19653 3356 4788 18227
19653 3356 4788 18227 18227
19653 3356 4788 18723
19653 3356 4788 20940 20940
19653 3356 4788 23678
19653 3356 4788 23678 23678 23678
19653 3356 4788 23678 45121
19653 3356 4788 23736
19653 3356 4788 23889
19653 3356 4788 23948
19653 3356 4788 23948 24523
19653 3356 4788 23948 24523 24523 24523 45725 45725 45725
19653 3356 4788 23948 38784
19653 3356 4788 24020
19653 3356 4788 24028
19653 3356 4788 24028 24028 24028
19653 3356 4788 24028 24028 24028 24068
19653 3356 4788 24028 24068
19653 3356 4788 24077 4658 4658
19653 3356 4788 24077 56190
19653 3356 4788 24090
19653 3356 4788 24321
19653 3356 4788 24514
19653 3356 4788 24514 132494
19653 3356 4788 2571
19653 3356 4788 3573
19653 3356 4788 36408
19653 3356 4788 38005
19653 3356 4788 38006
19653 3356 4788 38044
19653 3356 4788 38199
19653 3356 4788 45121
19653 3356 4788 45558 9988
19653 3356 4788 4788
19653 3356 4788 4788 17971
19653 3356 4788 4788 18206 17971
19653 3356 4788 4788 23889
19653 3356 4788 4788 37133
19653 3356 4788 4788 55420
19653 3356 4788 4983
19653 3356 4788 55520
19653 3356 4788 55706
19653 3356 4788 55856
19653 3356 4788 58601 24323
19653 3356 4788 58601 56115
19653 3356 4788 9381 17924 17924
19653 3356 4788 9655
19653 3356 6453 4788 4788
19653 6939 4788 132432
19653 6939 4788 132850
19653 6939 4788 132876 4621
19653 6939 4788 132882
19653 6939 4788 17971 55405
19653 6939 4788 20940 20940
19653 6939 4788 23659
19653 6939 4788 24319 24319
197264 174 4788
197264 30071 4788 38005
197264 3356 3257 4788 4788 4788
197264 3356 3549 4788
197264 3356 3549 4788 132850
197264 3356 3549 4788 132876 4621
197264 3356 3549 4788 132876 4621 132482
197264 3356 3549 4788 132876 4621 17479
197264 3356 3549 4788 132876 4621 9411
197264 3356 3549 4788 132882
197264 3356 3549 4788 132890
197264 3356 3549 4788 17557 45595
197264 3356 3549 4788 17971 55405
197264 3356 3549 4788 17971 55950
197264 3356 3549 4788 18059 133347
197264 3356 3549 4788 18059 55660
197264 3356 3549 4788 18059 55660 55660 55660 55660
197264 3356 3549 4788 20940 20940
197264 3356 3549 4788 20940 20940 16625
197264 3356 3549 4788 23948 24523 24523 24523 45725 45725 45725
197264 3356 3549 4788 23948 24523 56233
197264 3356 3549 4788 23948 24523 56233 56233 56233 56233
197264 3356 3549 4788 23948 4833
197264 3356 3549 4788 23948 58489
197264 3356 3549 4788 24028 24028 24028 24028
197264 3356 3549 4788 24090
197264 3356 3549 4788 24203 45311
197264 3356 3549 4788 24514
197264 3356 3549 4788 33788 24757
197264 3356 3549 4788 33788 36972
197264 3356 3549 4788 36408
197264 3356 3549 4788 56169
197264 3356 3549 4788 56169 58796
197264 3356 3549 4788 58601 59316
197264 3356 3549 4788 59263 59263 59263 59263
197264 3356 4788
197264 3356 4788 133014
197264 3356 4788 17971
197264 3356 4788 17971 55405
197264 3356 4788 18059 17538
197264 3356 4788 18059 17800
197264 3356 4788 18059 3583
197264 3356 4788 18059 38274
197264 3356 4788 18059 38501
197264 3356 4788 18059 38522
197264 3356 4788 18059 9794 9794 9794
197264 3356 4788 20940 20940
197264 3356 4788 23948 24523 24523 24523 45725 45725 45725
197264 3356 4788 23948 38784
197264 3356 4788 24077 56190
197264 3356 4788 24090
197264 3356 4788 24514 132494
197264 3356 4788 36408
197264 3356 4788 45558 133385 133385 133385
197264 3356 4788 4788
197264 3356 4788 4788 133084 51946
197264 3356 4788 4788 17971
197264 3356 4788 55856
197264 3356 6453 4788 4788
197264 4788
197264 4788 17971
197264 4788 4788
197264 4788 4788 10030
197264 4788 4788 10094
197264 4788 4788 10098
197264 4788 4788 10101
197264 4788 4788 132454 132454 132454
197264 4788 4788 132874
197264 4788 4788 133084
197264 4788 4788 133444
197264 4788 4788 133444 132426
197264 4788 4788 17557
197264 4788 4788 17557 9260
197264 4788 4788 17557 9260 9260 9260 9260 9260 9260
197264 4788 4788 17557 9260 9260 9260 9260 9260 9260 9260 9260
197264 4788 4788 17564
197264 4788 4788 17971
197264 4788 4788 18059
197264 4788 4788 18059 18059 18059 18059 18059 18059 18059 18059 18059 18059 18059
197264 4788 4788 18206
197264 4788 4788 18206 17971
197264 4788 4788 18227 18227
197264 4788 4788 18723
197264 4788 4788 23678
197264 4788 4788 23678 23678 23678
197264 4788 4788 23736
197264 4788 4788 23889
197264 4788 4788 23948
197264 4788 4788 24020
197264 4788 4788 24028
197264 4788 4788 24203 24203 24203 24203
197264 4788 4788 24321
197264 4788 4788 24514
197264 4788 4788 2571
197264 4788 4788 3573
197264 4788 4788 37133
197264 4788 4788 38005
197264 4788 4788 38006
197264 4788 4788 38044
197264 4788 4788 38199
197264 4788 4788 38199 38199 38199 38199
197264 4788 4788 45121
197264 4788 4788 4983
197264 4788 4788 55420
197264 4788 4788 55520
197264 4788 4788 55706
197264 4788 4788 55951 55951 55951 55951 55951 55951 55951
197264 4788 4788 58601
197264 4788 4788 58601 24323
197264 4788 4788 58601 24432 24432
197264 4788 4788 58601 24432 24432 24432 24432 24432
197264 4788 4788 9381 9381
197264 4788 4788 9381 9381 9381
197264 4788 4788 9381 9381 9381 9729 9729
197264 6939 10026 18206 4788 38044
197264 6939 4788
197264 6939 4788 132432
197264 6939 4788 132850
197264 6939 4788 132874
197264 6939 4788 132876 4621
197264 6939 4788 132882
197264 6939 4788 17564
197264 6939 4788 17971
197264 6939 4788 17971 55405
197264 6939 4788 18227
197264 6939 4788 20940 20940
197264 6939 4788 23659
197264 6939 4788 24319 24319
197264 6939 4788 38005
197264 8218 1273 4788
197264 8218 1273 4788 20940 20940 16625
19754 174 4788
19754 3356 1273 4788
19754 3356 3257 4788 4788 4788
19754 3356 3549 4788 38044
19754 3356 4788
19754 3356 4788 10030
19754 3356 4788 10094
19754 3356 4788 10101
19754 3356 4788 132829
19754 3356 4788 132874
19754 3356 4788 132876
19754 3356 4788 132876 132280 132280 132280 132280
19754 3356 4788 132876 23884 23884 23884 23884 23884 23884 23884 23884
19754 3356 4788 132876 38235 24478
19754 3356 4788 132876 55465 55465 55465 55465
19754 3356 4788 133014
19754 3356 4788 133444
19754 3356 4788 17564
19754 3356 4788 17971
19754 3356 4788 17971 55405
19754 3356 4788 18059
19754 3356 4788 18059 17538
19754 3356 4788 18059 17800
19754 3356 4788 18059 24207
19754 3356 4788 18059 3583
19754 3356 4788 18059 38274
19754 3356 4788 18059 38501
19754 3356 4788 18059 38522
19754 3356 4788 18059 9794 9794 9794
19754 3356 4788 18206
19754 3356 4788 18206 17971
19754 3356 4788 18227 18227
19754 3356 4788 18723
19754 3356 4788 20940 20940
19754 3356 4788 23659
19754 3356 4788 23678
19754 3356 4788 23678 23678 23678
19754 3356 4788 23678 45121
19754 3356 4788 23736
19754 3356 4788 23889
19754 3356 4788 23948
19754 3356 4788 23948 24523
19754 3356 4788 23948 24523 24523 24523 45725 45725 45725
19754 3356 4788 23948 38784
19754 3356 4788 24020
19754 3356 4788 24028
19754 3356 4788 24028 24028 24028
19754 3356 4788 24028 24028 24028 24068
19754 3356 4788 24028 24068
19754 3356 4788 24077 4658 4658
19754 3356 4788 24077 56190
19754 3356 4788 24090
19754 3356 4788 24321
19754 3356 4788 24514
19754 3356 4788 24514 132494
19754 3356 4788 2571
19754 3356 4788 3573
19754 3356 4788 36408
19754 3356 4788 38005
19754 3356 4788 38006
19754 3356 4788 38044
19754 3356 4788 38199
19754 3356 4788 45121
19754 3356 4788 45558 9988
19754 3356 4788 4788
19754 3356 4788 4983
19754 3356 4788 55520
19754 3356 4788 55706
19754 3356 4788 55856
19754 3356 4788 58601 24323
19754 3356 4788 58601 56115
19754 3356 4788 9381 17924 17924
19754 3356 4788 9655
19754 3356 6453 4788 4788
19754 6939 4788
19754 6939 4788 11259 11259 36907 36907
19754 6939 4788 132850
19754 6939 4788 132876 4621
19754 6939 4788 132876 4621 132482
19754 6939 4788 132876 4621 17479
19754 6939 4788 132876 4621 9411
19754 6939 4788 132882
19754 6939 4788 132890
19754 6939 4788 133084
19754 6939 4788 133084 51946
19754 6939 4788 17557 45595
19754 6939 4788 17971
19754 6939 4788 17971 55405
19754 6939 4788 17971 55950
19754 6939 4788 18059 18059 18059 18059 18059 18059 18059 18059 18059 18059 18059
19754 6939 4788 18059 55660
19754 6939 4788 18059 55660 55660 55660 55660
19754 6939 4788 18206 17971
19754 6939 4788 20940 20940
19754 6939 4788 20940 20940 16625
19754 6939 4788 23889
19754 6939 4788 23948 24523 24523 24523 45725 45725 45725
19754 6939 4788 23948 24523 56233 56233 56233 56233
19754 6939 4788 23948 4833
19754 6939 4788 23948 58489
19754 6939 4788 24028 24028 24028 24028
19754 6939 4788 24077 133448
19754 6939 4788 24090
19754 6939 4788 24203 45311
19754 6939 4788 24514
19754 6939 4788 33788 24757
19754 6939 4788 33788 36972
19754 6939 4788 36408
19754 6939 4788 37133
19754 6939 4788 55420
19754 6939 4788 56169
19754 6939 4788 56169 58796
19754 6939 4788 58601 59316
19754 6939 4788 59263 59263 59263 59263
200130 10026 18206 4788 38044
200130 1299 3257 4788 58601 59316
200130 1299 4788
200130 1299 4788 10030
200130 1299 4788 10094
200130 1299 4788 10098
200130 1299 4788 10101
200130 1299 4788 10101 131467
200130 1299 4788 10101 132395
200130 1299 4788 132454 132454 132454
200130 1299 4788 132850
200130 1299 4788 132874
200130 1299 4788 132876 4621
200130 1299 4788 132876 4621 132482
200130 1299 4788 132876 4621 17479
200130 1299 4788 132876 4621 9411
200130 1299 4788 132882
200130 1299 4788 132890
200130 1299 4788 133014
200130 1299 4788 133084
200130 1299 4788 133444
200130 1299 4788 133444 132426
200130 1299 4788 17557
200130 1299 4788 17557 45595
200130 1299 4788 17557 9260 17911
200130 1299 4788 17971
200130 1299 4788 17971 55405
200130 1299 4788 17971 55950
200130 1299 4788 18059
200130 1299 4788 18059 18059 18059 18059 18059 18059 18059 18059 18059 18059 18059
200130 1299 4788 18059 24207
200130 1299 4788 18059 3583
200130 1299 4788 18059 38274
200130 1299 4788 18059 38501
200130 1299 4788 18059 55660
200130 1299 4788 18059 55660 55660 55660 55660
200130 1299 4788 18206
200130 1299 4788 18206 17971
200130 1299 4788 18227 18227
200130 1299 4788 20940 20940
200130 1299 4788 20940 20940 16625
200130 1299 4788 23678
200130 1299 4788 23678 23678 23678
200130 1299 4788 23736
200130 1299 4788 23889
200130 1299 4788 23889 21433
200130 1299 4788 23948
200130 1299 4788 23948 24523
200130 1299 4788 23948 24523 24523 24523 10208
200130 1299 4788 23948 24523 24523 24523 131710
200130 1299 4788 23948 24523 24523 24523 131780
200130 1299 4788 23948 24523 24523 24523 24523
200130 1299 4788 23948 24523 24523 24523 45291
200130 1299 4788 23948 24523 24523 24523 45291 45291
200130 1299 4788 23948 24523 24523 24523 45702
200130 1299 4788 23948 24523 24523 24523 45725 45725 45725
200130 1299 4788 23948 24523 24523 24523 45725 45725 45725 45725 45725 45725 45725
200130 1299 4788 23948 24523 24523 24523 46060
200130 1299 4788 23948 24523 24523 24523 4622
200130 1299 4788 23948 24523 24523 24523 56251
200130 1299 4788 23948 24523 24523 24523 59147 59147 59147 59147 59147 59147 59147 59147 59147 59147
200130 1299 4788 23948 24523 56233
200130 1299 4788 23948 24523 56233 56233 56233 56233
200130 1299 4788 23948 38784
200130 1299 4788 23948 4833
200130 1299 4788 23948 58489
200130 1299 4788 24020
200130 1299 4788 24028 24028 24028 24028
200130 1299 4788 24077 56190
200130 1299 4788 24090
200130 1299 4788 24203 17885
200130 1299 4788 24203 24203 24203 24203
200130 1299 4788 24203 24203 24203 24203 17885
200130 1299 4788 24203 38144 38144 38144 38144 38144 38144
200130 1299 4788 24203 38500
200130 1299 4788 24203 38500 38500 38500
200130 1299 4788 24203 45311
200130 1299 4788 24321
200130 1299 4788 24514
200130 1299 4788 24514 132494
200130 1299 4788 2571
200130 1299 4788 33788 24757
200130 1299 4788 33788 36972
200130 1299 4788 3573
200130 1299 4788 36408
200130 1299 4788 37133
200130 1299 4788 37622
200130 1299 4788 38005
200130 1299 4788 38044
200130 1299 4788 38199
200130 1299 4788 38199 38199 38199 38199
200130 1299 4788 4788
200130 1299 4788 55420
200130 1299 4788 55520
200130 1299 4788 55706
200130 1299 4788 55856
200130 1299 4788 55951 55951 55951 55951 55951 55951 55951
200130 1299 4788 56169
200130 1299 4788 56169 58796
200130 1299 4788 59263 59263 59263 59263
200130 1299 4788 9381 17924 17924
200130 1299 4788 9381 17924 17924 17924
200130 1299 4788 9381 17924 17924 17924 9474
200130 1299 4788 9381 17924 17924 9474
200130 1299 6453 4788 4788
200130 2914 3257 4788
200130 2914 3257 4788 17971
200130 2914 3257 4788 18059 133347
200130 2914 6453 4788 4788
200130 4788
200130 4788 132432
200130 4788 132850
200130 4788 132874
200130 4788 132876
200130 4788 132876 10226
200130 4788 132876 132280
200130 4788 132876 4621
200130 4788 132882
200130 4788 17564
200130 4788 17971
200130 4788 17971 55405
200130 4788 18227
200130 4788 20940 20940
200130 4788 23659
200130 4788 23678
200130 4788 23889
200130 4788 24319 24319
200130 4788 38005
200130 4788 38044
200130 4788 38199
200130 4788 45558
200130 4788 4635 23911 23911 23911 24489 24490 24514
200130 4788 4788
200130 4788 4788 4788 4788 4788
200130 4788 6453 10030
200130 4788 9381 9381
200130 4788 9381 9381 10118
200130 6453 1273 4788
200130 6453 3257 4788 133084 51946
200130 6453 3257 4788 4788 4788
200130 6453 4788
200130 6453 4788 10030
200130 6453 4788 10098
200130 6453 4788 17557
200130 6453 4788 18206 17971
200130 6453 4788 18723
200130 6453 4788 23889
200130 6453 4788 24514
200130 6453 4788 58601 24323
202018 10026 18206 4788 38044
202018 1299 2914 4788 133084 51946
202018 1299 3320 4788
202018 1299 4788
202018 1299 4788 10030
202018 1299 4788 10094
202018 1299 4788 10098
202018 1299 4788 10101
202018 1299 4788 10101 131467
202018 1299 4788 10101 132395
202018 1299 4788 132454 132454 132454
202018 1299 4788 132850
202018 1299 4788 132874
202018 1299 4788 132876 4621
202018 1299 4788 132876 4621 132482
202018 1299 4788 132876 4621 17479
202018 1299 4788 132876 4621 9411
202018 1299 4788 132882
202018 1299 4788 132890
202018 1299 4788 133014
202018 1299 4788 133084
202018 1299 4788 133444
202018 1299 4788 133444 132426
202018 1299 4788 17557
202018 1299 4788 17557 38547
202018 1299 4788 17557 38710
202018 1299 4788 17557 45595
202018 1299 4788 17971
202018 1299 4788 17971 55405
202018 1299 4788 17971 55950
202018 1299 4788 18059
202018 1299 4788 18059 18059 18059 18059 18059 18059 18059 18059 18059 18059 18059
202018 1299 4788 18059 24207
202018 1299 4788 18059 3583
202018 1299 4788 18059 38274
202018 1299 4788 18059 38501
202018 1299 4788 18059 55660
202018 1299 4788 18059 55660 55660 55660 55660
202018 1299 4788 18206
202018 1299 4788 18206 17971
202018 1299 4788 18227 18227
202018 1299 4788 18723
202018 1299 4788 20940 20940
202018 1299 4788 20940 20940 16625
202018 1299 4788 23678
202018 1299 4788 23678 23678 23678
202018 1299 4788 23736
202018 1299 4788 23889
202018 1299 4788 23889 21433
202018 1299 4788 23948
202018 1299 4788 23948 24523
202018 1299 4788 23948 24523 24523 24523 10208
202018 1299 4788 23948 24523 24523 24523 131710
202018 1299 4788 23948 24523 24523 24523 131780
202018 1299 4788 23948 24523 24523 24523 24523
202018 1299 4788 23948 24523 24523 24523 45291
202018 1299 4788 23948 24523 24523 24523 45291 45291
202018 1299 4788 23948 24523 24523 24523 45702
202018 1299 4788 23948 24523 24523 24523 45725 45725 45725
202018 1299 4788 23948 24523 24523 24523 45725 45725 45725 45725 45725 45725 45725
202018 1299 4788 23948 24523 24523 24523 46060
202018 1299 4788 23948 24523 24523 24523 4622
202018 1299 4788 23948 24523 24523 24523 56251
202018 1299 4788 23948 24523 24523 24523 59147 59147 59147 59147 59147 59147 59147 59147 59147 59147
202018 1299 4788 23948 24523 56233
202018 1299 4788 23948 24523 56233 56233 56233 56233
202018 1299 4788 23948 38784
202018 1299 4788 23948 4833
202018 1299 4788 23948 58489
202018 1299 4788 24020
202018 1299 4788 24028 24028 24028 24028
202018 1299 4788 24077 56190
202018 1299 4788 24090
202018 1299 4788 24203 132631
202018 1299 4788 24203 17885
202018 1299 4788 24203 24203 24203 24203
202018 1299 4788 24203 24203 24203 24203 17885
202018 1299 4788 24203 38144 38144 38144 38144 38144 38144
202018 1299 4788 24203 38500
202018 1299 4788 24203 38500 38500 38500
202018 1299 4788 24203 45311
202018 1299 4788 24321
202018 1299 4788 24514
202018 1299 4788 24514 132494
202018 1299 4788 2571
202018 1299 4788 33788 24757
202018 1299 4788 33788 36972
202018 1299 4788 3573
202018 1299 4788 36408
202018 1299 4788 37133
202018 1299 4788 37622
202018 1299 4788 38005
202018 1299 4788 38044
202018 1299 4788 38199
202018 1299 4788 38199 38199 38199 38199
202018 1299 4788 4788
202018 1299 4788 55420
202018 1299 4788 55520
202018 1299 4788 55706
202018 1299 4788 55856
202018 1299 4788 55951 55951 55951 55951 55951 55951 55951
202018 1299 4788 56169
202018 1299 4788 56169 58796
202018 1299 4788 58601 24323
202018 1299 4788 59263 59263 59263 59263
202018 1299 4788 9381 17924 17924
202018 1299 4788 9381 17924 17924 17924
202018 1299 4788 9381 17924 17924 17924 9474
202018 1299 4788 9381 17924 17924 9474
202018 1299 6453 4788 4788
202018 2914 1273 4788
202018 2914 3257 4788
202018 2914 3257 4788 17971
202018 2914 3257 4788 18059 133347
202018 2914 3257 4788 4788 4788
202018 2914 3257 4788 58601 59316
202018 2914 6453 4788 4788
202018 4788
202018 4788 132432
202018 4788 132850
202018 4788 132874
202018 4788 132876
202018 4788 132876 10226
202018 4788 132876 132280
202018 4788 132876 4621
202018 4788 132876 55465
202018 4788 132882
202018 4788 17564
202018 4788 17971
202018 4788 17971 55405
202018 4788 18206
202018 4788 18227
202018 4788 20940 20940
202018 4788 23659
202018 4788 23678
202018 4788 23889
202018 4788 24319 24319
202018 4788 38005
202018 4788 38044
202018 4788 38199
202018 4788 45558
202018 4788 4635 23911 23911 23911 24489 24490 24514
202018 4788 4788
202018 4788 4788 4788 4788 4788
202018 4788 6453 10030
202018 4788 9381 9381
202018 4788 9381 9381 10118
202018 6453 4788
202109 10026 18206 4788 38044
202109 1299 1273 4788
202109 1299 2914 4788 133084 51946
202109 1299 3257 4788 4788 4788
202109 1299 3257 4788 58601 59316
202109 1299 4788
202109 1299 4788 10030
202109 1299 4788 10094
202109 1299 4788 10101
202109 1299 4788 10101 131467
202109 1299 4788 10101 132395
202109 1299 4788 132454 132454 132454
202109 1299 4788 132850
202109 1299 4788 132874
202109 1299 4788 132876 4621
202109 1299 4788 132876 4621 132482
202109 1299 4788 132876 4621 17479
202109 1299 4788 132876 4621 9411
202109 1299 4788 132882
202109 1299 4788 132890
202109 1299 4788 133014
202109 1299 4788 133084
202109 1299 4788 133444
202109 1299 4788 133444 132426
202109 1299 4788 17557
202109 1299 4788 17557 132165
202109 1299 4788 17557 132165 132165 132165 132165 132165 132165 132165 132165
202109 1299 4788 17557 18173
202109 1299 4788 17557 38547
202109 1299 4788 17557 38616 45814
202109 1299 4788 17557 45595
202109 1299 4788 17557 45669 23966
202109 1299 4788 17557 45669 45669 45669 45669 23966
202109 1299 4788 17557 45773
202109 1299 4788 17557 45773 45773 45773 45773 45773 45773 45773
202109 1299 4788 17557 9260
202109 1299 4788 17557 9260 17911
202109 1299 4788 17557 9541 45446
202109 1299 4788 17557 9541 45446 45446 45446 45446
202109 1299 4788 17557 9557
202109 1299 4788 17971
202109 1299 4788 17971 55405
202109 1299 4788 17971 55950
202109 1299 4788 18059
202109 1299 4788 18059 18059 18059 18059 18059 18059 18059 18059 18059 18059 18059
202109 1299 4788 18059 24207
202109 1299 4788 18059 24207 24207 24207 24207
202109 1299 4788 18059 3583
202109 1299 4788 18059 38274
202109 1299 4788 18059 38501
202109 1299 4788 18059 55660
202109 1299 4788 18059 55660 55660 55660 55660
202109 1299 4788 18206
202109 1299 4788 18206 17971
202109 1299 4788 18227 18227
202109 1299 4788 18723
202109 1299 4788 20940 20940
202109 1299 4788 20940 20940 16625
202109 1299 4788 23678
202109 1299 4788 23678 23678 23678
202109 1299 4788 23736
202109 1299 4788 23889
202109 1299 4788 23889 21433
202109 1299 4788 23948
202109 1299 4788 23948 24523
202109 1299 4788 23948 24523 24523 24523 10208
202109 1299 4788 23948 24523 24523 24523 131710
202109 1299 4788 23948 24523 24523 24523 131780
202109 1299 4788 23948 24523 24523 24523 24523
202109 1299 4788 23948 24523 24523 24523 45291
202109 1299 4788 23948 24523 24523 24523 45291 45291
202109 1299 4788 23948 24523 24523 24523 45702
202109 1299 4788 23948 24523 24523 24523 45725 45725 45725
202109 1299 4788 23948 24523 24523 24523 45725 45725 45725 45725 45725 45725 45725
202109 1299 4788 23948 24523 24523 24523 46060
202109 1299 4788 23948 24523 24523 24523 4622
202109 1299 4788 23948 24523 24523 24523 55653
202109 1299 4788 23948 24523 24523 24523 56251
202109 1299 4788 23948 24523 24523 24523 59147 59147 59147 59147 59147 59147 59147 59147 59147 59147
202109 1299 4788 23948 24523 56233
202109 1299 4788 23948 24523 56233 56233 56233 56233
202109 1299 4788 23948 38784
202109 1299 4788 23948 4833
202109 1299 4788 23948 58489
202109 1299 4788 24020
202109 1299 4788 24028 24028 24028 24028
202109 1299 4788 24077 56190
202109 1299 4788 24090
202109 1299 4788 24203 132631
202109 1299 4788 24203 17885
202109 1299 4788 24203 23951 132670
202109 1299 4788 24203 24203 24203 24203
202109 1299 4788 24203 24203 24203 24203 17885
202109 1299 4788 24203 38500 38500 38500
202109 1299 4788 24203 45311
202109 1299 4788 24321
202109 1299 4788 24514
202109 1299 4788 24514 132494
202109 1299 4788 2571
202109 1299 4788 33788 24757
202109 1299 4788 33788 36972
202109 1299 4788 3573
202109 1299 4788 36408
202109 1299 4788 37133
202109 1299 4788 38005
202109 1299 4788 38044
202109 1299 4788 38199
202109 1299 4788 38199 38199 38199 38199
202109 1299 4788 45558 45558 9988
202109 1299 4788 4788
202109 1299 4788 55420
202109 1299 4788 55520
202109 1299 4788 55706
202109 1299 4788 55856
202109 1299 4788 55951 55951 55951 55951 55951 55951 55951
202109 1299 4788 56169
202109 1299 4788 56169 58796
202109 1299 4788 58601
202109 1299 4788 58601 18230
202109 1299 4788 58601 23893
202109 1299 4788 58601 24323
202109 1299 4788 58601 24323 132604 132604 132604 132604 132604 132604
202109 1299 4788 58601 24323 58445
202109 1299 4788 58601 24323 58947 58947
202109 1299 4788 58601 24323 58947 58947 58947
202109 1299 4788 58601 38614
202109 1299 4788 58601 56115
202109 1299 4788 58601 59315
202109 1299 4788 59263 59263 59263 59263
202109 1299 4788 9381 17924 17924 17924
202109 1299 4788 9381 9381 9381
202109 1299 4788 9381 9381 9381 133779
202109 1299 6453 4788 4788
202109 2914 1273 4788
202109 2914 3549 4788
202109 2914 3549 4788 18059 133347
202109 2914 6453 4788
202109 2914 6453 4788 17971
202109 4788
202109 4788 132432
202109 4788 132850
202109 4788 132874
202109 4788 132876
202109 4788 132876 10226
202109 4788 132876 132280
202109 4788 132876 4621
202109 4788 132882
202109 4788 17564
202109 4788 17971
202109 4788 17971 55405
202109 4788 18206
202109 4788 18227
202109 4788 20940 20940
202109 4788 23659
202109 4788 23678
202109 4788 23889
202109 4788 24319 24319
202109 4788 38005
202109 4788 38044
202109 4788 38199
202109 4788 45558
202109 4788 4635 23911 23911 23911 24489 24490 24514
202109 4788 6453 10030
202109 4788 9381 9381
202109 4788 9381 9381 10118
202109 8359 8359 29076 1299 4788
202109 8359 8359 29076 1299 4788 20940 20940 16625
202109 8359 8359 29076 1299 4788 4788
202109 8359 8359 29076 1299 6453 4788 4788
202109 8359 8359 29076 4788
202109 8359 8359 29076 4788 4788
209 1273 4788
209 1299 4788
209 1299 4788 10030
209 1299 4788 132850
209 1299 4788 132874
209 1299 4788 132882
209 1299 4788 132890
209 1299 4788 17557 45595
209 1299 4788 20940 20940
209 1299 4788 20940 20940 16625
209 1299 4788 23889
209 1299 4788 23948 24523 24523 24523 45725 45725 45725
209 1299 4788 23948 58489
209 1299 4788 24028 24028 24028 24028
209 1299 4788 24077 56190
209 1299 4788 24090
209 1299 4788 33788 36972
209 1299 4788 36408
209 1299 4788 37133
209 1299 4788 38044
209 1299 4788 55856
209 1299 4788 58601 59315
209 1299 4788 59263 59263 59263 59263
209 174 4788
209 174 4788 132432
209 174 4788 132876 4621
209 174 4788 132882
209 174 4788 17564
209 174 4788 17971 55405
209 174 4788 24319 24319
209 2914 4788
209 2914 4788 10030
209 2914 4788 10094
209 2914 4788 132874
209 2914 4788 133014
209 2914 4788 133084
209 2914 4788 133084 51946
209 2914 4788 17564
209 2914 4788 17971
209 2914 4788 18059
209 2914 4788 18059 3583
209 2914 4788 18059 38274
209 2914 4788 18059 38501
209 2914 4788 18206
209 2914 4788 18206 17971
209 2914 4788 18227 18227
209 2914 4788 18723
209 2914 4788 20940 20940
209 2914 4788 20940 20940 16625
209 2914 4788 23659
209 2914 4788 23678
209 2914 4788 23678 23678 23678
209 2914 4788 23678 45121
209 2914 4788 23736
209 2914 4788 23948
209 2914 4788 23948 38784
209 2914 4788 24020
209 2914 4788 24028
209 2914 4788 24028 24028 24028
209 2914 4788 24028 24028 24028 24068
209 2914 4788 24028 24068
209 2914 4788 24090
209 2914 4788 24319 24319
209 2914 4788 24321
209 2914 4788 24514
209 2914 4788 24514 132494
209 2914 4788 2571
209 2914 4788 36408
209 2914 4788 37133
209 2914 4788 37622
209 2914 4788 38005
209 2914 4788 38006
209 2914 4788 38044
209 2914 4788 38199
209 2914 4788 45121
209 2914 4788 4983
209 2914 4788 55520
209 2914 4788 55706
209 2914 4788 55856
209 2914 4788 9655
209 3257 4788
209 3257 4788 10030
209 3257 4788 10094
209 3257 4788 11259 11259 36907 36907
209 3257 4788 132432
209 3257 4788 132876 132280 132280 132280 132280
209 3257 4788 132876 4621
209 3257 4788 132876 4621 132482
209 3257 4788 132876 4621 133042
209 3257 4788 132876 4621 17479
209 3257 4788 132876 4621 9411
209 3257 4788 132882
209 3257 4788 132890
209 3257 4788 133084
209 3257 4788 17557 45595
209 3257 4788 17564
209 3257 4788 17971
209 3257 4788 17971 55405
209 3257 4788 17971 55950
209 3257 4788 18059 18059 18059 18059 18059 18059 18059 18059 18059 18059 18059
209 3257 4788 18059 3583
209 3257 4788 18059 38274
209 3257 4788 18059 55660
209 3257 4788 18059 55660 55660 55660 55660
209 3257 4788 18206
209 3257 4788 18206 17971
209 3257 4788 18227 18227
209 3257 4788 18723
209 3257 4788 20940 20940
209 3257 4788 20940 20940 16625
209 3257 4788 23659
209 3257 4788 23678
209 3257 4788 23678 23678 23678
209 3257 4788 23678 45121
209 3257 4788 23889
209 3257 4788 23948
209 3257 4788 23948 24523 24523 24523 45725 45725 45725
209 3257 4788 23948 24523 56233
209 3257 4788 23948 24523 56233 56233 56233 56233
209 3257 4788 23948 4833
209 3257 4788 23948 58489
209 3257 4788 24028
209 3257 4788 24028 24028 24028 24028
209 3257 4788 24028 24028 24028 24068
209 3257 4788 24077 56190
209 3257 4788 24090
209 3257 4788 24203 45311
209 3257 4788 24319 24319
209 3257 4788 24321
209 3257 4788 24514
209 3257 4788 24514 132494
209 3257 4788 2571
209 3257 4788 33788 24757
209 3257 4788 33788 36972
209 3257 4788 3573
209 3257 4788 36408
209 3257 4788 37133
209 3257 4788 37622
209 3257 4788 38005
209 3257 4788 38044
209 3257 4788 38199
209 3257 4788 4788 4788
209 3257 4788 4983
209 3257 4788 55420
209 3257 4788 55706
209 3257 4788 56169
209 3257 4788 56169 58796
209 3257 4788 58601 24323
209 3257 4788 58601 59316
209 3257 4788 59263 59263 59263 59263
209 3257 4788 9655
209 3320 4788
209 3320 4788 17971
209 3320 4788 20940 20940
209 3320 4788 20940 20940 16625
209 3320 4788 23736
209 3320 4788 23889
209 3320 4788 23948
209 3320 4788 23948 38784
209 3320 4788 24020
209 3320 4788 24028
209 3320 4788 24090
209 3320 4788 24319 24319
209 3320 4788 36408
209 3320 4788 37133
209 3320 4788 38006
209 3320 4788 38044
209 3320 4788 38199
209 3320 4788 4983
209 3320 4788 55856
209 3356 4788
209 3356 4788 10030
209 3356 4788 10094
209 3356 4788 132874
209 3356 4788 133014
209 3356 4788 17564
209 3356 4788 17971
209 3356 4788 18059
209 3356 4788 18059 3583
209 3356 4788 18059 38274
209 3356 4788 18059 38501
209 3356 4788 18206
209 3356 4788 18206 17971
209 3356 4788 18227
209 3356 4788 18227 18227
209 3356 4788 18723
209 3356 4788 20940 20940
209 3356 4788 23659
209 3356 4788 23678
209 3356 4788 23678 45121
209 3356 4788 23736
209 3356 4788 23948
209 3356 4788 23948 38784
209 3356 4788 24020
209 3356 4788 24028 24028 24028
209 3356 4788 24028 24028 24028 24068
209 3356 4788 24028 24068
209 3356 4788 24077 56190
209 3356 4788 24090
209 3356 4788 24321
209 3356 4788 24514
209 3356 4788 24514 132494
209 3356 4788 2571
209 3356 4788 3573
209 3356 4788 36408
209 3356 4788 38005
209 3356 4788 38006
209 3356 4788 38044
209 3356 4788 38199
209 3356 4788 45121
209 3356 4788 55520
209 3356 4788 55706
209 3356 4788 55856
209 3356 4788 58601 24323
209 3356 4788 9655
209 3549 4788
209 3549 4788 132850
209 3549 4788 132890
209 3549 4788 20940 20940
209 3549 4788 23948 24523 24523 24523 45725 45725 45725
209 3549 4788 24077 133448
209 3549 4788 33788 24757
209 6453 4788
209 6453 4788 10030
209 6453 4788 17971
209 6453 4788 18059 18059 18059 18059 18059 18059 18059 18059 18059 18059 18059
209 6453 4788 18206
209 6453 4788 18206 17971
209 6453 4788 23889
209 6453 4788 4788
209 6453 4788 55420
209 6939 4788
209 6939 4788 132432
209 6939 4788 132850
209 6939 4788 132874
209 6939 4788 132876 4621
209 6939 4788 132882
209 6939 4788 17564
209 6939 4788 17971
209 6939 4788 17971 55405
209 6939 4788 18227
209 6939 4788 20940 20940
209 6939 4788 23659
209 6939 4788 24319 24319
209 6939 4788 38005
20912 1267 1273 4788
20912 1267 4788
20912 1267 4788 17971
20912 1267 4788 23889
20912 1267 4788 4788
20912 1267 4788 4788 10030
20912 1267 4788 4788 10094
20912 1267 4788 4788 10098
20912 1267 4788 4788 132874
20912 1267 4788 4788 133084
20912 1267 4788 4788 17564
20912 1267 4788 4788 17971
20912 1267 4788 4788 18059
20912 1267 4788 4788 18059 18059 18059 18059 18059 18059 18059 18059 18059 18059 18059
20912 1267 4788 4788 18206
20912 1267 4788 4788 18206 17971
20912 1267 4788 4788 18227 18227
20912 1267 4788 4788 18723
20912 1267 4788 4788 23678
20912 1267 4788 4788 23678 23678 23678
20912 1267 4788 4788 23736
20912 1267 4788 4788 23889
20912 1267 4788 4788 23948
20912 1267 4788 4788 24020
20912 1267 4788 4788 24028
20912 1267 4788 4788 24321
20912 1267 4788 4788 24514
20912 1267 4788 4788 2571
20912 1267 4788 4788 3573
20912 1267 4788 4788 37133
20912 1267 4788 4788 38005
20912 1267 4788 4788 38006
20912 1267 4788 4788 38044
20912 1267 4788 4788 38199
20912 1267 4788 4788 45121
20912 1267 4788 4788 4788
20912 1267 4788 4788 4788 11259 11259 11259 11259 11259 11259 11259 36907
20912 1267 4788 4788 4788 11259 11259 11259 11259 11259 11259 11259 36907 36907
20912 1267 4788 4788 4788 11259 11259 36907 36907
20912 1267 4788 4788 4983
20912 1267 4788 4788 55420
20912 1267 4788 4788 55520
20912 1267 4788 4788 55706
20912 1267 4788 4788 58601 24323
20912 1267 4788 4788 58601 24432 24432
20912 174 1273 4788
20912 174 1299 4788 132850
20912 174 1299 4788 132890
20912 174 1299 4788 20940 20940
20912 174 1299 4788 33788 24757
20912 174 3257 4788
20912 174 3257 4788 132876 132280 132280 132280 132280
20912 174 3257 4788 132876 4621
20912 174 3257 4788 132876 4621 132482
20912 174 3257 4788 132876 4621 17479
20912 174 3257 4788 132876 4621 9411
20912 174 3257 4788 132882
20912 174 3257 4788 132890
20912 174 3257 4788 133084 51946
20912 174 3257 4788 17557 45595
20912 174 3257 4788 17971
20912 174 3257 4788 17971 55405
20912 174 3257 4788 17971 55950
20912 174 3257 4788 18059 133347
20912 174 3257 4788 18059 3583
20912 174 3257 4788 18059 38274
20912 174 3257 4788 18059 38501
20912 174 3257 4788 18059 55660
20912 174 3257 4788 18059 55660 55660 55660 55660
20912 174 3257 4788 20940 20940
20912 174 3257 4788 20940 20940 16625
20912 174 3257 4788 23948 24523 24523 24523 45725 45725 45725
20912 174 3257 4788 23948 24523 56233
20912 174 3257 4788 23948 24523 56233 56233 56233 56233
20912 174 3257 4788 23948 38784
20912 174 3257 4788 23948 4833
20912 174 3257 4788 23948 58489
20912 174 3257 4788 24028 24028 24028 24028
20912 174 3257 4788 24077 56190
20912 174 3257 4788 24090
20912 174 3257 4788 24203 45311
20912 174 3257 4788 24514
20912 174 3257 4788 24514 132494
20912 174 3257 4788 33788 24757
20912 174 3257 4788 33788 36972
20912 174 3257 4788 36408
20912 174 3257 4788 4788 4788
20912 174 3257 4788 55856
20912 174 3257 4788 56169
20912 174 3257 4788 56169 58796
20912 174 3257 4788 58601 59316
20912 174 3257 4788 59263 59263 59263 59263
20912 174 3356 4788 10030
20912 174 3356 4788 133014
20912 174 3356 4788 18206
20912 174 3356 4788 18206 17971
20912 174 3356 4788 24514
20912 174 4788
20912 6939 10026 18206 4788 38044
20912 6939 4788
20912 6939 4788 132432
20912 6939 4788 132850
20912 6939 4788 132874
20912 6939 4788 132876 4621
20912 6939 4788 132882
20912 6939 4788 17564
20912 6939 4788 17971
20912 6939 4788 17971 55405
20912 6939 4788 18227
20912 6939 4788 20940 20940
20912 6939 4788 23659
20912 6939 4788 23889
20912 6939 4788 24319 24319
20912 6939 4788 38005
2152 11164 4788
2152 11164 4788 24319 24319
2152 11164 4788 38005
2152 3356 1273 4788
2152 3356 3257 4788 4788 4788
2152 3356 4788
2152 3356 6453 4788 4788
2152 4788
2152 4788 10030
2152 4788 10094
2152 4788 10098
2152 4788 10101
2152 4788 10101 131467
2152 4788 10101 132395
2152 4788 11259 11259 11259 11259 11259 11259 11259 11259 11259
2152 4788 11259 11259 11259 11259 11259 11259 11259 11259 11259 32717
2152 4788 11259 11259 11259 11259 11259 11259 11259 11259 11259 327775
2152 4788 11259 11259 11259 11259 11259 11259 11259 11259 11259 327775 33558
2152 4788 11259 11259 11259 11259 11259 11259 11259 11259 11259 327806
2152 4788 11259 11259 11259 11259 11259 11259 11259 11259 11259 36881
2152 4788 11259 11259 11259 11259 11259 11259 11259 11259 11259 36881 37062
2152 4788 11259 11259 11259 11259 11259 11259 11259 11259 11259 36881 37267
2152 4788 11259 11259 11259 11259 11259 11259 11259 11259 11259 36907
2152 4788 11259 11259 11259 11259 11259 11259 11259 11259 11259 36907 327801
2152 4788 11259 11259 11259 11259 11259 11259 11259 11259 11259 36907 36936
2152 4788 11259 11259 11259 11259 11259 11259 11259 11259 11259 36907 37011
2152 4788 11259 11259 11259 11259 11259 11259 11259 11259 11259 36907 37062
2152 4788 11259 11259 11259 11259 11259 11259 11259 11259 11259 36907 37147
2152 4788 11259 11259 11259 11259 11259 11259 11259 11259 11259 36907 37318
2152 4788 11259 11259 11259 11259 11259 11259 11259 11259 11259 36907 37384
2152 4788 11259 11259 11259 11259 11259 11259 11259 11259 11259 36907 37448
2152 4788 11259 11259 11259 11259 11259 11259 11259 11259 11259 36907 37468
2152 4788 11259 11259 11259 11259 11259 11259 11259 11259 11259 36907 37468 37155
2152 4788 11259 11259 11259 11259 11259 11259 11259 11259 11259 36907 37468 37603
2152 4788 11259 11259 11259 11259 11259 11259 11259 11259 11259 36907 37468 37645
2152 4788 11259 11259 11259 11259 11259 11259 11259 11259 11259 36907 37468 37645 37645 37645 37645
2152 4788 11259 11259 11259 11259 11259 11259 11259 11259 11259 36907 37593
2152 4788 11259 11259 11259 11259 11259 11259 11259 11259 11259 36917
2152 4788 11259 11259 11259 11259 11259 11259 11259 11259 11259 36976
2152 4788 11259 11259 11259 11259 11259 11259 11259 11259 11259 37366
2152 4788 11259 11259 11259 11259 11259 11259 11259 11259 11259 37432
2152 4788 11259 11259 11259 11259 11259 11259 11259 11259 11259 37533
2152 4788 11259 11259 11259 11259 11259 11259 11259 11259 11259 37590
2152 4788 11259 11259 11259 11259 11259 11259 11259 11259 11259 37593
2152 4788 11259 11259 11259 11259 11259 11259 11259 36907
2152 4788 11259 11259 11259 11259 11259 11259 11259 36907 36907
2152 4788 11259 11259 11259 11259 11259 36907
2152 4788 11259 11259 36907 36907
2152 4788 132454 132454 132454
2152 4788 132454 59325
2152 4788 132829
2152 4788 132850
2152 4788 132874
2152 4788 132876
2152 4788 132876 10226 10226 10226
2152 4788 132876 132280 132280 132280 132280
2152 4788 132876 23884 23884
2152 4788 132876 23884 23884 23884 23884 23884 23884 23884 23884
2152 4788 132876 38235
2152 4788 132876 38235 24478
2152 4788 132876 38235 38235 38235 38235
2152 4788 132876 38235 38566
2152 4788 132876 4621 131221
2152 4788 132876 4621 131246
2152 4788 132876 4621 131257
2152 4788 132876 4621 132250
2152 4788 132876 4621 132482
2152 4788 132876 4621 132493
2152 4788 132876 4621 132879
2152 4788 132876 4621 133042
2152 4788 132876 4621 133880
2152 4788 132876 4621 133919
2152 4788 132876 4621 24328
2152 4788 132876 4621 37992
2152 4788 132876 4621 37992 37992 37992 37992
2152 4788 132876 4621 38265
2152 4788 132876 4621 38589
2152 4788 132876 4621 45847
2152 4788 132876 4621 55488
2152 4788 132876 4776 4776
2152 4788 132876 55465 55465 55465 55465
2152 4788 132876 9873
2152 4788 132876 9873 133630
2152 4788 132882
2152 4788 132890
2152 4788 133084
2152 4788 133084 51946
2152 4788 133444
2152 4788 133444 132426
2152 4788 17557
2152 4788 17557 132165
2152 4788 17557 132165 132165 132165 132165 132165 132165 132165 132165
2152 4788 17557 17557 17557 17557 17557 17557 17557 17557 17557 17557 17557 17787
2152 4788 17557 17557 17557 17557 17557 17557 17557 17557 17557 17557 17557 45127
2152 4788 17557 17557 17557 17557 17557 17557 17557 17557 17557 17557 17557 7590
2152 4788 17557 17787
2152 4788 17557 18173
2152 4788 17557 23674
2152 4788 17557 24435
2152 4788 17557 24499
2152 4788 17557 38547
2152 4788 17557 38616
2152 4788 17557 38616 45814
2152 4788 17557 38710
2152 4788 17557 38710 131271 131271
2152 4788 17557 38742 38742 38742 38742 38742 38742 38742 38742 38742
2152 4788 17557 45127
2152 4788 17557 45446
2152 4788 17557 45595
2152 4788 17557 45595 45595 45595 45595
2152 4788 17557 45595 45595 45595 45595 45595 45595
2152 4788 17557 45669 23966
2152 4788 17557 45669 23966 23966 23966 23966
2152 4788 17557 45669 45669 45669 45669 23966
2152 4788 17557 45748
2152 4788 17557 45773 45773 45773 45773 45773 45773 45773
2152 4788 17557 55453
2152 4788 17557 56167
2152 4788 17557 7590
2152 4788 17557 7590 7590 7590 7590 7590 7590 7590 7590 7590 7590
2152 4788 17557 9260
2152 4788 17557 9260 17911
2152 4788 17557 9260 9260 9260 9260 9260 9260
2152 4788 17557 9260 9260 9260 9260 9260 9260 9260 9260
2152 4788 17557 9541
2152 4788 17557 9541 24051
2152 4788 17557 9541 45446
2152 4788 17557 9541 45446 45446 45446 45446
2152 4788 17557 9541 58893 58893 58893 58893 58893 58893 58893 58893 58893
2152 4788 17557 9541 9541 9541 9541 9541 9541 9541
2152 4788 17557 9557
2152 4788 17564
2152 4788 17971
2152 4788 17971 55405
2152 4788 17971 55950
2152 4788 18059
2152 4788 18059 133347
2152 4788 18059 17538
2152 4788 18059 17800
2152 4788 18059 18059 18059 18059 18059 18059 18059 18059 18059 18059 18059
2152 4788 18059 24207
2152 4788 18059 24207 24207 24207 24207
2152 4788 18059 3583
2152 4788 18059 38274
2152 4788 18059 38501
2152 4788 18059 38522
2152 4788 18059 38765
2152 4788 18059 45304
2152 4788 18059 55660
2152 4788 18059 55660 55660 55660 55660
2152 4788 18059 9794 9794 9794
2152 4788 18206
2152 4788 18206 17971
2152 4788 18227 18227
2152 4788 18723
2152 4788 20940 20940
2152 4788 20940 20940 16625
2152 4788 23659
2152 4788 23678
2152 4788 23678 23678 23678
2152 4788 23678 45121
2152 4788 23736
2152 4788 23889
2152 4788 23889 21433
2152 4788 23889 37455
2152 4788 23948
2152 4788 23948 24523
2152 4788 23948 24523 24523 24523 131710
2152 4788 23948 24523 24523 24523 45725 45725 45725
2152 4788 23948 24523 24523 24523 59288 59288 59288 59288 59288 59288 59288 59288 59288
2152 4788 23948 24523 56233
2152 4788 23948 24523 56233 56233 56233 56233
2152 4788 23948 38784
2152 4788 23948 4833
2152 4788 23948 58489
2152 4788 24028
2152 4788 24028 24028 24028
2152 4788 24028 24028 24028 24028
2152 4788 24028 24028 24028 24028 24028
2152 4788 24028 24028 24028 24068
2152 4788 24028 24068
2152 4788 24077
2152 4788 24077 10098
2152 4788 24077 133448
2152 4788 24077 4658 4658
2152 4788 24077 4658 4658 4635 10103 58411 58411 58411 58411
2152 4788 24077 55720
2152 4788 24077 56190
2152 4788 24090
2152 4788 24203 132631
2152 4788 24203 132668
2152 4788 24203 133166
2152 4788 24203 17885
2152 4788 24203 18365
2152 4788 24203 23951 132670
2152 4788 24203 24203 24203 24203
2152 4788 24203 24203 24203 24203 17885
2152 4788 24203 38144
2152 4788 24203 38144 38144 38144 38144 38144 38144
2152 4788 24203 38500
2152 4788 24203 38500 38500 38500
2152 4788 24203 38509
2152 4788 24203 38509 38509 38509
2152 4788 24203 38783 38783 38783 38783 38783 38783
2152 4788 24203 45311
2152 4788 24319 24319
2152 4788 24321
2152 4788 24514
2152 4788 2571
2152 4788 33788 24757
2152 4788 33788 36972
2152 4788 3573
2152 4788 36408
2152 4788 37133
2152 4788 37622
2152 4788 38005
2152 4788 38006
2152 4788 38044
2152 4788 38199
2152 4788 38199 38199 38199 38199
2152 4788 45121
2152 4788 45558 131322
2152 4788 45558 131322 132026
2152 4788 45558 131322 18399
2152 4788 45558 131322 18399 133392
2152 4788 45558 133385 133385 133385
2152 4788 45558 133385 133385 133385 133385 133385 133385 133385 133385
2152 4788 45558 45558
2152 4788 45558 45558 9988
2152 4788 45558 9988
2152 4788 4788
2152 4788 4983
2152 4788 55420
2152 4788 55520
2152 4788 55706
2152 4788 55856
2152 4788 55951 55951 55951 55951 55951
2152 4788 55951 55951 55951 55951 55951 55951 55951
2152 4788 56169
2152 4788 56169 58796
2152 4788 58601
2152 4788 58601 18230
2152 4788 58601 23893
2152 4788 58601 24323
2152 4788 58601 24323 132604 132604 132604 132604 132604 132604
2152 4788 58601 24323 55344
2152 4788 58601 24323 55344 55344 55344 55344 55344 55344
2152 4788 58601 24323 58445
2152 4788 58601 24323 58917
2152 4788 58601 24323 58947 58947
2152 4788 58601 24323 59242
2152 4788 58601 24432 24432
2152 4788 58601 38493
2152 4788 58601 38614
2152 4788 58601 56115
2152 4788 58601 59315
2152 4788 58601 59316
2152 4788 58601 59362
2152 4788 58601 59365
2152 4788 65068
2152 4788 9381 17924 17924
2152 4788 9381 17924 17924 17924
2152 4788 9381 17924 17924 17924 9474
2152 4788 9381 17924 17924 9474
2152 4788 9655
22652 10026 18206 4788 38044
22652 174 4766 17832 4788 132850
22652 174 4788
22652 174 4788 132432
22652 174 4788 132874
22652 174 4788 132876 4621
22652 174 4788 132882
22652 174 4788 17564
22652 174 4788 17971
22652 174 4788 17971 55405
22652 174 4788 18227
22652 174 4788 20940 20940
22652 174 4788 23659
22652 174 4788 23889
22652 174 4788 24319 24319
22652 174 4788 38005
22652 174 4788 38199
22652 3257 4788
22652 3257 4788 11259 11259 36907 36907
22652 3257 4788 132876 4621
22652 3257 4788 132876 4621 132482
22652 3257 4788 132876 4621 17479
22652 3257 4788 132876 4621 9411
22652 3257 4788 132882
22652 3257 4788 132890
22652 3257 4788 133084 51946
22652 3257 4788 17557 45595
22652 3257 4788 17971 55950
22652 3257 4788 20940 20940
22652 3257 4788 20940 20940 16625
22652 3257 4788 23889 21433
22652 3257 4788 23948 24523 24523 24523 45725 45725 45725
22652 3257 4788 23948 24523 56233 56233 56233 56233
22652 3257 4788 23948 4833
22652 3257 4788 23948 58489
22652 3257 4788 24028 24028 24028 24028
22652 3257 4788 24090
22652 3257 4788 24203 45311
22652 3257 4788 24514
22652 3257 4788 33788 24757
22652 3257 4788 33788 36972
22652 3257 4788 36408
22652 3257 4788 4788 4788
22652 3257 4788 56169
22652 3257 4788 56169 58796
22652 3257 4788 58601 59316
22652 3257 4788 59263 59263 59263 59263
22652 3356 1273 4788
22652 3356 4788
22652 3356 4788 10030
22652 3356 4788 10094
22652 3356 4788 10101
22652 3356 4788 132874
22652 3356 4788 132876
22652 3356 4788 132876 132280 132280 132280 132280
22652 3356 4788 132876 23884 23884 23884 23884 23884 23884 23884 23884
22652 3356 4788 132876 38235 24478
22652 3356 4788 132876 55465 55465 55465 55465
22652 3356 4788 133014
22652 3356 4788 133444
22652 3356 4788 17564
22652 3356 4788 17971
22652 3356 4788 18059
22652 3356 4788 18059 17538
22652 3356 4788 18059 3583
22652 3356 4788 18059 38274
22652 3356 4788 18059 38501
22652 3356 4788 18206
22652 3356 4788 18206 17971
22652 3356 4788 18227 18227
22652 3356 4788 18723
22652 3356 4788 20940 20940
22652 3356 4788 23659
22652 3356 4788 23678
22652 3356 4788 23678 23678 23678
22652 3356 4788 23678 45121
22652 3356 4788 23736
22652 3356 4788 23948
22652 3356 4788 23948 24523 24523 24523 45725 45725 45725
22652 3356 4788 23948 38784
22652 3356 4788 24020
22652 3356 4788 24028
22652 3356 4788 24028 24028 24028
22652 3356 4788 24028 24028 24028 24068
22652 3356 4788 24028 24068
22652 3356 4788 24077 56190
22652 3356 4788 24090
22652 3356 4788 24321
22652 3356 4788 24514
22652 3356 4788 24514 132494
22652 3356 4788 2571
22652 3356 4788 3573
22652 3356 4788 36408
22652 3356 4788 38005
22652 3356 4788 38006
22652 3356 4788 38044
22652 3356 4788 38199
22652 3356 4788 38199 38199 38199 38199
22652 3356 4788 45121
22652 3356 4788 45558 131322
22652 3356 4788 45558 131322 18399
22652 3356 4788 45558 9988
22652 3356 4788 4635 23911 23911 23911 24489 24490 24514
22652 3356 4788 4983
22652 3356 4788 55520
22652 3356 4788 55706
22652 3356 4788 55856
22652 3356 4788 55951 55951 55951 55951 55951
22652 3356 4788 55951 55951 55951 55951 55951 55951 55951
22652 3356 4788 58601 24323
22652 3356 4788 9655
22652 5580 4788
22652 5580 4788 10030
22652 5580 4788 132432
22652 5580 4788 4788 132850
22652 5580 4788 4788 132890
22652 5580 4788 4788 20940 20940
22652 6453 4788
22652 6453 4788 10094
22652 6453 4788 10098
22652 6453 4788 133084
22652 6453 4788 133444 132426
22652 6453 4788 17971
22652 6453 4788 18059 18059 18059 18059 18059 18059 18059 18059 18059 18059 18059
22652 6453 4788 18206 17971
22652 6453 4788 23889
22652 6453 4788 24319 24319
22652 6453 4788 37133
22652 6453 4788 4788
22652 6453 4788 55420
22652 6939 10026 18206 4788 38044
22652 8359 29076 1299 4788 20940 20940 16625
22873 174 174 174 174 4788
22873 6939 10026 18206 4788 38044
22873 6939 4788
22873 6939 4788 132432
22873 6939 4788 132850
22873 6939 4788 132874
22873 6939 4788 132876 4621
22873 6939 4788 132882
22873 6939 4788 17564
22873 6939 4788 17971
22873 6939 4788 17971 55405
22873 6939 4788 18227
22873 6939 4788 20940 20940
22873 6939 4788 23659
22873 6939 4788 24319 24319
22873 6939 4788 38005
22873 6939 6939 10026 18206 4788 38044
22873 6939 6939 1273 4788
22873 6939 6939 1299 3257 4788 4788 4788
22873 6939 6939 1299 4788
22873 6939 6939 4788
22873 6939 6939 4788 10030
22873 6939 6939 4788 10094
22873 6939 6939 4788 11259 11259 11259 11259 11259 11259 11259 11259 11259 327775 33558
22873 6939 6939 4788 11259 11259 11259 11259 11259 11259 11259 11259 11259 36907 37468
22873 6939 6939 4788 11259 11259 11259 11259 11259 11259 11259 11259 11259 36907 37468 37603
22873 6939 6939 4788 11259 11259 11259 11259 11259 11259 11259 11259 11259 36907 37468 37645
22873 6939 6939 4788 11259 11259 11259 11259 11259 11259 11259 11259 11259 36907 37468 37645 37645 37645 37645
22873 6939 6939 4788 11259 11259 36907 36907
22873 6939 6939 4788 1273 4818 10081
22873 6939 6939 4788 132454 132454 132454
22873 6939 6939 4788 132850
22873 6939 6939 4788 132874
22873 6939 6939 4788 132876
22873 6939 6939 4788 132876 132280 132280 132280 132280
22873 6939 6939 4788 132876 23884 23884
22873 6939 6939 4788 132876 23884 23884 23884 23884 23884 23884 23884 23884
22873 6939 6939 4788 132876 38235
22873 6939 6939 4788 132876 38235 24478
22873 6939 6939 4788 132876 4621
22873 6939 6939 4788 132876 4621 132482
22873 6939 6939 4788 132876 4621 17479
22873 6939 6939 4788 132876 4621 9411
22873 6939 6939 4788 132876 4776 4776
22873 6939 6939 4788 132876 55465 55465 55465 55465
22873 6939 6939 4788 132882
22873 6939 6939 4788 132890
22873 6939 6939 4788 133014
22873 6939 6939 4788 133084
22873 6939 6939 4788 133084 51946
22873 6939 6939 4788 133444
22873 6939 6939 4788 133444 132426
22873 6939 6939 4788 17557 45595
22873 6939 6939 4788 17564
22873 6939 6939 4788 17971
22873 6939 6939 4788 17971 55405
22873 6939 6939 4788 17971 55950
22873 6939 6939 4788 18059
22873 6939 6939 4788 18059 133347
22873 6939 6939 4788 18059 17538
22873 6939 6939 4788 18059 17800
22873 6939 6939 4788 18059 18059 18059 18059 18059 18059 18059 18059 18059 18059 18059
22873 6939 6939 4788 18059 3583
22873 6939 6939 4788 18059 38274
22873 6939 6939 4788 18059 38501
22873 6939 6939 4788 18059 38522
22873 6939 6939 4788 18059 38765
22873 6939 6939 4788 18059 55660
22873 6939 6939 4788 18059 55660 55660 55660 55660
22873 6939 6939 4788 18059 9794 9794 9794
22873 6939 6939 4788 18206
22873 6939 6939 4788 18206 17971
22873 6939 6939 4788 18227 18227
22873 6939 6939 4788 18723
22873 6939 6939 4788 20940 20940
22873 6939 6939 4788 20940 20940 16625
22873 6939 6939 4788 23659
22873 6939 6939 4788 23678
22873 6939 6939 4788 23678 23678 23678
22873 6939 6939 4788 23678 45121
22873 6939 6939 4788 23736
22873 6939 6939 4788 23889
22873 6939 6939 4788 23889 21433
22873 6939 6939 4788 23889 37455
22873 6939 6939 4788 23948
22873 6939 6939 4788 23948 24523 24523 24523 45725 45725 45725
22873 6939 6939 4788 23948 24523 56233
22873 6939 6939 4788 23948 24523 56233 56233 56233 56233
22873 6939 6939 4788 23948 38784
22873 6939 6939 4788 23948 4833
22873 6939 6939 4788 23948 58489
22873 6939 6939 4788 24020
22873 6939 6939 4788 24028
22873 6939 6939 4788 24028 24028 24028
22873 6939 6939 4788 24028 24028 24028 24028
22873 6939 6939 4788 24028 24028 24028 24068
22873 6939 6939 4788 24028 24068
22873 6939 6939 4788 24077 133448
22873 6939 6939 4788 24077 56190
22873 6939 6939 4788 24090
22873 6939 6939 4788 24203 45311
22873 6939 6939 4788 24319 24319
22873 6939 6939 4788 24321
22873 6939 6939 4788 24514
22873 6939 6939 4788 24514 132494
22873 6939 6939 4788 2571
22873 6939 6939 4788 33788 24757
22873 6939 6939 4788 33788 36972
22873 6939 6939 4788 3573
22873 6939 6939 4788 36408
22873 6939 6939 4788 37133
22873 6939 6939 4788 38005
22873 6939 6939 4788 38006
22873 6939 6939 4788 38044
22873 6939 6939 4788 38199
22873 6939 6939 4788 45121
22873 6939 6939 4788 45558 131322
22873 6939 6939 4788 45558 131322 18399
22873 6939 6939 4788 45558 45558 9988
22873 6939 6939 4788 45558 9988
22873 6939 6939 4788 4788
22873 6939 6939 4788 4788 4788
22873 6939 6939 4788 4983
22873 6939 6939 4788 55420
22873 6939 6939 4788 55520
22873 6939 6939 4788 55706
22873 6939 6939 4788 55856
22873 6939 6939 4788 55951 55951 55951 55951 55951
22873 6939 6939 4788 56169
22873 6939 6939 4788 56169 58796
22873 6939 6939 4788 58601
22873 6939 6939 4788 58601 18230
22873 6939 6939 4788 58601 23893
22873 6939 6939 4788 58601 24323
22873 6939 6939 4788 58601 24323 132604 132604 132604 132604 132604 132604
22873 6939 6939 4788 58601 24323 55344
22873 6939 6939 4788 58601 24323 55344 55344 55344 55344 55344 55344
22873 6939 6939 4788 58601 24323 58445
22873 6939 6939 4788 58601 24323 58917
22873 6939 6939 4788 58601 24323 58947 58947
22873 6939 6939 4788 58601 24323 59242
22873 6939 6939 4788 58601 24432 24432
22873 6939 6939 4788 58601 38493
22873 6939 6939 4788 58601 38614
22873 6939 6939 4788 58601 56115
22873 6939 6939 4788 58601 59315
22873 6939 6939 4788 58601 59316
22873 6939 6939 4788 58601 59362
22873 6939 6939 4788 58601 59365
22873 6939 6939 4788 59263 59263 59263 59263
22873 6939 6939 4788 9655
23673 1299 2914 4788 133084 51946
23673 1299 3257 4788 4788 4788
23673 1299 3257 4788 58601 59316
23673 1299 4788
23673 1299 4788 10030
23673 1299 4788 10101
23673 1299 4788 10101 131467
23673 1299 4788 10101 132395
23673 1299 4788 11259 11259 11259 11259 11259 11259 11259 11259 11259
23673 1299 4788 11259 11259 11259 11259 11259 11259 11259 11259 11259 32717
23673 1299 4788 11259 11259 11259 11259 11259 11259 11259 11259 11259 36881
23673 1299 4788 11259 11259 11259 11259 11259 11259 11259 11259 11259 36881 37062
23673 1299 4788 11259 11259 11259 11259 11259 11259 11259 11259 11259 36907 36936
23673 1299 4788 11259 11259 11259 11259 11259 11259 11259 11259 11259 36907 37011
23673 1299 4788 11259 11259 11259 11259 11259 11259 11259 11259 11259 36907 37062
23673 1299 4788 11259 11259 11259 11259 11259 11259 11259 11259 11259 36907 37147
23673 1299 4788 11259 11259 11259 11259 11259 11259 11259 11259 11259 36907 37318
23673 1299 4788 11259 11259 11259 11259 11259 11259 11259 11259 11259 36907 37384
23673 1299 4788 11259 11259 11259 11259 11259 11259 11259 11259 11259 36917
23673 1299 4788 11259 11259 11259 11259 11259 11259 11259 11259 11259 36976
23673 1299 4788 11259 11259 11259 11259 11259 11259 11259 11259 11259 37432
23673 1299 4788 11259 11259 11259 11259 11259 11259 11259 11259 11259 37533
23673 1299 4788 11259 11259 11259 11259 11259 11259 11259 11259 11259 37590
23673 1299 4788 11259 11259 11259 11259 11259 11259 11259 36907
23673 1299 4788 11259 11259 11259 11259 11259 11259 11259 36907 36907
23673 1299 4788 11259 11259 11259 11259 11259 36907
23673 1299 4788 11259 11259 36907 36907
23673 1299 4788 132850
23673 1299 4788 132874
23673 1299 4788 132876 4621
23673 1299 4788 132876 4621 132482
23673 1299 4788 132876 4621 133042
23673 1299 4788 132876 4621 17479
23673 1299 4788 132876 4621 9411
23673 1299 4788 132882
23673 1299 4788 132890
23673 1299 4788 133014
23673 1299 4788 133084
23673 1299 4788 133444
23673 1299 4788 133444 132426
23673 1299 4788 17557
23673 1299 4788 17557 132165
23673 1299 4788 17557 132165 132165 132165 132165 132165 132165 132165 132165
23673 1299 4788 17557 17557 17557 17557 17557 17557 17557 17557 17557 17557 17557 45127
23673 1299 4788 17557 17557 17557 17557 17557 17557 17557 17557 17557 17557 17557 7590
23673 1299 4788 17557 17787
23673 1299 4788 17557 23674
23673 1299 4788 17557 24499
23673 1299 4788 17557 38616 45814
23673 1299 4788 17557 38710
23673 1299 4788 17557 38742 38742 38742 38742 38742 38742 38742 38742 38742
23673 1299 4788 17557 45127
23673 1299 4788 17557 45595
23673 1299 4788 17557 45595 45595 45595 45595
23673 1299 4788 17557 45669 23966
23673 1299 4788 17557 45669 23966 23966 23966 23966
23673 1299 4788 17557 45669 45669 45669 45669 23966
23673 1299 4788 17557 45748
23673 1299 4788 17557 45773
23673 1299 4788 17557 45773 45773 45773 45773 45773 45773 45773
23673 1299 4788 17557 56167
23673 1299 4788 17557 7590
23673 1299 4788 17557 9541
23673 1299 4788 17557 9541 24051
23673 1299 4788 17557 9541 45446
23673 1299 4788 17557 9541 9541 9541 9541 9541 9541 9541
23673 1299 4788 17557 9557
23673 1299 4788 17564
23673 1299 4788 17971 55950
23673 1299 4788 18059 3583
23673 1299 4788 18059 38274
23673 1299 4788 18059 38501
23673 1299 4788 18059 55660
23673 1299 4788 18059 55660 55660 55660 55660
23673 1299 4788 18227 18227
23673 1299 4788 23736
23673 1299 4788 23889
23673 1299 4788 23889 21433
23673 1299 4788 23948 24523 24523 24523 131710
23673 1299 4788 23948 24523 24523 24523 131780
23673 1299 4788 23948 24523 24523 24523 45291
23673 1299 4788 23948 24523 24523 24523 45291 45291
23673 1299 4788 23948 24523 24523 24523 45702
23673 1299 4788 23948 24523 24523 24523 45725 45725 45725
23673 1299 4788 23948 24523 24523 24523 45725 55663
23673 1299 4788 23948 24523 24523 24523 46060
23673 1299 4788 23948 24523 24523 24523 55653
23673 1299 4788 23948 24523 24523 24523 56251
23673 1299 4788 23948 24523 24523 24523 59147 59147 59147 59147 59147 59147 59147 59147 59147 59147
23673 1299 4788 23948 24523 56233
23673 1299 4788 23948 24523 56233 56233 56233 56233
23673 1299 4788 23948 38784
23673 1299 4788 23948 4833
23673 1299 4788 23948 58489
23673 1299 4788 24028 24028 24028 24028
23673 1299 4788 24077 56190
23673 1299 4788 24090
23673 1299 4788 24203 24203 24203 24203
23673 1299 4788 24203 24203 24203 24203 17885
23673 1299 4788 24203 45311
23673 1299 4788 24321
23673 1299 4788 24514
23673 1299 4788 24514 132494
23673 1299 4788 33788 24757
23673 1299 4788 33788 36972
23673 1299 4788 3573
23673 1299 4788 36408
23673 1299 4788 37133
23673 1299 4788 37622
23673 1299 4788 38005
23673 1299 4788 38006
23673 1299 4788 38044
23673 1299 4788 38199
23673 1299 4788 38199 38199 38199 38199
23673 1299 4788 45121
23673 1299 4788 45558 45558 9988
23673 1299 4788 45558 9988
23673 1299 4788 4788
23673 1299 4788 55420
23673 1299 4788 55706
23673 1299 4788 55856
23673 1299 4788 55951 55951 55951 55951 55951 55951 55951
23673 1299 4788 56169
23673 1299 4788 56169 58796
23673 1299 4788 58601
23673 1299 4788 58601 18230
23673 1299 4788 58601 23893
23673 1299 4788 58601 24323
23673 1299 4788 58601 24323 132604 132604 132604 132604 132604 132604
23673 1299 4788 58601 24323 55344
23673 1299 4788 58601 24323 55344 55344 55344 55344 55344 55344
23673 1299 4788 58601 24323 58445
23673 1299 4788 58601 24323 58917
23673 1299 4788 58601 24323 58947 58947
23673 1299 4788 58601 24323 58947 58947 58947
23673 1299 4788 58601 24323 59242
23673 1299 4788 58601 24432 24432
23673 1299 4788 58601 38493
23673 1299 4788 58601 38614
23673 1299 4788 58601 56115
23673 1299 4788 58601 59315
23673 1299 4788 59263 59263 59263 59263
23673 1299 6453 4788 4788
23673 38726 6939 4788
23673 4635 1273 4788
23673 4635 4788 10094
23673 4635 4788 10098
23673 4635 4788 132454 132454 132454
23673 4635 4788 132454 59325
23673 4635 4788 17971
23673 4635 4788 18059
23673 4635 4788 18059 18059 18059 18059 18059 18059 18059 18059 18059 18059 18059
23673 4635 4788 18059 24207
23673 4635 4788 18206
23673 4635 4788 18206 17971
23673 4635 4788 18723
23673 4635 4788 23678
23673 4635 4788 23678 23678 23678
23673 4635 4788 23948
23673 4635 4788 24020
23673 4635 4788 24203 17885
23673 4635 4788 24203 24203 24203 24203
23673 4635 4788 24203 24203 24203 24203 17885
23673 4635 4788 24203 38783 38783 38783 38783 38783 38783
23673 4635 4788 2571
23673 4635 4788 4983
23673 4635 4788 9655
24482 10026 18206 4788 38044
24482 1273 4788
24482 1273 4788 17971
24482 1273 4788 38005
24482 2914 4788
24482 2914 4788 132874
24482 2914 4788 133084
24482 2914 4788 17557
24482 2914 4788 17557 45595
24482 2914 4788 17971
24482 2914 4788 18206
24482 2914 4788 23678
24482 2914 4788 23678 23678 23678
24482 2914 4788 24514
24482 2914 4788 2571
24482 2914 4788 38005
24482 2914 4788 38044
24482 2914 4788 38199
24482 4635 1273 4788
24482 4635 1273 4788 133084 51946
24482 4635 1273 4788 20940 20940 16625
24482 4635 1273 4788 24514 132494
24482 4635 4788 10094
24482 4635 4788 10098
24482 4635 4788 17971
24482 4635 4788 18059
24482 4635 4788 18059 18059 18059 18059 18059 18059 18059 18059 18059 18059 18059
24482 4635 4788 18206
24482 4635 4788 18206 17971
24482 4635 4788 18723
24482 4635 4788 23678
24482 4635 4788 23678 23678 23678
24482 4635 4788 23948
24482 4635 4788 24020
24482 4635 4788 2571
24482 4635 4788 4983
24482 4657 4788
24482 4657 4788 132850
24482 4657 4788 132876 4621
24482 4657 4788 132876 4621 132482
24482 4657 4788 132876 4621 17479
24482 4657 4788 132876 4621 9411
24482 4657 4788 132882
24482 4657 4788 132890
24482 4657 4788 17557 45595
24482 4657 4788 18059 133347
24482 4657 4788 20940 20940
24482 4657 4788 20940 20940 16625
24482 4657 4788 24028 24028 24028 24028
24482 4657 4788 24514
24482 4657 4788 33788 24757
24482 4657 4788 33788 36972
24482 4657 4788 36408
24482 4657 4788 56169
24482 4657 4788 56169 58796
24482 4657 4788 58601 59316
24482 4657 4788 59263 59263 59263 59263
24482 4788
24482 4788 132432
24482 4788 132850
24482 4788 132874
24482 4788 132876 4621
24482 4788 132882
24482 4788 17564
24482 4788 17971
24482 4788 17971 55405
24482 4788 18206
24482 4788 18227
24482 4788 20940 20940
24482 4788 23659
24482 4788 23678
24482 4788 23889
24482 4788 24319 24319
24482 4788 38005
24482 4788 38044
24482 4788 38199
24482 4788 45558
24482 4788 4788
24482 4788 4788 10030
24482 4788 4788 10094
24482 4788 4788 10098
24482 4788 4788 10101
24482 4788 4788 10101 131467
24482 4788 4788 132874
24482 4788 4788 133014
24482 4788 4788 133084
24482 4788 4788 17557
24482 4788 4788 17557 132165 132165 132165 132165 132165 132165 132165 132165
24482 4788 4788 17557 17557 17557 17557 17557 17557 17557 17557 17557 17557 17557 45127
24482 4788 4788 17557 38616
24482 4788 4788 17557 38710
24482 4788 4788 17557 38710 131271 131271
24482 4788 4788 17557 45127
24482 4788 4788 17557 45595
24482 4788 4788 17557 45669 23966
24482 4788 4788 17557 45669 45669 45669 45669 23966
24482 4788 4788 17557 45773
24482 4788 4788 17557 45773 45773 45773 45773 45773 45773 45773
24482 4788 4788 17557 45773 45773 45773 45773 45773 45773 45773 45773 45773 45773
24482 4788 4788 17557 7590
24482 4788 4788 17557 9541 45446
24482 4788 4788 17557 9541 45446 45446 45446 45446
24482 4788 4788 17564
24482 4788 4788 17971
24482 4788 4788 17971 55950
24482 4788 4788 18059
24482 4788 4788 18059 18059 18059 18059 18059 18059 18059 18059 18059 18059 18059
24482 4788 4788 18206 17971
24482 4788 4788 18227 18227
24482 4788 4788 18723
24482 4788 4788 20940 20940
24482 4788 4788 20940 20940 16625
24482 4788 4788 23659
24482 4788 4788 23659 23659 23659 23659
24482 4788 4788 23736
24482 4788 4788 23889
24482 4788 4788 23889 21433
24482 4788 4788 23948
24482 4788 4788 23948 24523 24523 24523 56251 56251 56251 131736
24482 4788 4788 23948 24523 56233
24482 4788 4788 23948 38784
24482 4788 4788 23948 4833
24482 4788 4788 23948 58489
24482 4788 4788 24020
24482 4788 4788 24077
24482 4788 4788 24077 10098
24482 4788 4788 24077 4658 4658
24482 4788 4788 24077 56190
24482 4788 4788 24090
24482 4788 4788 24514
24482 4788 4788 3573
24482 4788 4788 36408
24482 4788 4788 37133
24482 4788 4788 37622
24482 4788 4788 38005
24482 4788 4788 38006
24482 4788 4788 38044
24482 4788 4788 38199
24482 4788 4788 45558 45558 9988
24482 4788 4788 4788 4788 4788
24482 4788 4788 4788 4788 4788 17971
24482 4788 4788 4983
24482 4788 4788 55420
24482 4788 4788 55856
24482 4788 4788 55951 55951 55951 55951 55951 55951 55951
24482 4788 4788 58601 24323
24482 4788 4788 9381 9381 9381
24482 4788 4788 9381 9381 9381 38186
24482 4788 4788 9381 9381 9381 9729 9729
24482 4788 4788 9381 9908
24482 4788 9381 9381 10118
24482 63516 24534 3491 4788
24482 6453 1299 4788
24482 6453 1299 4788 132850
24482 6453 1299 4788 132876 4621 9411
24482 6453 1299 4788 132882
24482 6453 1299 4788 132890
24482 6453 1299 4788 24028 24028 24028 24028
24482 6453 1299 4788 24514
24482 6453 1299 4788 56169
24482 6453 1299 4788 59263 59263 59263 59263
24482 6453 2914 4788 20940 20940 16625
24482 6453 3257 4788 132890
24482 6453 3257 4788 4788 4788
24482 6453 3320 4788
24482 6453 3320 4788 132876 4621
24482 6453 3320 4788 133084 51946
24482 6453 3320 4788 20940 20940
24482 6453 3320 4788 24514 132494
24482 6453 3491 4788 132876 4621
24482 6453 3491 4788 132876 4621 132482
24482 6453 3491 4788 132876 4621 17479
24482 6453 3491 4788 17557 45595
24482 6453 3491 4788 20940 20940 16625
24482 6453 3491 4788 33788 24757
24482 6453 3491 4788 33788 36972
24482 6453 3491 4788 36408
24482 6453 3491 4788 56169 58796
24482 6453 3491 4788 58601 59316
24482 6453 4788
24482 6453 4788 132874
24482 6453 4788 17971
24482 6453 4788 18059 18059 18059 18059 18059 18059 18059 18059 18059 18059 18059
24482 6453 4788 18206
24482 6453 4788 24321
24482 6453 4788 37133
24482 6453 4788 38005
24482 6453 4788 4788
24482 6939 10026 18206 4788 38044
24482 8359 29076 1299 4788 4788
24516 10026 18206 4788 38044
24516 174 1273 4788
24516 174 3257 4788 4788 4788
24516 174 4788
24516 174 6453 4788 4788
24516 2764 7545 1299 4788 38044
24516 2764 7545 4635 1273 4788 38199
24516 4826 3257 4788 38044
24516 4826 3257 4788 4788 4788
24516 4826 3491 4788
24516 4826 4788
24516 4826 4788 10030
24516 4826 4788 10094
24516 4826 4788 10098
24516 4826 4788 10101
24516 4826 4788 132874
24516 4826 4788 132876
24516 4826 4788 132876 132280 132280 132280 132280
24516 4826 4788 132876 23884 23884 23884 23884 23884 23884 23884 23884
24516 4826 4788 132876 55465 55465 55465 55465
24516 4826 4788 133084
24516 4826 4788 133444
24516 4826 4788 133444 132426
24516 4826 4788 17564
24516 4826 4788 17971
24516 4826 4788 18059
24516 4826 4788 18059 17538
24516 4826 4788 18059 17800
24516 4826 4788 18059 18059 18059 18059 18059 18059 18059 18059 18059 18059 18059
24516 4826 4788 18059 24207
24516 4826 4788 18059 3583
24516 4826 4788 18059 38274
24516 4826 4788 18059 38501
24516 4826 4788 18059 38522
24516 4826 4788 18059 9794 9794 9794
24516 4826 4788 18206
24516 4826 4788 18206 17971
24516 4826 4788 18227 18227
24516 4826 4788 18723
24516 4826 4788 20940 20940
24516 4826 4788 20940 20940 16625
24516 4826 4788 23659
24516 4826 4788 23678
24516 4826 4788 23678 23678 23678
24516 4826 4788 23736
24516 4826 4788 23889
24516 4826 4788 23889 21433
24516 4826 4788 23889 37455
24516 4826 4788 23948
24516 4826 4788 23948 24523
24516 4826 4788 23948 24523 24523 24523 45725 45725 45725
24516 4826 4788 23948 38784
24516 4826 4788 24020
24516 4826 4788 24077
24516 4826 4788 24077 10098
24516 4826 4788 24077 56190
24516 4826 4788 24090
24516 4826 4788 24203 17885
24516 4826 4788 24203 38144
24516 4826 4788 24203 38144 38144 38144 38144 38144 38144
24516 4826 4788 24203 38509
24516 4826 4788 24321
24516 4826 4788 24514
24516 4826 4788 24514 132494
24516 4826 4788 2571
24516 4826 4788 3573
24516 4826 4788 36408
24516 4826 4788 37133
24516 4826 4788 37622
24516 4826 4788 38005
24516 4826 4788 38006
24516 4826 4788 38044
24516 4826 4788 38199
24516 4826 4788 45121
24516 4826 4788 45558 9988
24516 4826 4788 4983
24516 4826 4788 55420
24516 4826 4788 55520
24516 4826 4788 55706
24516 4826 4788 55856
24516 4826 4788 58601
24516 4826 4788 58601 24323
24516 4826 4788 58601 24432 24432
24516 4826 4788 65068
24516 6939 4788
24516 6939 4788 10030
24516 6939 4788 10094
24516 6939 4788 11259 11259 11259 11259 11259 11259 11259 11259 11259 32717
24516 6939 4788 11259 11259 11259 11259 11259 11259 11259 11259 11259 327775
24516 6939 4788 11259 11259 11259 11259 11259 11259 11259 11259 11259 327775 33558
24516 6939 4788 11259 11259 11259 11259 11259 11259 11259 11259 11259 327806
24516 6939 4788 11259 11259 11259 11259 11259 11259 11259 11259 11259 36881
24516 6939 4788 11259 11259 11259 11259 11259 11259 11259 11259 11259 36881 37062
24516 6939 4788 11259 11259 11259 11259 11259 11259 11259 11259 11259 36881 37267
24516 6939 4788 11259 11259 11259 11259 11259 11259 11259 11259 11259 36907 36936
24516 6939 4788 11259 11259 11259 11259 11259 11259 11259 11259 11259 36907 37011
24516 6939 4788 11259 11259 11259 11259 11259 11259 11259 11259 11259 36907 37062
24516 6939 4788 11259 11259 11259 11259 11259 11259 11259 11259 11259 36907 37147
24516 6939 4788 11259 11259 11259 11259 11259 11259 11259 11259 11259 36907 37318
24516 6939 4788 11259 11259 11259 11259 11259 11259 11259 11259 11259 36907 37384
24516 6939 4788 11259 11259 11259 11259 11259 11259 11259 11259 11259 36907 37448
24516 6939 4788 11259 11259 11259 11259 11259 11259 11259 11259 11259 36907 37468
24516 6939 4788 11259 11259 11259 11259 11259 11259 11259 11259 11259 36907 37468 37155
24516 6939 4788 11259 11259 11259 11259 11259 11259 11259 11259 11259 36907 37468 37603
24516 6939 4788 11259 11259 11259 11259 11259 11259 11259 11259 11259 36907 37468 37645
24516 6939 4788 11259 11259 11259 11259 11259 11259 11259 11259 11259 36907 37468 37645 37645 37645 37645
24516 6939 4788 11259 11259 11259 11259 11259 11259 11259 11259 11259 36917
24516 6939 4788 11259 11259 11259 11259 11259 11259 11259 11259 11259 36976
24516 6939 4788 11259 11259 11259 11259 11259 11259 11259 11259 11259 37366
24516 6939 4788 11259 11259 11259 11259 11259 11259 11259 11259 11259 37432
24516 6939 4788 11259 11259 11259 11259 11259 11259 11259 11259 11259 37533
24516 6939 4788 11259 11259 11259 11259 11259 11259 11259 11259 11259 37590
24516 6939 4788 11259 11259 11259 11259 11259 11259 11259 11259 11259 37593
24516 6939 4788 11259 11259 36907 36907
24516 6939 4788 132850
24516 6939 4788 132874
24516 6939 4788 132876 4621
24516 6939 4788 132876 4621 132482
24516 6939 4788 132876 4621 17479
24516 6939 4788 132876 4621 9411
24516 6939 4788 132882
24516 6939 4788 132890
24516 6939 4788 133014
24516 6939 4788 133084
24516 6939 4788 133084 51946
24516 6939 4788 17557 45595
24516 6939 4788 17971
24516 6939 4788 17971 55405
24516 6939 4788 17971 55950
24516 6939 4788 18059
24516 6939 4788 18059 18059 18059 18059 18059 18059 18059 18059 18059 18059 18059
24516 6939 4788 18059 3583
24516 6939 4788 18059 38274
24516 6939 4788 18059 38501
24516 6939 4788 18059 55660
24516 6939 4788 18059 55660 55660 55660 55660
24516 6939 4788 18206
24516 6939 4788 18206 17971
24516 6939 4788 18227 18227
24516 6939 4788 18723
24516 6939 4788 20940 20940
24516 6939 4788 20940 20940 16625
24516 6939 4788 23678
24516 6939 4788 23678 23678 23678
24516 6939 4788 23736
24516 6939 4788 23889
24516 6939 4788 23948
24516 6939 4788 23948 24523 24523 24523 45725 45725 45725
24516 6939 4788 23948 38784
24516 6939 4788 23948 4833
24516 6939 4788 23948 58489
24516 6939 4788 24020
24516 6939 4788 24028 24028 24028 24028
24516 6939 4788 24077 56190
24516 6939 4788 24090
24516 6939 4788 24203 45311
24516 6939 4788 24321
24516 6939 4788 24514
24516 6939 4788 24514 132494
24516 6939 4788 2571
24516 6939 4788 33788 24757
24516 6939 4788 33788 36972
24516 6939 4788 3573
24516 6939 4788 36408
24516 6939 4788 37133
24516 6939 4788 38005
24516 6939 4788 38044
24516 6939 4788 38199
24516 6939 4788 4983
24516 6939 4788 55420
24516 6939 4788 55520
24516 6939 4788 55706
24516 6939 4788 55856
24516 6939 4788 56169
24516 6939 4788 56169 58796
24516 6939 4788 58601 24323
24516 6939 4788 58601 24432 24432
24516 6939 4788 58601 38614
24516 6939 4788 58601 59316
24516 6939 4788 58601 59365
24516 6939 4788 59263 59263 59263 59263
2497 1273 4788
2497 1273 4788 17971
2497 1273 4788 18059 18059 18059 18059 18059 18059 18059 18059 18059 18059 18059
2497 1273 4788 23948 24523 24523 24523 45725 45725 45725
2497 2914 4788
2497 2914 4788 10030
2497 2914 4788 133014
2497 2914 4788 133084
2497 2914 4788 133084 51946
2497 2914 4788 18059 3583
2497 2914 4788 18059 38274
2497 2914 4788 18059 38501
2497 2914 4788 18206
2497 2914 4788 18206 17971
2497 2914 4788 18227
2497 2914 4788 18227 18227
2497 2914 4788 18723
2497 2914 4788 20940 20940
2497 2914 4788 20940 20940 16625
2497 2914 4788 23678
2497 2914 4788 23678 45121
2497 2914 4788 23889 21433
2497 2914 4788 23948
2497 2914 4788 23948 38784
2497 2914 4788 24028 24068
2497 2914 4788 24090
2497 2914 4788 24319 24319
2497 2914 4788 24514
2497 2914 4788 24514 132494
2497 2914 4788 36408
2497 2914 4788 37133
2497 2914 4788 38005
2497 2914 4788 38044
2497 2914 4788 4983
2497 2914 4788 55856
2497 2914 4788 9655
2497 3257 4788
2497 3257 4788 11259 11259 11259 11259 11259 11259 11259 11259 11259 327775
2497 3257 4788 11259 11259 36907 36907
2497 3257 4788 132876 4621
2497 3257 4788 132876 4621 132482
2497 3257 4788 132876 4621 133042
2497 3257 4788 132876 4621 17479
2497 3257 4788 132876 4621 9411
2497 3257 4788 132882
2497 3257 4788 132890
2497 3257 4788 17557 45595
2497 3257 4788 17971 55950
2497 3257 4788 20940 20940
2497 3257 4788 20940 20940 16625
2497 3257 4788 23948 24523 24523 24523 45725 45725 45725
2497 3257 4788 23948 24523 56233 56233 56233 56233
2497 3257 4788 23948 4833
2497 3257 4788 23948 58489
2497 3257 4788 24028 24028 24028 24028
2497 3257 4788 24090
2497 3257 4788 24203 45311
2497 3257 4788 24514
2497 3257 4788 33788 24757
2497 3257 4788 33788 36972
2497 3257 4788 36408
2497 3257 4788 38044
2497 3257 4788 4788 4788
2497 3257 4788 55856
2497 3257 4788 56169
2497 3257 4788 56169 58796
2497 3257 4788 58601 59316
2497 3257 4788 59263 59263 59263 59263
2497 3320 4788 132876 4621
2497 3320 4788 20940 20940
2497 3320 4788 55856
2497 3356 3549 4788 132850
2497 3356 3549 4788 132890
2497 3356 4788
2497 3356 4788 10030
2497 3356 4788 133014
2497 3356 4788 18206
2497 3356 4788 18206 17971
2497 3356 4788 24028 24068
2497 3356 4788 24514
2497 3356 4788 38044
2497 3491 4788
2497 3491 4788 10030
2497 3491 4788 10094
2497 3491 4788 11259 11259 36907 36907
2497 3491 4788 132874
2497 3491 4788 132876 4621
2497 3491 4788 132876 4621 132482
2497 3491 4788 132876 4621 133042
2497 3491 4788 132876 4621 17479
2497 3491 4788 133084
2497 3491 4788 17557 45595
2497 3491 4788 17564
2497 3491 4788 17971
2497 3491 4788 17971 55950
2497 3491 4788 18059
2497 3491 4788 18059 17538
2497 3491 4788 18059 3583
2497 3491 4788 18059 38274
2497 3491 4788 18059 38501
2497 3491 4788 18059 55660
2497 3491 4788 18059 55660 55660 55660 55660
2497 3491 4788 18206
2497 3491 4788 18206 17971
2497 3491 4788 20940 20940
2497 3491 4788 20940 20940 16625
2497 3491 4788 23678
2497 3491 4788 23678 23678 23678
2497 3491 4788 23736
2497 3491 4788 23889
2497 3491 4788 23889 21433
2497 3491 4788 23948
2497 3491 4788 23948 24523 24523 24523 45725 45725 45725
2497 3491 4788 23948 24523 56233 56233 56233 56233
2497 3491 4788 23948 4833
2497 3491 4788 23948 58489
2497 3491 4788 24020
2497 3491 4788 24028
2497 3491 4788 24028 24028 24028
2497 3491 4788 24028 24028 24028 24068
2497 3491 4788 24090
2497 3491 4788 24203 45311
2497 3491 4788 24321
2497 3491 4788 24514
2497 3491 4788 2571
2497 3491 4788 33788 24757
2497 3491 4788 33788 36972
2497 3491 4788 3573
2497 3491 4788 36408
2497 3491 4788 37133
2497 3491 4788 37622
2497 3491 4788 38005
2497 3491 4788 38006
2497 3491 4788 38044
2497 3491 4788 38199
2497 3491 4788 45121
2497 3491 4788 55420
2497 3491 4788 55520
2497 3491 4788 55706
2497 3491 4788 56169 58796
2497 3491 4788 58601 24323
2497 3491 4788 58601 59316
2497 3549 4788
2497 3549 4788 132432
2497 3549 4788 132874
2497 3549 4788 132882
2497 3549 4788 17564
2497 3549 4788 17971
2497 3549 4788 17971 55405
2497 3549 4788 23659
2497 3549 4788 24319 24319
2497 3549 4788 38044
2497 6453 4788
2497 6453 4788 10030
2497 6453 4788 10094
2497 6453 4788 132874
2497 6453 4788 133084
2497 6453 4788 17564
2497 6453 4788 17971
2497 6453 4788 18059
2497 6453 4788 18059 18059 18059 18059 18059 18059 18059 18059 18059 18059 18059
2497 6453 4788 18206
2497 6453 4788 18206 17971
2497 6453 4788 18227 18227
2497 6453 4788 18723
2497 6453 4788 23678
2497 6453 4788 23678 23678 23678
2497 6453 4788 23678 45121
2497 6453 4788 23736
2497 6453 4788 23889
2497 6453 4788 23948
2497 6453 4788 24020
2497 6453 4788 24028
2497 6453 4788 24028 24028 24028
2497 6453 4788 24028 24028 24028 24068
2497 6453 4788 24319 24319
2497 6453 4788 24321
2497 6453 4788 24514
2497 6453 4788 2571
2497 6453 4788 3573
2497 6453 4788 37133
2497 6453 4788 37622
2497 6453 4788 38005
2497 6453 4788 38006
2497 6453 4788 38044
2497 6453 4788 38199
2497 6453 4788 45121
2497 6453 4788 4635 23911 23911 23911 24489 24490 24514
2497 6453 4788 4788
2497 6453 4788 4983
2497 6453 4788 55420
2497 6453 4788 55520
2497 6453 4788 55706
2497 6453 4788 58601 24323
2497 6453 4788 9655
2497 701 1299 4788 132850
2497 701 1299 4788 132890
2500 4713 2914 4788
2500 4713 2914 4788 132874
2500 4713 2914 4788 17971
2500 4713 2914 4788 18227
2500 4713 2914 4788 38005
2500 7660 4635 4788 132432
2500 7660 4635 4788 132850
2500 7660 4635 4788 132882
2500 7660 4635 4788 23659
251 1239 1273 4788
251 1239 3257 4788 4788 4788
251 1299 4788
251 174 4788
251 4788
251 4788 1273 4818 10081
251 4788 132432
251 4788 132850
251 4788 132874
251 4788 132876 4621
251 4788 132882
251 4788 17564
251 4788 17971
251 4788 17971 55405
251 4788 18206
251 4788 18227
251 4788 20940 20940
251 4788 23659
251 4788 23678
251 4788 23889
251 4788 24319 24319
251 4788 38005
251 4788 38044
251 4788 38199
251 4788 45558
251 4788 4635 23911 23911 23911 24489 24490 24514
251 4788 4788 23889
251 4788 4788 4788
251 4788 4788 4788 10030
251 4788 4788 4788 10094
251 4788 4788 4788 10098
251 4788 4788 4788 11259 11259 11259 11259 11259 11259 11259 36907
251 4788 4788 4788 11259 11259 11259 11259 11259 11259 11259 36907 36907
251 4788 4788 4788 11259 11259 36907 36907
251 4788 4788 4788 132454 132454 132454
251 4788 4788 4788 132850
251 4788 4788 4788 132874
251 4788 4788 4788 132876
251 4788 4788 4788 132876 132280 132280 132280 132280
251 4788 4788 4788 132876 23884 23884
251 4788 4788 4788 132876 23884 23884 23884 23884 23884 23884 23884 23884
251 4788 4788 4788 132876 38235 24478
251 4788 4788 4788 132876 4621
251 4788 4788 4788 132876 4621 132250
251 4788 4788 4788 132876 4621 132482
251 4788 4788 4788 132876 4621 133042
251 4788 4788 4788 132876 4621 133919
251 4788 4788 4788 132876 4621 17479
251 4788 4788 4788 132876 4621 45847
251 4788 4788 4788 132876 4621 9411
251 4788 4788 4788 132876 4621 9486
251 4788 4788 4788 132876 4621 9533
251 4788 4788 4788 132876 4776 4776
251 4788 4788 4788 132876 55465 55465 55465 55465
251 4788 4788 4788 132882
251 4788 4788 4788 132890
251 4788 4788 4788 133014
251 4788 4788 4788 133084
251 4788 4788 4788 133084 51946
251 4788 4788 4788 133444
251 4788 4788 4788 133444 132426
251 4788 4788 4788 17557
251 4788 4788 4788 17557 132165
251 4788 4788 4788 17557 132165 132165 132165 132165 132165 132165 132165 132165
251 4788 4788 4788 17557 17557 17557 17557 17557 17557 17557 17557 17557 17557 17557 17787
251 4788 4788 4788 17557 17557 17557 17557 17557 17557 17557 17557 17557 17557 17557 45127
251 4788 4788 4788 17557 17557 17557 17557 17557 17557 17557 17557 17557 17557 17557 7590
251 4788 4788 4788 17557 17787
251 4788 4788 4788 17557 18173
251 4788 4788 4788 17557 23674
251 4788 4788 4788 17557 24435
251 4788 4788 4788 17557 24499
251 4788 4788 4788 17557 38547
251 4788 4788 4788 17557 38616
251 4788 4788 4788 17557 38616 45814
251 4788 4788 4788 17557 38710
251 4788 4788 4788 17557 38742 38742 38742 38742 38742 38742 38742 38742 38742
251 4788 4788 4788 17557 45127
251 4788 4788 4788 17557 45446
251 4788 4788 4788 17557 45595
251 4788 4788 4788 17557 45595 45595 45595 45595
251 4788 4788 4788 17557 45595 45595 45595 45595 45595 45595
251 4788 4788 4788 17557 45669 23966
251 4788 4788 4788 17557 45669 23966 23966 23966 23966
251 4788 4788 4788 17557 45669 45669 45669 45669 23966
251 4788 4788 4788 17557 45748
251 4788 4788 4788 17557 45773
251 4788 4788 4788 17557 45773 45773 45773 45773 45773 45773 45773
251 4788 4788 4788 17557 45773 45773 45773 45773 45773 45773 45773 45773 45773 45773
251 4788 4788 4788 17557 55453
251 4788 4788 4788 17557 56167
251 4788 4788 4788 17557 7590
251 4788 4788 4788 17557 7590 7590 7590 7590 7590 7590 7590 7590 7590 7590
251 4788 4788 4788 17557 9260
251 4788 4788 4788 17557 9260 17911
251 4788 4788 4788 17557 9260 9260 9260 9260 9260 9260
251 4788 4788 4788 17557 9260 9260 9260 9260 9260 9260 9260 9260
251 4788 4788 4788 17557 9541
251 4788 4788 4788 17557 9541 24051
251 4788 4788 4788 17557 9541 45446
251 4788 4788 4788 17557 9541 45446 45446 45446 45446
251 4788 4788 4788 17557 9541 58893 58893 58893 58893 58893 58893 58893 58893 58893
251 4788 4788 4788 17557 9541 9541 9541 9541 9541 9541 9541
251 4788 4788 4788 17557 9557
251 4788 4788 4788 17564
251 4788 4788 4788 17971
251 4788 4788 4788 17971 55405
251 4788 4788 4788 17971 55950
251 4788 4788 4788 18059
251 4788 4788 4788 18059 133347
251 4788 4788 4788 18059 17538
251 4788 4788 4788 18059 17800
251 4788 4788 4788 18059 18059 18059 18059 18059 18059 18059 18059 18059 18059 18059
251 4788 4788 4788 18059 3583
251 4788 4788 4788 18059 38274
251 4788 4788 4788 18059 38501
251 4788 4788 4788 18059 38522
251 4788 4788 4788 18059 38765
251 4788 4788 4788 18059 45304
251 4788 4788 4788 18059 55660
251 4788 4788 4788 18059 55660 55660 55660 55660
251 4788 4788 4788 18059 9794 9794 9794
251 4788 4788 4788 18206
251 4788 4788 4788 18206 17971
251 4788 4788 4788 18227 18227
251 4788 4788 4788 18723
251 4788 4788 4788 20940 20940
251 4788 4788 4788 20940 20940 16625
251 4788 4788 4788 23659
251 4788 4788 4788 23659 23659 23659 23659
251 4788 4788 4788 23678
251 4788 4788 4788 23678 23678 23678
251 4788 4788 4788 23678 45121
251 4788 4788 4788 23736
251 4788 4788 4788 23889
251 4788 4788 4788 23889 21433
251 4788 4788 4788 23889 37455
251 4788 4788 4788 23948
251 4788 4788 4788 23948 24523 24523 24523 131710
251 4788 4788 4788 23948 24523 24523 24523 45725 45725 45725
251 4788 4788 4788 23948 24523 24523 24523 59288 59288 59288 59288 59288 59288 59288 59288 59288
251 4788 4788 4788 23948 24523 56233
251 4788 4788 4788 23948 24523 56233 56233 56233 56233
251 4788 4788 4788 23948 24523 56233 56233 56233 56233 56233 56233
251 4788 4788 4788 23948 38784
251 4788 4788 4788 23948 4833
251 4788 4788 4788 23948 58489
251 4788 4788 4788 24020
251 4788 4788 4788 24028
251 4788 4788 4788 24028 24028 24028
251 4788 4788 4788 24028 24028 24028 24028
251 4788 4788 4788 24028 24028 24028 24028 24028
251 4788 4788 4788 24028 24028 24028 24068
251 4788 4788 4788 24028 24068
251 4788 4788 4788 24077
251 4788 4788 4788 24077 10098
251 4788 4788 4788 24077 133448
251 4788 4788 4788 24077 4658 4658
251 4788 4788 4788 24077 56190
251 4788 4788 4788 24090
251 4788 4788 4788 24203 132631
251 4788 4788 4788 24203 132668
251 4788 4788 4788 24203 133166
251 4788 4788 4788 24203 133166 133166 133166 133166
251 4788 4788 4788 24203 17885
251 4788 4788 4788 24203 18365
251 4788 4788 4788 24203 24203 24203 24203
251 4788 4788 4788 24203 24203 24203 24203 17885
251 4788 4788 4788 24203 38144
251 4788 4788 4788 24203 38144 38144 38144 38144 38144 38144
251 4788 4788 4788 24203 38500
251 4788 4788 4788 24203 38500 38500 38500
251 4788 4788 4788 24203 38509
251 4788 4788 4788 24203 38509 38509 38509
251 4788 4788 4788 24203 38783 38783 38783 38783 38783 38783
251 4788 4788 4788 24203 45311
251 4788 4788 4788 24319 24319
251 4788 4788 4788 24321
251 4788 4788 4788 24514
251 4788 4788 4788 24514 132494
251 4788 4788 4788 2571
251 4788 4788 4788 33788 24757
251 4788 4788 4788 33788 36972
251 4788 4788 4788 3573
251 4788 4788 4788 36408
251 4788 4788 4788 37133
251 4788 4788 4788 38005
251 4788 4788 4788 38006
251 4788 4788 4788 38044
251 4788 4788 4788 38199
251 4788 4788 4788 38199 38199 38199 38199
251 4788 4788 4788 45121
251 4788 4788 4788 45558 131322
251 4788 4788 4788 45558 131322 132026
251 4788 4788 4788 45558 131322 18399
251 4788 4788 4788 45558 131322 18399 133392
251 4788 4788 4788 45558 133385 133385 133385 133385 133385 133385 133385 133385
251 4788 4788 4788 45558 45558
251 4788 4788 4788 45558 45558 9988
251 4788 4788 4788 45558 9988
251 4788 4788 4788 4983
251 4788 4788 4788 55420
251 4788 4788 4788 55856
251 4788 4788 4788 55951 55951 55951 55951 55951
251 4788 4788 4788 55951 55951 55951 55951 55951 55951 55951
251 4788 4788 4788 56169
251 4788 4788 4788 56169 58796
251 4788 4788 4788 58601
251 4788 4788 4788 58601 18230
251 4788 4788 4788 58601 23893
251 4788 4788 4788 58601 24323
251 4788 4788 4788 58601 24323 132604 132604 132604 132604 132604 132604
251 4788 4788 4788 58601 24323 55344
251 4788 4788 4788 58601 24323 55344 55344 55344 55344 55344 55344
251 4788 4788 4788 58601 24323 58445
251 4788 4788 4788 58601 24323 58917
251 4788 4788 4788 58601 24323 58947 58947
251 4788 4788 4788 58601 24323 58947 58947 58947
251 4788 4788 4788 58601 24323 59242
251 4788 4788 4788 58601 24432 24432
251 4788 4788 4788 58601 38493
251 4788 4788 4788 58601 38614
251 4788 4788 4788 58601 56115
251 4788 4788 4788 58601 59315
251 4788 4788 4788 58601 59316
251 4788 4788 4788 58601 59362
251 4788 4788 4788 58601 59365
251 4788 4788 4788 59263 59263 59263 59263
251 4788 4788 4788 65068
251 4788 4788 4788 9381 17924 17924
251 4788 4788 4788 9381 17924 17924 17924
251 4788 4788 4788 9381 17924 17924 17924 9474
251 4788 4788 4788 9381 17924 17924 9474
251 4788 4788 4788 9381 9381
251 4788 4788 4788 9381 9381 9381
251 4788 4788 4788 9381 9381 9381 10118 10118 10118
251 4788 4788 4788 9381 9381 9381 132883
251 4788 4788 4788 9381 9381 9381 133488
251 4788 4788 4788 9381 9381 9381 133779
251 4788 4788 4788 9381 9381 9381 38186
251 4788 4788 4788 9381 9381 9381 58931
251 4788 4788 4788 9655
251 4788 6453 10030
251 4788 9381 9381
251 4788 9381 9381 10118
251 8359 29076 1299 4788
2516 4713 2914 4788 20940 20940
2516 4766 17832 4788 11259
2516 4766 17832 4788 132432
2516 4766 17832 4788 132850
2516 4766 17832 4788 132876 132280
2516 4766 17832 4788 132882
2516 4766 17832 4788 17971 55405
2516 4766 17832 4788 23659
2516 6453 4788
2516 6453 4788 132874
2516 6453 4788 132876
2516 6453 4788 17564
2516 6453 4788 17971
2516 6453 4788 18227
2516 6453 4788 24319 24319
2516 6453 4788 38005
2516 6453 4788 38044
2516 6453 4788 38199
2518 2516 4788
2518 2516 4788 10030
2518 2516 4788 11259 11259 36907 36907
2518 2516 4788 132850
2518 2516 4788 132874
2518 2516 4788 132876 132280 132280 132280 132280
2518 2516 4788 132876 4621
2518 2516 4788 132876 4621 132482
2518 2516 4788 132876 4621 133042
2518 2516 4788 132876 4621 17479
2518 2516 4788 132876 4621 9411
2518 2516 4788 132882
2518 2516 4788 132890
2518 2516 4788 133014
2518 2516 4788 17557 132165
2518 2516 4788 17557 23674
2518 2516 4788 17557 38616 45814
2518 2516 4788 17557 38710
2518 2516 4788 17557 45595
2518 2516 4788 17557 45669 23966
2518 2516 4788 17557 45773 45773 45773 45773 45773 45773 45773
2518 2516 4788 17557 9541
2518 2516 4788 17971
2518 2516 4788 17971 55405
2518 2516 4788 17971 55950
2518 2516 4788 18059 18059 18059 18059 18059 18059 18059 18059 18059 18059 18059
2518 2516 4788 18206
2518 2516 4788 18206 17971
2518 2516 4788 20940 20940
2518 2516 4788 20940 20940 16625
2518 2516 4788 23889
2518 2516 4788 23948 4833
2518 2516 4788 23948 58489
2518 2516 4788 24028 24028 24028 24028
2518 2516 4788 24090
2518 2516 4788 24203 38144
2518 2516 4788 24203 38144 38144 38144 38144 38144 38144
2518 2516 4788 24203 38500
2518 2516 4788 24203 38500 38500 38500
2518 2516 4788 24203 45311
2518 2516 4788 24514
2518 2516 4788 33788 24757
2518 2516 4788 33788 36972
2518 2516 4788 3573
2518 2516 4788 36408
2518 2516 4788 37133
2518 2516 4788 38044
2518 2516 4788 55420
2518 2516 4788 55856
2518 2516 4788 56169
2518 2516 4788 56169 58796
2518 2516 4788 58601 24323
2518 2516 4788 58601 59315
2518 2516 4788 58601 59316
2518 2516 4788 59263 59263 59263 59263
2518 2914 1273 4788
2518 2914 3257 4788 4788 4788
2518 2914 4788
2518 2914 4788 10030
2518 2914 4788 10094
2518 2914 4788 132874
2518 2914 4788 133014
2518 2914 4788 133084
2518 2914 4788 133084 51946
2518 2914 4788 17557
2518 2914 4788 17557 132165
2518 2914 4788 17557 23674
2518 2914 4788 17557 45595
2518 2914 4788 17557 45748
2518 2914 4788 17557 9541
2518 2914 4788 17564
2518 2914 4788 17971
2518 2914 4788 18059
2518 2914 4788 18059 17538
2518 2914 4788 18059 3583
2518 2914 4788 18059 38274
2518 2914 4788 18059 38501
2518 2914 4788 18206
2518 2914 4788 18206 17971
2518 2914 4788 18227
2518 2914 4788 18227 18227
2518 2914 4788 18723
2518 2914 4788 20940 20940
2518 2914 4788 20940 20940 16625
2518 2914 4788 23659
2518 2914 4788 23678
2518 2914 4788 23678 23678 23678
2518 2914 4788 23736
2518 2914 4788 23889 21433
2518 2914 4788 23948
2518 2914 4788 23948 38784
2518 2914 4788 24020
2518 2914 4788 24090
2518 2914 4788 24203 38144
2518 2914 4788 24203 38144 38144 38144 38144 38144 38144
2518 2914 4788 24319 24319
2518 2914 4788 24321
2518 2914 4788 24514
2518 2914 4788 24514 132494
2518 2914 4788 2571
2518 2914 4788 36408
2518 2914 4788 37133
2518 2914 4788 37622
2518 2914 4788 38005
2518 2914 4788 38006
2518 2914 4788 38044
2518 2914 4788 38199
2518 2914 4788 45121
2518 2914 4788 4983
2518 2914 4788 55520
2518 2914 4788 55706
2518 2914 4788 55856
2518 3549 4788 132432
2518 3549 4788 132882
2518 3549 4788 17971 55405
2518 3549 4788 23659
2518 3549 4788 38044
2518 4635 4788 132850
2518 6453 4788 4788
262354 16397 3549 4788
262354 16397 3549 4788 10030
262354 16397 3549 4788 10094
262354 16397 3549 4788 132850
262354 16397 3549 4788 132874
262354 16397 3549 4788 132876 132280 132280 132280 132280
262354 16397 3549 4788 132876 4621
262354 16397 3549 4788 132876 4621 132482
262354 16397 3549 4788 132876 4621 133042
262354 16397 3549 4788 132876 4621 17479
262354 16397 3549 4788 132876 4621 9411
262354 16397 3549 4788 132882
262354 16397 3549 4788 132890
262354 16397 3549 4788 133014
262354 16397 3549 4788 133084
262354 16397 3549 4788 133084 51946
262354 16397 3549 4788 17557 45595
262354 16397 3549 4788 17564
262354 16397 3549 4788 17971
262354 16397 3549 4788 17971 55405
262354 16397 3549 4788 17971 55950
262354 16397 3549 4788 18059
262354 16397 3549 4788 18059 18059 18059 18059 18059 18059 18059 18059 18059 18059 18059
262354 16397 3549 4788 18059 3583
262354 16397 3549 4788 18059 38274
262354 16397 3549 4788 18059 38501
262354 16397 3549 4788 18059 55660
262354 16397 3549 4788 18059 55660 55660 55660 55660
262354 16397 3549 4788 18206
262354 16397 3549 4788 18206 17971
262354 16397 3549 4788 18227 18227
262354 16397 3549 4788 18723
262354 16397 3549 4788 20940 20940
262354 16397 3549 4788 20940 20940 16625
262354 16397 3549 4788 23678
262354 16397 3549 4788 23678 23678 23678
262354 16397 3549 4788 23678 45121
262354 16397 3549 4788 23736
262354 16397 3549 4788 23889
262354 16397 3549 4788 23948
262354 16397 3549 4788 23948 24523 24523 24523 45725 45725 45725
262354 16397 3549 4788 23948 24523 56233
262354 16397 3549 4788 23948 24523 56233 56233 56233 56233
262354 16397 3549 4788 23948 38784
262354 16397 3549 4788 23948 4833
262354 16397 3549 4788 23948 58489
262354 16397 3549 4788 24020
262354 16397 3549 4788 24028
262354 16397 3549 4788 24028 24028 24028
262354 16397 3549 4788 24028 24028 24028 24028
262354 16397 3549 4788 24028 24028 24028 24068
262354 16397 3549 4788 24028 24068
262354 16397 3549 4788 24077 133448
262354 16397 3549 4788 24077 56190
262354 16397 3549 4788 24090
262354 16397 3549 4788 24203 45311
262354 16397 3549 4788 24319 24319
262354 16397 3549 4788 24321
262354 16397 3549 4788 24514
262354 16397 3549 4788 24514 132494
262354 16397 3549 4788 2571
262354 16397 3549 4788 33788 24757
262354 16397 3549 4788 33788 36972
262354 16397 3549 4788 3573
262354 16397 3549 4788 37133
262354 16397 3549 4788 37622
262354 16397 3549 4788 38005
262354 16397 3549 4788 38006
262354 16397 3549 4788 38044
262354 16397 3549 4788 38199
262354 16397 3549 4788 45121
262354 16397 3549 4788 4983
262354 16397 3549 4788 55420
262354 16397 3549 4788 55520
262354 16397 3549 4788 55706
262354 16397 3549 4788 55856
262354 16397 3549 4788 56169
262354 16397 3549 4788 56169 58796
262354 16397 3549 4788 58601 24323
262354 16397 3549 4788 58601 59316
262354 16397 3549 4788 59263 59263 59263 59263
262354 16397 3549 4788 9655
262354 262589 6762 1273 4788
262354 262589 6762 2914 4788
262354 262589 6762 2914 4788 36408
262354 262589 6762 3257 4788 4788 4788
262354 262589 6762 3356 4788
262354 262589 6762 3549 4788 36408
262354 262589 6762 6453 4788
262354 262589 6762 6453 4788 4788
262476 16735 12989 4788
262476 16735 1299 4788 33788 24757
262476 16735 1299 4788 58601 59315
262476 16735 174 4788
262476 16735 2914 1273 4788
262476 16735 2914 4788
262476 16735 2914 4788 58601
262476 16735 2914 4788 58601 24323
262476 16735 2914 4788 58601 24432 24432
262476 16735 3549 4788 18059 24207
262476 16735 3549 4788 24203 132631
262476 16735 3549 4788 24514
262476 16735 3549 4788 33788 24757
262476 16735 3549 4788 38005
262476 18881 3549 3257 4788 4788 4788
262476 18881 3549 3356 4788
262476 18881 3549 4788
262476 18881 3549 4788 10030
262476 18881 3549 4788 10094
262476 18881 3549 4788 10098
262476 18881 3549 4788 11259 11259 11259 11259 11259 11259 11259 11259 11259
262476 18881 3549 4788 11259 11259 11259 11259 11259 11259 11259 11259 11259 32717
262476 18881 3549 4788 11259 11259 11259 11259 11259 11259 11259 11259 11259 327775
262476 18881 3549 4788 11259 11259 11259 11259 11259 11259 11259 11259 11259 327775 33558
262476 18881 3549 4788 11259 11259 11259 11259 11259 11259 11259 11259 11259 327806
262476 18881 3549 4788 11259 11259 11259 11259 11259 11259 11259 11259 11259 36881
262476 18881 3549 4788 11259 11259 11259 11259 11259 11259 11259 11259 11259 36881 37062
262476 18881 3549 4788 11259 11259 11259 11259 11259 11259 11259 11259 11259 36881 37267
262476 18881 3549 4788 11259 11259 11259 11259 11259 11259 11259 11259 11259 36907 327801
262476 18881 3549 4788 11259 11259 11259 11259 11259 11259 11259 11259 11259 36907 36936
262476 18881 3549 4788 11259 11259 11259 11259 11259 11259 11259 11259 11259 36907 37011
262476 18881 3549 4788 11259 11259 11259 11259 11259 11259 11259 11259 11259 36907 37062
262476 18881 3549 4788 11259 11259 11259 11259 11259 11259 11259 11259 11259 36907 37147
262476 18881 3549 4788 11259 11259 11259 11259 11259 11259 11259 11259 11259 36907 37318
262476 18881 3549 4788 11259 11259 11259 11259 11259 11259 11259 11259 11259 36907 37384
262476 18881 3549 4788 11259 11259 11259 11259 11259 11259 11259 11259 11259 36907 37448
262476 18881 3549 4788 11259 11259 11259 11259 11259 11259 11259 11259 11259 36907 37468
262476 18881 3549 4788 11259 11259 11259 11259 11259 11259 11259 11259 11259 36907 37468 37155
262476 18881 3549 4788 11259 11259 11259 11259 11259 11259 11259 11259 11259 36907 37468 37603
262476 18881 3549 4788 11259 11259 11259 11259 11259 11259 11259 11259 11259 36907 37468 37645
262476 18881 3549 4788 11259 11259 11259 11259 11259 11259 11259 11259 11259 36907 37468 37645 37645 37645 37645
262476 18881 3549 4788 11259 11259 11259 11259 11259 11259 11259 11259 11259 36907 37593
262476 18881 3549 4788 11259 11259 11259 11259 11259 11259 11259 11259 11259 36917
262476 18881 3549 4788 11259 11259 11259 11259 11259 11259 11259 11259 11259 36976
262476 18881 3549 4788 11259 11259 11259 11259 11259 11259 11259 11259 11259 37432
262476 18881 3549 4788 11259 11259 11259 11259 11259 11259 11259 11259 11259 37533
262476 18881 3549 4788 11259 11259 11259 11259 11259 11259 11259 11259 11259 37590
262476 18881 3549 4788 11259 11259 11259 11259 11259 11259 11259 11259 11259 37593
262476 18881 3549 4788 11259 11259 11259 11259 11259 11259 11259 36907
262476 18881 3549 4788 11259 11259 11259 11259 11259 11259 11259 36907 36907
262476 18881 3549 4788 11259 11259 36907 36907
262476 18881 3549 4788 132850
262476 18881 3549 4788 132874
262476 18881 3549 4788 132876 4621
262476 18881 3549 4788 132876 4621 10227
262476 18881 3549 4788 132876 4621 131221
262476 18881 3549 4788 132876 4621 131246
262476 18881 3549 4788 132876 4621 131257
262476 18881 3549 4788 132876 4621 132250
262476 18881 3549 4788 132876 4621 132482
262476 18881 3549 4788 132876 4621 132701 132701
262476 18881 3549 4788 132876 4621 132879
262476 18881 3549 4788 132876 4621 133042
262476 18881 3549 4788 132876 4621 133880
262476 18881 3549 4788 132876 4621 133919
262476 18881 3549 4788 132876 4621 17479
262476 18881 3549 4788 132876 4621 23687
262476 18881 3549 4788 132876 4621 24328
262476 18881 3549 4788 132876 4621 24344
262476 18881 3549 4788 132876 4621 37992
262476 18881 3549 4788 132876 4621 38265
262476 18881 3549 4788 132876 4621 38589
262476 18881 3549 4788 132876 4621 45847
262476 18881 3549 4788 132876 4621 4762
262476 18881 3549 4788 132876 4621 4767
262476 18881 3549 4788 132876 4621 55545
262476 18881 3549 4788 132876 4621 9411
262476 18881 3549 4788 132876 4621 9464
262476 18881 3549 4788 132876 4621 9475
262476 18881 3549 4788 132876 4621 9486
262476 18881 3549 4788 132876 4621 9533
262476 18881 3549 4788 132876 4621 9546
262476 18881 3549 4788 132876 4621 9551
262476 18881 3549 4788 132876 4621 9551 9551 9551 9551
262476 18881 3549 4788 132876 4621 9562
262476 18881 3549 4788 132876 4621 9903
262476 18881 3549 4788 132882
262476 18881 3549 4788 132890
262476 18881 3549 4788 133014
262476 18881 3549 4788 133084
262476 18881 3549 4788 133084 51946
262476 18881 3549 4788 17557 45595
262476 18881 3549 4788 17564
262476 18881 3549 4788 17971
262476 18881 3549 4788 17971 55405
262476 18881 3549 4788 17971 55950
262476 18881 3549 4788 18059
262476 18881 3549 4788 18059 133347
262476 18881 3549 4788 18059 18059 18059 18059 18059 18059 18059 18059 18059 18059 18059
262476 18881 3549 4788 18059 24207
262476 18881 3549 4788 18059 3583
262476 18881 3549 4788 18059 38274
262476 18881 3549 4788 18059 38501
262476 18881 3549 4788 18059 55660
262476 18881 3549 4788 18059 55660 55660 55660 55660
262476 18881 3549 4788 18206
262476 18881 3549 4788 18206 17971
262476 18881 3549 4788 18227 18227
262476 18881 3549 4788 18723
262476 18881 3549 4788 20940 20940
262476 18881 3549 4788 20940 20940 16625
262476 18881 3549 4788 23678
262476 18881 3549 4788 23678 23678 23678
262476 18881 3549 4788 23678 45121
262476 18881 3549 4788 23736
262476 18881 3549 4788 23889
262476 18881 3549 4788 23889 21433
262476 18881 3549 4788 23889 37455
262476 18881 3549 4788 23948
262476 18881 3549 4788 23948 24523 24523 24523 45725 45725 45725
262476 18881 3549 4788 23948 24523 56233
262476 18881 3549 4788 23948 24523 56233 56233 56233 56233
262476 18881 3549 4788 23948 38784
262476 18881 3549 4788 23948 4833
262476 18881 3549 4788 23948 58489
262476 18881 3549 4788 24020
262476 18881 3549 4788 24028
262476 18881 3549 4788 24028 24028 24028
262476 18881 3549 4788 24028 24028 24028 24028
262476 18881 3549 4788 24028 24028 24028 24068
262476 18881 3549 4788 24028 24068
262476 18881 3549 4788 24077 133448
262476 18881 3549 4788 24077 56190
262476 18881 3549 4788 24090
262476 18881 3549 4788 24203 132668
262476 18881 3549 4788 24203 17885
262476 18881 3549 4788 24203 18365
262476 18881 3549 4788 24203 38500
262476 18881 3549 4788 24203 38500 38500 38500
262476 18881 3549 4788 24203 38783 38783 38783 38783 38783 38783
262476 18881 3549 4788 24203 45311
262476 18881 3549 4788 24319 24319
262476 18881 3549 4788 24321
262476 18881 3549 4788 24514
262476 18881 3549 4788 24514 132494
262476 18881 3549 4788 2571
262476 18881 3549 4788 33788 36972
262476 18881 3549 4788 3573
262476 18881 3549 4788 36408
262476 18881 3549 4788 37133
262476 18881 3549 4788 38005
262476 18881 3549 4788 38006
262476 18881 3549 4788 38044
262476 18881 3549 4788 38199
262476 18881 3549 4788 45121
262476 18881 3549 4788 4983
262476 18881 3549 4788 55420
262476 18881 3549 4788 55520
262476 18881 3549 4788 55706
262476 18881 3549 4788 55856
262476 18881 3549 4788 56169
262476 18881 3549 4788 56169 58796
262476 18881 3549 4788 58601
262476 18881 3549 4788 58601 24323
262476 18881 3549 4788 58601 24323 132604 132604 132604 132604 132604 132604
262476 18881 3549 4788 58601 24323 55344
262476 18881 3549 4788 58601 24323 55344 55344 55344 55344 55344 55344
262476 18881 3549 4788 58601 24323 58917
262476 18881 3549 4788 58601 24323 58947 58947
262476 18881 3549 4788 58601 59316
262476 18881 3549 4788 59263 59263 59263 59263
262476 18881 3549 4788 9655
262476 18881 3549 6453 4788 4788
262750 28329 2914 4788
262750 28329 2914 4788 24203 38144
262750 28329 2914 4788 24203 38144 38144 38144 38144 38144 38144
262750 28329 2914 4788 24203 38144 38144 38144 38144 38144 38144 38144 38144 38144 38144 38144 38144 38144
262750 28329 2914 4788 38044
262750 28329 2914 4788 58601 24432 24432
262750 3549 2914 4788
262750 3549 3257 4788 4788 4788
262750 3549 3356 4788
262750 3549 4788
262750 3549 4788 10030
262750 3549 4788 10094
262750 3549 4788 10098
262750 3549 4788 10101
262750 3549 4788 10101 131467
262750 3549 4788 10101 132395
262750 3549 4788 11259 11259 11259 11259 11259 11259 11259 11259 11259 327775
262750 3549 4788 11259 11259 36907 36907
262750 3549 4788 132829
262750 3549 4788 132850
262750 3549 4788 132874
262750 3549 4788 132876 132280 132280 132280 132280
262750 3549 4788 132876 23884 23884
262750 3549 4788 132876 23884 23884 23884 23884 23884 23884 23884 23884
262750 3549 4788 132876 4621
262750 3549 4788 132876 4621 10227
262750 3549 4788 132876 4621 131221
262750 3549 4788 132876 4621 131246
262750 3549 4788 132876 4621 131257
262750 3549 4788 132876 4621 132250
262750 3549 4788 132876 4621 132482
262750 3549 4788 132876 4621 132879
262750 3549 4788 132876 4621 133042
262750 3549 4788 132876 4621 133880
262750 3549 4788 132876 4621 133919
262750 3549 4788 132876 4621 17479
262750 3549 4788 132876 4621 23687
262750 3549 4788 132876 4621 24328
262750 3549 4788 132876 4621 24344
262750 3549 4788 132876 4621 37992
262750 3549 4788 132876 4621 37992 37992 37992 37992
262750 3549 4788 132876 4621 38265
262750 3549 4788 132876 4621 3839
262750 3549 4788 132876 4621 38589
262750 3549 4788 132876 4621 45847
262750 3549 4788 132876 4621 4762
262750 3549 4788 132876 4621 4767
262750 3549 4788 132876 4621 55488
262750 3549 4788 132876 4621 55545
262750 3549 4788 132876 4621 9411
262750 3549 4788 132876 4621 9464
262750 3549 4788 132876 4621 9475
262750 3549 4788 132876 4621 9486
262750 3549 4788 132876 4621 9533
262750 3549 4788 132876 4621 9551
262750 3549 4788 132876 4621 9551 9551 9551 9551
262750 3549 4788 132876 4621 9562
262750 3549 4788 132876 4621 9903
262750 3549 4788 132876 55465 55465 55465 55465 45537
262750 3549 4788 132876 9873 133630
262750 3549 4788 132882
262750 3549 4788 132890
262750 3549 4788 133014
262750 3549 4788 133084
262750 3549 4788 133084 51946
262750 3549 4788 133444
262750 3549 4788 133444 132426
262750 3549 4788 17557 45595
262750 3549 4788 17564
262750 3549 4788 17971
262750 3549 4788 17971 55405
262750 3549 4788 17971 55950
262750 3549 4788 18059
262750 3549 4788 18059 133347
262750 3549 4788 18059 17538
262750 3549 4788 18059 17800
262750 3549 4788 18059 18059 18059 18059 18059 18059 18059 18059 18059 18059 18059
262750 3549 4788 18059 24207
262750 3549 4788 18059 3583
262750 3549 4788 18059 38274
262750 3549 4788 18059 38501
262750 3549 4788 18059 38522
262750 3549 4788 18059 55660
262750 3549 4788 18059 55660 55660 55660 55660
262750 3549 4788 18059 9794 9794 9794
262750 3549 4788 18206
262750 3549 4788 18206 17971
262750 3549 4788 18227 18227
262750 3549 4788 18723
262750 3549 4788 20940 20940
262750 3549 4788 20940 20940 16625
262750 3549 4788 23678
262750 3549 4788 23678 23678 23678
262750 3549 4788 23678 45121
262750 3549 4788 23736
262750 3549 4788 23889
262750 3549 4788 23889 21433
262750 3549 4788 23889 37455
262750 3549 4788 23948
262750 3549 4788 23948 24523
262750 3549 4788 23948 24523 24523 24523 45725 45725 45725
262750 3549 4788 23948 24523 56233
262750 3549 4788 23948 24523 56233 56233 56233 56233
262750 3549 4788 23948 38784
262750 3549 4788 23948 4833
262750 3549 4788 23948 58489
262750 3549 4788 24020
262750 3549 4788 24028
262750 3549 4788 24028 24028 24028
262750 3549 4788 24028 24028 24028 24028
262750 3549 4788 24028 24028 24028 24068
262750 3549 4788 24028 24068
262750 3549 4788 24077 133448
262750 3549 4788 24077 56190
262750 3549 4788 24090
262750 3549 4788 24203 132631
262750 3549 4788 24203 132668
262750 3549 4788 24203 17885
262750 3549 4788 24203 18365
262750 3549 4788 24203 38500
262750 3549 4788 24203 38500 38500 38500
262750 3549 4788 24203 38509
262750 3549 4788 24203 38783 38783 38783 38783 38783 38783
262750 3549 4788 24203 45311
262750 3549 4788 24203 58480
262750 3549 4788 24319 24319
262750 3549 4788 24321
262750 3549 4788 24514
262750 3549 4788 24514 132494
262750 3549 4788 2571
262750 3549 4788 33788 24757
262750 3549 4788 33788 36972
262750 3549 4788 3573
262750 3549 4788 36408
262750 3549 4788 37133
262750 3549 4788 37622
262750 3549 4788 38005
262750 3549 4788 38006
262750 3549 4788 38044
262750 3549 4788 38199
262750 3549 4788 45121
262750 3549 4788 45558 131322
262750 3549 4788 4983
262750 3549 4788 55420
262750 3549 4788 55520
262750 3549 4788 55706
262750 3549 4788 55856
262750 3549 4788 56169
262750 3549 4788 56169 58796
262750 3549 4788 58601
262750 3549 4788 58601 24323
262750 3549 4788 58601 24323 132604 132604 132604 132604 132604 132604
262750 3549 4788 58601 24323 55344
262750 3549 4788 58601 24323 55344 55344 55344 55344 55344 55344
262750 3549 4788 58601 24323 58917
262750 3549 4788 58601 24323 58947 58947
262750 3549 4788 58601 24323 58947 58947 58947
262750 3549 4788 58601 59316
262750 3549 4788 59263 59263 59263 59263
262750 3549 4788 9655
262750 3549 6453 4788 4788
262750 6762 1273 4788
262757 16735 12989 4788
262757 16735 1299 4788 33788 24757
262757 16735 1299 4788 58601 59315
262757 16735 174 4788
262757 16735 2914 1273 4788
262757 16735 2914 4788
262757 16735 3549 4788
262757 16735 3549 4788 10030
262757 16735 3549 4788 10094
262757 16735 3549 4788 10098
262757 16735 3549 4788 132850
262757 16735 3549 4788 132874
262757 16735 3549 4788 132876 4621
262757 16735 3549 4788 132876 4621 132482
262757 16735 3549 4788 132876 4621 17479
262757 16735 3549 4788 132876 4621 9411
262757 16735 3549 4788 132882
262757 16735 3549 4788 132890
262757 16735 3549 4788 133084
262757 16735 3549 4788 133084 51946
262757 16735 3549 4788 17557 45595
262757 16735 3549 4788 17564
262757 16735 3549 4788 17971
262757 16735 3549 4788 17971 55405
262757 16735 3549 4788 17971 55950
262757 16735 3549 4788 18059
262757 16735 3549 4788 18059 133347
262757 16735 3549 4788 18059 18059 18059 18059 18059 18059 18059 18059 18059 18059 18059
262757 16735 3549 4788 18059 3583
262757 16735 3549 4788 18059 38274
262757 16735 3549 4788 18059 38501
262757 16735 3549 4788 18059 55660
262757 16735 3549 4788 18059 55660 55660 55660 55660
262757 16735 3549 4788 18206
262757 16735 3549 4788 18206 17971
262757 16735 3549 4788 18227 18227
262757 16735 3549 4788 18723
262757 16735 3549 4788 20940 20940
262757 16735 3549 4788 20940 20940 16625
262757 16735 3549 4788 23678
262757 16735 3549 4788 23678 23678 23678
262757 16735 3549 4788 23678 45121
262757 16735 3549 4788 23736
262757 16735 3549 4788 23889
262757 16735 3549 4788 23889 21433
262757 16735 3549 4788 23948
262757 16735 3549 4788 23948 24523 24523 24523 45725 45725 45725
262757 16735 3549 4788 23948 24523 56233
262757 16735 3549 4788 23948 24523 56233 56233 56233 56233
262757 16735 3549 4788 23948 38784
262757 16735 3549 4788 23948 4833
262757 16735 3549 4788 23948 58489
262757 16735 3549 4788 24020
262757 16735 3549 4788 24028
262757 16735 3549 4788 24028 24028 24028
262757 16735 3549 4788 24028 24028 24028 24028
262757 16735 3549 4788 24028 24028 24028 24068
262757 16735 3549 4788 24090
262757 16735 3549 4788 24203 132631
262757 16735 3549 4788 24203 132668
262757 16735 3549 4788 24203 18365
262757 16735 3549 4788 24203 38500
262757 16735 3549 4788 24203 38783 38783 38783 38783 38783 38783
262757 16735 3549 4788 24203 45311
262757 16735 3549 4788 24319 24319
262757 16735 3549 4788 24321
262757 16735 3549 4788 24514
262757 16735 3549 4788 24514 132494
262757 16735 3549 4788 2571
262757 16735 3549 4788 33788 24757
262757 16735 3549 4788 33788 36972
262757 16735 3549 4788 3573
262757 16735 3549 4788 36408
262757 16735 3549 4788 37133
262757 16735 3549 4788 38005
262757 16735 3549 4788 38006
262757 16735 3549 4788 38044
262757 16735 3549 4788 38199
262757 16735 3549 4788 45121
262757 16735 3549 4788 4983
262757 16735 3549 4788 55420
262757 16735 3549 4788 55520
262757 16735 3549 4788 55706
262757 16735 3549 4788 55856
262757 16735 3549 4788 56169
262757 16735 3549 4788 56169 58796
262757 16735 3549 4788 58601 24323
262757 16735 3549 4788 58601 59316
262757 16735 3549 4788 59263 59263 59263 59263
262757 16735 3549 4788 9655
262757 4230 3257 4788
262757 4230 3257 4788 11259 11259 36907 36907
262757 4230 3257 4788 132876 4621 133042
262757 4230 3257 4788 24203 38144
262757 4230 3257 4788 24203 38144 38144 38144 38144 38144 38144
262757 4230 3257 4788 24203 38500
262757 4230 3257 4788 38044
262757 4230 3257 4788 4788 4788
262757 4230 3356 4788
262757 4230 3356 4788 10030
262757 4230 3356 4788 133014
262757 4230 3356 4788 18206
262757 4230 3356 4788 18206 17971
262757 4230 3356 4788 24028 24068
262757 4230 3356 4788 24514
262757 4230 3356 4788 38044
262757 4230 3549 4788 38044
262757 4230 6453 4788 4788
262757 6939 4788
262757 6939 4788 132432
262757 6939 4788 132850
262757 6939 4788 132874
262757 6939 4788 132876 4621
262757 6939 4788 132882
262757 6939 4788 17564
262757 6939 4788 17971
262757 6939 4788 17971 55405
262757 6939 4788 18227
262757 6939 4788 20940 20940
262757 6939 4788 23659
262757 6939 4788 24319 24319
262757 6939 4788 38005
28138 16735 12989 4788
28138 16735 1299 4788 33788 24757
28138 16735 1299 4788 58601 59315
28138 16735 174 4788
28138 16735 2914 1273 4788
28138 16735 2914 4788
28138 16735 2914 4788 58601
28138 16735 2914 4788 58601 24323
28138 16735 2914 4788 58601 24432 24432
28138 16735 3549 3257 4788 4788 4788
28138 16735 3549 4788
28138 16735 3549 4788 10030
28138 16735 3549 4788 10094
28138 16735 3549 4788 10098
28138 16735 3549 4788 132850
28138 16735 3549 4788 132874
28138 16735 3549 4788 132876 4621
28138 16735 3549 4788 132876 4621 132482
28138 16735 3549 4788 132876 4621 17479
28138 16735 3549 4788 132876 4621 9411
28138 16735 3549 4788 132882
28138 16735 3549 4788 132890
28138 16735 3549 4788 133014
28138 16735 3549 4788 133084
28138 16735 3549 4788 133084 51946
28138 16735 3549 4788 17557 45595
28138 16735 3549 4788 17564
28138 16735 3549 4788 17971
28138 16735 3549 4788 17971 55405
28138 16735 3549 4788 17971 55950
28138 16735 3549 4788 18059
28138 16735 3549 4788 18059 133347
28138 16735 3549 4788 18059 18059 18059 18059 18059 18059 18059 18059 18059 18059 18059
28138 16735 3549 4788 18059 24207
28138 16735 3549 4788 18059 3583
28138 16735 3549 4788 18059 38274
28138 16735 3549 4788 18059 38501
28138 16735 3549 4788 18059 55660
28138 16735 3549 4788 18059 55660 55660 55660 55660
28138 16735 3549 4788 18206
28138 16735 3549 4788 18206 17971
28138 16735 3549 4788 18227 18227
28138 16735 3549 4788 18723
28138 16735 3549 4788 20940 20940
28138 16735 3549 4788 20940 20940 16625
28138 16735 3549 4788 23678
28138 16735 3549 4788 23678 23678 23678
28138 16735 3549 4788 23678 45121
28138 16735 3549 4788 23736
28138 16735 3549 4788 23889
28138 16735 3549 4788 23889 21433
28138 16735 3549 4788 23889 37455
28138 16735 3549 4788 23948
28138 16735 3549 4788 23948 24523 24523 24523 45725 45725 45725
28138 16735 3549 4788 23948 24523 56233
28138 16735 3549 4788 23948 24523 56233 56233 56233 56233
28138 16735 3549 4788 23948 38784
28138 16735 3549 4788 23948 4833
28138 16735 3549 4788 23948 58489
28138 16735 3549 4788 24020
28138 16735 3549 4788 24028
28138 16735 3549 4788 24028 24028 24028
28138 16735 3549 4788 24028 24028 24028 24028
28138 16735 3549 4788 24028 24028 24028 24068
28138 16735 3549 4788 24028 24068
28138 16735 3549 4788 24090
28138 16735 3549 4788 24203 132631
28138 16735 3549 4788 24203 132668
28138 16735 3549 4788 24203 17885
28138 16735 3549 4788 24203 18365
28138 16735 3549 4788 24203 38500
28138 16735 3549 4788 24203 38783 38783 38783 38783 38783 38783
28138 16735 3549 4788 24203 45311
28138 16735 3549 4788 24319 24319
28138 16735 3549 4788 24321
28138 16735 3549 4788 24514
28138 16735 3549 4788 24514 132494
28138 16735 3549 4788 2571
28138 16735 3549 4788 33788 24757
28138 16735 3549 4788 33788 36972
28138 16735 3549 4788 3573
28138 16735 3549 4788 36408
28138 16735 3549 4788 37133
28138 16735 3549 4788 38005
28138 16735 3549 4788 38006
28138 16735 3549 4788 38044
28138 16735 3549 4788 38199
28138 16735 3549 4788 45121
28138 16735 3549 4788 4983
28138 16735 3549 4788 55420
28138 16735 3549 4788 55520
28138 16735 3549 4788 55706
28138 16735 3549 4788 55856
28138 16735 3549 4788 56169
28138 16735 3549 4788 56169 58796
28138 16735 3549 4788 58601
28138 16735 3549 4788 58601 24323
28138 16735 3549 4788 58601 24323 132604 132604 132604 132604 132604 132604
28138 16735 3549 4788 58601 24323 55344
28138 16735 3549 4788 58601 24323 55344 55344 55344 55344 55344 55344
28138 16735 3549 4788 58601 24323 58917
28138 16735 3549 4788 58601 24323 58947 58947
28138 16735 3549 4788 58601 59316
28138 16735 3549 4788 59263 59263 59263 59263
28138 16735 3549 4788 9655
28138 16735 3549 6453 4788 4788
28138 16735 6939 10026 18206 4788 38044
28138 16735 8359 29076 1299 4788
28138 16735 8359 29076 1299 4788 20940 20940 16625
28138 16735 8359 29076 1299 4788 4788
28138 16735 8359 29076 1299 6453 4788 4788
28138 16735 8359 29076 4788
28138 16735 8359 29076 4788 4788
28138 16735 9304 23678 4788
28303 9304 23678 4788
28329 2914 174 4788 132876 4621
28329 2914 4788
28329 2914 4788 132874
28329 2914 4788 17564
28329 2914 4788 17971
28329 2914 4788 18227
28329 2914 4788 20940 20940
28329 2914 4788 23678
28329 2914 4788 23889
28329 2914 4788 24319 24319
28329 2914 4788 38005
28329 2914 4788 38044
28329 2914 4788 4635 23911 23911 23911 24489 24490 24514
28329 3549 1299 4788 132850
28329 3549 4788 132432
28329 3549 4788 132882
28329 3549 4788 17971 55405
28329 3549 4788 23659
28329 3549 4788 38044
28329 3549 4788 45558
28329 6762 2914 4788 38044
28329 6762 3549 4788 38044
28329 6939 4788
28329 6939 4788 132432
28329 6939 4788 132850
28329 6939 4788 132874
28329 6939 4788 132876 4621
28329 6939 4788 132882
28329 6939 4788 17564
28329 6939 4788 17971
28329 6939 4788 17971 55405
28329 6939 4788 18227
28329 6939 4788 20940 20940
28329 6939 4788 23659
28329 6939 4788 24319 24319
28329 6939 4788 38005
28571 1251 20080 4788
28571 1251 20080 4788 10030
28571 1251 20080 4788 10098
28571 1251 20080 4788 11259 11259 11259 11259 11259 36907
28571 1251 20080 4788 11259 11259 36907 36907
28571 1251 20080 4788 132829
28571 1251 20080 4788 132850
28571 1251 20080 4788 132876 10226 10226 10226
28571 1251 20080 4788 132876 4621
28571 1251 20080 4788 132876 4621 10227
28571 1251 20080 4788 132876 4621 131221
28571 1251 20080 4788 132876 4621 131246
28571 1251 20080 4788 132876 4621 131257
28571 1251 20080 4788 132876 4621 132250
28571 1251 20080 4788 132876 4621 132482
28571 1251 20080 4788 132876 4621 132493
28571 1251 20080 4788 132876 4621 132701 132701
28571 1251 20080 4788 132876 4621 132879
28571 1251 20080 4788 132876 4621 133042
28571 1251 20080 4788 132876 4621 133880
28571 1251 20080 4788 132876 4621 133919
28571 1251 20080 4788 132876 4621 17479
28571 1251 20080 4788 132876 4621 17479 17479 17479
28571 1251 20080 4788 132876 4621 23687
28571 1251 20080 4788 132876 4621 24328
28571 1251 20080 4788 132876 4621 24344
28571 1251 20080 4788 132876 4621 37992
28571 1251 20080 4788 132876 4621 37992 37992 37992 37992
28571 1251 20080 4788 132876 4621 38265
28571 1251 20080 4788 132876 4621 3839
28571 1251 20080 4788 132876 4621 38589
28571 1251 20080 4788 132876 4621 45847
28571 1251 20080 4788 132876 4621 4762
28571 1251 20080 4788 132876 4621 4767
28571 1251 20080 4788 132876 4621 55545
28571 1251 20080 4788 132876 4621 9411
28571 1251 20080 4788 132876 4621 9464
28571 1251 20080 4788 132876 4621 9475
28571 1251 20080 4788 132876 4621 9486
28571 1251 20080 4788 132876 4621 9533
28571 1251 20080 4788 132876 4621 9546
28571 1251 20080 4788 132876 4621 9551
28571 1251 20080 4788 132876 4621 9551 9551 9551 9551
28571 1251 20080 4788 132876 4621 9562
28571 1251 20080 4788 132876 4621 9903
28571 1251 20080 4788 133014
28571 1251 20080 4788 17557 45595
28571 1251 20080 4788 17557 45773
28571 1251 20080 4788 18059 17800
28571 1251 20080 4788 18059 24207
28571 1251 20080 4788 18059 3583
28571 1251 20080 4788 18059 9794 9794 9794
28571 1251 20080 4788 18206
28571 1251 20080 4788 18206 17971
28571 1251 20080 4788 18723
28571 1251 20080 4788 23659
28571 1251 20080 4788 23889
28571 1251 20080 4788 23948 24523 24523 24523 45725 45725 45725
28571 1251 20080 4788 23948 24523 56233 56233 56233 56233
28571 1251 20080 4788 24020
28571 1251 20080 4788 24028 24028 24028 24028
28571 1251 20080 4788 24028 24028 24028 24068
28571 1251 20080 4788 24077
28571 1251 20080 4788 24077 10098
28571 1251 20080 4788 24077 133448
28571 1251 20080 4788 24077 4658 4658
28571 1251 20080 4788 24077 55720
28571 1251 20080 4788 24077 56190
28571 1251 20080 4788 24090
28571 1251 20080 4788 24203 132631
28571 1251 20080 4788 24203 38144
28571 1251 20080 4788 24203 38144 38144 38144 38144 38144 38144
28571 1251 20080 4788 24203 38500
28571 1251 20080 4788 24203 38500 38500 38500
28571 1251 20080 4788 24203 45311
28571 1251 20080 4788 24319 24319
28571 1251 20080 4788 24514
28571 1251 20080 4788 24514 132494
28571 1251 20080 4788 33788 24757
28571 1251 20080 4788 37133
28571 1251 20080 4788 38005
28571 1251 20080 4788 38044
28571 1251 20080 4788 38199
28571 1251 20080 4788 45121
28571 1251 20080 4788 45558 131322
28571 1251 20080 4788 45558 131322 132026
28571 1251 20080 4788 45558 131322 18399
28571 1251 20080 4788 45558 131322 18399 133392
28571 1251 20080 4788 45558 133385 133385 133385
28571 1251 20080 4788 45558 45558 9988
28571 1251 20080 4788 45558 9988
28571 1251 20080 4788 4983
28571 1251 20080 4788 55856
28571 1251 20080 4788 56169
28571 1251 20080 4788 56169 58796
28571 1251 20080 4788 58601
28571 1251 20080 4788 58601 18230
28571 1251 20080 4788 58601 24323
28571 1251 20080 4788 58601 24323 55344
28571 1251 20080 4788 58601 24323 58445
28571 1251 20080 4788 58601 24323 58917
28571 1251 20080 4788 58601 24323 58947 58947
28571 1251 20080 4788 58601 24323 58947 58947 58947
28571 1251 20080 4788 58601 24432 24432
28571 1251 20080 4788 58601 56115
28571 1251 20080 4788 58601 59316
28571 1251 20080 4788 58601 59362
28571 1251 20080 4788 59263 59263 59263 59263
28571 1251 20080 4788 9381 17924 17924
28571 1251 20080 4788 9381 17924 17924 17924
28571 1251 20080 4788 9381 17924 17924 9474
28571 1251 20080 4788 9381 9381 9381 132485
28571 1251 20080 4788 9381 9381 9381 133115
28571 1251 20080 4788 9381 9381 9381 133779
28571 1251 20080 4788 9381 9381 9381 38186
28571 1251 20080 4788 9381 9381 9381 56190
28571 1251 20080 4788 9381 9381 9381 56190 56190 56190
28571 1251 20080 4788 9381 9381 9381 59371
28571 1251 20080 4788 9381 9381 9381 59371 59371 59371 59371
28571 1251 20080 4788 9381 9381 9381 9729 10238
28571 1251 20080 4788 9381 9381 9381 9729 10238 10238 10238
28571 1251 20080 4788 9381 9381 9381 9729 9729
28571 1251 20080 4788 9381 9381 9381 9729 9729 10238
28571 1251 20080 4788 9381 9381 9381 9729 9729 10238 9726
28571 1251 20080 4788 9381 9381 9381 9729 9729 133038 133038
28571 1251 20080 4788 9381 9381 9381 9729 9729 24333
28571 1251 20080 4788 9381 9381 9381 9729 9729 3741
28571 1251 20080 4788 9381 9381 9381 9729 9729 58779
28571 1251 20080 4788 9381 9381 9381 9729 9729 9729 9729
28571 1251 20080 4788 9381 9908
28571 1251 20080 6939 10026 18206 4788 38044
28571 1251 20080 6939 4788
28571 1251 20080 6939 4788 132432
28571 1251 20080 6939 4788 132850
28571 1251 20080 6939 4788 132874
28571 1251 20080 6939 4788 132876 4621
28571 1251 20080 6939 4788 132882
28571 1251 20080 6939 4788 17564
28571 1251 20080 6939 4788 17971
28571 1251 20080 6939 4788 17971 55405
28571 1251 20080 6939 4788 18227
28571 1251 20080 6939 4788 20940 20940
28571 1251 20080 6939 4788 23659
28571 1251 20080 6939 4788 24319 24319
28571 1251 20080 6939 4788 38005
28571 1916 20080 4788
28571 1916 20080 4788 10030
28571 1916 20080 4788 10094
28571 1916 20080 4788 10098
28571 1916 20080 4788 10101
28571 1916 20080 4788 10101 131467
28571 1916 20080 4788 10101 132395
28571 1916 20080 4788 132874
28571 1916 20080 4788 132882
28571 1916 20080 4788 132890
28571 1916 20080 4788 133084
28571 1916 20080 4788 133084 51946
28571 1916 20080 4788 133444
28571 1916 20080 4788 133444 132426
28571 1916 20080 4788 17557
28571 1916 20080 4788 17557 23674
28571 1916 20080 4788 17557 24435
28571 1916 20080 4788 17557 38710 131271 131271
28571 1916 20080 4788 17557 45595
28571 1916 20080 4788 17557 45748
28571 1916 20080 4788 17557 9541
28571 1916 20080 4788 17564
28571 1916 20080 4788 17971
28571 1916 20080 4788 17971 55405
28571 1916 20080 4788 17971 55950
28571 1916 20080 4788 18059
28571 1916 20080 4788 18059 133347
28571 1916 20080 4788 18059 17538
28571 1916 20080 4788 18059 18059 18059 18059 18059 18059 18059 18059 18059 18059 18059
28571 1916 20080 4788 18059 24207
28571 1916 20080 4788 18059 3583
28571 1916 20080 4788 18059 38274
28571 1916 20080 4788 18059 38501
28571 1916 20080 4788 18059 38522
28571 1916 20080 4788 18059 38765
28571 1916 20080 4788 18059 55660
28571 1916 20080 4788 18059 55660 55660 55660 55660
28571 1916 20080 4788 18059 9794 9794 9794
28571 1916 20080 4788 18206
28571 1916 20080 4788 18206 17971
28571 1916 20080 4788 18227 18227
28571 1916 20080 4788 20940 20940
28571 1916 20080 4788 20940 20940 16625
28571 1916 20080 4788 23678
28571 1916 20080 4788 23678 23678 23678
28571 1916 20080 4788 23678 45121
28571 1916 20080 4788 23736
28571 1916 20080 4788 23889
28571 1916 20080 4788 23889 21433
28571 1916 20080 4788 23889 37455
28571 1916 20080 4788 23948
28571 1916 20080 4788 23948 24523
28571 1916 20080 4788 23948 24523 24523 24523 131710
28571 1916 20080 4788 23948 24523 24523 24523 59288 59288 59288 59288 59288 59288 59288 59288 59288
28571 1916 20080 4788 23948 24523 56233
28571 1916 20080 4788 23948 24523 56233 56233 56233 56233 56233 56233
28571 1916 20080 4788 23948 38784
28571 1916 20080 4788 23948 4833
28571 1916 20080 4788 23948 58489
28571 1916 20080 4788 24028
28571 1916 20080 4788 24028 24028 24028
28571 1916 20080 4788 24028 24028 24028 24028
28571 1916 20080 4788 24028 24028 24028 24028 24028
28571 1916 20080 4788 24077 133448
28571 1916 20080 4788 24077 4658 4658 4635 10103 58411 58411 58411 58411
28571 1916 20080 4788 24077 56190
28571 1916 20080 4788 24090
28571 1916 20080 4788 24203 132668
28571 1916 20080 4788 24203 133166
28571 1916 20080 4788 24203 17885
28571 1916 20080 4788 24203 18365
28571 1916 20080 4788 24203 24203 24203 24203
28571 1916 20080 4788 24203 24203 24203 24203 17885
28571 1916 20080 4788 24203 38500
28571 1916 20080 4788 24203 38500 38500 38500
28571 1916 20080 4788 24203 38509
28571 1916 20080 4788 24203 38783 38783 38783 38783 38783 38783
28571 1916 20080 4788 24321
28571 1916 20080 4788 24514
28571 1916 20080 4788 2571
28571 1916 20080 4788 33788 36972
28571 1916 20080 4788 3573
28571 1916 20080 4788 36408
28571 1916 20080 4788 37133
28571 1916 20080 4788 37622
28571 1916 20080 4788 38005
28571 1916 20080 4788 38006
28571 1916 20080 4788 38044
28571 1916 20080 4788 38199
28571 1916 20080 4788 38199 38199 38199 38199
28571 1916 20080 4788 45121
28571 1916 20080 4788 55420
28571 1916 20080 4788 55520
28571 1916 20080 4788 55706
28571 1916 20080 4788 55856
28571 1916 20080 4788 55951 55951 55951 55951 55951
28571 1916 20080 4788 55951 55951 55951 55951 55951 55951 55951
28571 1916 20080 4788 58601
28571 1916 20080 4788 58601 23893
28571 1916 20080 4788 58601 24323
28571 1916 20080 4788 58601 24323 132604 132604 132604 132604 132604 132604
28571 1916 20080 4788 58601 24323 55344 55344 55344 55344 55344 55344
28571 1916 20080 4788 58601 24323 59242
28571 1916 20080 4788 58601 38493
28571 1916 20080 4788 58601 38614
28571 1916 20080 4788 58601 56115
28571 1916 20080 4788 58601 59315
28571 1916 20080 4788 58601 59365
28571 1916 20080 4788 65068
28571 1916 20080 4788 9381 17924 17924
28571 1916 20080 4788 9381 17924 17924 17924
28571 1916 20080 4788 9381 17924 17924 17924 9474
28571 1916 20080 4788 9381 17924 17924 9474
28571 1916 20080 4788 9381 9381 9381
28571 1916 20080 4788 9381 9381 9381 132883
28571 1916 20080 4788 9381 9381 9381 58931
28571 1916 20080 4788 9655
28571 1916 3356 1273 4788
28571 1916 3356 3257 4788 4788 4788
28571 1916 3356 4788
28571 1916 3356 4788 10030
28571 1916 3356 4788 18206
28571 1916 3356 4788 18206 17971
28571 1916 3356 4788 23889
28571 1916 3356 4788 23948 24523 24523 24523 45725 45725 45725
28571 1916 3356 4788 24028 24068
28571 1916 3356 6453 4788 4788
286 1273 4788
286 1273 4788 10094
286 1273 4788 133084
286 1273 4788 17971
286 1273 4788 18059 18059 18059 18059 18059 18059 18059 18059 18059 18059 18059
286 1273 4788 18206 17971
286 1273 4788 20940 20940 16625
286 1273 4788 23889
286 1273 4788 24319 24319
286 1299 4788
286 1299 4788 11259 11259 36907 36907
286 1299 4788 132850
286 1299 4788 132876 132280 132280 132280 132280
286 1299 4788 132876 4621
286 1299 4788 132876 4621 132482
286 1299 4788 132876 4621 133042
286 1299 4788 132876 4621 17479
286 1299 4788 132876 4621 9411
286 1299 4788 132882
286 1299 4788 132890
286 1299 4788 17557 45595
286 1299 4788 17971
286 1299 4788 17971 55405
286 1299 4788 17971 55950
286 1299 4788 18059 55660
286 1299 4788 18059 55660 55660 55660 55660
286 1299 4788 18206 17971
286 1299 4788 20940 20940
286 1299 4788 20940 20940 16625
286 1299 4788 23948 24523 24523 24523 45725 45725 45725
286 1299 4788 23948 24523 56233
286 1299 4788 23948 24523 56233 56233 56233 56233
286 1299 4788 23948 4833
286 1299 4788 23948 58489
286 1299 4788 24028 24028 24028 24028
286 1299 4788 24090
286 1299 4788 24203 45311
286 1299 4788 24514
286 1299 4788 33788 24757
286 1299 4788 33788 36972
286 1299 4788 36408
286 1299 4788 37133
286 1299 4788 38044
286 1299 4788 55420
286 1299 4788 56169
286 1299 4788 56169 58796
286 1299 4788 59263 59263 59263 59263
286 2914 4788
286 2914 4788 133084
286 2914 4788 133084 51946
286 2914 4788 18206 17971
286 2914 4788 24319 24319
286 2914 4788 37133
286 3257 4788
286 3257 4788 4788 4788
286 3257 4788 58601 59316
286 3320 4788
286 3320 4788 10094
286 3320 4788 132876 4621
286 3320 4788 132876 4621 133042
286 3320 4788 17971
286 3320 4788 20940 20940
286 3320 4788 20940 20940 16625
286 3320 4788 23889
286 3320 4788 24319 24319
286 3356 4788
286 3356 4788 10030
286 3356 4788 10094
286 3356 4788 132874
286 3356 4788 133014
286 3356 4788 17564
286 3356 4788 17971
286 3356 4788 18059
286 3356 4788 18059 3583
286 3356 4788 18059 38274
286 3356 4788 18059 38501
286 3356 4788 18206
286 3356 4788 18206 17971
286 3356 4788 18227 18227
286 3356 4788 18723
286 3356 4788 20940 20940
286 3356 4788 23659
286 3356 4788 23678
286 3356 4788 23678 23678 23678
286 3356 4788 23678 45121
286 3356 4788 23736
286 3356 4788 23948
286 3356 4788 23948 24523 24523 24523 45725 45725 45725
286 3356 4788 23948 38784
286 3356 4788 24020
286 3356 4788 24028
286 3356 4788 24028 24028 24028
286 3356 4788 24028 24028 24028 24068
286 3356 4788 24028 24068
286 3356 4788 24077 56190
286 3356 4788 24090
286 3356 4788 24321
286 3356 4788 24514
286 3356 4788 24514 132494
286 3356 4788 2571
286 3356 4788 3573
286 3356 4788 36408
286 3356 4788 38005
286 3356 4788 38006
286 3356 4788 38044
286 3356 4788 38199
286 3356 4788 45121
286 3356 4788 4983
286 3356 4788 55520
286 3356 4788 55706
286 3356 4788 55856
286 3356 4788 58601 24323
286 3356 4788 9655
286 6453 4788
286 6453 4788 17971
286 6453 4788 18206 17971
286 6453 4788 23889
286 6453 4788 37133
286 6453 4788 4788
286 6453 4788 55420
2914 1273 4788
2914 1273 4788 10030
2914 1273 4788 132874
2914 1273 4788 17971
2914 1273 4788 18059 18059 18059 18059 18059 18059 18059 18059 18059 18059 18059
2914 1273 4788 18206
2914 1273 4788 18206 17971
2914 1273 4788 23889
2914 1273 4788 23948 24523 24523 24523 45725 45725 45725
2914 1273 4788 24514
2914 1273 4788 3573
2914 1273 4788 58601 24323
2914 1299 4788
2914 1299 4788 11259 11259 36907 36907
2914 1299 4788 132850
2914 1299 4788 132876 132280
2914 1299 4788 132876 132280 132280 132280 132280
2914 1299 4788 132876 4621
2914 1299 4788 132876 4621 132482
2914 1299 4788 132876 4621 133042
2914 1299 4788 132876 4621 17479
2914 1299 4788 132876 4621 9411
2914 1299 4788 132882
2914 1299 4788 132890
2914 1299 4788 17557 45595
2914 1299 4788 17971
2914 1299 4788 17971 55950
2914 1299 4788 20940 20940
2914 1299 4788 20940 20940 16625
2914 1299 4788 23948 24523 24523 24523 45725 45725 45725
2914 1299 4788 23948 4833
2914 1299 4788 23948 58489
2914 1299 4788 24028 24028 24028 24028
2914 1299 4788 24077 56190
2914 1299 4788 24090
2914 1299 4788 24203 45311
2914 1299 4788 24514
2914 1299 4788 33788 24757
2914 1299 4788 33788 36972
2914 1299 4788 36408
2914 1299 4788 38044
2914 1299 4788 55856
2914 1299 4788 56169
2914 1299 4788 56169 58796
2914 1299 4788 59263 59263 59263 59263
2914 174 4788
2914 174 4788 132432
2914 174 4788 132876 132280
2914 174 4788 132876 4621
2914 174 4788 132882
2914 174 4788 17971 55405
2914 174 4788 23659
2914 174 4788 38044
2914 3257 4788
2914 3257 4788 132432
2914 3257 4788 132876 132280
2914 3257 4788 132876 4621
2914 3257 4788 132882
2914 3257 4788 17971 55405
2914 3257 4788 23659
2914 3257 4788 4788 4788
2914 3257 4788 58601 59316
2914 3320 4788 132876 4621
2914 3356 4788
2914 3356 4788 10030
2914 3356 4788 132874
2914 3356 4788 133014
2914 3356 4788 17971
2914 3356 4788 18206
2914 3356 4788 18206 17971
2914 3356 4788 24514
2914 3356 4788 3573
2914 3356 4788 38044
2914 3356 4788 58601 24323
2914 3491 4788
2914 3491 4788 10030
2914 3491 4788 11259 11259 36907 36907
2914 3491 4788 132874
2914 3491 4788 132876 132280 132280 132280 132280
2914 3491 4788 132876 4621
2914 3491 4788 132876 4621 132482
2914 3491 4788 132876 4621 133042
2914 3491 4788 132876 4621 17479
2914 3491 4788 17557 45595
2914 3491 4788 17971
2914 3491 4788 17971 55950
2914 3491 4788 18206
2914 3491 4788 18206 17971
2914 3491 4788 20940 20940
2914 3491 4788 20940 20940 16625
2914 3491 4788 23889
2914 3491 4788 23948 24523 24523 24523 45725 45725 45725
2914 3491 4788 23948 4833
2914 3491 4788 23948 58489
2914 3491 4788 24090
2914 3491 4788 24203 45311
2914 3491 4788 24514
2914 3491 4788 33788 24757
2914 3491 4788 33788 36972
2914 3491 4788 3573
2914 3491 4788 36408
2914 3491 4788 37133
2914 3491 4788 55420
2914 3491 4788 56169 58796
2914 3491 4788 58601 24323
2914 3491 4788 58601 59315
2914 3491 4788 58601 59316
2914 3549 4788
2914 3549 4788 11259 11259 36907 36907
2914 3549 4788 132432
2914 3549 4788 132850
2914 3549 4788 132876 132280 132280 132280 132280
2914 3549 4788 132876 4621
2914 3549 4788 132876 4621 132482
2914 3549 4788 132876 4621 133042
2914 3549 4788 132876 4621 17479
2914 3549 4788 132876 4621 9411
2914 3549 4788 132882
2914 3549 4788 132890
2914 3549 4788 17557 45595
2914 3549 4788 17971 55405
2914 3549 4788 17971 55950
2914 3549 4788 18059 133347
2914 3549 4788 20940 20940
2914 3549 4788 20940 20940 16625
2914 3549 4788 23659
2914 3549 4788 23948 24523 24523 24523 45725 45725 45725
2914 3549 4788 23948 4833
2914 3549 4788 23948 58489
2914 3549 4788 24028 24028 24028 24028
2914 3549 4788 24077 133448
2914 3549 4788 24077 56190
2914 3549 4788 24090
2914 3549 4788 24203 45311
2914 3549 4788 24514
2914 3549 4788 33788 24757
2914 3549 4788 33788 36972
2914 3549 4788 36408
2914 3549 4788 37133
2914 3549 4788 38044
2914 3549 4788 55856
2914 3549 4788 56169
2914 3549 4788 56169 58796
2914 3549 4788 58601 59316
2914 3549 4788 59263 59263 59263 59263
2914 4788
2914 4788 10030
2914 4788 10094
2914 4788 10098
2914 4788 11259 11259 11259 11259 11259 11259 11259 11259 11259
2914 4788 132829
2914 4788 132874
2914 4788 132876 4621
2914 4788 133014
2914 4788 133084
2914 4788 133084 51946
2914 4788 17557
2914 4788 17557 132165
2914 4788 17557 132165 132165 132165 132165 132165 132165 132165 132165
2914 4788 17557 17787
2914 4788 17557 23674
2914 4788 17557 38547
2914 4788 17557 38710
2914 4788 17557 45595
2914 4788 17557 45748
2914 4788 17557 45773
2914 4788 17557 45773 45773 45773 45773 45773 45773 45773
2914 4788 17557 45773 45773 45773 45773 45773 45773 45773 45773 45773 45773
2914 4788 17557 7590
2914 4788 17557 9260
2914 4788 17557 9260 9260 9260 9260 9260 9260
2914 4788 17557 9260 9260 9260 9260 9260 9260 9260 9260
2914 4788 17557 9541
2914 4788 17557 9541 45446
2914 4788 17557 9541 45446 45446 45446 45446
2914 4788 17557 9541 58893 58893 58893 58893 58893 58893 58893 58893 58893
2914 4788 17557 9557
2914 4788 17564
2914 4788 17971
2914 4788 17971 55405
2914 4788 18059
2914 4788 18059 17538
2914 4788 18059 17800
2914 4788 18059 18059 18059 18059 18059 18059 18059 18059 18059 18059 18059
2914 4788 18059 24207
2914 4788 18059 3583
2914 4788 18059 38274
2914 4788 18059 38501
2914 4788 18206
2914 4788 18206 17971
2914 4788 18227
2914 4788 18227 18227
2914 4788 18723
2914 4788 20940 20940
2914 4788 20940 20940 16625
2914 4788 23659
2914 4788 23678
2914 4788 23678 23678 23678
2914 4788 23678 45121
2914 4788 23736
2914 4788 23889
2914 4788 23889 21433
2914 4788 23889 37455
2914 4788 23948
2914 4788 23948 38784
2914 4788 24020
2914 4788 24028
2914 4788 24028 24028 24028
2914 4788 24028 24028 24028 24068
2914 4788 24028 24068
2914 4788 24077
2914 4788 24077 10098
2914 4788 24077 4658 4658
2914 4788 24090
2914 4788 24203 17885
2914 4788 24203 24203 24203 24203
2914 4788 24203 24203 24203 24203 17885
2914 4788 24203 38144
2914 4788 24203 38144 38144 38144 38144 38144 38144
2914 4788 24203 38144 38144 38144 38144 38144 38144 38144 38144 38144 38144 38144 38144 38144
2914 4788 24203 38509
2914 4788 24319 24319
2914 4788 24321
2914 4788 24514
2914 4788 24514 132494
2914 4788 2571
2914 4788 36408
2914 4788 37133
2914 4788 37622
2914 4788 38005
2914 4788 38006
2914 4788 38044
2914 4788 38199
2914 4788 45121
2914 4788 4635 23911 23911 23911 24489 24490 24514
2914 4788 4983
2914 4788 55520
2914 4788 55706
2914 4788 55856
2914 4788 58601
2914 4788 58601 24323
2914 4788 58601 24432 24432
2914 4788 6453 10030
2914 4788 65068
2914 4788 9381 17924 17924
2914 4788 9381 9381 9381 7479
2914 4788 9655
2914 6453 4788
2914 6453 4788 10030
2914 6453 4788 132874
2914 6453 4788 17971
2914 6453 4788 18059 18059 18059 18059 18059 18059 18059 18059 18059 18059 18059
2914 6453 4788 18206
2914 6453 4788 18206 17971
2914 6453 4788 23889
2914 6453 4788 24514
2914 6453 4788 3573
2914 6453 4788 37133
2914 6453 4788 38044
2914 6453 4788 4788
2914 6453 4788 55420
2914 6453 4788 58601 24323
293 1273 4788
293 2914 4788
293 2914 4788 24321
293 3257 4788
293 3257 4788 33788 24757
293 3257 4788 4788 4788
293 3320 4788 20940 20940
293 4788
293 4788 10030
293 4788 10094
293 4788 10098
293 4788 10101
293 4788 10101 131467
293 4788 10101 132395
293 4788 11259 11259 11259 11259 11259 11259 11259 11259 11259 327775
293 4788 11259 11259 36907 36907
293 4788 132874
293 4788 132876 132280 132280 132280 132280
293 4788 132876 4621 132250
293 4788 132876 4621 132482
293 4788 132876 4621 133042
293 4788 132876 4621 133919
293 4788 132882
293 4788 132890
293 4788 133084
293 4788 133084 51946
293 4788 17557 45595
293 4788 17564
293 4788 17971
293 4788 17971 55405
293 4788 17971 55950
293 4788 18059
293 4788 18059 133347
293 4788 18059 17538
293 4788 18059 17800
293 4788 18059 18059 18059 18059 18059 18059 18059 18059 18059 18059 18059
293 4788 18059 24207
293 4788 18059 3583
293 4788 18059 38274
293 4788 18059 38501
293 4788 18059 38522
293 4788 18059 55660
293 4788 18059 55660 55660 55660 55660
293 4788 18206
293 4788 18206 17971
293 4788 18227 18227
293 4788 18723
293 4788 20940 20940
293 4788 20940 20940 16625
293 4788 23659
293 4788 23678
293 4788 23678 23678 23678
293 4788 23678 45121
293 4788 23736
293 4788 23889
293 4788 23948
293 4788 23948 24523
293 4788 23948 24523 24523 24523 45725 45725 45725
293 4788 23948 24523 56233
293 4788 23948 24523 56233 56233 56233 56233
293 4788 23948 38784
293 4788 23948 4833
293 4788 23948 58489
293 4788 24028
293 4788 24028 24028 24028
293 4788 24028 24028 24028 24028
293 4788 24028 24028 24028 24068
293 4788 24028 24068
293 4788 24077
293 4788 24077 10098
293 4788 24077 133448
293 4788 24077 4658 4658
293 4788 24077 56190
293 4788 24090
293 4788 24203 132668
293 4788 24203 18365
293 4788 24203 38144
293 4788 24203 38144 38144 38144 38144 38144 38144
293 4788 24203 38500
293 4788 24203 38500 38500 38500
293 4788 24203 38509
293 4788 24203 38509 38509 38509
293 4788 24203 38783 38783 38783 38783 38783 38783
293 4788 24203 45311
293 4788 24319 24319
293 4788 24514
293 4788 2571
293 4788 33788 24757
293 4788 33788 36972
293 4788 3573
293 4788 36408
293 4788 37133
293 4788 37622
293 4788 38005
293 4788 38006
293 4788 38044
293 4788 38199
293 4788 45121
293 4788 45558 131322
293 4788 45558 131322 132026
293 4788 45558 131322 18399
293 4788 45558 131322 18399 133392
293 4788 45558 9988
293 4788 4788
293 4788 4983
293 4788 55420
293 4788 55520
293 4788 55706
293 4788 55856
293 4788 56169
293 4788 56169 58796
293 4788 58601
293 4788 58601 24323
293 4788 58601 24323 132604 132604 132604 132604 132604 132604
293 4788 58601 24323 58947 58947
293 4788 58601 24323 58947 58947 58947
293 4788 58601 59315
293 4788 58601 59316
293 4788 65068
293 4788 9381 17924 17924
293 4788 9381 17924 17924 9474
293 4788 9655
293 6453 4788
293 6453 4788 4788
293 6939 4788
293 6939 4788 132850
293 6939 4788 132890
293 6939 6762 17557 4788 6695 38193
30071 4788
30071 4788 11259
30071 4788 132432
30071 4788 132850
30071 4788 132874
30071 4788 132876 132280
30071 4788 132876 4621
30071 4788 132882
30071 4788 17564
30071 4788 17971
30071 4788 17971 55405
30071 4788 18227
30071 4788 20940 20940
30071 4788 23659
30071 4788 23678
30071 4788 23889
30071 4788 24319 24319
30071 4788 38005
30071 4788 38044
30071 4788 38199
30071 4788 45558
30071 4788 4635 23911 23911 23911 24489 24490 24514
30071 4788 9381 9381
30071 4788 9381 9381 10118
30844 10026 18206 4788 38044
30844 4788
30844 4788 1273 4818 10081
30844 4788 17971
30844 4788 23889
30844 4788 4788
30844 4788 4788 10030
30844 4788 4788 10094
30844 4788 4788 10098
30844 4788 4788 132454 132454 132454
30844 4788 4788 132874
30844 4788 4788 133084
30844 4788 4788 133444
30844 4788 4788 133444 132426
30844 4788 4788 17557
30844 4788 4788 17557 9260
30844 4788 4788 17564
30844 4788 4788 17971
30844 4788 4788 18059
30844 4788 4788 18059 18059 18059 18059 18059 18059 18059 18059 18059 18059 18059
30844 4788 4788 18206
30844 4788 4788 18206 17971
30844 4788 4788 18227 18227
30844 4788 4788 18723
30844 4788 4788 23678
30844 4788 4788 23678 23678 23678
30844 4788 4788 23736
30844 4788 4788 23889
30844 4788 4788 23948
30844 4788 4788 24020
30844 4788 4788 24028
30844 4788 4788 24077
30844 4788 4788 24077 10098
30844 4788 4788 24077 4658 4658
30844 4788 4788 24203 24203 24203 24203
30844 4788 4788 24321
30844 4788 4788 24514
30844 4788 4788 2571
30844 4788 4788 3573
30844 4788 4788 37133
30844 4788 4788 38005
30844 4788 4788 38006
30844 4788 4788 38044
30844 4788 4788 38199
30844 4788 4788 38199 38199 38199 38199
30844 4788 4788 45121
30844 4788 4788 4788
30844 4788 4788 4788 11259 11259 11259 11259 11259 11259 11259 36907
30844 4788 4788 4788 11259 11259 11259 11259 11259 11259 11259 36907 36907
30844 4788 4788 4788 11259 11259 36907 36907
30844 4788 4788 4788 132850
30844 4788 4788 4788 132876 4621
30844 4788 4788 4788 132876 4621 132482
30844 4788 4788 4788 132876 4621 17479
30844 4788 4788 4788 132876 4621 9411
30844 4788 4788 4788 132882
30844 4788 4788 4788 132890
30844 4788 4788 4788 133014
30844 4788 4788 4788 133084 51946
30844 4788 4788 4788 17557 132165
30844 4788 4788 4788 17557 132165 132165 132165 132165 132165 132165 132165 132165
30844 4788 4788 4788 17557 17557 17557 17557 17557 17557 17557 17557 17557 17557 17557 45127
30844 4788 4788 4788 17557 24499
30844 4788 4788 4788 17557 38547
30844 4788 4788 4788 17557 38616 45814
30844 4788 4788 4788 17557 38710 131271 131271
30844 4788 4788 4788 17557 38742 38742 38742 38742 38742 38742 38742 38742 38742
30844 4788 4788 4788 17557 45127
30844 4788 4788 4788 17557 45595
30844 4788 4788 4788 17557 45595 45595 45595 45595
30844 4788 4788 4788 17557 45595 45595 45595 45595 45595 45595
30844 4788 4788 4788 17557 45669 23966 23966 23966 23966
30844 4788 4788 4788 17557 45773
30844 4788 4788 4788 17557 45773 45773 45773 45773 45773 45773 45773
30844 4788 4788 4788 17557 45773 45773 45773 45773 45773 45773 45773 45773 45773 45773
30844 4788 4788 4788 17557 55453
30844 4788 4788 4788 17557 56167
30844 4788 4788 4788 17557 9260 17911
30844 4788 4788 4788 17557 9541 24051
30844 4788 4788 4788 17557 9541 45446
30844 4788 4788 4788 17557 9541 45446 45446 45446 45446
30844 4788 4788 4788 17557 9557
30844 4788 4788 4788 17971
30844 4788 4788 4788 17971 55950
30844 4788 4788 4788 18059 133347
30844 4788 4788 4788 18059 17538
30844 4788 4788 4788 18059 17800
30844 4788 4788 4788 18059 3583
30844 4788 4788 4788 18059 38274
30844 4788 4788 4788 18059 38501
30844 4788 4788 4788 18059 38522
30844 4788 4788 4788 18059 38765
30844 4788 4788 4788 18059 55660
30844 4788 4788 4788 18059 55660 55660 55660 55660
30844 4788 4788 4788 18059 9794 9794 9794
30844 4788 4788 4788 20940 20940
30844 4788 4788 4788 20940 20940 16625
30844 4788 4788 4788 23889 21433
30844 4788 4788 4788 23889 37455
30844 4788 4788 4788 23948 24523 24523 24523 45725 45725 45725
30844 4788 4788 4788 23948 24523 24523 24523 59288 59288 59288 59288 59288 59288 59288 59288 59288
30844 4788 4788 4788 23948 24523 56233
30844 4788 4788 4788 23948 24523 56233 56233 56233 56233
30844 4788 4788 4788 23948 24523 56233 56233 56233 56233 56233 56233
30844 4788 4788 4788 23948 38784
30844 4788 4788 4788 23948 4833
30844 4788 4788 4788 23948 58489
30844 4788 4788 4788 24028 24028 24028 24028
30844 4788 4788 4788 24077 133448
30844 4788 4788 4788 24077 4658 4658
30844 4788 4788 4788 24077 4658 4658 4635 10103 58411 58411 58411 58411
30844 4788 4788 4788 24077 56190
30844 4788 4788 4788 24090
30844 4788 4788 4788 24203 132631
30844 4788 4788 4788 24203 132668
30844 4788 4788 4788 24203 17885
30844 4788 4788 4788 24203 18365
30844 4788 4788 4788 24203 24203 24203 24203 17885
30844 4788 4788 4788 24203 38144
30844 4788 4788 4788 24203 38144 38144 38144 38144 38144 38144
30844 4788 4788 4788 24203 38500
30844 4788 4788 4788 24203 38500 38500 38500
30844 4788 4788 4788 24203 38509
30844 4788 4788 4788 24203 38509 38509 38509
30844 4788 4788 4788 24203 38783 38783 38783 38783 38783 38783
30844 4788 4788 4788 24203 45311
30844 4788 4788 4788 24514
30844 4788 4788 4788 24514 132494
30844 4788 4788 4788 33788 24757
30844 4788 4788 4788 33788 36972
30844 4788 4788 4788 36408
30844 4788 4788 4788 45558 133385 133385 133385 133385 133385 133385 133385 133385
30844 4788 4788 4788 45558 45558 9988
30844 4788 4788 4788 45558 9988
30844 4788 4788 4788 55856
30844 4788 4788 4788 56169
30844 4788 4788 4788 56169 58796
30844 4788 4788 4788 58601 24323 132604 132604 132604 132604 132604 132604
30844 4788 4788 4788 58601 24323 55344
30844 4788 4788 4788 58601 24323 55344 55344 55344 55344 55344 55344
30844 4788 4788 4788 58601 24323 58445
30844 4788 4788 4788 58601 24323 58917
30844 4788 4788 4788 58601 24323 58947 58947
30844 4788 4788 4788 58601 59316
30844 4788 4788 4788 59263 59263 59263 59263
30844 4788 4788 4788 65068
30844 4788 4788 4788 9381 17924 17924
30844 4788 4788 4788 9381 17924 17924 17924
30844 4788 4788 4788 9381 17924 17924 17924 9474
30844 4788 4788 4788 9381 17924 17924 9474
30844 4788 4788 4788 9381 9381 9381
30844 4788 4788 4788 9381 9381 9381 10118 10118 10118
30844 4788 4788 4788 9381 9381 9381 132883
30844 4788 4788 4788 9381 9381 9381 133488
30844 4788 4788 4788 9381 9381 9381 133779
30844 4788 4788 4788 9381 9381 9381 38186
30844 4788 4788 4788 9381 9381 9381 58931
30844 4788 4788 4983
30844 4788 4788 55420
30844 4788 4788 55520
30844 4788 4788 55706
30844 4788 4788 55951 55951 55951 55951 55951 55951 55951
30844 4788 4788 58601
30844 4788 4788 58601 24323
30844 4788 4788 58601 24432 24432
30844 4788 4788 9381 9381
30844 4788 4788 9381 9381 9381
30844 6453 3257 4788 4788 4788
30844 6453 4788
30844 6939 1273 4788
30844 6939 4788
30844 8359 29076 1299 4788
3130 1239 1273 4788
3130 1239 1299 4788
3130 1239 1299 4788 10030
3130 1239 1299 4788 11259 11259 36907 36907
3130 1239 1299 4788 132850
3130 1239 1299 4788 132874
3130 1239 1299 4788 132876 132280 132280 132280 132280
3130 1239 1299 4788 132876 4621
3130 1239 1299 4788 132876 4621 132482
3130 1239 1299 4788 132876 4621 133042
3130 1239 1299 4788 132876 4621 17479
3130 1239 1299 4788 132876 4621 9411
3130 1239 1299 4788 132882
3130 1239 1299 4788 132890
3130 1239 1299 4788 17557 45595
3130 1239 1299 4788 17971
3130 1239 1299 4788 17971 55405
3130 1239 1299 4788 17971 55950
3130 1239 1299 4788 18059 18059 18059 18059 18059 18059 18059 18059 18059 18059 18059
3130 1239 1299 4788 18206
3130 1239 1299 4788 18206 17971
3130 1239 1299 4788 20940 20940
3130 1239 1299 4788 20940 20940 16625
3130 1239 1299 4788 23889
3130 1239 1299 4788 23948 24523 24523 24523 45725 45725 45725
3130 1239 1299 4788 23948 24523 56233 56233 56233 56233
3130 1239 1299 4788 23948 4833
3130 1239 1299 4788 23948 58489
3130 1239 1299 4788 24028 24028 24028 24028
3130 1239 1299 4788 24090
3130 1239 1299 4788 24203 45311
3130 1239 1299 4788 24514
3130 1239 1299 4788 33788 24757
3130 1239 1299 4788 33788 36972
3130 1239 1299 4788 3573
3130 1239 1299 4788 36408
3130 1239 1299 4788 37133
3130 1239 1299 4788 38044
3130 1239 1299 4788 38199
3130 1239 1299 4788 55420
3130 1239 1299 4788 55856
3130 1239 1299 4788 56169
3130 1239 1299 4788 56169 58796
3130 1239 1299 4788 58601 24323
3130 1239 1299 4788 58601 59315
3130 1239 1299 4788 59263 59263 59263 59263
3130 1239 3257 4788
3130 1239 3257 4788 4788 4788
3130 1239 3257 4788 58601 59316
3130 1239 3356 4788
3130 1239 3356 4788 10030
3130 1239 3356 4788 133014
3130 1239 3356 4788 17971
3130 1239 3356 4788 18206
3130 1239 3356 4788 18206 17971
3130 1239 3356 4788 23948 24523 24523 24523 45725 45725 45725
3130 1239 3356 4788 24077 56190
3130 1239 3356 4788 24514
3130 1239 3356 4788 38199
3130 1239 6453 4788
3130 1239 6453 4788 23889
3130 1239 6453 4788 4788
3130 2914 1273 4788
3130 2914 3257 4788 4788 4788
3130 2914 3356 4788
3130 2914 3356 4788 10030
3130 2914 3356 4788 132874
3130 2914 3356 4788 133014
3130 2914 3356 4788 17971
3130 2914 3356 4788 18206
3130 2914 3356 4788 18206 17971
3130 2914 3356 4788 23948 24523 24523 24523 45725 45725 45725
3130 2914 3356 4788 24077 56190
3130 2914 3356 4788 24090
3130 2914 3356 4788 24514
3130 2914 3356 4788 3573
3130 2914 3356 4788 55856
3130 2914 3356 4788 58601 24323
3130 2914 3549 4788
3130 2914 3549 4788 11259 11259 36907 36907
3130 2914 3549 4788 132850
3130 2914 3549 4788 132876 132280 132280 132280 132280
3130 2914 3549 4788 132876 4621
3130 2914 3549 4788 132876 4621 132482
3130 2914 3549 4788 132876 4621 133042
3130 2914 3549 4788 132876 4621 17479
3130 2914 3549 4788 132876 4621 9411
3130 2914 3549 4788 132882
3130 2914 3549 4788 132890
3130 2914 3549 4788 17557 45595
3130 2914 3549 4788 17971 55950
3130 2914 3549 4788 18059 133347
3130 2914 3549 4788 20940 20940
3130 2914 3549 4788 20940 20940 16625
3130 2914 3549 4788 23948 24523 24523 24523 45725 45725 45725
3130 2914 3549 4788 23948 4833
3130 2914 3549 4788 23948 58489
3130 2914 3549 4788 24028 24028 24028 24028
3130 2914 3549 4788 24077 133448
3130 2914 3549 4788 24090
3130 2914 3549 4788 24203 45311
3130 2914 3549 4788 24514
3130 2914 3549 4788 33788 24757
3130 2914 3549 4788 33788 36972
3130 2914 3549 4788 36408
3130 2914 3549 4788 38044
3130 2914 3549 4788 56169
3130 2914 3549 4788 56169 58796
3130 2914 3549 4788 58601 59316
3130 2914 3549 4788 59263 59263 59263 59263
3130 2914 4788
3130 2914 4788 10030
3130 2914 4788 10094
3130 2914 4788 10098
3130 2914 4788 132829
3130 2914 4788 132874
3130 2914 4788 132876 4621
3130 2914 4788 133014
3130 2914 4788 133084
3130 2914 4788 133084 51946
3130 2914 4788 17557
3130 2914 4788 17557 132165
3130 2914 4788 17557 17787
3130 2914 4788 17557 23674
3130 2914 4788 17557 38547
3130 2914 4788 17557 38710
3130 2914 4788 17557 45595
3130 2914 4788 17557 45748
3130 2914 4788 17557 7590
3130 2914 4788 17557 9260
3130 2914 4788 17557 9260 9260 9260 9260 9260 9260
3130 2914 4788 17557 9260 9260 9260 9260 9260 9260 9260 9260
3130 2914 4788 17557 9541
3130 2914 4788 17557 9541 45446
3130 2914 4788 17557 9541 45446 45446 45446 45446
3130 2914 4788 17564
3130 2914 4788 17971
3130 2914 4788 17971 55405
3130 2914 4788 18059
3130 2914 4788 18059 17538
3130 2914 4788 18059 17800
3130 2914 4788 18059 24207
3130 2914 4788 18059 3583
3130 2914 4788 18059 38274
3130 2914 4788 18059 38501
3130 2914 4788 18206
3130 2914 4788 18206 17971
3130 2914 4788 18227 18227
3130 2914 4788 18723
3130 2914 4788 20940 20940
3130 2914 4788 20940 20940 16625
3130 2914 4788 23659
3130 2914 4788 23678
3130 2914 4788 23678 23678 23678
3130 2914 4788 23678 45121
3130 2914 4788 23736
3130 2914 4788 23889
3130 2914 4788 23889 21433
3130 2914 4788 23889 37455
3130 2914 4788 23948
3130 2914 4788 23948 38784
3130 2914 4788 24020
3130 2914 4788 24028
3130 2914 4788 24028 24028 24028
3130 2914 4788 24028 24028 24028 24068
3130 2914 4788 24028 24068
3130 2914 4788 24077
3130 2914 4788 24077 10098
3130 2914 4788 24077 4658 4658
3130 2914 4788 24090
3130 2914 4788 24203 17885
3130 2914 4788 24203 38144
3130 2914 4788 24203 38144 38144 38144 38144 38144 38144
3130 2914 4788 24203 38509
3130 2914 4788 24319 24319
3130 2914 4788 24321
3130 2914 4788 24514
3130 2914 4788 24514 132494
3130 2914 4788 2571
3130 2914 4788 36408
3130 2914 4788 37133
3130 2914 4788 37622
3130 2914 4788 38005
3130 2914 4788 38006
3130 2914 4788 38044
3130 2914 4788 38199
3130 2914 4788 45121
3130 2914 4788 4983
3130 2914 4788 55520
3130 2914 4788 55706
3130 2914 4788 55856
3130 2914 4788 58601
3130 2914 4788 58601 24323
3130 2914 4788 58601 24432 24432
3130 2914 4788 9381 17924 17924
3130 2914 4788 9655
3130 2914 6453 4788
3130 2914 6453 4788 17971
3130 2914 6453 4788 18059 18059 18059 18059 18059 18059 18059 18059 18059 18059 18059
3130 2914 6453 4788 18206 17971
3130 2914 6453 4788 23889
3130 2914 6453 4788 37133
3130 2914 6453 4788 4788
3130 2914 6453 4788 55420
32354 174 4788
32354 209 1273 4788
32354 209 2914 4788
32354 209 3257 4788 4788 4788
32354 209 6453 4788 4788
32354 4788
32354 4788 10030
32354 4788 10094
32354 4788 10098
32354 4788 10101
32354 4788 10101 131467
32354 4788 10101 132395
32354 4788 11259 11259 11259 11259 11259 11259 11259 11259 11259
32354 4788 11259 11259 11259 11259 11259 11259 11259 11259 11259 32717
32354 4788 11259 11259 11259 11259 11259 11259 11259 11259 11259 327775
32354 4788 11259 11259 11259 11259 11259 11259 11259 11259 11259 327775 33558
32354 4788 11259 11259 11259 11259 11259 11259 11259 11259 11259 327806
32354 4788 11259 11259 11259 11259 11259 11259 11259 11259 11259 36881
32354 4788 11259 11259 11259 11259 11259 11259 11259 11259 11259 36881 37062
32354 4788 11259 11259 11259 11259 11259 11259 11259 11259 11259 36881 37267
32354 4788 11259 11259 11259 11259 11259 11259 11259 11259 11259 36907
32354 4788 11259 11259 11259 11259 11259 11259 11259 11259 11259 36907 327801
32354 4788 11259 11259 11259 11259 11259 11259 11259 11259 11259 36907 36936
32354 4788 11259 11259 11259 11259 11259 11259 11259 11259 11259 36907 37011
32354 4788 11259 11259 11259 11259 11259 11259 11259 11259 11259 36907 37062
32354 4788 11259 11259 11259 11259 11259 11259 11259 11259 11259 36907 37147
32354 4788 11259 11259 11259 11259 11259 11259 11259 11259 11259 36907 37318
32354 4788 11259 11259 11259 11259 11259 11259 11259 11259 11259 36907 37384
32354 4788 11259 11259 11259 11259 11259 11259 11259 11259 11259 36907 37448
32354 4788 11259 11259 11259 11259 11259 11259 11259 11259 11259 36907 37468
32354 4788 11259 11259 11259 11259 11259 11259 11259 11259 11259 36907 37468 37155
32354 4788 11259 11259 11259 11259 11259 11259 11259 11259 11259 36907 37468 37603
32354 4788 11259 11259 11259 11259 11259 11259 11259 11259 11259 36907 37468 37645
32354 4788 11259 11259 11259 11259 11259 11259 11259 11259 11259 36907 37468 37645 37645 37645 37645
32354 4788 11259 11259 11259 11259 11259 11259 11259 11259 11259 36907 37593
32354 4788 11259 11259 11259 11259 11259 11259 11259 11259 11259 36917
32354 4788 11259 11259 11259 11259 11259 11259 11259 11259 11259 36976
32354 4788 11259 11259 11259 11259 11259 11259 11259 11259 11259 37366
32354 4788 11259 11259 11259 11259 11259 11259 11259 11259 11259 37432
32354 4788 11259 11259 11259 11259 11259 11259 11259 11259 11259 37533
32354 4788 11259 11259 11259 11259 11259 11259 11259 11259 11259 37590
32354 4788 11259 11259 11259 11259 11259 11259 11259 11259 11259 37593
32354 4788 11259 11259 11259 11259 11259 11259 11259 36907
32354 4788 11259 11259 11259 11259 11259 11259 11259 36907 36907
32354 4788 11259 11259 11259 11259 11259 36907
32354 4788 11259 11259 36907 36907
32354 4788 132454 132454 132454
32354 4788 132454 15412 23930 59325
32354 4788 132454 59325
32354 4788 132829
32354 4788 132850
32354 4788 132874
32354 4788 132876
32354 4788 132876 10226 10226 10226
32354 4788 132876 132280 132280 132280 132280
32354 4788 132876 23884 23884
32354 4788 132876 23884 23884 23884 23884 23884 23884 23884 23884
32354 4788 132876 38235
32354 4788 132876 38235 24478
32354 4788 132876 38235 38235 38235 38235
32354 4788 132876 38235 38566
32354 4788 132876 38235 38566 58465
32354 4788 132876 38901 38901 38901 38901 38901 38901 38901
32354 4788 132876 4621
32354 4788 132876 4621 10227
32354 4788 132876 4621 131221
32354 4788 132876 4621 131246
32354 4788 132876 4621 131257
32354 4788 132876 4621 132250
32354 4788 132876 4621 132482
32354 4788 132876 4621 132493
32354 4788 132876 4621 132879
32354 4788 132876 4621 133042
32354 4788 132876 4621 133880
32354 4788 132876 4621 133919
32354 4788 132876 4621 17479
32354 4788 132876 4621 23687
32354 4788 132876 4621 24328
32354 4788 132876 4621 24344
32354 4788 132876 4621 37992
32354 4788 132876 4621 38265
32354 4788 132876 4621 38589
32354 4788 132876 4621 45847
32354 4788 132876 4621 4762
32354 4788 132876 4621 4767
32354 4788 132876 4621 55488
32354 4788 132876 4621 55545
32354 4788 132876 4621 9411
32354 4788 132876 4621 9464
32354 4788 132876 4621 9475
32354 4788 132876 4621 9486
32354 4788 132876 4621 9533
32354 4788 132876 4621 9546
32354 4788 132876 4621 9551
32354 4788 132876 4621 9551 9551 9551 9551
32354 4788 132876 4621 9562
32354 4788 132876 4621 9903
32354 4788 132876 4776 4776
32354 4788 132876 55465 55465 55465 55465
32354 4788 132876 9873
32354 4788 132876 9873 133630
32354 4788 132882
32354 4788 132890
32354 4788 133014
32354 4788 133084
32354 4788 133084 51946
32354 4788 133444
32354 4788 133444 132426
32354 4788 17557
32354 4788 17557 132165
32354 4788 17557 132165 132165 132165 132165 132165 132165 132165 132165
32354 4788 17557 17557 17557 17557 17557 17557 17557 17557 17557 17557 17557 17787
32354 4788 17557 17557 17557 17557 17557 17557 17557 17557 17557 17557 17557 45127
32354 4788 17557 17557 17557 17557 17557 17557 17557 17557 17557 17557 17557 7590
32354 4788 17557 17787
32354 4788 17557 18173
32354 4788 17557 23674
32354 4788 17557 24435
32354 4788 17557 24499
32354 4788 17557 38547
32354 4788 17557 38616
32354 4788 17557 38616 45814
32354 4788 17557 38710
32354 4788 17557 38710 131271 131271
32354 4788 17557 38742 38742 38742 38742 38742 38742 38742 38742 38742
32354 4788 17557 45127
32354 4788 17557 45446
32354 4788 17557 45595
32354 4788 17557 45595 45595 45595 45595
32354 4788 17557 45595 45595 45595 45595 45595 45595
32354 4788 17557 45669 23966
32354 4788 17557 45669 23966 23966 23966 23966
32354 4788 17557 45669 45669 45669 45669 23966
32354 4788 17557 45748
32354 4788 17557 45773
32354 4788 17557 45773 45773 45773 45773 45773 45773 45773
32354 4788 17557 45773 45773 45773 45773 45773 45773 45773 45773 45773 45773
32354 4788 17557 55453
32354 4788 17557 56167
32354 4788 17557 7590
32354 4788 17557 7590 7590 7590 7590 7590 7590 7590 7590 7590 7590
32354 4788 17557 9260
32354 4788 17557 9260 17911
32354 4788 17557 9260 9260 9260 9260 9260 9260
32354 4788 17557 9260 9260 9260 9260 9260 9260 9260 9260
32354 4788 17557 9541
32354 4788 17557 9541 24051
32354 4788 17557 9541 45446
32354 4788 17557 9541 45446 45446 45446 45446
32354 4788 17557 9541 58893 58893 58893 58893 58893 58893 58893 58893 58893
32354 4788 17557 9541 9541 9541 9541 9541 9541 9541
32354 4788 17557 9557
32354 4788 17564
32354 4788 17971
32354 4788 17971 55405
32354 4788 17971 55950
32354 4788 18059
32354 4788 18059 133347
32354 4788 18059 17538
32354 4788 18059 17800
32354 4788 18059 18059 18059 18059 18059 18059 18059 18059 18059 18059 18059
32354 4788 18059 24207
32354 4788 18059 24207 24207 24207 24207
32354 4788 18059 3583
32354 4788 18059 38274
32354 4788 18059 38501
32354 4788 18059 38522
32354 4788 18059 38522 38522 38522 38522
32354 4788 18059 38765
32354 4788 18059 55660
32354 4788 18059 55660 55660 55660 55660
32354 4788 18059 9794 9794 9794
32354 4788 18206
32354 4788 18206 17971
32354 4788 18227 18227
32354 4788 18723
32354 4788 20940 20940
32354 4788 20940 20940 16625
32354 4788 23659
32354 4788 23659 23659 23659 23659
32354 4788 23678
32354 4788 23678 23678 23678
32354 4788 23678 45121
32354 4788 23736
32354 4788 23889
32354 4788 23889 21433
32354 4788 23889 37455
32354 4788 23948
32354 4788 23948 24523
32354 4788 23948 24523 24523 24523 10208
32354 4788 23948 24523 24523 24523 131710
32354 4788 23948 24523 24523 24523 131780
32354 4788 23948 24523 24523 24523 24523
32354 4788 23948 24523 24523 24523 45291
32354 4788 23948 24523 24523 24523 45291 45291
32354 4788 23948 24523 24523 24523 45702
32354 4788 23948 24523 24523 24523 45725 45725 45725
32354 4788 23948 24523 24523 24523 45725 45725 45725 45725 45725 45725 45725
32354 4788 23948 24523 24523 24523 45725 55663
32354 4788 23948 24523 24523 24523 46060
32354 4788 23948 24523 24523 24523 4622
32354 4788 23948 24523 24523 24523 55653
32354 4788 23948 24523 24523 24523 56251
32354 4788 23948 24523 24523 24523 59147 59147 59147 59147 59147 59147 59147 59147 59147 59147
32354 4788 23948 24523 56233
32354 4788 23948 24523 56233 56233 56233 56233
32354 4788 23948 38784
32354 4788 23948 4833
32354 4788 23948 58489
32354 4788 24020
32354 4788 24028
32354 4788 24028 24028 24028
32354 4788 24028 24028 24028 24028
32354 4788 24028 24028 24028 24028 24028
32354 4788 24028 24028 24028 24068
32354 4788 24028 24068
32354 4788 24077
32354 4788 24077 10098
32354 4788 24077 133448
32354 4788 24077 4658 4658
32354 4788 24077 4658 4658 4635 10103 58411 58411 58411 58411
32354 4788 24077 55720
32354 4788 24077 56190
32354 4788 24090
32354 4788 24203 132631
32354 4788 24203 132668
32354 4788 24203 133166
32354 4788 24203 17885
32354 4788 24203 18365
32354 4788 24203 23951 132670
32354 4788 24203 24203 24203 24203
32354 4788 24203 24203 24203 24203 17885
32354 4788 24203 38144
32354 4788 24203 38144 38144 38144 38144 38144 38144
32354 4788 24203 38500
32354 4788 24203 38500 38500 38500
32354 4788 24203 38509
32354 4788 24203 38509 38509 38509
32354 4788 24203 38783 38783 38783 38783 38783 38783
32354 4788 24203 45311
32354 4788 24319 24319
32354 4788 24321
32354 4788 24514
32354 4788 24514 132494
32354 4788 2571
32354 4788 33788 24757
32354 4788 33788 36972
32354 4788 3573
32354 4788 36408
32354 4788 37133
32354 4788 37622
32354 4788 38005
32354 4788 38006
32354 4788 38044
32354 4788 38199
32354 4788 38199 38199 38199 38199
32354 4788 45121
32354 4788 45558 131322
32354 4788 45558 131322 132026
32354 4788 45558 131322 18399
32354 4788 45558 131322 18399 133392
32354 4788 45558 133385 133385 133385
32354 4788 45558 133385 133385 133385 133385 133385 133385 133385 133385
32354 4788 45558 45558
32354 4788 45558 45558 9988
32354 4788 45558 9988
32354 4788 4788
32354 4788 4983
32354 4788 55420
32354 4788 55520
32354 4788 55706
32354 4788 55856
32354 4788 55951 55951 55951 55951 55951
32354 4788 55951 55951 55951 55951 55951 55951 55951
32354 4788 56169
32354 4788 56169 58796
32354 4788 58601
32354 4788 58601 18230
32354 4788 58601 23893
32354 4788 58601 24323
32354 4788 58601 24323 132604 132604 132604 132604 132604 132604
32354 4788 58601 24323 55344
32354 4788 58601 24323 55344 55344 55344 55344 55344 55344
32354 4788 58601 24323 58445
32354 4788 58601 24323 58917
32354 4788 58601 24323 58947 58947
32354 4788 58601 24323 58947 58947 58947
32354 4788 58601 24323 59242
32354 4788 58601 24432 24432
32354 4788 58601 38493
32354 4788 58601 38614
32354 4788 58601 56115
32354 4788 58601 59315
32354 4788 58601 59316
32354 4788 58601 59362
32354 4788 58601 59365
32354 4788 59263 59263 59263 59263
32354 4788 9381 17924 17924
32354 4788 9381 17924 17924 17924
32354 4788 9381 17924 17924 17924 9474
32354 4788 9381 17924 17924 9474
32354 4788 9381 9908
32354 4788 9655
32354 6939 10026 18206 4788 38044
32354 6939 4788
32354 6939 4788 132432
32354 6939 4788 132850
32354 6939 4788 132874
32354 6939 4788 132876 4621
32354 6939 4788 132882
32354 6939 4788 17564
32354 6939 4788 17971
32354 6939 4788 17971 55405
32354 6939 4788 18227
32354 6939 4788 20940 20940
32354 6939 4788 23659
32354 6939 4788 24319 24319
32354 6939 4788 38005
3257 1273 4788
3257 1299 4788 132850
3257 1299 4788 132890
3257 1299 4788 20940 20940
3257 1299 4788 33788 24757
3257 2914 4788
3257 3549 4788 132850
3257 3549 4788 132890
3257 3549 4788 20940 20940
3257 3549 4788 24077 133448
3257 4788
3257 4788 10030
3257 4788 10094
3257 4788 10098
3257 4788 10101
3257 4788 10101 131467
3257 4788 10101 132395
3257 4788 11259
3257 4788 11259 11259 11259 11259 11259 11259 11259 11259 11259
3257 4788 11259 11259 11259 11259 11259 11259 11259 11259 11259 32717
3257 4788 11259 11259 11259 11259 11259 11259 11259 11259 11259 327775
3257 4788 11259 11259 11259 11259 11259 11259 11259 11259 11259 327775 33558
3257 4788 11259 11259 11259 11259 11259 11259 11259 11259 11259 327806
3257 4788 11259 11259 11259 11259 11259 11259 11259 11259 11259 36881
3257 4788 11259 11259 11259 11259 11259 11259 11259 11259 11259 36881 37062
3257 4788 11259 11259 11259 11259 11259 11259 11259 11259 11259 36881 37267
3257 4788 11259 11259 11259 11259 11259 11259 11259 11259 11259 36907 327801
3257 4788 11259 11259 11259 11259 11259 11259 11259 11259 11259 36907 36936
3257 4788 11259 11259 11259 11259 11259 11259 11259 11259 11259 36907 37011
3257 4788 11259 11259 11259 11259 11259 11259 11259 11259 11259 36907 37062
3257 4788 11259 11259 11259 11259 11259 11259 11259 11259 11259 36907 37147
3257 4788 11259 11259 11259 11259 11259 11259 11259 11259 11259 36907 37318
3257 4788 11259 11259 11259 11259 11259 11259 11259 11259 11259 36907 37384
3257 4788 11259 11259 11259 11259 11259 11259 11259 11259 11259 36907 37448
3257 4788 11259 11259 11259 11259 11259 11259 11259 11259 11259 36907 37468 37155
3257 4788 11259 11259 11259 11259 11259 11259 11259 11259 11259 36907 37593
3257 4788 11259 11259 11259 11259 11259 11259 11259 11259 11259 36917
3257 4788 11259 11259 11259 11259 11259 11259 11259 11259 11259 36976
3257 4788 11259 11259 11259 11259 11259 11259 11259 11259 11259 37366
3257 4788 11259 11259 11259 11259 11259 11259 11259 11259 11259 37432
3257 4788 11259 11259 11259 11259 11259 11259 11259 11259 11259 37533
3257 4788 11259 11259 11259 11259 11259 11259 11259 11259 11259 37590
3257 4788 11259 11259 11259 11259 11259 11259 11259 11259 11259 37593
3257 4788 11259 11259 11259 11259 11259 11259 11259 36907
3257 4788 11259 11259 11259 11259 11259 11259 11259 36907 36907
3257 4788 11259 11259 11259 11259 11259 36907
3257 4788 11259 11259 36907 36907
3257 4788 132432
3257 4788 132454 132454 132454
3257 4788 132829
3257 4788 132874
3257 4788 132876
3257 4788 132876 10226 10226 10226
3257 4788 132876 132280
3257 4788 132876 132280 132280 132280 132280
3257 4788 132876 23884 23884
3257 4788 132876 23884 23884 23884 23884 23884 23884 23884 23884
3257 4788 132876 38235
3257 4788 132876 38235 24478
3257 4788 132876 38235 38235 38235 38235
3257 4788 132876 38235 38566
3257 4788 132876 4621
3257 4788 132876 4621 10227
3257 4788 132876 4621 131221
3257 4788 132876 4621 131246
3257 4788 132876 4621 131257
3257 4788 132876 4621 132250
3257 4788 132876 4621 132482
3257 4788 132876 4621 132493
3257 4788 132876 4621 132879
3257 4788 132876 4621 133042
3257 4788 132876 4621 133919
3257 4788 132876 4621 17479
3257 4788 132876 4621 17827
3257 4788 132876 4621 23687
3257 4788 132876 4621 24328
3257 4788 132876 4621 24344
3257 4788 132876 4621 37992
3257 4788 132876 4621 37992 37992 37992 37992
3257 4788 132876 4621 38265
3257 4788 132876 4621 3839
3257 4788 132876 4621 38589
3257 4788 132876 4621 45847
3257 4788 132876 4621 4762
3257 4788 132876 4621 4767
3257 4788 132876 4621 55488
3257 4788 132876 4621 55545
3257 4788 132876 4621 9411
3257 4788 132876 4621 9464
3257 4788 132876 4621 9475
3257 4788 132876 4621 9486
3257 4788 132876 4621 9533
3257 4788 132876 4621 9546
3257 4788 132876 4621 9551
3257 4788 132876 4621 9551 9551 9551 9551
3257 4788 132876 4621 9562
3257 4788 132876 4621 9903
3257 4788 132876 55465 55465 55465 55465
3257 4788 132882
3257 4788 132890
3257 4788 133014
3257 4788 133084
3257 4788 133084 51946
3257 4788 133444
3257 4788 133444 132426
3257 4788 17557
3257 4788 17557 132165
3257 4788 17557 132165 132165 132165 132165 132165 132165 132165 132165
3257 4788 17557 17557 17557 17557 17557 17557 17557 17557 17557 17557 17557 45127
3257 4788 17557 17557 17557 17557 17557 17557 17557 17557 17557 17557 17557 7590
3257 4788 17557 17787
3257 4788 17557 18173
3257 4788 17557 23674
3257 4788 17557 24435
3257 4788 17557 24499
3257 4788 17557 38547
3257 4788 17557 38616
3257 4788 17557 38616 45814
3257 4788 17557 38710
3257 4788 17557 38710 131271 131271
3257 4788 17557 38742 38742 38742 38742 38742 38742 38742 38742 38742
3257 4788 17557 45127
3257 4788 17557 45446
3257 4788 17557 45595
3257 4788 17557 45595 45595 45595 45595
3257 4788 17557 45595 45595 45595 45595 45595 45595
3257 4788 17557 45669 23966
3257 4788 17557 45669 23966 23966 23966 23966
3257 4788 17557 45669 45669 45669 45669 23966
3257 4788 17557 45748
3257 4788 17557 45773
3257 4788 17557 45773 45773 45773 45773 45773 45773 45773
3257 4788 17557 45773 45773 45773 45773 45773 45773 45773 45773 45773 45773
3257 4788 17557 55453
3257 4788 17557 56167
3257 4788 17557 7590
3257 4788 17557 7590 7590 7590 7590 7590 7590 7590 7590 7590 7590
3257 4788 17557 9260
3257 4788 17557 9260 17911
3257 4788 17557 9260 9260 9260 9260 9260 9260
3257 4788 17557 9260 9260 9260 9260 9260 9260 9260 9260
3257 4788 17557 9541
3257 4788 17557 9541 24051
3257 4788 17557 9541 45446
3257 4788 17557 9541 45446 45446 45446 45446
3257 4788 17557 9541 58893 58893 58893 58893 58893 58893 58893 58893 58893
3257 4788 17557 9541 9541 9541 9541 9541 9541 9541
3257 4788 17557 9557
3257 4788 17564
3257 4788 17971
3257 4788 17971 55405
3257 4788 17971 55950
3257 4788 18059
3257 4788 18059 133347
3257 4788 18059 17538
3257 4788 18059 17800
3257 4788 18059 18059 18059 18059 18059 18059 18059 18059 18059 18059 18059
3257 4788 18059 24207
3257 4788 18059 24207 24207 24207 24207
3257 4788 18059 3583
3257 4788 18059 38274
3257 4788 18059 38501
3257 4788 18059 38522
3257 4788 18059 38765
3257 4788 18059 45304
3257 4788 18059 55660
3257 4788 18059 55660 55660 55660 55660
3257 4788 18059 9794 9794 9794
3257 4788 18206
3257 4788 18206 17971
3257 4788 18227
3257 4788 18227 18227
3257 4788 18723
3257 4788 20940 20940
3257 4788 20940 20940 16625
3257 4788 23659
3257 4788 23678
3257 4788 23678 23678 23678
3257 4788 23678 45121
3257 4788 23736
3257 4788 23889
3257 4788 23889 21433
3257 4788 23889 37455
3257 4788 23948
3257 4788 23948 24523 24523 24523 131710
3257 4788 23948 24523 24523 24523 45725 45725 45725
3257 4788 23948 24523 24523 24523 56251 56251 56251
3257 4788 23948 24523 24523 24523 56251 56251 56251 131736
3257 4788 23948 24523 56233
3257 4788 23948 24523 56233 56233 56233 56233
3257 4788 23948 38784
3257 4788 23948 4833
3257 4788 23948 58489
3257 4788 24020
3257 4788 24028
3257 4788 24028 24028 24028
3257 4788 24028 24028 24028 24028
3257 4788 24028 24028 24028 24028 24028
3257 4788 24028 24028 24028 24068
3257 4788 24028 24068
3257 4788 24077
3257 4788 24077 10098
3257 4788 24077 133448
3257 4788 24077 4658 4658
3257 4788 24077 56190
3257 4788 24090
3257 4788 24203 132668
3257 4788 24203 133166
3257 4788 24203 17885
3257 4788 24203 18365
3257 4788 24203 23951 132670
3257 4788 24203 24203 24203 24203
3257 4788 24203 24203 24203 24203 17885
3257 4788 24203 38144
3257 4788 24203 38144 38144 38144 38144 38144 38144
3257 4788 24203 38144 38144 38144 38144 38144 38144 38144 38144 38144 38144 38144 38144 38144
3257 4788 24203 38500
3257 4788 24203 38500 38500 38500
3257 4788 24203 38509
3257 4788 24203 38509 38509 38509
3257 4788 24203 38783 38783 38783 38783 38783 38783
3257 4788 24203 45311
3257 4788 24203 58480
3257 4788 24319 24319
3257 4788 24321
3257 4788 24514
3257 4788 24514 132494
3257 4788 2571
3257 4788 33788 24757
3257 4788 33788 36972
3257 4788 3573
3257 4788 36408
3257 4788 37133
3257 4788 37622
3257 4788 38005
3257 4788 38006
3257 4788 38044
3257 4788 38199
3257 4788 38199 38199 38199 38199
3257 4788 45121
3257 4788 45558
3257 4788 45558 131322
3257 4788 45558 131322 132026
3257 4788 45558 131322 18399
3257 4788 45558 131322 18399 133392
3257 4788 45558 133385 133385 133385
3257 4788 45558 133385 133385 133385 133385 133385 133385 133385 133385
3257 4788 45558 45558
3257 4788 45558 45558 9988
3257 4788 45558 9988
3257 4788 4635 23911 23911 23911 24489 24490 24514
3257 4788 4788 4788
3257 4788 4983
3257 4788 55420
3257 4788 55520
3257 4788 55706
3257 4788 55856
3257 4788 55951 55951 55951 55951 55951
3257 4788 55951 55951 55951 55951 55951 55951 55951
3257 4788 56169
3257 4788 56169 58796
3257 4788 58601
3257 4788 58601 18230
3257 4788 58601 23893
3257 4788 58601 24323
3257 4788 58601 24323 132604 132604 132604 132604 132604 132604
3257 4788 58601 24323 55344
3257 4788 58601 24323 55344 55344 55344 55344 55344 55344
3257 4788 58601 24323 58445
3257 4788 58601 24323 58917
3257 4788 58601 24323 58947 58947
3257 4788 58601 24323 58947 58947 58947
3257 4788 58601 24323 59242
3257 4788 58601 24432 24432
3257 4788 58601 38493
3257 4788 58601 38614
3257 4788 58601 56115
3257 4788 58601 59315
3257 4788 58601 59316
3257 4788 58601 59365
3257 4788 59263 59263 59263 59263
3257 4788 9381 9381 9381
3257 4788 9381 9381 9381 132883
3257 4788 9381 9381 9381 38186
3257 4788 9655
3257 6453 4788 4788
32614 10026 18206 4788 38044
32614 1239 1299 4788 132850
32614 1239 174 4788 132876 4621
32614 1239 3549 4788 23659
32614 1239 3549 4788 24319 24319
32614 3356 1273 4788
32614 3356 1273 4788 10030
32614 3356 1273 4788 10094
32614 3356 1273 4788 10098
32614 3356 1273 4788 133084
32614 3356 1273 4788 133084 51946
32614 3356 1273 4788 133444 132426
32614 3356 1273 4788 17971
32614 3356 1273 4788 18059 18059 18059 18059 18059 18059 18059 18059 18059 18059 18059
32614 3356 1273 4788 18206 17971
32614 3356 1273 4788 20940 20940 16625
32614 3356 1273 4788 23889
32614 3356 1273 4788 23889 21433
32614 3356 1273 4788 23889 37455
32614 3356 1273 4788 24077
32614 3356 1273 4788 24077 10098
32614 3356 1273 4788 24077 4658 4658
32614 3356 1273 4788 37133
32614 3356 1273 4788 58601
32614 3356 1273 4788 58601 24323
32614 3356 1273 4788 9381 9381 9381 7479
32614 3356 1273 4788 9381 9381 9381 7479 58708
32614 3356 3257 4788 4788 4788
32614 3356 3549 4788
32614 3356 3549 4788 11259 11259 11259 11259 11259 11259 11259 11259 11259 327775 33558
32614 3356 3549 4788 11259 11259 11259 11259 11259 11259 11259 11259 11259 36907 37468 37603
32614 3356 3549 4788 11259 11259 11259 11259 11259 11259 11259 11259 11259 36907 37468 37645
32614 3356 3549 4788 11259 11259 11259 11259 11259 11259 11259 11259 11259 36907 37468 37645 37645 37645 37645
32614 3356 3549 4788 132432
32614 3356 3549 4788 132850
32614 3356 3549 4788 132876 132280 132280 132280 132280
32614 3356 3549 4788 132876 4621
32614 3356 3549 4788 132876 4621 132482
32614 3356 3549 4788 132876 4621 17479
32614 3356 3549 4788 132876 4621 9411
32614 3356 3549 4788 132882
32614 3356 3549 4788 132890
32614 3356 3549 4788 17557 45595
32614 3356 3549 4788 17971
32614 3356 3549 4788 17971 55405
32614 3356 3549 4788 17971 55950
32614 3356 3549 4788 18059 133347
32614 3356 3549 4788 18059 38765
32614 3356 3549 4788 18059 55660
32614 3356 3549 4788 18059 55660 55660 55660 55660
32614 3356 3549 4788 20940 20940
32614 3356 3549 4788 20940 20940 16625
32614 3356 3549 4788 23889 37455
32614 3356 3549 4788 23948 24523 24523 24523 45725 45725 45725
32614 3356 3549 4788 23948 4833
32614 3356 3549 4788 23948 58489
32614 3356 3549 4788 24028 24028 24028 24028
32614 3356 3549 4788 24077 4658 4658 4635 10103 58411 58411 58411 58411
32614 3356 3549 4788 24090
32614 3356 3549 4788 24203 45311
32614 3356 3549 4788 24514
32614 3356 3549 4788 33788 24757
32614 3356 3549 4788 33788 36972
32614 3356 3549 4788 36408
32614 3356 3549 4788 38044
32614 3356 3549 4788 56169
32614 3356 3549 4788 56169 58796
32614 3356 3549 4788 58601 24323 132604 132604 132604 132604 132604 132604
32614 3356 3549 4788 58601 24323 55344
32614 3356 3549 4788 58601 24323 55344 55344 55344 55344 55344 55344
32614 3356 3549 4788 58601 24323 58445
32614 3356 3549 4788 58601 24323 58917
32614 3356 3549 4788 58601 24323 58947 58947
32614 3356 3549 4788 58601 38614
32614 3356 3549 4788 58601 59316
32614 3356 3549 4788 59263 59263 59263 59263
32614 3356 3549 4788 9381 9381 9381 132485
32614 3356 3549 4788 9381 9381 9381 38186
32614 3356 4788
32614 3356 4788 10030
32614 3356 4788 10094
32614 3356 4788 10101
32614 3356 4788 132874
32614 3356 4788 132876
32614 3356 4788 132876 132280 132280 132280 132280
32614 3356 4788 132876 23884 23884 23884 23884 23884 23884 23884 23884
32614 3356 4788 132876 38235 24478
32614 3356 4788 132876 55465 55465 55465 55465
32614 3356 4788 133014
32614 3356 4788 133444
32614 3356 4788 17557 23674
32614 3356 4788 17557 24435
32614 3356 4788 17557 45595
32614 3356 4788 17557 45748
32614 3356 4788 17564
32614 3356 4788 17971
32614 3356 4788 17971 55405
32614 3356 4788 18059
32614 3356 4788 18059 17538
32614 3356 4788 18059 17800
32614 3356 4788 18059 24207
32614 3356 4788 18059 24207 24207 24207 24207
32614 3356 4788 18059 3583
32614 3356 4788 18059 38274
32614 3356 4788 18059 38501
32614 3356 4788 18059 38522
32614 3356 4788 18059 9794 9794 9794
32614 3356 4788 18206
32614 3356 4788 18206 17971
32614 3356 4788 18227
32614 3356 4788 18227 18227
32614 3356 4788 18723
32614 3356 4788 20940 20940
32614 3356 4788 23659
32614 3356 4788 23659 23659 23659 23659
32614 3356 4788 23678
32614 3356 4788 23678 23678 23678
32614 3356 4788 23736
32614 3356 4788 23889
32614 3356 4788 23948
32614 3356 4788 23948 24523
32614 3356 4788 23948 24523 24523 24523 45725 45725 45725
32614 3356 4788 23948 38784
32614 3356 4788 24020
32614 3356 4788 24077 10098
32614 3356 4788 24077 4658 4658
32614 3356 4788 24077 56190
32614 3356 4788 24090
32614 3356 4788 24203 18365
32614 3356 4788 24321
32614 3356 4788 24514
32614 3356 4788 24514 132494
32614 3356 4788 2571
32614 3356 4788 3573
32614 3356 4788 36408
32614 3356 4788 38005
32614 3356 4788 38044
32614 3356 4788 38199
32614 3356 4788 38199 38199 38199 38199
32614 3356 4788 45558 133385 133385 133385
32614 3356 4788 45558 45558 9988
32614 3356 4788 45558 9988
32614 3356 4788 4635 23911 23911 23911 24489 24490 24514
32614 3356 4788 4788
32614 3356 4788 4788 17971
32614 3356 4788 4788 18206 17971
32614 3356 4788 4788 23889
32614 3356 4788 4788 23889 37455
32614 3356 4788 4788 37133
32614 3356 4788 4788 55420
32614 3356 4788 4788 58601
32614 3356 4788 4788 58601 24323
32614 3356 4788 55520
32614 3356 4788 55706
32614 3356 4788 55856
32614 3356 4788 55951 55951 55951 55951 55951 55951 55951
32614 3356 4788 58601 24323
32614 3356 4788 58601 56115
32614 3356 4788 9381 17924 17924
32614 3356 4788 9381 17924 17924 17924
32614 3356 6453 4788 4788
32614 8359 8359 8359 29076 1299 4788
32614 8359 8359 8359 29076 1299 4788 20940 20940 16625
32614 8359 8359 8359 29076 1299 4788 4788
32614 8359 8359 8359 29076 1299 6453 4788 4788
32614 8359 8359 8359 29076 4788
32614 8359 8359 8359 29076 4788 4788
3267 10026 18206 4788 38044
3267 1299 1273 4788
3267 1299 2914 4788 133084 51946
3267 1299 3257 4788 4788 4788
3267 1299 3320 4788
3267 1299 3549 4788 58601 59316
3267 1299 4788
3267 1299 4788 10030
3267 1299 4788 10094
3267 1299 4788 10101 132395
3267 1299 4788 132850
3267 1299 4788 132874
3267 1299 4788 132876 4621 132482
3267 1299 4788 132882
3267 1299 4788 132890
3267 1299 4788 133084
3267 1299 4788 133444
3267 1299 4788 133444 132426
3267 1299 4788 17557 45595
3267 1299 4788 17971
3267 1299 4788 17971 55405
3267 1299 4788 17971 55950
3267 1299 4788 18059
3267 1299 4788 18059 18059 18059 18059 18059 18059 18059 18059 18059 18059 18059
3267 1299 4788 18059 3583
3267 1299 4788 18059 38274
3267 1299 4788 18059 38501
3267 1299 4788 18059 55660
3267 1299 4788 18059 55660 55660 55660 55660
3267 1299 4788 18206
3267 1299 4788 18206 17971
3267 1299 4788 18227 18227
3267 1299 4788 18723
3267 1299 4788 20940 20940
3267 1299 4788 20940 20940 16625
3267 1299 4788 23678
3267 1299 4788 23678 23678 23678
3267 1299 4788 23736
3267 1299 4788 23889
3267 1299 4788 23889 21433
3267 1299 4788 23948
3267 1299 4788 23948 24523 24523 24523 45725 45725 45725
3267 1299 4788 23948 24523 56233
3267 1299 4788 23948 24523 56233 56233 56233 56233
3267 1299 4788 23948 38784
3267 1299 4788 23948 4833
3267 1299 4788 23948 58489
3267 1299 4788 24028 24028 24028 24028
3267 1299 4788 24077 56190
3267 1299 4788 24090
3267 1299 4788 24203 132631
3267 1299 4788 24203 132668
3267 1299 4788 24203 17885
3267 1299 4788 24203 18365
3267 1299 4788 24203 24203 24203 24203
3267 1299 4788 24203 24203 24203 24203 17885
3267 1299 4788 24203 38500
3267 1299 4788 24203 38783 38783 38783 38783 38783 38783
3267 1299 4788 24203 45311
3267 1299 4788 24321
3267 1299 4788 24514
3267 1299 4788 2571
3267 1299 4788 33788 24757
3267 1299 4788 33788 36972
3267 1299 4788 3573
3267 1299 4788 36408
3267 1299 4788 37133
3267 1299 4788 38005
3267 1299 4788 38044
3267 1299 4788 38199
3267 1299 4788 38199 38199 38199 38199
3267 1299 4788 55420
3267 1299 4788 55856
3267 1299 4788 55951 55951 55951 55951 55951 55951 55951
3267 1299 4788 56169
3267 1299 4788 56169 58796
3267 1299 4788 58601
3267 1299 4788 58601 24323
3267 1299 4788 58601 24323 132604 132604 132604 132604 132604 132604
3267 1299 4788 58601 24323 55344
3267 1299 4788 58601 24323 55344 55344 55344 55344 55344 55344
3267 1299 4788 58601 24323 58917
3267 1299 4788 58601 24323 58947 58947
3267 1299 6453 4788 4788
3267 2603 15412 9304 23678 4788
3267 2603 6762 17557 4788 6695 38193
3267 3216 8359 29076 1299 4788 20940 20940 16625
3267 3356 4788
3267 3356 4788 10030
3267 3356 4788 18206
3267 3356 4788 18206 17971
3267 3356 4788 4788
3267 4788
3267 4788 4788
3267 4788 4788 4788 4788 4788
3277 3267 10026 18206 4788 38044
3277 3267 1299 2914 4788 133084 51946
3277 3267 1299 3257 4788 4788 4788
3277 3267 1299 3549 4788 58601 59316
3277 3267 1299 4788
3277 3267 1299 4788 10030
3277 3267 1299 4788 10094
3277 3267 1299 4788 132850
3277 3267 1299 4788 132874
3277 3267 1299 4788 132876 4621 132482
3277 3267 1299 4788 132882
3277 3267 1299 4788 132890
3277 3267 1299 4788 133084
3277 3267 1299 4788 17557 45595
3277 3267 1299 4788 17971
3277 3267 1299 4788 17971 55950
3277 3267 1299 4788 18059
3277 3267 1299 4788 18059 18059 18059 18059 18059 18059 18059 18059 18059 18059 18059
3277 3267 1299 4788 18059 3583
3277 3267 1299 4788 18059 38274
3277 3267 1299 4788 18059 38501
3277 3267 1299 4788 18059 55660
3277 3267 1299 4788 18059 55660 55660 55660 55660
3277 3267 1299 4788 18206
3277 3267 1299 4788 18206 17971
3277 3267 1299 4788 18227 18227
3277 3267 1299 4788 18723
3277 3267 1299 4788 20940 20940
3277 3267 1299 4788 20940 20940 16625
3277 3267 1299 4788 23678
3277 3267 1299 4788 23678 23678 23678
3277 3267 1299 4788 23736
3277 3267 1299 4788 23889
3277 3267 1299 4788 23889 21433
3277 3267 1299 4788 23948
3277 3267 1299 4788 23948 24523 24523 24523 45725 45725 45725
3277 3267 1299 4788 23948 24523 56233 56233 56233 56233
3277 3267 1299 4788 23948 38784
3277 3267 1299 4788 23948 4833
3277 3267 1299 4788 23948 58489
3277 3267 1299 4788 24028 24028 24028 24028
3277 3267 1299 4788 24077 56190
3277 3267 1299 4788 24090
3277 3267 1299 4788 24203 45311
3277 3267 1299 4788 24321
3277 3267 1299 4788 24514
3277 3267 1299 4788 2571
3277 3267 1299 4788 33788 24757
3277 3267 1299 4788 33788 36972
3277 3267 1299 4788 3573
3277 3267 1299 4788 36408
3277 3267 1299 4788 37133
3277 3267 1299 4788 38005
3277 3267 1299 4788 38044
3277 3267 1299 4788 38199
3277 3267 1299 4788 55420
3277 3267 1299 4788 55856
3277 3267 1299 4788 56169
3277 3267 1299 4788 56169 58796
3277 3267 1299 4788 58601 24323
3277 3267 3216 8359 29076 1299 4788 20940 20940 16625
3277 3267 4788
3277 3267 4788 10030
3277 3267 4788 132432
3277 3267 4788 132850
3277 3267 4788 132874
3277 3267 4788 132876 4621
3277 3267 4788 132882
3277 3267 4788 17564
3277 3267 4788 17971
3277 3267 4788 17971 55405
3277 3267 4788 18206
3277 3267 4788 18227
3277 3267 4788 20940 20940
3277 3267 4788 23659
3277 3267 4788 23889
3277 3267 4788 24319 24319
3277 3267 4788 38005
3277 3267 4788 38044
3277 3267 4788 38199
3277 3267 4788 45558
3277 3267 4788 4635 23911 23911 23911 24489 24490 24514
3277 3267 4788 4788
3277 3267 4788 4788 4788 4788 4788
3277 3267 4788 6453 10030
3277 3267 4788 65530
3277 3267 4788 9381 9381
3277 3267 4788 9381 9381 10118
3277 39710 8359 1299 4788 33788 24757
3277 39710 9002 1273 4788
3277 39710 9002 3356 4788
3277 39710 9002 3356 4788 10030
3277 39710 9002 3356 4788 18206
3277 39710 9002 3356 4788 18206 17971
3277 39710 9002 3356 4788 4788
3277 39710 9002 4635 4788 4983
3277 39710 9002 4788
3277 39710 9002 4788 17971
3277 39710 9002 4788 23889
3277 39710 9002 4788 4788 4788
3277 39710 9002 6453 4788
3292 1273 4788
3292 1299 4788
3292 1299 4788 10030
3292 1299 4788 132850
3292 1299 4788 132874
3292 1299 4788 132876 4621
3292 1299 4788 132882
3292 1299 4788 132890
3292 1299 4788 133084
3292 1299 4788 17557 45595
3292 1299 4788 17564
3292 1299 4788 17971
3292 1299 4788 17971 55405
3292 1299 4788 18059
3292 1299 4788 18059 18059 18059 18059 18059 18059 18059 18059 18059 18059 18059
3292 1299 4788 18059 38274
3292 1299 4788 18059 38501
3292 1299 4788 18059 55660
3292 1299 4788 18059 55660 55660 55660 55660
3292 1299 4788 18206
3292 1299 4788 18206 17971
3292 1299 4788 18227 18227
3292 1299 4788 20940 20940
3292 1299 4788 20940 20940 16625
3292 1299 4788 23678
3292 1299 4788 23678 23678 23678
3292 1299 4788 23678 45121
3292 1299 4788 23736
3292 1299 4788 23889
3292 1299 4788 23948
3292 1299 4788 23948 24523 24523 24523 45725 45725 45725
3292 1299 4788 23948 38784
3292 1299 4788 23948 4833
3292 1299 4788 23948 58489
3292 1299 4788 24020
3292 1299 4788 24028 24028 24028
3292 1299 4788 24028 24028 24028 24028
3292 1299 4788 24077 56190
3292 1299 4788 24090
3292 1299 4788 24319 24319
3292 1299 4788 24321
3292 1299 4788 24514
3292 1299 4788 2571
3292 1299 4788 33788 24757
3292 1299 4788 33788 36972
3292 1299 4788 3573
3292 1299 4788 36408
3292 1299 4788 37133
3292 1299 4788 38005
3292 1299 4788 38006
3292 1299 4788 38044
3292 1299 4788 38199
3292 1299 4788 45121
3292 1299 4788 55420
3292 1299 4788 55520
3292 1299 4788 55706
3292 1299 4788 55856
3292 1299 4788 58601 24323
3292 1299 4788 59263 59263 59263 59263
3292 1299 4788 9655
3292 3257 4788
3292 3257 4788 10030
3292 3257 4788 10094
3292 3257 4788 11259 11259 36907 36907
3292 3257 4788 132876 4621
3292 3257 4788 132876 4621 132482
3292 3257 4788 132876 4621 133042
3292 3257 4788 132876 4621 17479
3292 3257 4788 132876 4621 9411
3292 3257 4788 132890
3292 3257 4788 17557 45595
3292 3257 4788 17971
3292 3257 4788 17971 55950
3292 3257 4788 18059 3583
3292 3257 4788 18206
3292 3257 4788 18206 17971
3292 3257 4788 18227 18227
3292 3257 4788 18723
3292 3257 4788 23678
3292 3257 4788 23678 45121
3292 3257 4788 23889
3292 3257 4788 23889 21433
3292 3257 4788 23948
3292 3257 4788 23948 24523 56233
3292 3257 4788 23948 24523 56233 56233 56233 56233
3292 3257 4788 23948 4833
3292 3257 4788 24028
3292 3257 4788 24028 24028 24028 24068
3292 3257 4788 24203 45311
3292 3257 4788 24319 24319
3292 3257 4788 24514
3292 3257 4788 24514 132494
3292 3257 4788 38005
3292 3257 4788 4788 4788
3292 3257 4788 55706
3292 3257 4788 56169
3292 3257 4788 56169 58796
3292 3257 4788 58601 59316
3292 3257 4788 9655
3292 3320 4788
3292 3320 4788 133084 51946
3292 3320 4788 23889
3292 3320 4788 23948
3292 3320 4788 4983
3292 3356 4788
3292 3356 4788 10030
3292 3356 4788 133014
3292 3356 4788 18206
3292 3356 4788 18206 17971
3292 3356 4788 24028 24068
3292 3356 4788 24514
3292 3356 4788 38044
3292 4788
3292 4788 23889
3292 4788 4788 4788
3292 6762 17557 4788 6695 38193
3303 1273 4788
3303 1273 4788 18059 17538
3303 1273 4788 18059 3583
3303 1273 4788 20940 20940 16625
3303 2914 4788
3303 2914 4788 133084 51946
3303 3257 4788
3303 3257 4788 11259 11259 36907 36907
3303 3257 4788 132876 4621
3303 3257 4788 132876 4621 132482
3303 3257 4788 132876 4621 133042
3303 3257 4788 132876 4621 17479
3303 3257 4788 132876 4621 9411
3303 3257 4788 17557 45595
3303 3257 4788 17971 55950
3303 3257 4788 18059 55660
3303 3257 4788 18059 55660 55660 55660 55660
3303 3257 4788 20940 20940
3303 3257 4788 20940 20940 16625
3303 3257 4788 23948 4833
3303 3257 4788 23948 58489
3303 3257 4788 24090
3303 3257 4788 24203 45311
3303 3257 4788 33788 24757
3303 3257 4788 33788 36972
3303 3257 4788 36408
3303 3257 4788 38005
3303 3257 4788 4788 4788
3303 3257 4788 56169 58796
3303 3257 4788 58601 59316
3303 3320 4788 20940 20940
3303 3356 4788
3303 3356 4788 18059 38274
3303 3356 4788 18059 38501
3303 3356 4788 20940 20940
3303 3356 4788 23948 38784
3303 3356 4788 24077 56190
3303 3356 4788 24090
3303 3356 4788 24514 132494
3303 3356 4788 36408
3303 3356 4788 55856
3303 4788
3303 4788 10030
3303 4788 10094
3303 4788 10098
3303 4788 132850
3303 4788 132874
3303 4788 132882
3303 4788 132890
3303 4788 133014
3303 4788 133084
3303 4788 17564
3303 4788 17971
3303 4788 17971 55405
3303 4788 18059
3303 4788 18059 18059 18059 18059 18059 18059 18059 18059 18059 18059 18059
3303 4788 18206
3303 4788 18206 17971
3303 4788 18227 18227
3303 4788 18723
3303 4788 23678
3303 4788 23678 23678 23678
3303 4788 23736
3303 4788 23889
3303 4788 23948
3303 4788 24020
3303 4788 24028
3303 4788 24028 24028 24028
3303 4788 24028 24028 24028 24028
3303 4788 24028 24068
3303 4788 24077
3303 4788 24077 4658 4658
3303 4788 24319 24319
3303 4788 24321
3303 4788 24514
3303 4788 2571
3303 4788 3573
3303 4788 37133
3303 4788 38005
3303 4788 38006
3303 4788 38044
3303 4788 38199
3303 4788 45121
3303 4788 4788 4788
3303 4788 4983
3303 4788 55420
3303 4788 55520
3303 4788 55706
3303 4788 56169
3303 4788 58601 24323
3303 4788 59263 59263 59263 59263
3303 4788 9655
33031 3257 1273 4788
33031 3257 1299 4788 132850
33031 3257 1299 4788 132890
33031 3257 1299 4788 20940 20940
33031 3257 1299 4788 33788 24757
33031 3257 2914 4788
33031 3257 4788
33031 3257 4788 10030
33031 3257 4788 10094
33031 3257 4788 10098
33031 3257 4788 10101
33031 3257 4788 10101 131467
33031 3257 4788 10101 132395
33031 3257 4788 11259 11259 11259 11259 11259 11259 11259 11259 11259
33031 3257 4788 11259 11259 11259 11259 11259 11259 11259 11259 11259 32717
33031 3257 4788 11259 11259 11259 11259 11259 11259 11259 11259 11259 327775
33031 3257 4788 11259 11259 11259 11259 11259 11259 11259 11259 11259 327775 33558
33031 3257 4788 11259 11259 11259 11259 11259 11259 11259 11259 11259 327806
33031 3257 4788 11259 11259 11259 11259 11259 11259 11259 11259 11259 36881
33031 3257 4788 11259 11259 11259 11259 11259 11259 11259 11259 11259 36881 37062
33031 3257 4788 11259 11259 11259 11259 11259 11259 11259 11259 11259 36881 37267
33031 3257 4788 11259 11259 11259 11259 11259 11259 11259 11259 11259 36907 327801
33031 3257 4788 11259 11259 11259 11259 11259 11259 11259 11259 11259 36907 36936
33031 3257 4788 11259 11259 11259 11259 11259 11259 11259 11259 11259 36907 37011
33031 3257 4788 11259 11259 11259 11259 11259 11259 11259 11259 11259 36907 37062
33031 3257 4788 11259 11259 11259 11259 11259 11259 11259 11259 11259 36907 37147
33031 3257 4788 11259 11259 11259 11259 11259 11259 11259 11259 11259 36907 37318
33031 3257 4788 11259 11259 11259 11259 11259 11259 11259 11259 11259 36907 37384
33031 3257 4788 11259 11259 11259 11259 11259 11259 11259 11259 11259 36907 37448
33031 3257 4788 11259 11259 11259 11259 11259 11259 11259 11259 11259 36907 37468 37155
33031 3257 4788 11259 11259 11259 11259 11259 11259 11259 11259 11259 36907 37593
33031 3257 4788 11259 11259 11259 11259 11259 11259 11259 11259 11259 36917
33031 3257 4788 11259 11259 11259 11259 11259 11259 11259 11259 11259 36976
33031 3257 4788 11259 11259 11259 11259 11259 11259 11259 11259 11259 37366
33031 3257 4788 11259 11259 11259 11259 11259 11259 11259 11259 11259 37432
33031 3257 4788 11259 11259 11259 11259 11259 11259 11259 11259 11259 37533
33031 3257 4788 11259 11259 11259 11259 11259 11259 11259 11259 11259 37590
33031 3257 4788 11259 11259 11259 11259 11259 11259 11259 11259 11259 37593
33031 3257 4788 11259 11259 11259 11259 11259 11259 11259 36907
33031 3257 4788 11259 11259 11259 11259 11259 11259 11259 36907 36907
33031 3257 4788 11259 11259 11259 11259 11259 36907
33031 3257 4788 11259 11259 36907 36907
33031 3257 4788 132432
33031 3257 4788 132454 132454 132454
33031 3257 4788 132829
33031 3257 4788 132874
33031 3257 4788 132876
33031 3257 4788 132876 132280 132280 132280 132280
33031 3257 4788 132876 23884 23884
33031 3257 4788 132876 23884 23884 23884 23884 23884 23884 23884 23884
33031 3257 4788 132876 38235
33031 3257 4788 132876 38235 24478
33031 3257 4788 132876 38235 38235 38235 38235
33031 3257 4788 132876 38235 38566
33031 3257 4788 132876 4621
33031 3257 4788 132876 4621 10227
33031 3257 4788 132876 4621 131221
33031 3257 4788 132876 4621 131246
33031 3257 4788 132876 4621 131257
33031 3257 4788 132876 4621 132250
33031 3257 4788 132876 4621 132482
33031 3257 4788 132876 4621 132493
33031 3257 4788 132876 4621 132879
33031 3257 4788 132876 4621 133042
33031 3257 4788 132876 4621 133919
33031 3257 4788 132876 4621 17479
33031 3257 4788 132876 4621 17827
33031 3257 4788 132876 4621 23687
33031 3257 4788 132876 4621 24328
33031 3257 4788 132876 4621 24344
33031 3257 4788 132876 4621 37992
33031 3257 4788 132876 4621 37992 37992 37992 37992
33031 3257 4788 132876 4621 38265
33031 3257 4788 132876 4621 3839
33031 3257 4788 132876 4621 38589
33031 3257 4788 132876 4621 45847
33031 3257 4788 132876 4621 4762
33031 3257 4788 132876 4621 4767
33031 3257 4788 132876 4621 55488
33031 3257 4788 132876 4621 55545
33031 3257 4788 132876 4621 9411
33031 3257 4788 132876 4621 9464
33031 3257 4788 132876 4621 9475
33031 3257 4788 132876 4621 9486
33031 3257 4788 132876 4621 9533
33031 3257 4788 132876 4621 9546
33031 3257 4788 132876 4621 9551
33031 3257 4788 132876 4621 9551 9551 9551 9551
33031 3257 4788 132876 4621 9562
33031 3257 4788 132876 4621 9903
33031 3257 4788 132876 55465 55465 55465 55465
33031 3257 4788 132882
33031 3257 4788 132890
33031 3257 4788 133014
33031 3257 4788 133084
33031 3257 4788 133084 51946
33031 3257 4788 133444
33031 3257 4788 133444 132426
33031 3257 4788 17557
33031 3257 4788 17557 132165
33031 3257 4788 17557 132165 132165 132165 132165 132165 132165 132165 132165
33031 3257 4788 17557 17557 17557 17557 17557 17557 17557 17557 17557 17557 17557 45127
33031 3257 4788 17557 17557 17557 17557 17557 17557 17557 17557 17557 17557 17557 7590
33031 3257 4788 17557 17787
33031 3257 4788 17557 18173
33031 3257 4788 17557 23674
33031 3257 4788 17557 24435
33031 3257 4788 17557 24499
33031 3257 4788 17557 38547
33031 3257 4788 17557 38616
33031 3257 4788 17557 38616 45814
33031 3257 4788 17557 38710
33031 3257 4788 17557 38710 131271 131271
33031 3257 4788 17557 38742 38742 38742 38742 38742 38742 38742 38742 38742
33031 3257 4788 17557 45127
33031 3257 4788 17557 45446
33031 3257 4788 17557 45595
33031 3257 4788 17557 45595 45595 45595 45595
33031 3257 4788 17557 45595 45595 45595 45595 45595 45595
33031 3257 4788 17557 45669 23966
33031 3257 4788 17557 45669 23966 23966 23966 23966
33031 3257 4788 17557 45669 45669 45669 45669 23966
33031 3257 4788 17557 45748
33031 3257 4788 17557 45773
33031 3257 4788 17557 45773 45773 45773 45773 45773 45773 45773
33031 3257 4788 17557 45773 45773 45773 45773 45773 45773 45773 45773 45773 45773
33031 3257 4788 17557 55453
33031 3257 4788 17557 56167
33031 3257 4788 17557 7590
33031 3257 4788 17557 7590 7590 7590 7590 7590 7590 7590 7590 7590 7590
33031 3257 4788 17557 9260
33031 3257 4788 17557 9260 17911
33031 3257 4788 17557 9260 9260 9260 9260 9260 9260
33031 3257 4788 17557 9260 9260 9260 9260 9260 9260 9260 9260
33031 3257 4788 17557 9541
33031 3257 4788 17557 9541 24051
33031 3257 4788 17557 9541 45446
33031 3257 4788 17557 9541 45446 45446 45446 45446
33031 3257 4788 17557 9541 58893 58893 58893 58893 58893 58893 58893 58893 58893
33031 3257 4788 17557 9541 9541 9541 9541 9541 9541 9541
33031 3257 4788 17557 9557
33031 3257 4788 17564
33031 3257 4788 17971
33031 3257 4788 17971 55405
33031 3257 4788 17971 55950
33031 3257 4788 18059
33031 3257 4788 18059 133347
33031 3257 4788 18059 17538
33031 3257 4788 18059 17800
33031 3257 4788 18059 18059 18059 18059 18059 18059 18059 18059 18059 18059 18059
33031 3257 4788 18059 24207
33031 3257 4788 18059 3583
33031 3257 4788 18059 38274
33031 3257 4788 18059 38501
33031 3257 4788 18059 38522
33031 3257 4788 18059 38765
33031 3257 4788 18059 45304
33031 3257 4788 18059 55660
33031 3257 4788 18059 55660 55660 55660 55660
33031 3257 4788 18059 9794 9794 9794
33031 3257 4788 18206
33031 3257 4788 18206 17971
33031 3257 4788 18227
33031 3257 4788 18227 18227
33031 3257 4788 18723
33031 3257 4788 20940 20940
33031 3257 4788 20940 20940 16625
33031 3257 4788 23659
33031 3257 4788 23678
33031 3257 4788 23678 23678 23678
33031 3257 4788 23678 45121
33031 3257 4788 23736
33031 3257 4788 23889
33031 3257 4788 23889 21433
33031 3257 4788 23889 37455
33031 3257 4788 23948
33031 3257 4788 23948 24523 24523 24523 131710
33031 3257 4788 23948 24523 24523 24523 45725 45725 45725
33031 3257 4788 23948 24523 24523 24523 56251 56251 56251
33031 3257 4788 23948 24523 24523 24523 56251 56251 56251 131736
33031 3257 4788 23948 24523 56233
33031 3257 4788 23948 24523 56233 56233 56233 56233
33031 3257 4788 23948 38784
33031 3257 4788 23948 4833
33031 3257 4788 23948 58489
33031 3257 4788 24020
33031 3257 4788 24028
33031 3257 4788 24028 24028 24028
33031 3257 4788 24028 24028 24028 24028
33031 3257 4788 24028 24028 24028 24028 24028
33031 3257 4788 24028 24028 24028 24068
33031 3257 4788 24028 24068
33031 3257 4788 24077
33031 3257 4788 24077 10098
33031 3257 4788 24077 133448
33031 3257 4788 24077 4658 4658
33031 3257 4788 24077 56190
33031 3257 4788 24090
33031 3257 4788 24203 132668
33031 3257 4788 24203 133166
33031 3257 4788 24203 17885
33031 3257 4788 24203 18365
33031 3257 4788 24203 24203 24203 24203
33031 3257 4788 24203 24203 24203 24203 17885
33031 3257 4788 24203 38144
33031 3257 4788 24203 38144 38144 38144 38144 38144 38144
33031 3257 4788 24203 38144 38144 38144 38144 38144 38144 38144 38144 38144 38144 38144 38144 38144
33031 3257 4788 24203 38500
33031 3257 4788 24203 38500 38500 38500
33031 3257 4788 24203 38509
33031 3257 4788 24203 38509 38509 38509
33031 3257 4788 24203 38783 38783 38783 38783 38783 38783
33031 3257 4788 24203 45311
33031 3257 4788 24203 58480
33031 3257 4788 24319 24319
33031 3257 4788 24321
33031 3257 4788 24514
33031 3257 4788 24514 132494
33031 3257 4788 2571
33031 3257 4788 33788 24757
33031 3257 4788 33788 36972
33031 3257 4788 3573
33031 3257 4788 36408
33031 3257 4788 37133
33031 3257 4788 37622
33031 3257 4788 38005
33031 3257 4788 38006
33031 3257 4788 38044
33031 3257 4788 38199
33031 3257 4788 38199 38199 38199 38199
33031 3257 4788 45121
33031 3257 4788 45558 131322
33031 3257 4788 45558 131322 132026
33031 3257 4788 45558 131322 18399
33031 3257 4788 45558 131322 18399 133392
33031 3257 4788 45558 133385 133385 133385
33031 3257 4788 45558 133385 133385 133385 133385 133385 133385 133385 133385
33031 3257 4788 45558 45558
33031 3257 4788 45558 45558 9988
33031 3257 4788 45558 9988
33031 3257 4788 4635 23911 23911 23911 24489 24490 24514
33031 3257 4788 4788 4788
33031 3257 4788 4983
33031 3257 4788 55420
33031 3257 4788 55520
33031 3257 4788 55706
33031 3257 4788 55856
33031 3257 4788 55951 55951 55951 55951 55951
33031 3257 4788 55951 55951 55951 55951 55951 55951 55951
33031 3257 4788 56169
33031 3257 4788 56169 58796
33031 3257 4788 58601
33031 3257 4788 58601 18230
33031 3257 4788 58601 23893
33031 3257 4788 58601 24323
33031 3257 4788 58601 24323 132604 132604 132604 132604 132604 132604
33031 3257 4788 58601 24323 55344
33031 3257 4788 58601 24323 55344 55344 55344 55344 55344 55344
33031 3257 4788 58601 24323 58445
33031 3257 4788 58601 24323 58917
33031 3257 4788 58601 24323 58947 58947
33031 3257 4788 58601 24323 58947 58947 58947
33031 3257 4788 58601 24323 59242
33031 3257 4788 58601 24432 24432
33031 3257 4788 58601 38493
33031 3257 4788 58601 38614
33031 3257 4788 58601 56115
33031 3257 4788 58601 59315
33031 3257 4788 58601 59316
33031 3257 4788 58601 59365
33031 3257 4788 59263 59263 59263 59263
33031 3257 4788 9381 9381 9381
33031 3257 4788 9381 9381 9381 132883
33031 3257 4788 9381 9381 9381 38186
33031 3257 4788 9655
33031 3257 6453 4788 4788
33031 6939 10026 18206 4788 38044
33031 8359 29076 1299 4788 20940 20940 16625
33437 2914 4788
33437 2914 4788 132874
33437 2914 4788 17564
33437 2914 4788 17971
33437 2914 4788 20940 20940
33437 2914 4788 23889
33437 2914 4788 38005
33437 2914 4788 38044
33437 3257 4788 132876 4621
33437 3257 4788 132882
33437 3257 4788 17971 55405
33437 3257 4788 23659
33437 3257 4788 24319 24319
33437 3257 4788 38005
33437 3257 4788 38044
33437 3257 4788 45558
33437 6939 4788 132432
33437 6939 4788 132850
33437 6939 4788 17564
33437 6939 4788 18227
33437 6939 4788 38005
3356 1273 4788
3356 1273 4788 10030
3356 1273 4788 10094
3356 1273 4788 10098
3356 1273 4788 133084
3356 1273 4788 133084 51946
3356 1273 4788 133444 132426
3356 1273 4788 17971
3356 1273 4788 18059 18059 18059 18059 18059 18059 18059 18059 18059 18059 18059
3356 1273 4788 18206 17971
3356 1273 4788 20940 20940 16625
3356 1273 4788 23889
3356 1273 4788 23889 21433
3356 1273 4788 23889 37455
3356 1273 4788 23948 24523 24523 24523 131710
3356 1273 4788 24077
3356 1273 4788 24077 10098
3356 1273 4788 24077 4658 4658
3356 1273 4788 24319 24319
3356 1273 4788 37133
3356 1273 4788 58601
3356 1273 4788 58601 24323
3356 1273 4788 9381 9381 9381 7479
3356 1273 4788 9381 9381 9381 7479 58708
3356 1299 4788 132850
3356 174 4788 132876 4621
3356 174 4788 18206
3356 3257 4788 4788 4788
3356 3549 4788
3356 3549 4788 11259 11259 11259 11259 11259 11259 11259 11259 11259 327775 33558
3356 3549 4788 11259 11259 11259 11259 11259 11259 11259 11259 11259 36907 37468 37603
3356 3549 4788 11259 11259 11259 11259 11259 11259 11259 11259 11259 36907 37468 37645
3356 3549 4788 11259 11259 11259 11259 11259 11259 11259 11259 11259 36907 37468 37645 37645 37645 37645
3356 3549 4788 132432
3356 3549 4788 132850
3356 3549 4788 132876 132280 132280 132280 132280
3356 3549 4788 132876 4621
3356 3549 4788 132876 4621 132482
3356 3549 4788 132876 4621 17479
3356 3549 4788 132876 4621 9411
3356 3549 4788 132882
3356 3549 4788 132890
3356 3549 4788 17557 45595
3356 3549 4788 17971
3356 3549 4788 17971 55405
3356 3549 4788 17971 55950
3356 3549 4788 18059 133347
3356 3549 4788 18059 38765
3356 3549 4788 18059 55660
3356 3549 4788 18059 55660 55660 55660 55660
3356 3549 4788 20940 20940
3356 3549 4788 20940 20940 16625
3356 3549 4788 23659
3356 3549 4788 23889 37455
3356 3549 4788 23948 24523 24523 24523 45725 45725 45725
3356 3549 4788 23948 24523 24523 24523 59288 59288 59288 59288 59288 59288 59288 59288 59288
3356 3549 4788 23948 24523 56233
3356 3549 4788 23948 24523 56233 56233 56233 56233
3356 3549 4788 23948 4833
3356 3549 4788 23948 58489
3356 3549 4788 24028 24028 24028 24028
3356 3549 4788 24077 4658 4658 4635 10103 58411 58411 58411 58411
3356 3549 4788 24090
3356 3549 4788 24203 45311
3356 3549 4788 24203 58480
3356 3549 4788 24514
3356 3549 4788 33788 24757
3356 3549 4788 33788 36972
3356 3549 4788 36408
3356 3549 4788 38044
3356 3549 4788 45558
3356 3549 4788 56169
3356 3549 4788 56169 58796
3356 3549 4788 58601 24323 132604 132604 132604 132604 132604 132604
3356 3549 4788 58601 24323 55344
3356 3549 4788 58601 24323 55344 55344 55344 55344 55344 55344
3356 3549 4788 58601 24323 58445
3356 3549 4788 58601 24323 58917
3356 3549 4788 58601 24323 58947 58947
3356 3549 4788 58601 38614
3356 3549 4788 58601 59316
3356 3549 4788 59263 59263 59263 59263
3356 3549 4788 9381 9381 10118
3356 3549 4788 9381 9381 9381 132485
3356 3549 4788 9381 9381 9381 38186
3356 4788
3356 4788 10030
3356 4788 10094
3356 4788 10101
3356 4788 132829
3356 4788 132874
3356 4788 132876
3356 4788 132876 132280
3356 4788 132876 132280 132280 132280 132280
3356 4788 132876 23884 23884 23884 23884 23884 23884 23884 23884
3356 4788 132876 38235 24478
3356 4788 132876 55465 55465 55465 55465
3356 4788 133014
3356 4788 133444
3356 4788 17557 23674
3356 4788 17557 24435
3356 4788 17557 45595
3356 4788 17557 45748
3356 4788 17564
3356 4788 17971
3356 4788 17971 55405
3356 4788 18059
3356 4788 18059 17538
3356 4788 18059 17800
3356 4788 18059 24207
3356 4788 18059 24207 24207 24207 24207
3356 4788 18059 3583
3356 4788 18059 38274
3356 4788 18059 38501
3356 4788 18059 38522
3356 4788 18059 9794 9794 9794
3356 4788 18206
3356 4788 18206 17971
3356 4788 18227
3356 4788 18227 18227
3356 4788 18723
3356 4788 20940 20940
3356 4788 23659
3356 4788 23659 23659 23659 23659
3356 4788 23678
3356 4788 23678 23678 23678
3356 4788 23678 45121
3356 4788 23736
3356 4788 23889
3356 4788 23948
3356 4788 23948 24523
3356 4788 23948 24523 24523 24523 45725 45725 45725
3356 4788 23948 38784
3356 4788 24020
3356 4788 24028
3356 4788 24028 24028 24028
3356 4788 24028 24028 24028 24028
3356 4788 24028 24028 24028 24028 24028
3356 4788 24028 24028 24028 24068
3356 4788 24028 24068
3356 4788 24077 10098
3356 4788 24077 4658 4658
3356 4788 24077 56190
3356 4788 24090
3356 4788 24203 18365
3356 4788 24321
3356 4788 24514
3356 4788 24514 132494
3356 4788 2571
3356 4788 3573
3356 4788 36408
3356 4788 38005
3356 4788 38006
3356 4788 38044
3356 4788 38199
3356 4788 38199 38199 38199 38199
3356 4788 45121
3356 4788 45558 131322
3356 4788 45558 131322 132026
3356 4788 45558 131322 18399
3356 4788 45558 131322 18399 133392
3356 4788 45558 133385 133385 133385
3356 4788 45558 45558 9988
3356 4788 45558 9988
3356 4788 4635 23911 23911 23911 24489 24490 24514
3356 4788 4788
3356 4788 4788 17971
3356 4788 4788 18206 17971
3356 4788 4788 23889
3356 4788 4788 23889 37455
3356 4788 4788 37133
3356 4788 4788 55420
3356 4788 4788 58601
3356 4788 4788 58601 24323
3356 4788 4983
3356 4788 55520
3356 4788 55706
3356 4788 55856
3356 4788 55951 55951 55951 55951 55951
3356 4788 55951 55951 55951 55951 55951 55951 55951
3356 4788 58601 24323
3356 4788 58601 24432 24432
3356 4788 58601 56115
3356 4788 9381 17924 17924
3356 4788 9381 17924 17924 17924
3356 4788 9655
3356 6453 4788 24319 24319
3356 6453 4788 38199
3356 6453 4788 4788
3356 6453 4788 9381 9381
34288 1299 4788
34288 1299 4788 38044
34288 1299 4788 45558 9988
34288 3257 4788
34288 3257 4788 24077 4658 4658
34288 3257 4788 24203 38144
34288 3257 4788 24203 38144 38144 38144 38144 38144 38144
34288 3257 4788 4788 4788
34288 4788
34288 4788 10030
34288 4788 132432
34288 4788 132850
34288 4788 132874
34288 4788 132876 4621
34288 4788 132882
34288 4788 17564
34288 4788 17971
34288 4788 17971 55405
34288 4788 18206
34288 4788 18227
34288 4788 20940 20940
34288 4788 23659
34288 4788 23889
34288 4788 24319 24319
34288 4788 38005
34288 4788 38044
34288 4788 38199
34288 4788 45558
34288 4788 4635 23911 23911 23911 24489 24490 24514
34288 4788 4788
34288 4788 4788 10030
34288 4788 4788 10094
34288 4788 4788 10098
34288 4788 4788 132874
34288 4788 4788 133084
34288 4788 4788 133444
34288 4788 4788 133444 132426
34288 4788 4788 17564
34288 4788 4788 17971
34288 4788 4788 18059
34288 4788 4788 18059 18059 18059 18059 18059 18059 18059 18059 18059 18059 18059
34288 4788 4788 18206
34288 4788 4788 18206 17971
34288 4788 4788 18227 18227
34288 4788 4788 18723
34288 4788 4788 23678
34288 4788 4788 23678 23678 23678
34288 4788 4788 23736
34288 4788 4788 23889
34288 4788 4788 23948
34288 4788 4788 24020
34288 4788 4788 24028
34288 4788 4788 24077
34288 4788 4788 24077 10098
34288 4788 4788 24077 4658 4658
34288 4788 4788 24321
34288 4788 4788 24514
34288 4788 4788 2571
34288 4788 4788 3573
34288 4788 4788 37133
34288 4788 4788 38005
34288 4788 4788 38006
34288 4788 4788 38044
34288 4788 4788 38199
34288 4788 4788 45121
34288 4788 4788 4983
34288 4788 4788 55420
34288 4788 4788 55520
34288 4788 4788 55706
34288 4788 4788 58601
34288 4788 4788 58601 24323
34288 4788 4788 58601 24432 24432
34288 4788 65530
34288 4788 9381 9381
34288 4788 9381 9381 10118
34288 6939 1273 4788
34288 6939 4788
34288 6939 4788 11259 11259 36907 36907
34288 6939 4788 132850
34288 6939 4788 132876 4621
34288 6939 4788 132876 4621 132482
34288 6939 4788 132876 4621 17479
34288 6939 4788 132876 4621 9411
34288 6939 4788 132882
34288 6939 4788 132890
34288 6939 4788 133014
34288 6939 4788 133084 51946
34288 6939 4788 17557 45595
34288 6939 4788 17971
34288 6939 4788 17971 55405
34288 6939 4788 17971 55950
34288 6939 4788 18059 133347
34288 6939 4788 18059 3583
34288 6939 4788 18059 38274
34288 6939 4788 18059 38501
34288 6939 4788 18059 55660
34288 6939 4788 18059 55660 55660 55660 55660
34288 6939 4788 20940 20940
34288 6939 4788 20940 20940 16625
34288 6939 4788 23889 21433
34288 6939 4788 23889 37455
34288 6939 4788 23948 24523 24523 24523 45725 45725 45725
34288 6939 4788 23948 24523 56233
34288 6939 4788 23948 24523 56233 56233 56233 56233
34288 6939 4788 23948 38784
34288 6939 4788 23948 4833
34288 6939 4788 23948 58489
34288 6939 4788 24028 24028 24028 24028
34288 6939 4788 24077 133448
34288 6939 4788 24077 56190
34288 6939 4788 24090
34288 6939 4788 24203 45311
34288 6939 4788 24514
34288 6939 4788 24514 132494
34288 6939 4788 33788 24757
34288 6939 4788 33788 36972
34288 6939 4788 36408
34288 6939 4788 45558 9988
34288 6939 4788 4788 4788
34288 6939 4788 55856
34288 6939 4788 56169
34288 6939 4788 56169 58796
34288 6939 4788 58601 24323 132604 132604 132604 132604 132604 132604
34288 6939 4788 58601 24323 55344
34288 6939 4788 58601 24323 55344 55344 55344 55344 55344 55344
34288 6939 4788 58601 24323 58445
34288 6939 4788 58601 24323 58917
34288 6939 4788 58601 24323 58947 58947
34288 6939 4788 58601 59316
34288 6939 4788 59263 59263 59263 59263
3549 1273 4788
3549 1299 1273 4788
3549 2914 4788
3549 3257 4788 4788 4788
3549 3356 4788
3549 3356 4788 4788
3549 4788
3549 4788 10030
3549 4788 10094
3549 4788 10098
3549 4788 10101
3549 4788 10101 131467
3549 4788 10101 132395
3549 4788 11259 11259 11259 11259 11259 11259 11259 11259 11259
3549 4788 11259 11259 11259 11259 11259 11259 11259 11259 11259 32717
3549 4788 11259 11259 11259 11259 11259 11259 11259 11259 11259 327775
3549 4788 11259 11259 11259 11259 11259 11259 11259 11259 11259 327775 33558
3549 4788 11259 11259 11259 11259 11259 11259 11259 11259 11259 327806
3549 4788 11259 11259 11259 11259 11259 11259 11259 11259 11259 36881
3549 4788 11259 11259 11259 11259 11259 11259 11259 11259 11259 36881 37062
3549 4788 11259 11259 11259 11259 11259 11259 11259 11259 11259 36881 37267
3549 4788 11259 11259 11259 11259 11259 11259 11259 11259 11259 36907
3549 4788 11259 11259 11259 11259 11259 11259 11259 11259 11259 36907 327801
3549 4788 11259 11259 11259 11259 11259 11259 11259 11259 11259 36907 36936
3549 4788 11259 11259 11259 11259 11259 11259 11259 11259 11259 36907 37011
3549 4788 11259 11259 11259 11259 11259 11259 11259 11259 11259 36907 37062
3549 4788 11259 11259 11259 11259 11259 11259 11259 11259 11259 36907 37147
3549 4788 11259 11259 11259 11259 11259 11259 11259 11259 11259 36907 37318
3549 4788 11259 11259 11259 11259 11259 11259 11259 11259 11259 36907 37384
3549 4788 11259 11259 11259 11259 11259 11259 11259 11259 11259 36907 37448
3549 4788 11259 11259 11259 11259 11259 11259 11259 11259 11259 36907 37468
3549 4788 11259 11259 11259 11259 11259 11259 11259 11259 11259 36907 37468 37155
3549 4788 11259 11259 11259 11259 11259 11259 11259 11259 11259 36907 37468 37603
3549 4788 11259 11259 11259 11259 11259 11259 11259 11259 11259 36907 37468 37645
3549 4788 11259 11259 11259 11259 11259 11259 11259 11259 11259 36907 37468 37645 37645 37645 37645
3549 4788 11259 11259 11259 11259 11259 11259 11259 11259 11259 36907 37593
3549 4788 11259 11259 11259 11259 11259 11259 11259 11259 11259 36917
3549 4788 11259 11259 11259 11259 11259 11259 11259 11259 11259 36976
3549 4788 11259 11259 11259 11259 11259 11259 11259 11259 11259 37366
3549 4788 11259 11259 11259 11259 11259 11259 11259 11259 11259 37432
3549 4788 11259 11259 11259 11259 11259 11259 11259 11259 11259 37533
3549 4788 11259 11259 11259 11259 11259 11259 11259 11259 11259 37590
3549 4788 11259 11259 11259 11259 11259 11259 11259 11259 11259 37593
3549 4788 11259 11259 11259 11259 11259 11259 11259 36907
3549 4788 11259 11259 11259 11259 11259 11259 11259 36907 36907
3549 4788 11259 11259 11259 11259 11259 36907
3549 4788 11259 11259 36907 36907
3549 4788 132454 132454 132454
3549 4788 132454 15412 23930 59325
3549 4788 132454 59325
3549 4788 132829
3549 4788 132850
3549 4788 132874
3549 4788 132876 132280 132280 132280 132280
3549 4788 132876 23884 23884
3549 4788 132876 23884 23884 23884 23884 23884 23884 23884 23884
3549 4788 132876 38235 38566
3549 4788 132876 4621
3549 4788 132876 4621 10227
3549 4788 132876 4621 131221
3549 4788 132876 4621 131246
3549 4788 132876 4621 131257
3549 4788 132876 4621 132250
3549 4788 132876 4621 132482
3549 4788 132876 4621 132493
3549 4788 132876 4621 132701 132701
3549 4788 132876 4621 132879
3549 4788 132876 4621 133042
3549 4788 132876 4621 133880
3549 4788 132876 4621 133919
3549 4788 132876 4621 17479
3549 4788 132876 4621 17827
3549 4788 132876 4621 23687
3549 4788 132876 4621 24328
3549 4788 132876 4621 24344
3549 4788 132876 4621 37992
3549 4788 132876 4621 37992 37992 37992 37992
3549 4788 132876 4621 38265
3549 4788 132876 4621 3839
3549 4788 132876 4621 38589
3549 4788 132876 4621 45847
3549 4788 132876 4621 4621 4621
3549 4788 132876 4621 4762
3549 4788 132876 4621 4767
3549 4788 132876 4621 55488
3549 4788 132876 4621 55545
3549 4788 132876 4621 9411
3549 4788 132876 4621 9464
3549 4788 132876 4621 9475
3549 4788 132876 4621 9486
3549 4788 132876 4621 9533
3549 4788 132876 4621 9546
3549 4788 132876 4621 9551
3549 4788 132876 4621 9551 9551 9551 9551
3549 4788 132876 4621 9562
3549 4788 132876 4621 9903
3549 4788 132876 55465 55465 55465 55465 45537
3549 4788 132876 9873 133630
3549 4788 132882
3549 4788 132890
3549 4788 133014
3549 4788 133084
3549 4788 133084 51946
3549 4788 133444
3549 4788 133444 132426
3549 4788 17557
3549 4788 17557 132165
3549 4788 17557 132165 132165 132165 132165 132165 132165 132165 132165
3549 4788 17557 17557 17557 17557 17557 17557 17557 17557 17557 17557 17557 17787
3549 4788 17557 17557 17557 17557 17557 17557 17557 17557 17557 17557 17557 45127
3549 4788 17557 17557 17557 17557 17557 17557 17557 17557 17557 17557 17557 7590
3549 4788 17557 17787
3549 4788 17557 18173
3549 4788 17557 23674
3549 4788 17557 24435
3549 4788 17557 24499
3549 4788 17557 38547
3549 4788 17557 38616
3549 4788 17557 38616 45814
3549 4788 17557 38710
3549 4788 17557 38710 131271 131271
3549 4788 17557 38742 38742 38742 38742 38742 38742 38742 38742 38742
3549 4788 17557 45127
3549 4788 17557 45446
3549 4788 17557 45595
3549 4788 17557 45595 45595 45595 45595
3549 4788 17557 45595 45595 45595 45595 45595 45595
3549 4788 17557 45669 23966
3549 4788 17557 45669 23966 23966 23966 23966
3549 4788 17557 45669 45669 45669 45669 23966
3549 4788 17557 45748
3549 4788 17557 45773
3549 4788 17557 45773 45773 45773 45773 45773 45773 45773
3549 4788 17557 45773 45773 45773 45773 45773 45773 45773 45773 45773 45773
3549 4788 17557 55453
3549 4788 17557 56167
3549 4788 17557 7590
3549 4788 17557 7590 7590 7590 7590 7590 7590 7590 7590 7590 7590
3549 4788 17557 9260
3549 4788 17557 9260 17911
3549 4788 17557 9260 9260 9260 9260 9260 9260
3549 4788 17557 9260 9260 9260 9260 9260 9260 9260 9260
3549 4788 17557 9541
3549 4788 17557 9541 24051
3549 4788 17557 9541 45446
3549 4788 17557 9541 45446 45446 45446 45446
3549 4788 17557 9541 58893 58893 58893 58893 58893 58893 58893 58893 58893
3549 4788 17557 9541 9541 9541 9541 9541 9541 9541
3549 4788 17557 9557
3549 4788 17564
3549 4788 17971
3549 4788 17971 55405
3549 4788 17971 55950
3549 4788 18059
3549 4788 18059 133347
3549 4788 18059 17538
3549 4788 18059 17800
3549 4788 18059 18059 18059 18059 18059 18059 18059 18059 18059 18059 18059
3549 4788 18059 24207
3549 4788 18059 3583
3549 4788 18059 38274
3549 4788 18059 38501
3549 4788 18059 38522
3549 4788 18059 38522 38522 38522 38522
3549 4788 18059 38765
3549 4788 18059 45304
3549 4788 18059 55660
3549 4788 18059 55660 55660 55660 55660
3549 4788 18059 9794 9794 9794
3549 4788 18206
3549 4788 18206 17971
3549 4788 18227 18227
3549 4788 18723
3549 4788 20940 20940
3549 4788 20940 20940 16625
3549 4788 23678
3549 4788 23678 23678 23678
3549 4788 23678 45121
3549 4788 23736
3549 4788 23889
3549 4788 23889 21433
3549 4788 23889 37455
3549 4788 23948
3549 4788 23948 24523
3549 4788 23948 24523 24523 24523 10208
3549 4788 23948 24523 24523 24523 131710
3549 4788 23948 24523 24523 24523 131780
3549 4788 23948 24523 24523 24523 24523
3549 4788 23948 24523 24523 24523 45291
3549 4788 23948 24523 24523 24523 45291 45291
3549 4788 23948 24523 24523 24523 45702
3549 4788 23948 24523 24523 24523 45725 45725 45725
3549 4788 23948 24523 24523 24523 45725 45725 45725 45725 45725 45725 45725
3549 4788 23948 24523 24523 24523 45725 55663
3549 4788 23948 24523 24523 24523 46060
3549 4788 23948 24523 24523 24523 4622
3549 4788 23948 24523 24523 24523 55653
3549 4788 23948 24523 24523 24523 56251
3549 4788 23948 24523 24523 24523 56251 56251 56251
3549 4788 23948 24523 24523 24523 56251 56251 56251 131736
3549 4788 23948 24523 24523 24523 59147 59147 59147 59147 59147 59147 59147 59147 59147 59147
3549 4788 23948 24523 24523 24523 59288 59288 59288 59288 59288 59288 59288 59288 59288
3549 4788 23948 24523 56233
3549 4788 23948 24523 56233 56233 56233 56233
3549 4788 23948 38784
3549 4788 23948 4833
3549 4788 23948 58489
3549 4788 24020
3549 4788 24028
3549 4788 24028 24028 24028
3549 4788 24028 24028 24028 24028
3549 4788 24028 24028 24028 24028 24028
3549 4788 24028 24028 24028 24068
3549 4788 24028 24068
3549 4788 24077
3549 4788 24077 10098
3549 4788 24077 133448
3549 4788 24077 4658 4658
3549 4788 24077 4658 4658 4635 10103 58411 58411 58411 58411
3549 4788 24077 55720
3549 4788 24077 56190
3549 4788 24090
3549 4788 24203 132631
3549 4788 24203 132668
3549 4788 24203 133166
3549 4788 24203 133166 133166 133166 133166
3549 4788 24203 17885
3549 4788 24203 18365
3549 4788 24203 23951 23951 23951 63827 63827 63827
3549 4788 24203 24203 24203 24203
3549 4788 24203 24203 24203 24203 17885
3549 4788 24203 38144
3549 4788 24203 38144 38144 38144 38144 38144 38144
3549 4788 24203 38144 38144 38144 38144 38144 38144 38144 38144 38144 38144 38144 38144 38144
3549 4788 24203 38500
3549 4788 24203 38500 38500 38500
3549 4788 24203 38509
3549 4788 24203 38509 38509 38509
3549 4788 24203 38783 38783 38783 38783 38783 38783
3549 4788 24203 45311
3549 4788 24203 58480
3549 4788 24319 24319
3549 4788 24321
3549 4788 24514
3549 4788 24514 132494
3549 4788 2571
3549 4788 33788 24757
3549 4788 33788 36972
3549 4788 3573
3549 4788 36408
3549 4788 37133
3549 4788 37622
3549 4788 38005
3549 4788 38006
3549 4788 38044
3549 4788 38199
3549 4788 38199 38199 38199 38199
3549 4788 45121
3549 4788 45558 131322
3549 4788 45558 133385 133385 133385
3549 4788 45558 133385 133385 133385 133385 133385 133385 133385 133385
3549 4788 45558 45558 9988
3549 4788 45558 9988
3549 4788 4983
3549 4788 55420
3549 4788 55520
3549 4788 55706
3549 4788 55856
3549 4788 55951 55951 55951 55951 55951
3549 4788 55951 55951 55951 55951 55951 55951 55951
3549 4788 56169
3549 4788 56169 58796
3549 4788 58601
3549 4788 58601 24323
3549 4788 58601 24323 132604 132604 132604 132604 132604 132604
3549 4788 58601 24323 55344
3549 4788 58601 24323 55344 55344 55344 55344 55344 55344
3549 4788 58601 24323 58445
3549 4788 58601 24323 58917
3549 4788 58601 24323 58947 58947
3549 4788 58601 24323 58947 58947 58947
3549 4788 58601 24432 24432
3549 4788 58601 38614
3549 4788 58601 59316
3549 4788 58601 59365
3549 4788 59263 59263 59263 59263
3549 4788 9381 17924 17924
3549 4788 9381 17924 17924 17924
3549 4788 9381 17924 17924 17924 9474
3549 4788 9381 17924 17924 9474
3549 4788 9381 9381 9381
3549 4788 9381 9381 9381 10118 10118 10118
3549 4788 9381 9381 9381 132485
3549 4788 9381 9381 9381 132883
3549 4788 9381 9381 9381 133115
3549 4788 9381 9381 9381 133488
3549 4788 9381 9381 9381 133771
3549 4788 9381 9381 9381 133779
3549 4788 9381 9381 9381 133793
3549 4788 9381 9381 9381 17485
3549 4788 9381 9381 9381 17706
3549 4788 9381 9381 9381 17924 17924 45136
3549 4788 9381 9381 9381 19236
3549 4788 9381 9381 9381 23648
3549 4788 9381 9381 9381 23648 23648 23648
3549 4788 9381 9381 9381 23749
3549 4788 9381 9381 9381 24058
3549 4788 9381 9381 9381 24329
3549 4788 9381 9381 9381 24396 24396 24396
3549 4788 9381 9381 9381 24462
3549 4788 9381 9381 9381 3662
3549 4788 9381 9381 9381 3662 3363
3549 4788 9381 9381 9381 3662 3363 3363
3549 4788 9381 9381 9381 3662 3661
3549 4788 9381 9381 9381 3662 4158 4158
3549 4788 9381 9381 9381 3662 4528
3549 4788 9381 9381 9381 3662 4528 4528
3549 4788 9381 9381 9381 3662 4605 4605
3549 4788 9381 9381 9381 3662 4616
3549 4788 9381 9381 9381 3662 7650
3549 4788 9381 9381 9381 3662 7651
3549 4788 9381 9381 9381 38186
3549 4788 9381 9381 9381 38870
3549 4788 9381 9381 9381 41625
3549 4788 9381 9381 9381 45496 45496 45496 45496
3549 4788 9381 9381 9381 45855
3549 4788 9381 9381 9381 4623
3549 4788 9381 9381 9381 55515 55515 55515 55515 55515
3549 4788 9381 9381 9381 55750
3549 4788 9381 9381 9381 55807
3549 4788 9381 9381 9381 58441
3549 4788 9381 9381 9381 58931
3549 4788 9381 9381 9381 59217
3549 4788 9381 9381 9381 59371
3549 4788 9381 9381 9381 7577 7577 7577
3549 4788 9381 9381 9381 9221
3549 4788 9381 9381 9381 9520
3549 4788 9381 9381 9381 9590
3549 4788 9655
3549 6453 4788 4788
3549 9304 23678 4788
3561 1273 4788
3561 1273 4788 133084
3561 1273 4788 18059 3583
3561 1273 4788 20940 20940 16625
3561 1273 4788 23948 24523 24523 24523 45725 45725 45725
3561 1273 4788 38005
3561 1299 4788
3561 1299 4788 132850
3561 1299 4788 132882
3561 1299 4788 132890
3561 1299 4788 17557 45595
3561 1299 4788 17971
3561 1299 4788 17971 55405
3561 1299 4788 18059 18059 18059 18059 18059 18059 18059 18059 18059 18059 18059
3561 1299 4788 18059 55660
3561 1299 4788 23889
3561 1299 4788 23948 58489
3561 1299 4788 24028 24028 24028 24028
3561 1299 4788 24090
3561 1299 4788 33788 24757
3561 1299 4788 33788 36972
3561 1299 4788 36408
3561 1299 4788 37133
3561 1299 4788 38005
3561 1299 4788 38044
3561 1299 4788 55420
3561 1299 4788 59263 59263 59263 59263
3561 209 3320 4788
3561 209 3320 4788 10094
3561 209 3320 4788 132874
3561 209 3320 4788 132876 4621 133042
3561 209 3320 4788 133084
3561 209 3320 4788 133084 51946
3561 209 3320 4788 17564
3561 209 3320 4788 17971
3561 209 3320 4788 18059
3561 209 3320 4788 18059 3583
3561 209 3320 4788 18059 38274
3561 209 3320 4788 18206
3561 209 3320 4788 18723
3561 209 3320 4788 20940 20940
3561 209 3320 4788 20940 20940 16625
3561 209 3320 4788 23659
3561 209 3320 4788 23678
3561 209 3320 4788 23678 45121
3561 209 3320 4788 23736
3561 209 3320 4788 23889
3561 209 3320 4788 23948
3561 209 3320 4788 23948 38784
3561 209 3320 4788 24020
3561 209 3320 4788 24028
3561 209 3320 4788 24028 24028 24028
3561 209 3320 4788 24090
3561 209 3320 4788 24319 24319
3561 209 3320 4788 24514
3561 209 3320 4788 24514 132494
3561 209 3320 4788 36408
3561 209 3320 4788 37133
3561 209 3320 4788 38006
3561 209 3320 4788 38044
3561 209 3320 4788 38199
3561 209 3320 4788 45121
3561 209 3320 4788 4983
3561 209 3320 4788 55520
3561 209 3320 4788 55856
3561 2914 4788
3561 2914 4788 10098
3561 2914 4788 133084
3561 2914 4788 18206 17971
3561 2914 4788 20940 20940 16625
3561 2914 4788 24319 24319
3561 3257 4788
3561 3257 4788 11259 11259 36907 36907
3561 3257 4788 132876 132280 132280 132280 132280
3561 3257 4788 132876 4621
3561 3257 4788 132876 4621 132482
3561 3257 4788 132876 4621 133042
3561 3257 4788 132876 4621 17479
3561 3257 4788 132876 4621 9411
3561 3257 4788 132882
3561 3257 4788 132890
3561 3257 4788 17557 45595
3561 3257 4788 17971
3561 3257 4788 17971 55405
3561 3257 4788 17971 55950
3561 3257 4788 18059 133347
3561 3257 4788 18059 55660
3561 3257 4788 18059 55660 55660 55660 55660
3561 3257 4788 18206 17971
3561 3257 4788 23889
3561 3257 4788 23948 24523 24523 24523 45725 45725 45725
3561 3257 4788 23948 24523 56233 56233 56233 56233
3561 3257 4788 23948 4833
3561 3257 4788 23948 58489
3561 3257 4788 24028 24028 24028 24028
3561 3257 4788 24090
3561 3257 4788 24203 45311
3561 3257 4788 24514
3561 3257 4788 33788 24757
3561 3257 4788 33788 36972
3561 3257 4788 36408
3561 3257 4788 38044
3561 3257 4788 4788 4788
3561 3257 4788 56169
3561 3257 4788 56169 58796
3561 3257 4788 58601 59316
3561 3257 4788 59263 59263 59263 59263
3561 3356 4788
3561 3356 4788 10030
3561 3356 4788 10094
3561 3356 4788 132874
3561 3356 4788 133014
3561 3356 4788 17564
3561 3356 4788 17971
3561 3356 4788 18059
3561 3356 4788 18059 3583
3561 3356 4788 18059 38501
3561 3356 4788 18206
3561 3356 4788 18206 17971
3561 3356 4788 18227 18227
3561 3356 4788 23659
3561 3356 4788 23678
3561 3356 4788 23678 23678 23678
3561 3356 4788 23678 45121
3561 3356 4788 23948
3561 3356 4788 23948 24523 24523 24523 45725 45725 45725
3561 3356 4788 24028 24028 24028 24068
3561 3356 4788 24028 24068
3561 3356 4788 24321
3561 3356 4788 24514
3561 3356 4788 2571
3561 3356 4788 3573
3561 3356 4788 38005
3561 3356 4788 38199
3561 3356 4788 45121
3561 3356 4788 55706
3561 3356 4788 58601 24323
3561 3356 4788 9655
3561 6453 4788
3561 6453 4788 10030
3561 6453 4788 10098
3561 6453 4788 17971
3561 6453 4788 18059 18059 18059 18059 18059 18059 18059 18059 18059 18059 18059
3561 6453 4788 18206 17971
3561 6453 4788 23889
3561 6453 4788 24028 24028 24028 24068
3561 6453 4788 24319 24319
3561 6453 4788 37133
3561 6453 4788 4788
3561 6453 4788 55420
3561 6453 4788 58601 24323
36236 10026 18206 4788 38044
36236 10026 4788
36236 10026 4788 11259 11259 11259 11259 11259 11259 11259 11259 11259 32717
36236 10026 4788 11259 11259 11259 11259 11259 11259 11259 11259 11259 327775 33558
36236 10026 4788 11259 11259 11259 11259 11259 11259 11259 11259 11259 327806
36236 10026 4788 11259 11259 11259 11259 11259 11259 11259 11259 11259 36881
36236 10026 4788 11259 11259 11259 11259 11259 11259 11259 11259 11259 36881 37062
36236 10026 4788 11259 11259 11259 11259 11259 11259 11259 11259 11259 36881 37267
36236 10026 4788 11259 11259 11259 11259 11259 11259 11259 11259 11259 36907 36936
36236 10026 4788 11259 11259 11259 11259 11259 11259 11259 11259 11259 36907 37011
36236 10026 4788 11259 11259 11259 11259 11259 11259 11259 11259 11259 36907 37062
36236 10026 4788 11259 11259 11259 11259 11259 11259 11259 11259 11259 36907 37147
36236 10026 4788 11259 11259 11259 11259 11259 11259 11259 11259 11259 36907 37318
36236 10026 4788 11259 11259 11259 11259 11259 11259 11259 11259 11259 36907 37384
36236 10026 4788 11259 11259 11259 11259 11259 11259 11259 11259 11259 36907 37448
36236 10026 4788 11259 11259 11259 11259 11259 11259 11259 11259 11259 36907 37468
36236 10026 4788 11259 11259 11259 11259 11259 11259 11259 11259 11259 36907 37468 37155
36236 10026 4788 11259 11259 11259 11259 11259 11259 11259 11259 11259 36907 37468 37603
36236 10026 4788 11259 11259 11259 11259 11259 11259 11259 11259 11259 36907 37468 37645
36236 10026 4788 11259 11259 11259 11259 11259 11259 11259 11259 11259 36907 37468 37645 37645 37645 37645
36236 10026 4788 11259 11259 11259 11259 11259 11259 11259 11259 11259 36917
36236 10026 4788 11259 11259 11259 11259 11259 11259 11259 11259 11259 36976
36236 10026 4788 11259 11259 11259 11259 11259 11259 11259 11259 11259 37366
36236 10026 4788 11259 11259 11259 11259 11259 11259 11259 11259 11259 37432
36236 10026 4788 11259 11259 11259 11259 11259 11259 11259 11259 11259 37533
36236 10026 4788 11259 11259 11259 11259 11259 11259 11259 11259 11259 37590
36236 10026 4788 11259 11259 11259 11259 11259 11259 11259 11259 11259 37593
36236 10026 4788 11259 11259 36907 36907
36236 10026 4788 132850
36236 10026 4788 132876 4621
36236 10026 4788 132876 4621 132482
36236 10026 4788 132876 4621 17479
36236 10026 4788 132876 4621 9411
36236 10026 4788 132882
36236 10026 4788 132890
36236 10026 4788 17557 45595
36236 10026 4788 17971 55405
36236 10026 4788 17971 55950
36236 10026 4788 20940 20940
36236 10026 4788 20940 20940 16625
36236 10026 4788 23889 37455
36236 10026 4788 23948 24523 24523 24523 45725 45725 45725
36236 10026 4788 23948 4833
36236 10026 4788 23948 58489
36236 10026 4788 24028 24028 24028 24028
36236 10026 4788 24090
36236 10026 4788 24203 45311
36236 10026 4788 24514
36236 10026 4788 33788 24757
36236 10026 4788 33788 36972
36236 10026 4788 36408
36236 10026 4788 4788 4788 4788 1273 41690
36236 10026 4788 55856
36236 10026 4788 56169
36236 10026 4788 56169 58796
36236 10026 4788 58601 24323 132604 132604 132604 132604 132604 132604
36236 10026 4788 58601 24323 55344
36236 10026 4788 58601 24323 55344 55344 55344 55344 55344 55344
36236 10026 4788 58601 24323 58445
36236 10026 4788 58601 24323 58917
36236 10026 4788 58601 24323 58947 58947
36236 10026 4788 58601 59316
36236 10026 4788 59263 59263 59263 59263
36236 2914 3257 4788 4788 4788
36236 2914 4788
36236 4635 1273 4788
36236 4635 1273 4788 10030
36236 4635 1273 4788 10101
36236 4635 1273 4788 11259 11259 11259 11259 11259 11259 11259 11259 11259
36236 4635 1273 4788 132874
36236 4635 1273 4788 133014
36236 4635 1273 4788 133084
36236 4635 1273 4788 133084 51946
36236 4635 1273 4788 133444
36236 4635 1273 4788 133444 132426
36236 4635 1273 4788 17557
36236 4635 1273 4788 17557 38547
36236 4635 1273 4788 17557 45595
36236 4635 1273 4788 17557 45595 45595 45595 45595
36236 4635 1273 4788 17557 45595 45595 45595 45595 45595 45595
36236 4635 1273 4788 17557 9557
36236 4635 1273 4788 18059 17538
36236 4635 1273 4788 18059 3583
36236 4635 1273 4788 18059 38274
36236 4635 1273 4788 18059 38501
36236 4635 1273 4788 18059 38522
36236 4635 1273 4788 18227 18227
36236 4635 1273 4788 20940 20940
36236 4635 1273 4788 20940 20940 16625
36236 4635 1273 4788 23736
36236 4635 1273 4788 23889
36236 4635 1273 4788 23889 21433
36236 4635 1273 4788 23889 37455
36236 4635 1273 4788 23948 24523 24523 24523 131710
36236 4635 1273 4788 23948 24523 24523 24523 45725 45725 45725
36236 4635 1273 4788 23948 38784
36236 4635 1273 4788 24090
36236 4635 1273 4788 24514
36236 4635 1273 4788 24514 132494
36236 4635 1273 4788 3573
36236 4635 1273 4788 36408
36236 4635 1273 4788 37133
36236 4635 1273 4788 37622
36236 4635 1273 4788 38005
36236 4635 1273 4788 38044
36236 4635 1273 4788 38199
36236 4635 1273 4788 38199 38199 38199 38199
36236 4635 1273 4788 45558 45558 9988
36236 4635 1273 4788 45558 9988
36236 4635 1273 4788 55856
36236 4635 1273 4788 55951 55951 55951 55951 55951 55951 55951
36236 4635 1273 4788 58601
36236 4635 1273 4788 58601 24323
36236 4635 1273 4788 58601 24432 24432
36236 4635 4788 10094
36236 4635 4788 10098
36236 4635 4788 132454 132454 132454
36236 4635 4788 132454 15412 23930 59325
36236 4635 4788 132454 59325
36236 4635 4788 17971
36236 4635 4788 18059
36236 4635 4788 18059 17800
36236 4635 4788 18059 18059 18059 18059 18059 18059 18059 18059 18059 18059 18059
36236 4635 4788 18059 24207
36236 4635 4788 18059 38765
36236 4635 4788 18059 9794 9794 9794
36236 4635 4788 18206
36236 4635 4788 18206 17971
36236 4635 4788 18723
36236 4635 4788 23678
36236 4635 4788 23678 23678 23678
36236 4635 4788 23948
36236 4635 4788 24020
36236 4635 4788 24203 17885
36236 4635 4788 24203 24203 24203 24203
36236 4635 4788 24203 24203 24203 24203 17885
36236 4635 4788 24203 38783 38783 38783 38783 38783 38783
36236 4635 4788 2571
36236 4635 4788 4983
36236 4788
36236 4788 11259
36236 4788 132432
36236 4788 132850
36236 4788 132874
36236 4788 132876
36236 4788 132876 10226
36236 4788 132876 132280
36236 4788 132876 4621
36236 4788 132882
36236 4788 17564
36236 4788 17971
36236 4788 17971 55405
36236 4788 18206
36236 4788 18227
36236 4788 20940 20940
36236 4788 23659
36236 4788 23889
36236 4788 24319 24319
36236 4788 38005
36236 4788 38044
36236 4788 38199
36236 4788 45558
36236 4788 4788
36236 4788 4788 23889
36236 4788 4788 24321
36236 4788 4788 24514
36236 4788 4788 37133
36236 4788 4788 38005
36236 4788 4788 4788 4788 4788
36236 4788 4788 55420
36236 4788 9381 9381 10118
36236 8359 29076 1299 4788
36236 8359 29076 1299 4788 4788
36236 8359 29076 1299 6453 4788 4788
36236 8359 29076 4788
36351 1273 4788
36351 4788
36351 4788 10030
36351 4788 10094
36351 4788 10098
36351 4788 10101
36351 4788 10101 131467
36351 4788 10101 132395
36351 4788 11259 11259 11259 11259 11259 11259 11259 11259 11259
36351 4788 11259 11259 11259 11259 11259 11259 11259 11259 11259 32717
36351 4788 11259 11259 11259 11259 11259 11259 11259 11259 11259 327775
36351 4788 11259 11259 11259 11259 11259 11259 11259 11259 11259 327775 33558
36351 4788 11259 11259 11259 11259 11259 11259 11259 11259 11259 327806
36351 4788 11259 11259 11259 11259 11259 11259 11259 11259 11259 36881
36351 4788 11259 11259 11259 11259 11259 11259 11259 11259 11259 36881 37062
36351 4788 11259 11259 11259 11259 11259 11259 11259 11259 11259 36881 37267
36351 4788 11259 11259 11259 11259 11259 11259 11259 11259 11259 36907 327801
36351 4788 11259 11259 11259 11259 11259 11259 11259 11259 11259 36907 36936
36351 4788 11259 11259 11259 11259 11259 11259 11259 11259 11259 36907 37011
36351 4788 11259 11259 11259 11259 11259 11259 11259 11259 11259 36907 37062
36351 4788 11259 11259 11259 11259 11259 11259 11259 11259 11259 36907 37147
36351 4788 11259 11259 11259 11259 11259 11259 11259 11259 11259 36907 37318
36351 4788 11259 11259 11259 11259 11259 11259 11259 11259 11259 36907 37384
36351 4788 11259 11259 11259 11259 11259 11259 11259 11259 11259 36907 37448
36351 4788 11259 11259 11259 11259 11259 11259 11259 11259 11259 36907 37468
36351 4788 11259 11259 11259 11259 11259 11259 11259 11259 11259 36907 37468 37155
36351 4788 11259 11259 11259 11259 11259 11259 11259 11259 11259 36907 37468 37603
36351 4788 11259 11259 11259 11259 11259 11259 11259 11259 11259 36907 37468 37645
36351 4788 11259 11259 11259 11259 11259 11259 11259 11259 11259 36907 37468 37645 37645 37645 37645
36351 4788 11259 11259 11259 11259 11259 11259 11259 11259 11259 36907 37593
36351 4788 11259 11259 11259 11259 11259 11259 11259 11259 11259 36917
36351 4788 11259 11259 11259 11259 11259 11259 11259 11259 11259 36976
36351 4788 11259 11259 11259 11259 11259 11259 11259 11259 11259 37366
36351 4788 11259 11259 11259 11259 11259 11259 11259 11259 11259 37432
36351 4788 11259 11259 11259 11259 11259 11259 11259 11259 11259 37533
36351 4788 11259 11259 11259 11259 11259 11259 11259 11259 11259 37590
36351 4788 11259 11259 11259 11259 11259 11259 11259 11259 11259 37593
36351 4788 11259 11259 11259 11259 11259 11259 11259 36907
36351 4788 11259 11259 11259 11259 11259 11259 11259 36907 36907
36351 4788 11259 11259 11259 11259 11259 36907
36351 4788 11259 11259 36907 36907
36351 4788 1273 4818 10081
36351 4788 132454 132454 132454
36351 4788 132454 15412 23930 59325
36351 4788 132454 59325
36351 4788 132829
36351 4788 132850
36351 4788 132874
36351 4788 132876 10226 10226 10226
36351 4788 132876 23884 23884 23884 23884 23884 23884 23884 23884
36351 4788 132876 4621
36351 4788 132876 4621 132482
36351 4788 132876 4621 133042
36351 4788 132876 4621 17479
36351 4788 132876 4621 9411
36351 4788 132882
36351 4788 132890
36351 4788 133014
36351 4788 133084
36351 4788 133084 51946
36351 4788 133444
36351 4788 133444 132426
36351 4788 17557
36351 4788 17557 132165
36351 4788 17557 132165 132165 132165 132165 132165 132165 132165 132165
36351 4788 17557 17557 17557 17557 17557 17557 17557 17557 17557 17557 17557 17787
36351 4788 17557 17557 17557 17557 17557 17557 17557 17557 17557 17557 17557 45127
36351 4788 17557 17557 17557 17557 17557 17557 17557 17557 17557 17557 17557 7590
36351 4788 17557 17787
36351 4788 17557 18173
36351 4788 17557 23674
36351 4788 17557 24435
36351 4788 17557 24499
36351 4788 17557 38547
36351 4788 17557 38616
36351 4788 17557 38616 45814
36351 4788 17557 38710
36351 4788 17557 38710 131271 131271
36351 4788 17557 38742 38742 38742 38742 38742 38742 38742 38742 38742
36351 4788 17557 45127
36351 4788 17557 45446
36351 4788 17557 45595
36351 4788 17557 45595 45595 45595 45595
36351 4788 17557 45595 45595 45595 45595 45595 45595
36351 4788 17557 45669 23966 23966 23966 23966
36351 4788 17557 45748
36351 4788 17557 45773
36351 4788 17557 45773 45773 45773 45773 45773 45773 45773
36351 4788 17557 45773 45773 45773 45773 45773 45773 45773 45773 45773 45773
36351 4788 17557 55453
36351 4788 17557 56167
36351 4788 17557 7590
36351 4788 17557 9260
36351 4788 17557 9260 17911
36351 4788 17557 9260 9260 9260 9260 9260 9260
36351 4788 17557 9260 9260 9260 9260 9260 9260 9260 9260
36351 4788 17557 9541
36351 4788 17557 9541 24051
36351 4788 17557 9541 45446
36351 4788 17557 9541 45446 45446 45446 45446
36351 4788 17557 9541 58893 58893 58893 58893 58893 58893 58893 58893 58893
36351 4788 17557 9541 9541 9541 9541 9541 9541 9541
36351 4788 17557 9557
36351 4788 17564
36351 4788 17971
36351 4788 17971 55405
36351 4788 17971 55950
36351 4788 18059
36351 4788 18059 133347
36351 4788 18059 17538
36351 4788 18059 17800
36351 4788 18059 18059 18059 18059 18059 18059 18059 18059 18059 18059 18059
36351 4788 18059 24207
36351 4788 18059 3583
36351 4788 18059 38274
36351 4788 18059 38501
36351 4788 18059 38522
36351 4788 18059 38522 38522 38522 38522
36351 4788 18059 38765
36351 4788 18059 55660
36351 4788 18059 55660 55660 55660 55660
36351 4788 18059 9794 9794 9794
36351 4788 18206
36351 4788 18206 17971
36351 4788 18227 18227
36351 4788 18723
36351 4788 20940 20940
36351 4788 20940 20940 16625
36351 4788 23659
36351 4788 23678
36351 4788 23678 23678 23678
36351 4788 23678 45121
36351 4788 23736
36351 4788 23889
36351 4788 23889 21433
36351 4788 23889 37455
36351 4788 23948
36351 4788 23948 24523
36351 4788 23948 24523 24523 24523 10208
36351 4788 23948 24523 24523 24523 131710
36351 4788 23948 24523 24523 24523 131780
36351 4788 23948 24523 24523 24523 24523
36351 4788 23948 24523 24523 24523 45291
36351 4788 23948 24523 24523 24523 45291 45291
36351 4788 23948 24523 24523 24523 45702
36351 4788 23948 24523 24523 24523 45725 45725 45725 45725 45725 45725 45725
36351 4788 23948 24523 24523 24523 45725 55663
36351 4788 23948 24523 24523 24523 46060
36351 4788 23948 24523 24523 24523 4622
36351 4788 23948 24523 24523 24523 56251
36351 4788 23948 24523 24523 24523 59147 59147 59147 59147 59147 59147 59147 59147 59147 59147
36351 4788 23948 24523 56233
36351 4788 23948 38784
36351 4788 23948 4833
36351 4788 23948 58489
36351 4788 24020
36351 4788 24028 24028 24028 24028
36351 4788 24028 24068
36351 4788 24077
36351 4788 24077 10098
36351 4788 24077 133448
36351 4788 24077 4658 4658
36351 4788 24077 55720
36351 4788 24077 56190
36351 4788 24090
36351 4788 24203 38500
36351 4788 24319 24319
36351 4788 24321
36351 4788 24514
36351 4788 24514 132494
36351 4788 2571
36351 4788 33788 24757
36351 4788 33788 36972
36351 4788 3573
36351 4788 36408
36351 4788 37133
36351 4788 37622
36351 4788 38005
36351 4788 38006
36351 4788 38044
36351 4788 38199
36351 4788 38199 38199 38199 38199
36351 4788 45121
36351 4788 45558 131322
36351 4788 45558 131322 132026
36351 4788 45558 131322 18399
36351 4788 45558 131322 18399 133392
36351 4788 45558 133385 133385 133385
36351 4788 45558 133385 133385 133385 133385 133385 133385 133385 133385
36351 4788 45558 45558 9988
36351 4788 45558 9988
36351 4788 4788
36351 4788 4788 4788
36351 4788 4983
36351 4788 55420
36351 4788 55520
36351 4788 55706
36351 4788 55856
36351 4788 55951 55951 55951 55951 55951
36351 4788 55951 55951 55951 55951 55951 55951 55951
36351 4788 56169
36351 4788 56169 58796
36351 4788 58601
36351 4788 58601 18230
36351 4788 58601 23893
36351 4788 58601 24323
36351 4788 58601 24323 132604 132604 132604 132604 132604 132604
36351 4788 58601 24323 55344
36351 4788 58601 24323 55344 55344 55344 55344 55344 55344
36351 4788 58601 24323 58445
36351 4788 58601 24323 58917
36351 4788 58601 24323 58947 58947
36351 4788 58601 24323 58947 58947 58947
36351 4788 58601 24323 59242
36351 4788 58601 24432 24432
36351 4788 58601 38493
36351 4788 58601 38614
36351 4788 58601 56115
36351 4788 58601 59315
36351 4788 58601 59316
36351 4788 58601 59362
36351 4788 58601 59365
36351 4788 59263 59263 59263 59263
36351 4788 65068
36351 4788 9655
36351 6461 3257 4788 4788 4788
36351 7843 4788
36351 8359 29076 1299 4788
37100 10026 18206 4788 38044
37100 1299 4788 132850
37100 1299 4788 132890
37100 1299 4788 20940 20940
37100 2914 4788
37100 3257 1273 4788
37100 3257 4788
37100 3257 4788 132876 4621
37100 3257 4788 132876 4621 132482
37100 3257 4788 132876 4621 17479
37100 3257 4788 132876 4621 9411
37100 3257 4788 132882
37100 3257 4788 132890
37100 3257 4788 133084 51946
37100 3257 4788 17557 45595
37100 3257 4788 17971 55950
37100 3257 4788 18059 3583
37100 3257 4788 18059 38501
37100 3257 4788 20940 20940
37100 3257 4788 20940 20940 16625
37100 3257 4788 23948 24523 24523 24523 45725 45725 45725
37100 3257 4788 23948 24523 56233 56233 56233 56233
37100 3257 4788 23948 38784
37100 3257 4788 23948 4833
37100 3257 4788 23948 58489
37100 3257 4788 24028 24028 24028 24028
37100 3257 4788 24090
37100 3257 4788 24203 18365
37100 3257 4788 24203 38500
37100 3257 4788 24203 38783 38783 38783 38783 38783 38783
37100 3257 4788 24203 45311
37100 3257 4788 24514
37100 3257 4788 24514 132494
37100 3257 4788 33788 24757
37100 3257 4788 33788 36972
37100 3257 4788 36408
37100 3257 4788 4788 4788
37100 3257 4788 55856
37100 3257 4788 56169
37100 3257 4788 56169 58796
37100 3257 4788 58601 59316
37100 3257 4788 59263 59263 59263 59263
37100 3356 4788
37100 3356 4788 133014
37100 4788
37100 4788 132432
37100 4788 132850
37100 4788 132874
37100 4788 132876 4621
37100 4788 132882
37100 4788 17564
37100 4788 17971
37100 4788 17971 55405
37100 4788 18206
37100 4788 18227
37100 4788 20940 20940
37100 4788 23659
37100 4788 23889
37100 4788 24319 24319
37100 4788 38005
37100 4788 38044
37100 4788 38199
37100 4788 45558
37100 4788 4635 23911 23911 23911 24489 24490 24514
37100 4788 4788
37100 4788 4788 10030
37100 4788 4788 10094
37100 4788 4788 10098
37100 4788 4788 10101
37100 4788 4788 132454 132454 132454
37100 4788 4788 132874
37100 4788 4788 133084
37100 4788 4788 133444
37100 4788 4788 133444 132426
37100 4788 4788 17557
37100 4788 4788 17557 9260
37100 4788 4788 17971
37100 4788 4788 18059
37100 4788 4788 18059 18059 18059 18059 18059 18059 18059 18059 18059 18059 18059
37100 4788 4788 18206
37100 4788 4788 18206 17971
37100 4788 4788 18227 18227
37100 4788 4788 18723
37100 4788 4788 23678
37100 4788 4788 23678 23678 23678
37100 4788 4788 23736
37100 4788 4788 23889
37100 4788 4788 23948
37100 4788 4788 24020
37100 4788 4788 24077
37100 4788 4788 24077 10098
37100 4788 4788 24077 4658 4658
37100 4788 4788 24203 24203 24203 24203
37100 4788 4788 24321
37100 4788 4788 24514
37100 4788 4788 2571
37100 4788 4788 3573
37100 4788 4788 37133
37100 4788 4788 38005
37100 4788 4788 38044
37100 4788 4788 38199
37100 4788 4788 38199 38199 38199 38199
37100 4788 4788 4983
37100 4788 4788 55420
37100 4788 4788 55520
37100 4788 4788 55706
37100 4788 4788 55951 55951 55951 55951 55951 55951 55951
37100 4788 4788 58601
37100 4788 4788 58601 24323
37100 4788 4788 58601 24432 24432
37100 4788 4788 9381 9381
37100 4788 4788 9381 9381 9381
37100 4788 4788 9381 9381 9381 9729 9729
37100 4788 6453 10030
37100 4788 9381 9381
37100 4788 9381 9381 10118
37100 6453 4788
37100 6453 4788 17971
37100 6453 4788 4788
37100 8359 29076 1299 4788
37100 8359 29076 1299 4788 20940 20940 16625
37100 8359 29076 1299 4788 4788
37100 8359 29076 1299 6453 4788 4788
3741 174 1273 4788
3741 174 3257 4788 4788 4788
3741 174 4788
3741 3356 4788
3741 4788
3741 4788 10030
3741 4788 1273 4818 10081
3741 4788 132432
3741 4788 132850
3741 4788 132874
3741 4788 132876
3741 4788 132876 10226
3741 4788 132876 132280
3741 4788 132876 4621
3741 4788 132882
3741 4788 17564
3741 4788 17971
3741 4788 17971 55405
3741 4788 18206
3741 4788 18227
3741 4788 20940 20940
3741 4788 23659
3741 4788 23889
3741 4788 24319 24319
3741 4788 38005
3741 4788 38044
3741 4788 38199
3741 4788 45558
3741 4788 4635 23911 23911 23911 24489 24490 24514
3741 4788 4788 4788
3741 4788 4788 4788 10030
3741 4788 4788 4788 10094
3741 4788 4788 4788 10098
3741 4788 4788 4788 11259 11259 11259 11259 11259 11259 11259 36907
3741 4788 4788 4788 11259 11259 11259 11259 11259 11259 11259 36907 36907
3741 4788 4788 4788 11259 11259 36907 36907
3741 4788 4788 4788 132454 132454 132454
3741 4788 4788 4788 132850
3741 4788 4788 4788 132874
3741 4788 4788 4788 132876 4621
3741 4788 4788 4788 132876 4621 132482
3741 4788 4788 4788 132876 4621 17479
3741 4788 4788 4788 132876 4621 9411
3741 4788 4788 4788 132882
3741 4788 4788 4788 132890
3741 4788 4788 4788 133014
3741 4788 4788 4788 133084
3741 4788 4788 4788 133084 51946
3741 4788 4788 4788 133444
3741 4788 4788 4788 133444 132426
3741 4788 4788 4788 17557
3741 4788 4788 4788 17557 132165
3741 4788 4788 4788 17557 132165 132165 132165 132165 132165 132165 132165 132165
3741 4788 4788 4788 17557 17557 17557 17557 17557 17557 17557 17557 17557 17557 17557 45127
3741 4788 4788 4788 17557 18173
3741 4788 4788 4788 17557 24499
3741 4788 4788 4788 17557 38547
3741 4788 4788 4788 17557 38616 45814
3741 4788 4788 4788 17557 38710 131271 131271
3741 4788 4788 4788 17557 38742 38742 38742 38742 38742 38742 38742 38742 38742
3741 4788 4788 4788 17557 45127
3741 4788 4788 4788 17557 45595
3741 4788 4788 4788 17557 45595 45595 45595 45595
3741 4788 4788 4788 17557 45595 45595 45595 45595 45595 45595
3741 4788 4788 4788 17557 45669 23966
3741 4788 4788 4788 17557 45669 23966 23966 23966 23966
3741 4788 4788 4788 17557 45669 45669 45669 45669 23966
3741 4788 4788 4788 17557 45773
3741 4788 4788 4788 17557 45773 45773 45773 45773 45773 45773 45773
3741 4788 4788 4788 17557 45773 45773 45773 45773 45773 45773 45773 45773 45773 45773
3741 4788 4788 4788 17557 55453
3741 4788 4788 4788 17557 56167
3741 4788 4788 4788 17557 9260
3741 4788 4788 4788 17557 9260 17911
3741 4788 4788 4788 17557 9541 24051
3741 4788 4788 4788 17557 9541 45446
3741 4788 4788 4788 17557 9541 45446 45446 45446 45446
3741 4788 4788 4788 17557 9541 58893 58893 58893 58893 58893 58893 58893 58893 58893
3741 4788 4788 4788 17557 9557
3741 4788 4788 4788 17971
3741 4788 4788 4788 17971 55405
3741 4788 4788 4788 17971 55950
3741 4788 4788 4788 18059
3741 4788 4788 4788 18059 133347
3741 4788 4788 4788 18059 17538
3741 4788 4788 4788 18059 17800
3741 4788 4788 4788 18059 18059 18059 18059 18059 18059 18059 18059 18059 18059 18059
3741 4788 4788 4788 18059 3583
3741 4788 4788 4788 18059 38274
3741 4788 4788 4788 18059 38501
3741 4788 4788 4788 18059 38522
3741 4788 4788 4788 18059 38765
3741 4788 4788 4788 18059 55660
3741 4788 4788 4788 18059 55660 55660 55660 55660
3741 4788 4788 4788 18059 9794 9794 9794
3741 4788 4788 4788 18206
3741 4788 4788 4788 18206 17971
3741 4788 4788 4788 18227 18227
3741 4788 4788 4788 18723
3741 4788 4788 4788 20940 20940
3741 4788 4788 4788 20940 20940 16625
3741 4788 4788 4788 23678
3741 4788 4788 4788 23678 23678 23678
3741 4788 4788 4788 23736
3741 4788 4788 4788 23889
3741 4788 4788 4788 23889 21433
3741 4788 4788 4788 23889 37455
3741 4788 4788 4788 23948
3741 4788 4788 4788 23948 24523 24523 24523 45725 45725 45725
3741 4788 4788 4788 23948 24523 24523 24523 59288 59288 59288 59288 59288 59288 59288 59288 59288
3741 4788 4788 4788 23948 24523 56233
3741 4788 4788 4788 23948 24523 56233 56233 56233 56233
3741 4788 4788 4788 23948 24523 56233 56233 56233 56233 56233 56233
3741 4788 4788 4788 23948 38784
3741 4788 4788 4788 23948 4833
3741 4788 4788 4788 23948 58489
3741 4788 4788 4788 24020
3741 4788 4788 4788 24028 24028 24028 24028
3741 4788 4788 4788 24077
3741 4788 4788 4788 24077 10098
3741 4788 4788 4788 24077 133448
3741 4788 4788 4788 24077 4658 4658
3741 4788 4788 4788 24077 4658 4658 4635 10103 58411 58411 58411 58411
3741 4788 4788 4788 24077 56190
3741 4788 4788 4788 24090
3741 4788 4788 4788 24203 132631
3741 4788 4788 4788 24203 132668
3741 4788 4788 4788 24203 17885
3741 4788 4788 4788 24203 18365
3741 4788 4788 4788 24203 24203 24203 24203
3741 4788 4788 4788 24203 24203 24203 24203 17885
3741 4788 4788 4788 24203 38144
3741 4788 4788 4788 24203 38144 38144 38144 38144 38144 38144
3741 4788 4788 4788 24203 38500
3741 4788 4788 4788 24203 38500 38500 38500
3741 4788 4788 4788 24203 38509
3741 4788 4788 4788 24203 38509 38509 38509
3741 4788 4788 4788 24203 38783 38783 38783 38783 38783 38783
3741 4788 4788 4788 24203 45311
3741 4788 4788 4788 24321
3741 4788 4788 4788 24514
3741 4788 4788 4788 24514 132494
3741 4788 4788 4788 2571
3741 4788 4788 4788 33788 24757
3741 4788 4788 4788 33788 36972
3741 4788 4788 4788 3573
3741 4788 4788 4788 36408
3741 4788 4788 4788 37133
3741 4788 4788 4788 38005
3741 4788 4788 4788 38044
3741 4788 4788 4788 38199
3741 4788 4788 4788 38199 38199 38199 38199
3741 4788 4788 4788 45558 133385 133385 133385 133385 133385 133385 133385 133385
3741 4788 4788 4788 45558 45558 9988
3741 4788 4788 4788 45558 9988
3741 4788 4788 4788 4983
3741 4788 4788 4788 55420
3741 4788 4788 4788 55856
3741 4788 4788 4788 55951 55951 55951 55951 55951 55951 55951
3741 4788 4788 4788 56169
3741 4788 4788 4788 56169 58796
3741 4788 4788 4788 58601
3741 4788 4788 4788 58601 18230
3741 4788 4788 4788 58601 23893
3741 4788 4788 4788 58601 24323
3741 4788 4788 4788 58601 24323 132604 132604 132604 132604 132604 132604
3741 4788 4788 4788 58601 24323 55344
3741 4788 4788 4788 58601 24323 55344 55344 55344 55344 55344 55344
3741 4788 4788 4788 58601 24323 58445
3741 4788 4788 4788 58601 24323 58917
3741 4788 4788 4788 58601 24323 58947 58947
3741 4788 4788 4788 58601 24323 59242
3741 4788 4788 4788 58601 24432 24432
3741 4788 4788 4788 58601 38493
3741 4788 4788 4788 58601 38614
3741 4788 4788 4788 58601 56115
3741 4788 4788 4788 58601 59315
3741 4788 4788 4788 58601 59316
3741 4788 4788 4788 58601 59362
3741 4788 4788 4788 58601 59365
3741 4788 4788 4788 59263 59263 59263 59263
3741 4788 4788 4788 9381 17924 17924
3741 4788 4788 4788 9381 17924 17924 17924
3741 4788 4788 4788 9381 17924 17924 17924 9474
3741 4788 4788 4788 9381 17924 17924 9474
3741 4788 4788 4788 9381 9381
3741 4788 4788 4788 9381 9381 9381
3741 4788 4788 4788 9381 9381 9381 10118 10118 10118
3741 4788 4788 4788 9381 9381 9381 132883
3741 4788 4788 4788 9381 9381 9381 133488
3741 4788 4788 4788 9381 9381 9381 133779
3741 4788 4788 4788 9381 9381 9381 38186
3741 4788 4788 4788 9381 9381 9381 58931
3741 4788 9381 9381
3741 4788 9381 9381 10118
3741 8359 29076 1299 4788
38726 2914 4788
38726 3257 4788
38726 3257 4788 4788 4788
38726 3257 6453 4788 4788
38726 4788
38726 4788 10030
38726 4788 10094
38726 4788 10098
38726 4788 10101
38726 4788 10101 131467
38726 4788 10101 132395
38726 4788 11259 11259 11259 11259 11259 11259 11259 11259 11259 327775
38726 4788 11259 11259 11259 11259 11259 11259 11259 11259 11259 37366
38726 4788 11259 11259 36907 36907
38726 4788 132850
38726 4788 132874
38726 4788 132876 132280 132280 132280 132280
38726 4788 132876 4621
38726 4788 132876 4621 131221
38726 4788 132876 4621 132250
38726 4788 132876 4621 132482
38726 4788 132876 4621 132493
38726 4788 132876 4621 132879
38726 4788 132876 4621 133042
38726 4788 132876 4621 133880
38726 4788 132876 4621 133919
38726 4788 132876 4621 17479
38726 4788 132876 4621 45847
38726 4788 132876 4621 9411
38726 4788 132882
38726 4788 132890
38726 4788 133014
38726 4788 133084
38726 4788 133084 51946
38726 4788 133444
38726 4788 133444 132426
38726 4788 17557 45595
38726 4788 17557 9541
38726 4788 17564
38726 4788 17971 55950
38726 4788 18059
38726 4788 18059 133347
38726 4788 18059 17538
38726 4788 18059 17800
38726 4788 18059 18059 18059 18059 18059 18059 18059 18059 18059 18059 18059
38726 4788 18059 24207
38726 4788 18059 3583
38726 4788 18059 38274
38726 4788 18059 38501
38726 4788 18059 9794 9794 9794
38726 4788 18206
38726 4788 18227 18227
38726 4788 18723
38726 4788 20940 20940
38726 4788 20940 20940 16625
38726 4788 23659
38726 4788 23678
38726 4788 23678 23678 23678
38726 4788 23678 45121
38726 4788 23736
38726 4788 23889
38726 4788 23889 21433
38726 4788 23889 37455
38726 4788 23948
38726 4788 23948 24523 24523 24523 45725 45725 45725
38726 4788 23948 24523 56233
38726 4788 23948 24523 56233 56233 56233 56233
38726 4788 23948 38784
38726 4788 23948 4833
38726 4788 23948 58489
38726 4788 24020
38726 4788 24028 24028 24028 24028
38726 4788 24028 24068
38726 4788 24090
38726 4788 24203 132631
38726 4788 24203 132668
38726 4788 24203 133166
38726 4788 24203 17885
38726 4788 24203 18365
38726 4788 24203 38144
38726 4788 24203 38144 38144 38144 38144 38144 38144
38726 4788 24203 38500
38726 4788 24203 38500 38500 38500
38726 4788 24203 38783 38783 38783 38783 38783 38783
38726 4788 24203 45311
38726 4788 24319 24319
38726 4788 24321
38726 4788 24514
38726 4788 24514 132494
38726 4788 2571
38726 4788 33788 24757
38726 4788 33788 36972
38726 4788 3573
38726 4788 36408
38726 4788 37133
38726 4788 37622
38726 4788 38005
38726 4788 38006
38726 4788 38044
38726 4788 38199
38726 4788 45121
38726 4788 4983
38726 4788 55420
38726 4788 55520
38726 4788 55706
38726 4788 55856
38726 4788 56169
38726 4788 56169 58796
38726 4788 58601
38726 4788 58601 18230
38726 4788 58601 23893
38726 4788 58601 24323
38726 4788 58601 24323 132604 132604 132604 132604 132604 132604
38726 4788 58601 24323 55344
38726 4788 58601 24323 55344 55344 55344 55344 55344 55344
38726 4788 58601 24323 58445
38726 4788 58601 24323 58917
38726 4788 58601 24323 58947 58947
38726 4788 58601 24323 58947 58947 58947
38726 4788 58601 24323 59242
38726 4788 58601 24432 24432
38726 4788 58601 38493
38726 4788 58601 38614
38726 4788 58601 56115
38726 4788 58601 59315
38726 4788 58601 59316
38726 4788 58601 59362
38726 4788 58601 59365
38726 4788 59263 59263 59263 59263
38726 4788 9655
38726 6939 4788
38726 7473 4788 17971
38726 7473 4788 18206 17971
38809 24115 4788
38809 24115 4788 10030
38809 24115 4788 10094
38809 24115 4788 10098
38809 24115 4788 10101
38809 24115 4788 11259 11259 11259 11259 11259 11259 11259 11259 11259
38809 24115 4788 132454 132454 132454
38809 24115 4788 132829
38809 24115 4788 132874
38809 24115 4788 132876
38809 24115 4788 132876 132280 132280 132280 132280
38809 24115 4788 132876 23884 23884 18362
38809 24115 4788 132876 23884 23884 23884 23884 23884 23884 23884 23884
38809 24115 4788 132876 38235 38566 58465
38809 24115 4788 132876 38901 38901 38901 38901 38901 38901 38901
38809 24115 4788 132876 4621
38809 24115 4788 132876 55465 55465 55465 55465
38809 24115 4788 133014
38809 24115 4788 133084
38809 24115 4788 133084 51946
38809 24115 4788 133444
38809 24115 4788 133444 132426
38809 24115 4788 17557
38809 24115 4788 17557 132165
38809 24115 4788 17557 132165 132165 132165 132165 132165 132165 132165 132165
38809 24115 4788 17557 17787
38809 24115 4788 17557 23674
38809 24115 4788 17557 24435
38809 24115 4788 17557 38547
38809 24115 4788 17557 38616
38809 24115 4788 17557 38710
38809 24115 4788 17557 45446
38809 24115 4788 17557 45595
38809 24115 4788 17557 45595 45595 45595 45595
38809 24115 4788 17557 45595 45595 45595 45595 45595 45595
38809 24115 4788 17557 45748
38809 24115 4788 17557 45773
38809 24115 4788 17557 45773 45773 45773 45773 45773 45773 45773
38809 24115 4788 17557 45773 45773 45773 45773 45773 45773 45773 45773 45773 45773
38809 24115 4788 17557 7590
38809 24115 4788 17557 9260
38809 24115 4788 17557 9260 9260 9260 9260 9260 9260
38809 24115 4788 17557 9260 9260 9260 9260 9260 9260 9260 9260
38809 24115 4788 17557 9541
38809 24115 4788 17557 9541 45446
38809 24115 4788 17557 9541 45446 45446 45446 45446
38809 24115 4788 17557 9541 58893 58893 58893 58893 58893 58893 58893 58893 58893
38809 24115 4788 17557 9557
38809 24115 4788 17564
38809 24115 4788 17971
38809 24115 4788 18059
38809 24115 4788 18059 17538
38809 24115 4788 18059 17800
38809 24115 4788 18059 18059 18059 18059 18059 18059 18059 18059 18059 18059 18059
38809 24115 4788 18059 24207
38809 24115 4788 18059 3583
38809 24115 4788 18059 38274
38809 24115 4788 18059 38501
38809 24115 4788 18059 38522
38809 24115 4788 18059 38522 38522 38522 38522
38809 24115 4788 18059 9794 9794 9794
38809 24115 4788 18206
38809 24115 4788 18206 17971
38809 24115 4788 18227 18227
38809 24115 4788 18723
38809 24115 4788 20940 20940
38809 24115 4788 20940 20940 16625
38809 24115 4788 23659
38809 24115 4788 23659 23659 23659 23659
38809 24115 4788 23678
38809 24115 4788 23678 23678 23678
38809 24115 4788 23678 45121
38809 24115 4788 23736
38809 24115 4788 23889
38809 24115 4788 23889 21433
38809 24115 4788 23889 37455
38809 24115 4788 23948
38809 24115 4788 23948 24523
38809 24115 4788 23948 24523 24523 24523 131710
38809 24115 4788 23948 24523 24523 24523 24523
38809 24115 4788 23948 24523 24523 24523 45725 45725 45725
38809 24115 4788 23948 24523 24523 24523 45725 45725 45725 45725 45725 45725 45725
38809 24115 4788 23948 24523 24523 24523 56251 56251 56251 131736
38809 24115 4788 23948 38784
38809 24115 4788 24020
38809 24115 4788 24028
38809 24115 4788 24028 24028 24028
38809 24115 4788 24028 24028 24028 24028
38809 24115 4788 24028 24028 24028 24028 24028
38809 24115 4788 24028 24028 24028 24068
38809 24115 4788 24028 24068
38809 24115 4788 24077
38809 24115 4788 24077 10098
38809 24115 4788 24077 4658 4658
38809 24115 4788 24077 56190
38809 24115 4788 24090
38809 24115 4788 24203 17885
38809 24115 4788 24203 24203 24203 24203
38809 24115 4788 24203 24203 24203 24203 17885
38809 24115 4788 24203 38144
38809 24115 4788 24203 38144 38144 38144 38144 38144 38144
38809 24115 4788 24203 38144 38144 38144 38144 38144 38144 38144 38144 38144 38144 38144 38144 38144
38809 24115 4788 24203 38509
38809 24115 4788 24319 24319
38809 24115 4788 24321
38809 24115 4788 24514
38809 24115 4788 24514 132494
38809 24115 4788 2571
38809 24115 4788 3573
38809 24115 4788 36408
38809 24115 4788 37133
38809 24115 4788 37622
38809 24115 4788 38005
38809 24115 4788 38006
38809 24115 4788 38044
38809 24115 4788 38199
38809 24115 4788 38199 38199 38199 38199
38809 24115 4788 45121
38809 24115 4788 45558 131322
38809 24115 4788 45558 131322 132026
38809 24115 4788 45558 131322 18399
38809 24115 4788 45558 131322 18399 133392
38809 24115 4788 45558 133385 133385 133385
38809 24115 4788 45558 133385 133385 133385 133385 133385 133385 133385 133385
38809 24115 4788 45558 133385 133385 133385 133385 133385 133385 133385 133385 133385 133385 133385
38809 24115 4788 45558 45558
38809 24115 4788 45558 45558 9988
38809 24115 4788 45558 9988
38809 24115 4788 4983
38809 24115 4788 55420
38809 24115 4788 55520
38809 24115 4788 55706
38809 24115 4788 55856
38809 24115 4788 55951 55951 55951 55951 55951
38809 24115 4788 55951 55951 55951 55951 55951 55951 55951
38809 24115 4788 58601
38809 24115 4788 58601 24323
38809 24115 4788 58601 24432 24432
38809 24115 4788 58601 24432 24432 24432 24432 24432
38809 24115 4788 9655
38809 2914 1273 4788
38809 2914 1299 4788 38044
38809 2914 3257 4788 4788 4788
38809 2914 3356 4788
38809 2914 3491 4788 132876 4621 133042
38809 2914 4788
38809 2914 4788 132874
38809 2914 4788 17564
38809 2914 4788 17971
38809 2914 4788 18227
38809 2914 4788 20940 20940
38809 2914 4788 23678
38809 2914 4788 23889
38809 2914 4788 24319 24319
38809 2914 4788 38005
38809 2914 4788 38044
38809 7474 7473 4788
38809 7474 7473 4788 11259 11259 36907 36907
38809 7474 7473 4788 132432
38809 7474 7473 4788 132850
38809 7474 7473 4788 132876 132280 132280 132280 132280
38809 7474 7473 4788 132876 4621
38809 7474 7473 4788 132876 4621 132482
38809 7474 7473 4788 132876 4621 133042
38809 7474 7473 4788 132876 4621 17479
38809 7474 7473 4788 132876 4621 9411
38809 7474 7473 4788 132876 4621 9551
38809 7474 7473 4788 132876 4621 9551 9551 9551 9551
38809 7474 7473 4788 132882
38809 7474 7473 4788 132890
38809 7474 7473 4788 17557 132165 132165 132165 132165 132165 132165 132165 132165
38809 7474 7473 4788 17557 23674
38809 7474 7473 4788 17557 38616 45814
38809 7474 7473 4788 17557 38710
38809 7474 7473 4788 17557 45595
38809 7474 7473 4788 17557 45669 23966
38809 7474 7473 4788 17557 45669 45669 45669 45669 23966
38809 7474 7473 4788 17557 9541
38809 7474 7473 4788 17557 9541 9541 9541 9541 9541 9541 9541
38809 7474 7473 4788 17971
38809 7474 7473 4788 17971 55405
38809 7474 7473 4788 17971 55950
38809 7474 7473 4788 20940 20940
38809 7474 7473 4788 20940 20940 16625
38809 7474 7473 4788 23659
38809 7474 7473 4788 23948 24523 24523 24523 45725 45725 45725
38809 7474 7473 4788 23948 4833
38809 7474 7473 4788 23948 58489
38809 7474 7473 4788 24028 24028 24028 24028
38809 7474 7473 4788 24090
38809 7474 7473 4788 24203 45311
38809 7474 7473 4788 24514
38809 7474 7473 4788 33788 24757
38809 7474 7473 4788 33788 36972
38809 7474 7473 4788 36408
38809 7474 7473 4788 38044
38809 7474 7473 4788 56169
38809 7474 7473 4788 56169 58796
38809 7474 7473 4788 58601 24323 58947 58947
38809 7474 7473 4788 58601 59315
38809 7474 7473 4788 58601 59316
38809 7474 7473 4788 59263 59263 59263 59263
38880 10026 18206 4788 38044
38880 174 4788 38044
38880 6939 10026 18206 4788 38044
38880 6939 4788
38880 6939 4788 132432
38880 6939 4788 132850
38880 6939 4788 132874
38880 6939 4788 132876 4621
38880 6939 4788 132882
38880 6939 4788 17564
38880 6939 4788 17971
38880 6939 4788 17971 55405
38880 6939 4788 18227
38880 6939 4788 20940 20940
38880 6939 4788 23659
38880 6939 4788 24319 24319
38880 6939 4788 38005
38880 8359 8359 8359 29076 1299 4788
38880 8359 8359 8359 29076 1299 4788 20940 20940 16625
38880 8359 8359 8359 29076 1299 4788 4788
38880 8359 8359 8359 29076 1299 6453 4788 4788
38880 8359 8359 8359 29076 4788
38880 8359 8359 8359 29076 4788 4788
38883 4739 1273 4788
38883 4739 2914 6453 4788
38883 4739 2914 6453 4788 4788
38883 4739 4635 4788 10030
38883 4739 4635 4788 132432
38883 4739 4635 4788 65530
38883 4739 4788
38883 4739 4788 11259 11259 11259 11259 11259 11259 11259 11259 11259 327775
38883 4739 4788 11259 11259 36907 36907
38883 4739 4788 132454 132454 132454
38883 4739 4788 132850
38883 4739 4788 132876 4621
38883 4739 4788 132876 4621 132482
38883 4739 4788 132876 4621 133042
38883 4739 4788 132876 4621 17479
38883 4739 4788 132876 4621 9411
38883 4739 4788 132882
38883 4739 4788 132890
38883 4739 4788 17557 38710 131271 131271
38883 4739 4788 17557 45595
38883 4739 4788 17971
38883 4739 4788 17971 55950
38883 4739 4788 18059 133347
38883 4739 4788 20940 20940
38883 4739 4788 20940 20940 16625
38883 4739 4788 23736
38883 4739 4788 23889 37455
38883 4739 4788 23948 4833
38883 4739 4788 23948 58489
38883 4739 4788 24028 24028 24028 24028
38883 4739 4788 24090
38883 4739 4788 24514
38883 4739 4788 33788 24757
38883 4739 4788 33788 36972
38883 4739 4788 36408
38883 4739 4788 38044
38883 4739 4788 4788
38883 4739 4788 4788 4788
38883 4739 4788 56169
38883 4739 4788 56169 58796
38883 4739 4788 58601 23893
38883 4739 4788 58601 24323 132604 132604 132604 132604 132604 132604
38883 4739 4788 58601 24323 55344
38883 4739 4788 58601 24323 55344 55344 55344 55344 55344 55344
38883 4739 4788 58601 24323 58947 58947
38883 4739 4788 58601 24323 59242
38883 4739 4788 58601 38493
38883 4739 4788 58601 59315
38883 4739 4788 58601 59316
38883 4739 4788 58601 59362
38883 4739 4788 58601 59365
38883 4739 4788 59263 59263 59263 59263
38883 4739 6453 4788 38044
38883 4788
38883 4788 10030
38883 4788 10094
38883 4788 10098
38883 4788 10101
38883 4788 11259 11259 11259 11259 11259 11259 11259 11259 11259
38883 4788 132454 132454 132454
38883 4788 132829
38883 4788 132874
38883 4788 132876
38883 4788 132876 132280 132280 132280 132280
38883 4788 132876 23884 23884 18362
38883 4788 132876 23884 23884 23884 23884 23884 23884 23884 23884
38883 4788 132876 38235 38566 58465
38883 4788 132876 38901 38901 38901 38901 38901 38901 38901
38883 4788 132876 4621
38883 4788 132876 55465 55465 55465 55465
38883 4788 133014
38883 4788 133084
38883 4788 133084 51946
38883 4788 133444
38883 4788 133444 132426
38883 4788 17557
38883 4788 17557 132165
38883 4788 17557 132165 132165 132165 132165 132165 132165 132165 132165
38883 4788 17557 17787
38883 4788 17557 23674
38883 4788 17557 24435
38883 4788 17557 38547
38883 4788 17557 38616
38883 4788 17557 38710
38883 4788 17557 45446
38883 4788 17557 45595
38883 4788 17557 45595 45595 45595 45595
38883 4788 17557 45595 45595 45595 45595 45595 45595
38883 4788 17557 45748
38883 4788 17557 45773
38883 4788 17557 45773 45773 45773 45773 45773 45773 45773
38883 4788 17557 45773 45773 45773 45773 45773 45773 45773 45773 45773 45773
38883 4788 17557 7590
38883 4788 17557 9260
38883 4788 17557 9260 9260 9260 9260 9260 9260
38883 4788 17557 9260 9260 9260 9260 9260 9260 9260 9260
38883 4788 17557 9541
38883 4788 17557 9541 45446
38883 4788 17557 9541 45446 45446 45446 45446
38883 4788 17557 9541 58893 58893 58893 58893 58893 58893 58893 58893 58893
38883 4788 17557 9557
38883 4788 17564
38883 4788 17971
38883 4788 18059
38883 4788 18059 17538
38883 4788 18059 17800
38883 4788 18059 18059 18059 18059 18059 18059 18059 18059 18059 18059 18059
38883 4788 18059 24207
38883 4788 18059 3583
38883 4788 18059 38274
38883 4788 18059 38501
38883 4788 18059 38522
38883 4788 18059 38522 38522 38522 38522
38883 4788 18059 9794 9794 9794
38883 4788 18206
38883 4788 18206 17971
38883 4788 18227 18227
38883 4788 18723
38883 4788 20940 20940
38883 4788 20940 20940 16625
38883 4788 23659
38883 4788 23659 23659 23659 23659
38883 4788 23678
38883 4788 23678 23678 23678
38883 4788 23678 45121
38883 4788 23736
38883 4788 23889
38883 4788 23889 21433
38883 4788 23889 37455
38883 4788 23948
38883 4788 23948 24523
38883 4788 23948 24523 24523 24523 131710
38883 4788 23948 24523 24523 24523 24523
38883 4788 23948 24523 24523 24523 45725 45725 45725
38883 4788 23948 24523 24523 24523 45725 45725 45725 45725 45725 45725 45725
38883 4788 23948 24523 24523 24523 56251 56251 56251 131736
38883 4788 23948 38784
38883 4788 24020
38883 4788 24028
38883 4788 24028 24028 24028
38883 4788 24028 24028 24028 24028
38883 4788 24028 24028 24028 24028 24028
38883 4788 24028 24028 24028 24068
38883 4788 24028 24068
38883 4788 24077
38883 4788 24077 10098
38883 4788 24077 4658 4658
38883 4788 24077 56190
38883 4788 24090
38883 4788 24203 17885
38883 4788 24203 24203 24203 24203
38883 4788 24203 24203 24203 24203 17885
38883 4788 24203 38144
38883 4788 24203 38144 38144 38144 38144 38144 38144
38883 4788 24203 38144 38144 38144 38144 38144 38144 38144 38144 38144 38144 38144 38144 38144
38883 4788 24203 38509
38883 4788 24319 24319
38883 4788 24321
38883 4788 24514
38883 4788 24514 132494
38883 4788 2571
38883 4788 3573
38883 4788 36408
38883 4788 37133
38883 4788 37622
38883 4788 38005
38883 4788 38006
38883 4788 38044
38883 4788 38199
38883 4788 38199 38199 38199 38199
38883 4788 45121
38883 4788 45558 131322
38883 4788 45558 131322 132026
38883 4788 45558 131322 18399
38883 4788 45558 131322 18399 133392
38883 4788 45558 133385 133385 133385
38883 4788 45558 133385 133385 133385 133385 133385 133385 133385 133385
38883 4788 45558 133385 133385 133385 133385 133385 133385 133385 133385 133385 133385 133385
38883 4788 45558 45558
38883 4788 45558 45558 9988
38883 4788 45558 9988
38883 4788 4983
38883 4788 55420
38883 4788 55520
38883 4788 55706
38883 4788 55856
38883 4788 55951 55951 55951 55951 55951
38883 4788 55951 55951 55951 55951 55951 55951 55951
38883 4788 58601
38883 4788 58601 24323
38883 4788 58601 24432 24432
38883 4788 58601 24432 24432 24432 24432 24432
38883 4788 65068
38883 4788 9655
38883 4826 3257 4788 4788 4788
38883 4826 3491 4788
38883 4826 6939 4788
38883 4826 6939 4788 132432
38883 4826 6939 4788 132850
38883 4826 6939 4788 132874
38883 4826 6939 4788 132876 4621
38883 4826 6939 4788 132882
38883 4826 6939 4788 17564
38883 4826 6939 4788 17971
38883 4826 6939 4788 17971 55405
38883 4826 6939 4788 18227
38883 4826 6939 4788 20940 20940
38883 4826 6939 4788 23659
38883 4826 6939 4788 24319 24319
38883 4826 6939 4788 38005
393406 1299 1273 4788
393406 1299 3257 4788 4788 4788
393406 1299 3257 4788 58601 59316
393406 1299 4788
393406 1299 4788 10030
393406 1299 4788 10101
393406 1299 4788 10101 131467
393406 1299 4788 10101 132395
393406 1299 4788 11259 11259 36907 36907
393406 1299 4788 132850
393406 1299 4788 132874
393406 1299 4788 132876
393406 1299 4788 132876 132280 132280 132280 132280
393406 1299 4788 132876 23884 23884
393406 1299 4788 132876 23884 23884 23884 23884 23884 23884 23884 23884
393406 1299 4788 132876 38235
393406 1299 4788 132876 38235 24478
393406 1299 4788 132876 38235 38235 38235 38235
393406 1299 4788 132876 38235 38566
393406 1299 4788 132876 4621
393406 1299 4788 132876 4621 132482
393406 1299 4788 132876 4621 17479
393406 1299 4788 132876 4621 9411
393406 1299 4788 132876 4776 4776
393406 1299 4788 132876 55465 55465 55465 55465
393406 1299 4788 132876 9873
393406 1299 4788 132882
393406 1299 4788 132890
393406 1299 4788 133014
393406 1299 4788 133444
393406 1299 4788 133444 132426
393406 1299 4788 17557 45595
393406 1299 4788 17557 45669 23966
393406 1299 4788 17557 45669 45669 45669 45669 23966
393406 1299 4788 17971
393406 1299 4788 17971 55405
393406 1299 4788 17971 55950
393406 1299 4788 18059 18059 18059 18059 18059 18059 18059 18059 18059 18059 18059
393406 1299 4788 18059 55660
393406 1299 4788 18059 55660 55660 55660 55660
393406 1299 4788 18206
393406 1299 4788 18206 17971
393406 1299 4788 20940 20940
393406 1299 4788 20940 20940 16625
393406 1299 4788 23659
393406 1299 4788 23678
393406 1299 4788 23889
393406 1299 4788 23948 24523
393406 1299 4788 23948 24523 24523 24523 10208
393406 1299 4788 23948 24523 24523 24523 131710
393406 1299 4788 23948 24523 24523 24523 131780
393406 1299 4788 23948 24523 24523 24523 24523
393406 1299 4788 23948 24523 24523 24523 45291
393406 1299 4788 23948 24523 24523 24523 45291 45291
393406 1299 4788 23948 24523 24523 24523 45702
393406 1299 4788 23948 24523 24523 24523 45725 45725 45725
393406 1299 4788 23948 24523 24523 24523 45725 45725 45725 45725 45725 45725 45725
393406 1299 4788 23948 24523 24523 24523 46060
393406 1299 4788 23948 24523 24523 24523 4622
393406 1299 4788 23948 24523 24523 24523 55653
393406 1299 4788 23948 24523 24523 24523 56251
393406 1299 4788 23948 24523 24523 24523 59147 59147 59147 59147 59147 59147 59147 59147 59147 59147
393406 1299 4788 23948 24523 56233
393406 1299 4788 23948 24523 56233 56233 56233 56233
393406 1299 4788 23948 4833
393406 1299 4788 23948 58489
393406 1299 4788 24028 24028 24028 24028
393406 1299 4788 24028 24028 24028 24028 24028
393406 1299 4788 24028 24028 24028 24068
393406 1299 4788 24077 56190
393406 1299 4788 24090
393406 1299 4788 24203 132631
393406 1299 4788 24203 132668
393406 1299 4788 24203 17885
393406 1299 4788 24203 18365
393406 1299 4788 24203 23951 23951 23951 63827 63827 63827
393406 1299 4788 24203 38144 38144 38144 38144 38144 38144
393406 1299 4788 24203 38500
393406 1299 4788 24203 38500 38500 38500
393406 1299 4788 24203 38783 38783 38783 38783 38783 38783
393406 1299 4788 24203 45311
393406 1299 4788 24514
393406 1299 4788 33788 24757
393406 1299 4788 33788 36972
393406 1299 4788 3573
393406 1299 4788 36408
393406 1299 4788 37133
393406 1299 4788 38005
393406 1299 4788 38199 38199 38199 38199
393406 1299 4788 45558 45558 9988
393406 1299 4788 45558 9988
393406 1299 4788 55420
393406 1299 4788 55856
393406 1299 4788 55951 55951 55951 55951 55951
393406 1299 4788 55951 55951 55951 55951 55951 55951 55951
393406 1299 4788 56169
393406 1299 4788 56169 58796
393406 1299 4788 58601
393406 1299 4788 58601 24323
393406 1299 4788 58601 24323 132604 132604 132604 132604 132604 132604
393406 1299 4788 58601 24323 58445
393406 1299 4788 58601 24323 58947 58947
393406 1299 4788 58601 24323 58947 58947 58947
393406 1299 4788 58601 38614
393406 1299 4788 58601 59315
393406 1299 4788 59263 59263 59263 59263
393406 1299 4788 9381 9381 9381 133779
393406 2914 1273 4788
393406 2914 3356 4788
393406 2914 3356 4788 17971
393406 2914 3549 4788
393406 2914 4788
393406 2914 4788 10030
393406 2914 4788 10094
393406 2914 4788 11259 11259 11259 11259 11259 11259 11259 11259 11259
393406 2914 4788 132874
393406 2914 4788 133014
393406 2914 4788 133084
393406 2914 4788 133084 51946
393406 2914 4788 17557
393406 2914 4788 17557 132165 132165 132165 132165 132165 132165 132165 132165
393406 2914 4788 17557 45595
393406 2914 4788 17557 45773 45773 45773 45773 45773 45773 45773
393406 2914 4788 17557 45773 45773 45773 45773 45773 45773 45773 45773 45773 45773
393406 2914 4788 17557 9260 9260 9260 9260 9260 9260
393406 2914 4788 17557 9260 9260 9260 9260 9260 9260 9260 9260
393406 2914 4788 17557 9541 58893 58893 58893 58893 58893 58893 58893 58893 58893
393406 2914 4788 17557 9557
393406 2914 4788 17564
393406 2914 4788 17971
393406 2914 4788 17971 55405
393406 2914 4788 18059
393406 2914 4788 18059 17538
393406 2914 4788 18059 17800
393406 2914 4788 18059 18059 18059 18059 18059 18059 18059 18059 18059 18059 18059
393406 2914 4788 18059 3583
393406 2914 4788 18059 38274
393406 2914 4788 18059 38501
393406 2914 4788 18206
393406 2914 4788 18206 17971
393406 2914 4788 18227 18227
393406 2914 4788 18723
393406 2914 4788 20940 20940
393406 2914 4788 20940 20940 16625
393406 2914 4788 23678
393406 2914 4788 23678 23678 23678
393406 2914 4788 23678 45121
393406 2914 4788 23736
393406 2914 4788 23889
393406 2914 4788 23889 21433
393406 2914 4788 23889 37455
393406 2914 4788 23948
393406 2914 4788 23948 38784
393406 2914 4788 24020
393406 2914 4788 24028
393406 2914 4788 24028 24028 24028
393406 2914 4788 24028 24068
393406 2914 4788 24090
393406 2914 4788 24203 24203 24203 24203
393406 2914 4788 24203 24203 24203 24203 17885
393406 2914 4788 24203 38509
393406 2914 4788 24319 24319
393406 2914 4788 24321
393406 2914 4788 24514
393406 2914 4788 24514 132494
393406 2914 4788 2571
393406 2914 4788 36408
393406 2914 4788 37133
393406 2914 4788 37622
393406 2914 4788 38005
393406 2914 4788 38006
393406 2914 4788 38044
393406 2914 4788 38199
393406 2914 4788 45121
393406 2914 4788 4983
393406 2914 4788 55520
393406 2914 4788 55706
393406 2914 4788 55856
393406 2914 4788 58601
393406 2914 4788 58601 24323
393406 2914 4788 58601 24432 24432
393406 2914 4788 9381 17924 17924
393406 2914 4788 9655
393406 2914 6453 4788
393406 2914 6453 4788 17971
393406 2914 6453 4788 4788
393406 4258 3356 1299 4788 132850
393406 4258 3356 3320 4788 132876 4621
393406 4258 3356 3549 4788 132432
393406 4258 3356 3549 4788 132882
393406 4258 3356 3549 4788 17971 55405
393406 4258 3356 3549 4788 20940 20940
393406 4258 3356 3549 4788 23659
393406 4258 3356 3549 4788 24319 24319
393406 4258 3356 4788
393406 4258 3356 4788 132874
393406 4258 3356 4788 17564
393406 4258 3356 4788 17971
393406 4258 3356 4788 18227
393406 4258 3356 4788 38005
393406 4258 3356 4788 38044
393406 4258 3356 4788 4635 23911 23911 23911 24489 24490 24514
393406 6939 10026 18206 4788 38044
39792 10026 18206 4788 38044
39792 1299 4788
39792 1299 4788 11259 11259 11259 11259 11259 11259 11259 11259 11259
39792 1299 4788 11259 11259 11259 11259 11259 11259 11259 11259 11259 32717
39792 1299 4788 11259 11259 11259 11259 11259 11259 11259 11259 11259 36881
39792 1299 4788 11259 11259 11259 11259 11259 11259 11259 11259 11259 36881 37062
39792 1299 4788 11259 11259 11259 11259 11259 11259 11259 11259 11259 36907 36936
39792 1299 4788 11259 11259 11259 11259 11259 11259 11259 11259 11259 36907 37011
39792 1299 4788 11259 11259 11259 11259 11259 11259 11259 11259 11259 36907 37062
39792 1299 4788 11259 11259 11259 11259 11259 11259 11259 11259 11259 36907 37147
39792 1299 4788 11259 11259 11259 11259 11259 11259 11259 11259 11259 36907 37318
39792 1299 4788 11259 11259 11259 11259 11259 11259 11259 11259 11259 36907 37384
39792 1299 4788 11259 11259 11259 11259 11259 11259 11259 11259 11259 36917
39792 1299 4788 11259 11259 11259 11259 11259 11259 11259 11259 11259 36976
39792 1299 4788 11259 11259 11259 11259 11259 11259 11259 11259 11259 37432
39792 1299 4788 11259 11259 11259 11259 11259 11259 11259 11259 11259 37533
39792 1299 4788 11259 11259 11259 11259 11259 11259 11259 11259 11259 37590
39792 1299 4788 11259 11259 11259 11259 11259 11259 11259 36907
39792 1299 4788 11259 11259 11259 11259 11259 11259 11259 36907 36907
39792 1299 4788 11259 11259 36907 36907
39792 1299 4788 132850
39792 1299 4788 132876 4621
39792 1299 4788 132876 4621 132482
39792 1299 4788 132876 4621 17479
39792 1299 4788 132876 4621 9411
39792 1299 4788 132882
39792 1299 4788 132890
39792 1299 4788 133014
39792 1299 4788 17557 45595
39792 1299 4788 17971
39792 1299 4788 17971 55405
39792 1299 4788 17971 55950
39792 1299 4788 18059 3583
39792 1299 4788 18059 38274
39792 1299 4788 18059 38501
39792 1299 4788 18059 55660
39792 1299 4788 18059 55660 55660 55660 55660
39792 1299 4788 20940 20940
39792 1299 4788 20940 20940 16625
39792 1299 4788 23948 24523 24523 24523 45725 45725 45725
39792 1299 4788 23948 24523 56233
39792 1299 4788 23948 24523 56233 56233 56233 56233
39792 1299 4788 23948 38784
39792 1299 4788 23948 4833
39792 1299 4788 23948 58489
39792 1299 4788 24028 24028 24028 24028
39792 1299 4788 24077 56190
39792 1299 4788 24090
39792 1299 4788 24203 45311
39792 1299 4788 24514
39792 1299 4788 24514 132494
39792 1299 4788 33788 24757
39792 1299 4788 33788 36972
39792 1299 4788 36408
39792 1299 4788 55856
39792 1299 4788 56169
39792 1299 4788 56169 58796
39792 1299 4788 59263 59263 59263 59263
39792 174 1273 4788
39792 174 3257 4788
39792 174 3257 4788 133084 51946
39792 174 3257 4788 4788 4788
39792 174 3257 4788 58601 59316
39792 174 4788
39792 174 6453 4788 4788
39792 4788
39792 4788 10030
39792 4788 11259
39792 4788 132432
39792 4788 132850
39792 4788 132874
39792 4788 132876 4621
39792 4788 132882
39792 4788 17564
39792 4788 17971
39792 4788 17971 55405
39792 4788 18206
39792 4788 18227
39792 4788 20940 20940
39792 4788 23659
39792 4788 23889
39792 4788 24319 24319
39792 4788 38005
39792 4788 38044
39792 4788 38199
39792 4788 45558
39792 4788 4635 23911 23911 23911 24489 24490 24514
39792 4788 4788
39792 4788 4788 10030
39792 4788 4788 10094
39792 4788 4788 10098
39792 4788 4788 10101
39792 4788 4788 11259 11259 11259 11259 11259 11259 11259 11259 11259
39792 4788 4788 132454 132454 132454
39792 4788 4788 132874
39792 4788 4788 133084
39792 4788 4788 133444
39792 4788 4788 133444 132426
39792 4788 4788 17557
39792 4788 4788 17557 9260
39792 4788 4788 17971
39792 4788 4788 18059
39792 4788 4788 18059 18059 18059 18059 18059 18059 18059 18059 18059 18059 18059
39792 4788 4788 18206
39792 4788 4788 18206 17971
39792 4788 4788 18227 18227
39792 4788 4788 18723
39792 4788 4788 23678
39792 4788 4788 23678 23678 23678
39792 4788 4788 23736
39792 4788 4788 23889
39792 4788 4788 23948
39792 4788 4788 24020
39792 4788 4788 24077
39792 4788 4788 24077 10098
39792 4788 4788 24077 4658 4658
39792 4788 4788 24203 24203 24203 24203
39792 4788 4788 24321
39792 4788 4788 24514
39792 4788 4788 2571
39792 4788 4788 3573
39792 4788 4788 37133
39792 4788 4788 38005
39792 4788 4788 38044
39792 4788 4788 38199
39792 4788 4788 38199 38199 38199 38199
39792 4788 4788 4983
39792 4788 4788 55420
39792 4788 4788 55520
39792 4788 4788 55706
39792 4788 4788 55951 55951 55951 55951 55951 55951 55951
39792 4788 4788 58601
39792 4788 4788 58601 24323
39792 4788 4788 58601 24432 24432
39792 4788 4788 58601 24432 24432 24432 24432 24432
39792 4788 4788 9381 9381
39792 4788 4788 9381 9381 9381
39792 4788 4788 9381 9381 9381 9729 9729
39792 4788 6453 10030
39792 4788 65530
39792 4788 9381 9381
39792 4788 9381 9381 10118
39792 8359 29076 1299 4788
39792 8359 29076 1299 4788 20940 20940 16625
39792 8359 29076 1299 4788 4788
39792 8359 29076 1299 6453 4788 4788
40191 3257 1273 4788
40191 3257 2914 4788
40191 3257 4788
40191 3257 4788 10030
40191 3257 4788 10094
40191 3257 4788 10098
40191 3257 4788 10101
40191 3257 4788 10101 131467
40191 3257 4788 10101 132395
[truncated: 288,640 more chars]
