# Supplementary material for: Finding shortest and nearly shortest path nodes in large substantially incomplete networks by hyperbolic mapping
Source: Nat Commun. 2023 Jan 17;14:186. doi: 10.1038/s41467-022-35181-w (PMC9845360; doi:10.1038/s41467-022-35181-w)
Supplement: Supplementary file 4 — Supplementary Data 1 [file 41467_2022_35181_MOESM4_ESM.zip › SI_Internet/README.txt]

The folder contains the following datasets:

Internet networks and coordinates;

1. AS Internet links, as of June 2009.
(ark1.dat)

2. AS Internet map, as of June 2009.
(ark1.coords.csv)

3. AS Internet links, as of January 2019.
(ark2.dat)

4. AS Internet map,  as of January 2019.
(ark2.coords.csv)

BGP hijack data:

5. MainOne BGP paths before and during the hijack event.
(MainOne-before.txt, MainOne-hijack.txt)

6. Malaysia Telecom (MT) BGP paths before and during the hijack event.
(MT-before.txt, MT-hijack.txt)

7. Rostelecom BGP paths before and during the hijack event.
(PJSC-before.txt, PJSC-hijack.txt)
