# Supplementary material for: Finding shortest and nearly shortest path nodes in large substantially incomplete networks by hyperbolic mapping
Source: Nat Commun. 2023 Jan 17;14:186. doi: 10.1038/s41467-022-35181-w (PMC9845360; doi:10.1038/s41467-022-35181-w)
Supplement: Supplementary file 4 — Supplementary Data 1 [file 41467_2022_35181_MOESM4_ESM.zip › SI_Internet/ark2.dat]

1|3549
1|11537
1|133296
1|263026
1|396264
2|20940
2|21954
2|22572
2|26862
2|61399
2|63945
2|207123
2|265036
2|328399
3|293
3|6939
3|23248
3|133295
3|133296
3|266177
5|6762
5|24527
5|27881
5|44217
5|49991
5|52352
5|55482
5|266813
5|266951
5|396482
6|268554
7|266951
10|7748
10|36945
10|36969
10|46392
10|49110
10|200612
12|5580
12|54965
13|1508
20|4323
24|293
24|2153
24|7575
24|10343
24|22388
32|3671
32|46750
33|54680
34|2
34|10466
35|5691
42|187
42|286
42|293
42|553
42|680
42|701
42|715
42|852
42|1103
42|1267
42|1273
42|1280
42|1403
42|1764
42|1798
42|1836
42|1916
42|2018
42|2119
42|2152
42|2381
42|2497
42|2603
42|2613
42|2905
42|3130
42|3216
42|3223
42|3257
42|3267
42|3292
42|3303
42|3333
42|3402
42|3491
42|3741
42|4181
42|4608
42|4637
42|4739
42|4777
42|4779
42|4826
42|4844
42|5394
42|5413
42|5580
42|5645
42|5650
42|5769
42|6079
42|6082
42|6423
42|6461
42|6661
42|6667
42|6720
42|6730
42|6762
42|6830
42|6894
42|6908
42|6939
42|7385
42|7473
42|7500
42|7575
42|7660
42|7738
42|7922
42|8218
42|8220
42|8222
42|8283
42|8359
42|8426
42|8447
42|8455
42|8468
42|8492
42|8607
42|8758
42|8896
42|9002
42|9009
42|9266
42|9304
42|9790
42|9902
42|10026
42|10886
42|11039
42|11096
42|11164
42|11404
42|11666
42|11686
42|12307
42|12350
42|12389
42|12552
42|12637
42|12779
42|12859
42|12956
42|13030
42|13237
42|13760
42|14061
42|14361
42|14537
42|14907
42|15008
42|15301
42|15412
42|15435
42|15547
42|15605
42|16265
42|16347
42|16668
42|16735
42|17639
42|18106
42|19151
42|19281
42|19653
42|20485
42|20562
42|20612
42|20764
42|20811
42|20932
42|21232
42|21320
42|21556
42|22356
42|22652
42|23106
42|23473
42|23673
42|23815
42|24441
42|24482
42|25091
42|25152
42|25220
42|27446
42|28186
42|28260
42|28917
42|29075
42|29140
42|29208
42|29222
42|29226
42|29504
42|29608
42|29680
42|29686
42|29691
42|30132
42|30781
42|30844
42|31019
42|31025
42|31133
42|31424
42|31500
42|31742
42|32097
42|32354
42|32653
42|33891
42|34019
42|34177
42|34224
42|34288
42|35266
42|35280
42|35369
42|35699
42|36351
42|37049
42|37100
42|37105
42|37239
42|37271
42|37468
42|37474
42|37497
42|37640
42|37680
42|37697
42|38001
42|38809
42|38880
42|39122
42|39351
42|40191
42|40805
42|41095
42|41695
42|41811
42|42541
42|42708
42|43578
42|45352
42|46450
42|47147
42|47441
42|47692
42|47950
42|48362
42|48526
42|48821
42|49463
42|49605
42|49697
42|50300
42|50304
42|50629
42|50673
42|50763
42|50877
42|51185
42|51405
42|51873
42|52304
42|52306
42|52320
42|52873
42|53070
42|53767
42|53828
42|56730
42|57111
42|58299
42|58308
42|58453
42|58511
42|59414
42|59605
42|59689
42|59891
42|60501
42|62805
42|63927
42|63956
42|64050
42|64260
42|64463
42|134708
42|196621
42|197595
42|198249
42|198290
42|198385
42|202032
42|202194
42|205591
42|206356
42|263702
42|327960
42|328145
42|328320
42|393950
46|5580
46|10466
46|11094
47|7575
55|46274
57|217
57|675
57|1998
57|4181
57|6263
57|7385
57|7896
57|7973
57|8148
57|11317
57|14763
57|17234
57|18454
57|20125
57|21727
57|21951
57|26557
57|30220
57|32907
57|33189
57|33455
57|33692
57|40387
57|40497
59|293
59|4181
59|40387
62|125
62|2567
62|2723
62|3828
62|4323
62|4891
62|6977
62|7838
62|10511
62|10723
62|11189
62|11690
62|13782
62|15003
62|16477
62|16525
62|16636
62|16678
62|16991
62|17121
62|17374
62|17466
62|18594
62|18676
62|19137
62|19311
62|19479
62|20333
62|20339
62|20416
62|22334
62|23010
62|23165
62|25836
62|25945
62|26512
62|26513
62|26646
62|26705
62|26940
62|30023
62|30059
62|30175
62|30347
62|30423
62|32076
62|32382
62|32418
62|32457
62|33365
62|35934
62|36328
62|36607
62|40062
62|40666
62|46202
62|46784
62|47523
62|49362
62|53305
62|53396
62|62529
62|62659
62|62872
62|63011
62|393571
62|393759
62|393976
62|394302
62|394437
62|394481
62|395273
62|395533
62|396285
62|396290
62|396333
62|396361
62|396497
64|5691
70|393689
71|2165
71|4445
71|5073
71|7430
71|10782
71|13979
71|15329
72|19516
77|5723
81|2721
81|6559
81|10952
81|11164
81|11426
81|11442
81|11777
81|13371
81|17031
81|17314
81|18538
81|19718
81|20197
81|22753
81|26741
81|27446
81|29901
81|32417
81|32711
81|33401
81|36850
81|40245
81|46255
81|46963
81|53384
81|53785
81|54640
81|394165
81|396028
81|396391
88|293
92|3754
101|73
101|293
101|852
101|1798
101|2152
101|2153
101|2497
101|3130
101|3428
101|3491
101|3807
101|4181
101|4193
101|6216
101|6423
101|6939
101|7575
101|7774
101|10430
101|11404
101|11649
101|11956
101|13476
101|14221
101|14954
101|15301
101|15307
101|17200
101|18106
101|18856
101|19014
101|19653
101|22335
101|22388
101|22972
101|24482
101|32354
101|36351
101|38001
101|40272
101|47065
101|53472
101|53828
101|58511
101|64247
103|293
103|40387
109|10026
112|2018
112|2613
112|2895
112|3292
112|4739
112|7575
112|8218
112|8222
112|8283
112|8426
112|8447
112|8492
112|9304
112|10026
112|12859
112|13237
112|14061
112|14537
112|14907
112|15435
112|15547
112|15605
112|16347
112|20562
112|20811
112|20932
112|24441
112|24482
112|25220
112|25227
112|28186
112|28260
112|29140
112|29479
112|30132
112|30844
112|31019
112|34177
112|34288
112|37100
112|37105
112|37468
112|37640
112|37680
112|38809
112|38880
112|39122
112|39351
112|39821
112|41811
112|42541
112|47692
112|47950
112|48526
112|49463
112|49605
112|50763
112|51185
112|51405
112|58308
112|58511
112|59605
112|59689
112|60501
112|63927
112|63956
112|134708
112|197595
112|202365
112|206356
132|383
137|2596
137|2597
137|2598
137|3303
137|5392
137|5396
137|5502
137|5602
137|6730
137|6939
137|8220
137|8978
137|9002
137|12637
137|12779
137|15605
137|16004
137|20811
137|20912
137|21320
137|28929
137|31638
137|35110
137|41497
137|42165
137|49605
137|49976
137|50112
137|50877
137|51185
137|51708
137|196753
137|197440
137|199342
137|205195
154|27067
156|47065
159|3112
160|293
160|2153
160|40387
161|2562
173|2511
173|4637
173|6939
173|8220
173|17639
173|24482
173|25152
174|3
174|9
174|12
174|14
174|18
174|20
174|26
174|34
174|55
174|72
174|81
174|88
174|91
174|92
174|98
174|101
174|103
174|111
174|137
174|156
174|160
174|209
174|210
174|286
174|376
174|513
174|545
174|549
174|553
174|557
174|558
174|559
174|577
174|693
174|701
174|702
174|766
174|773
174|803
174|812
174|819
174|852
174|1239
174|1257
174|1273
174|1277
174|1286
174|1289
174|1299
174|1351
174|1355
174|1403
174|1406
174|1408
174|1419
174|1421
174|1422
174|1428
174|1435
174|1439
174|1442
174|1547
174|1605
174|1622
174|1678
174|1680
174|1742
174|1764
174|1766
174|1787
174|1798
174|1825
174|1828
174|1836
174|1886
174|1916
174|1955
174|1968
174|1975
174|1996
174|2018
174|2033
174|2044
174|2107
174|2108
174|2134
174|2149
174|2200
174|2519
174|2552
174|2589
174|2606
174|2611
174|2614
174|2615
174|2637
174|2686
174|2711
174|2721
174|2728
174|2730
174|2733
174|2734
174|2828
174|2857
174|2860
174|2901
174|2914
174|3061
174|3064
174|3185
174|3213
174|3238
174|3245
174|3252
174|3257
174|3262
174|3267
174|3302
174|3303
174|3320
174|3324
174|3329
174|3347
174|3356
174|3389
174|3401
174|3402
174|3409
174|3464
174|3479
174|3480
174|3491
174|3512
174|3549
174|3580
174|3599
174|3663
174|3685
174|3701
174|3705
174|3733
174|3741
174|3755
174|3756
174|3777
174|3778
174|3782
174|3795
174|3800
174|3820
174|3842
174|3853
174|3855
174|3900
174|3910
174|3912
174|4058
174|4134
174|4166
174|4181
174|4192
174|4195
174|4230
174|4232
174|4246
174|4261
174|4354
174|4373
174|4374
174|4385
174|4474
174|4538
174|4563
174|4581
174|4597
174|4637
174|4651
174|4764
174|4766
174|4775
174|4826
174|4837
174|4857
174|4877
174|4889
174|4894
174|4897
174|4903
174|4905
174|4907
174|4913
174|4927
174|4965
174|5008
174|5009
174|5022
174|5033
174|5050
174|5056
174|5069
174|5078
174|5096
174|5108
174|5116
174|5391
174|5392
174|5400
174|5430
174|5436
174|5439
174|5466
174|5500
174|5505
174|5511
174|5538
174|5563
174|5564
174|5577
174|5580
174|5587
174|5602
174|5631
174|5661
174|5662
174|5664
174|5690
174|5697
174|5702
174|5713
174|5716
174|5719
174|5760
174|6057
174|6059
174|6074
174|6082
174|6118
174|6128
174|6172
174|6181
174|6188
174|6189
174|6199
174|6200
174|6220
174|6231
174|6244
174|6325
174|6327
174|6336
174|6364
174|6379
174|6391
174|6404
174|6405
174|6407
174|6412
174|6428
174|6434
174|6453
174|6461
174|6473
174|6482
174|6485
174|6488
174|6494
174|6503
174|6536
174|6551
174|6561
174|6566
174|6582
174|6620
174|6621
174|6643
174|6648
174|6661
174|6666
174|6667
174|6674
174|6677
174|6700
174|6713
174|6718
174|6730
174|6735
174|6738
174|6752
174|6753
174|6758
174|6759
174|6762
174|6768
174|6769
174|6772
174|6774
174|6775
174|6776
174|6779
174|6812
174|6830
174|6834
174|6849
174|6866
174|6894
174|6898
174|6907
174|6913
174|6921
174|6924
174|6971
174|7012
174|7013
174|7018
174|7049
174|7057
174|7065
174|7078
174|7106
174|7124
174|7131
174|7138
174|7143
174|7148
174|7162
174|7203
174|7219
174|7221
174|7227
174|7250
174|7270
174|7297
174|7332
174|7333
174|7336
174|7341
174|7349
174|7362
174|7393
174|7415
174|7423
174|7497
174|7529
174|7552
174|7595
174|7617
174|7713
174|7734
174|7738
174|7754
174|7765
174|7767
174|7786
174|7806
174|7810
174|7828
174|7843
174|7849
174|7850
174|7859
174|7862
174|7867
174|7868
174|7922
174|7979
174|7985
174|7992
174|8001
174|8002
174|8015
174|8018
174|8025
174|8029
174|8069
174|8075
174|8079
174|8100
174|8103
174|8148
174|8149
174|8180
174|8208
174|8218
174|8224
174|8265
174|8266
174|8271
174|8280
174|8282
174|8304
174|8309
174|8311
174|8315
174|8368
174|8399
174|8422
174|8444
174|8446
174|8448
174|8452
174|8462
174|8476
174|8495
174|8518
174|8529
174|8530
174|8558
174|8565
174|8612
174|8619
174|8632
174|8637
174|8641
174|8657
174|8681
174|8683
174|8687
174|8697
174|8728
174|8741
174|8752
174|8758
174|8767
174|8781
174|8784
174|8787
174|8788
174|8805
174|8816
174|8820
174|8821
174|8839
174|8851
174|8866
174|8867
174|8893
174|8896
174|8897
174|8902
174|8911
174|8921
174|8922
174|8954
174|8966
174|8972
174|8978
174|8999
174|9000
174|9009
174|9022
174|9031
174|9038
174|9044
174|9052
174|9063
174|9070
174|9086
174|9092
174|9100
174|9104
174|9115
174|9116
174|9136
174|9137
174|9142
174|9145
174|9150
174|9158
174|9161
174|9165
174|9168
174|9197
174|9211
174|9241
174|9268
174|9269
174|9299
174|9304
174|9310
174|9318
174|9381
174|9498
174|9500
174|9505
174|9516
174|9583
174|9658
174|9680
174|9729
174|9744
174|9751
174|9873
174|9908
174|9924
174|10010
174|10026
174|10297
174|10298
174|10326
174|10355
174|10396
174|10400
174|10423
174|10439
174|10446
174|10448
174|10464
174|10466
174|10490
174|10547
174|10561
174|10564
174|10578
174|10584
174|10587
174|10607
174|10655
174|10660
174|10666
174|10692
174|10708
174|10717
174|10732
174|10780
174|10818
174|10835
174|10843
174|10849
174|10883
174|10886
174|10910
174|10912
174|10913
174|10929
174|10932
174|10944
174|10991
174|10996
174|11005
174|11019
174|11023
174|11036
174|11042
174|11045
174|11054
174|11057
174|11061
174|11062
174|11068
174|11071
174|11077
174|11081
174|11092
174|11096
174|11117
174|11126
174|11128
174|11129
174|11133
174|11154
174|11160
174|11166
174|11168
174|11172
174|11174
174|11178
174|11191
174|11195
174|11218
174|11221
174|11232
174|11233
174|11236
174|11240
174|11244
174|11260
174|11262
174|11264
174|11272
174|11279
174|11287
174|11290
174|11320
174|11323
174|11333
174|11336
174|11342
174|11352
174|11361
174|11370
174|11376
174|11382
174|11383
174|11396
174|11403
174|11428
174|11430
174|11452
174|11457
174|11482
174|11487
174|11488
174|11521
174|11522
174|11550
174|11574
174|11586
174|11594
174|11597
174|11612
174|11635
174|11636
174|11637
174|11641
174|11647
174|11650
174|11667
174|11668
174|11686
174|11699
174|11700
174|11711
174|11713
174|11716
174|11722
174|11729
174|11734
174|11742
174|11745
174|11758
174|11766
174|11769
174|11776
174|11782
174|11794
174|11798
174|11804
174|11807
174|11814
174|11816
174|11825
174|11845
174|11847
174|11854
174|11855
174|11868
174|11872
174|11878
174|11879
174|11884
174|11888
174|11900
174|11903
174|11922
174|11926
174|11935
174|11938
174|11941
174|11948
174|11959
174|11966
174|11967
174|11975
174|11990
174|11996
174|12012
174|12019
174|12033
174|12035
174|12041
174|12042
174|12043
174|12044
174|12062
174|12065
174|12072
174|12087
174|12089
174|12100
174|12105
174|12109
174|12125
174|12129
174|12132
174|12142
174|12144
174|12151
174|12163
174|12173
174|12178
174|12179
174|12180
174|12181
174|12182
174|12189
174|12196
174|12212
174|12218
174|12222
174|12243
174|12256
174|12260
174|12266
174|12269
174|12290
174|12301
174|12305
174|12310
174|12322
174|12329
174|12334
174|12337
174|12338
174|12347
174|12350
174|12388
174|12390
174|12392
174|12400
174|12401
174|12409
174|12414
174|12470
174|12481
174|12508
174|12533
174|12540
174|12541
174|12577
174|12578
174|12593
174|12605
174|12620
174|12637
174|12658
174|12662
174|12670
174|12684
174|12709
174|12714
174|12727
174|12731
174|12732
174|12735
174|12741
174|12754
174|12778
174|12779
174|12804
174|12822
174|12824
174|12843
174|12870
174|12876
174|12884
174|12926
174|12941
174|12942
174|12946
174|12956
174|12975
174|12989
174|13000
174|13001
174|13002
174|13005
174|13009
174|13039
174|13097
174|13101
174|13110
174|13122
174|13156
174|13170
174|13188
174|13194
174|13208
174|13213
174|13226
174|13238
174|13243
174|13249
174|13250
174|13284
174|13287
174|13319
174|13326
174|13329
174|13331
174|13335
174|13348
174|13350
174|13354
174|13360
174|13364
174|13365
174|13368
174|13370
174|13372
174|13380
174|13383
174|13409
174|13412
174|13415
174|13428
174|13431
174|13441
174|13446
174|13448
174|13452
174|13460
174|13464
174|13482
174|13490
174|13534
174|13536
174|13545
174|13570
174|13588
174|13591
174|13595
174|13613
174|13617
174|13649
174|13650
174|13653
174|13675
174|13692
174|13693
174|13696
174|13727
174|13728
174|13729
174|13737
174|13750
174|13760
174|13776
174|13789
174|13790
174|13791
174|13794
174|13803
174|13806
174|13819
174|13825
174|13830
174|13838
174|13849
174|13855
174|13857
174|13860
174|13876
174|13886
174|13896
174|13902
174|13907
174|13909
174|13938
174|13956
174|13972
174|13977
174|13984
174|13985
174|13999
174|14004
174|14006
174|14007
174|14010
174|14012
174|14027
174|14035
174|14043
174|14044
174|14048
174|14053
174|14061
174|14068
174|14076
174|14078
174|14088
174|14103
174|14105
174|14116
174|14125
174|14127
174|14144
174|14166
174|14178
174|14193
174|14198
174|14205
174|14218
174|14228
174|14230
174|14237
174|14238
174|14241
174|14253
174|14255
174|14265
174|14277
174|14288
174|14293
174|14296
174|14310
174|14319
174|14332
174|14333
174|14346
174|14350
174|14360
174|14363
174|14371
174|14375
174|14380
174|14383
174|14390
174|14421
174|14442
174|14443
174|14444
174|14449
174|14452
174|14453
174|14454
174|14460
174|14483
174|14501
174|14515
174|14522
174|14537
174|14549
174|14554
174|14576
174|14589
174|14601
174|14611
174|14613
174|14619
174|14625
174|14632
174|14633
174|14649
174|14652
174|14658
174|14660
174|14671
174|14672
174|14689
174|14705
174|14717
174|14720
174|14721
174|14725
174|14727
174|14732
174|14735
174|14742
174|14743
174|14744
174|14745
174|14746
174|14754
174|14761
174|14775
174|14793
174|14797
174|14821
174|14824
174|14833
174|14841
174|14843
174|14860
174|14870
174|14877
174|14890
174|14895
174|14919
174|14923
174|14930
174|14935
174|14938
174|14941
174|14960
174|14969
174|14978
174|14987
174|14991
174|14992
174|15001
174|15003
174|15011
174|15024
174|15027
174|15042
174|15047
174|15050
174|15065
174|15069
174|15072
174|15083
174|15092
174|15095
174|15108
174|15119
174|15128
174|15133
174|15142
174|15149
174|15154
174|15164
174|15167
174|15189
174|15206
174|15220
174|15222
174|15225
174|15231
174|15234
174|15247
174|15249
174|15250
174|15294
174|15301
174|15305
174|15320
174|15324
174|15336
174|15347
174|15348
174|15354
174|15356
174|15361
174|15364
174|15372
174|15389
174|15401
174|15419
174|15421
174|15426
174|15433
174|15435
174|15447
174|15510
174|15533
174|15542
174|15544
174|15547
174|15548
174|15557
174|15570
174|15576
174|15583
174|15600
174|15612
174|15623
174|15654
174|15667
174|15691
174|15692
174|15693
174|15695
174|15699
174|15701
174|15716
174|15732
174|15734
174|15772
174|15773
174|15796
174|15806
174|15826
174|15830
174|15836
174|15839
174|15844
174|15895
174|15915
174|15919
174|15925
174|15932
174|15935
174|15945
174|15954
174|15958
174|15961
174|15962
174|15965
174|15966
174|15967
174|15997
174|16030
174|16039
174|16066
174|16080
174|16082
174|16086
174|16095
174|16125
174|16128
174|16136
174|16162
174|16164
174|16168
174|16171
174|16175
174|16178
174|16186
174|16206
174|16211
174|16218
174|16236
174|16238
174|16243
174|16245
174|16253
174|16265
174|16276
174|16281
174|16303
174|16315
174|16334
174|16342
174|16350
174|16353
174|16376
174|16404
174|16406
174|16407
174|16409
174|16413
174|16417
174|16437
174|16463
174|16468
174|16477
174|16501
174|16509
174|16524
174|16527
174|16529
174|16531
174|16534
174|16557
174|16560
174|16561
174|16563
174|16567
174|16577
174|16581
174|16582
174|16604
174|16613
174|16637
174|16642
174|16645
174|16647
174|16652
174|16657
174|16664
174|16665
174|16675
174|16692
174|16695
174|16698
174|16700
174|16713
174|16719
174|16724
174|16725
174|16734
174|16735
174|16750
174|16752
174|16754
174|16760
174|16770
174|16790
174|16812
174|16813
174|16815
174|16816
174|16818
174|16823
174|16830
174|16839
174|16841
174|16842
174|16843
174|16848
174|16858
174|16884
174|16899
174|16904
174|16908
174|16909
174|16910
174|16912
174|16913
174|16921
174|16958
174|16968
174|16971
174|16978
174|16986
174|17002
174|17018
174|17023
174|17028
174|17043
174|17049
174|17056
174|17072
174|17074
174|17076
174|17077
174|17078
174|17085
174|17088
174|17109
174|17112
174|17113
174|17139
174|17145
174|17149
174|17153
174|17172
174|17185
174|17194
174|17210
174|17211
174|17215
174|17216
174|17221
174|17246
174|17253
174|17271
174|17279
174|17293
174|17304
174|17306
174|17315
174|17316
174|17317
174|17318
174|17330
174|17350
174|17356
174|17357
174|17364
174|17367
174|17378
174|17394
174|17397
174|17400
174|17403
174|17451
174|17506
174|17511
174|17557
174|17559
174|17639
174|17895
174|17978
174|18001
174|18106
174|18119
174|18438
174|18450
174|18457
174|18470
174|18485
174|18487
174|18501
174|18530
174|18531
174|18543
174|18564
174|18590
174|18593
174|18596
174|18615
174|18616
174|18624
174|18640
174|18646
174|18650
174|18656
174|18678
174|18684
174|18689
174|18698
174|18712
174|18719
174|18721
174|18724
174|18733
174|18734
174|18742
174|18747
174|18771
174|18778
174|18779
174|18786
174|18788
174|18793
174|18794
174|18801
174|18806
174|18812
174|18838
174|18843
174|18845
174|18853
174|18860
174|18865
174|18880
174|18882
174|18896
174|18907
174|18911
174|18912
174|18918
174|18927
174|18935
174|18959
174|18978
174|18982
174|18986
174|18988
174|19009
174|19024
174|19045
174|19054
174|19080
174|19091
174|19098
174|19108
174|19116
174|19117
174|19148
174|19149
174|19151
174|19159
174|19163
174|19165
174|19170
174|19174
174|19185
174|19188
174|19189
174|19203
174|19207
174|19210
174|19211
174|19214
174|19222
174|19234
174|19237
174|19242
174|19254
174|19255
174|19256
174|19257
174|19261
174|19313
174|19316
174|19318
174|19359
174|19366
174|19367
174|19368
174|19380
174|19392
174|19397
174|19404
174|19406
174|19418
174|19426
174|19427
174|19452
174|19453
174|19464
174|19465
174|19468
174|19514
174|19531
174|19543
174|19545
174|19578
174|19580
174|19601
174|19622
174|19624
174|19627
174|19630
174|19637
174|19646
174|19679
174|19682
174|19683
174|19689
174|19693
174|19696
174|19700
174|19701
174|19702
174|19730
174|19738
174|19740
174|19744
174|19752
174|19753
174|19782
174|19796
174|19797
174|19803
174|19804
174|19808
174|19816
174|19830
174|19840
174|19841
174|19842
174|19845
174|19860
174|19863
174|19884
174|19898
174|19899
174|19912
174|19919
174|19931
174|19955
174|19970
174|19982
174|19984
174|19993
174|20013
174|20018
174|20053
174|20068
174|20075
174|20078
174|20079
174|20081
174|20109
174|20115
174|20130
174|20139
174|20141
174|20143
174|20150
174|20159
174|20171
174|20228
174|20247
174|20248
174|20252
174|20278
174|20281
174|20282
174|20303
174|20324
174|20326
174|20330
174|20338
174|20340
174|20353
174|20373
174|20385
174|20387
174|20391
174|20394
174|20412
174|20428
174|20459
174|20460
174|20473
174|20474
174|20475
174|20485
174|20504
174|20516
174|20535
174|20545
174|20559
174|20565
174|20596
174|20618
174|20650
174|20679
174|20710
174|20712
174|20723
174|20751
174|20756
174|20764
174|20773
174|20810
174|20836
174|20853
174|20857
174|20860
174|20886
174|20893
174|20911
174|20912
174|20915
174|20917
174|20924
174|20926
174|20932
174|20940
174|20952
174|20953
174|20955
174|20963
174|20969
174|20973
174|20984
174|20986
174|20994
174|21013
174|21021
174|21037
174|21042
174|21057
174|21061
174|21130
174|21159
174|21161
174|21233
174|21234
174|21235
174|21244
174|21245
174|21260
174|21263
174|21277
174|21309
174|21320
174|21321
174|21409
174|21412
174|21433
174|21472
174|21488
174|21502
174|21504
174|21511
174|21534
174|21535
174|21552
174|21554
174|21555
174|21557
174|21559
174|21580
174|21581
174|21591
174|21594
174|21597
174|21611
174|21619
174|21623
174|21624
174|21628
174|21636
174|21644
174|21648
174|21665
174|21666
174|21670
174|21673
174|21675
174|21682
174|21688
174|21699
174|21709
174|21714
174|21717
174|21719
174|21724
174|21743
174|21745
174|21748
174|21757
174|21766
174|21775
174|21782
174|21784
174|21804
174|21837
174|21859
174|21879
174|21880
174|21886
174|21889
174|21891
174|21942
174|21949
174|21959
174|21975
174|21981
174|21982
174|21986
174|21989
174|22006
174|22027
174|22040
174|22042
174|22044
174|22060
174|22071
174|22075
174|22077
174|22088
174|22096
174|22097
174|22104
174|22111
174|22113
174|22116
174|22151
174|22155
174|22172
174|22188
174|22196
174|22235
174|22238
174|22241
174|22244
174|22268
174|22288
174|22299
174|22300
174|22302
174|22316
174|22317
174|22322
174|22324
174|22332
174|22338
174|22347
174|22356
174|22361
174|22362
174|22363
174|22367
174|22379
174|22381
174|22385
174|22395
174|22399
174|22402
174|22414
174|22421
174|22422
174|22423
174|22430
174|22436
174|22438
174|22446
174|22449
174|22458
174|22464
174|22469
174|22478
174|22481
174|22483
174|22484
174|22507
174|22517
174|22552
174|22553
174|22554
174|22571
174|22593
174|22596
174|22612
174|22613
174|22618
174|22620
174|22625
174|22633
174|22644
174|22646
174|22651
174|22652
174|22654
174|22662
174|22683
174|22687
174|22691
174|22693
174|22702
174|22705
174|22722
174|22727
174|22728
174|22738
174|22742
174|22747
174|22781
174|22791
174|22795
174|22805
174|22808
174|22820
174|22822
174|22830
174|22834
174|22845
174|22857
174|22875
174|22883
174|22890
174|22892
174|22894
174|22898
174|22904
174|22908
174|22911
174|22917
174|22923
174|22926
174|22937
174|22973
174|22984
174|22990
174|22994
174|22995
174|23003
174|23004
174|23015
174|23027
174|23028
174|23029
174|23033
174|23051
174|23068
174|23069
174|23078
174|23088
174|23089
174|23096
174|23097
174|23103
174|23114
174|23118
174|23127
174|23136
174|23154
174|23172
174|23174
174|23175
174|23191
174|23194
174|23197
174|23211
174|23226
174|23232
174|23237
174|23245
174|23254
174|23265
174|23275
174|23276
174|23288
174|23293
174|23304
174|23313
174|23330
174|23334
174|23335
174|23356
174|23363
174|23368
174|23374
174|23379
174|23385
174|23387
174|23393
174|23406
174|23419
174|23421
174|23423
174|23441
174|23442
174|23470
174|23473
174|23476
174|23481
174|23486
174|23499
174|23506
174|23507
174|23515
174|23528
174|23550
174|23576
174|23704
174|23746
174|23838
174|23881
174|23889
174|23913
174|23939
174|23944
174|23947
174|24028
174|24218
174|24482
174|24586
174|24594
174|24603
174|24611
174|24633
174|24637
174|24639
174|24640
174|24654
174|24700
174|24711
174|24720
174|24750
174|24753
174|24768
174|24776
174|24806
174|24830
174|24867
174|24875
174|24880
174|24904
174|24909
174|24916
174|24951
174|24958
174|24961
174|24973
174|24989
174|24992
174|25002
174|25003
174|25022
174|25042
174|25098
174|25111
174|25122
174|25133
174|25151
174|25160
174|25180
174|25222
174|25229
174|25273
174|25277
174|25286
174|25335
174|25358
174|25369
174|25375
174|25376
174|25394
174|25424
174|25447
174|25455
174|25459
174|25466
174|25467
174|25509
174|25512
174|25521
174|25525
174|25542
174|25590
174|25593
174|25605
174|25612
174|25614
174|25626
174|25627
174|25630
174|25653
174|25655
174|25660
174|25668
174|25673
174|25677
174|25678
174|25687
174|25689
174|25693
174|25694
174|25697
174|25710
174|25712
174|25735
174|25740
174|25755
174|25770
174|25778
174|25780
174|25786
174|25788
174|25791
174|25795
174|25801
174|25808
174|25809
174|25818
174|25829
174|25831
174|25837
174|25840
174|25842
174|25843
174|25844
174|25871
174|25890
174|25894
174|25896
174|25899
174|25914
174|25933
174|25934
174|25935
174|25942
174|25952
174|25953
174|25955
174|25961
174|25981
174|25985
174|25995
174|25997
174|26006
174|26018
174|26054
174|26057
174|26071
174|26075
174|26076
174|26089
174|26110
174|26135
174|26143
174|26154
174|26168
174|26172
174|26189
174|26200
174|26208
174|26209
174|26215
174|26224
174|26226
174|26253
174|26271
174|26277
174|26288
174|26292
174|26311
174|26312
174|26342
174|26347
174|26353
174|26367
174|26375
174|26388
174|26393
174|26405
174|26407
174|26413
174|26417
174|26420
174|26446
174|26451
174|26455
174|26459
174|26467
174|26476
174|26483
174|26484
174|26485
174|26503
174|26508
174|26511
174|26512
174|26522
174|26537
174|26541
174|26548
174|26551
174|26554
174|26558
174|26571
174|26575
174|26629
174|26643
174|26646
174|26651
174|26652
174|26653
174|26654
174|26660
174|26662
174|26667
174|26674
174|26677
174|26688
174|26694
174|26700
174|26714
174|26716
174|26725
174|26726
174|26738
174|26740
174|26744
174|26750
174|26767
174|26769
174|26778
174|26779
174|26782
174|26785
174|26801
174|26804
174|26817
174|26819
174|26827
174|26835
174|26838
174|26859
174|26873
174|26878
174|26904
174|26909
174|26919
174|26929
174|26932
174|26935
174|26939
174|26950
174|26955
174|26956
174|26962
174|26965
174|26968
174|26970
174|26974
174|26984
174|26988
174|26991
174|26996
174|26997
174|27006
174|27015
174|27029
174|27166
174|27169
174|27172
174|27173
174|27204
174|27208
174|27235
174|27240
174|27243
174|27245
174|27251
174|27257
174|27258
174|27264
174|27280
174|27281
174|27288
174|27313
174|27314
174|27335
174|27342
174|27345
174|27348
174|27367
174|27377
174|27379
174|27385
174|27399
174|27400
174|27411
174|27419
174|27424
174|27446
174|27447
174|27457
174|27467
174|27471
174|27491
174|27495
174|27501
174|27514
174|27516
174|27531
174|27533
174|27536
174|27537
174|27541
174|27543
174|27552
174|27553
174|27554
174|27582
174|27585
174|27589
174|27611
174|27616
174|27630
174|27705
174|27745
174|27750
174|27759
174|27775
174|27822
174|27924
174|27978
174|28007
174|28118
174|28378
174|28381
174|28387
174|28394
174|28397
174|28408
174|28409
174|28453
174|28458
174|28466
174|28469
174|28478
174|28509
174|28526
174|28539
174|28598
174|28663
174|28707
174|28716
174|28747
174|28753
174|28757
174|28768
174|28773
174|28776
174|28786
174|28789
174|28792
174|28831
174|28889
174|28907
174|28914
174|28917
174|28929
174|28931
174|28939
174|28941
174|28959
174|28961
174|28971
174|28974
174|28978
174|28988
174|28999
174|29003
174|29006
174|29045
174|29049
174|29075
174|29084
174|29091
174|29100
174|29102
174|29117
174|29119
174|29129
174|29140
174|29164
174|29165
174|29169
174|29170
174|29177
174|29207
174|29222
174|29231
174|29244
174|29246
174|29286
174|29301
174|29322
174|29401
174|29405
174|29424
174|29446
174|29449
174|29488
174|29518
174|29571
174|29583
174|29591
174|29605
174|29606
174|29608
174|29611
174|29615
174|29636
174|29639
174|29656
174|29667
174|29671
174|29680
174|29691
174|29708
174|29716
174|29746
174|29757
174|29760
174|29762
174|29773
174|29783
174|29784
174|29786
174|29787
174|29801
174|29802
174|29808
174|29825
174|29826
174|29844
174|29851
174|29852
174|29854
174|29858
174|29862
174|29866
174|29873
174|29886
174|29889
174|29892
174|29893
174|29900
174|29901
174|29909
174|29914
174|29930
174|29951
174|29954
174|29960
174|29968
174|29970
174|29971
174|29972
174|29974
174|29979
174|29990
174|29996
174|30000
174|30002
174|30016
174|30017
174|30028
174|30029
174|30035
174|30040
174|30048
174|30050
174|30076
174|30079
174|30081
174|30093
174|30094
174|30103
174|30111
174|30112
174|30140
174|30148
174|30149
174|30150
174|30164
174|30174
174|30194
174|30200
174|30202
174|30205
174|30207
174|30212
174|30216
174|30221
174|30237
174|30244
174|30245
174|30257
174|30278
174|30281
174|30282
174|30283
174|30298
174|30302
174|30337
174|30350
174|30355
174|30363
174|30377
174|30394
174|30395
174|30417
174|30418
174|30430
174|30432
174|30441
174|30447
174|30454
174|30462
174|30471
174|30474
174|30475
174|30477
174|30478
174|30481
174|30482
174|30489
174|30491
174|30494
174|30503
174|30507
174|30513
174|30529
174|30539
174|30541
174|30542
174|30549
174|30555
174|30556
174|30568
174|30590
174|30592
174|30593
174|30600
174|30612
174|30615
174|30617
174|30622
174|30633
174|30646
174|30654
174|30655
174|30656
174|30676
174|30690
174|30691
174|30709
174|30736
174|30740
174|30741
174|30742
174|30798
174|30838
174|30844
174|30848
174|30873
174|30893
174|30909
174|30914
174|30919
174|30925
174|30935
174|30938
174|30950
174|30967
174|30972
174|30975
174|30981
174|30982
174|30990
174|30998
174|31015
174|31034
174|31042
174|31055
174|31059
174|31103
174|31122
174|31133
174|31148
174|31151
174|31178
174|31180
174|31197
174|31221
174|31222
174|31229
174|31241
174|31242
174|31252
174|31273
174|31287
174|31313
174|31319
174|31383
174|31404
174|31445
174|31449
174|31479
174|31495
174|31498
174|31510
174|31511
174|31515
174|31543
174|31555
174|31562
174|31564
174|31577
174|31590
174|31611
174|31617
174|31621
174|31631
174|31638
174|31641
174|31651
174|31659
174|31667
174|31669
174|31673
174|31676
174|31708
174|31726
174|31727
174|31742
174|31782
174|31783
174|31797
174|31798
174|31823
174|31829
174|31840
174|31844
174|31845
174|31851
174|31852
174|31858
174|31863
174|31864
174|31877
174|31886
174|31898
174|31911
174|31915
174|31924
174|31939
174|31940
174|31950
174|31953
174|31957
174|31958
174|31976
174|31980
174|31982
174|31989
174|31997
174|32001
174|32002
174|32003
174|32012
174|32015
174|32046
174|32047
174|32048
174|32049
174|32050
174|32051
174|32052
174|32064
174|32083
174|32097
174|32098
174|32100
174|32102
174|32113
174|32122
174|32145
174|32151
174|32157
174|32160
174|32161
174|32171
174|32181
174|32212
174|32213
174|32217
174|32220
174|32222
174|32225
174|32228
174|32229
174|32242
174|32244
174|32257
174|32270
174|32277
174|32281
174|32293
174|32307
174|32308
174|32326
174|32329
174|32332
174|32334
174|32336
174|32338
174|32348
174|32354
174|32355
174|32360
174|32373
174|32382
174|32388
174|32391
174|32393
174|32396
174|32402
174|32413
174|32415
174|32425
174|32432
174|32440
174|32444
174|32446
174|32448
174|32452
174|32454
174|32461
174|32467
174|32474
174|32489
174|32493
174|32505
174|32506
174|32512
174|32534
174|32540
174|32545
174|32554
174|32560
174|32576
174|32585
174|32586
174|32607
174|32612
174|32613
174|32621
174|32627
174|32629
174|32634
174|32638
174|32650
174|32654
174|32663
174|32671
174|32677
174|32696
174|32703
174|32708
174|32736
174|32748
174|32760
174|32761
174|32762
174|32767
174|32770
174|32772
174|32780
174|32782
174|32829
174|32832
174|32837
174|32841
174|32846
174|32857
174|32863
174|32867
174|32869
174|32874
174|32880
174|32883
174|32890
174|32899
174|32901
174|32920
174|32924
174|32934
174|32936
174|32939
174|32945
174|32975
174|32987
174|33001
174|33005
174|33007
174|33011
174|33023
174|33024
174|33025
174|33028
174|33032
174|33044
174|33045
174|33055
174|33058
174|33063
174|33083
174|33086
174|33089
174|33123
174|33127
174|33130
174|33131
174|33132
174|33137
174|33139
174|33151
174|33154
174|33164
174|33166
174|33169
174|33182
174|33192
174|33197
174|33203
174|33215
174|33227
174|33251
174|33256
174|33260
174|33274
174|33280
174|33302
174|33313
174|33316
174|33333
174|33345
174|33353
174|33360
174|33366
174|33369
174|33371
174|33373
174|33376
174|33377
174|33400
174|33415
174|33422
174|33436
174|33438
174|33441
174|33442
174|33470
174|33480
174|33481
174|33483
174|33487
174|33515
174|33517
174|33531
174|33540
174|33541
174|33544
174|33549
174|33552
174|33562
174|33565
174|33570
174|33573
174|33577
174|33587
174|33597
174|33604
174|33618
174|33673
174|33679
174|33693
174|33705
174|33724
174|33725
174|33732
174|33735
174|33739
174|33749
174|33763
174|33802
174|33811
174|33817
174|33828
174|33835
174|33854
174|33920
174|33932
174|33933
174|33941
174|33958
174|33973
174|33983
174|33986
174|33988
174|34002
174|34056
174|34066
174|34079
174|34081
174|34088
174|34110
174|34123
174|34125
174|34141
174|34177
174|34219
174|34235
174|34245
174|34254
174|34270
174|34288
174|34304
174|34305
174|34309
174|34347
174|34358
174|34362
174|34409
174|34422
174|34493
174|34499
174|34523
174|34525
174|34536
174|34547
174|34555
174|34569
174|34654
174|34659
174|34660
174|34683
174|34695
174|34704
174|34716
174|34740
174|34746
174|34756
174|34762
174|34768
174|34772
174|34783
174|34788
174|34809
174|34848
174|34863
174|34867
174|34868
174|34931
174|34934
174|34949
174|34967
174|34970
174|34971
174|34977
174|34978
174|34993
174|35001
174|35007
174|35012
174|35017
174|35028
174|35047
174|35063
174|35167
174|35171
174|35179
174|35193
174|35220
174|35224
174|35236
174|35283
174|35297
174|35320
174|35330
174|35339
174|35366
174|35383
174|35391
174|35399
174|35415
174|35425
174|35429
174|35432
174|35522
174|35574
174|35579
174|35593
174|35612
174|35617
174|35625
174|35635
174|35665
174|35699
174|35706
174|35733
174|35761
174|35787
174|35795
174|35805
174|35825
174|35826
174|35833
174|35838
174|35847
174|35860
174|35872
174|35881
174|35884
174|35893
174|35901
174|35906
174|35908
174|35914
174|35916
174|35928
174|35953
174|35959
174|35960
174|35973
174|35975
174|35976
174|35986
174|35991
174|36001
174|36007
174|36024
174|36033
174|36035
174|36036
174|36044
174|36052
174|36053
174|36062
174|36063
174|36077
174|36086
174|36089
174|36101
174|36105
174|36107
174|36126
174|36131
174|36144
174|36145
174|36147
174|36149
174|36180
174|36184
174|36188
174|36200
174|36212
174|36218
174|36225
174|36226
174|36227
174|36230
174|36234
174|36236
174|36256
174|36259
174|36261
174|36265
174|36266
174|36271
174|36283
174|36295
174|36296
174|36307
174|36319
174|36323
174|36324
174|36336
174|36357
174|36360
174|36394
174|36408
174|36414
174|36424
174|36436
174|36441
174|36443
174|36444
174|36445
174|36454
174|36471
174|36472
174|36475
174|36482
174|36484
174|36489
174|36493
174|36497
174|36498
174|36503
174|36511
174|36529
174|36535
174|36536
174|36539
174|36543
174|36591
174|36601
174|36613
174|36614
174|36615
174|36640
174|36660
174|36661
174|36667
174|36671
174|36687
174|36709
174|36776
174|36792
174|36796
174|36797
174|36820
174|36828
174|36844
174|36860
174|36874
174|36902
174|36920
174|36925
174|36944
174|36947
174|36958
174|37002
174|37009
174|37035
174|37054
174|37094
174|37100
174|37136
174|37154
174|37187
174|37203
174|37271
174|37288
174|37349
174|37427
174|37430
174|37451
174|37468
174|37497
174|37508
174|37529
174|37558
174|37582
174|37613
174|37649
174|37678
174|37693
174|38040
174|38176
174|38193
174|38195
174|38332
174|38345
174|38496
174|38880
174|38930
174|38963
174|38966
174|38989
174|39020
174|39063
174|39093
174|39097
174|39120
174|39122
174|39155
174|39180
174|39184
174|39202
174|39216
174|39223
174|39291
174|39318
174|39319
174|39326
174|39351
174|39386
174|39392
174|39405
174|39436
174|39449
174|39458
174|39470
174|39477
174|39480
174|39506
174|39507
174|39522
174|39537
174|39572
174|39591
174|39603
174|39605
174|39614
174|39628
174|39633
174|39647
174|39671
174|39686
174|39694
174|39704
174|39756
174|39780
174|39781
174|39783
174|39823
174|39832
174|39849
174|39878
174|39884
174|39892
174|39905
174|39923
174|39925
174|39939
174|39957
174|39964
174|39968
174|39972
174|39978
174|39979
174|39988
174|40004
174|40016
174|40018
174|40029
174|40034
174|40057
174|40064
174|40065
174|40068
174|40073
174|40076
174|40081
174|40089
174|40092
174|40106
174|40107
174|40108
174|40111
174|40123
174|40128
174|40129
174|40136
174|40148
174|40154
174|40156
174|40161
174|40166
174|40167
174|40177
174|40181
174|40185
174|40191
174|40195
174|40196
174|40197
174|40204
174|40211
174|40212
174|40220
174|40243
174|40244
174|40255
174|40266
174|40281
174|40285
174|40296
174|40303
174|40328
174|40331
174|40353
174|40356
174|40360
174|40371
174|40386
174|40387
174|40395
174|40397
174|40413
174|40415
174|40437
174|40444
174|40459
174|40467
174|40470
174|40506
174|40510
174|40511
174|40513
174|40515
174|40517
174|40526
174|40545
174|40551
174|40558
174|40561
174|40564
174|40566
174|40571
174|40577
174|40579
174|40581
174|40584
174|40589
174|40601
174|40604
174|40614
174|40618
174|40621
174|40636
174|40657
174|40669
174|40672
174|40675
174|40678
174|40683
174|40695
174|40700
174|40702
174|40704
174|40715
174|40719
174|40722
174|40726
174|40731
174|40735
174|40748
174|40765
174|40781
174|40784
174|40785
174|40787
174|40788
174|40805
174|40807
174|40811
174|40819
174|40824
174|40825
174|40827
174|40840
174|40841
174|40845
174|40861
174|40866
174|40879
174|40889
174|40890
174|40895
174|40900
174|40904
174|40907
174|40909
174|40913
174|40916
174|40928
174|40930
174|40931
174|40933
174|40937
174|40943
174|40948
174|40988
174|41000
174|41046
174|41073
174|41103
174|41107
174|41114
174|41135
174|41157
174|41160
174|41354
174|41357
174|41397
174|41400
174|41412
174|41420
174|41421
174|41435
174|41436
174|41454
174|41480
174|41482
174|41489
174|41490
174|41491
174|41495
174|41497
174|41504
174|41524
174|41600
174|41606
174|41623
174|41625
174|41652
174|41665
174|41676
174|41678
174|41690
174|41695
174|41721
174|41765
174|41788
174|41811
174|41849
174|41868
174|41887
174|41894
174|41931
174|41936
174|41961
174|41998
174|42004
174|42010
174|42039
174|42040
174|42077
174|42078
174|42093
174|42102
174|42160
174|42177
174|42184
174|42208
174|42220
174|42227
174|42228
174|42260
174|42262
174|42290
174|42303
174|42313
174|42325
174|42331
174|42344
174|42353
174|42366
174|42385
174|42390
174|42401
174|42411
174|42416
174|42425
174|42455
174|42456
174|42466
174|42487
174|42503
174|42509
174|42517
174|42541
174|42543
174|42567
174|42587
174|42600
174|42612
174|42622
174|42633
174|42652
174|42656
174|42695
174|42733
174|42739
174|42755
174|42760
174|42795
174|42812
174|42831
174|42841
174|42845
174|42861
174|42875
174|42909
174|42925
174|42931
174|42936
174|42947
174|42958
174|42965
174|42970
174|42976
174|42979
174|43009
174|43024
174|43061
174|43118
174|43142
174|43160
174|43191
174|43192
174|43195
174|43207
174|43284
174|43289
174|43291
174|43313
174|43323
174|43333
174|43338
174|43342
174|43350
174|43383
174|43391
174|43406
174|43515
174|43519
174|43531
174|43541
174|43545
174|43554
174|43566
174|43570
174|43573
174|43578
174|43623
174|43646
174|43668
174|43669
174|43679
174|43717
174|43727
174|43751
174|43833
174|43843
174|43858
174|43861
174|43872
174|43885
174|43893
174|43894
174|43930
174|43957
174|44033
174|44034
174|44053
174|44066
174|44092
174|44099
174|44134
174|44141
174|44185
174|44204
174|44212
174|44217
174|44226
174|44251
174|44295
174|44297
174|44302
174|44306
174|44308
174|44312
174|44332
174|44368
174|44371
174|44377
174|44384
174|44407
174|44431
174|44444
174|44468
174|44494
174|44513
174|44521
174|44574
174|44585
174|44600
174|44611
174|44615
174|44646
174|44654
174|44679
174|44684
174|44706
174|44726
174|44788
174|44891
174|44898
174|44901
174|44914
174|44927
174|44943
174|44946
174|44949
174|44972
174|44976
174|44981
174|44993
174|45011
174|45014
174|45033
174|45037
174|45047
174|45102
174|45177
174|45273
174|45282
174|45352
174|45432
174|45474
174|45489
174|45530
174|45543
174|45592
174|45758
174|45899
174|46109
174|46110
174|46125
174|46126
174|46142
174|46152
174|46163
174|46175
174|46176
174|46179
174|46183
174|46185
174|46187
174|46195
174|46198
174|46212
174|46226
174|46240
174|46250
174|46251
174|46261
174|46273
174|46281
174|46287
174|46289
174|46294
174|46304
174|46320
174|46323
174|46351
174|46354
174|46355
174|46373
174|46390
174|46394
174|46397
174|46401
174|46414
174|46416
174|46430
174|46432
174|46436
174|46437
174|46442
174|46445
174|46446
174|46447
174|46454
174|46461
174|46474
174|46475
174|46485
174|46489
174|46503
174|46506
174|46513
174|46525
174|46534
174|46542
174|46546
174|46548
174|46550
174|46562
174|46571
174|46573
174|46574
174|46575
174|46587
174|46625
174|46632
174|46636
174|46637
174|46639
174|46642
174|46651
174|46652
174|46653
174|46655
174|46657
174|46658
174|46667
174|46672
174|46687
174|46691
174|46692
174|46699
174|46700
174|46714
174|46748
174|46754
174|46755
174|46759
174|46763
174|46784
174|46785
174|46786
174|46789
174|46800
174|46822
174|46841
174|46844
174|46847
174|46849
174|46853
174|46860
174|46864
174|46873
174|46878
174|46883
174|46887
174|46897
174|46908
174|46913
174|46917
174|46922
174|46925
174|46935
174|46945
174|46949
174|46950
174|46952
174|46957
174|46964
174|46967
174|46974
174|46977
174|46990
174|47002
174|47018
174|47020
174|47027
174|47030
174|47038
174|47051
174|47063
174|47096
174|47100
174|47107
174|47110
174|47116
174|47155
174|47171
174|47176
174|47179
174|47202
174|47223
174|47232
174|47264
174|47318
174|47328
174|47329
174|47337
174|47372
174|47408
174|47443
174|47472
174|47474
174|47480
174|47485
174|47498
174|47533
174|47537
174|47541
174|47544
174|47549
174|47572
174|47608
174|47638
174|47648
174|47657
174|47680
174|47704
174|47744
174|47794
174|47813
174|47836
174|47869
174|47870
174|47891
174|47892
174|47902
174|47906
174|47927
174|47936
174|47942
174|47949
174|47956
174|47973
174|47999
174|48017
174|48027
174|48071
174|48077
174|48152
174|48166
174|48220
174|48237
174|48240
174|48260
174|48273
174|48285
174|48295
174|48305
174|48337
174|48341
174|48344
174|48353
174|48362
174|48402
174|48407
174|48408
174|48422
174|48424
174|48426
174|48432
174|48463
174|48469
174|48490
174|48504
174|48518
174|48519
174|48526
174|48559
174|48564
174|48588
174|48620
174|48635
174|48638
174|48641
174|48659
174|48683
174|48697
174|48768
174|48804
174|48809
174|48846
174|48866
174|48885
174|48910
174|48918
174|48919
174|48945
174|48968
174|48971
174|48972
174|49033
174|49034
174|49052
174|49054
174|49068
174|49088
174|49096
174|49137
174|49152
174|49183
174|49193
174|49220
174|49230
174|49242
174|49284
174|49289
174|49290
174|49292
174|49312
174|49349
174|49360
174|49362
174|49367
174|49401
174|49402
174|49406
174|49421
174|49425
174|49434
174|49435
174|49440
174|49454
174|49463
174|49476
174|49477
174|49497
174|49515
174|49524
174|49532
174|49537
174|49544
174|49565
174|49567
174|49572
174|49604
174|49605
174|49653
174|49677
174|49683
174|49751
174|49770
174|49788
174|49823
174|49835
174|49867
174|49923
174|49928
174|49941
174|49981
174|50010
174|50023
174|50050
174|50056
174|50079
174|50083
174|50088
174|50115
174|50123
174|50152
174|50202
174|50234
174|50245
174|50292
174|50300
174|50309
174|50311
174|50316
174|50327
174|50343
174|50352
174|50377
174|50405
174|50411
174|50417
174|50428
174|50446
174|50463
174|50467
174|50468
174|50507
174|50522
174|50535
174|50564
174|50581
174|50601
174|50605
174|50607
174|50620
174|50624
174|50627
174|50628
174|50629
174|50631
174|50632
174|50664
174|50743
174|50746
174|50754
174|50755
174|50767
174|50782
174|50812
174|50818
174|50821
174|50823
174|50833
174|50834
174|50837
174|50877
174|50881
174|50903
174|50919
174|50957
174|50961
174|50974
174|50977
174|51006
174|51007
174|51043
174|51047
174|51048
174|51050
174|51069
174|51085
174|51110
174|51127
174|51151
174|51152
174|51155
174|51159
174|51184
174|51185
174|51248
174|51262
174|51263
174|51269
174|51276
174|51290
174|51297
174|51310
174|51320
174|51326
174|51329
174|51390
174|51395
174|51399
174|51409
174|51412
174|51432
174|51490
174|51497
174|51499
174|51545
174|51551
174|51553
174|51561
174|51572
174|51580
174|51616
174|51661
174|51677
174|51681
174|51696
174|51701
174|51761
174|51762
174|51790
174|51796
174|51806
174|51810
174|51823
174|51834
174|51845
174|51862
174|51863
174|51906
174|51910
174|51918
174|51920
174|51931
174|51933
174|51942
174|51945
174|51955
174|51985
174|52000
174|52018
174|52039
174|52078
174|52088
174|52102
174|52106
174|52113
174|52143
174|52284
174|52320
174|52344
174|52347
174|52438
174|52863
174|53013
174|53250
174|53264
174|53268
174|53272
174|53277
174|53283
174|53292
174|53306
174|53321
174|53331
174|53334
174|53338
174|53340
174|53349
174|53363
174|53378
174|53381
174|53382
174|53392
174|53409
174|53414
174|53415
174|53428
174|53433
174|53449
174|53453
174|53454
174|53479
174|53481
174|53486
174|53516
174|53518
174|53521
174|53525
174|53527
174|53533
174|53539
174|53540
174|53550
174|53552
174|53553
174|53559
174|53572
174|53577
174|53579
174|53582
174|53587
174|53589
174|53593
174|53597
174|53610
174|53627
174|53630
174|53634
174|53661
174|53664
174|53667
174|53678
174|53696
174|53699
174|53706
174|53717
174|53721
174|53732
174|53755
174|53767
174|53791
174|53800
174|53802
174|53830
174|53850
174|53865
174|53871
174|53874
174|53884
174|53889
174|53890
174|53893
174|53899
174|53900
174|53908
174|53945
174|53951
174|53956
174|53959
174|53968
174|53981
174|53985
174|53991
174|54002
174|54005
174|54008
174|54013
174|54020
174|54025
174|54030
174|54035
174|54039
174|54045
174|54053
174|54054
174|54061
174|54069
174|54077
174|54081
174|54086
174|54087
174|54090
174|54092
174|54098
174|54103
174|54105
174|54111
174|54113
174|54119
174|54125
174|54133
174|54143
174|54148
174|54154
174|54155
174|54173
174|54182
174|54183
174|54198
174|54208
174|54220
174|54229
174|54235
174|54240
174|54247
174|54252
174|54255
174|54258
174|54264
174|54270
174|54276
174|54287
174|54290
174|54293
174|54294
174|54305
174|54306
174|54312
174|54313
174|54327
174|54329
174|54336
174|54340
174|54343
174|54349
174|54381
174|54391
174|54412
174|54413
174|54418
174|54425
174|54431
174|54435
174|54441
174|54448
174|54463
174|54480
174|54481
174|54488
174|54489
174|54492
174|54509
174|54511
174|54512
174|54514
174|54519
174|54538
174|54548
174|54555
174|54566
174|54576
174|54593
174|54594
174|54600
174|54607
174|54611
174|54614
174|54617
174|54620
174|54642
174|54646
174|54650
174|54665
174|54672
174|54673
174|54693
174|54695
174|54706
174|54717
174|54720
174|54732
174|54739
174|54743
174|54744
174|54748
174|54751
174|54778
174|54782
174|54792
174|54794
174|54795
174|54811
174|54819
174|54825
174|54833
174|54853
174|54866
174|54882
174|54886
174|54894
174|54896
174|54897
174|54911
174|54913
174|54927
174|54933
174|54960
174|54962
174|54972
174|54994
174|54995
174|54998
174|55003
174|55011
174|55016
174|55040
174|55043
174|55049
174|55055
174|55064
174|55075
174|55080
174|55081
174|55091
174|55096
174|55104
174|55106
174|55115
174|55140
174|55152
174|55184
174|55203
174|55216
174|55218
174|55223
174|55229
174|55231
174|55243
174|55247
174|55248
174|55253
174|55264
174|55270
174|55271
174|55274
174|55281
174|55284
174|55286
174|55290
174|55293
174|55651
174|55803
174|55943
174|55944
174|56172
174|56302
174|56329
174|56376
174|56388
174|56396
174|56444
174|56456
174|56472
174|56530
174|56550
174|56565
174|56571
174|56638
174|56647
174|56654
174|56665
174|56675
174|56704
174|56745
174|56778
174|56800
174|56805
174|56813
174|56822
174|56844
174|56882
174|56898
174|56910
174|56911
174|56934
174|56992
174|57014
174|57099
174|57111
174|57168
174|57173
174|57259
174|57276
174|57286
174|57307
174|57315
174|57337
174|57344
174|57356
174|57394
174|57408
174|57427
174|57495
174|57592
174|57619
174|57624
174|57653
174|57656
174|57660
174|57740
174|57751
174|57752
174|57794
174|57801
174|57832
174|57910
174|57916
174|57928
174|57937
174|57970
174|57976
174|57977
174|58003
174|58073
174|58138
174|58143
174|58148
174|58173
174|58188
174|58273
174|58291
174|58299
174|58327
174|58329
174|58345
174|58453
174|58552
174|58587
174|58599
174|58601
174|58623
174|58668
174|58678
174|58682
174|58715
174|58717
174|58795
174|58868
174|58907
174|58952
174|59028
174|59110
174|59253
174|59427
174|59455
174|59456
174|59507
174|59521
174|59560
174|59597
174|59605
174|59642
174|59655
174|59662
174|59675
174|59699
174|59710
174|59764
174|59766
174|59778
174|59803
174|59806
174|59820
174|59827
174|59836
174|59865
174|59872
174|59873
174|59878
174|59890
174|59898
174|59905
174|59908
174|59933
174|59940
174|60019
174|60021
174|60022
174|60045
174|60051
174|60060
174|60068
174|60097
174|60102
174|60110
174|60129
174|60157
174|60168
174|60171
174|60191
174|60215
174|60241
174|60257
174|60268
174|60293
174|60294
174|60321
174|60332
174|60339
174|60341
174|60358
174|60362
174|60385
174|60397
174|60433
174|60458
174|60475
174|60479
174|60483
174|60486
174|60497
174|60499
174|60522
174|60527
174|60532
174|60541
174|60626
174|60630
174|60636
174|60665
174|60686
174|60688
174|60718
174|60725
174|60751
174|60758
174|60765
174|60780
174|60781
174|60793
174|60800
174|60804
174|60805
174|60822
174|60851
174|60860
174|60876
174|60880
174|60885
174|60886
174|60893
174|60898
174|60899
174|60914
174|60925
174|60929
174|60930
174|60949
174|60961
174|60963
174|60969
174|60981
174|60997
174|61000
174|61001
174|61003
174|61012
174|61023
174|61025
174|61049
174|61081
174|61094
174|61097
174|61098
174|61124
174|61136
174|61160
174|61186
174|61189
174|61194
174|61198
174|61211
174|61217
174|61234
174|61262
174|61273
174|61280
174|61317
174|61319
174|61323
174|61333
174|61354
174|61369
174|61373
174|61404
174|61408
174|61440
174|61955
174|61969
174|62000
174|62003
174|62035
174|62055
174|62059
174|62087
174|62094
174|62105
174|62113
174|62129
174|62160
174|62163
174|62166
174|62182
174|62195
174|62206
174|62227
174|62240
174|62244
174|62275
174|62292
174|62313
174|62325
174|62341
174|62352
174|62365
174|62383
174|62409
174|62417
174|62437
174|62455
174|62464
174|62469
174|62485
174|62489
174|62500
174|62509
174|62516
174|62523
174|62537
174|62546
174|62549
174|62550
174|62553
174|62563
174|62566
174|62575
174|62586
174|62588
174|62592
174|62597
174|62600
174|62604
174|62608
174|62631
174|62637
174|62646
174|62648
174|62663
174|62664
174|62672
174|62673
174|62680
174|62681
174|62685
174|62693
174|62695
174|62698
174|62710
174|62715
174|62717
174|62731
174|62735
174|62739
174|62749
174|62782
174|62786
174|62807
174|62813
174|62820
174|62831
174|62832
174|62887
174|62904
174|62915
174|62917
174|62928
174|62937
174|62938
174|62941
174|62943
174|62948
174|62952
174|62964
174|62966
174|62983
174|62994
174|62998
174|63000
174|63007
174|63008
174|63023
174|63026
174|63030
174|63031
174|63032
174|63039
174|63060
174|63063
174|63068
174|63070
174|63071
174|63089
174|63091
174|63101
174|63113
174|63114
174|63122
174|63130
174|63138
174|63141
174|63142
174|63152
174|63168
174|63171
174|63174
174|63182
174|63191
174|63197
174|63199
174|63213
174|63217
174|63219
174|63231
174|63237
174|63241
174|63242
174|63245
174|63261
174|63264
174|63270
174|63280
174|63290
174|63293
174|63304
174|63311
174|63319
174|63351
174|63354
174|63363
174|63368
174|63370
174|63383
174|63390
174|63401
174|63404
174|63419
174|63425
174|63428
174|63430
174|63432
174|63433
174|63440
174|63447
174|63448
174|63452
174|63455
174|63470
174|63476
174|63541
174|63888
174|63916
174|63928
174|63949
174|63956
174|63979
174|64049
174|64096
174|64098
174|64198
174|64203
174|64204
174|64208
174|64230
174|64241
174|64244
174|64249
174|64252
174|64277
174|64396
174|64442
174|64444
174|64463
174|64472
174|64476
174|131188
174|131270
174|131274
174|132045
174|132203
174|132267
174|132418
174|132602
174|132685
174|132837
174|132876
174|133010
174|133380
174|133530
174|133613
174|133618
174|133752
174|133771
174|133847
174|134078
174|134145
174|134386
174|134390
174|134395
174|134396
174|134397
174|135025
174|135069
174|135356
174|135530
174|135607
174|136106
174|136202
174|136501
174|136620
174|136838
174|136897
174|137443
174|137552
174|137946
174|138068
174|138199
174|196640
174|196658
174|196674
174|196689
174|196697
174|196724
174|196734
174|196736
174|196745
174|196749
174|196755
174|196765
174|196773
174|196793
174|196839
174|196865
174|196881
174|196883
174|196904
174|196945
174|196954
174|196987
174|196997
174|197017
174|197036
174|197056
174|197075
174|197077
174|197081
174|197100
174|197101
174|197107
174|197113
174|197118
174|197156
174|197181
174|197205
174|197206
174|197216
174|197219
174|197230
174|197240
174|197252
174|197267
174|197289
174|197372
174|197383
174|197415
174|197422
174|197462
174|197492
174|197495
174|197500
174|197508
174|197509
174|197524
174|197589
174|197594
174|197617
174|197650
174|197651
174|197712
174|197722
174|197747
174|197777
174|197809
174|197845
174|197853
174|197870
174|197883
174|197898
174|197922
174|197936
174|197949
174|197972
174|197975
174|198040
174|198082
174|198111
174|198184
174|198203
174|198213
174|198218
174|198228
174|198240
174|198279
174|198290
174|198291
174|198328
174|198335
174|198347
174|198375
174|198380
174|198385
174|198426
174|198432
174|198435
174|198463
174|198471
174|198505
174|198507
174|198545
174|198554
174|198583
174|198622
174|198623
174|198636
174|198682
174|198692
174|198697
174|198721
174|198725
174|198726
174|198736
174|198738
174|198760
174|198761
174|198772
174|198781
174|198785
174|198792
174|198823
174|198847
174|198848
174|198858
174|198885
174|198912
174|198934
174|198949
174|198968
174|198978
174|198985
174|199026
174|199027
174|199053
174|199064
174|199074
174|199081
174|199092
174|199095
174|199103
174|199116
174|199139
174|199143
174|199156
174|199181
174|199204
174|199224
174|199226
174|199231
174|199244
174|199248
174|199256
174|199264
174|199270
174|199272
174|199277
174|199283
174|199286
174|199290
174|199308
174|199312
174|199325
174|199335
174|199346
174|199349
174|199359
174|199383
174|199385
174|199391
174|199403
174|199421
174|199422
174|199441
174|199446
174|199456
174|199468
174|199478
174|199481
174|199511
174|199516
174|199523
174|199524
174|199536
174|199541
174|199547
174|199563
174|199569
174|199579
174|199597
174|199599
174|199603
174|199610
174|199645
174|199652
174|199653
174|199659
174|199668
174|199677
174|199713
174|199717
174|199727
174|199744
174|199758
174|199772
174|199775
174|199783
174|199799
174|199805
174|199837
174|199843
174|199877
174|199883
174|199926
174|199939
174|199941
174|199946
174|199947
174|199995
174|200019
174|200020
174|200023
174|200031
174|200043
174|200047
174|200050
174|200068
174|200069
174|200072
174|200077
174|200099
174|200100
174|200107
174|200108
174|200116
174|200129
174|200165
174|200174
174|200185
174|200282
174|200478
174|200480
174|200533
174|200541
174|200565
174|200584
174|200589
174|200612
174|200623
174|200660
174|200661
174|200692
174|200700
174|200730
174|200736
174|200776
174|200780
174|200781
174|200794
174|200799
174|200811
174|200835
174|200843
174|200845
174|200858
174|200869
174|200884
174|200890
174|200904
174|200948
174|200956
174|200961
174|200979
174|200981
174|200991
174|200994
174|200995
174|200999
174|201010
174|201019
174|201020
174|201050
174|201058
174|201084
174|201105
174|201109
174|201126
174|201127
174|201158
174|201177
174|201188
174|201196
174|201198
174|201205
174|201287
174|201301
174|201308
174|201324
174|201346
174|201365
174|201396
174|201398
174|201400
174|201401
174|201403
174|201405
174|201446
174|201453
174|201471
174|201473
174|201502
174|201506
174|201518
174|201536
174|201553
174|201563
174|201573
174|201597
174|201602
174|201607
174|201634
174|201665
174|201674
174|201675
174|201682
174|201693
174|201707
174|201714
174|201722
174|201729
174|201730
174|201746
174|201770
174|201782
174|201789
174|201798
174|201806
174|201808
174|201814
174|201817
174|201833
174|201838
174|201843
174|201859
174|201867
174|201868
174|201873
174|201877
174|201883
174|201895
174|201896
174|201939
174|201942
174|201950
174|201995
174|202015
174|202020
174|202042
174|202052
174|202053
174|202063
174|202069
174|202075
174|202087
174|202089
174|202102
174|202140
174|202147
174|202170
174|202196
174|202206
174|202207
174|202276
174|202282
174|202347
174|202376
174|202384
174|202449
174|202492
174|202509
174|202521
174|202543
174|202566
174|202582
174|202583
174|202587
174|202595
174|202596
174|202604
174|202623
174|202628
174|202636
174|202686
174|202691
174|202708
174|202713
174|202761
174|202766
174|202814
174|202829
174|202831
174|202844
174|202861
174|202862
174|202865
174|202883
174|202884
174|202885
174|202894
174|202940
174|202954
174|202964
174|203055
174|203061
174|203068
174|203121
174|203148
174|203150
174|203175
174|203177
174|203178
174|203180
174|203221
174|203223
174|203227
174|203245
174|203256
174|203277
174|203354
174|203366
174|203381
174|203389
174|203416
174|203432
174|203480
174|203482
174|203485
174|203499
174|203536
174|203540
174|203544
174|203545
174|203547
174|203569
174|203582
174|203584
174|203585
174|203591
174|203596
174|203600
174|203608
174|203623
174|203630
174|203660
174|203679
174|203690
174|203698
174|203704
174|203724
174|203749
174|203776
174|203789
174|203851
174|203901
174|203927
174|203929
174|203936
174|203939
174|203947
174|203960
174|203969
174|203975
174|203989
174|204020
174|204050
174|204080
174|204092
174|204121
174|204139
174|204167
174|204180
174|204182
174|204188
174|204202
174|204204
174|204207
174|204242
174|204258
174|204282
174|204371
174|204373
174|204387
174|204414
174|204495
174|204519
174|204523
174|204535
174|204548
174|204558
174|204577
174|204598
174|204609
174|204630
174|204631
174|204644
174|204659
174|204698
174|204717
174|204731
174|204733
174|204741
174|204779
174|204805
174|204810
174|204821
174|204839
174|204853
174|204858
174|204861
174|204884
174|204979
174|204990
174|204995
174|205011
174|205025
174|205073
174|205077
174|205087
174|205098
174|205119
174|205147
174|205177
174|205184
174|205243
174|205272
174|205281
174|205289
174|205394
174|205440
174|205450
174|205460
174|205501
174|205504
174|205512
174|205519
174|205520
174|205544
174|205545
174|205645
174|205655
174|205671
174|205678
174|205680
174|205689
174|205698
174|205718
174|205726
174|205728
174|205759
174|205765
174|205769
174|205801
174|205809
174|205811
174|205818
174|205827
174|205845
174|205855
174|205892
174|205906
174|205919
174|205933
174|205996
174|206067
174|206087
174|206096
174|206102
174|206105
174|206115
174|206117
174|206120
174|206143
174|206158
174|206168
174|206250
174|206262
174|206273
174|206278
174|206299
174|206310
174|206315
174|206341
174|206352
174|206372
174|206404
174|206425
174|206433
174|206456
174|206481
174|206497
174|206508
174|206509
174|206529
174|206537
174|206576
174|206602
174|206606
174|206614
174|206616
174|206626
174|206637
174|206642
174|206652
174|206686
174|206690
174|206701
174|206704
174|206741
174|206747
174|206752
174|206772
174|206774
174|206795
174|206804
174|206837
174|206866
174|206934
174|206943
174|206945
174|206979
174|206988
174|206999
174|207046
174|207063
174|207084
174|207096
174|207119
174|207136
174|207145
174|207147
174|207161
174|207162
174|207181
174|207195
174|207203
174|207223
174|207225
174|207234
174|207249
174|210046
174|210122
174|210123
174|210181
174|210224
174|210307
174|210309
174|210329
174|262206
174|262589
174|262706
174|262731
174|263114
174|263127
174|263179
174|263238
174|263807
174|264409
174|265503
174|265509
174|265517
174|265518
174|265524
174|265529
174|265548
174|266811
174|267613
174|268495
174|327725
174|327814
174|327956
174|328133
174|328136
174|328138
174|328236
174|328366
174|393216
174|393222
174|393226
174|393235
174|393241
174|393248
174|393256
174|393258
174|393259
174|393266
174|393278
174|393281
174|393289
174|393302
174|393303
174|393316
174|393331
174|393333
174|393339
174|393346
174|393370
174|393381
174|393384
174|393396
174|393397
174|393403
174|393415
174|393417
174|393422
174|393434
174|393442
174|393446
174|393455
174|393457
174|393467
174|393500
174|393506
174|393513
174|393515
174|393543
174|393544
174|393555
174|393567
174|393571
174|393574
174|393583
174|393600
174|393606
174|393612
174|393619
174|393620
174|393626
174|393628
174|393636
174|393639
174|393642
174|393649
174|393651
174|393654
174|393662
174|393664
174|393676
174|393681
174|393684
174|393685
174|393714
174|393725
174|393729
174|393731
174|393773
174|393780
174|393794
174|393800
174|393802
174|393811
174|393814
174|393818
174|393824
174|393846
174|393853
174|393857
174|393871
174|393911
174|393925
174|393950
174|393965
174|393989
174|394001
174|394002
174|394005
174|394027
174|394028
174|394053
174|394065
174|394085
174|394086
174|394101
174|394108
174|394109
174|394110
174|394122
174|394127
174|394131
174|394132
174|394134
174|394140
174|394146
174|394151
174|394156
174|394161
174|394163
174|394164
174|394167
174|394178
174|394205
174|394215
174|394225
174|394229
174|394232
174|394233
174|394235
174|394244
174|394251
174|394252
174|394256
174|394259
174|394275
174|394284
174|394288
174|394295
174|394308
174|394330
174|394334
174|394342
174|394346
174|394356
174|394358
174|394368
174|394369
174|394380
174|394382
174|394409
174|394427
174|394429
174|394437
174|394442
174|394449
174|394458
174|394459
174|394472
174|394474
174|394491
174|394497
174|394506
174|394511
174|394530
174|394539
174|394540
174|394544
174|394545
174|394550
174|394557
174|394559
174|394569
174|394592
174|394597
174|394601
174|394619
174|394625
174|394634
174|394643
174|394675
174|394678
174|394695
174|394706
174|394715
174|394717
174|394721
174|394735
174|394737
174|394738
174|394756
174|394759
174|394771
174|394796
174|394804
174|394814
174|394829
174|394837
174|394851
174|394855
174|394862
174|394869
174|394871
174|394875
174|394876
174|394883
174|394933
174|394936
174|394941
174|394950
174|394973
174|394975
174|394977
174|394984
174|394985
174|394993
174|394996
174|394997
174|395000
174|395019
174|395045
174|395047
174|395060
174|395068
174|395077
174|395082
174|395085
174|395088
174|395111
174|395120
174|395127
174|395148
174|395154
174|395160
174|395161
174|395163
174|395192
174|395240
174|395247
174|395255
174|395282
174|395309
174|395314
174|395321
174|395332
174|395349
174|395354
174|395362
174|395371
174|395383
174|395388
174|395392
174|395408
174|395411
174|395415
174|395425
174|395428
174|395434
174|395436
174|395461
174|395474
174|395486
174|395495
174|395507
174|395512
174|395528
174|395535
174|395538
174|395540
174|395554
174|395565
174|395567
174|395573
174|395579
174|395597
174|395598
174|395603
174|395633
174|395647
174|395654
174|395657
174|395673
174|395697
174|395717
174|395719
174|395723
174|395730
174|395734
174|395743
174|395745
174|395746
174|395748
174|395753
174|395774
174|395792
174|395800
174|395802
174|395822
174|395826
174|395852
174|395866
174|395868
174|395880
174|395881
174|395892
174|395907
174|395924
174|395927
174|395935
174|395941
174|395948
174|395952
174|395954
174|395965
174|395985
174|395988
174|396000
174|396026
174|396041
174|396046
174|396052
174|396053
174|396058
174|396071
174|396078
174|396085
174|396097
174|396101
174|396107
174|396117
174|396123
174|396141
174|396160
174|396168
174|396174
174|396178
174|396186
174|396190
174|396228
174|396238
174|396249
174|396253
174|396267
174|396269
174|396273
174|396300
174|396313
174|396362
174|396368
174|396405
174|396414
174|396422
174|396436
174|396447
174|396484
174|396485
174|396509
174|396521
174|396535
174|396839
174|396850
174|396856
174|396873
174|396886
174|396919
174|396948
174|396949
174|396989
174|397012
174|397017
174|397020
174|397044
174|397086
174|397089
174|397095
174|397097
174|397104
174|397119
194|14934
195|293
195|1909
195|2641
195|10927
195|12148
195|14518
195|22213
195|46985
202|598
202|8681
202|8784
202|10967
202|15256
202|21069
202|25588
202|26584
202|27715
202|28299
202|28595
202|41913
202|44305
202|47957
202|48634
202|51561
202|52580
202|52798
202|58010
202|59582
202|60851
202|198095
202|198881
202|200164
202|264815
202|266069
202|393567
202|394903
206|4237
206|4323
206|20060
209|6
209|21
209|29
209|49
209|62
209|65
209|77
209|81
209|104
209|106
209|112
209|116
209|122
209|125
209|210
209|286
209|293
209|297
209|302
209|545
209|577
209|600
209|668
209|701
209|706
209|714
209|721
209|852
209|1221
209|1239
209|1249
209|1273
209|1280
209|1287
209|1294
209|1299
209|1401
209|1409
209|1410
209|1436
209|1446
209|1447
209|1614
209|1621
209|1646
209|1742
209|1761
209|1818
209|1956
209|1968
209|1999
209|2152
209|2384
209|2386
209|2497
209|2516
209|2560
209|2575
209|2603
209|2639
209|2705
209|2768
209|2769
209|2828
209|2914
209|3147
209|3257
209|3292
209|3303
209|3320
209|3356
209|3364
209|3379
209|3389
209|3393
209|3482
209|3491
209|3525
209|3549
209|3561
209|3577
209|3743
209|3785
209|3786
209|3833
209|3908
209|3909
209|3910
209|3912
209|3914
209|3925
209|4015
209|4134
209|4195
209|4196
209|4211
209|4261
209|4298
209|4323
209|4393
209|4539
209|4566
209|4637
209|4648
209|4739
209|4826
209|4837
209|4868
209|4977
209|4983
209|5078
209|5101
209|5400
209|5511
209|5580
209|5638
209|5639
209|5705
209|5790
209|6103
209|6105
209|6109
209|6111
209|6122
209|6126
209|6130
209|6167
209|6223
209|6224
209|6307
209|6309
209|6318
209|6337
209|6349
209|6373
209|6423
209|6428
209|6453
209|6461
209|6507
209|6521
209|6527
209|6591
209|6594
209|6595
209|6621
209|6640
209|6650
209|6652
209|6762
209|6830
209|6912
209|6913
209|6922
209|6924
209|6932
209|6939
209|6941
209|6946
209|6949
209|6997
209|6999
209|7018
209|7142
209|7155
209|7160
209|7170
209|7183
209|7191
209|7257
209|7342
209|7345
209|7349
209|7359
209|7381
209|7393
209|7441
209|7448
209|7473
209|7575
209|7660
209|7743
209|7786
209|7792
209|7800
209|7818
209|7832
209|7838
209|7871
209|7922
209|7926
209|7970
209|7973
209|7991
209|8015
209|8075
209|8092
209|8103
209|8119
209|8132
209|8149
209|8182
209|8188
209|8359
209|8444
209|8674
209|9025
209|9498
209|9829
209|10026
209|10273
209|10349
209|10361
209|10370
209|10379
209|10444
209|10497
209|10511
209|10554
209|10584
209|10599
209|10632
209|10655
209|10660
209|10668
209|10695
209|10717
209|10725
209|10754
209|10780
209|10835
209|10837
209|10846
209|10859
209|10879
209|10886
209|10903
209|10934
209|10939
209|10943
209|10963
209|10966
209|10974
209|10979
209|11052
209|11066
209|11071
209|11072
209|11073
209|11076
209|11086
209|11091
209|11102
209|11117
209|11133
209|11167
209|11177
209|11231
209|11241
209|11252
209|11255
209|11261
209|11275
209|11276
209|11278
209|11283
209|11286
209|11302
209|11307
209|11313
209|11320
209|11324
209|11326
209|11334
209|11378
209|11396
209|11409
209|11521
209|11593
209|11596
209|11619
209|11633
209|11643
209|11651
209|11656
209|11688
209|11690
209|11691
209|11692
209|11710
209|11712
209|11714
209|11724
209|11730
209|11740
209|11742
209|11757
209|11768
209|11782
209|11809
209|11822
209|11829
209|11842
209|11852
209|11857
209|11870
209|11882
209|11892
209|11924
209|11939
209|11959
209|11962
209|11971
209|11979
209|11985
209|12004
209|12005
209|12007
209|12025
209|12050
209|12052
209|12068
209|12086
209|12092
209|12102
209|12103
209|12113
209|12129
209|12154
209|12156
209|12172
209|12177
209|12189
209|12193
209|12213
209|12225
209|12237
209|12244
209|12250
209|12254
209|12257
209|12281
209|12779
209|12956
209|12989
209|13325
209|13330
209|13331
209|13393
209|13426
209|13443
209|13446
209|13447
209|13476
209|13485
209|13506
209|13516
209|13524
209|13548
209|13566
209|13621
209|13622
209|13626
209|13628
209|13649
209|13659
209|13660
209|13683
209|13684
209|13685
209|13689
209|13699
209|13700
209|13715
209|13736
209|13743
209|13747
209|13750
209|13760
209|13762
209|13765
209|13767
209|13813
209|13824
209|13866
209|13891
209|13893
209|13896
209|13900
209|13904
209|13906
209|13910
209|13913
209|13923
209|13984
209|13989
209|13993
209|13994
209|14010
209|14014
209|14017
209|14023
209|14034
209|14045
209|14055
209|14057
209|14061
209|14095
209|14149
209|14161
209|14175
209|14203
209|14215
209|14230
209|14242
209|14297
209|14329
209|14330
209|14361
209|14378
209|14395
209|14401
209|14441
209|14459
209|14467
209|14478
209|14487
209|14492
209|14498
209|14505
209|14513
209|14565
209|14567
209|14584
209|14590
209|14597
209|14603
209|14607
209|14609
209|14622
209|14634
209|14646
209|14656
209|14701
209|14724
209|14738
209|14747
209|14767
209|14782
209|14792
209|14793
209|14818
209|14827
209|14851
209|14859
209|14862
209|14874
209|14888
209|14899
209|14919
209|14921
209|14935
209|14937
209|14950
209|14967
209|14976
209|14990
209|14992
209|15071
209|15089
209|15097
209|15106
209|15130
209|15133
209|15164
209|15169
209|15185
209|15198
209|15229
209|15234
209|15238
209|15271
209|15275
209|15279
209|15295
209|15305
209|15307
209|15343
209|15346
209|15358
209|15412
209|16388
209|16389
209|16392
209|16394
209|16412
209|16417
209|16477
209|16489
209|16491
209|16497
209|16502
209|16504
209|16509
209|16526
209|16535
209|16549
209|16613
209|16618
209|16625
209|16640
209|16648
209|16654
209|16657
209|16688
209|16744
209|16746
209|16756
209|16809
209|16839
209|16844
209|16858
209|16871
209|16901
209|16910
209|16915
209|16931
209|16935
209|16943
209|16996
209|17007
209|17015
209|17038
209|17040
209|17046
209|17052
209|17054
209|17068
209|17078
209|17094
209|17095
209|17116
209|17143
209|17150
209|17164
209|17202
209|17206
209|17242
209|17259
209|17269
209|17288
209|17301
209|17302
209|17306
209|17337
209|17339
209|17348
209|17355
209|17374
209|17385
209|17402
209|17676
209|17903
209|18106
209|18445
209|18473
209|18500
209|18530
209|18543
209|18570
209|18581
209|18582
209|18594
209|18600
209|18629
209|18659
209|18669
209|18672
209|18676
209|18680
209|18690
209|18693
209|18703
209|18709
209|18717
209|18718
209|18722
209|18741
209|18771
209|18772
209|18795
209|18806
209|18808
209|18812
209|18815
209|18821
209|18844
209|18847
209|18874
209|18880
209|18889
209|18898
209|18899
209|18907
209|18937
209|18980
209|18995
209|19009
209|19013
209|19019
209|19031
209|19049
209|19055
209|19076
209|19087
209|19099
209|19105
209|19135
209|19137
209|19147
209|19149
209|19151
209|19154
209|19162
209|19197
209|19208
209|19216
209|19229
209|19233
209|19271
209|19302
209|19356
209|19357
209|19360
209|19366
209|19372
209|19390
209|19404
209|19452
209|19468
209|19470
209|19500
209|19505
209|19528
209|19534
209|19538
209|19546
209|19571
209|19581
209|19599
209|19603
209|19604
209|19628
209|19629
209|19648
209|19649
209|19650
209|19653
209|19685
209|19690
209|19701
209|19717
209|19721
209|19738
209|19739
209|19747
209|19765
209|19800
209|19831
209|19843
209|19858
209|19865
209|19871
209|19878
209|19886
209|19904
209|19936
209|19950
209|19969
209|20012
209|20018
209|20062
209|20096
209|20103
209|20145
209|20154
209|20165
209|20170
209|20171
209|20174
209|20176
209|20228
209|20229
209|20230
209|20274
209|20281
209|20285
209|20289
209|20293
209|20296
209|20303
209|20313
209|20340
209|20343
209|20349
209|20352
209|20380
209|20389
209|20428
209|20429
209|20433
209|20436
209|20472
209|20478
209|20479
209|20868
209|20940
209|21509
209|21531
209|21534
209|21557
209|21573
209|21577
209|21589
209|21595
209|21602
209|21622
209|21639
209|21646
209|21650
209|21654
209|21660
209|21680
209|21691
209|21693
209|21697
209|21745
209|21763
209|21777
209|21799
209|21803
209|21812
209|21840
209|21843
209|21866
209|21870
209|21874
209|21878
209|21896
209|21904
209|21918
209|21931
209|21934
209|21935
209|21948
209|21955
209|21961
209|21962
209|21973
209|22006
209|22009
209|22022
209|22032
209|22035
209|22038
209|22056
209|22067
209|22089
209|22097
209|22104
209|22146
209|22149
209|22153
209|22155
209|22167
209|22180
209|22205
209|22206
209|22216
209|22230
209|22247
209|22266
209|22273
209|22282
209|22297
209|22302
209|22309
209|22310
209|22334
209|22346
209|22347
209|22349
209|22350
209|22356
209|22375
209|22379
209|22391
209|22401
209|22414
209|22441
209|22451
209|22463
209|22473
209|22488
209|22509
209|22510
209|22511
209|22517
209|22522
209|22523
209|22525
209|22527
209|22557
209|22561
209|22579
209|22582
209|22587
209|22598
209|22606
209|22607
209|22618
209|22621
209|22625
209|22645
209|22658
209|22664
209|22673
209|22683
209|22742
209|22771
209|22772
209|22776
209|22785
209|22787
209|22792
209|22794
209|22803
209|22813
209|22822
209|22838
209|22843
209|22846
209|22904
209|22911
209|22965
209|23000
209|23025
209|23028
209|23049
209|23053
209|23057
209|23062
209|23067
209|23083
209|23137
209|23138
209|23157
209|23172
209|23175
209|23176
209|23178
209|23182
209|23185
209|23187
209|23192
209|23205
209|23221
209|23225
209|23230
209|23249
209|23250
209|23255
209|23277
209|23280
209|23290
209|23311
209|23315
209|23332
209|23333
209|23340
209|23347
209|23354
209|23355
209|23377
209|23384
209|23423
209|23431
209|23443
209|23447
209|23454
209|23458
209|23473
209|23478
209|24441
209|24482
209|24637
209|25603
209|25606
209|25628
209|25629
209|25634
209|25650
209|25652
209|25665
209|25681
209|25712
209|25729
209|25730
209|25739
209|25758
209|25792
209|25836
209|25843
209|25854
209|25876
209|25884
209|25921
209|25940
209|25980
209|25992
209|25996
209|25997
209|26013
209|26017
209|26039
209|26043
209|26054
209|26058
209|26062
209|26086
209|26133
209|26137
209|26142
209|26144
209|26151
209|26156
209|26160
209|26192
209|26211
209|26213
209|26244
209|26266
209|26280
209|26298
209|26304
209|26308
209|26324
209|26326
209|26363
209|26371
209|26373
209|26380
209|26382
209|26420
209|26424
209|26437
209|26485
209|26524
209|26526
209|26553
209|26554
209|26579
209|26585
209|26638
209|26648
209|26649
209|26664
209|26705
209|26730
209|26741
209|26746
209|26749
209|26751
209|26761
209|26783
209|26791
209|26840
209|26845
209|26848
209|26854
209|26859
209|26885
209|26891
209|26915
209|26931
209|26955
209|26959
209|26978
209|26989
209|27013
209|27014
209|27015
209|27020
209|27031
209|27178
209|27180
209|27188
209|27195
209|27202
209|27214
209|27235
209|27240
209|27283
209|27285
209|27365
209|27370
209|27377
209|27385
209|27391
209|27400
209|27401
209|27408
209|27434
209|27455
209|27480
209|27489
209|27514
209|27550
209|27554
209|27583
209|27592
209|27607
209|27647
209|28260
209|28502
209|29207
209|29711
209|29725
209|29727
209|29743
209|29745
209|29748
209|29759
209|29765
209|29771
209|29802
209|29821
209|29842
209|29864
209|29866
209|29888
209|29905
209|29911
209|29919
209|29943
209|29946
209|29960
209|29963
209|29967
209|29969
209|29971
209|29976
209|29989
209|29992
209|29995
209|30030
209|30031
209|30043
209|30047
209|30066
209|30087
209|30089
209|30103
209|30117
209|30189
209|30221
209|30260
209|30276
209|30278
209|30293
209|30309
209|30310
209|30313
209|30318
209|30334
209|30340
209|30363
209|30380
209|30401
209|30433
209|30449
209|30452
209|30473
209|30481
209|30505
209|30519
209|30533
209|30537
209|30560
209|30570
209|30605
209|30608
209|30640
209|30665
209|30667
209|30698
209|30704
209|31515
209|31747
209|31751
209|31752
209|31793
209|31822
209|31825
209|31834
209|31865
209|31869
209|31892
209|31900
209|31901
209|31911
209|31928
209|31929
209|31939
209|31942
209|31966
209|31984
209|31998
209|31999
209|32000
209|32013
209|32022
209|32027
209|32029
209|32056
209|32075
209|32076
209|32083
209|32097
209|32099
209|32108
209|32124
209|32141
209|32153
209|32158
209|32165
209|32168
209|32175
209|32186
209|32190
209|32194
209|32203
209|32210
209|32220
209|32230
209|32231
209|32268
209|32269
209|32284
209|32286
209|32291
209|32312
209|32326
209|32362
209|32385
209|32406
209|32418
209|32438
209|32442
209|32460
209|32463
209|32481
209|32542
209|32547
209|32561
209|32571
209|32581
209|32583
209|32599
209|32621
209|32642
209|32670
209|32719
209|32729
209|32754
209|32768
209|32806
209|32812
209|32848
209|32851
209|32887
209|32889
209|32898
209|32932
209|32934
209|32969
209|32989
209|32996
209|33039
209|33045
209|33103
209|33116
209|33144
209|33154
209|33168
209|33184
209|33199
209|33222
209|33232
209|33238
209|33255
209|33274
209|33277
209|33302
209|33307
209|33327
209|33348
209|33363
209|33394
209|33397
209|33415
209|33438
209|33469
209|33476
209|33499
209|33543
209|33561
209|33581
209|33592
209|33603
209|33605
209|33642
209|33680
209|33686
209|33730
209|33891
209|34774
209|35181
209|35840
209|35852
209|35853
209|35855
209|35856
209|35914
209|35916
209|35917
209|35958
209|35962
209|35966
209|35981
209|35994
209|36012
209|36026
209|36064
209|36069
209|36070
209|36071
209|36075
209|36079
209|36104
209|36120
209|36146
209|36154
209|36160
209|36163
209|36170
209|36189
209|36207
209|36210
209|36236
209|36249
209|36271
209|36289
209|36297
209|36301
209|36317
209|36327
209|36329
209|36431
209|36442
209|36457
209|36458
209|36460
209|36464
209|36467
209|36515
209|36524
209|36537
209|36540
209|36555
209|36557
209|36566
209|36595
209|36596
209|36602
209|36637
209|36652
209|36665
209|36677
209|36684
209|36686
209|36688
209|36693
209|36706
209|36730
209|36739
209|36753
209|36767
209|36769
209|36811
209|36819
209|36825
209|36838
209|36848
209|37468
209|38001
209|38809
209|38880
209|39939
209|39952
209|39965
209|39984
209|40003
209|40018
209|40067
209|40076
209|40122
209|40144
209|40158
209|40185
209|40191
209|40213
209|40226
209|40227
209|40250
209|40272
209|40276
209|40283
209|40285
209|40289
209|40292
209|40300
209|40342
209|40349
209|40372
209|40375
209|40380
209|40388
209|40390
209|40391
209|40425
209|40451
209|40459
209|40474
209|40498
209|40561
209|40569
209|40609
209|40620
209|40621
209|40630
209|40655
209|40673
209|40683
209|40708
209|40735
209|40740
209|40744
209|40766
209|40779
209|40804
209|40806
209|40835
209|40839
209|40911
209|40937
209|40948
209|42427
209|45625
209|46084
209|46085
209|46089
209|46107
209|46111
209|46115
209|46131
209|46137
209|46139
209|46148
209|46182
209|46196
209|46206
209|46215
209|46248
209|46250
209|46256
209|46303
209|46309
209|46313
209|46340
209|46347
209|46352
209|46353
209|46361
209|46387
209|46441
209|46443
209|46453
209|46489
209|46498
209|46506
209|46542
209|46564
209|46567
209|46586
209|46589
209|46594
209|46606
209|46640
209|46646
209|46648
209|46655
209|46663
209|46691
209|46693
209|46729
209|46771
209|46814
209|46817
209|46875
209|46895
209|46898
209|46900
209|46925
209|46930
209|46971
209|46973
209|47028
209|47031
209|47055
209|47057
209|47063
209|47089
209|47090
209|47091
209|47094
209|47095
209|48463
209|48526
209|48529
209|48582
209|48647
209|49395
209|50365
209|50629
209|52320
209|52619
209|53261
209|53262
209|53266
209|53269
209|53272
209|53282
209|53316
209|53357
209|53380
209|53433
209|53436
209|53454
209|53471
209|53493
209|53512
209|53529
209|53531
209|53538
209|53598
209|53602
209|53606
209|53655
209|53687
209|53697
209|53706
209|53724
209|53770
209|53828
209|53838
209|53845
209|53853
209|53885
209|53915
209|53916
209|53934
209|53940
209|53941
209|53967
209|54017
209|54036
209|54067
209|54091
209|54111
209|54119
209|54128
209|54152
209|54184
209|54185
209|54208
209|54223
209|54224
209|54244
209|54249
209|54252
209|54259
209|54274
209|54313
209|54318
209|54357
209|54358
209|54370
209|54384
209|54385
209|54389
209|54399
209|54427
209|54450
209|54452
209|54513
209|54516
209|54519
209|54536
209|54538
209|54545
209|54554
209|54558
209|54571
209|54573
209|54579
209|54591
209|54618
209|54661
209|54662
209|54691
209|54695
209|54707
209|54751
209|54752
209|54753
209|54758
209|54778
209|54781
209|54786
209|54803
209|54806
209|54827
209|54845
209|54881
209|54885
209|54891
209|54922
209|54948
209|54977
209|54983
209|54994
209|55001
209|55013
209|55030
209|55037
209|55044
209|55046
209|55048
209|55056
209|55068
209|55109
209|55112
209|55126
209|55131
209|55135
209|55153
209|55193
209|55198
209|55204
209|55261
209|55272
209|55274
209|55277
209|55280
209|55292
209|55943
209|56001
209|56473
209|58453
209|58511
209|59605
209|60469
209|60486
209|60501
209|62475
209|62495
209|62500
209|62520
209|62522
209|62545
209|62549
209|62556
209|62559
209|62566
209|62600
209|62621
209|62642
209|62645
209|62650
209|62680
209|62693
209|62709
209|62743
209|62750
209|62759
209|62773
209|62775
209|62799
209|62801
209|62857
209|62887
209|62893
209|62909
209|62955
209|62977
209|63062
209|63081
209|63085
209|63111
209|63115
209|63121
209|63123
209|63146
209|63151
209|63169
209|63174
209|63182
209|63199
209|63204
209|63214
209|63215
209|63217
209|63270
209|63275
209|63299
209|63314
209|63315
209|63333
209|63348
209|63362
209|63373
209|63405
209|63407
209|63415
209|63424
209|63443
209|63461
209|63464
209|63486
209|63956
209|64240
209|64242
209|64255
209|64280
209|134411
209|199569
209|202787
209|202893
209|265705
209|393226
209|393229
209|393244
209|393279
209|393281
209|393290
209|393299
209|393312
209|393313
209|393335
209|393344
209|393351
209|393353
209|393358
209|393375
209|393378
209|393459
209|393486
209|393526
209|393546
209|393576
209|393579
209|393591
209|393592
209|393604
209|393630
209|393643
209|393655
209|393657
209|393658
209|393672
209|393684
209|393722
209|393738
209|393768
209|393776
209|393780
209|393786
209|393795
209|393806
209|393816
209|393834
209|393856
209|393860
209|393862
209|393866
209|393869
209|393876
209|393880
209|393890
209|393901
209|393903
209|393906
209|393917
209|393920
209|393922
209|393943
209|393973
209|393980
209|393983
209|393985
209|393986
209|394027
209|394046
209|394047
209|394101
209|394136
209|394138
209|394157
209|394181
209|394196
209|394204
209|394216
209|394219
209|394220
209|394242
209|394276
209|394294
209|394306
209|394307
209|394321
209|394409
209|394419
209|394421
209|394423
209|394426
209|394436
209|394456
209|394459
209|394493
209|394515
209|394527
209|394528
209|394532
209|394546
209|394575
209|394617
209|394621
209|394704
209|394709
209|394757
209|394779
209|394783
209|394791
209|394792
209|394800
209|394841
209|394853
209|394859
209|394889
209|394908
209|394912
209|394928
209|394929
209|394941
209|394946
209|394948
209|394951
209|394953
209|394972
209|394976
209|395030
209|395130
209|395133
209|395146
209|395166
209|395186
209|395190
209|395216
209|395244
209|395245
209|395266
209|395270
209|395277
209|395293
209|395296
209|395313
209|395325
209|395341
209|395351
209|395397
209|395435
209|395444
209|395455
209|395457
209|395465
209|395470
209|395477
209|395505
209|395516
209|395531
209|395542
209|395562
209|395607
209|395617
209|395634
209|395635
209|395669
209|395683
209|395696
209|395708
209|395720
209|395724
209|395736
209|395762
209|395773
209|395788
209|395802
209|395818
209|395825
209|395836
209|395846
209|395857
209|395861
209|395864
209|395869
209|395877
209|395891
209|395894
209|395912
209|395915
209|395918
209|395920
209|395982
209|395994
209|396002
209|396012
209|396081
209|396111
209|396115
209|396145
209|396175
209|396207
209|396215
209|396220
209|396251
209|396276
209|396283
209|396285
209|396291
209|396292
209|396312
209|396314
209|396353
209|396402
209|396444
209|396536
209|396538
209|396851
209|396907
209|396916
209|396921
209|396951
209|396954
209|396958
209|396960
209|396987
209|396989
209|397024
209|397089
209|397091
210|6510
210|11663
210|17055
210|18800
210|26046
210|30425
210|47065
224|3292
224|3943
224|6667
224|8896
224|12552
224|33079
224|36351
224|49788
224|50270
224|50304
224|58302
224|59863
226|4
226|31
226|47
226|85
226|127
226|293
226|1798
226|2516
226|3659
226|4181
226|4826
226|5108
226|5726
226|7397
226|7473
226|7575
226|8359
226|11162
226|11756
226|12148
226|13030
226|14486
226|17639
226|18106
226|19151
226|22388
226|24482
226|25789
226|27609
226|38880
226|47065
226|51185
226|53828
226|58511
226|60501
226|62552
226|62988
226|394353
237|229
237|231
237|293
237|1432
237|1638
237|2882
237|2914
237|3303
237|4181
237|7922
237|11206
237|11494
237|14361
237|15099
237|19106
237|19151
237|20039
237|20379
237|22217
237|25609
237|27274
237|32274
237|32285
237|36375
237|40044
237|40387
237|40684
237|46119
237|46417
237|46418
237|46419
237|46420
237|46871
237|46970
237|47052
237|53263
237|62618
237|62676
237|393474
237|393665
237|393817
237|394769
250|680
250|6939
250|13237
250|24482
250|29140
250|37100
250|48526
250|49605
250|51405
260|5580
260|22363
260|25465
260|27471
260|44444
260|48526
260|50805
260|51736
260|51857
260|51923
260|53889
260|56657
260|60021
260|60140
260|60404
260|61018
260|62001
260|201055
260|206168
270|41
270|372
270|1254
270|1701
270|1749
270|1843
270|2143
270|7847
270|12819
271|4476
271|11105
271|13764
271|16462
271|20940
271|22822
271|26415
271|33314
271|36000
271|36391
271|55185
271|62692
271|393249
271|393966
271|394971
271|395064
271|395152
271|395807
271|395991
276|18
276|1970
276|3794
276|5707
276|11481
276|13998
276|14104
276|14373
276|16461
276|16905
276|19856
276|22864
276|26971
276|27594
276|32093
276|54933
278|3640
278|18592
283|4323
286|109
286|293
286|517
286|553
286|559
286|680
286|701
286|702
286|714
286|786
286|812
286|852
286|1103
286|1120
286|1136
286|1239
286|1257
286|1267
286|1273
286|1299
286|1766
286|1853
286|1916
286|2119
286|2381
286|2484
286|2497
286|2516
286|2603
286|2611
286|2686
286|2818
286|2828
286|2906
286|2914
286|3209
286|3257
286|3265
286|3292
286|3303
286|3320
286|3333
286|3356
286|3402
286|3491
286|3741
286|3856
286|3910
286|4134
286|4230
286|4637
286|4826
286|4837
286|5400
286|5459
286|5466
286|5511
286|5580
286|5588
286|6067
286|6128
286|6453
286|6461
286|6507
286|6661
286|6667
286|6720
286|6730
286|6762
286|6774
286|6830
286|6894
286|6908
286|6939
286|7018
286|7342
286|7473
286|7713
286|7738
286|7843
286|7908
286|7922
286|8075
286|8218
286|8220
286|8222
286|8283
286|8328
286|8368
286|8403
286|8426
286|8445
286|8447
286|8487
286|8492
286|8529
286|8560
286|8587
286|8657
286|8674
286|8859
286|8896
286|9002
286|9009
286|9050
286|9116
286|9150
286|9211
286|9304
286|9318
286|9498
286|9505
286|10026
286|10310
286|11039
286|11081
286|11164
286|11404
286|11666
286|11889
286|12322
286|12348
286|12355
286|12414
286|12480
286|12552
286|12676
286|12731
286|12732
286|12779
286|12843
286|12859
286|12956
286|12989
286|13054
286|13132
286|13237
286|13249
286|13335
286|13556
286|13760
286|13768
286|13806
286|13907
286|14061
286|14340
286|14537
286|14616
286|14898
286|15169
286|15377
286|15412
286|15435
286|15542
286|15547
286|15598
286|15605
286|15844
286|15879
286|15943
286|16243
286|16265
286|16276
286|16347
286|16509
286|16625
286|16735
286|18106
286|18622
286|19151
286|19653
286|19679
286|20080
286|20485
286|20495
286|20562
286|20640
286|20811
286|20847
286|20857
286|20932
286|20940
286|20953
286|21263
286|21277
286|22332
286|22356
286|22652
286|22683
286|22773
286|22822
286|24482
286|24637
286|24753
286|24785
286|25038
286|25091
286|25152
286|25182
286|25220
286|25418
286|25459
286|25542
286|25599
286|27446
286|28186
286|28260
286|28806
286|28917
286|29063
286|29075
286|29140
286|29222
286|29226
286|29259
286|29263
286|29396
286|30132
286|30238
286|30740
286|30742
286|30781
286|30844
286|31019
286|31078
286|31133
286|31477
286|31515
286|31529
286|31742
286|32354
286|32590
286|32934
286|33873
286|33891
286|34019
286|34177
286|34224
286|34288
286|34437
286|34895
286|34984
286|35266
286|35297
286|35369
286|35548
286|35799
286|35834
286|36040
286|36259
286|36351
286|37100
286|37239
286|37271
286|37468
286|37497
286|37640
286|38001
286|38880
286|38915
286|39030
286|39090
286|39122
286|39244
286|39351
286|39390
286|41095
286|41230
286|41412
286|41552
286|41695
286|41811
286|41960
286|42344
286|42416
286|42466
286|42541
286|43531
286|44074
286|44180
286|44227
286|44444
286|44449
286|44700
286|44891
286|45352
286|46489
286|46786
286|47147
286|47167
286|47441
286|47474
286|47541
286|47692
286|47762
286|47950
286|48083
286|48345
286|48526
286|48918
286|48968
286|48972
286|49544
286|49605
286|49697
286|49823
286|50238
286|50304
286|50343
286|50611
286|50629
286|51185
286|51531
286|51682
286|52320
286|52873
286|53828
286|54113
286|55195
286|56730
286|56837
286|57111
286|57607
286|57626
286|57795
286|58453
286|58511
286|59524
286|59605
286|59662
286|60501
286|60527
286|60669
286|60789
286|60805
286|61373
286|61429
286|62003
286|62955
286|63927
286|196954
286|197038
286|197206
286|197727
286|197985
286|198089
286|198203
286|198334
286|198759
286|198761
286|199114
286|199408
286|199877
286|200047
286|201017
286|201403
286|201405
286|203366
286|204698
286|205077
286|205206
286|205668
286|206356
286|328145
286|393950
286|394354
293|16
293|43
293|44
293|45
293|50
293|68
293|291
293|292
293|297
293|377
293|513
293|668
293|683
293|714
293|852
293|1103
293|1224
293|1273
293|1280
293|1798
293|2018
293|2153
293|2381
293|2497
293|2516
293|2603
293|2640
293|2828
293|2907
293|2914
293|2936
293|3130
293|3152
293|3292
293|3320
293|3380
293|3424
293|3425
293|3428
293|3431
293|3443
293|3445
293|3491
293|3562
293|3671
293|3676
293|3754
293|3856
293|3999
293|4181
293|4739
293|4788
293|5050
293|5078
293|5511
293|5650
293|5769
293|6079
293|6128
293|6325
293|6406
293|6453
293|6461
293|6509
293|7065
293|7332
293|7342
293|7385
293|7497
293|7539
293|7575
293|7795
293|8001
293|8075
293|8359
293|8560
293|8657
293|8674
293|9002
293|10310
293|10490
293|10578
293|10702
293|10764
293|10886
293|11096
293|11317
293|11404
293|11537
293|11678
293|11758
293|12200
293|12956
293|12989
293|13768
293|14041
293|14361
293|14413
293|14589
293|14793
293|14877
293|15169
293|16411
293|16509
293|16713
293|16735
293|16905
293|17579
293|18106
293|18592
293|19151
293|19653
293|19679
293|19782
293|20080
293|20115
293|20940
293|22335
293|22388
293|22822
293|23911
293|24167
293|24482
293|26498
293|27750
293|29791
293|29834
293|29838
293|30094
293|31800
293|32354
293|32748
293|32934
293|32982
293|33419
293|36288
293|36351
293|36692
293|38001
293|38022
293|40387
293|40428
293|40498
293|46450
293|47065
293|53828
293|54297
293|58511
293|59624
293|63331
295|7224
297|24
297|270
297|513
297|1273
297|1848
297|2497
297|2828
297|2914
297|5511
297|6762
297|6939
297|10343
297|11537
297|20965
297|21556
297|22335
302|4557
302|7276
302|11015
302|19708
302|23218
302|33563
302|46298
306|307
306|316
306|317
306|319
306|320
306|321
306|322
306|323
306|324
306|325
306|326
306|327
306|328
306|329
306|331
306|332
306|334
306|335
306|336
306|337
306|338
306|339
306|340
306|341
306|342
306|343
306|344
306|345
306|346
306|347
306|348
306|349
306|350
306|351
306|352
306|353
306|355
306|356
306|357
306|358
306|360
306|361
306|362
306|364
306|365
306|366
306|368
306|369
306|370
306|371
306|575
309|3544
310|5323
310|5341
310|5956
310|5969
310|6045
310|27090
311|6045
313|6045
329|1733
345|6025
345|27153
367|385
367|386
367|492
367|493
367|494
367|495
367|531
367|564
367|575
367|1536
367|1538
367|1539
367|1541
367|27030
367|27152
376|566
376|577
376|806
376|852
376|1403
376|5580
376|5769
376|6509
376|6939
376|11032
376|11489
376|11666
376|13552
376|13864
376|13942
376|15318
376|22652
376|22953
376|24482
376|31930
376|32555
376|33602
376|36786
376|40191
376|40206
376|53319
376|53437
376|54783
376|55176
376|58453
376|395899
378|5585
378|20965
378|200309
385|4021
385|62000
493|552
495|1554
510|4323
513|559
513|1103
513|2018
513|2200
513|2603
513|2697
513|3303
513|6509
513|6776
513|6853
513|6939
513|9885
513|10764
513|11537
513|12333
513|12350
513|12565
513|12654
513|13030
513|13238
513|15169
513|15547
513|16073
513|17579
513|20565
513|20672
513|20932
513|20940
513|21320
513|21449
513|22335
513|24167
513|24904
513|25091
513|25152
513|28810
513|29222
513|29424
513|30761
513|30781
513|32361
513|33845
513|35676
513|39180
513|39405
513|41090
513|41370
513|43115
513|43142
513|43683
513|47820
513|48072
513|48751
513|49961
513|50812
513|51083
513|51458
513|57103
513|57809
513|59624
513|60595
513|61026
513|61394
513|62141
513|197337
513|197653
513|198126
513|198330
513|199125
513|199422
513|201479
513|202096
531|1554
543|4323
547|4323
549|239
549|802
549|1403
549|10265
549|11628
549|11666
549|11851
549|13733
549|19350
549|19925
549|22652
549|24482
549|26996
549|30045
549|32156
549|40191
549|46626
549|53566
549|54070
549|58453
549|63327
549|393877
553|559
553|680
553|702
553|714
553|1241
553|1248
553|1267
553|1547
553|1680
553|1764
553|1836
553|2119
553|2259
553|2484
553|2603
553|2635
553|2818
553|2854
553|2857
553|2906
553|3186
553|3209
553|3223
553|3225
553|3226
553|3252
553|3255
553|3292
553|3303
553|3326
553|3327
553|3491
553|3856
553|4382
553|4651
553|4775
553|4788
553|4855
553|5391
553|5394
553|5404
553|5409
553|5413
553|5429
553|5430
553|5439
553|5483
553|5501
553|5537
553|5539
553|5563
553|5578
553|5588
553|5605
553|5713
553|6461
553|6507
553|6659
553|6661
553|6663
553|6667
553|6682
553|6697
553|6724
553|6730
553|6735
553|6774
553|6805
553|6830
553|6866
553|6876
553|6898
553|6910
553|6939
553|7342
553|7552
553|7713
553|8075
553|8218
553|8220
553|8222
553|8262
553|8280
553|8302
553|8304
553|8308
553|8319
553|8331
553|8339
553|8359
553|8365
553|8369
553|8374
553|8391
553|8400
553|8403
553|8422
553|8426
553|8447
553|8449
553|8462
553|8468
553|8473
553|8487
553|8492
553|8513
553|8529
553|8544
553|8551
553|8560
553|8632
553|8641
553|8648
553|8657
553|8708
553|8717
553|8732
553|8741
553|8757
553|8764
553|8767
553|8781
553|8804
553|8821
553|8839
553|8849
553|8859
553|8866
553|8878
553|8881
553|8893
553|8926
553|8932
553|8953
553|8966
553|9002
553|9008
553|9009
553|9022
553|9029
553|9031
553|9036
553|9044
553|9050
553|9063
553|9116
553|9119
553|9145
553|9197
553|9211
553|9228
553|9269
553|9299
553|9304
553|9318
553|9381
553|9498
553|9583
553|9875
553|10026
553|10137
553|10158
553|10217
553|10282
553|10310
553|12041
553|12189
553|12301
553|12306
553|12312
553|12322
553|12329
553|12337
553|12355
553|12360
553|12374
553|12399
553|12440
553|12453
553|12480
553|12502
553|12510
553|12531
553|12552
553|12578
553|12668
553|12676
553|12678
553|12680
553|12684
553|12693
553|12695
553|12713
553|12714
553|12722
553|12731
553|12748
553|12759
553|12779
553|12808
553|12843
553|12850
553|12859
553|12874
553|12883
553|12897
553|12923
553|12931
553|12941
553|12958
553|12989
553|12993
553|13000
553|13002
553|13030
553|13045
553|13054
553|13101
553|13122
553|13124
553|13132
553|13135
553|13178
553|13193
553|13194
553|13237
553|13238
553|13249
553|13285
553|13335
553|13414
553|13768
553|13896
553|14061
553|14340
553|15133
553|15169
553|15366
553|15378
553|15493
553|15547
553|15557
553|15594
553|15598
553|15600
553|15605
553|15606
553|15623
553|15672
553|15695
553|15702
553|15743
553|15772
553|15802
553|15805
553|15830
553|15886
553|15895
553|15933
553|15941
553|15943
553|15958
553|15960
553|15965
553|15966
553|15967
553|16075
553|16097
553|16143
553|16188
553|16218
553|16265
553|16276
553|16316
553|16323
553|16347
553|16509
553|17450
553|17670
553|17671
553|17727
553|17886
553|17910
553|18001
553|18106
553|18705
553|19551
553|19679
553|20278
553|20459
553|20485
553|20504
553|20546
553|20562
553|20633
553|20640
553|20647
553|20665
553|20676
553|20677
553|20686
553|20764
553|20766
553|20773
553|20783
553|20792
553|20804
553|20810
553|20811
553|20847
553|20886
553|20928
553|20932
553|20940
553|20956
553|21013
553|21021
553|21140
553|21161
553|21263
553|21336
553|21345
553|21385
553|21413
553|21453
553|21473
553|21497
553|21859
553|22356
553|22697
553|22822
553|23393
553|23576
553|23666
553|23696
553|23756
553|23953
553|24200
553|24204
553|24211
553|24482
553|24528
553|24680
553|24724
553|24811
553|24889
553|24940
553|24961
553|24989
553|25068
553|25074
553|25081
553|25091
553|25133
553|25178
553|25220
553|25279
553|25291
553|25355
553|25394
553|25415
553|25538
553|25560
553|25595
553|25818
553|26667
553|27471
553|28186
553|28260
553|28663
553|28676
553|28716
553|28725
553|28748
553|28760
553|28876
553|28889
553|28917
553|29014
553|29037
553|29049
553|29075
553|29076
553|29081
553|29140
553|29169
553|29196
553|29208
553|29226
553|29259
553|29286
553|29314
553|29413
553|29467
553|29479
553|29545
553|29562
553|29632
553|29686
553|29697
553|29838
553|30081
553|30781
553|30833
553|30844
553|30889
553|30960
553|31019
553|31025
553|31029
553|31042
553|31059
553|31078
553|31103
553|31122
553|31133
553|31200
553|31216
553|31242
553|31252
553|31261
553|31287
553|31293
553|31317
553|31319
553|31334
553|31400
553|31449
553|31490
553|31499
553|31500
553|31510
553|31543
553|31638
553|32590
553|32934
553|33353
553|33438
553|33842
553|33843
553|33848
553|33873
553|33922
553|33986
553|34019
553|34086
553|34123
553|34177
553|34224
553|34230
553|34288
553|34309
553|34347
553|34569
553|34577
553|34655
553|34695
553|34772
553|34788
553|34863
553|34867
553|34878
553|34895
553|34953
553|34966
553|35032
553|35053
553|35179
553|35180
553|35205
553|35258
553|35280
553|35297
553|35311
553|35320
553|35432
553|35526
553|35574
553|35753
553|35805
553|36236
553|36351
553|36408
553|37009
553|37100
553|37468
553|37497
553|37564
553|38016
553|38040
553|38145
553|38158
553|38193
553|38211
553|38320
553|38516
553|38522
553|38753
553|38758
553|38778
553|38880
553|38896
553|38984
553|39063
553|39087
553|39090
553|39100
553|39120
553|39122
553|39156
553|39180
553|39257
553|39351
553|39386
553|39396
553|39410
553|39560
553|39651
553|39702
553|39737
553|39805
553|39878
553|39912
553|39915
553|39927
553|40356
553|41033
553|41059
553|41268
553|41289
553|41313
553|41330
553|41349
553|41412
553|41475
553|41552
553|41624
553|41690
553|41691
553|41692
553|42184
553|42269
553|42390
553|42411
553|42416
553|42431
553|42437
553|42459
553|42587
553|42597
553|42605
553|42624
553|42652
553|42676
553|42708
553|42739
553|42861
553|42873
553|42965
553|43068
553|43267
553|43341
553|43350
553|43407
553|43509
553|43530
553|43531
553|43561
553|43623
553|43660
553|43727
553|43994
553|43996
553|44020
553|44041
553|44050
553|44053
553|44066
553|44172
553|44217
553|44347
553|44356
553|44444
553|44493
553|44507
553|44595
553|44654
553|44814
553|44843
553|44901
553|44927
553|44943
553|44964
553|44981
553|45055
553|45102
553|45147
553|45298
553|45315
553|45352
553|45489
553|45727
553|45758
553|45899
553|46032
553|46055
553|46489
553|46786
553|47138
553|47147
553|47169
553|47195
553|47215
553|47254
553|47258
553|47441
553|47447
553|47481
553|47541
553|47605
553|47622
553|47626
553|47692
553|47764
553|47869
553|47872
553|47950
553|48036
553|48092
553|48152
553|48166
553|48173
553|48190
553|48200
553|48271
553|48284
553|48293
553|48362
553|48452
553|48526
553|48666
553|48719
553|48918
553|49024
553|49106
553|49405
553|49505
553|49544
553|49605
553|49697
553|49739
553|49981
553|50010
553|50020
553|50073
553|50169
553|50313
553|50324
553|50448
553|50469
553|50473
553|50533
553|50538
553|50629
553|50775
553|50837
553|50923
553|50966
553|51028
553|51167
553|51184
553|51185
553|51310
553|51343
553|51399
553|51405
553|51468
553|51492
553|51507
553|51520
553|51555
553|51795
553|51892
553|52051
553|52055
553|52320
553|53264
553|54113
553|54994
553|55653
553|55669
553|55805
553|55967
553|56241
553|56357
553|56462
553|56630
553|56665
553|56694
553|57111
553|57154
553|57174
553|57191
553|57344
553|57353
553|57420
553|57530
553|57537
553|57634
553|57976
553|58010
553|58095
553|58243
553|58376
553|58404
553|58453
553|58474
553|58511
553|58552
553|59318
553|59507
553|59583
553|59605
553|59624
553|59655
553|59675
553|60098
553|60169
553|60171
553|60230
553|60265
553|60280
553|60294
553|60350
553|60357
553|60388
553|60447
553|60501
553|60522
553|60764
553|60824
553|61098
553|61244
553|61266
553|61317
553|61382
553|61438
553|61955
553|62023
553|62044
553|62067
553|62081
553|62336
553|62432
553|62955
553|63199
553|63927
553|63949
553|64313
553|131744
553|131759
553|132203
553|132876
553|133815
553|135445
553|196610
553|196691
553|196750
553|196798
553|196819
553|196844
553|196922
553|196925
553|196968
553|197062
553|197071
553|197275
553|197440
553|197524
553|197540
553|197580
553|197981
553|198018
553|198185
553|198228
553|198290
553|198335
553|198385
553|198616
553|198726
553|198781
553|198818
553|198826
553|198930
553|199119
553|199421
553|199483
553|199524
553|199599
553|199790
553|199841
553|200052
553|200185
553|200187
553|200478
553|200561
553|200590
553|200612
553|200924
553|201133
553|201213
553|201214
553|201283
553|201588
553|201701
553|202053
553|202058
553|202113
553|202129
553|202498
553|202707
553|202885
553|203507
553|203536
553|203724
553|203968
553|204128
553|204188
553|204281
553|204577
553|204859
553|205388
553|205438
553|205460
553|206356
553|206892
553|207063
553|207192
553|262589
553|262632
553|263009
553|267613
555|4323
557|6056
557|17152
557|22847
557|55032
558|31815
558|46649
559|1267
559|2534
559|3267
559|3303
559|3320
559|5394
559|6461
559|6661
559|6730
559|6777
559|6939
559|8218
559|8220
559|8283
559|8447
559|8455
559|8468
559|8492
559|9304
559|10026
559|12350
559|12552
559|12779
559|12859
559|13030
559|13237
559|14061
559|14907
559|15435
559|15547
559|16347
559|18106
559|20485
559|20562
559|20764
559|20932
559|20965
559|24482
559|25021
559|25091
559|25220
559|28260
559|29075
559|29140
559|29222
559|30132
559|30781
559|30844
559|31019
559|33891
559|34019
559|34177
559|34224
559|34288
559|37100
559|37468
559|37497
559|38001
559|38880
559|39122
559|39351
559|40805
559|42541
559|45352
559|47441
559|47692
559|48526
559|49463
559|49605
559|50304
559|50763
559|51185
559|52320
559|57111
559|58511
559|59605
559|60501
559|63927
559|196722
559|197595
559|202123
559|205218
567|4
567|47
567|127
567|226
567|3659
567|14486
567|25789
577|271
577|603
577|714
577|803
577|812
577|852
577|855
577|1273
577|1604
577|1730
577|2497
577|2516
577|2568
577|2579
577|2635
577|2675
577|2682
577|2685
577|2828
577|2906
577|2914
577|3223
577|3292
577|3303
577|3356
577|3411
577|3491
577|3804
577|3848
577|3958
577|4470
577|4540
577|4637
577|4766
577|4983
577|5400
577|5580
577|5645
577|5690
577|5769
577|5788
577|6079
577|6128
577|6280
577|6327
577|6461
577|6507
577|6539
577|6830
577|6939
577|7122
577|7312
577|7734
577|7843
577|7922
577|8075
577|8220
577|9498
577|10264
577|10310
577|10929
577|11031
577|11179
577|11239
577|11342
577|11522
577|11814
577|11831
577|12070
577|12132
577|12188
577|12212
577|12226
577|12322
577|12989
577|13335
577|13414
577|13445
577|13468
577|13727
577|13911
577|14007
577|14014
577|14112
577|14116
577|14121
577|14152
577|14201
577|14240
577|14340
577|14453
577|14630
577|14894
577|14907
577|14933
577|15000
577|15127
577|15133
577|15160
577|15169
577|15290
577|15321
577|16265
577|16276
577|16406
577|16438
577|16487
577|16509
577|16591
577|16605
577|16624
577|16751
577|16839
577|16941
577|16949
577|17023
577|17266
577|17328
577|17358
577|17371
577|18446
577|18637
577|18705
577|18875
577|19005
577|19093
577|19152
577|19171
577|19394
577|19416
577|19432
577|19458
577|19515
577|19551
577|19652
577|19679
577|19737
577|19810
577|19835
577|19842
577|20010
577|20115
577|20161
577|20473
577|20940
577|21433
577|21722
577|21724
577|21804
577|21834
577|21874
577|21949
577|22113
577|22292
577|22457
577|22491
577|22573
577|22639
577|22652
577|22773
577|22822
577|22910
577|23217
577|23252
577|23419
577|25689
577|25706
577|25797
577|25925
577|25946
577|26140
577|26198
577|26221
577|26281
577|26856
577|26884
577|26986
577|27181
577|27272
577|27293
577|29703
577|29748
577|29807
577|30094
577|30336
577|30348
577|30414
577|30431
577|30713
577|30715
577|31765
577|32006
577|32157
577|32277
577|32323
577|32453
577|32564
577|32586
577|32590
577|32662
577|32710
577|32820
577|32856
577|32934
577|33017
577|33162
577|33164
577|33374
577|33389
577|33438
577|33610
577|33891
577|35911
577|36006
577|36030
577|36031
577|36068
577|36205
577|36351
577|36408
577|36452
577|36466
577|36522
577|40108
577|40124
577|40126
577|40191
577|40224
577|40282
577|40304
577|40337
577|40341
577|40560
577|40727
577|40867
577|40934
577|41095
577|41264
577|41690
577|46135
577|46184
577|46482
577|46489
577|46872
577|46959
577|48768
577|53390
577|53494
577|53564
577|53583
577|53618
577|53625
577|53829
577|53910
577|54023
577|54113
577|54139
577|54233
577|54296
577|54307
577|54353
577|54364
577|54368
577|54454
577|54591
577|54788
577|54826
577|54915
577|54916
577|55021
577|55055
577|55124
577|60068
577|62593
577|62649
577|62706
577|62770
577|62921
577|62925
577|63033
577|63131
577|63278
577|64258
577|393311
577|393457
577|393952
577|394229
577|394520
577|394567
577|394682
577|394958
577|394974
577|395198
577|395272
577|395387
577|395479
577|395482
577|395544
577|395677
577|395704
577|395741
577|395817
577|396031
577|396110
577|396306
577|396477
577|396521
600|159
600|2025
600|3112
600|7925
600|11050
600|11446
600|12247
600|13501
600|14200
600|14734
600|16426
600|17135
600|19616
600|19902
600|20085
600|20126
600|20238
600|22320
600|22757
600|22968
600|26247
600|26818
600|26894
600|26898
600|26923
600|29709
600|29941
600|30290
600|30298
600|30499
600|30681
600|30712
600|31777
600|31921
600|32178
600|32234
600|32513
600|32666
600|32818
600|33030
600|33167
600|33254
600|36368
600|36390
600|36794
600|36831
600|40252
600|40732
600|40812
600|46491
600|55194
600|62724
600|394061
600|394399
600|396381
603|6539
603|11636
603|19276
603|26211
603|26323
615|1733
637|1733
668|13
668|22
668|37
668|48
668|84
668|89
668|121
668|213
668|228
668|252
668|289
668|518
668|687
668|2153
668|2621
668|2914
668|3292
668|5058
668|5132
668|5957
668|5978
668|6939
668|7575
668|10764
668|13760
668|22388
668|393399
668|393594
670|1733
671|1733
672|1733
673|1733
676|4323
680|702
680|714
680|1754
680|2119
680|2854
680|2906
680|3209
680|3216
680|3226
680|3292
680|3303
680|3491
680|3856
680|5400
680|5409
680|5429
680|5430
680|5501
680|5537
680|5539
680|5588
680|5605
680|6461
680|6661
680|6724
680|6730
680|6733
680|6735
680|6774
680|6805
680|6830
680|6908
680|6910
680|6939
680|8075
680|8218
680|8220
680|8302
680|8319
680|8359
680|8369
680|8403
680|8426
680|8447
680|8449
680|8450
680|8469
680|8492
680|8519
680|8560
680|8636
680|8648
680|8657
680|8708
680|8741
680|8763
680|8767
680|8804
680|8823
680|8849
680|8859
680|8879
680|8881
680|8888
680|9002
680|9009
680|9044
680|9063
680|9145
680|9189
680|10310
680|12306
680|12312
680|12316
680|12329
680|12337
680|12355
680|12399
680|12480
680|12512
680|12552
680|12643
680|12654
680|12668
680|12676
680|12693
680|12722
680|12731
680|12732
680|12759
680|12779
680|12816
680|12843
680|12874
680|12897
680|12931
680|12958
680|12989
680|13030
680|13040
680|13101
680|13132
680|13167
680|13178
680|13237
680|13238
680|13335
680|13414
680|15133
680|15169
680|15378
680|15493
680|15594
680|15600
680|15743
680|15886
680|15933
680|15943
680|16143
680|16265
680|16276
680|16316
680|16323
680|16509
680|19679
680|20504
680|20588
680|20633
680|20640
680|20647
680|20676
680|20686
680|20773
680|20880
680|20886
680|20940
680|21263
680|21336
680|21367
680|21385
680|21453
680|22822
680|24482
680|24679
680|24680
680|24811
680|24940
680|24961
680|25074
680|25091
680|25220
680|25279
680|25291
680|25394
680|25415
680|25560
680|28725
680|28876
680|29014
680|29140
680|29196
680|29208
680|29329
680|29404
680|29484
680|29670
680|29686
680|30094
680|30960
680|31025
680|31078
680|31200
680|31334
680|31415
680|31499
680|31500
680|31529
680|31705
680|32590
680|32787
680|32934
680|33438
680|33811
680|33842
680|33843
680|33848
680|33873
680|33891
680|34224
680|34230
680|34288
680|34300
680|34309
680|34520
680|34695
680|34878
680|34953
680|35032
680|35526
680|35548
680|35645
680|35833
680|36351
680|36408
680|38984
680|39087
680|39090
680|39138
680|39156
680|39257
680|39264
680|39373
680|39410
680|39702
680|39805
680|39912
680|39927
680|41289
680|41330
680|41349
680|41412
680|41691
680|41692
680|41955
680|41969
680|42104
680|42269
680|42459
680|42574
680|42597
680|42605
680|42676
680|43066
680|43267
680|43341
680|43350
680|43407
680|43531
680|43623
680|43994
680|44041
680|44053
680|44066
680|44172
680|44347
680|44507
680|44595
680|44654
680|44964
680|46489
680|47147
680|47181
680|47195
680|47215
680|47258
680|47369
680|47447
680|47481
680|47531
680|47610
680|47923
680|48036
680|48092
680|48166
680|48173
680|48190
680|48200
680|48257
680|48271
680|48293
680|48526
680|48666
680|48739
680|49106
680|49234
680|49544
680|49605
680|50169
680|50245
680|50313
680|50324
680|50448
680|50472
680|50473
680|50538
680|50629
680|50775
680|50966
680|51028
680|51483
680|51507
680|51531
680|51795
680|51892
680|54113
680|55195
680|56357
680|56694
680|57174
680|57191
680|57420
680|57530
680|57586
680|58010
680|58095
680|59583
680|60098
680|60265
680|60294
680|60344
680|60357
680|60388
680|60720
680|60824
680|61098
680|61157
680|61382
680|61955
680|61960
680|62432
680|196691
680|196750
680|196798
680|196922
680|197275
680|197540
680|198185
680|198616
680|198826
680|198913
680|199118
680|199119
680|199524
680|199578
680|200590
680|200943
680|201213
680|201588
680|201701
680|202058
680|202498
680|203819
680|204128
680|204786
680|205033
680|205046
680|205438
680|207192
680|210109
684|394255
701|78
701|106
701|109
701|122
701|125
701|510
701|577
701|702
701|703
701|705
701|714
701|813
701|1236
701|1239
701|1261
701|1273
701|1280
701|1287
701|1299
701|1321
701|1323
701|1325
701|1326
701|1331
701|1339
701|1343
701|1358
701|1395
701|1397
701|1399
701|1419
701|1547
701|1615
701|1642
701|1661
701|1663
701|1689
701|1699
701|2002
701|2011
701|2013
701|2497
701|2516
701|2634
701|2700
701|2828
701|2906
701|2914
701|3081
701|3147
701|3257
701|3292
701|3320
701|3356
701|3364
701|3369
701|3378
701|3455
701|3458
701|3491
701|3573
701|3605
701|3606
701|3614
701|3680
701|3707
701|3729
701|3738
701|3745
701|3763
701|3769
701|3855
701|3925
701|3926
701|4134
701|4196
701|4208
701|4255
701|4390
701|4393
701|4451
701|4546
701|4549
701|4563
701|4583
701|4637
701|4775
701|4837
701|4888
701|4983
701|5036
701|5049
701|5088
701|5511
701|5580
701|5639
701|5650
701|6066
701|6075
701|6109
701|6130
701|6167
701|6195
701|6220
701|6253
701|6256
701|6307
701|6318
701|6319
701|6379
701|6400
701|6404
701|6453
701|6461
701|6481
701|6493
701|6498
701|6507
701|6524
701|6619
701|6620
701|6646
701|6762
701|6830
701|6938
701|6939
701|6949
701|6973
701|6976
701|6979
701|6984
701|6995
701|7018
701|7021
701|7029
701|7045
701|7046
701|7088
701|7116
701|7124
701|7127
701|7131
701|7133
701|7170
701|7227
701|7270
701|7310
701|7317
701|7332
701|7345
701|7358
701|7381
701|7384
701|7407
701|7423
701|7723
701|7738
701|7743
701|7754
701|7799
701|7838
701|7843
701|7922
701|7926
701|7996
701|8001
701|8075
701|8114
701|8115
701|8151
701|8161
701|9246
701|9318
701|9498
701|9680
701|9929
701|10310
701|10317
701|10361
701|10397
701|10405
701|10434
701|10440
701|10453
701|10517
701|10584
701|10599
701|10615
701|10662
701|10676
701|10690
701|10694
701|10784
701|10794
701|10823
701|10857
701|10879
701|10912
701|10913
701|10931
701|10995
701|10998
701|11023
701|11057
701|11069
701|11160
701|11165
701|11196
701|11217
701|11222
701|11228
701|11251
701|11264
701|11277
701|11313
701|11323
701|11334
701|11347
701|11360
701|11372
701|11379
701|11396
701|11406
701|11409
701|11437
701|11449
701|11452
701|11480
701|11486
701|11495
701|11520
701|11529
701|11539
701|11552
701|11559
701|11609
701|11616
701|11621
701|11641
701|11653
701|11676
701|11685
701|11696
701|11716
701|11740
701|11743
701|11746
701|11760
701|11787
701|11829
701|11847
701|11860
701|11862
701|11911
701|11985
701|12066
701|12079
701|12098
701|12101
701|12115
701|12153
701|12169
701|12179
701|12182
701|12187
701|12195
701|12229
701|12234
701|12236
701|12245
701|12257
701|12269
701|12273
701|12956
701|12989
701|13322
701|13336
701|13376
701|13416
701|13434
701|13445
701|13458
701|13462
701|13508
701|13524
701|13540
701|13554
701|13565
701|13581
701|13630
701|13639
701|13663
701|13666
701|13667
701|13688
701|13690
701|13710
701|13716
701|13745
701|13778
701|13782
701|13789
701|13858
701|13882
701|13888
701|13892
701|13893
701|13900
701|13970
701|13996
701|14010
701|14013
701|14015
701|14056
701|14070
701|14109
701|14136
701|14151
701|14203
701|14210
701|14251
701|14265
701|14267
701|14279
701|14320
701|14378
701|14391
701|14424
701|14433
701|14483
701|14491
701|14551
701|14552
701|14556
701|14566
701|14568
701|14652
701|14669
701|14681
701|14696
701|14717
701|14725
701|14733
701|14742
701|14744
701|14745
701|14782
701|14783
701|14831
701|14864
701|14898
701|14919
701|14948
701|14958
701|14973
701|14990
701|15006
701|15013
701|15029
701|15048
701|15053
701|15089
701|15133
701|15134
701|15137
701|15169
701|15202
701|15205
701|15234
701|15240
701|15253
701|15262
701|15297
701|15572
701|15580
701|15644
701|15752
701|16037
701|16455
701|16463
701|16504
701|16509
701|16524
701|16561
701|16567
701|16578
701|16599
701|16638
701|16659
701|16660
701|16669
701|16681
701|16711
701|16728
701|16751
701|16778
701|16785
701|16792
701|16793
701|16804
701|16807
701|16829
701|16839
701|16868
701|16875
701|16877
701|16898
701|16931
701|16937
701|16981
701|16983
701|16999
701|17003
701|17020
701|17022
701|17044
701|17051
701|17052
701|17054
701|17059
701|17070
701|17076
701|17088
701|17119
701|17130
701|17151
701|17155
701|17178
701|17199
701|17275
701|17281
701|17282
701|17302
701|17361
701|17366
701|17373
701|17374
701|17381
701|17382
701|17386
701|17387
701|17389
701|17397
701|17405
701|17406
701|17639
701|17903
701|18459
701|18478
701|18493
701|18509
701|18573
701|18580
701|18581
701|18597
701|18602
701|18605
701|18649
701|18654
701|18659
701|18666
701|18685
701|18691
701|18692
701|18727
701|18746
701|18750
701|18757
701|18773
701|18790
701|18816
701|18829
701|18842
701|18844
701|18848
701|18872
701|18902
701|18971
701|18994
701|19004
701|19037
701|19088
701|19103
701|19111
701|19174
701|19210
701|19244
701|19250
701|19279
701|19328
701|19353
701|19363
701|19364
701|19395
701|19405
701|19434
701|19460
701|19462
701|19512
701|19516
701|19535
701|19563
701|19569
701|19574
701|19603
701|19606
701|19615
701|19621
701|19631
701|19641
701|19664
701|19670
701|19677
701|19679
701|19687
701|19691
701|19769
701|19773
701|19796
701|19819
701|19849
701|19886
701|19944
701|19954
701|20027
701|20040
701|20047
701|20062
701|20088
701|20127
701|20139
701|20230
701|20249
701|20287
701|20296
701|20385
701|20435
701|20437
701|20447
701|20472
701|20475
701|20479
701|20940
701|21433
701|21504
701|21542
701|21543
701|21568
701|21587
701|21593
701|21595
701|21596
701|21610
701|21660
701|21676
701|21680
701|21758
701|21759
701|21763
701|21780
701|21789
701|21833
701|21842
701|21886
701|21942
701|21964
701|21965
701|21973
701|21975
701|21979
701|22001
701|22034
701|22038
701|22057
701|22077
701|22103
701|22116
701|22125
701|22134
701|22135
701|22142
701|22144
701|22204
701|22229
701|22233
701|22246
701|22280
701|22283
701|22284
701|22288
701|22295
701|22314
701|22317
701|22336
701|22406
701|22417
701|22438
701|22470
701|22527
701|22530
701|22556
701|22574
701|22575
701|22580
701|22587
701|22617
701|22640
701|22664
701|22696
701|22702
701|22709
701|22717
701|22727
701|22759
701|22762
701|22794
701|22803
701|22808
701|22809
701|22815
701|22821
701|22822
701|22840
701|22848
701|22877
701|22883
701|22907
701|22918
701|22920
701|22964
701|22976
701|22992
701|23005
701|23008
701|23010
701|23047
701|23049
701|23057
701|23079
701|23080
701|23088
701|23104
701|23148
701|23153
701|23154
701|23170
701|23190
701|23199
701|23219
701|23239
701|23241
701|23251
701|23256
701|23274
701|23280
701|23287
701|23291
701|23308
701|23311
701|23380
701|23402
701|23443
701|23500
701|23503
701|23505
701|23550
701|24429
701|25630
701|25655
701|25667
701|25673
701|25687
701|25692
701|25733
701|25777
701|25801
701|25807
701|25843
701|25856
701|25869
701|25878
701|25883
701|25892
701|25896
701|25907
701|25931
701|25934
701|25936
701|25959
701|25966
701|25967
701|25972
701|25984
701|25996
701|26001
701|26076
701|26144
701|26153
701|26159
701|26195
701|26265
701|26314
701|26334
701|26341
701|26363
701|26365
701|26381
701|26395
701|26423
701|26425
701|26427
701|26435
701|26442
701|26450
701|26455
701|26471
701|26478
701|26485
701|26497
701|26517
701|26535
701|26539
701|26579
701|26630
701|26637
701|26644
701|26645
701|26646
701|26654
701|26656
701|26704
701|26738
701|26757
701|26764
701|26768
701|26772
701|26787
701|26789
701|26842
701|26843
701|26900
701|26915
701|26931
701|26959
701|26966
701|27003
701|27019
701|27020
701|27021
701|27174
701|27277
701|27285
701|27311
701|27336
701|27343
701|27358
701|27390
701|27402
701|27453
701|27468
701|27495
701|27534
701|27537
701|27552
701|27565
701|27570
701|27579
701|27600
701|27621
701|27781
701|29712
701|29729
701|29764
701|29766
701|29767
701|29782
701|29822
701|29874
701|29878
701|29898
701|29933
701|29947
701|29970
701|29971
701|29987
701|30004
701|30047
701|30115
701|30121
701|30142
701|30175
701|30180
701|30196
701|30239
701|30254
701|30301
701|30305
701|30328
701|30330
701|30337
701|30338
701|30430
701|30434
701|30437
701|30441
701|30477
701|30494
701|30514
701|30515
701|30523
701|30524
701|30529
701|30560
701|30563
701|30576
701|30595
701|30614
701|30665
701|30690
701|31788
701|31824
701|31838
701|31865
701|31880
701|31892
701|31906
701|31911
701|31917
701|31947
701|32009
701|32023
701|32058
701|32059
701|32095
701|32110
701|32139
701|32195
701|32206
701|32222
701|32244
701|32251
701|32252
701|32260
701|32268
701|32273
701|32289
701|32308
701|32319
701|32377
701|32430
701|32467
701|32520
701|32542
701|32577
701|32590
701|32661
701|32729
701|32754
701|32793
701|32795
701|32807
701|32833
701|32857
701|32861
701|32869
701|32926
701|32934
701|32942
701|32975
701|32982
701|33043
701|33052
701|33054
701|33094
701|33121
701|33131
701|33138
701|33141
701|33172
701|33214
701|33222
701|33232
701|33252
701|33257
701|33261
701|33278
701|33354
701|33363
701|33366
701|33378
701|33385
701|33417
701|33436
701|33442
701|33478
701|33508
701|33551
701|33572
701|33593
701|33598
701|33615
701|33616
701|33619
701|33645
701|33717
701|33740
701|33746
701|33754
701|33848
701|35850
701|35923
701|35948
701|36032
701|36067
701|36107
701|36153
701|36161
701|36179
701|36234
701|36313
701|36336
701|36350
701|36489
701|36566
701|36567
701|36568
701|36569
701|36570
701|36571
701|36572
701|36573
701|36574
701|36575
701|36576
701|36577
701|36578
701|36579
701|36580
701|36581
701|36590
701|36606
701|36680
701|36688
701|36690
701|36698
701|36758
701|36759
701|36760
701|36761
701|36762
701|36763
701|36764
701|36765
701|36766
701|36767
701|36768
701|36769
701|36771
701|36783
701|36787
701|36847
701|38040
701|39947
701|39960
701|39973
701|39997
701|40025
701|40083
701|40147
701|40155
701|40172
701|40185
701|40196
701|40227
701|40262
701|40280
701|40288
701|40375
701|40390
701|40459
701|40518
701|40549
701|40567
701|40578
701|40607
701|40616
701|40662
701|40711
701|40733
701|40736
701|40768
701|40802
701|40844
701|40872
701|40886
701|40923
701|43996
701|45758
701|46089
701|46097
701|46142
701|46187
701|46202
701|46313
701|46318
701|46398
701|46428
701|46442
701|46454
701|46489
701|46493
701|46509
701|46512
701|46527
701|46601
701|46613
701|46622
701|46624
701|46630
701|46643
701|46644
701|46668
701|46739
701|46765
701|46767
701|46773
701|46822
701|46846
701|46847
701|46982
701|50456
701|53253
701|53275
701|53330
701|53390
701|53393
701|53401
701|53492
701|53524
701|53557
701|53585
701|53601
701|53609
701|53644
701|53647
701|53806
701|53811
701|53880
701|53927
701|53936
701|53973
701|54100
701|54127
701|54151
701|54204
701|54292
701|54305
701|54346
701|54363
701|54446
701|54451
701|54533
701|54547
701|54559
701|54589
701|54650
701|54678
701|54705
701|54735
701|54799
701|54824
701|54864
701|54870
701|54883
701|54892
701|54934
701|54959
701|54967
701|54972
701|54979
701|54986
701|55052
701|55127
701|55179
701|55182
701|55218
701|55292
701|57866
701|58092
701|60923
701|61153
701|62481
701|62542
701|62574
701|62638
701|62647
701|62697
701|62735
701|62785
701|62795
701|62852
701|62865
701|62933
701|62942
701|62971
701|62974
701|62987
701|63050
701|63117
701|63137
701|63138
701|63148
701|63174
701|63255
701|63306
701|63321
701|63335
701|63362
701|63382
701|63480
701|64288
701|131235
701|133010
701|198018
701|262206
701|393342
701|393349
701|393361
701|393365
701|393380
701|393418
701|393432
701|393439
701|393569
701|393570
701|393611
701|393675
701|393693
701|393771
701|393797
701|393800
701|393802
701|393827
701|393850
701|393891
701|393903
701|393977
701|393988
701|394075
701|394096
701|394105
701|394117
701|394122
701|394246
701|394262
701|394301
701|394370
701|394371
701|394389
701|394400
701|394417
701|394453
701|394481
701|394547
701|394575
701|394650
701|394689
701|394712
701|394724
701|394736
701|394770
701|394839
701|394856
701|394879
701|394930
701|394955
701|394976
701|394990
701|395000
701|395009
701|395074
701|395098
701|395116
701|395117
701|395196
701|395267
701|395319
701|395331
701|395356
701|395410
701|395414
701|395509
701|395513
701|395527
701|395538
701|395608
701|395650
701|395652
701|395659
701|395753
701|395765
701|395824
701|395915
701|395949
701|396011
701|396016
701|396062
701|396067
701|396143
701|396148
701|396240
701|396322
701|396345
701|396386
701|396387
701|396392
701|396434
701|396452
701|396454
701|396524
701|396531
701|396533
701|396922
701|396941
701|396968
702|125
702|158
702|705
702|1103
702|1257
702|1267
702|1273
702|1299
702|1321
702|1661
702|1689
702|1699
702|2535
702|2567
702|2830
702|2914
702|3083
702|3096
702|3173
702|3257
702|3292
702|3303
702|3320
702|3356
702|3455
702|3491
702|3573
702|3585
702|3910
702|4657
702|5413
702|5459
702|5511
702|5580
702|5586
702|6220
702|6256
702|6453
702|6461
702|6661
702|6667
702|6730
702|6762
702|6830
702|6939
702|7046
702|7243
702|7310
702|7430
702|7754
702|7926
702|8218
702|8220
702|8232
702|8255
702|8359
702|8426
702|8447
702|8674
702|8896
702|9002
702|9084
702|9116
702|9159
702|10361
702|10627
702|10879
702|11003
702|11228
702|11245
702|11323
702|11911
702|12184
702|12190
702|12234
702|12288
702|12498
702|12510
702|12583
702|12625
702|12701
702|12874
702|12954
702|12956
702|13043
702|13169
702|13237
702|13458
702|13778
702|14226
702|14418
702|14541
702|15133
702|15217
702|15245
702|15277
702|15293
702|15429
702|15572
702|15580
702|15625
702|15846
702|15916
702|16115
702|16236
702|16254
702|16347
702|16383
702|16638
702|16875
702|17071
702|18676
702|18816
702|19512
702|20249
702|20501
702|20577
702|20585
702|20672
702|20740
702|20743
702|21118
702|21137
702|21208
702|21272
702|21369
702|21439
702|21464
702|21558
702|21595
702|22216
702|22232
702|22283
702|22992
702|23088
702|23148
702|24652
702|24677
702|24763
702|25031
702|25194
702|25213
702|25215
702|25275
702|25479
702|25934
702|26232
702|26314
702|26395
702|26662
702|26989
702|27205
702|27285
702|27311
702|27495
702|28739
702|28827
702|28861
702|28888
702|29016
702|29118
702|29224
702|29356
702|29400
702|29430
702|29457
702|29669
702|30204
702|30390
702|30614
702|30756
702|30800
702|30889
702|31084
702|31202
702|31574
702|31596
702|31614
702|31629
702|31635
702|31697
702|32050
702|32066
702|32528
702|33619
702|34099
702|34124
702|34253
702|34386
702|34439
702|34774
702|34846
702|35350
702|35405
702|35452
702|35500
702|37468
702|38943
702|39915
702|41527
702|41587
702|42517
702|42722
702|42792
702|43751
702|43759
702|44013
702|44022
702|44548
702|44708
702|44931
702|45008
702|46186
702|47137
702|47274
702|47339
702|48512
702|48526
702|48540
702|49605
702|49940
702|50422
702|50432
702|50445
702|50824
702|51222
702|51439
702|56455
702|56636
702|57408
702|57437
702|58122
702|59724
702|59952
702|60112
702|60169
702|61070
702|62076
702|62785
702|64401
702|197122
702|197269
702|197744
702|199481
702|199675
702|200077
702|200596
702|201142
702|201460
702|201807
702|202926
702|203094
702|203160
702|203617
702|203652
702|203837
702|203990
702|204482
702|204764
702|205356
702|205527
702|205881
702|206200
702|206457
702|206627
702|207127
702|394105
702|394424
702|395753
702|397129
703|1321
703|1689
703|2497
703|2634
703|2764
703|2914
703|3455
703|3491
703|3573
703|3614
703|3620
703|3738
703|4546
703|4637
703|4657
703|4781
703|4826
703|6220
703|6256
703|6307
703|6453
703|6762
703|6939
703|7430
703|7575
703|7722
703|9229
703|9241
703|9304
703|9466
703|9468
703|9502
703|9555
703|9929
703|10026
703|10098
703|10099
703|10100
703|10361
703|11054
703|11911
703|12234
703|12257
703|12740
703|15412
703|16037
703|16477
703|16728
703|17003
703|17408
703|17802
703|18219
703|18816
703|19512
703|21660
703|23749
703|23992
703|24010
703|24304
703|25850
703|26395
703|30337
703|30437
703|31747
703|32053
703|32708
703|32787
703|32906
703|33442
703|33619
703|36032
703|38260
703|38531
703|38551
703|38578
703|40703
703|41264
703|45244
703|45562
703|45755
703|55940
703|56080
703|58414
703|59241
703|59252
703|63168
703|63956
703|131280
703|132384
703|133541
703|133767
703|133782
703|133924
703|134784
703|137506
703|204284
703|395753
706|54363
714|852
714|1103
714|1221
714|1239
714|1257
714|1267
714|1280
714|1798
714|1836
714|1916
714|2018
714|2119
714|2152
714|2381
714|2497
714|2603
714|2905
714|3216
714|3267
714|3292
714|3741
714|3910
714|4134
714|4181
714|4230
714|4323
714|4608
714|4739
714|4766
714|4844
714|5394
714|5413
714|5650
714|5769
714|6079
714|6082
714|6185
714|6461
714|6661
714|6667
714|6730
714|6830
714|6894
714|6939
714|7018
714|7385
714|7545
714|7575
714|7738
714|7922
714|8218
714|8220
714|8222
714|8283
714|8426
714|8447
714|8455
714|8468
714|8492
714|8607
714|8732
714|8758
714|8896
714|8943
714|9002
714|9009
714|9044
714|9266
714|9304
714|9902
714|10026
714|11096
714|11164
714|11404
714|11666
714|11686
714|12350
714|12389
714|12552
714|12637
714|12779
714|12859
714|12874
714|13030
714|13101
714|13193
714|13237
714|13760
714|14061
714|14361
714|14537
714|14907
714|15435
714|15547
714|15576
714|15605
714|16347
714|16735
714|17639
714|18106
714|19151
714|19653
714|20485
714|20562
714|20764
714|20811
714|20932
714|21320
714|22356
714|22652
714|23106
714|23473
714|23673
714|24482
714|24889
714|25091
714|25152
714|25220
714|27446
714|28186
714|28260
714|28917
714|29075
714|29140
714|29208
714|29226
714|29479
714|29686
714|30132
714|30781
714|31019
714|31025
714|31133
714|31424
714|31500
714|31742
714|32097
714|32354
714|32653
714|33891
714|34019
714|34177
714|34224
714|34288
714|35266
714|35280
714|36351
714|37049
714|37053
714|37100
714|37239
714|37271
714|37468
714|37497
714|37640
714|37680
714|37697
714|38001
714|38809
714|38880
714|39122
714|39326
714|39351
714|40191
714|41095
714|41695
714|41722
714|41811
714|42525
714|42541
714|42708
714|45352
714|46450
714|47147
714|47441
714|47692
714|47950
714|48362
714|48526
714|48821
714|49463
714|49605
714|49697
714|50300
714|50304
714|50629
714|50673
714|51185
714|51405
714|52320
714|52873
714|53828
714|55329
714|56730
714|57111
714|58299
714|58308
714|58453
714|58511
714|59318
714|59605
714|59689
714|60501
714|63927
714|63956
714|64050
714|136620
714|197595
714|198290
714|198385
714|205206
714|206356
714|327960
714|328145
714|328320
714|393950
715|7922
715|11893
715|54390
719|790
719|1234
719|1738
719|2129
719|4878
719|5400
719|5420
719|15527
719|20798
719|20931
719|21366
719|25391
719|28883
719|29243
719|29293
719|29432
719|30798
719|33801
719|34188
719|34273
719|39194
719|39665
719|41242
719|41561
719|41701
719|41808
719|41993
719|42885
719|47983
719|48403
719|49282
719|50296
719|52004
719|52170
719|57066
719|60156
719|60616
719|197115
719|197930
719|198024
719|198443
719|200444
719|200711
719|201422
719|201557
719|204779
719|205449
719|206175
719|206520
719|206734
719|206927
719|207038
721|724
721|27064
721|27065
721|27066
724|27064
745|1538
745|6039
745|6040
745|6041
745|6042
745|27079
745|27080
745|27086
745|27087
760|42909
760|201612
766|288
766|2114
766|2914
766|3303
766|6939
766|8220
766|8426
766|9002
766|13030
766|13041
766|15488
766|15630
766|25285
766|25354
766|29481
766|29680
766|31951
766|33072
766|34511
766|35699
766|37468
766|41095
766|42909
766|43578
766|43697
766|197829
766|198096
766|198853
766|198878
766|200521
766|205580
777|263732
781|782
781|16347
781|47300
786|7
786|3216
786|3292
786|3303
786|3491
786|4637
786|5413
786|5580
786|6661
786|6667
786|6730
786|6830
786|6894
786|6908
786|6939
786|7473
786|8190
786|8220
786|8359
786|8426
786|8455
786|8607
786|8851
786|8943
786|9002
786|9044
786|11666
786|12552
786|12779
786|12859
786|13030
786|13193
786|13237
786|14061
786|15770
786|18106
786|20485
786|20965
786|24482
786|25091
786|29212
786|29626
786|30844
786|31256
786|31500
786|31742
786|33891
786|33967
786|34224
786|34288
786|35266
786|35299
786|35832
786|36040
786|36351
786|37271
786|37662
786|39122
786|41095
786|41695
786|41811
786|42708
786|43531
786|44110
786|44369
786|44403
786|44442
786|48526
786|49605
786|49728
786|50300
786|51185
786|51704
786|52215
786|56670
786|56730
786|58453
786|60187
786|136620
786|196902
786|198222
786|198863
786|198864
786|199131
786|201261
786|201773
786|202012
786|202575
786|204486
786|206490
786|207039
786|328145
792|5580
797|6348
803|1403
803|1798
803|3130
803|4143
803|7575
803|11404
803|11568
803|11666
803|14061
803|14336
803|15547
803|18106
803|18968
803|19653
803|19928
803|21804
803|22652
803|23106
803|24482
803|26206
803|27628
803|30324
803|30580
803|32354
803|36351
803|36479
803|37468
803|38001
803|39326
803|40191
803|46612
803|46920
803|51185
803|52320
803|53615
803|53828
803|58511
803|393598
803|393607
803|393891
803|394366
803|395270
806|2653
812|819
812|852
812|1273
812|2381
812|2603
812|3216
812|3292
812|3303
812|3411
812|3491
812|3602
812|4181
812|4469
812|4766
812|4809
812|5400
812|5645
812|5740
812|5769
812|6079
812|6461
812|6562
812|6830
812|6939
812|7160
812|7442
812|7734
812|7794
812|7922
812|8160
812|10264
812|11084
812|11164
812|11468
812|11666
812|12021
812|12093
812|13030
812|13948
812|14008
812|14014
812|14201
812|14328
812|14361
812|14366
812|14456
812|14472
812|14476
812|14630
812|15122
812|16477
812|16583
812|16624
812|16730
812|16751
812|16932
812|16941
812|17170
812|17353
812|19036
812|19151
812|19351
812|19416
812|19608
812|19633
812|19652
812|19764
812|19900
812|20010
812|20132
812|20453
812|21610
812|22652
812|22950
812|23034
812|23197
812|25983
812|26523
812|26574
812|26677
812|26788
812|26856
812|26889
812|27265
812|27324
812|27435
812|27470
812|28613
812|29731
812|29773
812|29883
812|29953
812|29960
812|30147
812|30500
812|30684
812|30713
812|31886
812|31931
812|32277
812|32545
812|32563
812|32705
812|32720
812|32738
812|32870
812|32941
812|32956
812|33318
812|33374
812|35843
812|35938
812|35964
812|36004
812|36351
812|36731
812|40280
812|40383
812|40758
812|40867
812|40884
812|40949
812|41095
812|46135
812|46383
812|46482
812|46493
812|46546
812|46872
812|47035
812|53618
812|53810
812|53868
812|54085
812|54397
812|54412
812|54442
812|54633
812|54826
812|54830
812|54889
812|54910
812|54915
812|54916
812|55288
812|62772
812|63004
812|63035
812|63359
812|393654
812|393994
812|394284
812|394567
812|394667
812|394682
812|394840
812|394974
812|395104
812|395128
812|395262
812|395479
812|395482
812|395677
812|395759
812|395913
812|396126
812|396486
812|396510
812|397136
818|74
819|822
819|823
819|1403
819|5645
819|11666
819|14933
819|22652
819|24482
819|40191
819|394554
819|395235
852|808
852|1633
852|1798
852|2381
852|2497
852|2579
852|2603
852|2635
852|2682
852|2685
852|2735
852|2828
852|2906
852|3130
852|3303
852|3491
852|3601
852|3633
852|3737
852|3766
852|3842
852|3853
852|3856
852|4134
852|4150
852|4181
852|4581
852|4766
852|4775
852|4826
852|4837
852|4927
852|5110
852|5769
852|5788
852|6128
852|6171
852|6315
852|6327
852|6407
852|6456
852|6461
852|6473
852|6507
852|6614
852|6621
852|6939
852|7029
852|7057
852|7385
852|7575
852|7713
852|7752
852|7772
852|7782
852|7795
852|7843
852|7861
852|7922
852|7992
852|8047
852|8075
852|8309
852|8403
852|8560
852|9002
852|9304
852|9318
852|10242
852|10310
852|10594
852|10848
852|11090
852|11142
852|11164
852|11179
852|11232
852|11233
852|11260
852|11274
852|11385
852|11404
852|11435
852|11489
852|11492
852|11507
852|11700
852|12200
852|12989
852|13030
852|13331
852|13335
852|13370
852|13414
852|13445
852|13536
852|13739
852|13760
852|13768
852|13911
852|14007
852|14061
852|14158
852|14190
852|14361
852|14380
852|14413
852|14453
852|14500
852|14609
852|14663
852|14735
852|14817
852|14820
852|14873
852|14908
852|15092
852|15102
852|15133
852|15160
852|15169
852|15211
852|15224
852|15247
852|15290
852|16276
852|16509
852|16570
852|16580
852|16583
852|16591
852|16598
852|16624
852|16713
852|16729
852|16839
852|17181
852|17371
852|17389
852|18106
852|18214
852|18587
852|18757
852|18875
852|18888
852|19016
852|19116
852|19171
852|19186
852|19220
852|19286
852|19351
852|19402
852|19443
852|19528
852|19551
852|19652
852|19653
852|19662
852|19679
852|19754
852|19835
852|19848
852|19930
852|19935
852|19968
852|20045
852|20115
852|20340
852|20394
852|20473
852|20940
852|21525
852|21724
852|21743
852|21782
852|21804
852|21928
852|21947
852|21949
852|22339
852|22424
852|22438
852|22457
852|22491
852|22652
852|22684
852|22697
852|22702
852|22822
852|22995
852|22996
852|23033
852|23046
852|23138
852|23175
852|23217
852|23299
852|23393
852|23419
852|23448
852|23467
852|23738
852|24482
852|25689
852|25764
852|25872
852|25905
852|25999
852|26023
852|26088
852|26198
852|26221
852|26548
852|26672
852|26792
852|26935
852|26986
852|27202
852|27327
852|27391
852|27400
852|27470
852|27552
852|27630
852|29697
852|29703
852|29791
852|29838
852|30028
852|30295
852|30340
852|30500
852|30517
852|30715
852|31133
852|31638
852|32097
852|32121
852|32181
852|32354
852|32444
852|32521
852|32536
852|32590
852|32636
852|32659
852|32748
852|32870
852|32934
852|33005
852|33047
852|33211
852|33353
852|33438
852|33483
852|33517
852|33549
852|33569
852|33616
852|33891
852|35788
852|36000
852|36001
852|36008
852|36235
852|36236
852|36351
852|36408
852|36692
852|36817
852|38001
852|38022
852|40202
852|40341
852|40438
852|40627
852|40676
852|40727
852|40808
852|40820
852|40934
852|41095
852|41690
852|43996
852|46300
852|46455
852|46489
852|46562
852|46630
852|46772
852|46811
852|47065
852|47096
852|47103
852|47254
852|48582
852|48768
852|49544
852|50245
852|50763
852|53334
852|53340
852|53403
852|53486
852|53583
852|53597
852|53625
852|53714
852|53828
852|53837
852|53987
852|54113
852|54182
852|54198
852|54233
852|54442
852|54461
852|54540
852|54655
852|54719
852|54759
852|54760
852|54842
852|54994
852|55157
852|57695
852|57976
852|58511
852|58552
852|62525
852|62642
852|62715
852|62763
852|62838
852|62887
852|62955
852|62958
852|62969
852|63035
852|63236
852|63242
852|63399
852|63440
852|63949
852|64096
852|64271
852|131477
852|199524
852|201106
852|393242
852|393659
852|393686
852|393712
852|393891
852|394347
852|394354
852|394449
852|395075
852|395200
852|395272
852|395338
852|395399
852|395660
852|395761
852|395817
852|395970
852|396125
852|396253
852|396289
852|396303
852|396475
852|396914
855|611
855|5580
855|6579
855|6939
855|7860
855|8111
855|11379
855|11468
855|17170
855|18814
855|21433
855|21853
855|22372
855|22505
855|22636
855|25636
855|25962
855|26523
855|29907
855|29979
855|32441
855|32747
855|32870
855|33056
855|36004
855|36351
855|40439
855|40575
855|53367
855|53455
855|53868
855|54259
855|62772
855|63286
855|394015
855|395431
1000|265790
1030|3216
1075|4323
1100|3216
1101|1102
1101|1146
1101|1267
1101|1764
1101|3223
1101|3267
1101|5394
1101|6661
1101|6777
1101|6939
1101|8220
1101|8283
1101|8447
1101|8468
1101|8492
1101|9304
1101|10026
1101|12552
1101|12637
1101|12779
1101|12859
1101|13237
1101|14061
1101|14907
1101|15435
1101|15547
1101|16347
1101|18106
1101|20485
1101|20562
1101|20764
1101|20932
1101|23106
1101|24482
1101|25091
1101|25220
1101|28260
1101|29075
1101|29140
1101|30132
1101|30844
1101|31019
1101|33891
1101|34019
1101|34177
1101|34224
1101|34288
1101|37100
1101|37468
1101|37497
1101|38001
1101|38880
1101|39122
1101|39351
1101|40805
1101|42541
1101|45352
1101|47441
1101|48526
1101|49463
1101|49605
1101|50300
1101|50304
1101|50763
1101|51185
1101|52320
1101|57111
1101|58511
1101|59605
1101|60501
1101|63927
1101|197595
1103|112
1103|288
1103|1101
1103|1102
1103|1104
1103|1124
1103|1125
1103|1126
1103|1128
1103|1132
1103|1133
1103|1136
1103|1140
1103|1142
1103|1145
1103|1147
1103|1161
1103|1241
1103|1248
1103|1267
1103|1547
1103|1680
1103|1764
1103|1766
1103|1837
1103|1888
1103|1921
1103|2018
1103|2119
1103|2134
1103|2535
1103|2603
1103|2611
1103|2635
1103|2686
1103|2854
1103|2906
1103|2907
1103|3185
1103|3209
1103|3213
1103|3214
1103|3223
1103|3252
1103|3255
1103|3262
1103|3265
1103|3267
1103|3292
1103|3303
1103|3326
1103|3327
1103|3333
1103|3741
1103|3856
1103|4004
1103|4382
1103|4651
1103|4657
1103|4761
1103|4775
1103|4788
1103|4855
1103|5390
1103|5394
1103|5410
1103|5413
1103|5459
1103|5466
1103|5500
1103|5503
1103|5524
1103|5537
1103|5563
1103|5564
1103|5580
1103|5583
1103|5588
1103|5607
1103|5631
1103|5713
1103|6461
1103|6507
1103|6619
1103|6643
1103|6648
1103|6661
1103|6663
1103|6667
1103|6677
1103|6682
1103|6697
1103|6717
1103|6724
1103|6730
1103|6735
1103|6774
1103|6779
1103|6819
1103|6830
1103|6834
1103|6866
1103|6894
1103|6908
1103|6939
1103|7160
1103|7342
1103|7489
1103|7497
1103|7539
1103|7552
1103|7642
1103|7713
1103|8075
1103|8218
1103|8220
1103|8262
1103|8280
1103|8282
1103|8283
1103|8301
1103|8304
1103|8309
1103|8315
1103|8328
1103|8339
1103|8359
1103|8365
1103|8368
1103|8369
1103|8399
1103|8400
1103|8403
1103|8422
1103|8426
1103|8447
1103|8452
1103|8455
1103|8462
1103|8468
1103|8473
1103|8487
1103|8492
1103|8513
1103|8529
1103|8530
1103|8544
1103|8551
1103|8553
1103|8560
1103|8587
1103|8608
1103|8632
1103|8657
1103|8681
1103|8683
1103|8708
1103|8717
1103|8732
1103|8757
1103|8758
1103|8763
1103|8764
1103|8767
1103|8781
1103|8789
1103|8816
1103|8821
1103|8839
1103|8851
1103|8866
1103|8878
1103|8881
1103|8896
1103|8897
1103|8902
1103|8918
1103|8932
1103|8950
1103|8953
1103|8966
1103|9002
1103|9009
1103|9029
1103|9031
1103|9036
1103|9044
1103|9050
1103|9115
1103|9116
1103|9119
1103|9140
1103|9145
1103|9150
1103|9158
1103|9208
1103|9228
1103|9304
1103|9318
1103|9381
1103|9498
1103|9505
1103|9583
1103|9680
1103|9875
1103|10026
1103|10137
1103|10217
1103|10310
1103|10461
1103|10474
1103|11081
1103|11179
1103|11228
1103|11537
1103|12041
1103|12189
1103|12200
1103|12290
1103|12301
1103|12306
1103|12315
1103|12322
1103|12329
1103|12350
1103|12355
1103|12389
1103|12390
1103|12392
1103|12399
1103|12414
1103|12491
1103|12496
1103|12519
1103|12552
1103|12576
1103|12578
1103|12637
1103|12654
1103|12695
1103|12713
1103|12714
1103|12731
1103|12732
1103|12759
1103|12779
1103|12850
1103|12859
1103|12871
1103|12876
1103|12883
1103|12902
1103|12931
1103|12969
1103|12989
1103|13002
1103|13005
1103|13009
1103|13030
1103|13037
1103|13101
1103|13122
1103|13132
1103|13178
1103|13193
1103|13194
1103|13208
1103|13213
1103|13226
1103|13237
1103|13238
1103|13249
1103|13285
1103|13335
1103|13414
1103|13445
1103|13768
1103|13806
1103|13896
1103|13907
1103|14061
1103|14127
1103|14340
1103|14413
1103|14492
1103|14537
1103|14610
1103|14907
1103|15133
1103|15169
1103|15377
1103|15399
1103|15412
1103|15435
1103|15447
1103|15510
1103|15516
1103|15533
1103|15542
1103|15547
1103|15557
1103|15576
1103|15589
1103|15600
1103|15623
1103|15692
1103|15693
1103|15695
1103|15703
1103|15720
1103|15763
1103|15766
1103|15772
1103|15802
1103|15830
1103|15839
1103|15879
1103|15941
1103|15943
1103|15958
1103|15966
1103|15967
1103|16080
1103|16082
1103|16097
1103|16164
1103|16174
1103|16211
1103|16243
1103|16265
1103|16276
1103|16298
1103|16302
1103|16303
1103|16323
1103|16347
1103|16350
1103|16353
1103|16376
1103|16509
1103|16637
1103|16839
1103|17088
1103|17450
1103|17451
1103|17557
1103|17579
1103|17660
1103|17670
1103|17671
1103|17727
1103|17886
1103|17910
1103|18001
1103|18059
1103|18106
1103|18705
1103|19324
1103|19551
1103|19679
1103|20278
1103|20473
1103|20485
1103|20495
1103|20504
1103|20546
1103|20559
1103|20562
1103|20565
1103|20596
1103|20640
1103|20650
1103|20665
1103|20681
1103|20712
1103|20764
1103|20766
1103|20799
1103|20804
1103|20847
1103|20857
1103|20860
1103|20886
1103|20911
1103|20915
1103|20932
1103|20940
1103|20952
1103|20953
1103|20956
1103|20969
1103|21013
1103|21099
1103|21221
1103|21263
1103|21267
1103|21315
1103|21345
1103|21472
1103|21478
1103|22332
1103|22363
1103|22683
1103|22697
1103|22822
1103|23148
1103|23393
1103|23576
1103|23666
1103|23696
1103|23738
1103|23756
1103|23889
1103|23939
1103|23947
1103|23953
1103|24200
1103|24204
1103|24211
1103|24218
1103|24482
1103|24528
1103|24586
1103|24594
1103|24608
1103|24642
1103|24730
1103|24753
1103|24875
1103|24910
1103|24916
1103|24940
1103|24961
1103|25061
1103|25074
1103|25091
1103|25151
1103|25152
1103|25160
1103|25178
1103|25182
1103|25220
1103|25291
1103|25369
1103|25376
1103|25459
1103|25460
1103|25525
1103|25542
1103|25577
1103|25590
1103|25595
1103|25596
1103|25605
1103|25818
1103|26667
1103|27630
1103|27822
1103|28260
1103|28598
1103|28685
1103|28716
1103|28757
1103|28788
1103|28792
1103|28801
1103|28876
1103|28920
1103|28929
1103|29006
1103|29009
1103|29017
1103|29030
1103|29049
1103|29073
1103|29075
1103|29119
1103|29140
1103|29141
1103|29169
1103|29208
1103|29263
1103|29290
1103|29314
1103|29396
1103|29405
1103|29452
1103|29462
1103|29467
1103|29479
1103|29527
1103|29535
1103|29606
1103|29611
1103|29632
1103|29636
1103|29668
1103|29697
1103|29791
1103|30081
1103|30094
1103|30103
1103|30132
1103|30419
1103|30736
1103|30740
1103|30781
1103|30785
1103|30827
1103|30844
1103|30889
1103|30894
1103|30925
1103|30931
1103|31019
1103|31027
1103|31042
1103|31059
1103|31084
1103|31122
1103|31133
1103|31172
1103|31200
1103|31216
1103|31250
1103|31293
1103|31319
1103|31383
1103|31424
1103|31449
1103|31463
1103|31472
1103|31477
1103|31490
1103|31500
1103|31510
1103|31577
1103|31595
1103|31615
1103|31631
1103|31638
1103|31669
1103|31673
1103|31708
1103|31727
1103|31742
1103|32590
1103|32787
1103|32934
1103|33047
1103|33182
1103|33353
1103|33438
1103|33763
1103|33842
1103|33873
1103|33891
1103|33915
1103|33920
1103|33941
1103|33986
1103|34019
1103|34066
1103|34087
1103|34106
1103|34123
1103|34141
1103|34177
1103|34224
1103|34245
1103|34270
1103|34288
1103|34305
1103|34309
1103|34407
1103|34442
1103|34555
1103|34569
1103|34577
1103|34655
1103|34695
1103|34746
1103|34756
1103|34762
1103|34768
1103|34779
1103|34863
1103|34868
1103|34934
1103|34942
1103|34953
1103|34967
1103|34968
1103|35000
1103|35032
1103|35180
1103|35220
1103|35228
1103|35266
1103|35280
1103|35297
1103|35320
1103|35332
1103|35432
1103|35526
1103|35551
1103|35574
1103|35625
1103|35745
1103|35799
1103|35805
1103|35826
1103|35834
1103|35906
1103|36089
1103|36131
1103|36182
1103|36236
1103|36259
1103|36351
1103|36408
1103|36692
1103|36902
1103|36994
1103|37009
1103|37054
1103|37100
1103|37122
1103|37179
1103|37187
1103|37239
1103|37271
1103|37273
1103|37282
1103|37349
1103|37468
1103|37497
1103|37564
1103|37613
1103|37640
1103|37662
1103|37678
1103|37680
1103|38001
1103|38040
1103|38082
1103|38145
1103|38158
1103|38182
1103|38211
1103|38320
1103|38516
1103|38522
1103|38719
1103|38740
1103|38753
1103|38758
1103|38769
1103|38778
1103|38880
1103|38896
1103|38915
1103|38984
1103|39063
1103|39087
1103|39120
1103|39122
1103|39136
1103|39156
1103|39179
1103|39180
1103|39202
1103|39326
1103|39351
1103|39356
1103|39386
1103|39396
1103|39522
1103|39537
1103|39591
1103|39633
1103|39637
1103|39642
1103|39647
1103|39651
1103|39686
1103|39704
1103|39737
1103|39832
1103|39875
1103|39915
1103|39923
1103|39927
1103|40627
1103|40676
1103|40805
1103|40999
1103|41000
1103|41041
1103|41059
1103|41090
1103|41230
1103|41313
1103|41330
1103|41354
1103|41364
1103|41379
1103|41405
1103|41480
1103|41490
1103|41552
1103|41624
1103|41677
1103|41678
1103|41690
1103|41691
1103|41692
1103|41695
1103|41696
1103|41811
1103|41887
1103|41913
1103|42004
1103|42010
1103|42040
1103|42044
1103|42093
1103|42165
1103|42184
1103|42228
1103|42315
1103|42344
1103|42353
1103|42369
1103|42385
1103|42431
1103|42455
1103|42473
1103|42541
1103|42543
1103|42567
1103|42585
1103|42649
1103|42689
1103|42707
1103|42739
1103|42794
1103|42831
1103|42841
1103|42861
1103|43013
1103|43068
1103|43142
1103|43190
1103|43293
1103|43323
1103|43350
1103|43366
1103|43404
1103|43414
1103|43437
1103|43531
1103|43545
1103|43561
1103|43727
1103|43996
1103|44020
1103|44034
1103|44041
1103|44050
1103|44053
1103|44169
1103|44172
1103|44332
1103|44356
1103|44431
1103|44444
1103|44503
1103|44595
1103|44608
1103|44611
1103|44646
1103|44654
1103|44684
1103|44735
1103|44814
1103|44824
1103|44843
1103|44901
1103|44927
1103|44943
1103|44964
1103|44965
1103|44980
1103|44981
1103|45014
1103|45015
1103|45147
1103|45298
1103|45315
1103|45352
1103|45430
1103|45474
1103|45489
1103|45727
1103|45731
1103|45758
1103|45899
1103|46032
1103|46055
1103|46489
1103|46562
1103|46786
1103|47065
1103|47121
1103|47172
1103|47195
1103|47232
1103|47254
1103|47264
1103|47441
1103|47447
1103|47474
1103|47480
1103|47541
1103|47622
1103|47628
1103|47631
1103|47692
1103|47704
1103|47762
1103|47764
1103|47836
1103|47869
1103|47973
1103|47998
1103|47999
1103|48077
1103|48092
1103|48101
1103|48166
1103|48173
1103|48190
1103|48200
1103|48305
1103|48345
1103|48362
1103|48374
1103|48452
1103|48519
1103|48522
1103|48526
1103|48635
1103|48666
1103|48858
1103|48886
1103|48945
1103|48972
1103|49033
1103|49158
1103|49176
1103|49206
1103|49285
1103|49344
1103|49360
1103|49362
1103|49375
1103|49401
1103|49405
1103|49425
1103|49453
1103|49463
1103|49505
1103|49544
1103|49572
1103|49605
1103|49627
1103|49653
1103|49677
1103|49685
1103|49784
1103|49820
1103|49964
1103|49981
1103|50010
1103|50023
1103|50039
1103|50056
1103|50072
1103|50083
1103|50169
1103|50245
1103|50266
1103|50287
1103|50295
1103|50300
1103|50304
1103|50309
1103|50314
1103|50316
1103|50343
1103|50352
1103|50448
1103|50468
1103|50469
1103|50522
1103|50538
1103|50581
1103|50622
1103|50629
1103|50673
1103|50737
1103|50763
1103|50812
1103|50823
1103|50923
1103|50957
1103|50998
1103|51028
1103|51043
1103|51050
1103|51055
1103|51088
1103|51159
1103|51167
1103|51185
1103|51409
1103|51468
1103|51514
1103|51555
1103|51561
1103|51603
1103|51752
1103|51758
1103|51782
1103|51823
1103|51906
1103|51918
1103|51945
1103|52055
1103|52075
1103|52320
1103|52965
1103|53264
1103|53334
1103|54113
1103|54825
1103|54994
1103|55195
1103|55653
1103|55669
1103|55799
1103|56088
1103|56241
1103|56258
1103|56329
1103|56444
1103|56462
1103|56478
1103|56550
1103|56583
1103|56595
1103|56630
1103|56647
1103|56665
1103|56704
1103|56730
1103|56953
1103|56990
1103|57029
1103|57043
1103|57099
1103|57111
1103|57124
1103|57146
1103|57191
1103|57208
1103|57315
1103|57356
1103|57530
1103|57634
1103|57638
1103|57653
1103|57811
1103|57866
1103|57928
1103|57976
1103|58073
1103|58095
1103|58138
1103|58209
1103|58226
1103|58273
1103|58291
1103|58299
1103|58376
1103|58404
1103|58474
1103|58511
1103|58552
1103|58580
1103|58952
1103|59318
1103|59395
1103|59410
1103|59439
1103|59455
1103|59545
1103|59554
1103|59560
1103|59605
1103|59655
1103|59659
1103|59662
1103|59701
1103|59827
1103|59865
1103|59900
1103|59933
1103|59940
1103|60015
1103|60022
1103|60144
1103|60171
1103|60202
1103|60230
1103|60294
1103|60350
1103|60426
1103|60501
1103|60527
1103|60610
1103|60664
1103|60670
1103|60718
1103|60764
1103|60800
1103|60868
1103|60876
1103|60890
1103|60899
1103|61013
1103|61049
1103|61124
1103|61200
1103|61215
1103|61231
1103|61319
1103|61323
1103|61337
1103|61382
1103|61955
1103|62003
1103|62041
1103|62044
1103|62113
1103|62167
1103|62217
1103|62244
1103|62432
1103|62586
1103|62713
1103|62715
1103|62955
1103|63113
1103|63399
1103|63541
1103|63927
1103|63949
1103|64049
1103|64050
1103|64271
1103|64313
1103|64404
1103|64474
1103|64478
1103|131744
1103|131759
1103|132016
1103|132164
1103|132591
1103|132876
1103|133354
1103|133356
1103|133372
1103|133797
1103|133815
1103|134145
1103|134390
1103|134512
1103|135391
1103|135445
1103|136620
1103|136879
1103|196691
1103|196750
1103|196752
1103|196798
1103|196844
1103|196881
1103|196925
1103|196954
1103|197000
1103|197038
1103|197156
1103|197219
1103|197301
1103|197580
1103|197595
1103|197669
1103|197690
1103|197692
1103|197727
1103|197731
1103|197898
1103|197902
1103|197981
1103|197985
1103|198185
1103|198203
1103|198228
1103|198334
1103|198440
1103|198554
1103|198736
1103|198781
1103|198792
1103|198930
1103|199119
1103|199139
1103|199204
1103|199275
1103|199330
1103|199332
1103|199335
1103|199481
1103|199524
1103|199599
1103|199659
1103|199660
1103|199706
1103|199837
1103|199877
1103|199903
1103|199939
1103|200020
1103|200023
1103|200047
1103|200052
1103|200083
1103|200124
1103|200428
1103|200478
1103|200507
1103|200612
1103|200639
1103|200781
1103|201126
1103|201133
1103|201205
1103|201214
1103|201277
1103|201288
1103|201290
1103|201401
1103|201473
1103|201650
1103|201701
1103|201791
1103|201866
1103|201877
1103|202020
1103|202022
1103|202053
1103|202087
1103|202120
1103|202129
1103|202169
1103|202178
1103|202189
1103|202222
1103|202793
1103|202932
1103|202953
1103|202954
1103|203101
1103|203164
1103|203366
1103|203416
1103|203421
1103|203568
1103|203724
1103|203769
1103|203851
1103|203923
1103|204151
1103|204196
1103|204264
1103|204281
1103|204698
1103|204995
1103|205007
1103|205077
1103|205206
1103|205389
1103|205402
1103|205524
1103|205892
1103|205943
1103|206073
1103|206121
1103|206130
1103|206264
1103|206281
1103|206347
1103|206350
1103|206405
1103|206836
1103|206894
1103|206934
1103|206999
1103|207044
1103|207083
1103|210269
1103|262632
1103|262773
1103|267613
1103|327814
1103|328145
1103|328366
1103|394424
1103|395363
1120|1257
1120|3303
1120|5394
1120|5400
1120|6720
1120|6730
1120|6939
1120|8218
1120|8220
1120|9002
1120|13030
1120|13237
1120|14650
1120|33891
1120|34288
1120|35369
1120|47147
1120|47692
1120|50629
1120|51185
1120|60501
1126|1267
1126|3267
1126|3303
1126|5413
1126|6461
1126|6667
1126|8218
1126|8220
1126|8283
1126|8447
1126|9002
1126|10026
1126|12637
1126|12779
1126|12859
1126|13237
1126|14061
1126|14907
1126|15435
1126|15547
1126|15703
1126|16347
1126|18106
1126|20932
1126|24482
1126|25091
1126|25220
1126|28260
1126|29075
1126|29140
1126|30132
1126|30844
1126|31019
1126|33955
1126|34019
1126|34177
1126|34224
1126|34288
1126|37100
1126|37468
1126|38880
1126|39351
1126|42541
1126|47692
1126|48526
1126|49605
1126|50763
1126|51185
1126|57111
1126|58511
1126|59605
1126|60501
1126|63927
1126|197595
1126|205206
1136|1140
1136|2043
1136|2603
1136|3333
1136|3573
1136|3917
1136|4651
1136|4657
1136|6830
1136|6939
1136|8211
1136|8283
1136|8368
1136|8455
1136|8529
1136|8694
1136|8737
1136|8932
1136|9002
1136|9009
1136|9158
1136|9498
1136|12075
1136|12389
1136|12714
1136|12859
1136|12871
1136|13169
1136|13237
1136|13249
1136|13266
1136|15377
1136|15435
1136|15466
1136|20562
1136|20932
1136|20940
1136|21286
1136|22764
1136|24482
1136|24961
1136|25152
1136|28685
1136|30132
1136|30720
1136|30925
1136|34663
1136|34779
1136|35280
1136|36351
1136|37100
1136|38880
1136|39386
1136|39642
1136|42541
1136|42894
1136|43531
1136|44050
1136|45758
1136|47260
1136|47692
1136|47829
1136|48037
1136|48362
1136|48526
1136|49562
1136|49605
1136|50238
1136|50266
1136|50304
1136|50581
1136|50629
1136|50673
1136|50799
1136|50862
1136|51412
1136|56953
1136|57744
1136|58299
1136|58511
1136|59393
1136|59542
1136|59554
1136|59599
1136|61346
1136|61999
1136|62215
1136|64049
1136|199599
1136|200020
1136|201401
1136|201644
1136|203396
1136|203740
1136|205206
1136|205915
1136|206200
1140|3267
1140|3292
1140|3303
1140|5394
1140|5413
1140|6461
1140|6661
1140|6730
1140|6777
1140|6830
1140|6939
1140|8218
1140|8220
1140|8283
1140|8447
1140|8492
1140|9002
1140|9009
1140|9304
1140|10026
1140|12637
1140|12779
1140|13030
1140|13237
1140|14061
1140|14907
1140|15435
1140|15547
1140|16347
1140|18106
1140|20562
1140|20764
1140|20932
1140|24482
1140|25220
1140|28260
1140|29075
1140|29140
1140|30132
1140|30781
1140|30844
1140|31019
1140|34019
1140|34177
1140|34224
1140|34288
1140|37100
1140|37468
1140|37497
1140|38001
1140|38880
1140|39351
1140|40805
1140|42541
1140|45352
1140|47441
1140|47692
1140|48283
1140|48526
1140|49463
1140|49605
1140|50304
1140|50629
1140|50763
1140|51185
1140|57111
1140|58511
1140|59605
1140|60501
1140|63927
1140|197595
1140|205206
1204|4323
1205|35369
1213|2128
1213|2850
1213|5580
1213|6939
1213|8220
1213|13237
1213|14537
1213|20965
1213|39122
1213|42310
1213|43531
1215|90
1215|5580
1216|5580
1217|5580
1217|46558
1219|5580
1221|109
1221|703
1221|2687
1221|2764
1221|2823
1221|2906
1221|4608
1221|4764
1221|4801
1221|4805
1221|4809
1221|4825
1221|6507
1221|7467
1221|7471
1221|7474
1221|7486
1221|7490
1221|7543
1221|7550
1221|7575
1221|7991
1221|8075
1221|8444
1221|9219
1221|9268
1221|9342
1221|9408
1221|9435
1221|9463
1221|9479
1221|9507
1221|9518
1221|9544
1221|9547
1221|9564
1221|9652
1221|9667
1221|9746
1221|9797
1221|9880
1221|10026
1221|10084
1221|10105
1221|10221
1221|10235
1221|11054
1221|11158
1221|12189
1221|13335
1221|13684
1221|13720
1221|14127
1221|14413
1221|15133
1221|15169
1221|16260
1221|16276
1221|16509
1221|16625
1221|16838
1221|16839
1221|17158
1221|17457
1221|17559
1221|17632
1221|17732
1221|17756
1221|17768
1221|17802
1221|17889
1221|17899
1221|17906
1221|18055
1221|18117
1221|18191
1221|18291
1221|18292
1221|18361
1221|18385
1221|18431
1221|18549
1221|18701
1221|19397
1221|19551
1221|19773
1221|20144
1221|20473
1221|20940
1221|22363
1221|23197
1221|23352
1221|23686
1221|23708
1221|23744
1221|23763
1221|23871
1221|23918
1221|23921
1221|24007
1221|24015
1221|24017
1221|24033
1221|24098
1221|24120
1221|24303
1221|24313
1221|24316
1221|24319
1221|24339
1221|24463
1221|24477
1221|24516
1221|24553
1221|24570
1221|25605
1221|25665
1221|26380
1221|30081
1221|32934
1221|33047
1221|33438
1221|36351
1221|36692
1221|37978
1221|38049
1221|38062
1221|38172
1221|38179
1221|38195
1221|38232
1221|38285
1221|38327
1221|38333
1221|38447
1221|38561
1221|38611
1221|38622
1221|38714
1221|38803
1221|38813
1221|38826
1221|38831
1221|38859
1221|38880
1221|38883
1221|38884
1221|38903
1221|40310
1221|40627
1221|42473
1221|44444
1221|45158
1221|45160
1221|45177
1221|45207
1221|45226
1221|45251
1221|45269
1221|45277
1221|45437
1221|45495
1221|45510
1221|45589
1221|45610
1221|45671
1221|45744
1221|45852
1221|45872
1221|45892
1221|45917
1221|45953
1221|46163
1221|46489
1221|46528
1221|47254
1221|50292
1221|53889
1221|54113
1221|55302
1221|55456
1221|55478
1221|55504
1221|55517
1221|55525
1221|55542
1221|55581
1221|55731
1221|55795
1221|55834
1221|55861
1221|55876
1221|55923
1221|56058
1221|56065
1221|56072
1221|56076
1221|56270
1221|56284
1221|56294
1221|56305
1221|58446
1221|58511
1221|58530
1221|58559
1221|58637
1221|58710
1221|58734
1221|58868
1221|58940
1221|59262
1221|59267
1221|59330
1221|59346
1221|59865
1221|62597
1221|62955
1221|63850
1221|63913
1221|63919
1221|63956
1221|64006
1221|64044
1221|64098
1221|64420
1221|131204
1221|131225
1221|131230
1221|131268
1221|131290
1221|131446
1221|131581
1221|131998
1221|132007
1221|132015
1221|132029
1221|132077
1221|132136
1221|132145
1221|132162
1221|132203
1221|132228
1221|132245
1221|132257
1221|132279
1221|132321
1221|132345
1221|132370
1221|132405
1221|132484
1221|132594
1221|132616
1221|132619
1221|132680
1221|132732
1221|132789
1221|132896
1221|133081
1221|133095
1221|133120
1221|133133
1221|133144
1221|133175
1221|133178
1221|133216
1221|133332
1221|133403
1221|133409
1221|133414
1221|133417
1221|133483
1221|133538
1221|133548
1221|133616
1221|133773
1221|133851
1221|133853
1221|133876
1221|133925
1221|133930
1221|133934
1221|133935
1221|134080
1221|134090
1221|134133
1221|134143
1221|134229
1221|134408
1221|134463
1221|134521
1221|134555
1221|134679
1221|134691
1221|134787
1221|134800
1221|134980
1221|134984
1221|134987
1221|135016
1221|135060
1221|135098
1221|135150
1221|135275
1221|135280
1221|135294
1221|135313
1221|135415
1221|135558
1221|135612
1221|135634
1221|135639
1221|135655
1221|135668
1221|135879
1221|136144
1221|136154
1221|136161
1221|136264
1221|136386
1221|136388
1221|136398
1221|136521
1221|136522
1221|136585
1221|136589
1221|136604
1221|136735
1221|136792
1221|136810
1221|136925
1221|136931
1221|136954
1221|136976
1221|136988
1221|137006
1221|137042
1221|137204
1221|137234
1221|137242
1221|137442
1221|137506
1221|137840
1221|137844
1221|137864
1221|137896
1221|137900
1221|137903
1221|137916
1221|137971
1221|138165
1221|138173
1221|138207
1221|138372
1221|198658
1221|394298
1221|396000
1224|2153
1226|1348
1226|2894
1226|6939
1226|8220
1226|11404
1226|14061
1226|23281
1226|32354
1226|58511
1237|1781
1237|3784
1237|7560
1237|7564
1237|9274
1237|9275
1237|9317
1237|9452
1237|9488
1237|9489
1237|9521
1237|9949
1237|10052
1237|10063
1237|10070
1237|10162
1237|17595
1237|17856
1237|17866
1237|18026
1237|18034
1237|18297
1237|18298
1237|23570
1237|23596
1237|38426
1237|45379
1237|45963
1237|45984
1237|55589
1237|55616
1239|157
1239|243
1239|577
1239|1257
1239|1273
1239|1299
1239|1315
1239|1647
1239|1654
1239|1709
1239|1789
1239|1790
1239|1803
1239|1880
1239|1982
1239|2497
1239|2603
1239|2828
1239|2906
1239|2914
1239|3130
1239|3257
1239|3292
1239|3303
1239|3320
1239|3356
1239|3364
1239|3491
1239|3644
1239|3648
1239|3786
1239|3855
1239|3910
1239|3927
1239|4046
1239|4544
1239|4637
1239|4739
1239|4766
1239|4775
1239|4826
1239|4837
1239|4917
1239|4972
1239|5511
1239|5580
1239|6057
1239|6103
1239|6109
1239|6157
1239|6195
1239|6453
1239|6461
1239|6647
1239|6762
1239|6830
1239|6908
1239|6939
1239|7018
1239|7301
1239|7345
1239|7473
1239|7474
1239|7660
1239|7726
1239|7908
1239|7914
1239|7922
1239|8025
1239|8116
1239|8151
1239|8220
1239|8283
1239|9009
1239|9119
1239|9299
1239|9304
1239|9318
1239|9416
1239|9505
1239|9680
1239|9929
1239|10026
1239|10209
1239|10333
1239|10361
1239|10405
1239|10455
1239|10461
1239|10507
1239|10835
1239|11030
1239|11132
1239|11140
1239|11228
1239|11264
1239|11289
1239|11309
1239|11316
1239|11347
1239|11559
1239|11609
1239|11676
1239|11733
1239|11816
1239|11819
1239|11830
1239|11954
1239|11963
1239|12104
1239|12115
1239|12187
1239|12217
1239|12257
1239|12956
1239|13030
1239|13462
1239|13624
1239|13717
1239|13767
1239|13834
1239|13955
1239|13995
1239|14045
1239|14080
1239|14178
1239|14216
1239|14330
1239|14381
1239|14386
1239|14828
1239|14847
1239|14882
1239|14912
1239|14961
1239|15059
1239|15084
1239|15132
1239|15137
1239|15169
1239|15251
1239|15347
1239|16405
1239|16509
1239|16565
1239|16586
1239|16759
1239|16799
1239|16906
1239|17032
1239|17033
1239|17053
1239|17070
1239|17357
1239|17639
1239|17676
1239|17903
1239|18106
1239|18567
1239|18618
1239|18632
1239|18678
1239|18828
1239|18950
1239|18961
1239|19055
1239|19103
1239|19240
1239|19242
1239|19248
1239|19261
1239|19269
1239|19360
1239|19409
1239|19428
1239|19478
1239|19643
1239|19706
1239|19721
1239|19772
1239|19783
1239|19825
1239|19914
1239|19997
1239|20113
1239|20127
1239|20308
1239|20396
1239|20411
1239|20426
1239|20940
1239|21542
1239|21638
1239|21729
1239|21787
1239|21908
1239|22071
1239|22082
1239|22083
1239|22089
1239|22106
1239|22184
1239|22238
1239|22364
1239|22369
1239|22460
1239|22585
1239|22711
1239|22713
1239|22751
1239|22762
1239|22844
1239|22885
1239|22891
1239|22906
1239|23045
1239|23320
1239|23332
1239|23392
1239|23487
1239|23545
1239|23673
1239|24304
1239|24441
1239|24482
1239|25696
1239|25714
1239|25762
1239|25934
1239|25942
1239|26005
1239|26377
1239|26660
1239|26725
1239|26757
1239|26861
1239|26876
1239|26909
1239|27174
1239|27200
1239|27386
1239|27462
1239|27468
1239|27583
1239|27619
1239|27640
1239|27759
1239|27947
1239|29733
1239|29756
1239|29823
1239|29879
1239|29915
1239|29968
1239|30000
1239|30021
1239|30046
1239|30117
1239|30212
1239|30403
1239|30435
1239|30664
1239|30678
1239|30699
1239|31757
1239|31776
1239|31853
1239|31937
1239|32032
1239|32076
1239|32091
1239|32110
1239|32149
1239|32168
1239|32182
1239|32202
1239|32376
1239|32577
1239|32813
1239|32833
1239|32869
1239|32908
1239|32926
1239|32934
1239|33020
1239|33048
1239|33088
1239|33154
1239|33217
1239|33419
1239|33628
1239|33680
1239|33717
1239|33730
1239|35930
1239|35951
1239|35952
1239|36005
1239|36134
1239|36152
1239|36224
1239|36259
1239|36308
1239|36488
1239|36517
1239|36719
1239|36837
1239|38001
1239|38082
1239|40026
1239|40157
1239|40195
1239|40274
1239|40354
1239|40370
1239|40410
1239|40432
1239|40489
1239|40565
1239|40631
1239|43293
1239|45352
1239|45899
1239|46140
1239|46198
1239|46339
1239|46428
1239|46678
1239|46718
1239|47001
1239|47089
1239|52468
1239|53305
1239|53380
1239|53526
1239|53898
1239|53998
1239|54034
1239|54174
1239|54246
1239|54437
1239|54467
1239|54573
1239|54624
1239|54753
1239|55040
1239|55139
1239|55238
1239|55265
1239|58511
1239|60501
1239|62768
1239|62802
1239|63067
1239|63431
1239|63451
1239|63467
1239|200946
1239|204819
1239|262589
1239|265705
1239|393222
1239|394036
1239|394145
1239|394188
1239|394360
1239|394361
1239|394424
1239|394601
1239|394945
1239|395279
1239|395350
1239|395506
1239|395711
1239|395834
1239|395930
1239|396184
1239|396371
1241|1267
1241|1836
1241|2119
1241|3223
1241|3267
1241|3333
1241|5394
1241|6661
1241|6674
1241|6777
1241|6939
1241|8218
1241|8220
1241|8222
1241|8283
1241|8388
1241|8426
1241|8447
1241|8468
1241|8492
1241|8499
1241|8758
1241|9002
1241|9009
1241|9128
1241|9304
1241|10026
1241|12552
1241|12637
1241|12779
1241|12859
1241|12956
1241|13030
1241|13038
1241|13101
1241|13153
1241|13237
1241|14061
1241|14907
1241|15435
1241|15439
1241|15547
1241|15576
1241|15605
1241|16013
1241|16347
1241|18106
1241|20506
1241|20562
1241|20764
1241|20811
1241|20932
1241|24482
1241|25091
1241|25220
1241|25472
1241|28186
1241|28260
1241|28917
1241|29075
1241|29140
1241|29208
1241|29226
1241|29241
1241|30132
1241|30781
1241|30844
1241|30850
1241|31019
1241|31025
1241|31424
1241|33891
1241|34019
1241|34177
1241|34224
1241|34239
1241|34288
1241|34780
1241|35506
1241|36351
1241|37100
1241|37468
1241|37497
1241|38001
1241|38880
1241|39122
1241|39351
1241|40805
1241|41095
1241|41125
1241|42070
1241|42541
1241|42680
1241|43834
1241|44036
1241|45352
1241|47147
1241|47441
1241|47692
1241|47950
1241|48362
1241|48489
1241|48526
1241|49463
1241|49605
1241|49697
1241|50148
1241|50300
1241|50304
1241|50629
1241|50673
1241|50763
1241|51185
1241|51537
1241|51810
1241|52320
1241|56910
1241|57111
1241|58511
1241|59605
1241|60501
1241|63927
1241|197534
1241|197595
1241|197746
1241|198365
1241|198385
1241|199375
1241|199382
1241|200744
1241|201293
1241|202506
1241|203878
1241|206356
1241|206659
1241|206697
1248|1267
1248|1764
1248|3267
1248|3741
1248|4826
1248|5394
1248|6661
1248|6667
1248|6894
1248|6939
1248|7575
1248|8220
1248|8222
1248|8283
1248|8426
1248|8447
1248|8492
1248|9002
1248|9304
1248|9902
1248|10026
1248|11039
1248|11666
1248|12552
1248|12637
1248|12779
1248|12859
1248|13030
1248|13237
1248|13760
1248|14061
1248|14537
1248|14803
1248|14907
1248|15435
1248|15547
1248|15605
1248|16347
1248|16735
1248|17639
1248|18106
1248|19151
1248|19653
1248|20562
1248|20764
1248|20811
1248|20932
1248|22652
1248|23673
1248|24482
1248|25091
1248|25220
1248|27446
1248|28186
1248|28260
1248|28917
1248|29075
1248|29140
1248|29226
1248|30132
1248|30781
1248|30844
1248|31019
1248|31742
1248|32354
1248|34019
1248|34177
1248|34224
1248|34288
1248|35266
1248|36351
1248|37100
1248|37239
1248|37468
1248|37497
1248|37640
1248|38001
1248|38880
1248|39122
1248|39351
1248|40805
1248|41695
1248|41811
1248|42541
1248|45352
1248|47147
1248|47441
1248|47692
1248|47950
1248|48526
1248|49463
1248|49605
1248|49697
1248|50304
1248|50763
1248|51185
1248|52320
1248|56730
1248|57111
1248|58511
1248|59318
1248|59605
1248|60501
1248|63927
1248|63956
1248|197595
1248|206356
1248|328145
1249|1929
1249|396349
1251|6939
1251|11097
1251|13335
1251|14840
1251|16735
1251|20940
1251|22356
1251|22548
1251|23106
1251|25933
1251|28186
1251|28220
1251|28260
1251|28571
1251|28634
1251|28637
1251|52320
1251|52703
1251|52863
1251|52873
1251|52888
1251|52890
1251|52925
1251|52992
1251|53070
1251|53166
1251|53187
1251|262317
1251|262382
1251|262493
1251|262755
1251|262757
1251|262981
1251|263047
1251|263075
1251|263313
1251|263508
1251|263584
1251|263651
1251|263674
1251|264268
1251|264911
1251|265478
1251|266423
1256|8067
1257|1273
1257|1299
1257|1764
1257|1853
1257|1880
1257|2119
1257|2497
1257|2603
1257|2686
1257|2863
1257|2906
1257|2914
1257|3246
1257|3292
1257|3301
1257|3303
1257|3306
1257|3320
1257|3333
1257|3356
1257|3491
1257|4134
1257|4637
1257|4788
1257|5394
1257|5403
1257|6453
1257|6461
1257|6762
1257|6830
1257|6894
1257|6908
1257|6939
1257|7473
1257|8075
1257|8220
1257|8240
1257|8283
1257|8437
1257|8473
1257|8674
1257|8995
1257|9009
1257|9059
1257|9201
1257|10310
1257|12552
1257|12757
1257|12956
1257|12971
1257|13030
1257|13127
1257|13335
1257|14907
1257|15412
1257|15435
1257|15991
1257|15995
1257|16086
1257|16147
1257|16265
1257|16509
1257|20764
1257|20861
1257|20940
1257|20943
1257|22822
1257|24482
1257|25091
1257|25152
1257|25252
1257|25255
1257|28726
1257|28917
1257|29217
1257|29468
1257|29479
1257|31024
1257|31133
1257|31337
1257|32934
1257|33891
1257|34234
1257|34244
1257|34385
1257|34622
1257|34686
1257|34946
1257|34965
1257|36692
1257|38956
1257|39078
1257|39301
1257|39351
1257|39570
1257|39597
1257|39658
1257|39731
1257|39840
1257|39870
1257|39871
1257|41216
1257|41819
1257|42318
1257|42499
1257|42708
1257|43012
1257|43096
1257|43098
1257|43531
1257|43682
1257|43850
1257|43893
1257|43922
1257|43948
1257|44136
1257|44320
1257|44743
1257|44746
1257|44769
1257|46489
1257|47234
1257|47491
1257|47708
1257|48526
1257|49079
1257|49419
1257|49515
1257|49605
1257|49770
1257|49959
1257|50572
1257|51185
1257|51307
1257|51349
1257|51368
1257|57873
1257|59807
1257|60171
1257|60415
1257|60501
1257|61413
1257|62116
1257|62305
1257|63927
1257|196704
1257|197289
1257|197564
1257|197595
1257|197603
1257|198008
1257|198217
1257|198450
1257|198463
1257|198513
1257|198549
1257|198568
1257|198581
1257|199154
1257|200144
1257|200765
1257|201230
1257|201601
1257|201906
1257|202046
1257|202064
1257|202093
1257|202116
1257|202296
1257|202652
1257|202671
1257|204468
1257|204538
1257|205916
1257|206258
1257|206804
1267|1547
1267|1680
1267|1764
1267|1766
1267|1836
1267|2018
1267|2119
1267|2134
1267|2484
1267|2529
1267|2535
1267|2603
1267|2611
1267|2635
1267|2686
1267|2818
1267|2856
1267|2906
1267|3209
1267|3213
1267|3214
1267|3216
1267|3223
1267|3225
1267|3226
1267|3242
1267|3255
1267|3262
1267|3265
1267|3267
1267|3269
1267|3302
1267|3303
1267|3326
1267|3327
1267|3333
1267|3741
1267|3856
1267|4004
1267|4382
1267|4651
1267|4657
1267|4761
1267|4775
1267|4788
1267|4855
1267|5391
1267|5392
1267|5396
1267|5400
1267|5409
1267|5410
1267|5413
1267|5439
1267|5466
1267|5483
1267|5500
1267|5503
1267|5524
1267|5537
1267|5564
1267|5583
1267|5588
1267|5602
1267|5605
1267|5631
1267|5713
1267|6507
1267|6619
1267|6643
1267|6648
1267|6661
1267|6663
1267|6667
1267|6677
1267|6682
1267|6717
1267|6724
1267|6730
1267|6735
1267|6774
1267|6779
1267|6805
1267|6830
1267|6834
1267|6866
1267|6876
1267|6894
1267|6898
1267|6908
1267|6910
1267|6939
1267|7160
1267|7342
1267|7489
1267|7552
1267|7642
1267|7713
1267|8075
1267|8218
1267|8220
1267|8222
1267|8242
1267|8262
1267|8282
1267|8283
1267|8301
1267|8302
1267|8304
1267|8308
1267|8309
1267|8315
1267|8359
1267|8365
1267|8368
1267|8369
1267|8374
1267|8391
1267|8400
1267|8403
1267|8422
1267|8426
1267|8447
1267|8449
1267|8452
1267|8455
1267|8462
1267|8468
1267|8469
1267|8473
1267|8487
1267|8492
1267|8513
1267|8529
1267|8530
1267|8544
1267|8551
1267|8553
1267|8560
1267|8607
1267|8612
1267|8632
1267|8641
1267|8648
1267|8657
1267|8660
1267|8681
1267|8683
1267|8708
1267|8717
1267|8732
1267|8741
1267|8757
1267|8758
1267|8763
1267|8764
1267|8767
1267|8781
1267|8789
1267|8804
1267|8849
1267|8851
1267|8859
1267|8866
1267|8879
1267|8881
1267|8896
1267|8897
1267|8902
1267|8926
1267|8932
1267|8950
1267|8953
1267|8966
1267|9002
1267|9009
1267|9031
1267|9036
1267|9044
1267|9050
1267|9063
1267|9115
1267|9116
1267|9119
1267|9137
1267|9145
1267|9150
1267|9189
1267|9197
1267|9211
1267|9228
1267|9269
1267|9299
1267|9304
1267|9318
1267|9498
1267|9505
1267|9583
1267|9680
1267|9875
1267|10026
1267|10137
1267|10158
1267|10217
1267|10282
1267|10310
1267|10474
1267|11228
1267|12041
1267|12189
1267|12200
1267|12290
1267|12301
1267|12306
1267|12312
1267|12322
1267|12329
1267|12337
1267|12350
1267|12355
1267|12389
1267|12390
1267|12399
1267|12414
1267|12440
1267|12480
1267|12491
1267|12519
1267|12552
1267|12576
1267|12578
1267|12637
1267|12676
1267|12678
1267|12684
1267|12693
1267|12709
1267|12713
1267|12714
1267|12731
1267|12741
1267|12759
1267|12779
1267|12808
1267|12859
1267|12871
1267|12876
1267|12883
1267|12897
1267|12902
1267|12941
1267|12958
1267|12969
1267|12989
1267|12993
1267|13000
1267|13002
1267|13005
1267|13009
1267|13030
1267|13037
1267|13054
1267|13101
1267|13122
1267|13124
1267|13132
1267|13178
1267|13180
1267|13193
1267|13194
1267|13208
1267|13213
1267|13237
1267|13238
1267|13249
1267|13285
1267|13335
1267|13414
1267|13445
1267|13768
1267|13806
1267|13896
1267|13907
1267|14061
1267|14127
1267|14340
1267|14413
1267|14492
1267|14537
1267|14610
1267|14907
1267|15133
1267|15169
1267|15366
1267|15399
1267|15433
1267|15435
1267|15510
1267|15533
1267|15542
1267|15547
1267|15557
1267|15576
1267|15594
1267|15598
1267|15605
1267|15623
1267|15663
1267|15668
1267|15691
1267|15692
1267|15695
1267|15743
1267|15766
1267|15772
1267|15773
1267|15802
1267|15805
1267|15830
1267|15839
1267|15879
1267|15895
1267|15933
1267|15958
1267|15960
1267|15966
1267|15967
1267|16027
1267|16073
1267|16076
1267|16082
1267|16097
1267|16164
1267|16243
1267|16265
1267|16303
1267|16347
1267|16376
1267|16509
1267|16637
1267|16839
1267|17450
1267|17451
1267|17557
1267|17660
1267|17670
1267|17671
1267|17727
1267|17886
1267|17910
1267|18001
1267|18059
1267|18106
1267|18705
1267|19324
1267|19551
1267|19679
1267|20278
1267|20473
1267|20485
1267|20495
1267|20504
1267|20546
1267|20562
1267|20565
1267|20596
1267|20604
1267|20640
1267|20647
1267|20672
1267|20676
1267|20681
1267|20697
1267|20712
1267|20745
1267|20764
1267|20773
1267|20799
1267|20804
1267|20811
1267|20857
1267|20912
1267|20915
1267|20928
1267|20932
1267|20940
1267|20952
1267|20953
1267|21013
1267|21014
1267|21086
1267|21099
1267|21161
1267|21176
1267|21199
1267|21221
1267|21263
1267|21267
1267|21333
1267|21336
1267|21345
1267|21367
1267|21385
1267|21396
1267|21472
1267|21473
1267|21478
1267|21497
1267|21859
1267|22332
1267|22356
1267|22363
1267|22683
1267|22697
1267|22822
1267|23106
1267|23393
1267|23576
1267|23666
1267|23696
1267|23738
1267|23756
1267|23889
1267|23947
1267|23953
1267|24167
1267|24200
1267|24204
1267|24218
1267|24482
1267|24528
1267|24594
1267|24608
1267|24642
1267|24680
1267|24724
1267|24780
1267|24805
1267|24811
1267|24875
1267|24910
1267|24916
1267|24936
1267|24961
1267|24989
1267|24994
1267|25002
1267|25061
1267|25068
1267|25074
1267|25091
1267|25133
1267|25148
1267|25151
1267|25160
1267|25178
1267|25220
1267|25279
1267|25291
1267|25369
1267|25376
1267|25394
1267|25415
1267|25459
1267|25460
1267|25542
1267|25560
1267|25569
1267|25577
1267|25595
1267|25596
1267|25605
1267|25818
1267|26667
1267|27471
1267|27630
1267|27822
1267|28186
1267|28260
1267|28598
1267|28663
1267|28685
1267|28716
1267|28725
1267|28767
1267|28792
1267|28876
1267|28889
1267|28917
1267|28920
1267|28929
1267|28977
1267|29006
1267|29014
1267|29017
1267|29036
1267|29037
1267|29050
1267|29073
1267|29075
1267|29076
1267|29081
1267|29082
1267|29094
1267|29119
1267|29140
1267|29141
1267|29169
1267|29208
1267|29226
1267|29263
1267|29286
1267|29314
1267|29329
1267|29396
1267|29438
1267|29467
1267|29527
1267|29535
1267|29545
1267|29550
1267|29606
1267|29632
1267|29636
1267|29668
1267|29686
1267|29697
1267|29791
1267|29838
1267|30081
1267|30103
1267|30132
1267|30419
1267|30722
1267|30740
1267|30761
1267|30781
1267|30827
1267|30844
1267|30889
1267|30894
1267|30914
1267|30925
1267|30960
1267|31019
1267|31025
1267|31027
1267|31034
1267|31042
1267|31067
1267|31078
1267|31084
1267|31086
1267|31122
1267|31133
1267|31144
1267|31216
1267|31242
1267|31252
1267|31287
1267|31317
1267|31319
1267|31334
1267|31400
1267|31424
1267|31449
1267|31463
1267|31472
1267|31477
1267|31500
1267|31529
1267|31631
1267|31673
1267|31708
1267|31727
1267|31742
1267|32590
1267|32787
1267|32934
1267|33047
1267|33182
1267|33353
1267|33438
1267|33763
1267|33848
1267|33873
1267|33891
1267|33920
1267|33922
1267|33941
1267|34019
1267|34066
1267|34086
1267|34087
1267|34177
1267|34224
1267|34230
1267|34245
1267|34270
1267|34288
1267|34300
1267|34305
1267|34309
1267|34407
1267|34442
1267|34555
1267|34569
1267|34655
1267|34695
1267|34746
1267|34768
1267|34772
1267|34788
1267|34790
1267|34803
1267|34863
1267|34867
1267|34868
1267|34934
1267|34953
1267|34967
1267|34968
1267|35032
1267|35179
1267|35180
1267|35228
1267|35258
1267|35266
1267|35280
1267|35297
1267|35320
1267|35432
1267|35539
1267|35574
1267|35625
1267|35745
1267|35753
1267|35805
1267|35826
1267|35834
1267|35906
1267|36089
1267|36131
1267|36236
1267|36259
1267|36351
1267|36408
1267|36692
1267|36902
1267|36944
1267|36994
1267|37009
1267|37054
1267|37100
1267|37122
1267|37179
1267|37187
1267|37239
1267|37271
1267|37282
1267|37349
1267|37468
1267|37497
1267|37613
1267|37640
1267|37662
1267|37678
1267|38001
1267|38016
1267|38040
1267|38082
1267|38145
1267|38158
1267|38182
1267|38193
1267|38211
1267|38320
1267|38516
1267|38522
1267|38740
1267|38753
1267|38758
1267|38778
1267|38880
1267|38896
1267|39063
1267|39087
1267|39122
1267|39134
1267|39179
1267|39180
1267|39202
1267|39257
1267|39326
1267|39351
1267|39356
1267|39386
1267|39537
1267|39591
1267|39633
1267|39637
1267|39647
1267|39651
1267|39686
1267|39702
1267|39719
1267|39737
1267|39759
1267|39832
1267|39875
1267|39912
1267|39927
1267|40356
1267|40627
1267|40676
1267|40805
1267|40992
1267|41000
1267|41059
1267|41094
1267|41095
1267|41230
1267|41289
1267|41313
1267|41354
1267|41370
1267|41412
1267|41497
1267|41552
1267|41690
1267|41692
1267|41695
1267|41734
1267|41811
1267|41836
1267|41887
1267|41913
1267|42040
1267|42184
1267|42269
1267|42344
1267|42353
1267|42369
1267|42385
1267|42411
1267|42416
1267|42455
1267|42456
1267|42459
1267|42473
1267|42515
1267|42541
1267|42543
1267|42567
1267|42605
1267|42649
1267|42650
1267|42652
1267|42676
1267|42689
1267|42708
1267|42739
1267|42831
1267|42841
1267|42861
1267|42965
1267|42979
1267|43013
1267|43142
1267|43267
1267|43293
1267|43323
1267|43341
1267|43350
1267|43366
1267|43407
1267|43531
1267|43545
1267|43660
1267|43727
1267|43923
1267|43994
1267|43996
1267|44030
1267|44034
1267|44041
1267|44050
1267|44066
1267|44169
1267|44172
1267|44217
1267|44332
1267|44356
1267|44431
1267|44444
1267|44493
1267|44611
1267|44646
1267|44654
1267|44684
1267|44701
1267|44735
1267|44747
1267|44767
1267|44788
1267|44814
1267|44824
1267|44964
1267|44965
1267|45014
1267|45055
1267|45102
1267|45147
1267|45298
1267|45315
1267|45352
1267|45430
1267|45474
1267|45489
1267|45727
1267|45758
1267|45899
1267|46032
1267|46786
1267|47065
1267|47147
1267|47169
1267|47172
1267|47195
1267|47215
1267|47232
1267|47242
1267|47254
1267|47264
1267|47441
1267|47447
1267|47474
1267|47480
1267|47481
1267|47541
1267|47605
1267|47622
1267|47631
1267|47692
1267|47764
1267|47836
1267|47869
1267|47950
1267|47973
1267|47998
1267|48072
1267|48101
1267|48152
1267|48173
1267|48305
1267|48362
1267|48526
1267|48666
1267|48945
1267|48972
1267|49024
1267|49033
1267|49158
1267|49215
1267|49285
1267|49289
1267|49344
1267|49367
1267|49375
1267|49401
1267|49405
1267|49425
1267|49463
1267|49544
1267|49572
1267|49605
1267|49697
1267|49733
1267|49961
1267|49976
1267|49981
1267|50010
1267|50023
1267|50056
1267|50245
1267|50266
1267|50287
1267|50300
1267|50304
1267|50314
1267|50316
1267|50340
1267|50468
1267|50469
1267|50533
1267|50538
1267|50629
1267|50673
1267|50763
1267|50823
1267|50837
1267|50877
1267|50923
1267|51043
1267|51055
1267|51083
1267|51139
1267|51167
1267|51184
1267|51185
1267|51300
1267|51310
1267|51399
1267|51458
1267|51468
1267|51561
1267|51603
1267|51752
1267|51795
1267|51823
1267|51906
1267|51918
1267|51945
1267|52030
1267|52075
1267|52320
1267|52965
1267|54113
1267|54994
1267|55653
1267|55669
1267|55799
1267|55805
1267|55967
1267|56241
1267|56258
1267|56329
1267|56357
1267|56444
1267|56462
1267|56478
1267|56534
1267|56583
1267|56595
1267|56630
1267|56647
1267|56665
1267|56704
1267|56730
1267|56990
1267|57103
1267|57111
1267|57174
1267|57191
1267|57208
1267|57315
1267|57344
1267|57356
1267|57420
1267|57525
1267|57653
1267|57809
1267|57976
1267|58010
1267|58177
1267|58209
1267|58226
1267|58243
1267|58273
1267|58291
1267|58376
1267|58404
1267|58453
1267|58474
1267|58511
1267|58552
1267|58952
1267|59318
1267|59439
1267|59455
1267|59507
1267|59545
1267|59583
1267|59605
1267|59655
1267|59662
1267|59675
1267|59900
1267|59933
1267|59940
1267|60015
1267|60049
1267|60144
1267|60169
1267|60171
1267|60265
1267|60280
1267|60294
1267|60350
1267|60388
1267|60447
1267|60501
1267|60522
1267|60595
1267|60610
1267|60756
1267|60800
1267|60868
1267|60899
1267|61026
1267|61049
1267|61124
1267|61215
1267|61231
1267|61244
1267|61266
1267|61317
1267|61323
1267|61337
1267|61382
1267|61394
1267|61955
1267|62003
1267|62041
1267|62044
1267|62067
1267|62141
1267|62167
1267|62217
1267|62244
1267|62423
1267|62432
1267|62713
1267|62715
1267|62955
1267|63113
1267|63199
1267|63399
1267|63927
1267|63949
1267|64049
1267|64050
1267|64271
1267|64313
1267|64474
1267|131744
1267|131759
1267|132164
1267|132203
1267|132591
1267|132876
1267|133815
1267|134145
1267|134390
1267|135391
1267|135445
1267|136620
1267|196610
1267|196691
1267|196752
1267|196753
1267|196844
1267|196865
1267|196881
1267|196925
1267|196956
1267|196983
1267|197156
1267|197337
1267|197540
1267|197580
1267|197595
1267|197653
1267|197898
1267|197954
1267|197981
1267|198018
1267|198126
1267|198330
1267|198349
1267|198380
1267|198385
1267|198387
1267|198440
1267|198554
1267|198726
1267|198736
1267|198781
1267|198792
1267|198826
1267|198898
1267|198930
1267|199026
1267|199039
1267|199119
1267|199125
1267|199139
1267|199204
1267|199335
1267|199421
1267|199422
1267|199481
1267|199483
1267|199487
1267|199524
1267|199599
1267|199659
1267|199877
1267|199903
1267|199939
1267|200020
1267|200047
1267|200052
1267|200124
1267|200185
1267|200478
1267|200487
1267|200561
1267|200590
1267|200612
1267|200639
1267|200781
1267|200818
1267|200873
1267|200944
1267|201126
1267|201214
1267|201261
1267|201277
1267|201352
1267|201473
1267|201479
1267|201588
1267|202017
1267|202032
1267|202053
1267|202074
1267|202087
1267|202096
1267|202120
1267|202132
1267|202178
1267|202498
1267|202675
1267|202707
1267|202803
1267|202885
1267|202932
1267|202953
1267|203164
1267|203201
1267|203366
1267|203416
1267|203462
1267|203507
1267|203568
1267|203724
1267|203851
1267|203923
1267|203968
1267|204128
1267|204196
1267|204264
1267|204389
1267|204577
1267|204694
1267|204859
1267|205077
1267|205385
1267|205389
1267|205402
1267|205493
1267|205892
1267|205925
1267|206347
1267|206356
1267|206405
1267|206732
1267|206821
1267|206892
1267|206934
1267|206999
1267|207044
1267|207063
1267|207192
1267|210280
1267|262589
1267|262632
1267|262773
1267|263009
1267|267613
1267|327814
1267|328145
1273|72
1273|714
1273|1217
1273|2129
1273|2159
1273|2486
1273|2497
1273|2516
1273|2529
1273|2535
1273|2603
1273|2686
1273|2818
1273|2906
1273|2914
1273|3209
1273|3216
1273|3257
1273|3292
1273|3303
1273|3320
1273|3329
1273|3333
1273|3356
1273|3549
1273|3573
1273|3908
1273|3910
1273|4134
1273|4184
1273|4445
1273|4637
1273|4651
1273|4766
1273|4773
1273|4775
1273|4788
1273|4837
1273|4913
1273|5378
1273|5388
1273|5394
1273|5400
1273|5511
1273|5539
1273|5580
1273|6128
1273|6185
1273|6327
1273|6453
1273|6461
1273|6648
1273|6660
1273|6739
1273|6758
1273|6762
1273|6774
1273|6830
1273|6900
1273|6939
1273|7160
1273|7342
1273|7430
1273|7473
1273|7552
1273|7843
1273|7922
1273|8075
1273|8218
1273|8220
1273|8283
1273|8301
1273|8302
1273|8402
1273|8435
1273|8468
1273|8698
1273|8760
1273|8966
1273|9002
1273|9009
1273|9011
1273|9269
1273|9299
1273|9500
1273|9583
1273|9829
1273|10026
1273|10099
1273|10103
1273|10310
1273|11269
1273|11757
1273|12007
1273|12190
1273|12257
1273|12302
1273|12353
1273|12389
1273|12430
1273|12541
1273|12663
1273|12713
1273|12880
1273|12956
1273|12969
1273|12989
1273|13030
1273|13414
1273|14340
1273|14541
1273|14907
1273|15133
1273|15169
1273|15217
1273|15412
1273|15502
1273|15557
1273|15766
1273|15772
1273|15865
1273|15917
1273|15924
1273|15961
1273|16019
1273|16265
1273|16509
1273|16525
1273|16625
1273|16931
1273|17444
1273|17676
1273|18403
1273|19428
1273|19527
1273|19637
1273|19679
1273|20485
1273|20705
1273|20940
1273|21054
1273|21271
1273|21301
1273|21334
1273|21351
1273|21439
1273|21497
1273|21874
1273|22717
1273|22773
1273|22822
1273|23148
1273|23154
1273|23520
1273|24691
1273|24775
1273|24785
1273|24835
1273|25135
1273|25152
1273|25421
1273|25582
1273|25888
1273|26178
1273|26282
1273|26654
1273|29033
1273|29049
1273|29054
1273|29283
1273|29571
1273|29614
1273|30132
1273|30204
1273|30437
1273|30722
1273|31003
1273|31034
1273|31334
1273|31411
1273|31459
1273|31500
1273|31733
1273|31855
1273|32537
1273|32590
1273|32787
1273|32934
1273|33438
1273|33874
1273|33891
1273|34164
1273|34587
1273|34930
1273|35072
1273|35707
1273|35974
1273|36492
1273|36614
1273|36925
1273|36994
1273|37002
1273|37148
1273|37271
1273|37677
1273|38166
1273|38895
1273|41095
1273|41230
1273|41383
1273|41839
1273|41963
1273|42009
1273|42385
1273|42416
1273|42816
1273|42962
1273|43013
1273|43355
1273|43515
1273|44022
1273|44292
1273|44891
1273|45629
1273|45758
1273|45899
1273|46489
1273|47541
1273|47563
1273|47720
1273|48003
1273|48200
1273|48397
1273|48526
1273|48728
1273|48945
1273|48954
1273|49635
1273|49694
1273|49758
1273|49868
1273|50266
1273|50605
1273|50948
1273|50973
1273|51100
1273|51185
1273|51318
1273|51402
1273|51489
1273|52019
1273|53380
1273|54113
1273|54363
1273|54574
1273|55410
1273|55415
1273|55644
1273|55759
1273|56630
1273|57976
1273|59253
1273|59809
1273|60110
1273|60297
1273|60469
1273|60501
1273|60760
1273|60781
1273|60962
1273|61054
1273|62014
1273|62041
1273|62262
1273|62955
1273|131189
1273|131267
1273|132451
1273|133752
1273|134927
1273|135354
1273|135391
1273|196744
1273|196839
1273|197000
1273|197085
1273|197613
1273|197669
1273|198472
1273|199027
1273|199516
1273|199555
1273|199675
1273|200086
1273|200107
1273|201358
1273|201528
1273|201529
1273|201917
1273|202148
1273|202219
1273|202917
1273|202953
1273|204236
1273|204260
1273|206237
1273|206576
1273|206629
1273|207010
1277|11850
1277|22418
1277|53909
1280|112
1280|2152
1280|2497
1280|2516
1280|2647
1280|3292
1280|3320
1280|3356
1280|3549
1280|3557
1280|3605
1280|3856
1280|4637
1280|4648
1280|4657
1280|5511
1280|6453
1280|6762
1280|7091
1280|7342
1280|7385
1280|7473
1280|7575
1280|7843
1280|7922
1280|8075
1280|9264
1280|9318
1280|9416
1280|9505
1280|9680
1280|10310
1280|11164
1280|11666
1280|13335
1280|13414
1280|14361
1280|14907
1280|15169
1280|15412
1280|16276
1280|16509
1280|17451
1280|17676
1280|19151
1280|19653
1280|20940
1280|22822
1280|23599
1280|24151
1280|24406
1280|25192
1280|26803
1280|28511
1280|29791
1280|32354
1280|32787
1280|32934
1280|33071
1280|35788
1280|36351
1280|36692
1280|38082
1280|38861
1280|46489
1280|52234
1290|5413
1290|6908
1290|10026
1290|31712
1290|42427
1290|48660
1294|46163
1299|46
1299|57
1299|62
1299|109
1299|137
1299|158
1299|237
1299|302
1299|553
1299|559
1299|577
1299|680
1299|714
1299|786
1299|852
1299|855
1299|1248
1299|1267
1299|1273
1299|1403
1299|1421
1299|1449
1299|1547
1299|1647
1299|1680
1299|1759
1299|1764
1299|1955
1299|2107
1299|2116
1299|2119
1299|2381
1299|2495
1299|2497
1299|2518
1299|2535
1299|2572
1299|2603
1299|2611
1299|2635
1299|2637
1299|2686
1299|2687
1299|2711
1299|2818
1299|2828
1299|2854
1299|2874
1299|2906
1299|2914
1299|3128
1299|3175
1299|3186
1299|3214
1299|3223
1299|3225
1299|3226
1299|3249
1299|3257
1299|3261
1299|3262
1299|3267
1299|3292
1299|3300
1299|3301
1299|3302
1299|3308
1299|3320
1299|3326
1299|3331
1299|3342
1299|3356
1299|3479
1299|3491
1299|3676
1299|3742
1299|3842
1299|3900
1299|3910
1299|3999
1299|4134
1299|4181
1299|4459
1299|4531
1299|4557
1299|4628
1299|4637
1299|4648
1299|4651
1299|4657
1299|4739
1299|4761
1299|4766
1299|4773
1299|4775
1299|4788
1299|4800
1299|4809
1299|4826
1299|4837
1299|4922
1299|4983
1299|5006
1299|5056
1299|5377
1299|5385
1299|5394
1299|5400
1299|5410
1299|5413
1299|5429
1299|5430
1299|5436
1299|5466
1299|5504
1299|5505
1299|5511
1299|5518
1299|5521
1299|5537
1299|5580
1299|5582
1299|5588
1299|5602
1299|5603
1299|5610
1299|5617
1299|5645
1299|5769
1299|6057
1299|6079
1299|6128
1299|6245
1299|6300
1299|6327
1299|6400
1299|6407
1299|6453
1299|6461
1299|6503
1299|6507
1299|6619
1299|6623
1299|6643
1299|6653
1299|6663
1299|6667
1299|6677
1299|6682
1299|6694
1299|6697
1299|6719
1299|6724
1299|6730
1299|6739
1299|6762
1299|6774
1299|6821
1299|6830
1299|6848
1299|6849
1299|6855
1299|6866
1299|6910
1299|6939
1299|7018
1299|7065
1299|7138
1299|7162
1299|7181
1299|7219
1299|7270
1299|7332
1299|7342
1299|7363
1299|7366
1299|7393
1299|7453
1299|7459
1299|7473
1299|7545
1299|7552
1299|7568
1299|7632
1299|7642
1299|7713
1299|7727
1299|7738
1299|7782
1299|7819
1299|7843
1299|7859
1299|7862
1299|7922
1299|7979
1299|7992
1299|8001
1299|8048
1299|8057
1299|8075
1299|8100
1299|8151
1299|8194
1299|8201
1299|8218
1299|8220
1299|8222
1299|8251
1299|8262
1299|8280
1299|8283
1299|8359
1299|8361
1299|8365
1299|8375
1299|8400
1299|8403
1299|8422
1299|8445
1299|8447
1299|8455
1299|8462
1299|8473
1299|8487
1299|8492
1299|8495
1299|8523
1299|8544
1299|8551
1299|8560
1299|8595
1299|8596
1299|8636
1299|8646
1299|8648
1299|8657
1299|8677
1299|8697
1299|8708
1299|8717
1299|8732
1299|8752
1299|8757
1299|8758
1299|8764
1299|8767
1299|8769
1299|8781
1299|8784
1299|8804
1299|8837
1299|8849
1299|8856
1299|8859
1299|8866
1299|8878
1299|8881
1299|8888
1299|8893
1299|8896
1299|8943
1299|8953
1299|8966
1299|8968
1299|9003
1299|9009
1299|9031
1299|9032
1299|9044
1299|9049
1299|9050
1299|9063
1299|9066
1299|9070
1299|9085
1299|9110
1299|9121
1299|9136
1299|9145
1299|9146
1299|9150
1299|9211
1299|9264
1299|9269
1299|9299
1299|9318
1299|9498
1299|9505
1299|9583
1299|9584
1299|9658
1299|9680
1299|9829
1299|9902
1299|9942
1299|10026
1299|10094
1299|10099
1299|10158
1299|10242
1299|10302
1299|10310
1299|10396
1299|10423
1299|10455
1299|10490
1299|10886
1299|10910
1299|10912
1299|10913
1299|10991
1299|11014
1299|11019
1299|11042
1299|11081
1299|11090
1299|11096
1299|11114
1299|11172
1299|11179
1299|11228
1299|11232
1299|11260
1299|11269
1299|11280
1299|11290
1299|11320
1299|11383
1299|11385
1299|11404
1299|11414
1299|11492
1299|11608
1299|11653
1299|11734
1299|11742
1299|11758
1299|11776
1299|11796
1299|11816
1299|11830
1299|11845
1299|11854
1299|11855
1299|11856
1299|11889
1299|12008
1299|12028
1299|12035
1299|12041
1299|12066
1299|12083
1299|12109
1299|12129
1299|12130
1299|12179
1299|12180
1299|12182
1299|12189
1299|12200
1299|12229
1299|12252
1299|12301
1299|12306
1299|12314
1299|12327
1299|12329
1299|12334
1299|12337
1299|12350
1299|12362
1299|12389
1299|12392
1299|12427
1299|12445
1299|12480
1299|12512
1299|12516
1299|12552
1299|12555
1299|12570
1299|12578
1299|12580
1299|12586
1299|12605
1299|12668
1299|12670
1299|12676
1299|12678
1299|12684
1299|12693
1299|12709
1299|12713
1299|12714
1299|12722
1299|12731
1299|12739
1299|12754
1299|12759
1299|12843
1299|12849
1299|12880
1299|12883
1299|12897
1299|12924
1299|12929
1299|12941
1299|12946
1299|12956
1299|12961
1299|12975
1299|12989
1299|12996
1299|12998
1299|13006
1299|13030
1299|13045
1299|13046
1299|13101
1299|13110
1299|13124
1299|13135
1299|13150
1299|13178
1299|13192
1299|13193
1299|13213
1299|13238
1299|13243
1299|13247
1299|13250
1299|13280
1299|13287
1299|13293
1299|13331
1299|13335
1299|13360
1299|13412
1299|13414
1299|13445
1299|13480
1299|13489
1299|13524
1299|13536
1299|13556
1299|13576
1299|13649
1299|13658
1299|13730
1299|13760
1299|13767
1299|13768
1299|13789
1299|13790
1299|13807
1299|13825
1299|13876
1299|13909
1299|13999
1299|14010
1299|14041
1299|14051
1299|14061
1299|14080
1299|14103
1299|14153
1299|14160
1299|14163
1299|14178
1299|14210
1299|14211
1299|14265
1299|14371
1299|14380
1299|14413
1299|14500
1299|14586
1299|14610
1299|14616
1299|14630
1299|14701
1299|14742
1299|14745
1299|14754
1299|14877
1299|14907
1299|14928
1299|15085
1299|15092
1299|15108
1299|15133
1299|15149
1299|15164
1299|15169
1299|15211
1299|15267
1299|15366
1299|15388
1299|15389
1299|15391
1299|15412
1299|15422
1299|15435
1299|15456
1299|15493
1299|15547
1299|15557
1299|15570
1299|15576
1299|15600
1299|15659
1299|15685
1299|15692
1299|15694
1299|15695
1299|15704
1299|15734
1299|15743
1299|15763
1299|15805
1299|15830
1299|15886
1299|15895
1299|15935
1299|15943
1299|15962
1299|15965
1299|16030
1299|16050
1299|16082
1299|16086
1299|16115
1299|16128
1299|16143
1299|16164
1299|16186
1299|16245
1299|16246
1299|16265
1299|16276
1299|16299
1299|16342
1299|16509
1299|16527
1299|16532
1299|16552
1299|16625
1299|16735
1299|16795
1299|16803
1299|16839
1299|16880
1299|16906
1299|16921
1299|16940
1299|17012
1299|17072
1299|17090
1299|17158
1299|17293
1299|17378
1299|17444
1299|17557
1299|17639
1299|17676
1299|17984
1299|18001
1299|18059
1299|18351
1299|18403
1299|18450
1299|18465
1299|18516
1299|18622
1299|18680
1299|18734
1299|18779
1299|18786
1299|18809
1299|19016
1299|19019
1299|19024
1299|19037
1299|19082
1299|19108
1299|19189
1299|19237
1299|19257
1299|19324
1299|19332
1299|19366
1299|19429
1299|19527
1299|19679
1299|19693
1299|19750
1299|19754
1299|19782
1299|19783
1299|19871
1299|19970
1299|20081
1299|20115
1299|20326
1299|20412
1299|20448
1299|20473
1299|20485
1299|20514
1299|20521
1299|20552
1299|20565
1299|20576
1299|20621
1299|20645
1299|20647
1299|20655
1299|20676
1299|20677
1299|20686
1299|20692
1299|20722
1299|20773
1299|20776
1299|20804
1299|20836
1299|20861
1299|20915
1299|20932
1299|20940
1299|20980
1299|21000
1299|21037
1299|21040
1299|21056
1299|21140
1299|21145
1299|21159
1299|21171
1299|21211
1299|21219
1299|21277
1299|21320
1299|21321
1299|21385
1299|21409
1299|21414
1299|21430
1299|21453
1299|21497
1299|21502
1299|21527
1299|21808
1299|21859
1299|21947
1299|21949
1299|21958
1299|21976
1299|22132
1299|22205
1299|22363
1299|22439
1299|22442
1299|22566
1299|22591
1299|22616
1299|22634
1299|22645
1299|22646
1299|22647
1299|22652
1299|22697
1299|22769
1299|22822
1299|23033
1299|23184
1299|23352
1299|23368
1299|23393
1299|23487
1299|23520
1299|23550
1299|23576
1299|23838
1299|23930
1299|23944
1299|24000
1299|24088
1299|24173
1299|24202
1299|24441
1299|24582
1299|24589
1299|24637
1299|24638
1299|24663
1299|24680
1299|24724
1299|24740
1299|24778
1299|24785
1299|24864
1299|24875
1299|24904
1299|24909
1299|24910
1299|24929
1299|24940
1299|24951
1299|24971
1299|24989
1299|25022
1299|25068
1299|25074
1299|25091
1299|25122
1299|25148
1299|25160
1299|25180
1299|25189
1299|25192
1299|25248
1299|25260
1299|25291
1299|25292
1299|25369
1299|25384
1299|25394
1299|25408
1299|25415
1299|25424
1299|25460
1299|25466
1299|25473
1299|25478
1299|25512
1299|25545
1299|25605
1299|25697
1299|25761
1299|25818
1299|25847
1299|25956
1299|25975
1299|26094
1299|26163
1299|26167
1299|26375
1299|26415
1299|26459
1299|26464
1299|26484
1299|26496
1299|26558
1299|26580
1299|26613
1299|26667
1299|26673
1299|26794
1299|26935
1299|26938
1299|27298
1299|27364
1299|27381
1299|27400
1299|27458
1299|27471
1299|27552
1299|27553
1299|27589
1299|27647
1299|27884
1299|27930
1299|27932
1299|27947
1299|27978
1299|28007
1299|28376
1299|28438
1299|28554
1299|28555
1299|28716
1299|28725
1299|28738
1299|28753
1299|28763
1299|28788
1299|28852
1299|28889
1299|28917
1299|28931
1299|28952
1299|28968
1299|29014
1299|29037
1299|29049
1299|29066
1299|29071
1299|29075
1299|29076
1299|29086
1299|29119
1299|29208
1299|29226
1299|29244
1299|29278
1299|29314
1299|29329
1299|29386
1299|29405
1299|29503
1299|29535
1299|29551
1299|29611
1299|29636
1299|29655
1299|29656
1299|29671
1299|29695
1299|29743
1299|29748
1299|29757
1299|29802
1299|29838
1299|29909
1299|29948
1299|29972
1299|29990
1299|30036
1299|30041
1299|30081
1299|30083
1299|30094
1299|30103
1299|30110
1299|30132
1299|30282
1299|30419
1299|30517
1299|30588
1299|30633
1299|30736
1299|30764
1299|30811
1299|30818
1299|30821
1299|30894
1299|30923
1299|30950
1299|30953
1299|30962
1299|30981
1299|30999
1299|31027
1299|31034
1299|31042
1299|31100
1299|31108
1299|31122
1299|31133
1299|31200
1299|31214
1299|31246
1299|31252
1299|31319
1299|31326
1299|31370
1299|31383
1299|31412
1299|31415
1299|31472
1299|31499
1299|31572
1299|31621
1299|31662
1299|31688
1299|31742
1299|31863
1299|31877
1299|31898
1299|32097
1299|32098
1299|32161
1299|32181
1299|32217
1299|32270
1299|32281
1299|32448
1299|32475
1299|32590
1299|32743
1299|32748
1299|32760
1299|32787
1299|32934
1299|32939
1299|32980
1299|33011
1299|33047
1299|33071
1299|33080
1299|33082
1299|33154
1299|33182
1299|33353
1299|33409
1299|33438
1299|33441
1299|33459
1299|33494
1299|33517
1299|33522
1299|33554
1299|33597
1299|33717
1299|33788
1299|33796
1299|33811
1299|33828
1299|33843
1299|33849
1299|33891
1299|33930
1299|33932
1299|33951
1299|34087
1299|34088
1299|34141
1299|34164
1299|34218
1299|34225
1299|34230
1299|34244
1299|34251
1299|34276
1299|34279
1299|34288
1299|34300
1299|34304
1299|34308
1299|34309
1299|34312
1299|34347
1299|34352
1299|34385
1299|34442
1299|34455
1299|34549
1299|34594
1299|34624
1299|34655
1299|34768
1299|34772
1299|34779
1299|34788
1299|34790
1299|34803
1299|34809
1299|34844
1299|34853
1299|34953
1299|34995
1299|35030
1299|35041
1299|35062
1299|35157
1299|35207
1299|35220
1299|35223
1299|35236
1299|35258
1299|35266
1299|35271
1299|35280
1299|35297
1299|35320
1299|35339
1299|35353
1299|35429
1299|35432
1299|35526
1299|35548
1299|35574
1299|35575
1299|35599
1299|35612
1299|35706
1299|35805
1299|35833
1299|35834
1299|35906
1299|35908
1299|35914
1299|35994
1299|36024
1299|36040
1299|36089
1299|36131
1299|36149
1299|36182
1299|36187
1299|36243
1299|36351
1299|36352
1299|36408
1299|36424
1299|36459
1299|36473
1299|36492
1299|36666
1299|36678
1299|36776
1299|36856
1299|36920
1299|37054
1299|37100
1299|37148
1299|37271
1299|37468
1299|37497
1299|37613
1299|38001
1299|38040
1299|38082
1299|38090
1299|38158
1299|38182
1299|38496
1299|38527
1299|38623
1299|38726
1299|38740
1299|38861
1299|38880
1299|38930
1299|38984
1299|39046
1299|39063
1299|39102
1299|39122
1299|39134
1299|39153
1299|39156
1299|39211
1299|39223
1299|39249
1299|39290
1299|39326
1299|39372
1299|39386
1299|39392
1299|39410
1299|39470
1299|39505
1299|39567
1299|39603
1299|39605
1299|39612
1299|39629
1299|39633
1299|39642
1299|39647
1299|39648
1299|39651
1299|39702
1299|39737
1299|39791
1299|39805
1299|39855
1299|39878
1299|39892
1299|39915
1299|39927
1299|40028
1299|40065
1299|40165
1299|40191
1299|40193
1299|40428
1299|40561
1299|40581
1299|40627
1299|40676
1299|40731
1299|40784
1299|40805
1299|40809
1299|40824
1299|40861
1299|40890
1299|40992
1299|41108
1299|41168
1299|41204
1299|41206
1299|41313
1299|41349
1299|41412
1299|41475
1299|41477
1299|41549
1299|41564
1299|41572
1299|41628
1299|41678
1299|41690
1299|41691
1299|41692
1299|41802
1299|41853
1299|41897
1299|41998
1299|42000
1299|42004
1299|42037
1299|42084
1299|42104
1299|42149
1299|42184
1299|42240
1299|42244
1299|42303
1299|42313
1299|42336
1299|42353
1299|42377
1299|42390
1299|42411
1299|42416
1299|42464
1299|42473
1299|42525
1299|42567
1299|42574
1299|42597
1299|42622
1299|42649
1299|42652
1299|42656
1299|42673
1299|42695
1299|42708
1299|42841
1299|42925
1299|42988
1299|43012
1299|43102
1299|43110
1299|43118
1299|43267
1299|43289
1299|43341
1299|43362
1299|43424
1299|43502
1299|43515
1299|43537
1299|43541
1299|43561
1299|43578
1299|43581
1299|43646
1299|43650
1299|43658
1299|43666
1299|43678
1299|43709
1299|43776
1299|43833
1299|43852
1299|43925
1299|43948
1299|43994
1299|43996
1299|44002
1299|44066
1299|44158
1299|44169
1299|44180
1299|44217
1299|44239
1299|44306
1299|44332
1299|44355
1299|44356
1299|44368
1299|44416
1299|44417
1299|44444
1299|44493
1299|44507
1299|44522
1299|44654
1299|44700
1299|44735
1299|44763
1299|44788
1299|44824
1299|44843
1299|44849
1299|44901
1299|44927
1299|44964
1299|44980
1299|45011
1299|45033
1299|45102
1299|45147
1299|45177
1299|45204
1299|45352
1299|45474
1299|45489
1299|45629
1299|45753
1299|45758
1299|45896
1299|45899
1299|45932
1299|46199
1299|46416
1299|46450
1299|46456
1299|46475
1299|46489
1299|46609
1299|46652
1299|46672
1299|46786
1299|47147
1299|47171
1299|47179
1299|47181
1299|47195
1299|47215
1299|47217
1299|47232
1299|47254
1299|47258
1299|47287
1299|47323
1299|47329
1299|47381
1299|47447
1299|47487
1299|47531
1299|47536
1299|47541
1299|47605
1299|47655
1299|47723
1299|47754
1299|47764
1299|47794
1299|47841
1299|47846
1299|47869
1299|47923
1299|47934
1299|47968
1299|47973
1299|47998
1299|48036
1299|48077
1299|48152
1299|48159
1299|48166
1299|48173
1299|48197
1299|48200
1299|48235
1299|48237
1299|48249
1299|48257
1299|48271
1299|48273
1299|48293
1299|48299
1299|48303
1299|48328
1299|48337
1299|48366
1299|48408
1299|48422
1299|48452
1299|48483
1299|48526
1299|48573
1299|48620
1299|48635
1299|48666
1299|48719
1299|48771
1299|48822
1299|48832
1299|48858
1299|48896
1299|48910
1299|48940
1299|48971
1299|49024
1299|49025
1299|49106
1299|49124
1299|49191
1299|49209
1299|49218
1299|49283
1299|49285
1299|49289
1299|49335
1299|49362
1299|49375
1299|49425
1299|49453
1299|49515
1299|49531
1299|49532
1299|49605
1299|49621
1299|49666
1299|49746
1299|49769
1299|49788
1299|49808
1299|49964
1299|49981
1299|50010
1299|50039
1299|50056
1299|50061
1299|50097
1299|50113
1299|50239
1299|50262
1299|50304
1299|50309
1299|50313
1299|50314
1299|50324
1299|50343
1299|50349
1299|50448
1299|50469
1299|50473
1299|50522
1299|50533
1299|50538
1299|50549
1299|50599
1299|50606
1299|50775
1299|50822
1299|50889
1299|50894
1299|50923
1299|50958
1299|50966
1299|51028
1299|51043
1299|51069
1299|51093
1299|51167
1299|51178
1299|51224
1299|51290
1299|51307
1299|51310
1299|51402
1299|51444
1299|51452
1299|51468
1299|51484
1299|51504
1299|51507
1299|51520
1299|51531
1299|51569
1299|51577
1299|51776
1299|51834
1299|51892
1299|51904
1299|51929
1299|51945
1299|52088
1299|52260
1299|52320
1299|52438
1299|52468
1299|52485
1299|52863
1299|53250
1299|53292
1299|53334
1299|53699
1299|53727
1299|53831
1299|53834
1299|53850
1299|54054
1299|54098
1299|54103
1299|54113
1299|54441
1299|54540
1299|54578
1299|54600
1299|54825
1299|54829
1299|54896
1299|54963
1299|54994
1299|55002
1299|55081
1299|55293
1299|55329
1299|55430
1299|55685
1299|55701
1299|55769
1299|55805
1299|55821
1299|56302
1299|56308
1299|56340
1299|56447
1299|56583
1299|56630
1299|56665
1299|56672
1299|56694
1299|56801
1299|56806
1299|56871
1299|56898
1299|57052
1299|57172
1299|57174
1299|57191
1299|57217
1299|57269
1299|57344
1299|57395
1299|57420
1299|57507
1299|57530
1299|57586
1299|57624
1299|57662
1299|57724
1299|57773
1299|57809
1299|57862
1299|57866
1299|57976
1299|58010
1299|58011
1299|58065
1299|58073
1299|58095
1299|58158
1299|58182
1299|58288
1299|58451
1299|58453
1299|58463
1299|58511
1299|58552
1299|58599
1299|58601
1299|59318
1299|59469
1299|59504
1299|59507
1299|59565
1299|59583
1299|59604
1299|59605
1299|59659
1299|59675
1299|59785
1299|59842
1299|59905
1299|59908
1299|59940
1299|60015
1299|60032
1299|60051
1299|60068
1299|60094
1299|60098
1299|60205
1299|60227
1299|60283
1299|60294
1299|60350
1299|60388
1299|60486
1299|60572
1299|60610
1299|60626
1299|60636
1299|60672
1299|60764
1299|60772
1299|60781
1299|60796
1299|60800
1299|60821
1299|60893
1299|60917
1299|60921
1299|60940
1299|60977
1299|61003
1299|61025
1299|61037
1299|61124
1299|61157
1299|61162
1299|61170
1299|61231
1299|61273
1299|61307
1299|61317
1299|61323
1299|62044
1299|62094
1299|62112
1299|62134
1299|62183
1299|62214
1299|62221
1299|62240
1299|62313
1299|62336
1299|62352
1299|62366
1299|62423
1299|62432
1299|62489
1299|62523
1299|62586
1299|62597
1299|62642
1299|62660
1299|62698
1299|62710
1299|62818
1299|62904
1299|62943
1299|62955
1299|62987
1299|63029
1299|63086
1299|63113
1299|63125
1299|63140
1299|63182
1299|63199
1299|63237
1299|63399
1299|63403
1299|63439
1299|63648
1299|63927
1299|63949
1299|63956
1299|64049
1299|64050
1299|64096
1299|64474
1299|64476
1299|131219
1299|131293
1299|132016
1299|132132
1299|132134
1299|132203
1299|132876
1299|133372
1299|133952
1299|134171
1299|135069
1299|135354
1299|135372
1299|135391
1299|135607
1299|136168
1299|136255
1299|136390
1299|136468
1299|136501
1299|136743
1299|136897
1299|137236
1299|137366
1299|196691
1299|196752
1299|196798
1299|196904
1299|196922
1299|197019
1299|197068
1299|197091
1299|197140
1299|197190
1299|197248
1299|197275
1299|197308
1299|197331
1299|197453
1299|197498
1299|197541
1299|197975
1299|198018
1299|198185
1299|198218
1299|198226
1299|198255
1299|198301
1299|198310
1299|198347
1299|198398
1299|198479
1299|198558
1299|198589
1299|198616
1299|198710
1299|198781
1299|198792
1299|198826
1299|198930
1299|198934
1299|199150
1299|199213
1299|199244
1299|199270
1299|199274
1299|199394
1299|199496
1299|199524
1299|199541
1299|199544
1299|199635
1299|199651
1299|199653
1299|199669
1299|199733
1299|199790
1299|199801
1299|199805
1299|199883
1299|199903
1299|199926
1299|200015
1299|200043
1299|200070
1299|200107
1299|200124
1299|200161
1299|200185
1299|200271
1299|200401
1299|200430
1299|200434
1299|200498
1299|200507
1299|200539
1299|200561
1299|200587
1299|200590
1299|200612
1299|200624
1299|200773
1299|200783
1299|200815
1299|201083
1299|201085
1299|201117
1299|201118
1299|201158
1299|201321
1299|201380
1299|201463
1299|201477
1299|201492
1299|201499
1299|201568
1299|201588
1299|201604
1299|201613
1299|201641
1299|201731
1299|201942
1299|201962
1299|202021
1299|202053
1299|202058
1299|202069
1299|202176
1299|202178
1299|202180
1299|202276
1299|202388
1299|202498
1299|202502
1299|202727
1299|202746
1299|202784
1299|202837
1299|202861
1299|202953
1299|203120
1299|203164
1299|203201
1299|203221
1299|203228
1299|203329
1299|203366
1299|203395
1299|203443
1299|203489
1299|203507
1299|203554
1299|203735
1299|203960
1299|203968
1299|204039
1299|204041
1299|204061
1299|204080
1299|204116
1299|204128
1299|204188
1299|204271
1299|204273
1299|204353
1299|204439
1299|204480
1299|204600
1299|204859
1299|205011
1299|205025
1299|205063
1299|205081
1299|205184
1299|205226
1299|205254
1299|205287
1299|205438
1299|205501
1299|205512
1299|205544
1299|205555
1299|205678
1299|205727
1299|205763
1299|205769
1299|205824
1299|205830
1299|205844
1299|205845
1299|205906
1299|205958
1299|206146
1299|206152
1299|206178
1299|206264
1299|206274
1299|206352
1299|206440
1299|206610
1299|206627
1299|206690
1299|206747
1299|206767
1299|206774
1299|206805
1299|206827
1299|206916
1299|206917
1299|206934
1299|207023
1299|207067
1299|207097
1299|207155
1299|207161
1299|207181
1299|207192
1299|209655
1299|210109
1299|210133
1299|262206
1299|262210
1299|262227
1299|263740
1299|263744
1299|263821
1299|264676
1299|264763
1299|264788
1299|265645
1299|265671
1299|265680
1299|265753
1299|265770
1299|265827
1299|265840
1299|265849
1299|265850
1299|267613
1299|327795
1299|393263
1299|393280
1299|393417
1299|393676
1299|394028
1299|394107
1299|394151
1299|394297
1299|394380
1299|394434
1299|394625
1299|394973
1299|395171
1299|395363
1299|395412
1299|395512
1299|395954
1299|396205
1299|396249
1299|396253
1299|396298
1299|396362
1299|396431
1299|396459
1299|396535
1299|396873
1311|5580
1311|10026
1321|1382
1321|7046
1339|1321
1339|1382
1341|5580
1351|11577
1351|11686
1351|14550
1351|16384
1351|19704
1351|26385
1351|33604
1351|36351
1351|54257
1351|62736
1351|63276
1380|4323
1401|4323
1403|2635
1403|2685
1403|3367
1403|3856
1403|4508
1403|4540
1403|5645
1403|5664
1403|5690
1403|6407
1403|6507
1403|6939
1403|7057
1403|7311
1403|7713
1403|7794
1403|7992
1403|8001
1403|8075
1403|8304
1403|9002
1403|10310
1403|10929
1403|10996
1403|11084
1403|11260
1403|11287
1403|11290
1403|11342
1403|11522
1403|11635
1403|11647
1403|11666
1403|11722
1403|11814
1403|12041
1403|12059
1403|12188
1403|12212
1403|13319
1403|13335
1403|13445
1403|13727
1403|13768
1403|13794
1403|13895
1403|14061
1403|14086
1403|14116
1403|14166
1403|14413
1403|14500
1403|14537
1403|14630
1403|15024
1403|15128
1403|15169
1403|15348
1403|15436
1403|16276
1403|16417
1403|16509
1403|16523
1403|16532
1403|16696
1403|16949
1403|18588
1403|18650
1403|18997
1403|19016
1403|19117
1403|19234
1403|19465
1403|19467
1403|19515
1403|19679
1403|19693
1403|19752
1403|19842
1403|20161
1403|20365
1403|20473
1403|20940
1403|21513
1403|21548
1403|21724
1403|21804
1403|21834
1403|21949
1403|22113
1403|22616
1403|22634
1403|22652
1403|22822
1403|22964
1403|22995
1403|23184
1403|23252
1403|23419
1403|23473
1403|23498
1403|24482
1403|25914
1403|25946
1403|25948
1403|26288
1403|26413
1403|26531
1403|26838
1403|27299
1403|27324
1403|27471
1403|29791
1403|29909
1403|29974
1403|30028
1403|30176
1403|30466
1403|30528
1403|30539
1403|30549
1403|32100
1403|32277
1403|32489
1403|32563
1403|32564
1403|32678
1403|32710
1403|32881
1403|32934
1403|33047
1403|33164
1403|33361
1403|33541
1403|33554
1403|35843
1403|35893
1403|35998
1403|36008
1403|36052
1403|36218
1403|36225
1403|36236
1403|36273
1403|36351
1403|36445
1403|36493
1403|36518
1403|36692
1403|36731
1403|40028
1403|40029
1403|40191
1403|40449
1403|40470
1403|40627
1403|40788
1403|40867
1403|42473
1403|43531
1403|44444
1403|46156
1403|46195
1403|46489
1403|46562
1403|46609
1403|46618
1403|47027
1403|47254
1403|48768
1403|51329
1403|53338
1403|53424
1403|53486
1403|53494
1403|53525
1403|53732
1403|53913
1403|54002
1403|54044
1403|54104
1403|54110
1403|54113
1403|54164
1403|54182
1403|54198
1403|54235
1403|54351
1403|54614
1403|55195
1403|58453
1403|62512
1403|62563
1403|62593
1403|62782
1403|63003
1403|63131
1403|63383
1403|63419
1403|197440
1403|197696
1403|393636
1403|393681
1403|393990
1403|394146
1403|394232
1403|394233
1403|394354
1403|394678
1403|395127
1403|395309
1403|395570
1403|395768
1403|396158
1403|396984
1408|32164
1415|4323
1421|4323
1421|4867
1421|5580
1421|22837
1421|30359
1421|396274
1422|5769
1422|14061
1443|4323
1449|5580
1494|1498
1539|1772
1541|153
1541|272
1541|523
1541|1451
1541|1452
1541|1458
1541|1462
1541|1463
1541|1466
1541|1467
1541|1468
1541|1474
1541|1476
1541|1477
1541|1482
1541|1483
1541|1488
1541|1489
1541|1491
1541|1500
1541|1503
1541|1505
1541|1506
1541|1510
1541|1515
1541|1519
1541|1527
1541|1533
1541|1537
1541|1599
1541|6002
1541|6006
1547|1798
1547|2381
1547|2895
1547|3267
1547|3333
1547|3741
1547|4826
1547|5394
1547|5650
1547|5769
1547|6079
1547|6661
1547|6667
1547|6730
1547|6777
1547|6830
1547|6894
1547|6939
1547|7575
1547|8218
1547|8220
1547|8222
1547|8283
1547|8359
1547|8426
1547|8447
1547|8455
1547|8468
1547|8492
1547|8758
1547|9044
1547|9304
1547|10026
1547|11404
1547|12350
1547|12389
1547|12552
1547|12637
1547|12779
1547|12859
1547|13030
1547|13237
1547|14061
1547|14537
1547|14907
1547|15547
1547|15576
1547|15605
1547|16347
1547|17639
1547|18106
1547|19151
1547|20562
1547|20764
1547|20811
1547|20932
1547|23106
1547|23473
1547|24482
1547|25091
1547|25220
1547|28186
1547|28260
1547|28917
1547|29075
1547|29140
1547|29208
1547|29226
1547|29479
1547|30132
1547|30781
1547|30844
1547|31019
1547|31133
1547|31424
1547|31500
1547|31742
1547|33891
1547|34019
1547|34177
1547|34224
1547|34288
1547|35266
1547|36351
1547|37100
1547|37239
1547|37468
1547|37497
1547|37640
1547|38001
1547|38880
1547|39122
1547|39351
1547|39821
1547|40805
1547|41695
1547|41722
1547|41811
1547|42541
1547|43531
1547|45352
1547|47147
1547|47441
1547|47692
1547|47950
1547|48526
1547|49463
1547|49515
1547|49605
1547|49697
1547|50300
1547|50304
1547|50629
1547|50763
1547|51185
1547|51329
1547|52320
1547|53828
1547|56467
1547|56730
1547|57111
1547|58511
1547|59605
1547|60501
1547|63927
1547|197595
1547|203043
1547|206356
1547|328145
1554|1551
1554|1555
1554|1556
1554|1559
1554|1562
1554|1563
1554|1565
1554|1566
1554|1567
1554|1568
1554|1569
1554|1580
1554|1585
1554|1586
1555|1501
1591|5972
1602|27066
1605|5580
1612|33268
1641|4323
1645|30648
1645|32738
1645|395097
1645|396515
1653|2831
1653|2833
1653|2837
1653|2838
1653|2839
1653|2840
1653|2841
1653|2842
1653|2843
1653|2846
1653|3224
1653|3303
1653|6667
1653|8359
1653|8481
1653|9002
1653|12384
1653|12552
1653|20943
1653|25072
1653|31500
1653|39840
1653|39870
1653|39871
1653|41001
1653|42307
1653|43018
1653|48514
1653|49858
1653|201816
1659|9924
1668|7224
1668|14210
1678|10026
1678|18930
1680|109
1680|1547
1680|1836
1680|3267
1680|3288
1680|3333
1680|3598
1680|3741
1680|5394
1680|5540
1680|5580
1680|5585
1680|6661
1680|6777
1680|6894
1680|6939
1680|8218
1680|8220
1680|8222
1680|8283
1680|8447
1680|8468
1680|8492
1680|8551
1680|8738
1680|8758
1680|8867
1680|8894
1680|8896
1680|9002
1680|9116
1680|9498
1680|10026
1680|11856
1680|12222
1680|12257
1680|12517
1680|12552
1680|12619
1680|12637
1680|12736
1680|12754
1680|12779
1680|12849
1680|12859
1680|12874
1680|13073
1680|13074
1680|13093
1680|13101
1680|13150
1680|13237
1680|13240
1680|13448
1680|14061
1680|14537
1680|14907
1680|15435
1680|15526
1680|15547
1680|15576
1680|15605
1680|15643
1680|15686
1680|15823
1680|15976
1680|16158
1680|16347
1680|18106
1680|18676
1680|19551
1680|20485
1680|20562
1680|20645
1680|20764
1680|20800
1680|20811
1680|20841
1680|20932
1680|21350
1680|21363
1680|21486
1680|24482
1680|24889
1680|25046
1680|25091
1680|25220
1680|27435
1680|28186
1680|28260
1680|28917
1680|29075
1680|29140
1680|29149
1680|29208
1680|29226
1680|29410
1680|29585
1680|29686
1680|30132
1680|30467
1680|30744
1680|30781
1680|30844
1680|30866
1680|31019
1680|31025
1680|31133
1680|31417
1680|31424
1680|31500
1680|31578
1680|31742
1680|33891
1680|34019
1680|34177
1680|34224
1680|34288
1680|34380
1680|35016
1680|35243
1680|35266
1680|35392
1680|35435
1680|35438
1680|35560
1680|36351
1680|37100
1680|37239
1680|37468
1680|37497
1680|37640
1680|38001
1680|38880
1680|39122
1680|39213
1680|39274
1680|39343
1680|39351
1680|39768
1680|40805
1680|41095
1680|41346
1680|41394
1680|41695
1680|41811
1680|41923
1680|41927
1680|42254
1680|42316
1680|42541
1680|42793
1680|43438
1680|43514
1680|43871
1680|44060
1680|44282
1680|44367
1680|44427
1680|44669
1680|45352
1680|47147
1680|47253
1680|47256
1680|47441
1680|47461
1680|47692
1680|47766
1680|47770
1680|47776
1680|47950
1680|47997
1680|48068
1680|48362
1680|48526
1680|48966
1680|49308
1680|49391
1680|49456
1680|49463
1680|49605
1680|49697
1680|49771
1680|49921
1680|50079
1680|50300
1680|50304
1680|50440
1680|50454
1680|50629
1680|50673
1680|50744
1680|50763
1680|50995
1680|51082
1680|51185
1680|51385
1680|51440
1680|51651
1680|51925
1680|52320
1680|56730
1680|56804
1680|56839
1680|57111
1680|57259
1680|57721
1680|58511
1680|59605
1680|59918
1680|60501
1680|60636
1680|61102
1680|61365
1680|62571
1680|63927
1680|131244
1680|136620
1680|197538
1680|197595
1680|197797
1680|197819
1680|198114
1680|198385
1680|198425
1680|198484
1680|198773
1680|199270
1680|200478
1680|201093
1680|201156
1680|201415
1680|202001
1680|202122
1680|202320
1680|202356
1680|202369
1680|203009
1680|204078
1680|204257
1680|204831
1680|205203
1680|205484
1680|205551
1680|205650
1680|205870
1680|206039
1680|206056
1680|206356
1680|206614
1680|206650
1680|210290
1680|328145
1696|35967
1723|2065
1723|199749
1733|1913
1733|5237
1733|5306
1733|5800
1733|6034
1733|6035
1733|6037
1733|27046
1741|565
1741|1739
1741|3267
1741|6667
1741|12552
1741|15496
1741|30754
1741|39098
1741|39662
1741|39857
1741|43558
1742|13315
1742|40127
1742|394784
1759|764
1759|1234
1759|1738
1759|2129
1759|6667
1759|12582
1759|20904
1759|25391
1759|27471
1759|29240
1759|29422
1759|29601
1759|30754
1759|30798
1759|30978
1759|34273
1759|35382
1759|41242
1759|41369
1759|43382
1759|48618
1759|50290
1759|50420
1759|50603
1759|51726
1759|51728
1759|57066
1759|60846
1759|197115
1759|197930
1759|198514
1759|198737
1759|199122
1759|199486
1759|200996
1759|201070
1759|201557
1759|201991
1759|203034
1759|203609
1759|203817
1759|204452
1759|205250
1759|206381
1759|207038
1764|1836
1764|1853
1764|2018
1764|2686
1764|2818
1764|2906
1764|3223
1764|3250
1764|3255
1764|3292
1764|3326
1764|3333
1764|4651
1764|4775
1764|5391
1764|5403
1764|5404
1764|5409
1764|5413
1764|5430
1764|5439
1764|5524
1764|5563
1764|5580
1764|6661
1764|6663
1764|6720
1764|6730
1764|6735
1764|6772
1764|6830
1764|6876
1764|6898
1764|6939
1764|7552
1764|8220
1764|8222
1764|8262
1764|8283
1764|8308
1764|8309
1764|8315
1764|8339
1764|8359
1764|8387
1764|8391
1764|8400
1764|8403
1764|8426
1764|8437
1764|8445
1764|8452
1764|8455
1764|8462
1764|8468
1764|8487
1764|8492
1764|8513
1764|8544
1764|8551
1764|8596
1764|8608
1764|8674
1764|8692
1764|8708
1764|8717
1764|8741
1764|8757
1764|8758
1764|8767
1764|8781
1764|8787
1764|8804
1764|8859
1764|8953
1764|8966
1764|9002
1764|9009
1764|9022
1764|9023
1764|9029
1764|9036
1764|9100
1764|9116
1764|9119
1764|9189
1764|9197
1764|9269
1764|9304
1764|9498
1764|9583
1764|10026
1764|11179
1764|12189
1764|12306
1764|12307
1764|12329
1764|12347
1764|12350
1764|12440
1764|12480
1764|12496
1764|12552
1764|12577
1764|12578
1764|12637
1764|12676
1764|12680
1764|12684
1764|12693
1764|12714
1764|12748
1764|12759
1764|12779
1764|12808
1764|12843
1764|12859
1764|12874
1764|12876
1764|12923
1764|12969
1764|12989
1764|13002
1764|13030
1764|13042
1764|13045
1764|13054
1764|13064
1764|13101
1764|13124
1764|13194
1764|13237
1764|13238
1764|13249
1764|13335
1764|13768
1764|13896
1764|14061
1764|14127
1764|14907
1764|15456
1764|15517
1764|15547
1764|15576
1764|15594
1764|15598
1764|15605
1764|15606
1764|15655
1764|15672
1764|15695
1764|15716
1764|15743
1764|15772
1764|15805
1764|15830
1764|15958
1764|15960
1764|15967
1764|16024
1764|16099
1764|16172
1764|16302
1764|16316
1764|16347
1764|17451
1764|17557
1764|18001
1764|18106
1764|20278
1764|20485
1764|20546
1764|20559
1764|20562
1764|20612
1764|20633
1764|20640
1764|20704
1764|20764
1764|20792
1764|20811
1764|20830
1764|20849
1764|20857
1764|20928
1764|20932
1764|20940
1764|20984
1764|21013
1764|21079
1764|21161
1764|21232
1764|21263
1764|21360
1764|21385
1764|21497
1764|22356
1764|22363
1764|22697
1764|22822
1764|23393
1764|23947
1764|24482
1764|24608
1764|24777
1764|24951
1764|24989
1764|25011
1764|25053
1764|25068
1764|25091
1764|25133
1764|25151
1764|25160
1764|25180
1764|25182
1764|25220
1764|25255
1764|25279
1764|25394
1764|25415
1764|25447
1764|25522
1764|25595
1764|27471
1764|28186
1764|28260
1764|28598
1764|28663
1764|28676
1764|28716
1764|28748
1764|28771
1764|28801
1764|28839
1764|28848
1764|28857
1764|28875
1764|28876
1764|28880
1764|28889
1764|28917
1764|29056
1764|29073
1764|29075
1764|29076
1764|29119
1764|29140
1764|29141
1764|29161
1764|29222
1764|29226
1764|29263
1764|29286
1764|29287
1764|29314
1764|29396
1764|29413
1764|29429
1764|29467
1764|29535
1764|29545
1764|29632
1764|29655
1764|29677
1764|29686
1764|29691
1764|29697
1764|30103
1764|30132
1764|30419
1764|30766
1764|30781
1764|30833
1764|30844
1764|30925
1764|30971
1764|31019
1764|31025
1764|31027
1764|31042
1764|31059
1764|31122
1764|31125
1764|31133
1764|31216
1764|31261
1764|31287
1764|31319
1764|31382
1764|31383
1764|31394
1764|31424
1764|31477
1764|31638
1764|31736
1764|32787
1764|33353
1764|33873
1764|33890
1764|33891
1764|33915
1764|33917
1764|33922
1764|33986
1764|34019
1764|34086
1764|34087
1764|34106
1764|34123
1764|34141
1764|34177
1764|34224
1764|34288
1764|34305
1764|34569
1764|34756
1764|34762
1764|34863
1764|34895
1764|34953
1764|34960
1764|34966
1764|34968
1764|35179
1764|35180
1764|35205
1764|35297
1764|35311
1764|35317
1764|35369
1764|35492
1764|35574
1764|35625
1764|35745
1764|35753
1764|36182
1764|36236
1764|36351
1764|36944
1764|37009
1764|37100
1764|37179
1764|37187
1764|37282
1764|37468
1764|37497
1764|37564
1764|37662
1764|38001
1764|38040
1764|38082
1764|38158
1764|38182
1764|38193
1764|38880
1764|39063
1764|39087
1764|39090
1764|39120
1764|39122
1764|39179
1764|39180
1764|39351
1764|39394
1764|39478
1764|39508
1764|39647
1764|39686
1764|39702
1764|39704
1764|39737
1764|39832
1764|39915
1764|39923
1764|40356
1764|40676
1764|40805
1764|41033
1764|41041
1764|41059
1764|41289
1764|41313
1764|41363
1764|41405
1764|41549
1764|41637
1764|41692
1764|41872
1764|41887
1764|41913
1764|42085
1764|42114
1764|42184
1764|42378
1764|42385
1764|42390
1764|42411
1764|42416
1764|42456
1764|42541
1764|42557
1764|42567
1764|42572
1764|42587
1764|42624
1764|42649
1764|42708
1764|42715
1764|42739
1764|42794
1764|42829
1764|42965
1764|43142
1764|43293
1764|43350
1764|43366
1764|43404
1764|43407
1764|43414
1764|43437
1764|43509
1764|43531
1764|43623
1764|43727
1764|44020
1764|44034
1764|44041
1764|44050
1764|44066
1764|44133
1764|44217
1764|44385
1764|44444
1764|44608
1764|44654
1764|44753
1764|44788
1764|44865
1764|44943
1764|44964
1764|45015
1764|45352
1764|45430
1764|45489
1764|45899
1764|47147
1764|47169
1764|47176
1764|47186
1764|47215
1764|47232
1764|47372
1764|47441
1764|47447
1764|47622
1764|47626
1764|47692
1764|47764
1764|47836
1764|47950
1764|47973
1764|48152
1764|48166
1764|48362
1764|48461
1764|48526
1764|48858
1764|48984
1764|49033
1764|49237
1764|49405
1764|49453
1764|49463
1764|49505
1764|49605
1764|49660
1764|49685
1764|49697
1764|49882
1764|50073
1764|50300
1764|50304
1764|50324
1764|50352
1764|50469
1764|50533
1764|50629
1764|50673
1764|50763
1764|50812
1764|50923
1764|51066
1764|51088
1764|51167
1764|51184
1764|51185
1764|51265
1764|51310
1764|51343
1764|51399
1764|51454
1764|51560
1764|51752
1764|51768
1764|51795
1764|51862
1764|51873
1764|51890
1764|52320
1764|52965
1764|53264
1764|54113
1764|55805
1764|55967
1764|56357
1764|56583
1764|56612
1764|56647
1764|56665
1764|56704
1764|57111
1764|57118
1764|57208
1764|57344
1764|57581
1764|57693
1764|57763
1764|58010
1764|58131
1764|58243
1764|58299
1764|58511
1764|58552
1764|58580
1764|59318
1764|59414
1764|59507
1764|59545
1764|59605
1764|59624
1764|59655
1764|59675
1764|59761
1764|59779
1764|59789
1764|59891
1764|59905
1764|59949
1764|60022
1764|60144
1764|60280
1764|60294
1764|60447
1764|60501
1764|60520
1764|60522
1764|60587
1764|60664
1764|60718
1764|61200
1764|61244
1764|61266
1764|61287
1764|61317
1764|62041
1764|62044
1764|62081
1764|62336
1764|62512
1764|62713
1764|62955
1764|63113
1764|63541
1764|63927
1764|64050
1764|64463
1764|131744
1764|132203
1764|134512
1764|135391
1764|196610
1764|196621
1764|196697
1764|196819
1764|196925
1764|196968
1764|197439
1764|197458
1764|197524
1764|197595
1764|197731
1764|198249
1764|198335
1764|198385
1764|198570
1764|198650
1764|198726
1764|198738
1764|199015
1764|199205
1764|199217
1764|199236
1764|199275
1764|199421
1764|199483
1764|199670
1764|199893
1764|200112
1764|200185
1764|200478
1764|200501
1764|200612
1764|200781
1764|200849
1764|201213
1764|201214
1764|201248
1764|201290
1764|201459
1764|201505
1764|201535
1764|201764
1764|201951
1764|202032
1764|202053
1764|202120
1764|202194
1764|202664
1764|202707
1764|202954
1764|203101
1764|203164
1764|203340
1764|203507
1764|203536
1764|203717
1764|203724
1764|203968
1764|203969
1764|204178
1764|204196
1764|204577
1764|204631
1764|204995
1764|205073
1764|205388
1764|205943
1764|206148
1764|206159
1764|206264
1764|206356
1764|206616
1764|206813
1764|206892
1764|207011
1764|207063
1764|210269
1764|262589
1764|262632
1764|262773
1764|263009
1764|267613
1766|6661
1766|6730
1766|6939
1766|8220
1766|8447
1766|8468
1766|9498
1766|9902
1766|12859
1766|13193
1766|14061
1766|14907
1766|15435
1766|15703
1766|17639
1766|18106
1766|20562
1766|20932
1766|23673
1766|24482
1766|30132
1766|30781
1766|31019
1766|35280
1766|36351
1766|37100
1766|38001
1766|38880
1766|39351
1766|48526
1766|49463
1766|50304
1766|50763
1766|58511
1766|59605
1766|60501
1766|63927
1766|63956
1767|19217
1767|20452
1767|22966
1767|26026
1767|46149
1767|395395
1767|396892
1767|396947
1785|10890
1785|18633
1785|19521
1785|20337
1785|20398
1785|23177
1785|26841
1785|30363
1785|30544
1785|33760
1785|36426
1785|44646
1785|53433
1785|54120
1785|62816
1797|20144
1798|1828
1798|2044
1798|2497
1798|2544
1798|2635
1798|2711
1798|2734
1798|2906
1798|3130
1798|3223
1798|3361
1798|3582
1798|3601
1798|3605
1798|3701
1798|3742
1798|3842
1798|3853
1798|3856
1798|4043
1798|4150
1798|4181
1798|4258
1798|4319
1798|4382
1798|4474
1798|4651
1798|4773
1798|4775
1798|4826
1798|4855
1798|4927
1798|5726
1798|6130
1798|6295
1798|6315
1798|6366
1798|6407
1798|6423
1798|6456
1798|6507
1798|6621
1798|6939
1798|7012
1798|7311
1798|7342
1798|7545
1798|7552
1798|7575
1798|7679
1798|7713
1798|7752
1798|7782
1798|7850
1798|7922
1798|8047
1798|8075
1798|8100
1798|8309
1798|8359
1798|8403
1798|8529
1798|8966
1798|9009
1798|9228
1798|9246
1798|9304
1798|9318
1798|9381
1798|9498
1798|9500
1798|9505
1798|9542
1798|9658
1798|9875
1798|9924
1798|10137
1798|10158
1798|10242
1798|10310
1798|10431
1798|10488
1798|10494
1798|10594
1798|10835
1798|10848
1798|10883
1798|10947
1798|10973
1798|10993
1798|11045
1798|11046
1798|11051
1798|11071
1798|11090
1798|11195
1798|11233
1798|11274
1798|11385
1798|11404
1798|11492
1798|11686
1798|11796
1798|11922
1798|11924
1798|11986
1798|11995
1798|12041
1798|12102
1798|12989
1798|13030
1798|13331
1798|13335
1798|13370
1798|13409
1798|13414
1798|13427
1798|13692
1798|13722
1798|13739
1798|13768
1798|13857
1798|13868
1798|13871
1798|13917
1798|14280
1798|14361
1798|14371
1798|14380
1798|14413
1798|14500
1798|14537
1798|14589
1798|14613
1798|14627
1798|14633
1798|14746
1798|14978
1798|15003
1798|15133
1798|15169
1798|15177
1798|15191
1798|15211
1798|15224
1798|15247
1798|15301
1798|15305
1798|15436
1798|15695
1798|16164
1798|16276
1798|16406
1798|16509
1798|16570
1798|16652
1798|16713
1798|16912
1798|17017
1798|17048
1798|17072
1798|17450
1798|17639
1798|17670
1798|17671
1798|17727
1798|17886
1798|17895
1798|17910
1798|18106
1798|18119
1798|18450
1798|18530
1798|18779
1798|18888
1798|18978
1798|18988
1798|19016
1798|19116
1798|19165
1798|19171
1798|19186
1798|19518
1798|19528
1798|19551
1798|19653
1798|19662
1798|19740
1798|19754
1798|20115
1798|20161
1798|20394
1798|20473
1798|20940
1798|21525
1798|21632
1798|21743
1798|21782
1798|21804
1798|21928
1798|21947
1798|21949
1798|22363
1798|22616
1798|22702
1798|22919
1798|22995
1798|23033
1798|23038
1798|23138
1798|23175
1798|23265
1798|23316
1798|23393
1798|23473
1798|23655
1798|23666
1798|23696
1798|23738
1798|23756
1798|23838
1798|23944
1798|23947
1798|23953
1798|24200
1798|24204
1798|24211
1798|24218
1798|24482
1798|24516
1798|24528
1798|25649
1798|25668
1798|25761
1798|25764
1798|25795
1798|25899
1798|25905
1798|25961
1798|26088
1798|26156
1798|26223
1798|26282
1798|26347
1798|26459
1798|26548
1798|26689
1798|26744
1798|26792
1798|26803
1798|26935
1798|27008
1798|27193
1798|27400
1798|27541
1798|27618
1798|27630
1798|27647
1798|27822
1798|29697
1798|29791
1798|29802
1798|29838
1798|29933
1798|30032
1798|30041
1798|30076
1798|30103
1798|30188
1798|30340
1798|31529
1798|31638
1798|31800
1798|31857
1798|31972
1798|32097
1798|32354
1798|32365
1798|32397
1798|32444
1798|32546
1798|32590
1798|32621
1798|32708
1798|32743
1798|32751
1798|32869
1798|32934
1798|33005
1798|33011
1798|33211
1798|33353
1798|33362
1798|33438
1798|33470
1798|33517
1798|33569
1798|33597
1798|34309
1798|34655
1798|35908
1798|35916
1798|36012
1798|36086
1798|36143
1798|36213
1798|36222
1798|36236
1798|36351
1798|36374
1798|36408
1798|36416
1798|36683
1798|36687
1798|36692
1798|36817
1798|38001
1798|38022
1798|38040
1798|38145
1798|38158
1798|38195
1798|38211
1798|38516
1798|38522
1798|38726
1798|38753
1798|38758
1798|38769
1798|38778
1798|38880
1798|38896
1798|39120
1798|40029
1798|40065
1798|40193
1798|40495
1798|40511
1798|40676
1798|40700
1798|42473
1798|43531
1798|43996
1798|45147
1798|45177
1798|45298
1798|45315
1798|45474
1798|45727
1798|45731
1798|45758
1798|45896
1798|45899
1798|46032
1798|46055
1798|46110
1798|46455
1798|46489
1798|46562
1798|47065
1798|47096
1798|47254
1798|49544
1798|50245
1798|50763
1798|51185
1798|53334
1798|53340
1798|53582
1798|53591
1798|53597
1798|53828
1798|53837
1798|53869
1798|53948
1798|54113
1798|54154
1798|54182
1798|54290
1798|54327
1798|54329
1798|54483
1798|54523
1798|54527
1798|54540
1798|54721
1798|54994
1798|55039
1798|55193
1798|55653
1798|55669
1798|56088
1798|56241
1798|57695
1798|57976
1798|58376
1798|58404
1798|58474
1798|58511
1798|58552
1798|58879
1798|60501
1798|61317
1798|62642
1798|62708
1798|62715
1798|62838
1798|62887
1798|62915
1798|63541
1798|63949
1798|63956
1798|64073
1798|64200
1798|64227
1798|64241
1798|64271
1798|64313
1798|131477
1798|131759
1798|132164
1798|132203
1798|133354
1798|133356
1798|133797
1798|133815
1798|135069
1798|135445
1798|136879
1798|198622
1798|199524
1798|203724
1798|393350
1798|393552
1798|393626
1798|393717
1798|394018
1798|394330
1798|394449
1798|394738
1798|395354
1798|395378
1798|395466
1798|395478
1798|395719
1798|395823
1798|395970
1798|396040
1798|396097
1798|396253
1798|396303
1798|396507
1798|396914
1818|53417
1823|7922
1828|4323
1828|5580
1828|6301
1828|8220
1828|11039
1828|13760
1828|16735
1828|17639
1828|18106
1828|19653
1828|22652
1828|24482
1828|27446
1828|36351
1828|37468
1828|38880
1828|51185
1828|52320
1828|59605
1828|60501
1835|3257
1835|5491
1835|5580
1835|6939
1835|11835
1835|13030
1835|31027
1835|42236
1835|62138
1835|198794
1835|200611
1835|204793
1836|1293
1836|2119
1836|2603
1836|2686
1836|2854
1836|3209
1836|3223
1836|3255
1836|3303
1836|3326
1836|3327
1836|4651
1836|4775
1836|4788
1836|5391
1836|5400
1836|5483
1836|5537
1836|5539
1836|5563
1836|5578
1836|5588
1836|5713
1836|6661
1836|6663
1836|6667
1836|6682
1836|6697
1836|6772
1836|6774
1836|6805
1836|6830
1836|6866
1836|6876
1836|6898
1836|6910
1836|6939
1836|7552
1836|7713
1836|8075
1836|8220
1836|8222
1836|8262
1836|8304
1836|8359
1836|8369
1836|8374
1836|8400
1836|8422
1836|8426
1836|8447
1836|8449
1836|8468
1836|8473
1836|8492
1836|8529
1836|8544
1836|8551
1836|8632
1836|8657
1836|8708
1836|8717
1836|8732
1836|8758
1836|8763
1836|8764
1836|8767
1836|8881
1836|8926
1836|8932
1836|8953
1836|8966
1836|9002
1836|9050
1836|9063
1836|9092
1836|9116
1836|9145
1836|9211
1836|9269
1836|9304
1836|9318
1836|9381
1836|9498
1836|9583
1836|10026
1836|10158
1836|12301
1836|12307
1836|12350
1836|12360
1836|12387
1836|12552
1836|12578
1836|12649
1836|12668
1836|12678
1836|12695
1836|12713
1836|12714
1836|12731
1836|12779
1836|12843
1836|12850
1836|12859
1836|12874
1836|12883
1836|12931
1836|12941
1836|12989
1836|13101
1836|13154
1836|13178
1836|13193
1836|13194
1836|13237
1836|13238
1836|13285
1836|13335
1836|13414
1836|13768
1836|14061
1836|14340
1836|15133
1836|15169
1836|15493
1836|15547
1836|15576
1836|15600
1836|15605
1836|15695
1836|15702
1836|15772
1836|15802
1836|15830
1836|15895
1836|15943
1836|15958
1836|15967
1836|16097
1836|16265
1836|16276
1836|16347
1836|16509
1836|18001
1836|18106
1836|18705
1836|20485
1836|20562
1836|20612
1836|20634
1836|20676
1836|20764
1836|20773
1836|20804
1836|20811
1836|20847
1836|20868
1836|20932
1836|20940
1836|21021
1836|21232
1836|21263
1836|21413
1836|21473
1836|21497
1836|21859
1836|22356
1836|22822
1836|24482
1836|24724
1836|24940
1836|24961
1836|25091
1836|25220
1836|25279
1836|25291
1836|25394
1836|28186
1836|28260
1836|28663
1836|28716
1836|28725
1836|28760
1836|28876
1836|28917
1836|29049
1836|29075
1836|29076
1836|29140
1836|29208
1836|29222
1836|29226
1836|29286
1836|29314
1836|29413
1836|29467
1836|29632
1836|29691
1836|29697
1836|29838
1836|30094
1836|30781
1836|30844
1836|30935
1836|31019
1836|31025
1836|31042
1836|31078
1836|31103
1836|31122
1836|31133
1836|31242
1836|31252
1836|31261
1836|31287
1836|31317
1836|31400
1836|31424
1836|31500
1836|31638
1836|32787
1836|32934
1836|33891
1836|33922
1836|33965
1836|34019
1836|34123
1836|34177
1836|34224
1836|34288
1836|34309
1836|34617
1836|34655
1836|34863
1836|34953
1836|34960
1836|35276
1836|35280
1836|35297
1836|35320
1836|35635
1836|35753
1836|35805
1836|36351
1836|37100
1836|37468
1836|37497
1836|38001
1836|38040
1836|38193
1836|38753
1836|38880
1836|39122
1836|39351
1836|39386
1836|39737
1836|39878
1836|40356
1836|41313
1836|41552
1836|41577
1836|42652
1836|42739
1836|42861
1836|43350
1836|43477
1836|43531
1836|43561
1836|43727
1836|43735
1836|43994
1836|43996
1836|44020
1836|44050
1836|44053
1836|44066
1836|44217
1836|44356
1836|44843
1836|45147
1836|45352
1836|45489
1836|45758
1836|45899
1836|46489
1836|46786
1836|47147
1836|47169
1836|47215
1836|47441
1836|47605
1836|47622
1836|47626
1836|47692
1836|47764
1836|47872
1836|47950
1836|48166
1836|48173
1836|48362
1836|48452
1836|48461
1836|48526
1836|48971
1836|49505
1836|49544
1836|49605
1836|49697
1836|49837
1836|49981
1836|50010
1836|50629
1836|50837
1836|50923
1836|51167
1836|51185
1836|51395
1836|51450
1836|51873
1836|52055
1836|52320
1836|55653
1836|55805
1836|56665
1836|57111
1836|57344
1836|57634
1836|57976
1836|58243
1836|58453
1836|58511
1836|58552
1836|59414
1836|59507
1836|59519
1836|59605
1836|59891
1836|60115
1836|60169
1836|60230
1836|60280
1836|60294
1836|60474
1836|60501
1836|61157
1836|61317
1836|62081
1836|62955
1836|63927
1836|64313
1836|64442
1836|64463
1836|132876
1836|196691
1836|196819
1836|196844
1836|196925
1836|197071
1836|197202
1836|197524
1836|197540
1836|197742
1836|197763
1836|198249
1836|198385
1836|198726
1836|198738
1836|198905
1836|198967
1836|199483
1836|199524
1836|199554
1836|199599
1836|200590
1836|200612
1836|200924
1836|201053
1836|201133
1836|202032
1836|202194
1836|203507
1836|204128
1836|204823
1836|204970
1836|205438
1836|206356
1836|206492
1836|262589
1842|5663
1850|2603
1853|679
1853|760
1853|1109
1853|1110
1853|1111
1853|1112
1853|1113
1853|1114
1853|1115
1853|1117
1853|1205
1853|1776
1853|2036
1853|2488
1853|2494
1853|2607
1853|2852
1853|3209
1853|3303
1853|5394
1853|5400
1853|5578
1853|6507
1853|6720
1853|6730
1853|6830
1853|6883
1853|6939
1853|7713
1853|8218
1853|8220
1853|8339
1853|8447
1853|8501
1853|8692
1853|9002
1853|12762
1853|12991
1853|13030
1853|13237
1853|13335
1853|16314
1853|16509
1853|19551
1853|20537
1853|20940
1853|21320
1853|22822
1853|25467
1853|29056
1853|30971
1853|32787
1853|32934
1853|33891
1853|34183
1853|34288
1853|34883
1853|35052
1853|35369
1853|39057
1853|39837
1853|41915
1853|42685
1853|46489
1853|47147
1853|47515
1853|47692
1853|49488
1853|50629
1853|51066
1853|51185
1853|51350
1853|60501
1853|200070
1853|206021
1874|13979
1880|1878
1880|1881
1880|2914
1880|3292
1880|3303
1880|5394
1880|6667
1880|6939
1880|8220
1880|8359
1880|9002
1880|12552
1880|16265
1880|20764
1880|24482
1880|25091
1880|29479
1880|31133
1880|31500
1880|33891
1880|39351
1880|43531
1880|49515
1880|49605
1880|51185
1880|60501
1880|63927
1886|6939
1886|12637
1887|8766
1887|8962
1887|12464
1887|15606
1887|15665
1887|24597
1887|25075
1887|25495
1887|41092
1887|44959
1887|47404
1887|50355
1887|196802
1887|197005
1887|197982
1887|198522
1887|201125
1887|201305
1887|201617
1887|202121
1887|202748
1913|308
1916|1251
1916|2635
1916|2688
1916|2715
1916|2716
1916|2906
1916|3300
1916|3303
1916|3549
1916|3856
1916|4230
1916|4258
1916|4809
1916|6057
1916|6505
1916|6507
1916|6623
1916|6939
1916|7048
1916|7049
1916|7162
1916|7342
1916|7465
1916|7738
1916|8055
1916|8075
1916|8100
1916|8167
1916|8309
1916|8657
1916|8674
1916|9009
1916|9304
1916|10310
1916|10362
1916|10417
1916|10429
1916|10670
1916|10674
1916|10704
1916|10733
1916|10881
1916|10906
1916|10938
1916|10954
1916|11014
1916|11097
1916|11242
1916|11271
1916|11284
1916|11338
1916|11432
1916|11537
1916|11644
1916|11802
1916|11835
1916|11844
1916|11921
1916|12008
1916|12140
1916|12654
1916|12678
1916|12989
1916|13030
1916|13335
1916|13357
1916|13414
1916|13445
1916|13489
1916|13495
1916|13984
1916|14026
1916|14204
1916|14282
1916|14463
1916|14551
1916|14650
1916|14840
1916|14868
1916|15133
1916|15169
1916|15256
1916|15695
1916|16276
1916|16397
1916|16509
1916|16552
1916|16685
1916|16712
1916|16734
1916|16735
1916|16891
1916|17222
1916|18881
1916|19151
1916|19551
1916|19723
1916|19990
1916|20080
1916|20144
1916|20473
1916|20940
1916|21351
1916|21506
1916|21571
1916|21574
1916|21859
1916|21928
1916|22085
1916|22177
1916|22250
1916|22356
1916|22381
1916|22431
1916|22515
1916|22548
1916|22616
1916|22689
1916|22697
1916|22724
1916|23074
1916|23089
1916|23105
1916|23106
1916|23114
1916|23148
1916|23201
1916|23393
1916|23470
1916|24482
1916|25152
1916|25605
1916|25933
1916|26592
1916|26606
1916|26609
1916|26615
1916|26616
1916|26744
1916|27345
1916|27471
1916|27589
1916|27688
1916|27693
1916|27715
1916|27720
1916|27750
1916|27768
1916|27781
1916|27924
1916|27988
1916|28001
1916|28007
1916|28124
1916|28125
1916|28126
1916|28130
1916|28132
1916|28134
1916|28135
1916|28140
1916|28143
1916|28145
1916|28146
1916|28148
1916|28152
1916|28153
1916|28154
1916|28156
1916|28158
1916|28161
1916|28163
1916|28165
1916|28166
1916|28169
1916|28171
1916|28173
1916|28176
1916|28178
1916|28183
1916|28184
1916|28186
1916|28188
1916|28190
1916|28191
1916|28192
1916|28197
1916|28198
1916|28201
1916|28202
1916|28204
1916|28207
1916|28209
1916|28210
1916|28211
1916|28212
1916|28213
1916|28216
1916|28218
1916|28219
1916|28220
1916|28224
1916|28225
1916|28229
1916|28233
1916|28239
1916|28241
1916|28244
1916|28250
1916|28252
1916|28254
1916|28255
1916|28258
1916|28260
1916|28261
1916|28263
1916|28265
1916|28267
1916|28269
1916|28270
1916|28271
1916|28272
1916|28275
1916|28276
1916|28277
1916|28279
1916|28280
1916|28283
1916|28284
1916|28285
1916|28287
1916|28292
1916|28293
1916|28294
1916|28299
1916|28300
1916|28301
1916|28305
1916|28306
1916|28307
1916|28308
1916|28310
1916|28311
1916|28323
1916|28327
1916|28328
1916|28329
1916|28330
1916|28331
1916|28333
1916|28334
1916|28338
1916|28340
1916|28343
1916|28349
1916|28352
1916|28357
1916|28359
1916|28360
1916|28364
1916|28366
1916|28368
1916|28370
1916|28571
1916|28573
1916|28576
1916|28577
1916|28580
1916|28582
1916|28587
1916|28589
1916|28590
1916|28591
1916|28598
1916|28602
1916|28604
1916|28605
1916|28609
1916|28610
1916|28615
1916|28616
1916|28618
1916|28624
1916|28625
1916|28629
1916|28631
1916|28634
1916|28635
1916|28637
1916|28638
1916|28639
1916|28640
1916|28642
1916|28644
1916|28646
1916|28647
1916|28649
1916|28654
1916|28657
1916|28658
1916|28661
1916|28663
1916|28665
1916|28666
1916|28667
1916|28668
1916|28669
1916|28670
1916|29802
1916|29838
1916|30081
1916|30122
1916|30447
1916|31529
1916|32415
1916|32934
1916|33047
1916|33132
1916|33182
1916|33438
1916|33517
1916|33724
1916|36236
1916|36351
1916|36640
1916|36692
1916|37468
1916|40120
1916|40676
1916|42385
1916|42473
1916|42909
1916|44431
1916|44444
1916|45474
1916|46489
1916|46562
1916|47043
1916|47254
1916|47869
1916|49544
1916|51185
1916|52280
1916|52320
1916|52438
1916|52468
1916|52527
1916|52531
1916|52539
1916|52542
1916|52544
1916|52545
1916|52547
1916|52550
1916|52551
1916|52554
1916|52557
1916|52558
1916|52559
1916|52562
1916|52571
1916|52579
1916|52580
1916|52581
1916|52593
1916|52596
1916|52598
1916|52611
1916|52613
1916|52625
1916|52630
1916|52637
1916|52639
1916|52640
1916|52643
1916|52650
1916|52656
1916|52660
1916|52661
1916|52662
1916|52664
1916|52666
1916|52674
1916|52681
1916|52683
1916|52685
1916|52686
1916|52696
1916|52697
1916|52699
1916|52700
1916|52712
1916|52714
1916|52716
1916|52720
1916|52722
1916|52726
1916|52731
1916|52736
1916|52750
1916|52752
1916|52760
1916|52765
1916|52766
1916|52770
1916|52777
1916|52780
1916|52781
1916|52786
1916|52787
1916|52794
1916|52795
1916|52797
1916|52799
1916|52809
1916|52813
1916|52820
1916|52824
1916|52836
1916|52838
1916|52840
1916|52841
1916|52850
1916|52851
1916|52856
1916|52858
1916|52860
1916|52862
1916|52863
1916|52866
1916|52869
1916|52871
1916|52872
1916|52873
1916|52877
1916|52878
1916|52886
1916|52887
1916|52888
1916|52890
1916|52896
1916|52901
1916|52908
1916|52909
1916|52911
1916|52913
1916|52915
1916|52925
1916|52930
1916|52932
1916|52936
1916|52937
1916|52940
1916|52941
1916|52944
1916|52945
1916|52948
1916|52950
1916|52951
1916|52952
1916|52964
1916|52965
1916|52967
1916|52968
1916|52971
1916|52972
1916|52973
1916|52974
1916|52977
1916|52981
1916|52982
1916|52987
1916|52988
1916|52989
1916|52991
1916|52992
1916|52997
1916|52999
1916|53008
1916|53012
1916|53013
1916|53016
1916|53018
1916|53020
1916|53037
1916|53043
1916|53045
1916|53048
1916|53050
1916|53052
1916|53053
1916|53057
1916|53059
1916|53061
1916|53062
1916|53065
1916|53066
1916|53067
1916|53070
1916|53072
1916|53075
1916|53078
1916|53079
1916|53080
1916|53085
1916|53086
1916|53087
1916|53089
1916|53090
1916|53093
1916|53094
1916|53096
1916|53097
1916|53100
1916|53101
1916|53102
1916|53104
1916|53111
1916|53112
1916|53114
1916|53115
1916|53119
1916|53122
1916|53130
1916|53131
1916|53132
1916|53133
1916|53135
1916|53137
1916|53139
1916|53140
1916|53142
1916|53143
1916|53145
1916|53147
1916|53152
1916|53153
1916|53154
1916|53156
1916|53158
1916|53162
1916|53164
1916|53165
1916|53167
1916|53169
1916|53170
1916|53171
1916|53172
1916|53178
1916|53180
1916|53181
1916|53184
1916|53185
1916|53187
1916|53188
1916|53191
1916|53195
1916|53196
1916|53197
1916|53199
1916|53201
1916|53202
1916|53203
1916|53209
1916|53211
1916|53216
1916|53218
1916|53219
1916|53221
1916|53222
1916|53223
1916|53224
1916|53230
1916|53231
1916|53232
1916|53233
1916|53235
1916|53237
1916|53239
1916|53240
1916|53242
1916|53243
1916|53245
1916|53246
1916|54113
1916|54994
1916|55195
1916|55259
1916|55270
1916|57976
1916|60725
1916|60890
1916|61440
1916|61568
1916|61570
1916|61573
1916|61577
1916|61578
1916|61580
1916|61581
1916|61584
1916|61586
1916|61588
1916|61589
1916|61591
1916|61637
1916|61642
1916|61646
1916|61648
1916|61650
1916|61652
1916|61659
1916|61662
1916|61666
1916|61670
1916|61672
1916|61674
1916|61676
1916|61683
1916|61686
1916|61689
1916|61704
1916|61708
1916|61709
1916|61727
1916|61731
1916|61744
1916|61749
1916|61751
1916|61764
1916|61785
1916|61789
1916|61798
1916|61799
1916|61805
1916|61807
1916|61813
1916|61817
1916|61822
1916|61826
1916|61832
1916|61833
1916|61836
1916|61838
1916|61851
1916|61856
1916|61860
1916|61864
1916|61871
1916|61873
1916|61888
1916|61890
1916|61900
1916|61901
1916|61902
1916|61903
1916|61918
1916|61924
1916|61928
1916|61935
1916|61938
1916|61942
1916|61948
1916|61950
1916|61951
1916|62622
1916|62663
1916|62955
1916|63023
1916|132203
1916|132591
1916|134391
1916|199330
1916|199524
1916|203724
1916|262206
1916|262274
1916|262282
1916|262283
1916|262287
1916|262288
1916|262296
1916|262301
1916|262302
1916|262307
1916|262310
1916|262314
1916|262316
1916|262317
1916|262318
1916|262323
1916|262329
1916|262336
1916|262338
1916|262343
1916|262346
1916|262353
1916|262354
1916|262355
1916|262360
1916|262365
1916|262372
1916|262374
1916|262375
1916|262376
1916|262378
1916|262381
1916|262385
1916|262387
1916|262388
1916|262391
1916|262393
1916|262394
1916|262401
1916|262402
1916|262403
1916|262409
1916|262412
1916|262413
1916|262417
1916|262419
1916|262420
1916|262424
1916|262427
1916|262428
1916|262429
1916|262434
1916|262435
1916|262444
1916|262448
1916|262450
1916|262453
1916|262454
1916|262456
1916|262457
1916|262458
1916|262459
1916|262463
1916|262464
1916|262466
1916|262468
1916|262469
1916|262470
1916|262474
1916|262475
1916|262476
1916|262478
1916|262481
1916|262485
1916|262486
1916|262488
1916|262489
1916|262491
1916|262492
1916|262493
1916|262494
1916|262495
1916|262499
1916|262500
1916|262501
1916|262502
1916|262503
1916|262504
1916|262505
1916|262507
1916|262509
1916|262511
1916|262512
1916|262514
1916|262516
1916|262519
1916|262532
1916|262533
1916|262534
1916|262537
1916|262539
1916|262540
1916|262543
1916|262545
1916|262546
1916|262552
1916|262558
1916|262561
1916|262566
1916|262571
1916|262578
1916|262585
1916|262589
1916|262591
1916|262592
1916|262594
1916|262595
1916|262605
1916|262607
1916|262609
1916|262610
1916|262611
1916|262612
1916|262614
1916|262617
1916|262620
1916|262624
1916|262632
1916|262634
1916|262643
1916|262644
1916|262647
1916|262650
1916|262659
1916|262662
1916|262664
1916|262665
1916|262666
1916|262667
1916|262668
1916|262669
1916|262671
1916|262672
1916|262673
1916|262676
1916|262680
1916|262681
1916|262683
1916|262684
1916|262685
1916|262686
1916|262687
1916|262688
1916|262690
1916|262691
1916|262699
1916|262700
1916|262704
1916|262706
1916|262710
1916|262711
1916|262713
1916|262714
1916|262715
1916|262719
1916|262721
1916|262723
1916|262724
1916|262725
1916|262726
1916|262729
1916|262730
1916|262731
1916|262732
1916|262733
1916|262734
1916|262737
1916|262738
1916|262740
1916|262741
1916|262742
1916|262743
1916|262744
1916|262745
1916|262748
1916|262749
1916|262750
1916|262755
1916|262757
1916|262760
1916|262761
1916|262765
1916|262766
1916|262769
1916|262770
1916|262773
1916|262775
1916|262777
1916|262778
1916|262780
1916|262784
1916|262787
1916|262789
1916|262790
1916|262791
1916|262792
1916|262794
1916|262799
1916|262801
1916|262802
1916|262805
1916|262806
1916|262807
1916|262808
1916|262809
1916|262811
1916|262812
1916|262813
1916|262818
1916|262819
1916|262821
1916|262822
1916|262826
1916|262828
1916|262829
1916|262830
1916|262834
1916|262838
1916|262839
1916|262847
1916|262848
1916|262854
1916|262856
1916|262857
1916|262861
1916|262862
1916|262864
1916|262865
1916|262872
1916|262876
1916|262880
1916|262881
1916|262883
1916|262886
1916|262887
1916|262889
1916|262891
1916|262893
1916|262896
1916|262901
1916|262902
1916|262903
1916|262906
1916|262907
1916|262908
1916|262938
1916|262949
1916|262952
1916|262957
1916|262964
1916|262965
1916|262967
1916|262968
1916|262970
1916|262973
1916|262977
1916|262979
1916|262981
1916|262983
1916|262988
1916|262989
1916|262993
1916|262999
1916|263003
1916|263009
1916|263015
1916|263018
1916|263019
1916|263025
1916|263032
1916|263033
1916|263035
1916|263042
1916|263043
1916|263047
1916|263053
1916|263055
1916|263057
1916|263060
1916|263070
1916|263071
1916|263072
1916|263073
1916|263075
1916|263077
1916|263084
1916|263086
1916|263089
1916|263091
1916|263097
1916|263098
1916|263099
1916|263109
1916|263124
1916|263126
1916|263128
1916|263142
1916|263143
1916|263145
1916|263151
1916|263152
1916|263154
1916|263164
1916|263165
1916|263250
1916|263251
1916|263263
1916|263265
1916|263266
1916|263269
1916|263270
1916|263271
1916|263273
1916|263274
1916|263276
1916|263290
1916|263297
1916|263308
1916|263309
1916|263311
1916|263321
1916|263324
1916|263327
1916|263328
1916|263329
1916|263332
1916|263336
1916|263337
1916|263341
1916|263345
1916|263347
1916|263353
1916|263355
1916|263356
1916|263357
1916|263358
1916|263362
1916|263363
1916|263369
1916|263378
1916|263384
1916|263386
1916|263390
1916|263391
1916|263394
1916|263396
1916|263401
1916|263405
1916|263411
1916|263415
1916|263416
1916|263421
1916|263422
1916|263427
1916|263432
1916|263433
1916|263434
1916|263437
1916|263441
1916|263442
1916|263443
1916|263444
1916|263445
1916|263449
1916|263450
1916|263459
1916|263460
1916|263461
1916|263470
1916|263471
1916|263478
1916|263480
1916|263482
1916|263484
1916|263487
1916|263507
1916|263508
1916|263510
1916|263512
1916|263520
1916|263523
1916|263525
1916|263530
1916|263531
1916|263535
1916|263541
1916|263542
1916|263544
1916|263548
1916|263555
1916|263565
1916|263569
1916|263572
1916|263583
1916|263584
1916|263587
1916|263591
1916|263597
1916|263598
1916|263601
1916|263604
1916|263605
1916|263617
1916|263625
1916|263626
1916|263645
1916|263646
1916|263647
1916|263648
1916|263649
1916|263651
1916|263652
1916|263653
1916|263655
1916|263661
1916|263663
1916|263665
1916|263668
1916|263672
1916|263674
1916|263675
1916|263841
1916|263845
1916|263847
1916|263855
1916|263858
1916|263864
1916|263869
1916|263873
1916|263877
1916|263880
1916|263886
1916|263897
1916|263898
1916|263903
1916|263905
1916|263912
1916|263914
1916|263920
1916|263925
1916|263945
1916|263946
1916|263948
1916|263949
1916|263958
1916|263959
1916|263960
1916|263961
1916|263963
1916|263964
1916|263966
1916|263968
1916|263971
1916|263978
1916|263979
1916|263982
1916|263985
1916|263989
1916|263990
1916|263998
1916|264002
1916|264005
1916|264006
1916|264009
1916|264013
1916|264016
1916|264020
1916|264022
1916|264023
1916|264026
1916|264036
1916|264053
1916|264062
1916|264063
1916|264069
1916|264071
1916|264076
1916|264077
1916|264083
1916|264084
1916|264096
1916|264101
1916|264110
1916|264111
1916|264112
1916|264116
1916|264117
1916|264119
1916|264124
1916|264127
1916|264130
1916|264134
1916|264135
1916|264141
1916|264144
1916|264150
1916|264152
1916|264160
1916|264170
1916|264182
1916|264186
1916|264187
1916|264189
1916|264191
1916|264200
1916|264206
1916|264212
1916|264213
1916|264215
1916|264217
1916|264218
1916|264221
1916|264223
1916|264226
1916|264227
1916|264228
1916|264230
1916|264238
1916|264244
1916|264247
1916|264253
1916|264254
1916|264255
1916|264262
1916|264265
1916|264268
1916|264270
1916|264280
1916|264285
1916|264290
1916|264293
1916|264294
1916|264295
1916|264301
1916|264304
1916|264323
1916|264324
1916|264332
1916|264339
1916|264342
1916|264344
1916|264346
1916|264351
1916|264359
1916|264360
1916|264367
1916|264380
1916|264381
1916|264390
1916|264391
1916|264393
1916|264396
1916|264397
1916|264398
1916|264409
1916|264415
1916|264417
1916|264424
1916|264425
1916|264426
1916|264427
1916|264429
1916|264437
1916|264442
1916|264444
1916|264450
1916|264456
1916|264459
1916|264460
1916|264470
1916|264479
1916|264480
1916|264485
1916|264491
1916|264492
1916|264493
1916|264497
1916|264498
1916|264499
1916|264500
1916|264507
1916|264519
1916|264524
1916|264538
1916|264543
1916|264555
1916|264560
1916|264562
1916|264564
1916|264566
1916|264567
1916|264571
1916|264574
1916|264575
1916|264577
1916|264582
1916|264590
1916|264592
1916|264597
1916|264602
1916|264861
1916|264863
1916|264865
1916|264872
1916|264877
1916|264886
1916|264900
1916|264911
1916|264913
1916|264918
1916|264920
1916|264923
1916|264925
1916|264926
1916|264944
1916|264948
1916|264949
1916|264950
1916|264959
1916|264961
1916|264969
1916|264972
1916|264981
1916|264983
1916|264984
1916|264992
1916|264993
1916|264996
1916|264997
1916|265019
1916|265021
1916|265022
1916|265028
1916|265030
1916|265032
1916|265036
1916|265037
1916|265048
1916|265051
1916|265054
1916|265059
1916|265061
1916|265065
1916|265066
1916|265074
1916|265075
1916|265080
1916|265086
1916|265091
1916|265095
1916|265099
1916|265103
1916|265105
1916|265109
1916|265130
1916|265131
1916|265136
1916|265141
1916|265157
1916|265158
1916|265159
1916|265171
1916|265172
1916|265181
1916|265184
1916|265185
1916|265187
1916|265188
1916|265198
1916|265206
1916|265209
1916|265226
1916|265230
1916|265233
1916|265234
1916|265241
1916|265242
1916|265246
1916|265252
1916|265256
1916|265260
1916|265264
1916|265269
1916|265277
1916|265290
1916|265292
1916|265294
1916|265303
1916|265304
1916|265308
1916|265315
1916|265317
1916|265330
1916|265343
1916|265344
1916|265348
1916|265356
1916|265359
1916|265377
1916|265379
1916|265383
1916|265388
1916|265389
1916|265398
1916|265399
1916|265400
1916|265410
1916|265417
1916|265436
1916|265437
1916|265438
1916|265450
1916|265451
1916|265475
1916|265478
1916|265482
1916|265483
1916|265484
1916|265496
1916|265497
1916|265498
1916|265499
1916|265864
1916|265886
1916|265890
1916|265891
1916|265898
1916|265902
1916|265906
1916|265912
1916|265937
1916|265938
1916|265943
1916|265947
1916|265948
1916|265949
1916|265950
1916|265954
1916|265955
1916|265959
1916|265962
1916|265969
1916|265975
1916|265980
1916|265985
1916|265998
1916|266000
1916|266010
1916|266013
1916|266017
1916|266020
1916|266028
1916|266031
1916|266039
1916|266040
1916|266042
1916|266044
1916|266045
1916|266060
1916|266062
1916|266065
1916|266068
1916|266081
1916|266082
1916|266088
1916|266094
1916|266098
1916|266107
1916|266131
1916|266135
1916|266136
1916|266137
1916|266144
1916|266147
1916|266149
1916|266154
1916|266156
1916|266165
1916|266166
1916|266167
1916|266177
1916|266180
1916|266181
1916|266191
1916|266192
1916|266195
1916|266196
1916|266197
1916|266201
1916|266206
1916|266207
1916|266211
1916|266215
1916|266220
1916|266244
1916|266247
1916|266254
1916|266256
1916|266263
1916|266269
1916|266272
1916|266276
1916|266280
1916|266295
1916|266300
1916|266308
1916|266315
1916|266319
1916|266323
1916|266325
1916|266327
1916|266328
1916|266341
1916|266344
1916|266345
1916|266346
1916|266347
1916|266357
1916|266360
1916|266365
1916|266367
1916|266368
1916|266372
1916|266382
1916|266387
1916|266388
1916|266390
1916|266392
1916|266395
1916|266396
1916|266406
1916|266409
1916|266413
1916|266414
1916|266420
1916|266423
1916|266428
1916|266429
1916|266430
1916|266435
1916|266438
1916|266445
1916|266448
1916|266453
1916|266454
1916|266460
1916|266468
1916|266470
1916|266475
1916|266484
1916|266486
1916|266487
1916|266492
1916|266494
1916|266498
1916|266508
1916|266520
1916|266523
1916|266525
1916|266529
1916|266534
1916|266553
1916|266556
1916|266558
1916|266560
1916|266565
1916|266573
1916|266574
1916|266586
1916|266593
1916|266599
1916|266602
1916|266608
1916|266611
1916|266620
1916|266623
1916|266630
1916|266631
1916|266632
1916|266640
1916|266652
1916|266922
1916|266923
1916|266925
1916|266926
1916|266931
1916|266933
1916|266951
1916|266958
1916|266961
1916|266962
1916|266966
1916|266967
1916|266968
1916|266977
1916|266988
1916|266989
1916|266993
1916|266995
1916|267008
1916|267009
1916|267011
1916|267026
1916|267032
1916|267043
1916|267055
1916|267056
1916|267060
1916|267070
1916|267075
1916|267083
1916|267085
1916|267088
1916|267113
1916|267117
1916|267121
1916|267124
1916|267129
1916|267139
1916|267144
1916|267170
1916|267196
1916|267199
1916|267201
1916|267209
1916|267213
1916|267219
1916|267224
1916|267228
1916|267232
1916|267248
1916|267261
1916|267263
1916|267277
1916|267278
1916|267280
1916|267286
1916|267289
1916|267294
1916|267313
1916|267316
1916|267320
1916|267337
1916|267347
1916|267348
1916|267366
1916|267367
1916|267369
1916|267376
1916|267380
1916|267381
1916|267385
1916|267398
1916|267406
1916|267410
1916|267426
1916|267428
1916|267439
1916|267440
1916|267443
1916|267446
1916|267452
1916|267458
1916|267460
1916|267462
1916|267474
1916|267478
1916|267480
1916|267484
1916|267492
1916|267513
1916|267520
1916|267521
1916|267522
1916|267530
1916|267537
1916|267540
1916|267544
1916|267549
1916|267554
1916|267557
1916|267562
1916|267576
1916|267578
1916|267586
1916|267587
1916|267588
1916|267590
1916|267613
1916|267620
1916|267622
1916|267623
1916|267624
1916|267630
1916|267636
1916|267638
1916|267649
1916|267661
1916|267666
1916|268192
1916|268196
1916|268197
1916|268210
1916|268213
1916|268214
1916|268221
1916|268222
1916|268225
1916|268234
1916|268235
1916|268236
1916|268243
1916|268251
1916|268253
1916|268268
1916|268296
1916|268300
1916|268306
1916|268317
1916|268344
1916|268364
1916|268431
1916|268456
1916|268465
1916|268477
1916|268478
1916|268529
1916|268581
1916|268594
1916|268619
1916|268628
1916|268665
1916|268666
1916|393950
1916|394354
1916|395487
1916|395880
1916|396253
1921|6661
1921|6894
1921|6939
1921|8220
1921|10026
1921|12779
1921|12859
1921|13237
1921|14061
1921|15547
1921|16347
1921|20764
1921|24482
1921|25091
1921|29075
1921|30781
1921|30844
1921|31500
1921|31742
1921|34177
1921|34224
1921|34288
1921|35052
1921|35266
1921|37100
1921|37239
1921|37468
1921|37497
1921|37640
1921|38880
1921|39122
1921|41695
1921|41811
1921|42310
1921|45352
1921|48526
1921|49488
1921|49605
1921|50304
1921|51185
1921|52320
1921|55803
1921|56730
1921|57111
1921|58511
1921|60501
1921|328145
1930|5516
1930|6939
1930|8220
1930|12833
1930|20965
1930|30129
1930|35038
1930|37468
1930|57350
1930|199155
1930|199993
1931|21302
1931|21326
1936|57284
1945|2060
1955|2012
1955|2547
1955|3314
1955|6711
1955|6939
1955|9009
1955|13092
1955|20523
1955|25171
1955|30904
1955|31581
1968|1249
1968|1256
1968|1929
1968|46905
1968|394003
1970|22163
1982|2044
1982|5650
1982|6939
1982|7385
1982|7575
1982|10594
1982|14361
1982|33394
1998|26638
1998|40382
1998|396320
2018|2603
2018|2635
2018|2905
2018|2906
2018|3067
2018|3267
2018|3303
2018|3491
2018|3856
2018|4809
2018|6083
2018|6661
2018|6774
2018|6777
2018|6894
2018|6939
2018|6968
2018|7020
2018|8075
2018|8094
2018|8220
2018|8283
2018|8447
2018|8468
2018|8492
2018|8674
2018|8896
2018|9304
2018|10026
2018|10310
2018|10474
2018|10803
2018|11179
2018|11845
2018|12041
2018|12552
2018|12637
2018|12654
2018|12779
2018|12859
2018|13237
2018|13335
2018|14061
2018|14115
2018|14537
2018|14907
2018|15022
2018|15133
2018|15169
2018|15435
2018|15547
2018|15695
2018|15703
2018|16347
2018|16509
2018|16637
2018|18106
2018|19551
2018|19711
2018|20144
2018|20459
2018|20485
2018|20562
2018|20764
2018|20932
2018|20940
2018|21351
2018|21388
2018|21859
2018|22572
2018|22750
2018|22822
2018|23889
2018|24482
2018|25091
2018|25152
2018|25220
2018|25818
2018|26106
2018|26415
2018|26422
2018|27322
2018|28260
2018|29075
2018|29140
2018|29606
2018|29918
2018|30132
2018|30781
2018|30844
2018|31019
2018|31742
2018|32437
2018|32590
2018|32653
2018|32708
2018|32934
2018|33762
2018|33763
2018|33764
2018|33891
2018|34019
2018|34177
2018|34224
2018|34288
2018|35266
2018|36236
2018|36351
2018|36408
2018|36692
2018|36868
2018|36874
2018|36916
2018|36919
2018|36968
2018|36982
2018|36994
2018|37002
2018|37009
2018|37028
2018|37035
2018|37049
2018|37054
2018|37055
2018|37100
2018|37105
2018|37130
2018|37150
2018|37153
2018|37157
2018|37159
2018|37168
2018|37172
2018|37177
2018|37181
2018|37183
2018|37199
2018|37204
2018|37225
2018|37235
2018|37236
2018|37239
2018|37254
2018|37266
2018|37271
2018|37276
2018|37294
2018|37302
2018|37314
2018|37315
2018|37317
2018|37333
2018|37349
2018|37356
2018|37357
2018|37358
2018|37363
2018|37368
2018|37387
2018|37395
2018|37399
2018|37403
2018|37412
2018|37417
2018|37439
2018|37447
2018|37457
2018|37468
2018|37474
2018|37479
2018|37482
2018|37484
2018|37497
2018|37501
2018|37515
2018|37519
2018|37520
2018|37523
2018|37525
2018|37542
2018|37546
2018|37549
2018|37564
2018|37596
2018|37599
2018|37611
2018|37618
2018|37628
2018|37634
2018|37640
2018|37650
2018|37652
2018|37656
2018|37658
2018|37662
2018|37670
2018|37673
2018|37675
2018|37678
2018|37680
2018|37697
2018|37720
2018|38001
2018|38880
2018|39122
2018|39351
2018|39356
2018|40676
2018|40805
2018|41095
2018|41695
2018|41811
2018|42473
2018|42541
2018|44444
2018|45352
2018|47441
2018|48526
2018|49362
2018|49463
2018|49544
2018|49605
2018|50287
2018|50304
2018|50763
2018|51185
2018|52320
2018|54113
2018|54994
2018|56730
2018|57111
2018|57695
2018|58511
2018|59605
2018|60501
2018|61092
2018|61317
2018|63399
2018|63927
2018|197595
2018|198949
2018|327693
2018|327698
2018|327701
2018|327716
2018|327733
2018|327737
2018|327745
2018|327750
2018|327751
2018|327754
2018|327761
2018|327767
2018|327781
2018|327782
2018|327790
2018|327791
2018|327794
2018|327804
2018|327808
2018|327811
2018|327812
2018|327813
2018|327822
2018|327824
2018|327826
2018|327849
2018|327850
2018|327872
2018|327880
2018|327889
2018|327892
2018|327893
2018|327894
2018|327896
2018|327897
2018|327901
2018|327907
2018|327908
2018|327909
2018|327922
2018|327935
2018|327936
2018|327939
2018|327943
2018|327950
2018|327960
2018|327961
2018|327962
2018|327966
2018|327976
2018|327979
2018|327982
2018|327983
2018|327984
2018|327987
2018|327991
2018|327996
2018|327999
2018|328001
2018|328013
2018|328023
2018|328024
2018|328032
2018|328036
2018|328037
2018|328038
2018|328039
2018|328045
2018|328051
2018|328057
2018|328058
2018|328064
2018|328068
2018|328074
2018|328077
2018|328106
2018|328112
2018|328125
2018|328137
2018|328145
2018|328146
2018|328164
2018|328172
2018|328173
2018|328176
2018|328178
2018|328179
2018|328204
2018|328210
2018|328214
2018|328216
2018|328220
2018|328229
2018|328251
2018|328255
2018|328266
2018|328267
2018|328270
2018|328287
2018|328313
2018|328315
2018|328317
2018|328320
2018|328334
2018|328336
2018|328337
2018|328338
2018|328346
2018|328347
2018|328356
2018|328359
2018|328366
2018|328388
2018|328397
2018|328400
2018|396390
2021|4323
2025|3112
2042|133549
2044|2544
2044|2906
2044|3130
2044|3361
2044|3601
2044|4181
2044|4319
2044|4323
2044|4766
2044|4775
2044|6295
2044|6315
2044|6327
2044|6407
2044|6423
2044|7342
2044|7575
2044|7752
2044|7782
2044|8075
2044|8403
2044|9246
2044|10310
2044|10594
2044|10835
2044|11274
2044|11922
2044|12204
2044|12989
2044|13331
2044|13335
2044|13370
2044|13722
2044|13768
2044|14280
2044|14361
2044|14500
2044|15301
2044|16276
2044|16509
2044|18106
2044|18530
2044|18888
2044|19528
2044|19662
2044|19679
2044|19754
2044|20161
2044|20394
2044|20940
2044|21743
2044|21750
2044|22702
2044|22822
2044|23033
2044|25764
2044|25899
2044|26088
2044|26803
2044|26935
2044|27400
2044|30340
2044|31800
2044|32212
2044|32751
2044|32869
2044|32934
2044|33005
2044|33569
2044|36351
2044|36408
2044|36459
2044|36692
2044|40029
2044|40495
2044|47096
2044|50763
2044|53828
2044|54327
2047|4323
2047|10026
2065|44850
2072|2094
2072|199255
2107|12637
2107|20965
2107|28933
2107|34224
2107|42207
2107|42909
2107|50195
2107|51988
2107|58046
2107|60501
2108|6939
2108|12637
2108|20965
2110|2128
2110|3573
2110|6939
2110|7713
2110|8220
2110|13237
2110|13280
2110|13971
2110|14297
2110|14537
2110|16599
2110|20258
2110|20940
2110|24675
2110|27475
2110|30614
2110|30864
2110|31733
2110|34110
2110|34218
2110|39122
2110|39915
2110|41811
2110|42090
2110|43484
2110|47417
2110|47978
2110|48255
2110|61145
2110|61186
2110|62190
2110|198911
2110|199256
2110|199559
2110|200677
2110|201111
2110|203060
2110|203754
2110|206309
2110|206695
2110|206726
2110|394583
2110|395971
2116|1421
2116|1770
2116|2603
2116|3292
2116|3303
2116|3307
2116|5381
2116|6667
2116|6939
2116|7473
2116|8359
2116|8478
2116|8896
2116|9002
2116|12552
2116|13069
2116|16265
2116|20741
2116|21201
2116|21297
2116|24959
2116|29517
2116|30737
2116|30950
2116|31020
2116|31726
2116|33079
2116|34100
2116|34822
2116|35094
2116|36351
2116|39787
2116|41572
2116|41729
2116|42022
2116|42708
2116|43401
2116|44381
2116|44764
2116|48863
2116|49193
2116|49278
2116|49310
2116|49409
2116|49574
2116|49586
2116|49952
2116|50304
2116|50484
2116|52157
2116|56538
2116|56828
2116|57280
2116|57506
2116|57963
2116|58298
2116|59767
2116|60052
2116|60270
2116|61095
2116|61188
2116|61275
2116|62225
2116|64331
2116|64424
2116|197090
2116|197475
2116|198309
2116|198931
2116|199566
2116|199791
2116|199990
2116|200163
2116|201098
2116|201577
2116|201822
2116|202057
2116|203424
2116|203659
2116|203733
2116|203779
2116|204728
2116|204996
2116|206557
2116|206897
2118|2578
2118|2895
2118|3267
2118|6939
2118|8492
2118|12679
2118|20764
2118|24482
2118|29067
2118|29258
2118|29479
2118|34327
2118|39821
2118|41722
2118|42377
2118|43678
2118|47441
2118|49189
2118|49605
2118|56495
2118|56564
2118|56666
2118|56881
2118|59624
2118|60511
2118|199089
2118|206256
2119|2497
2119|2516
2119|2603
2119|2686
2119|2828
2119|2856
2119|3166
2119|3209
2119|3216
2119|3223
2119|3267
2119|3292
2119|3303
2119|3326
2119|3327
2119|3333
2119|3491
2119|3741
2119|3910
2119|4134
2119|4637
2119|4651
2119|4657
2119|4766
2119|4788
2119|5394
2119|5400
2119|5413
2119|5483
2119|5524
2119|5539
2119|5588
2119|5603
2119|5607
2119|5619
2119|6067
2119|6453
2119|6461
2119|6661
2119|6667
2119|6730
2119|6774
2119|6805
2119|6830
2119|6894
2119|6908
2119|6910
2119|6939
2119|7473
2119|7642
2119|7713
2119|8218
2119|8220
2119|8283
2119|8301
2119|8304
2119|8315
2119|8359
2119|8368
2119|8369
2119|8400
2119|8426
2119|8447
2119|8455
2119|8468
2119|8492
2119|8529
2119|8551
2119|8607
2119|8632
2119|8657
2119|8674
2119|8681
2119|8708
2119|8758
2119|8881
2119|8896
2119|8902
2119|8943
2119|8966
2119|9002
2119|9009
2119|9044
2119|9050
2119|9116
2119|9158
2119|9269
2119|9304
2119|9318
2119|9498
2119|10026
2119|11666
2119|12322
2119|12350
2119|12389
2119|12390
2119|12552
2119|12576
2119|12578
2119|12678
2119|12713
2119|12714
2119|12741
2119|12779
2119|12859
2119|12874
2119|12941
2119|12956
2119|13030
2119|13101
2119|13194
2119|13213
2119|13237
2119|13285
2119|13768
2119|14061
2119|14537
2119|14907
2119|15412
2119|15435
2119|15447
2119|15576
2119|15659
2119|15695
2119|15703
2119|15772
2119|15830
2119|15879
2119|15943
2119|16037
2119|16086
2119|16175
2119|16509
2119|17511
2119|17557
2119|18106
2119|20485
2119|20514
2119|20559
2119|20562
2119|20676
2119|20764
2119|20811
2119|20847
2119|20860
2119|20888
2119|20932
2119|20940
2119|21067
2119|21263
2119|21297
2119|21320
2119|21331
2119|21385
2119|22822
2119|23106
2119|24218
2119|24482
2119|24940
2119|24961
2119|25091
2119|25146
2119|25151
2119|25169
2119|25220
2119|25369
2119|25542
2119|25577
2119|27822
2119|28716
2119|28725
2119|28726
2119|28795
2119|28876
2119|28917
2119|29017
2119|29024
2119|29073
2119|29076
2119|29119
2119|29140
2119|29208
2119|29226
2119|29314
2119|29518
2119|29550
2119|29632
2119|29697
2119|29791
2119|30132
2119|30781
2119|30844
2119|30950
2119|31019
2119|31042
2119|31133
2119|31334
2119|31500
2119|31638
2119|32787
2119|32934
2119|33885
2119|33891
2119|33915
2119|34019
2119|34177
2119|34224
2119|34228
2119|34288
2119|34309
2119|34555
2119|34968
2119|35041
2119|35132
2119|35297
2119|35320
2119|35425
2119|35565
2119|35625
2119|35703
2119|36351
2119|37100
2119|37271
2119|37468
2119|38040
2119|38082
2119|38880
2119|39029
2119|39052
2119|39122
2119|39647
2119|39656
2119|39704
2119|39737
2119|39787
2119|40676
2119|41095
2119|41164
2119|41175
2119|41230
2119|41313
2119|41552
2119|41572
2119|41695
2119|41729
2119|41741
2119|41811
2119|41980
2119|42541
2119|42689
2119|42708
2119|42831
2119|43096
2119|43098
2119|43350
2119|43516
2119|43531
2119|43727
2119|43905
2119|43996
2119|44034
2119|44236
2119|44381
2119|44763
2119|47232
2119|47622
2119|47692
2119|47764
2119|47936
2119|47950
2119|47953
2119|48237
2119|48526
2119|49310
2119|49408
2119|49409
2119|49544
2119|49605
2119|49685
2119|49769
2119|49788
2119|49820
2119|49952
2119|50033
2119|50171
2119|50217
2119|50245
2119|50266
2119|50300
2119|50304
2119|50629
2119|50673
2119|50837
2119|50986
2119|51088
2119|51185
2119|51634
2119|51929
2119|51945
2119|52157
2119|52873
2119|56478
2119|56704
2119|56711
2119|57634
2119|58453
2119|58552
2119|59605
2119|60052
2119|60144
2119|60169
2119|60230
2119|60269
2119|60294
2119|60376
2119|60501
2119|60586
2119|60687
2119|60717
2119|60745
2119|60830
2119|61275
2119|62217
2119|62240
2119|63927
2119|64440
2119|132876
2119|196925
2119|197090
2119|197212
2119|197564
2119|197595
2119|197617
2119|197943
2119|198385
2119|198965
2119|199791
2119|199900
2119|199990
2119|199999
2119|200037
2119|200139
2119|200168
2119|200612
2119|200915
2119|201627
2119|201869
2119|202128
2119|202204
2119|202230
2119|203424
2119|203673
2119|203733
2119|203736
2119|204281
2119|205199
2119|206264
2119|206889
2119|206993
2119|207035
2119|210307
2119|328145
2128|6939
2128|8220
2128|13237
2128|14537
2128|39122
2128|43531
2134|3741
2134|4323
2134|5394
2134|6661
2134|6894
2134|6939
2134|8218
2134|8896
2134|10026
2134|12479
2134|12779
2134|12859
2134|13030
2134|13237
2134|14061
2134|14537
2134|15547
2134|16347
2134|18106
2134|20485
2134|20764
2134|24482
2134|25006
2134|25091
2134|29075
2134|29680
2134|30781
2134|30844
2134|31500
2134|31742
2134|33891
2134|34177
2134|34224
2134|34288
2134|35266
2134|35699
2134|36351
2134|37100
2134|37239
2134|37468
2134|37497
2134|37640
2134|38001
2134|38880
2134|39122
2134|41695
2134|41811
2134|43531
2134|43578
2134|45352
2134|48526
2134|49605
2134|50304
2134|51185
2134|52320
2134|56730
2134|57111
2134|58511
2134|60501
2134|328145
2140|16807
2152|9
2152|25
2152|31
2152|52
2152|131
2152|195
2152|257
2152|299
2152|567
2152|2037
2152|2153
2152|2516
2152|2828
2152|2906
2152|2920
2152|3292
2152|3734
2152|3786
2152|3856
2152|4657
2152|4766
2152|4780
2152|5650
2152|5653
2152|5739
2152|5783
2152|6099
2152|6106
2152|6130
2152|6192
2152|6360
2152|6461
2152|6492
2152|6939
2152|7091
2152|7342
2152|7377
2152|7473
2152|7575
2152|7941
2152|8075
2152|9318
2152|9505
2152|9680
2152|10294
2152|10310
2152|10867
2152|10927
2152|11159
2152|11293
2152|12322
2152|13414
2152|13940
2152|14041
2152|14212
2152|14361
2152|15133
2152|15169
2152|15412
2152|16509
2152|16573
2152|17369
2152|18558
2152|18975
2152|19151
2152|19679
2152|20343
2152|20940
2152|21545
2152|21694
2152|21708
2152|21828
2152|21915
2152|21924
2152|22226
2152|22315
2152|22323
2152|23024
2152|23065
2152|23309
2152|23323
2152|23369
2152|23483
2152|23489
2152|25664
2152|26066
2152|26403
2152|26492
2152|27502
2152|29791
2152|29878
2152|30193
2152|30679
2152|31764
2152|32934
2152|33585
2152|36351
2152|40498
2152|46290
2152|46357
2152|46425
2152|46489
2152|46749
2152|46750
2152|54048
2152|54113
2152|54179
2152|54192
2152|63435
2152|393282
2152|393425
2152|394435
2152|394607
2152|394917
2152|395226
2152|396310
2152|396465
2153|9
2153|31
2153|32
2153|52
2153|131
2153|195
2153|257
2153|299
2153|567
2153|2907
2153|5078
2153|5653
2153|5739
2153|6106
2153|6192
2153|6360
2153|6509
2153|7377
2153|7539
2153|7575
2153|11096
2153|11317
2153|14041
2153|16905
2153|17579
2153|17934
2153|22284
2153|22323
2153|22388
2153|23796
2153|32361
2153|40498
2153|46357
2153|396310
2158|2160
2159|2166
2159|21346
2162|60410
2165|13979
2173|4323
2187|2089
2200|775
2200|776
2200|777
2200|781
2200|789
2200|1303
2200|1307
2200|1712
2200|1715
2200|1723
2200|1724
2200|1725
2200|1935
2200|1936
2200|1938
2200|1942
2200|1945
2200|2072
2200|2103
2200|2187
2200|2202
2200|2259
2200|2263
2200|2269
2200|2418
2200|2426
2200|2439
2200|2445
2200|2450
2200|2457
2200|2462
2200|2484
2200|2485
2200|2486
2200|2613
2200|3303
2200|5580
2200|6730
2200|6908
2200|6939
2200|7500
2200|8218
2200|8220
2200|8426
2200|9002
2200|9009
2200|9304
2200|12779
2200|13193
2200|13237
2200|14537
2200|15547
2200|16265
2200|16347
2200|20485
2200|21351
2200|24482
2200|25091
2200|29075
2200|29199
2200|30781
2200|30839
2200|31019
2200|34019
2200|34177
2200|34224
2200|34288
2200|37100
2200|39122
2200|39326
2200|44850
2200|48526
2200|49463
2200|49605
2200|50897
2200|51185
2200|51405
2200|57111
2200|58308
2200|59689
2200|60501
2200|198290
2200|202321
2280|2613
2280|5394
2280|6939
2280|8220
2280|9304
2280|12779
2280|13237
2280|14537
2280|15547
2280|16265
2280|16347
2280|24482
2280|25091
2280|29075
2280|31019
2280|34019
2280|34177
2280|34224
2280|34288
2280|37100
2280|39122
2280|48526
2280|49463
2280|49605
2280|51185
2280|51405
2280|57111
2280|58308
2280|59689
2280|60501
2280|198290
2379|3447
2381|57
2381|103
2381|160
2381|1736
2381|2572
2381|2635
2381|2698
2381|2906
2381|3128
2381|3136
2381|3303
2381|3663
2381|3676
2381|3737
2381|3856
2381|3999
2381|4150
2381|4181
2381|4581
2381|4775
2381|4826
2381|4927
2381|5650
2381|5769
2381|6079
2381|6128
2381|6325
2381|6327
2381|6407
2381|6507
2381|6614
2381|6621
2381|7057
2381|7155
2381|7332
2381|7342
2381|7386
2381|7772
2381|7795
2381|7896
2381|8047
2381|8403
2381|8560
2381|9505
2381|10310
2381|10423
2381|11114
2381|11142
2381|11164
2381|11232
2381|11272
2381|11377
2381|11500
2381|11537
2381|11550
2381|11666
2381|11796
2381|12033
2381|12083
2381|12129
2381|12189
2381|12200
2381|12989
2381|13335
2381|13414
2381|13445
2381|13536
2381|13760
2381|13768
2381|14192
2381|14262
2381|14340
2381|14361
2381|14413
2381|14609
2381|14793
2381|14877
2381|14907
2381|14928
2381|15042
2381|15092
2381|15133
2381|15169
2381|15695
2381|16276
2381|16509
2381|16524
2381|16570
2381|16591
2381|16729
2381|17054
2381|18705
2381|19016
2381|19108
2381|19151
2381|19255
2381|19551
2381|19653
2381|19754
2381|19782
2381|19834
2381|19930
2381|20115
2381|20278
2381|20340
2381|20473
2381|20940
2381|22066
2381|22137
2381|22335
2381|22438
2381|22616
2381|22697
2381|22822
2381|22955
2381|22995
2381|23301
2381|23367
2381|23393
2381|23404
2381|23467
2381|23473
2381|25979
2381|26415
2381|26554
2381|27202
2381|27630
2381|29791
2381|29838
2381|30028
2381|30517
2381|31800
2381|31845
2381|32097
2381|32181
2381|32244
2381|32425
2381|32590
2381|32748
2381|32934
2381|33047
2381|33353
2381|33483
2381|33503
2381|33616
2381|36001
2381|36086
2381|36089
2381|36351
2381|36408
2381|36692
2381|36723
2381|40347
2381|40387
2381|40428
2381|40627
2381|40676
2381|40788
2381|43531
2381|44444
2381|46103
2381|46489
2381|46811
2381|46832
2381|46873
2381|47015
2381|47254
2381|49544
2381|53264
2381|53355
2381|53597
2381|53599
2381|53610
2381|53828
2381|54113
2381|54994
2381|55133
2381|55219
2381|57976
2381|62642
2381|62763
2381|62856
2381|62955
2381|63242
2381|63311
2381|63399
2381|63440
2381|64096
2381|64208
2381|64243
2381|199524
2381|393257
2381|393853
2381|394354
2381|394673
2381|394738
2381|395470
2381|395514
2381|395963
2386|7843
2386|11324
2386|12154
2386|14794
2386|19857
2386|30313
2386|36224
2386|63390
2386|393475
2470|20144
2484|2613
2484|6667
2484|6939
2484|8283
2484|8492
2484|8896
2484|9002
2484|9009
2484|9304
2484|10026
2484|12552
2484|12637
2484|12779
2484|12859
2484|14061
2484|14907
2484|15435
2484|15547
2484|15605
2484|16347
2484|18106
2484|20562
2484|20764
2484|20811
2484|20932
2484|24482
2484|25220
2484|28186
2484|28260
2484|29075
2484|29140
2484|29226
2484|29686
2484|30132
2484|30844
2484|31019
2484|34019
2484|34177
2484|34224
2484|34288
2484|36351
2484|37100
2484|37239
2484|37271
2484|37468
2484|37497
2484|37640
2484|38001
2484|38880
2484|39122
2484|39351
2484|40805
2484|41695
2484|41811
2484|42541
2484|45352
2484|47441
2484|47692
2484|47950
2484|48526
2484|49463
2484|49605
2484|50304
2484|50763
2484|51185
2484|51405
2484|52320
2484|52873
2484|56730
2484|57111
2484|58308
2484|58511
2484|59318
2484|59605
2484|59689
2484|60501
2484|63927
2484|197595
2484|198290
2484|205206
2484|206356
2484|328145
2486|2613
2486|3303
2486|6939
2486|8220
2486|8426
2486|9002
2486|9009
2486|9304
2486|12350
2486|12779
2486|13030
2486|13237
2486|14537
2486|15547
2486|16347
2486|24482
2486|25091
2486|29075
2486|31019
2486|34019
2486|34177
2486|34224
2486|34288
2486|36351
2486|37100
2486|39122
2486|48526
2486|49463
2486|49605
2486|51185
2486|51354
2486|51405
2486|57111
2486|58308
2486|59689
2486|60501
2486|198290
2490|5842
2495|2496
2495|2701
2495|11317
2495|11659
2495|15116
2495|16826
2495|18460
2495|20144
2495|20177
2495|22245
2495|29955
2495|393401
2497|2500
2497|2510
2497|2514
2497|2515
2497|2516
2497|2518
2497|2519
2497|2522
2497|2526
2497|2527
2497|2603
2497|2647
2497|2687
2497|2828
2497|2906
2497|2907
2497|3130
2497|3257
2497|3292
2497|3303
2497|3320
2497|3356
2497|3462
2497|3491
2497|3786
2497|3856
2497|3908
2497|4134
2497|4181
2497|4637
2497|4651
2497|4657
2497|4672
2497|4673
2497|4680
2497|4685
2497|4713
2497|4718
2497|4723
2497|4739
2497|4761
2497|4766
2497|4774
2497|4775
2497|4777
2497|4780
2497|4826
2497|4837
2497|4862
2497|5394
2497|5400
2497|5580
2497|6079
2497|6327
2497|6404
2497|6453
2497|6461
2497|6661
2497|6667
2497|6730
2497|6774
2497|6830
2497|6894
2497|6939
2497|7018
2497|7091
2497|7342
2497|7473
2497|7500
2497|7503
2497|7514
2497|7522
2497|7524
2497|7527
2497|7529
2497|7575
2497|7664
2497|7665
2497|7668
2497|7670
2497|7671
2497|7672
2497|7676
2497|7679
2497|7687
2497|7690
2497|7713
2497|7738
2497|8001
2497|8075
2497|8220
2497|8359
2497|8529
2497|8657
2497|8674
2497|8708
2497|8781
2497|8966
2497|9002
2497|9050
2497|9269
2497|9299
2497|9304
2497|9318
2497|9351
2497|9354
2497|9357
2497|9358
2497|9370
2497|9371
2497|9374
2497|9381
2497|9498
2497|9505
2497|9593
2497|9595
2497|9597
2497|9605
2497|9607
2497|9658
2497|9680
2497|9824
2497|9993
2497|9999
2497|10000
2497|10001
2497|10003
2497|10010
2497|10014
2497|10021
2497|10026
2497|10108
2497|10310
2497|11164
2497|11228
2497|12322
2497|12389
2497|12654
2497|13030
2497|13335
2497|13414
2497|13768
2497|14340
2497|14361
2497|15169
2497|15412
2497|15557
2497|15695
2497|16276
2497|16509
2497|16735
2497|16876
2497|17451
2497|17506
2497|17511
2497|17512
2497|17513
2497|17516
2497|17673
2497|17675
2497|17676
2497|17689
2497|17691
2497|17693
2497|17707
2497|17931
2497|17939
2497|17940
2497|17941
2497|17944
2497|17950
2497|17955
2497|17961
2497|18071
2497|18074
2497|18081
2497|18082
2497|18088
2497|18090
2497|18091
2497|18094
2497|18106
2497|18121
2497|18135
2497|18139
2497|18260
2497|18264
2497|18272
2497|18276
2497|18403
2497|18880
2497|18911
2497|19151
2497|20485
2497|22071
2497|22822
2497|23620
2497|23627
2497|23628
2497|23634
2497|23637
2497|23639
2497|23761
2497|23763
2497|23774
2497|23776
2497|23778
2497|23780
2497|23786
2497|23816
2497|23820
2497|23947
2497|24248
2497|24255
2497|24259
2497|24265
2497|24274
2497|24277
2497|24279
2497|24284
2497|24288
2497|24295
2497|24572
2497|25152
2497|25605
2497|28939
2497|29457
2497|30419
2497|30437
2497|30781
2497|32059
2497|32787
2497|32934
2497|36408
2497|37100
2497|37900
2497|37905
2497|37910
2497|37915
2497|37916
2497|37918
2497|37919
2497|38040
2497|38082
2497|38628
2497|38631
2497|38634
2497|38636
2497|38861
2497|40528
2497|41095
2497|45629
2497|45673
2497|45682
2497|46489
2497|47254
2497|48526
2497|49959
2497|51318
2497|55378
2497|55385
2497|55387
2497|55391
2497|55392
2497|55890
2497|55896
2497|55899
2497|55904
2497|55910
2497|56308
2497|58411
2497|58430
2497|58453
2497|58784
2497|58788
2497|58792
2497|59102
2497|59107
2497|59109
2497|59118
2497|59122
2497|59123
2497|59124
2497|59125
2497|59258
2497|60501
2497|61215
2497|63210
2497|63773
2497|63997
2497|131160
2497|131337
2497|131896
2497|131909
2497|131912
2497|131916
2497|131918
2497|131919
2497|131921
2497|131925
2497|131942
2497|132876
2497|262589
2497|393226
2497|393347
2500|2501
2500|2907
2500|3943
2500|4717
2500|4718
2500|4777
2500|7500
2500|9367
2500|10014
2500|17932
2500|23634
2500|23799
2500|24047
2500|25152
2500|38635
2500|55384
2500|131158
2505|7660
2510|2516
2510|4637
2510|4713
2510|5394
2510|6939
2510|9002
2510|18284
2510|23817
2510|24275
2510|41095
2510|60501
2514|2516
2514|4637
2514|4710
2514|4713
2514|6939
2514|7473
2514|7523
2514|9605
2514|18263
2514|23776
2514|23779
2514|23880
2514|37905
2514|45672
2514|59113
2514|131911
2514|131936
2515|4637
2515|4739
2515|6939
2515|7500
2515|8220
2515|17639
2515|24482
2515|25152
2516|109
2516|703
2516|714
2516|1828
2516|2500
2516|2518
2516|2519
2516|2527
2516|2687
2516|2828
2516|2906
2516|2907
2516|2914
2516|3292
2516|3303
2516|3320
2516|3462
2516|3786
2516|3908
2516|4134
2516|4230
2516|4459
2516|4637
2516|4648
2516|4657
2516|4673
2516|4675
2516|4680
2516|4685
2516|4704
2516|4713
2516|4718
2516|4723
2516|4766
2516|4775
2516|4777
2516|4780
2516|4788
2516|4837
2516|4862
2516|5400
2516|5580
2516|5650
2516|6079
2516|6307
2516|6327
2516|6453
2516|6461
2516|6648
2516|6667
2516|6762
2516|6830
2516|6894
2516|6939
2516|7054
2516|7065
2516|7091
2516|7270
2516|7430
2516|7479
2516|7500
2516|7503
2516|7514
2516|7516
2516|7522
2516|7523
2516|7524
2516|7527
2516|7529
2516|7575
2516|7660
2516|7667
2516|7670
2516|7671
2516|7672
2516|7679
2516|7682
2516|7687
2516|7843
2516|7922
2516|8002
2516|8075
2516|8121
2516|8403
2516|8529
2516|8966
2516|9264
2516|9269
2516|9299
2516|9318
2516|9351
2516|9354
2516|9357
2516|9365
2516|9366
2516|9370
2516|9371
2516|9381
2516|9418
2516|9505
2516|9593
2516|9595
2516|9597
2516|9604
2516|9607
2516|9621
2516|9680
2516|9824
2516|9929
2516|9993
2516|9997
2516|9999
2516|10000
2516|10001
2516|10002
2516|10003
2516|10006
2516|10010
2516|10011
2516|10019
2516|10026
2516|10099
2516|10100
2516|10158
2516|10209
2516|10310
2516|10361
2516|10848
2516|11179
2516|11403
2516|11404
2516|12222
2516|12322
2516|12389
2516|12654
2516|12956
2516|12989
2516|13030
2516|13335
2516|13414
2516|13768
2516|14294
2516|14340
2516|14361
2516|14492
2516|14589
2516|15133
2516|15169
2516|15412
2516|16265
2516|16276
2516|16509
2516|17088
2516|17504
2516|17506
2516|17509
2516|17511
2516|17514
2516|17534
2516|17557
2516|17661
2516|17675
2516|17676
2516|17682
2516|17685
2516|17686
2516|17693
2516|17694
2516|17707
2516|17939
2516|17940
2516|17941
2516|18069
2516|18077
2516|18081
2516|18088
2516|18125
2516|18126
2516|18135
2516|18139
2516|18141
2516|18149
2516|18258
2516|18265
2516|18271
2516|18274
2516|18278
2516|18438
2516|19151
2516|19229
2516|20940
2516|21433
2516|21734
2516|22773
2516|22822
2516|23197
2516|23393
2516|23576
2516|23616
2516|23620
2516|23624
2516|23628
2516|23634
2516|23637
2516|23783
2516|23816
2516|23820
2516|23824
2516|23827
2516|23885
2516|23940
2516|24251
2516|24252
2516|24253
2516|24259
2516|24262
2516|24271
2516|24275
2516|24279
2516|24295
2516|24319
2516|24429
2516|24572
2516|25152
2516|25888
2516|26704
2516|27257
2516|29791
2516|30212
2516|30437
2516|32354
2516|32934
2516|33353
2516|33438
2516|33597
2516|35967
2516|36351
2516|36408
2516|37888
2516|37891
2516|37892
2516|37898
2516|37900
2516|38001
2516|38627
2516|38628
2516|38631
2516|38634
2516|38636
2516|38641
2516|38643
2516|38648
2516|38861
2516|38895
2516|40263
2516|41095
2516|41690
2516|45558
2516|45587
2516|45672
2516|45676
2516|45678
2516|45680
2516|45687
2516|45691
2516|46489
2516|46786
2516|48951
2516|49544
2516|54113
2516|54994
2516|55388
2516|55720
2516|55889
2516|56197
2516|58453
2516|58645
2516|58650
2516|59093
2516|59094
2516|59349
2516|63210
2516|131078
2516|131160
2516|131337
2516|131894
2516|131903
2516|131906
2516|131912
2516|131914
2516|131917
2516|131927
2516|131931
2516|131932
2516|131933
2516|131940
2516|132095
2516|132119
2516|132203
2516|132451
2516|132499
2516|132837
2516|133203
2516|134127
2516|134827
2516|135573
2516|199524
2516|201286
2516|394265
2518|173
2518|2515
2518|2603
2518|2906
2518|3549
2518|4637
2518|4711
2518|4713
2518|4739
2518|4761
2518|4775
2518|4809
2518|4826
2518|5394
2518|6939
2518|7473
2518|7500
2518|7506
2518|7568
2518|7660
2518|7672
2518|7690
2518|8220
2518|9002
2518|9304
2518|14061
2518|16265
2518|17639
2518|18070
2518|18106
2518|18121
2518|20473
2518|20485
2518|23661
2518|23673
2518|24253
2518|24441
2518|24482
2518|33597
2518|36351
2518|38001
2518|38158
2518|38651
2518|41095
2518|45352
2518|45430
2518|45634
2518|45684
2518|45896
2518|49544
2518|55329
2518|55394
2518|55899
2518|56258
2518|58453
2518|58511
2518|58786
2518|59105
2518|59123
2518|60501
2518|131910
2518|131939
2518|131942
2518|133476
2519|2512
2519|2513
2519|4677
2519|4713
2519|4739
2519|6939
2519|7506
2519|7524
2519|7668
2519|7670
2519|7677
2519|7690
2519|9352
2519|9354
2519|9370
2519|9997
2519|10000
2519|10004
2519|10006
2519|10015
2519|10019
2519|15412
2519|17506
2519|17686
2519|17707
2519|17934
2519|17944
2519|17958
2519|18068
2519|18077
2519|18087
2519|18092
2519|18126
2519|18135
2519|18263
2519|18282
2519|23616
2519|23780
2519|23805
2519|24249
2519|24271
2519|24280
2519|24284
2519|36351
2519|37892
2519|37919
2519|37922
2519|58650
2519|58791
2519|131911
2519|137462
2526|6939
2526|7473
2526|8220
2526|23815
2526|24482
2526|38001
2527|4713
2527|4739
2527|6939
2527|7473
2527|8220
2527|9600
2527|9619
2527|20485
2527|24278
2527|131930
2529|2603
2529|3216
2529|6661
2529|6667
2529|6730
2529|6894
2529|6939
2529|7473
2529|8218
2529|8220
2529|8296
2529|8426
2529|8468
2529|8607
2529|8943
2529|9002
2529|12552
2529|12859
2529|13030
2529|13193
2529|13237
2529|14537
2529|16265
2529|20485
2529|24482
2529|25091
2529|30844
2529|31463
2529|31742
2529|35266
2529|41095
2529|59756
2535|4181
2535|4826
2535|5413
2535|5580
2535|5769
2535|6661
2535|6667
2535|6730
2535|6894
2535|6939
2535|7473
2535|7738
2535|8426
2535|8607
2535|8896
2535|8943
2535|9002
2535|9304
2535|10026
2535|11039
2535|11666
2535|12350
2535|12552
2535|12779
2535|12859
2535|13030
2535|13193
2535|13237
2535|13760
2535|14061
2535|14361
2535|14537
2535|15547
2535|16347
2535|16735
2535|18106
2535|19151
2535|19653
2535|20485
2535|20764
2535|22652
2535|24482
2535|25091
2535|27446
2535|29075
2535|30781
2535|30844
2535|31500
2535|31742
2535|33891
2535|34177
2535|34224
2535|34288
2535|35266
2535|36351
2535|37100
2535|37239
2535|37271
2535|37468
2535|37497
2535|37640
2535|38001
2535|38880
2535|39122
2535|41095
2535|41695
2535|41811
2535|43531
2535|45352
2535|48526
2535|49605
2535|50304
2535|51185
2535|51945
2535|52320
2535|56730
2535|57111
2535|58511
2535|59605
2535|60501
2535|328145
2539|4323
2544|3130
2544|6461
2544|6939
2544|11404
2544|15307
2544|19014
2544|32148
2544|394640
2549|28550
2552|25887
2559|18730
2559|36351
2567|3549
2572|6939
2572|11999
2572|46755
2572|46832
2572|393601
2572|393750
2576|16964
2583|4323
2586|3221
2586|6939
2586|12757
2586|34729
2586|35407
2586|39038
2586|39211
2586|39632
2586|42016
2586|43883
2586|43958
2586|47525
2586|49604
2586|56588
2586|57873
2586|59725
2586|60608
2586|62024
2586|197517
2586|201038
2586|202635
2586|204072
2586|204411
2588|6832
2588|12847
2588|15684
2588|15818
2588|15899
2588|34073
2588|34326
2588|34620
2588|35036
2588|35484
2588|39352
2588|39365
2588|42480
2588|43188
2588|43340
2588|43513
2588|43615
2588|44105
2588|44242
2588|47371
2588|47485
2588|47814
2588|48546
2588|50485
2588|51249
2588|56560
2588|56938
2588|57956
2588|59967
2588|59993
2588|60066
2588|197616
2588|199029
2588|199103
2588|199558
2588|200709
2588|202221
2593|6939
2593|8220
2593|41651
2593|50877
2593|60501
2593|204546
2593|206816
2594|2595
2594|8220
2594|24482
2594|34019
2594|50877
2594|60501
2595|2613
2595|6661
2595|6939
2595|8218
2595|8220
2595|9304
2595|12874
2595|13237
2595|15547
2595|16265
2595|16347
2595|24482
2595|29075
2595|31019
2595|34019
2595|34177
2595|34288
2595|37100
2595|49463
2595|49605
2595|50877
2595|57111
2595|58308
2595|59689
2595|60501
2597|5392
2597|5396
2597|6939
2597|12637
2597|12779
2597|20811
2597|49605
2597|51185
2597|197440
2602|2613
2602|6939
2602|9304
2602|13237
2602|15547
2602|16347
2602|20965
2602|24482
2602|25091
2602|26415
2602|29075
2602|31019
2602|34019
2602|34177
2602|34288
2602|37100
2602|42909
2602|48526
2602|49463
2602|49605
2602|51405
2602|57111
2602|58308
2602|59689
2602|198290
2602|199714
2603|224
2603|1653
2603|1741
2603|1835
2603|1880
2603|2611
2603|2635
2603|2687
2603|2792
2603|2818
2603|2832
2603|2847
2603|2874
2603|2906
2603|2907
2603|3216
2603|3221
2603|3223
2603|3238
2603|3267
2603|3292
2603|3301
2603|3303
2603|3308
2603|3333
2603|3491
2603|3741
2603|4004
2603|4058
2603|4181
2603|4230
2603|4258
2603|4515
2603|4594
2603|4609
2603|4637
2603|4646
2603|4739
2603|4800
2603|4809
2603|4826
2603|4862
2603|5394
2603|5400
2603|5413
2603|5430
2603|5564
2603|5583
2603|5603
2603|5650
2603|5769
2603|6079
2603|6327
2603|6461
2603|6507
2603|6509
2603|6614
2603|6619
2603|6660
2603|6661
2603|6667
2603|6677
2603|6730
2603|6762
2603|6805
2603|6830
2603|6894
2603|6908
2603|7029
2603|7332
2603|7342
2603|7473
2603|7479
2603|7539
2603|7540
2603|7552
2603|7577
2603|7795
2603|7979
2603|8002
2603|8075
2603|8218
2603|8220
2603|8283
2603|8359
2603|8403
2603|8426
2603|8447
2603|8455
2603|8468
2603|8473
2603|8501
2603|8544
2603|8553
2603|8607
2603|8648
2603|8674
2603|8681
2603|8708
2603|8732
2603|8764
2603|8781
2603|8804
2603|8859
2603|8866
2603|8881
2603|8896
2603|8932
2603|8943
2603|8966
2603|9002
2603|9009
2603|9044
2603|9050
2603|9116
2603|9119
2603|9120
2603|9150
2603|9231
2603|9253
2603|9269
2603|9293
2603|9304
2603|9312
2603|9318
2603|9409
2603|9416
2603|9498
2603|9505
2603|9535
2603|9536
2603|9658
2603|9680
2603|9729
2603|9885
2603|9902
2603|9908
2603|9925
2603|10026
2603|10030
2603|10032
2603|10098
2603|10099
2603|10103
2603|10118
2603|10310
2603|10474
2603|10848
2603|11039
2603|11164
2603|11232
2603|11537
2603|11666
2603|12129
2603|12200
2603|12301
2603|12306
2603|12312
2603|12322
2603|12350
2603|12389
2603|12552
2603|12576
2603|12678
2603|12714
2603|12779
2603|12849
2603|12859
2603|12969
2603|12989
2603|12996
2603|13030
2603|13037
2603|13101
2603|13122
2603|13124
2603|13150
2603|13189
2603|13193
2603|13194
2603|13213
2603|13237
2603|13335
2603|13414
2603|13445
2603|13536
2603|13768
2603|14061
2603|14361
2603|14413
2603|14537
2603|14793
2603|14907
2603|15133
2603|15169
2603|15435
2603|15474
2603|15516
2603|15562
2603|15703
2603|15766
2603|15782
2603|15830
2603|16082
2603|16086
2603|16175
2603|16186
2603|16245
2603|16509
2603|16637
2603|16735
2603|17408
2603|17444
2603|17451
2603|17537
2603|17554
2603|17579
2603|17604
2603|17639
2603|17660
2603|17709
2603|17924
2603|17975
2603|18059
2603|18106
2603|18403
2603|19108
2603|19151
2603|19324
2603|19551
2603|19679
2603|19754
2603|20473
2603|20485
2603|20514
2603|20562
2603|20676
2603|20764
2603|20773
2603|20804
2603|20811
2603|20932
2603|20940
2603|20965
2603|21171
2603|21293
2603|21320
2603|21385
2603|21396
2603|21859
2603|21949
2603|22691
2603|22822
2603|23148
2603|23274
2603|23393
2603|23673
2603|23930
2603|23944
2603|24088
2603|24133
2603|24167
2603|24218
2603|24334
2603|24441
2603|24449
2603|24482
2603|24594
2603|24724
2603|24743
2603|24916
2603|24940
2603|24953
2603|25074
2603|25091
2603|25148
2603|25160
2603|25180
2603|25220
2603|25369
2603|25509
2603|25577
2603|25605
2603|26496
2603|27552
2603|28716
2603|28917
2603|28931
2603|29014
2603|29017
2603|29073
2603|29119
2603|29140
2603|29467
2603|29550
2603|29606
2603|29611
2603|29686
2603|29695
2603|29791
2603|29838
2603|30132
2603|30736
2603|30740
2603|30781
2603|30818
2603|30827
2603|30844
2603|30880
2603|30914
2603|30950
2603|31027
2603|31133
2603|31252
2603|31334
2603|31708
2603|31726
2603|31727
2603|31800
2603|31950
2603|32098
2603|32242
2603|32590
2603|32748
2603|32787
2603|32934
2603|33011
2603|33353
2603|33438
2603|33796
2603|33891
2603|34019
2603|34066
2603|34087
2603|34177
2603|34244
2603|34245
2603|34288
2603|34660
2603|34790
2603|35228
2603|35425
2603|35706
2603|36236
2603|36351
2603|36459
2603|36692
2603|37100
2603|37271
2603|37282
2603|37468
2603|37662
2603|38001
2603|38016
2603|38158
2603|38186
2603|38197
2603|38478
2603|38574
2603|38623
2603|38726
2603|39122
2603|39180
2603|39326
2603|39472
2603|39532
2603|39590
2603|39651
2603|39737
2603|41095
2603|41164
2603|41230
2603|41412
2603|41572
2603|41678
2603|41811
2603|42303
2603|42369
2603|42416
2603|42456
2603|42459
2603|42525
2603|42541
2603|42649
2603|42695
2603|42708
2603|43571
2603|43893
2603|44066
2603|44217
2603|44654
2603|44735
2603|44788
2603|45011
2603|45352
2603|45474
2603|45587
2603|45629
2603|45727
2603|45753
2603|45816
2603|45896
2603|45932
2603|46489
2603|46786
2603|47699
2603|47708
2603|48362
2603|48526
2603|48685
2603|48767
2603|49788
2603|50056
2603|50168
2603|50304
2603|50572
2603|50629
2603|50821
2603|50837
2603|50986
2603|50999
2603|51088
2603|51185
2603|51406
2603|51483
2603|51929
2603|52320
2603|54113
2603|55081
2603|55329
2603|55350
2603|55669
2603|55720
2603|55769
2603|56190
2603|56595
2603|56828
2603|57344
2603|57660
2603|57866
2603|57976
2603|58209
2603|58453
2603|58511
2603|58552
2603|58627
2603|58708
2603|58779
2603|58879
2603|58985
2603|59318
2603|59469
2603|59605
2603|59835
2603|60144
2603|60501
2603|60690
2603|60893
2603|61049
2603|62183
2603|63199
2603|63399
2603|63631
2603|63888
2603|63916
2603|64050
2603|64096
2603|131274
2603|131477
2603|131613
2603|132499
2603|132825
2603|132839
2603|132876
2603|133070
2603|133613
2603|133840
2603|133847
2603|133929
2603|134548
2603|134705
2603|135025
2603|135373
2603|135445
2603|136390
2603|136501
2603|136933
2603|137280
2603|137872
2603|196881
2603|197595
2603|197617
2603|198093
2603|199339
2603|199524
2603|201641
2603|202030
2603|203038
2603|205206
2603|206264
2606|6661
2606|6939
2606|33891
2606|35699
2606|43578
2607|5588
2607|6663
2607|6830
2607|6855
2607|6939
2607|8501
2607|8778
2607|12508
2607|12570
2607|12905
2607|15935
2607|21019
2607|24806
2607|24971
2607|25248
2607|25496
2607|28952
2607|29405
2607|30929
2607|31117
2607|31127
2607|34820
2607|35328
2607|38949
2607|42005
2607|42841
2607|43248
2607|43451
2607|44185
2607|48326
2607|49044
2607|49460
2607|50128
2607|50953
2607|51947
2607|56656
2607|56800
2607|57760
2607|200771
2607|204948
2607|205168
2609|5438
2609|5580
2609|37551
2611|2613
2611|3267
2611|3292
2611|3303
2611|3741
2611|5413
2611|5580
2611|6461
2611|6661
2611|6667
2611|6730
2611|6894
2611|6939
2611|8218
2611|8220
2611|8283
2611|8426
2611|8447
2611|8455
2611|8468
2611|8492
2611|8674
2611|8896
2611|9002
2611|9304
2611|10026
2611|12350
2611|12552
2611|12637
2611|12779
2611|12859
2611|13030
2611|13237
2611|14061
2611|14537
2611|14907
2611|15383
2611|15435
2611|15547
2611|15703
2611|16326
2611|16347
2611|18106
2611|20485
2611|20562
2611|20764
2611|20932
2611|20940
2611|20965
2611|24482
2611|25091
2611|25220
2611|25344
2611|28260
2611|29075
2611|29140
2611|30132
2611|30844
2611|31019
2611|31500
2611|31511
2611|31742
2611|33891
2611|34019
2611|34177
2611|34224
2611|34288
2611|35266
2611|36351
2611|37100
2611|37239
2611|37468
2611|37497
2611|37640
2611|38001
2611|38880
2611|39122
2611|39351
2611|40805
2611|41095
2611|41695
2611|41811
2611|42541
2611|45352
2611|47441
2611|48526
2611|49046
2611|49463
2611|49605
2611|50304
2611|50763
2611|51185
2611|51405
2611|52320
2611|56730
2611|57111
2611|58308
2611|58511
2611|59318
2611|59605
2611|59689
2611|60501
2611|62058
2611|63927
2611|197595
2611|198290
2611|199670
2611|206458
2611|210227
2611|328145
2613|2635
2613|2686
2613|2906
2613|3225
2613|3856
2613|5410
2613|6507
2613|6661
2613|6738
2613|6758
2613|6939
2613|7500
2613|7713
2613|8220
2613|8262
2613|8304
2613|8309
2613|8310
2613|8361
2613|8399
2613|8400
2613|8487
2613|8529
2613|8554
2613|8560
2613|8565
2613|8632
2613|8723
2613|8816
2613|8839
2613|9036
2613|9304
2613|10310
2613|12333
2613|12496
2613|12670
2613|12684
2613|12696
2613|12779
2613|12826
2613|12876
2613|13002
2613|13237
2613|13335
2613|13414
2613|14340
2613|15169
2613|15401
2613|15412
2613|15436
2613|15547
2613|15695
2613|15826
2613|15830
2613|15965
2613|16073
2613|16080
2613|16128
2613|16191
2613|16211
2613|16265
2613|16347
2613|16363
2613|20278
2613|20485
2613|20565
2613|20672
2613|20764
2613|20766
2613|20900
2613|20940
2613|20986
2613|21042
2613|21101
2613|21349
2613|21351
2613|21409
2613|21502
2613|22822
2613|24482
2613|24776
2613|24904
2613|25091
2613|25152
2613|25178
2613|25593
2613|25595
2613|28855
2613|29075
2613|29104
2613|29169
2613|29246
2613|29286
2613|29467
2613|29513
2613|29605
2613|29608
2613|29639
2613|30761
2613|30889
2613|30919
2613|30972
2613|30990
2613|31019
2613|31042
2613|31167
2613|31216
2613|31235
2613|31328
2613|31449
2613|31564
2613|31595
2613|31638
2613|32590
2613|33353
2613|33835
2613|33930
2613|34006
2613|34019
2613|34177
2613|34288
2613|34422
2613|34572
2613|34659
2613|34863
2613|35012
2613|35280
2613|35283
2613|35393
2613|35600
2613|35625
2613|35676
2613|35717
2613|36236
2613|36408
2613|36692
2613|37002
2613|37054
2613|37100
2613|37613
2613|38040
2613|39063
2613|39072
2613|39104
2613|39122
2613|39180
2613|39386
2613|39405
2613|39444
2613|39605
2613|39636
2613|39781
2613|41044
2613|41090
2613|41114
2613|41157
2613|41191
2613|41370
2613|41405
2613|41653
2613|41690
2613|42669
2613|42845
2613|42929
2613|43142
2613|43350
2613|43436
2613|43445
2613|43531
2613|43858
2613|43930
2613|44050
2613|44099
2613|44141
2613|44219
2613|44295
2613|44444
2613|44494
2613|44902
2613|45629
2613|47254
2613|47608
2613|47820
2613|47866
2613|47872
2613|48072
2613|48296
2613|48426
2613|48519
2613|48526
2613|49375
2613|49457
2613|49463
2613|49594
2613|49605
2613|49690
2613|49763
2613|49920
2613|49961
2613|50032
2613|50245
2613|50620
2613|50628
2613|50812
2613|50858
2613|50903
2613|50963
2613|51083
2613|51326
2613|51405
2613|51458
2613|51468
2613|52075
2613|53264
2613|54994
2613|55195
2613|56665
2613|57103
2613|57111
2613|57468
2613|57642
2613|57734
2613|57809
2613|57902
2613|57928
2613|58208
2613|58308
2613|59689
2613|59842
2613|59900
2613|60032
2613|60171
2613|60350
2613|60595
2613|60718
2613|60940
2613|61026
2613|61205
2613|61319
2613|62044
2613|62141
2613|64476
2613|132876
2613|196983
2613|197133
2613|197337
2613|197422
2613|197551
2613|197653
2613|197692
2613|197696
2613|197922
2613|197981
2613|198111
2613|198126
2613|198184
2613|198191
2613|198290
2613|198330
2613|198335
2613|198385
2613|198551
2613|198682
2613|199064
2613|199121
2613|199125
2613|199248
2613|199275
2613|199383
2613|199396
2613|199422
2613|199483
2613|199660
2613|200050
2613|200116
2613|200129
2613|200780
2613|200995
2613|201080
2613|201479
2613|201699
2613|201808
2613|202069
2613|202096
2613|202140
2613|202194
2613|203554
2613|203698
2613|203789
2613|203882
2613|204207
2613|205344
2613|205555
2613|205801
2613|205919
2613|327814
2613|328107
2614|3233
2614|5394
2614|6693
2614|6939
2614|8708
2614|9199
2614|12356
2614|12675
2614|13210
2614|16220
2614|24745
2614|24839
2614|25304
2614|31313
2614|34224
2614|39737
2614|39815
2614|43703
2614|49437
2614|49507
2614|50944
2614|51098
2614|51185
2614|51970
2614|57444
2614|60501
2614|61353
2614|199513
2614|207129
2615|4323
2615|10026
2631|10026
2634|6256
2635|2905
2635|3130
2635|3267
2635|3303
2635|3402
2635|3741
2635|4181
2635|4323
2635|4637
2635|4739
2635|5392
2635|5394
2635|5396
2635|5602
2635|5645
2635|5650
2635|5769
2635|6079
2635|6082
2635|6661
2635|6667
2635|6720
2635|6730
2635|6894
2635|6939
2635|7575
2635|7660
2635|8218
2635|8220
2635|8222
2635|8283
2635|8426
2635|8447
2635|8455
2635|8468
2635|8492
2635|8896
2635|9002
2635|9304
2635|9902
2635|10026
2635|11039
2635|11096
2635|11404
2635|11666
2635|11686
2635|12552
2635|12637
2635|12779
2635|12859
2635|12874
2635|13030
2635|13237
2635|13760
2635|14061
2635|14361
2635|14537
2635|14840
2635|14907
2635|15008
2635|15412
2635|15435
2635|15547
2635|15605
2635|16347
2635|16735
2635|17639
2635|18106
2635|19151
2635|19653
2635|20080
2635|20485
2635|20562
2635|20764
2635|20811
2635|20912
2635|20932
2635|21320
2635|22356
2635|22548
2635|22652
2635|23106
2635|23673
2635|24441
2635|24482
2635|25091
2635|25152
2635|25220
2635|25933
2635|27446
2635|28186
2635|28220
2635|28260
2635|28571
2635|28634
2635|28917
2635|28929
2635|29075
2635|29140
2635|29226
2635|29479
2635|29680
2635|30132
2635|30781
2635|30844
2635|31019
2635|31133
2635|31500
2635|31742
2635|32354
2635|32653
2635|33891
2635|34177
2635|34224
2635|34288
2635|35266
2635|35280
2635|35369
2635|35699
2635|36351
2635|37049
2635|37105
2635|37239
2635|37468
2635|37497
2635|37640
2635|37680
2635|37697
2635|38001
2635|38809
2635|38880
2635|39122
2635|39351
2635|40191
2635|40805
2635|41497
2635|41695
2635|41811
2635|42541
2635|42708
2635|43578
2635|45352
2635|46450
2635|47147
2635|47441
2635|47692
2635|47950
2635|48526
2635|49463
2635|49515
2635|49605
2635|49697
2635|50304
2635|50629
2635|50763
2635|50877
2635|51185
2635|51405
2635|52320
2635|52863
2635|52873
2635|53070
2635|53828
2635|56730
2635|57111
2635|58308
2635|58511
2635|59318
2635|59605
2635|59689
2635|60501
2635|63927
2635|63956
2635|196753
2635|197595
2635|198290
2635|202032
2635|206356
2635|262317
2635|262757
2635|263047
2635|263075
2635|263508
2635|263584
2635|264268
2635|264911
2635|327960
2635|328145
2635|328320
2635|393950
2640|2698
2641|4323
2646|4323
2647|3223
2647|4181
2647|4788
2647|4805
2647|5650
2647|5769
2647|6079
2647|6939
2647|7575
2647|8220
2647|9304
2647|9505
2647|11039
2647|11404
2647|13760
2647|14061
2647|14361
2647|14907
2647|16735
2647|19151
2647|19653
2647|22652
2647|24482
2647|27446
2647|29832
2647|32354
2647|36351
2647|37468
2647|37662
2647|41095
2647|51964
2647|52320
2647|59605
2650|5580
2665|806
2665|820
2665|837
2665|2653
2675|2665
2680|2682
2681|2675
2682|806
2682|818
2682|25689
2683|2895
2683|5394
2683|6939
2683|8492
2683|12925
2683|20764
2683|24482
2683|25091
2683|25227
2683|29479
2683|34224
2683|39821
2683|47441
2683|49605
2683|50707
2683|51185
2683|58255
2683|204961
2685|5645
2685|6939
2685|9002
2685|11666
2685|14328
2685|16477
2685|19093
2685|19152
2685|22292
2685|22652
2685|22812
2685|27477
2685|32379
2685|40191
2685|53987
2686|1678
2686|1931
2686|2687
2686|2852
2686|2914
2686|3216
2686|3257
2686|3292
2686|3303
2686|3320
2686|3333
2686|3356
2686|3421
2686|3455
2686|3491
2686|3738
2686|3910
2686|3917
2686|4249
2686|4468
2686|5392
2686|5394
2686|5396
2686|5400
2686|5413
2686|5580
2686|5602
2686|5623
2686|5624
2686|6453
2686|6461
2686|6661
2686|6667
2686|6686
2686|6688
2686|6720
2686|6730
2686|6742
2686|6748
2686|6762
2686|6830
2686|6905
2686|6939
2686|7054
2686|7834
2686|8218
2686|8220
2686|8232
2686|8238
2686|8359
2686|8426
2686|8447
2686|8468
2686|9002
2686|9009
2686|9044
2686|9304
2686|9935
2686|10026
2686|10633
2686|10666
2686|11757
2686|11857
2686|12389
2686|12422
2686|12552
2686|12779
2686|12859
2686|12874
2686|12956
2686|12967
2686|12980
2686|13030
2686|13101
2686|13237
2686|13806
2686|14907
2686|15423
2686|15435
2686|15547
2686|15776
2686|15840
2686|16245
2686|16265
2686|16347
2686|16477
2686|18106
2686|19495
2686|19496
2686|19497
2686|20057
2686|20492
2686|20562
2686|20764
2686|20932
2686|21443
2686|22097
2686|22744
2686|23106
2686|24482
2686|25049
2686|25091
2686|25181
2686|25497
2686|25888
2686|26344
2686|26940
2686|27343
2686|29075
2686|29208
2686|29222
2686|29226
2686|29608
2686|29680
2686|30614
2686|30844
2686|31019
2686|31133
2686|31328
2686|31424
2686|31618
2686|33891
2686|34019
2686|34177
2686|34288
2686|35369
2686|35405
2686|35699
2686|37100
2686|37468
2686|37497
2686|38001
2686|39122
2686|41958
2686|42274
2686|42708
2686|43484
2686|43531
2686|43578
2686|44940
2686|46589
2686|47147
2686|47692
2686|48526
2686|49463
2686|49605
2686|49812
2686|50207
2686|50629
2686|50862
2686|51185
2686|51405
2686|52320
2686|54363
2686|57111
2686|57515
2686|58308
2686|58453
2686|59543
2686|59689
2686|59952
2686|60501
2686|60825
2686|61114
2686|62377
2686|197106
2686|198290
2686|198385
2686|203160
2686|203336
2686|203601
2686|205006
2686|205918
2686|206599
2686|328145
2687|1678
2687|1931
2687|2030
2687|3422
2687|3455
2687|3614
2687|3738
2687|3918
2687|4249
2687|4468
2687|4713
2687|4739
2687|4844
2687|5104
2687|5107
2687|5394
2687|6075
2687|6253
2687|6307
2687|6453
2687|6904
2687|6939
2687|7294
2687|7345
2687|7500
2687|7575
2687|7660
2687|8220
2687|9002
2687|9304
2687|9468
2687|9536
2687|9790
2687|9823
2687|9902
2687|10666
2687|10770
2687|11857
2687|12052
2687|12257
2687|14061
2687|15412
2687|17639
2687|17647
2687|17802
2687|17916
2687|18106
2687|18289
2687|19236
2687|19239
2687|19460
2687|23673
2687|24189
2687|24441
2687|24482
2687|25888
2687|26344
2687|26940
2687|27343
2687|30337
2687|32906
2687|33891
2687|36351
2687|38001
2687|38564
2687|38809
2687|38880
2687|40051
2687|41095
2687|43996
2687|45352
2687|46163
2687|46313
2687|48075
2687|55924
2687|56136
2687|57515
2687|58511
2687|59248
2687|59318
2687|59605
2687|60501
2687|63846
2687|63927
2687|63956
2687|64050
2687|132384
2687|133587
2687|134118
2687|134165
2687|134167
2687|134531
2687|136261
2688|206
2688|4249
2688|22356
2688|23106
2688|25933
2688|28186
2688|28260
2688|28329
2688|52320
2688|52720
2688|52873
2688|57515
2688|263047
2697|20965
2698|6122
2698|22594
2707|11542
2707|55089
2707|62774
2707|395723
2707|395905
2711|2721
2711|2722
2711|2939
2711|4181
2711|4826
2711|5769
2711|6082
2711|6167
2711|7250
2711|9304
2711|10279
2711|10302
2711|11039
2711|11096
2711|11686
2711|12005
2711|12208
2711|13030
2711|13548
2711|14361
2711|14480
2711|14615
2711|16520
2711|16863
2711|18106
2711|18671
2711|19151
2711|19212
2711|19635
2711|20257
2711|20261
2711|20477
2711|21565
2711|21766
2711|22191
2711|22237
2711|22593
2711|22646
2711|22652
2711|23118
2711|23473
2711|26296
2711|26849
2711|27527
2711|29897
2711|30082
2711|32243
2711|33391
2711|33647
2711|33749
2711|36351
2711|38880
2711|40147
2711|40845
2711|46218
2711|46255
2711|46565
2711|53257
2711|53274
2711|53488
2711|53499
2711|55098
2711|62488
2711|393300
2711|393413
2711|393724
2711|393749
2711|393783
2711|394835
2711|395998
2715|21612
2715|28260
2715|28329
2715|52320
2715|52720
2715|61585
2715|262829
2715|263047
2715|265182
2716|16735
2716|19200
2716|19611
2716|22819
2716|28623
2716|61880
2716|262441
2716|262583
2716|264185
2721|2722
2721|13429
2721|13548
2721|53257
2722|47
2722|12148
2722|13429
2722|393251
2728|6082
2728|27446
2728|36351
2730|40790
2730|44071
2731|6939
2731|394425
2731|396336
2734|3303
2734|4181
2734|4826
2734|5580
2734|7575
2734|8359
2734|10255
2734|12779
2734|13030
2734|13760
2734|14061
2734|17639
2734|18106
2734|20304
2734|22356
2734|24482
2734|28260
2734|29697
2734|31829
2734|33506
2734|36351
2734|37468
2734|38880
2734|40191
2734|46450
2734|51185
2734|53828
2734|53909
2734|58511
2734|59605
2734|60501
2734|62731
2734|64200
2734|395520
2764|4739
2764|4857
2764|7160
2764|7545
2764|7551
2764|7575
2764|7578
2764|7716
2764|9268
2764|9313
2764|9418
2764|9421
2764|9435
2764|9472
2764|9479
2764|9519
2764|9627
2764|9648
2764|9661
2764|9667
2764|9672
2764|9716
2764|10080
2764|10097
2764|10143
2764|10152
2764|10234
2764|12222
2764|14201
2764|14413
2764|14589
2764|15133
2764|16477
2764|17463
2764|17473
2764|17477
2764|17535
2764|17559
2764|17561
2764|17766
2764|17987
2764|18117
2764|18119
2764|18250
2764|18255
2764|18363
2764|22753
2764|23669
2764|23721
2764|23731
2764|23769
2764|23857
2764|23965
2764|24118
2764|24126
2764|24317
2764|24331
2764|24479
2764|24517
2764|24543
2764|24557
2764|29606
2764|32787
2764|37933
2764|38084
2764|38216
2764|38333
2764|38561
2764|38749
2764|38790
2764|38831
2764|38859
2764|38883
2764|44654
2764|45177
2764|45207
2764|45434
2764|45762
2764|45780
2764|45827
2764|45873
2764|46014
2764|55467
2764|55478
2764|55486
2764|55509
2764|55521
2764|55527
2764|55581
2764|55762
2764|55775
2764|55811
2764|55871
2764|55922
2764|55954
2764|56079
2764|56131
2764|56135
2764|56206
2764|56294
2764|58505
2764|58507
2764|58509
2764|58511
2764|58591
2764|58644
2764|58696
2764|63112
2764|63850
2764|63919
2764|63937
2764|63956
2764|131270
2764|131455
2764|131462
2764|132044
2764|132245
2764|132330
2764|132361
2764|132394
2764|132397
2764|132473
2764|132529
2764|132532
2764|132544
2764|132603
2764|132611
2764|132718
2764|132798
2764|132834
2764|132852
2764|133030
2764|133046
2764|133080
2764|133100
2764|133121
2764|133130
2764|133143
2764|133146
2764|133161
2764|133324
2764|133328
2764|133333
2764|133403
2764|133407
2764|133418
2764|133419
2764|133501
2764|133509
2764|133523
2764|133603
2764|133736
2764|133739
2764|133864
2764|133873
2764|133898
2764|133930
2764|134075
2764|134189
2764|134355
2764|134610
2764|134611
2764|134711
2764|134725
2764|134735
2764|134754
2764|134980
2764|134994
2764|135024
2764|135050
2764|135321
2764|135323
2764|135326
2764|135358
2764|135415
2764|135432
2764|135545
2764|135558
2764|135576
2764|135890
2764|135892
2764|136008
2764|136044
2764|136206
2764|136245
2764|136469
2764|136487
2764|136490
2764|136571
2764|136784
2764|136925
2764|137399
2818|2914
2818|3292
2818|3741
2818|4637
2818|5394
2818|5413
2818|6461
2818|6661
2818|6667
2818|6730
2818|6830
2818|6894
2818|6939
2818|7473
2818|8218
2818|8220
2818|8222
2818|8426
2818|8447
2818|8492
2818|8607
2818|8943
2818|9002
2818|9498
2818|11666
2818|12350
2818|12552
2818|12779
2818|12859
2818|13030
2818|13193
2818|13237
2818|14061
2818|14537
2818|15547
2818|15605
2818|16347
2818|18106
2818|20485
2818|20764
2818|20811
2818|20932
2818|24482
2818|25091
2818|25220
2818|28186
2818|28260
2818|28917
2818|29075
2818|29140
2818|29226
2818|30781
2818|30844
2818|31019
2818|31459
2818|31500
2818|31742
2818|33891
2818|34019
2818|34177
2818|34224
2818|34288
2818|35266
2818|36351
2818|37100
2818|37271
2818|37468
2818|37497
2818|37640
2818|38001
2818|38880
2818|39122
2818|39351
2818|41695
2818|41811
2818|42525
2818|43531
2818|45352
2818|47147
2818|47441
2818|47692
2818|47950
2818|48526
2818|49605
2818|49697
2818|51185
2818|51945
2818|52320
2818|57111
2818|58453
2818|58511
2818|59605
2818|60501
2818|63927
2818|206356
2828|9
2828|543
2828|546
2828|558
2828|605
2828|714
2828|773
2828|784
2828|1294
2828|1435
2828|1610
2828|1631
2828|1811
2828|1813
2828|1814
2828|1815
2828|2044
2828|2535
2828|2707
2828|2914
2828|3104
2828|3257
2828|3292
2828|3303
2828|3320
2828|3333
2828|3356
2828|3491
2828|3571
2828|3585
2828|3598
2828|3680
2828|3845
2828|3926
2828|3935
2828|4134
2828|4230
2828|4373
2828|4393
2828|4503
2828|4505
2828|4565
2828|4637
2828|4648
2828|4749
2828|4766
2828|4837
2828|4888
2828|4889
2828|4905
2828|4908
2828|5069
2828|5400
2828|5413
2828|5511
2828|5580
2828|5588
2828|5650
2828|5662
2828|5725
2828|5740
2828|5742
2828|5774
2828|6102
2828|6118
2828|6130
2828|6167
2828|6181
2828|6203
2828|6244
2828|6315
2828|6319
2828|6379
2828|6404
2828|6419
2828|6453
2828|6461
2828|6521
2828|6522
2828|6569
2828|6619
2828|6623
2828|6762
2828|6805
2828|6830
2828|6908
2828|6939
2828|6954
2828|7014
2828|7018
2828|7138
2828|7160
2828|7162
2828|7165
2828|7219
2828|7246
2828|7281
2828|7324
2828|7380
2828|7786
2828|7792
2828|7832
2828|7859
2828|7922
2828|7968
2828|8001
2828|8075
2828|8161
2828|8220
2828|8283
2828|8560
2828|8607
2828|8657
2828|8708
2828|8897
2828|8966
2828|9063
2828|10026
2828|10096
2828|10325
2828|10355
2828|10406
2828|10425
2828|10598
2828|10660
2828|10753
2828|10780
2828|10823
2828|11005
2828|11013
2828|11070
2828|11072
2828|11144
2828|11163
2828|11166
2828|11174
2828|11179
2828|11228
2828|11232
2828|11235
2828|11247
2828|11253
2828|11272
2828|11297
2828|11303
2828|11319
2828|11360
2828|11374
2828|11377
2828|11387
2828|11389
2828|11403
2828|11410
2828|11459
2828|11521
2828|11591
2828|11643
2828|11652
2828|11663
2828|11686
2828|11696
2828|11742
2828|11791
2828|11883
2828|11928
2828|11941
2828|11971
2828|12020
2828|12083
2828|12088
2828|12095
2828|12129
2828|12130
2828|12152
2828|12163
2828|12196
2828|12209
2828|12222
2828|12227
2828|12254
2828|12274
2828|12275
2828|12306
2828|12956
2828|13380
2828|13391
2828|13456
2828|13460
2828|13511
2828|13572
2828|13577
2828|13607
2828|13609
2828|13614
2828|13629
2828|13649
2828|13729
2828|13734
2828|13746
2828|13750
2828|13753
2828|13760
2828|13843
2828|13882
2828|13896
2828|13897
2828|13930
2828|13997
2828|14003
2828|14010
2828|14045
2828|14073
2828|14103
2828|14197
2828|14214
2828|14248
2828|14310
2828|14329
2828|14335
2828|14371
2828|14383
2828|14430
2828|14441
2828|14446
2828|14454
2828|14602
2828|14639
2828|14689
2828|14739
2828|14782
2828|14839
2828|14880
2828|14909
2828|14919
2828|14928
2828|14938
2828|15124
2828|15129
2828|15133
2828|15175
2828|15244
2828|15265
2828|15278
2828|15753
2828|16399
2828|16429
2828|16435
2828|16493
2828|16501
2828|16504
2828|16509
2828|16524
2828|16526
2828|16591
2828|16653
2828|16657
2828|16677
2828|16681
2828|16724
2828|16746
2828|16758
2828|16760
2828|16761
2828|16784
2828|16837
2828|16908
2828|16919
2828|16989
2828|17020
2828|17035
2828|17043
2828|17060
2828|17064
2828|17105
2828|17119
2828|17150
2828|17166
2828|17184
2828|17216
2828|17219
2828|17245
2828|17248
2828|17275
2828|17310
2828|17359
2828|17361
2828|17466
2828|17903
2828|18433
2828|18450
2828|18469
2828|18501
2828|18504
2828|18540
2828|18583
2828|18598
2828|18636
2828|18666
2828|18672
2828|18723
2828|18741
2828|18749
2828|18784
2828|18808
2828|18821
2828|18851
2828|18859
2828|18957
2828|18990
2828|19043
2828|19085
2828|19095
2828|19107
2828|19162
2828|19243
2828|19255
2828|19275
2828|19337
2828|19368
2828|19383
2828|19392
2828|19426
2828|19443
2828|19463
2828|19500
2828|19514
2828|19572
2828|19574
2828|19592
2828|19599
2828|19622
2828|19648
2828|19730
2828|19732
2828|19753
2828|19774
2828|19839
2828|19855
2828|19860
2828|19864
2828|19874
2828|19949
2828|20089
2828|20113
2828|20171
2828|20229
2828|20249
2828|20264
2828|20286
2828|20340
2828|20400
2828|20414
2828|20427
2828|20437
2828|20645
2828|20940
2828|21531
2828|21543
2828|21580
2828|21623
2828|21718
2828|21735
2828|21766
2828|21787
2828|21832
2828|21843
2828|21880
2828|21922
2828|22013
2828|22062
2828|22103
2828|22120
2828|22144
2828|22150
2828|22243
2828|22262
2828|22297
2828|22304
2828|22343
2828|22362
2828|22401
2828|22435
2828|22489
2828|22496
2828|22510
2828|22511
2828|22525
2828|22527
2828|22530
2828|22567
2828|22585
2828|22606
2828|22625
2828|22650
2828|22700
2828|22713
2828|22758
2828|22774
2828|22808
2828|22820
2828|22844
2828|22871
2828|22875
2828|22886
2828|22900
2828|22903
2828|22922
2828|23111
2828|23131
2828|23148
2828|23155
2828|23177
2828|23205
2828|23267
2828|23277
2828|23278
2828|23304
2828|23315
2828|23349
2828|23355
2828|23378
2828|23396
2828|23403
2828|23478
2828|23491
2828|23492
2828|23509
2828|23576
2828|25655
2828|25657
2828|25678
2828|25694
2828|25751
2828|25760
2828|25766
2828|25791
2828|25802
2828|25813
2828|25836
2828|25862
2828|25878
2828|25891
2828|25906
2828|25969
2828|26006
2828|26036
2828|26056
2828|26057
2828|26076
2828|26088
2828|26114
2828|26190
2828|26195
2828|26197
2828|26224
2828|26251
2828|26265
2828|26287
2828|26310
2828|26335
2828|26347
2828|26387
2828|26420
2828|26424
2828|26428
2828|26522
2828|26529
2828|26558
2828|26637
2828|26663
2828|26669
2828|26673
2828|26723
2828|26749
2828|26764
2828|26777
2828|26795
2828|26885
2828|26891
2828|26897
2828|26922
2828|26926
2828|26945
2828|26994
2828|26997
2828|27015
2828|27193
2828|27230
2828|27233
2828|27237
2828|27283
2828|27291
2828|27303
2828|27344
2828|27374
2828|27399
2828|27422
2828|27436
2828|27446
2828|27559
2828|27908
2828|28959
2828|29742
2828|29802
2828|29803
2828|29873
2828|29874
2828|29893
2828|29933
2828|29989
2828|29991
2828|30030
2828|30065
2828|30070
2828|30207
2828|30247
2828|30340
2828|30358
2828|30398
2828|30417
2828|30453
2828|30494
2828|30497
2828|30517
2828|30537
2828|30641
2828|30673
2828|30677
2828|30682
2828|31015
2828|31744
2828|31767
2828|31797
2828|31835
2828|31854
2828|31882
2828|31887
2828|31890
2828|31902
2828|31958
2828|31984
2828|31997
2828|32091
2828|32094
2828|32110
2828|32144
2828|32159
2828|32181
2828|32208
2828|32225
2828|32318
2828|32326
2828|32401
2828|32402
2828|32416
2828|32456
2828|32531
2828|32542
2828|32560
2828|32581
2828|32609
2828|32619
2828|32677
2828|32688
2828|32689
2828|32732
2828|32782
2828|32787
2828|32808
2828|32852
2828|32880
2828|32890
2828|32899
2828|32918
2828|32927
2828|33010
2828|33042
2828|33045
2828|33053
2828|33064
2828|33089
2828|33112
2828|33168
2828|33227
2828|33257
2828|33264
2828|33274
2828|33284
2828|33327
2828|33355
2828|33363
2828|33377
2828|33409
2828|33465
2828|33483
2828|33607
2828|33680
2828|35872
2828|35873
2828|35888
2828|35914
2828|35943
2828|35960
2828|35968
2828|35994
2828|36009
2828|36016
2828|36080
2828|36089
2828|36103
2828|36175
2828|36180
2828|36209
2828|36223
2828|36230
2828|36271
2828|36306
2828|36327
2828|36335
2828|36352
2828|36393
2828|36394
2828|36440
2828|36444
2828|36459
2828|36466
2828|36497
2828|36498
2828|36529
2828|36589
2828|36669
2828|36672
2828|36688
2828|36706
2828|36728
2828|36745
2828|36748
2828|36755
2828|36776
2828|36825
2828|39945
2828|39988
2828|40089
2828|40106
2828|40170
2828|40185
2828|40211
2828|40237
2828|40293
2828|40322
2828|40324
2828|40334
2828|40388
2828|40444
2828|40455
2828|40492
2828|40493
2828|40514
2828|40515
2828|40566
2828|40610
2828|40612
2828|40627
2828|40703
2828|40762
2828|40763
2828|40785
2828|40807
2828|40833
2828|40882
2828|40883
2828|40887
2828|40892
2828|40934
2828|40948
2828|46139
2828|46250
2828|46263
2828|46269
2828|46302
2828|46333
2828|46340
2828|46342
2828|46353
2828|46361
2828|46369
2828|46374
2828|46402
2828|46403
2828|46409
2828|46410
2828|46433
2828|46436
2828|46453
2828|46462
2828|46468
2828|46504
2828|46524
2828|46537
2828|46556
2828|46602
2828|46606
2828|46657
2828|46666
2828|46670
2828|46738
2828|46746
2828|46843
2828|46891
2828|46925
2828|47008
2828|47045
2828|47051
2828|47063
2828|48328
2828|49657
2828|50292
2828|53377
2828|53378
2828|53382
2828|53429
2828|53462
2828|53465
2828|53487
2828|53489
2828|53588
2828|53598
2828|53620
2828|53675
2828|53706
2828|53787
2828|53814
2828|53828
2828|53869
2828|53890
2828|53908
2828|53927
2828|53934
2828|53985
2828|53996
2828|54005
2828|54077
2828|54119
2828|54135
2828|54210
2828|54250
2828|54301
2828|54366
2828|54396
2828|54417
2828|54449
2828|54455
2828|54524
2828|54558
2828|54577
2828|54593
2828|54602
2828|54649
2828|54675
2828|54676
2828|54732
2828|54752
2828|54785
2828|54833
2828|54914
2828|54939
2828|54940
2828|54992
2828|55080
2828|55089
2828|55099
2828|55106
2828|55114
2828|55132
2828|55164
2828|55219
2828|55227
2828|55261
2828|55264
2828|61149
2828|62498
2828|62508
2828|62511
2828|62539
2828|62568
2828|62614
2828|62669
2828|62693
2828|62697
2828|62779
2828|62785
2828|62812
2828|62827
2828|62856
2828|62892
2828|62943
2828|62988
2828|63038
2828|63054
2828|63086
2828|63152
2828|63156
2828|63166
2828|63167
2828|63182
2828|63186
2828|63199
2828|63233
2828|63266
2828|63283
2828|63291
2828|63405
2828|63413
2828|63439
2828|63442
2828|63462
2828|63474
2828|64252
2828|265705
2828|393226
2828|393285
2828|393293
2828|393314
2828|393324
2828|393341
2828|393355
2828|393371
2828|393374
2828|393443
2828|393478
2828|393494
2828|393563
2828|393566
2828|393567
2828|393574
2828|393577
2828|393618
2828|393628
2828|393655
2828|393664
2828|393667
2828|393698
2828|393731
2828|393768
2828|393773
2828|393804
2828|393813
2828|393904
2828|393914
2828|394065
2828|394086
2828|394184
2828|394201
2828|394208
2828|394264
2828|394270
2828|394274
2828|394401
2828|394432
2828|394511
2828|394526
2828|394529
2828|394559
2828|394634
2828|394675
2828|394689
2828|394721
2828|394730
2828|394736
2828|394753
2828|394758
2828|394772
2828|394803
2828|394807
2828|394816
2828|394851
2828|394864
2828|394905
2828|394922
2828|394928
2828|394939
2828|395035
2828|395052
2828|395119
2828|395154
2828|395162
2828|395279
2828|395285
2828|395481
2828|395503
2828|395513
2828|395541
2828|395553
2828|395586
2828|395623
2828|395626
2828|395650
2828|395668
2828|395671
2828|395693
2828|395695
2828|395744
2828|395760
2828|395765
2828|395806
2828|395942
2828|395990
2828|396054
2828|396057
2828|396102
2828|396151
2828|396218
2828|396250
2828|396343
2828|396405
2828|396448
2828|396533
2828|396861
2830|3738
2830|19773
2830|21660
2830|31515
2830|204724
2839|5601
2839|8973
2847|5479
2847|6939
2847|20965
2847|44358
2847|48053
2847|51172
2847|51955
2848|42364
2852|2607
2852|3216
2852|3267
2852|3303
2852|5394
2852|5400
2852|5610
2852|6661
2852|6667
2852|6777
2852|6830
2852|6939
2852|7713
2852|8218
2852|8220
2852|8251
2852|8283
2852|8447
2852|8468
2852|8492
2852|8518
2852|9304
2852|10026
2852|12552
2852|12637
2852|12779
2852|12850
2852|12859
2852|13030
2852|13237
2852|14061
2852|14907
2852|15435
2852|15547
2852|15614
2852|15685
2852|16019
2852|16246
2852|16347
2852|16509
2852|18106
2852|20485
2852|20562
2852|20723
2852|20764
2852|20932
2852|20940
2852|20965
2852|21430
2852|24482
2852|24806
2852|25192
2852|25220
2852|25234
2852|25424
2852|25512
2852|28260
2852|29075
2852|29086
2852|29140
2852|29208
2852|30132
2852|30764
2852|30844
2852|31019
2852|31349
2852|32934
2852|33891
2852|34019
2852|34177
2852|34224
2852|34288
2852|35214
2852|35236
2852|35361
2852|36351
2852|36692
2852|37100
2852|37468
2852|37497
2852|38001
2852|38880
2852|39351
2852|39791
2852|40805
2852|41095
2852|42000
2852|42477
2852|42541
2852|42841
2852|43413
2852|43531
2852|43541
2852|43708
2852|43709
2852|45352
2852|47110
2852|47232
2852|47441
2852|47868
2852|48091
2852|48417
2852|48526
2852|49463
2852|49605
2852|49931
2852|50304
2852|50698
2852|50763
2852|51185
2852|51727
2852|51800
2852|52320
2852|57111
2852|58511
2852|59605
2852|59947
2852|59984
2852|60501
2852|61110
2852|63927
2852|196762
2852|197277
2852|197451
2852|197595
2852|197698
2852|198605
2852|199524
2852|199604
2852|199711
2852|199803
2852|200155
2852|200874
2852|201053
2852|201163
2852|201648
2852|201730
2852|202605
2852|202874
2852|203165
2852|204772
2852|207153
2854|2895
2854|3267
2854|3333
2854|5394
2854|6730
2854|6939
2854|8218
2854|8220
2854|8222
2854|8283
2854|8447
2854|8455
2854|8492
2854|8706
2854|8758
2854|10026
2854|11414
2854|12552
2854|12637
2854|12686
2854|12779
2854|12859
2854|13030
2854|13225
2854|13237
2854|14061
2854|14907
2854|15435
2854|15547
2854|15576
2854|15605
2854|15703
2854|15707
2854|16173
2854|16347
2854|18106
2854|20562
2854|20611
2854|20811
2854|20932
2854|24482
2854|24889
2854|24913
2854|25091
2854|25220
2854|25221
2854|25227
2854|25451
2854|28186
2854|28260
2854|28829
2854|28989
2854|29075
2854|29140
2854|29450
2854|29479
2854|29528
2854|30132
2854|30844
2854|30952
2854|31019
2854|31424
2854|33844
2854|34019
2854|34098
2854|34147
2854|34177
2854|34224
2854|34288
2854|34291
2854|34336
2854|34504
2854|34853
2854|34998
2854|35013
2854|35022
2854|35354
2854|36351
2854|37100
2854|37468
2854|37497
2854|38001
2854|38029
2854|38880
2854|39267
2854|39351
2854|39594
2854|39710
2854|39821
2854|40805
2854|41060
2854|41065
2854|41067
2854|41258
2854|41300
2854|41551
2854|41673
2854|41722
2854|41983
2854|42224
2854|42541
2854|42554
2854|42558
2854|42559
2854|42693
2854|42843
2854|42920
2854|43042
2854|43396
2854|43403
2854|43600
2854|43673
2854|43730
2854|43946
2854|43952
2854|44121
2854|44165
2854|44192
2854|44299
2854|44315
2854|44479
2854|44547
2854|44550
2854|44734
2854|44810
2854|45352
2854|47147
2854|47168
2854|47441
2854|47445
2854|47692
2854|47852
2854|47950
2854|47976
2854|48312
2854|48349
2854|48362
2854|48396
2854|48526
2854|48548
2854|48914
2854|49132
2854|49208
2854|49241
2854|49356
2854|49605
2854|49675
2854|49697
2854|49799
2854|49841
2854|49852
2854|49899
2854|49953
2854|49955
2854|50038
2854|50141
2854|50279
2854|50300
2854|50304
2854|50339
2854|50763
2854|50878
2854|51185
2854|51193
2854|51213
2854|51283
2854|51690
2854|51721
2854|51771
2854|52038
2854|56533
2854|56686
2854|56725
2854|56741
2854|56797
2854|56880
2854|57111
2854|57298
2854|57477
2854|57580
2854|57589
2854|57631
2854|58231
2854|58257
2854|58511
2854|59605
2854|59792
2854|59846
2854|60186
2854|60347
2854|60361
2854|60501
2854|60544
2854|60598
2854|60716
2854|60988
2854|61197
2854|62287
2854|62389
2854|63927
2854|196923
2854|197010
2854|197084
2854|197258
2854|197366
2854|197559
2854|197595
2854|197821
2854|197952
2854|197986
2854|197987
2854|198258
2854|198645
2854|198873
2854|198929
2854|199314
2854|199537
2854|199825
2854|200078
2854|200627
2854|200830
2854|200926
2854|201195
2854|201394
2854|201485
2854|201486
2854|201490
2854|201571
2854|201672
2854|201774
2854|201856
2854|202378
2854|202801
2854|202849
2854|202851
2854|203697
2854|204357
2854|204492
2854|204696
2854|204910
2854|205153
2854|205391
2854|205482
2854|205750
2854|206356
2854|209779
2856|72
2856|2134
2856|3292
2856|3303
2856|3573
2856|3680
2856|4749
2856|4766
2856|4788
2856|5413
2856|6075
2856|6126
2856|6461
2856|6468
2856|6667
2856|6730
2856|6830
2856|6871
2856|6908
2856|7246
2856|8220
2856|8336
2856|8359
2856|8426
2856|8435
2856|8607
2856|8619
2856|8640
2856|9002
2856|10026
2856|10655
2856|11031
2856|11428
2856|11528
2856|12789
2856|13030
2856|13114
2856|13205
2856|13237
2856|13416
2856|13458
2856|13813
2856|14297
2856|15141
2856|15499
2856|15533
2856|15601
2856|15636
2856|15768
2856|15865
2856|15992
2856|16265
2856|16931
2856|17903
2856|18701
2856|19305
2856|19428
2856|19812
2856|20163
2856|20695
2856|20705
2856|20955
2856|21054
2856|21188
2856|21296
2856|21301
2856|21464
2856|21470
2856|21758
2856|21874
2856|22283
2856|22775
2856|24650
2856|24661
2856|24775
2856|25050
2856|25585
2856|25938
2856|25952
2856|27447
2856|27455
2856|28863
2856|29033
2856|29888
2856|30614
2856|30844
2856|31632
2856|32033
2856|33001
2856|33144
2856|33442
2856|33981
2856|35180
2856|35266
2856|35452
2856|35707
2856|36224
2856|37100
2856|38166
2856|38936
2856|39060
2856|39118
2856|39173
2856|39461
2856|39550
2856|39552
2856|39957
2856|40126
2856|41095
2856|41373
2856|41380
2856|41695
2856|41751
2856|41811
2856|41839
2856|41919
2856|41988
2856|42536
2856|43014
2856|43251
2856|43453
2856|43949
2856|44008
2856|44022
2856|44268
2856|44371
2856|44480
2856|44795
2856|45008
2856|45592
2856|47113
2856|47534
2856|48639
2856|48706
2856|49318
2856|49413
2856|49707
2856|49780
2856|50203
2856|50300
2856|50304
2856|50445
2856|50826
2856|50948
2856|51318
2856|51945
2856|51953
2856|52019
2856|56644
2856|56745
2856|57002
2856|57377
2856|57453
2856|59717
2856|60105
2856|60477
2856|60677
2856|60760
2856|60819
2856|60962
2856|62240
2856|63112
2856|196778
2856|197085
2856|197122
2856|197409
2856|197568
2856|197666
2856|198032
2856|198075
2856|198189
2856|198300
2856|198386
2856|199055
2856|199262
2856|199557
2856|200614
2856|200870
2856|201528
2856|201529
2856|202161
2856|202787
2856|202907
2856|203171
2856|203483
2856|203795
2856|204045
2856|204819
2856|205006
2856|205114
2856|205237
2856|205514
2856|206132
2856|206237
2856|206289
2856|206335
2856|206467
2856|206646
2856|206686
2856|206773
2856|207039
2856|207072
2856|207087
2856|207120
2856|207245
2856|209997
2856|394265
2856|394583
2856|394731
2856|395971
2857|3292
2857|3303
2857|3491
2857|6461
2857|6661
2857|6667
2857|6730
2857|8220
2857|8447
2857|8450
2857|9002
2857|12779
2857|12859
2857|13030
2857|13237
2857|15547
2857|15605
2857|16347
2857|18106
2857|20811
2857|20932
2857|24482
2857|25091
2857|25220
2857|28186
2857|28260
2857|29075
2857|29140
2857|29686
2857|30844
2857|31019
2857|34019
2857|34177
2857|34224
2857|34288
2857|37100
2857|37468
2857|38880
2857|39122
2857|39351
2857|47147
2857|47692
2857|47950
2857|48526
2857|49605
2857|51185
2857|57111
2857|58511
2857|59605
2857|60501
2857|63927
2857|199578
2857|206356
2860|1930
2860|3303
2860|5394
2860|5400
2860|6730
2860|6939
2860|8218
2860|8220
2860|8426
2860|8455
2860|9002
2860|12527
2860|13030
2860|13200
2860|15457
2860|25005
2860|25060
2860|25253
2860|28672
2860|28998
2860|29003
2860|29615
2860|29680
2860|33891
2860|34873
2860|35699
2860|37468
2860|38993
2860|41095
2860|41345
2860|42580
2860|43578
2860|43643
2860|47202
2860|47310
2860|47784
2860|48526
2860|49605
2860|49941
2860|50271
2860|51185
2860|57350
2860|60501
2860|197802
2860|197991
2860|200942
2860|201170
2860|201782
2860|203119
2860|203491
2860|207112
2860|210300
2861|25167
2874|3292
2874|3303
2874|5394
2874|6667
2874|6939
2874|8220
2874|9002
2874|12552
2874|16265
2874|20485
2874|20764
2874|24482
2874|25091
2874|29479
2874|31133
2874|33891
2874|39351
2874|43531
2874|49515
2874|49605
2874|51185
2874|51964
2874|60501
2874|63927
2875|3267
2882|35874
2882|39987
2882|393581
2882|394446
2895|2587
2895|3058
2895|3218
2895|3226
2895|3316
2895|3326
2895|3327
2895|3856
2895|5394
2895|5429
2895|5467
2895|5495
2895|5518
2895|5523
2895|5537
2895|5563
2895|5568
2895|6673
2895|6697
2895|6820
2895|6856
2895|6858
2895|6866
2895|6903
2895|6939
2895|7713
2895|7979
2895|8241
2895|8242
2895|8331
2895|8369
2895|8400
2895|8410
2895|8449
2895|8470
2895|8492
2895|8515
2895|8595
2895|8615
2895|8629
2895|8636
2895|8641
2895|8752
2895|8764
2895|8905
2895|8932
2895|9031
2895|9032
2895|9039
2895|9049
2895|9110
2895|9198
2895|9206
2895|11284
2895|12314
2895|12335
2895|12389
2895|12578
2895|12668
2895|12695
2895|12714
2895|12739
2895|12741
2895|12883
2895|12958
2895|12976
2895|12979
2895|12993
2895|13094
2895|13105
2895|13178
2895|13238
2895|13249
2895|13335
2895|15169
2895|15378
2895|15493
2895|15632
2895|15672
2895|15682
2895|15754
2895|15757
2895|15835
2895|15886
2895|16083
2895|16143
2895|16276
2895|16323
2895|19551
2895|20483
2895|20549
2895|20655
2895|20702
2895|20764
2895|20804
2895|20940
2895|20985
2895|21030
2895|21140
2895|21156
2895|21367
2895|21414
2895|21416
2895|21446
2895|21453
2895|21859
2895|24406
2895|24429
2895|24482
2895|24638
2895|24663
2895|24680
2895|24689
2895|24739
2895|24811
2895|24936
2895|25091
2895|25133
2895|25189
2895|25227
2895|25292
2895|25355
2895|25371
2895|25408
2895|25451
2895|25478
2895|25532
2895|25549
2895|26415
2895|28891
2895|28917
2895|28968
2895|29053
2895|29076
2895|29124
2895|29182
2895|29196
2895|29329
2895|29388
2895|29470
2895|29479
2895|29520
2895|29632
2895|30124
2895|30733
2895|30833
2895|30960
2895|30968
2895|31059
2895|31200
2895|31214
2895|31225
2895|31261
2895|31294
2895|31357
2895|31370
2895|31376
2895|31415
2895|31430
2895|31499
2895|31500
2895|31514
2895|31529
2895|31703
2895|31720
2895|33922
2895|34123
2895|34139
2895|34224
2895|34230
2895|34277
2895|34300
2895|34352
2895|34456
2895|34485
2895|34550
2895|34602
2895|34867
2895|34879
2895|35000
2895|35032
2895|35087
2895|35168
2895|35271
2895|35297
2895|35320
2895|35522
2895|35526
2895|35539
2895|35598
2895|35645
2895|35723
2895|35768
2895|35770
2895|35810
2895|38984
2895|39045
2895|39087
2895|39102
2895|39134
2895|39153
2895|39156
2895|39221
2895|39264
2895|39410
2895|39442
2895|39684
2895|39805
2895|39812
2895|39821
2895|39927
2895|41082
2895|41109
2895|41268
2895|41275
2895|41330
2895|41446
2895|41475
2895|41554
2895|41601
2895|41617
2895|41691
2895|41722
2895|41798
2895|41802
2895|41842
2895|42014
2895|42104
2895|42145
2895|42167
2895|42269
2895|42291
2895|42377
2895|42437
2895|42484
2895|42498
2895|42511
2895|42518
2895|42574
2895|42610
2895|42632
2895|42676
2895|42678
2895|42861
2895|42893
2895|42909
2895|42979
2895|43045
2895|43168
2895|43226
2895|43267
2895|43317
2895|43404
2895|43530
2895|43660
2895|43666
2895|43714
2895|43727
2895|43793
2895|43798
2895|43832
2895|43973
2895|43994
2895|44020
2895|44030
2895|44041
2895|44053
2895|44128
2895|44172
2895|44347
2895|44479
2895|44493
2895|44507
2895|44595
2895|44670
2895|44772
2895|44816
2895|44843
2895|44927
2895|44943
2895|44964
2895|45046
2895|45055
2895|45102
2895|47104
2895|47156
2895|47181
2895|47196
2895|47211
2895|47258
2895|47286
2895|47333
2895|47440
2895|47441
2895|47478
2895|47481
2895|47531
2895|47541
2895|47542
2895|47562
2895|47626
2895|47645
2895|47652
2895|47655
2895|47724
2895|47764
2895|47775
2895|47989
2895|48036
2895|48061
2895|48076
2895|48092
2895|48128
2895|48166
2895|48190
2895|48249
2895|48257
2895|48271
2895|48276
2895|48287
2895|48293
2895|48297
2895|48349
2895|48399
2895|48467
2895|48654
2895|48666
2895|48719
2895|48822
2895|48848
2895|48914
2895|48940
2895|49037
2895|49058
2895|49063
2895|49106
2895|49120
2895|49124
2895|49136
2895|49218
2895|49342
2895|49403
2895|49458
2895|49476
2895|49505
2895|49531
2895|49544
2895|49605
2895|49675
2895|49730
2895|49779
2895|49813
2895|49828
2895|50060
2895|50118
2895|50157
2895|50169
2895|50241
2895|50265
2895|50313
2895|50340
2895|50448
2895|50464
2895|50471
2895|50473
2895|50538
2895|50677
2895|50687
2895|50716
2895|50775
2895|50911
2895|50916
2895|50923
2895|51011
2895|51028
2895|51092
2895|51185
2895|51218
2895|51341
2895|51343
2895|51408
2895|51437
2895|51464
2895|51665
2895|51669
2895|51674
2895|51740
2895|51764
2895|51904
2895|51907
2895|51973
2895|52016
2895|52048
2895|52201
2895|54994
2895|56340
2895|56407
2895|56462
2895|56534
2895|56630
2895|56679
2895|56694
2895|57107
2895|57363
2895|57420
2895|57424
2895|57487
2895|57512
2895|57530
2895|57629
2895|57724
2895|57918
2895|58002
2895|58067
2895|58095
2895|59583
2895|59624
2895|59663
2895|59796
2895|59883
2895|60098
2895|60230
2895|60280
2895|60299
2895|60357
2895|60388
2895|60459
2895|60486
2895|60580
2895|60691
2895|60720
2895|60764
2895|60771
2895|60921
2895|61010
2895|61111
2895|61121
2895|61382
2895|61400
2895|61960
2895|62040
2895|62067
2895|62205
2895|62423
2895|62432
2895|64433
2895|132203
2895|196691
2895|196695
2895|196709
2895|196750
2895|196879
2895|196925
2895|197062
2895|197140
2895|197204
2895|197235
2895|197275
2895|197708
2895|197826
2895|197888
2895|198185
2895|198610
2895|198616
2895|198826
2895|199119
2895|199168
2895|199361
2895|199524
2895|199572
2895|199599
2895|199624
2895|199669
2895|200161
2895|200172
2895|200430
2895|200487
2895|200590
2895|200976
2895|201421
2895|201842
2895|202058
2895|202069
2895|202173
2895|202498
2895|202611
2895|203196
2895|203674
2895|203703
2895|204039
2895|204128
2895|204315
2895|204600
2895|204859
2895|205063
2895|205216
2895|205460
2895|207104
2895|207133
2895|207192
2895|210109
2899|32086
2900|395877
2905|2906
2905|3741
2905|3856
2905|4571
2905|5713
2905|6083
2905|6939
2905|6968
2905|8075
2905|8674
2905|10310
2905|10474
2905|10798
2905|11744
2905|11845
2905|12091
2905|12654
2905|13335
2905|15022
2905|15133
2905|15169
2905|16509
2905|19551
2905|19711
2905|20940
2905|22822
2905|25152
2905|26415
2905|30844
2905|32590
2905|32934
2905|33764
2905|33769
2905|36236
2905|36877
2905|36962
2905|36968
2905|36994
2905|37026
2905|37028
2905|37100
2905|37121
2905|37150
2905|37153
2905|37172
2905|37179
2905|37235
2905|37236
2905|37254
2905|37271
2905|37314
2905|37439
2905|37457
2905|37468
2905|37497
2905|37511
2905|37513
2905|37542
2905|37599
2905|37611
2905|37652
2905|37670
2905|37678
2905|41095
2905|44444
2905|49362
2905|54113
2905|54994
2905|327694
2905|327698
2905|327849
2905|327880
2905|327976
2905|328009
2905|328045
2905|328145
2905|328178
2905|328186
2905|328210
2905|328220
2905|328267
2906|3130
2906|3216
2906|3223
2906|3267
2906|3292
2906|3303
2906|3402
2906|3491
2906|3741
2906|4181
2906|4230
2906|4637
2906|4713
2906|4739
2906|4766
2906|4809
2906|4844
2906|5392
2906|5394
2906|5396
2906|5400
2906|5413
2906|5602
2906|5650
2906|5769
2906|6079
2906|6082
2906|6423
2906|6661
2906|6667
2906|6720
2906|6730
2906|6762
2906|6830
2906|6894
2906|7385
2906|7474
2906|7575
2906|7922
2906|8218
2906|8220
2906|8222
2906|8283
2906|8359
2906|8426
2906|8447
2906|8455
2906|8468
2906|8492
2906|8607
2906|8896
2906|9002
2906|9009
2906|9266
2906|9304
2906|9505
2906|9902
2906|10026
2906|11039
2906|11096
2906|11164
2906|11404
2906|11666
2906|11686
2906|12350
2906|12389
2906|12552
2906|12637
2906|12779
2906|12859
2906|12956
2906|13030
2906|13237
2906|13760
2906|14061
2906|14361
2906|14537
2906|14840
2906|14907
2906|15008
2906|15301
2906|15412
2906|15435
2906|15547
2906|15605
2906|16265
2906|16347
2906|16735
2906|17639
2906|18106
2906|19151
2906|19653
2906|20080
2906|20485
2906|20562
2906|20764
2906|20811
2906|20912
2906|20932
2906|21320
2906|22356
2906|22548
2906|22652
2906|23106
2906|23473
2906|23673
2906|23815
2906|24482
2906|25091
2906|25152
2906|25220
2906|25933
2906|27446
2906|28186
2906|28220
2906|28260
2906|28329
2906|28571
2906|28634
2906|28917
2906|28929
2906|29075
2906|29140
2906|29222
2906|29226
2906|29479
2906|29680
2906|30132
2906|30781
2906|30844
2906|31019
2906|31500
2906|31742
2906|32097
2906|32354
2906|32653
2906|33891
2906|34019
2906|34177
2906|34224
2906|34288
2906|34347
2906|35266
2906|35280
2906|35369
2906|35699
2906|36351
2906|37049
2906|37100
2906|37105
2906|37239
2906|37271
2906|37468
2906|37497
2906|37640
2906|37662
2906|37680
2906|37697
2906|38001
2906|38809
2906|38880
2906|39122
2906|39326
2906|39351
2906|40027
2906|40191
2906|40805
2906|41095
2906|41497
2906|41695
2906|41811
2906|42525
2906|42541
2906|42708
2906|43578
2906|45352
2906|46450
2906|47147
2906|47441
2906|47692
2906|47950
2906|48526
2906|49463
2906|49515
2906|49605
2906|49697
2906|50304
2906|50629
2906|50763
2906|50877
2906|51185
2906|51405
2906|51945
2906|52320
2906|52720
2906|52863
2906|52873
2906|53070
2906|53828
2906|55095
2906|56730
2906|57111
2906|58308
2906|58453
2906|58511
2906|59318
2906|59605
2906|59689
2906|60501
2906|63927
2906|63956
2906|64050
2906|196753
2906|198290
2906|199714
2906|202032
2906|206356
2906|262317
2906|262757
2906|263047
2906|263075
2906|263152
2906|263508
2906|263584
2906|263651
2906|263674
2906|264268
2906|264911
2906|327960
2906|328145
2906|328320
2907|2501
2907|2504
2907|2505
2907|2506
2907|2508
2907|2513
2907|2523
2907|3488
2907|4637
2907|4729
2907|4730
2907|4739
2907|6509
2907|6939
2907|7473
2907|7575
2907|7660
2907|8220
2907|9367
2907|9591
2907|9991
2907|10014
2907|15412
2907|17523
2907|17639
2907|17687
2907|17701
2907|17932
2907|17944
2907|17946
2907|17956
2907|17960
2907|18076
2907|18087
2907|18091
2907|18123
2907|18124
2907|18125
2907|18128
2907|18148
2907|18267
2907|18276
2907|20965
2907|23615
2907|23623
2907|23781
2907|23793
2907|23799
2907|23807
2907|23826
2907|24248
2907|24254
2907|24260
2907|24261
2907|24264
2907|24268
2907|24287
2907|24297
2907|24482
2907|25152
2907|27750
2907|37889
2907|37910
2907|37914
2907|37917
2907|37918
2907|38001
2907|38635
2907|38641
2907|45673
2907|45688
2907|55373
2907|55379
2907|55380
2907|55390
2907|55904
2907|55909
2907|55910
2907|55912
2907|58647
2907|58652
2907|58784
2907|58785
2907|59091
2907|59096
2907|59103
2907|59104
2907|59111
2907|59115
2907|63770
2907|131158
2907|131159
2907|131895
2907|131897
2907|131919
2914|8
2914|42
2914|97
2914|101
2914|109
2914|226
2914|234
2914|262
2914|267
2914|558
2914|714
2914|715
2914|812
2914|1258
2914|1280
2914|1286
2914|1412
2914|1422
2914|1764
2914|1766
2914|1828
2914|1916
2914|2002
2914|2134
2914|2484
2914|2497
2914|2500
2914|2510
2914|2514
2914|2518
2914|2519
2914|2526
2914|2527
2914|2535
2914|2571
2914|2635
2914|2639
2914|2711
2914|2723
2914|2730
2914|2907
2914|3130
2914|3213
2914|3214
2914|3216
2914|3223
2914|3225
2914|3238
2914|3257
2914|3262
2914|3265
2914|3292
2914|3300
2914|3302
2914|3303
2914|3320
2914|3327
2914|3356
2914|3462
2914|3479
2914|3491
2914|3549
2914|3573
2914|3599
2914|3605
2914|3693
2914|3727
2914|3741
2914|3742
2914|3786
2914|3842
2914|3856
2914|3908
2914|3910
2914|3927
2914|3940
2914|3949
2914|4040
2914|4058
2914|4128
2914|4134
2914|4136
2914|4150
2914|4474
2914|4557
2914|4628
2914|4637
2914|4641
2914|4648
2914|4651
2914|4657
2914|4672
2914|4673
2914|4675
2914|4685
2914|4693
2914|4694
2914|4704
2914|4711
2914|4713
2914|4719
2914|4761
2914|4766
2914|4775
2914|4780
2914|4788
2914|4795
2914|4800
2914|4809
2914|4816
2914|4837
2914|4844
2914|4855
2914|4862
2914|4922
2914|5009
2914|5033
2914|5410
2914|5413
2914|5466
2914|5503
2914|5511
2914|5539
2914|5580
2914|5603
2914|5605
2914|5607
2914|5650
2914|5713
2914|5760
2914|6057
2914|6067
2914|6082
2914|6130
2914|6181
2914|6209
2914|6210
2914|6220
2914|6315
2914|6327
2914|6336
2914|6400
2914|6453
2914|6461
2914|6507
2914|6568
2914|6660
2914|6663
2914|6730
2914|6735
2914|6739
2914|6762
2914|6774
2914|6805
2914|6830
2914|6859
2914|6895
2914|6898
2914|6908
2914|7012
2914|7018
2914|7019
2914|7029
2914|7091
2914|7160
2914|7226
2914|7296
2914|7332
2914|7342
2914|7393
2914|7473
2914|7503
2914|7505
2914|7506
2914|7514
2914|7516
2914|7522
2914|7524
2914|7529
2914|7552
2914|7561
2914|7562
2914|7568
2914|7575
2914|7583
2914|7617
2914|7670
2914|7671
2914|7682
2914|7713
2914|7752
2914|7754
2914|7784
2914|7795
2914|7819
2914|7922
2914|7979
2914|7991
2914|8002
2914|8047
2914|8075
2914|8151
2914|8220
2914|8282
2914|8283
2914|8315
2914|8365
2914|8403
2914|8447
2914|8455
2914|8513
2914|8528
2914|8530
2914|8549
2914|8560
2914|8607
2914|8657
2914|8674
2914|8680
2914|8683
2914|8698
2914|8708
2914|8717
2914|8767
2914|8781
2914|8881
2914|8943
2914|8966
2914|9002
2914|9009
2914|9044
2914|9050
2914|9052
2914|9075
2914|9121
2914|9142
2914|9153
2914|9165
2914|9198
2914|9229
2914|9268
2914|9269
2914|9293
2914|9299
2914|9304
2914|9318
2914|9365
2914|9366
2914|9370
2914|9371
2914|9374
2914|9381
2914|9416
2914|9498
2914|9505
2914|9534
2914|9536
2914|9554
2914|9583
2914|9584
2914|9595
2914|9601
2914|9605
2914|9619
2914|9621
2914|9731
2914|9744
2914|9829
2914|9908
2914|9924
2914|9929
2914|9957
2914|9990
2914|10013
2914|10021
2914|10026
2914|10030
2914|10036
2914|10089
2914|10094
2914|10098
2914|10099
2914|10100
2914|10101
2914|10103
2914|10138
2914|10146
2914|10204
2914|10217
2914|10297
2914|10461
2914|10474
2914|10674
2914|10733
2914|10745
2914|10794
2914|10806
2914|10912
2914|10913
2914|10940
2914|11054
2914|11080
2914|11114
2914|11123
2914|11152
2914|11158
2914|11168
2914|11179
2914|11191
2914|11232
2914|11264
2914|11269
2914|11272
2914|11274
2914|11300
2914|11328
2914|11385
2914|11432
2914|11483
2914|11528
2914|11608
2914|11742
2914|11767
2914|11910
2914|11935
2914|12008
2914|12012
2914|12028
2914|12041
2914|12083
2914|12084
2914|12085
2914|12119
2914|12125
2914|12129
2914|12130
2914|12175
2914|12176
2914|12179
2914|12180
2914|12182
2914|12189
2914|12200
2914|12222
2914|12229
2914|12252
2914|12290
2914|12306
2914|12329
2914|12337
2914|12355
2914|12496
2914|12519
2914|12637
2914|12654
2914|12658
2914|12716
2914|12763
2914|12779
2914|12850
2914|12859
2914|12888
2914|12956
2914|12975
2914|13006
2914|13030
2914|13037
2914|13150
2914|13226
2914|13237
2914|13285
2914|13331
2914|13335
2914|13354
2914|13414
2914|13445
2914|13489
2914|13490
2914|13495
2914|13500
2914|13536
2914|13636
2914|13649
2914|13714
2914|13760
2914|13768
2914|13778
2914|13789
2914|13806
2914|13825
2914|13896
2914|13901
2914|13907
2914|13917
2914|14051
2914|14061
2914|14120
2914|14153
2914|14203
2914|14210
2914|14244
2914|14282
2914|14340
2914|14361
2914|14363
2914|14381
2914|14413
2914|14430
2914|14492
2914|14500
2914|14537
2914|14543
2914|14585
2914|14586
2914|14589
2914|14609
2914|14610
2914|14615
2914|14627
2914|14630
2914|14721
2914|14744
2914|14745
2914|14754
2914|14782
2914|14821
2914|14829
2914|14881
2914|14907
2914|14919
2914|14928
2914|14938
2914|15035
2914|15040
2914|15062
2914|15133
2914|15169
2914|15177
2914|15188
2914|15190
2914|15211
2914|15224
2914|15225
2914|15345
2914|15412
2914|15421
2914|15442
2914|15450
2914|15510
2914|15562
2914|15570
2914|15699
2914|15703
2914|15802
2914|15830
2914|15932
2914|15954
2914|16030
2914|16080
2914|16089
2914|16135
2914|16164
2914|16243
2914|16265
2914|16266
2914|16276
2914|16334
2914|16347
2914|16353
2914|16413
2914|16463
2914|16509
2914|16518
2914|16524
2914|16552
2914|16553
2914|16570
2914|16625
2914|16700
2914|16713
2914|16773
2914|16830
2914|16876
2914|16880
2914|16942
2914|16986
2914|17012
2914|17054
2914|17113
2914|17204
2914|17210
2914|17330
2914|17428
2914|17504
2914|17511
2914|17516
2914|17534
2914|17554
2914|17557
2914|17608
2914|17639
2914|17645
2914|17660
2914|17661
2914|17666
2914|17675
2914|17676
2914|17678
2914|17685
2914|17709
2914|17710
2914|17940
2914|17944
2914|17958
2914|17961
2914|17984
2914|18001
2914|18018
2914|18070
2914|18077
2914|18090
2914|18092
2914|18106
2914|18116
2914|18117
2914|18126
2914|18129
2914|18149
2914|18150
2914|18165
2914|18210
2914|18258
2914|18259
2914|18260
2914|18268
2914|18274
2914|18282
2914|18403
2914|18450
2914|18484
2914|18486
2914|18488
2914|18489
2914|18490
2914|18491
2914|18501
2914|18541
2914|18549
2914|18568
2914|18586
2914|18646
2914|18656
2914|18683
2914|18712
2914|18747
2914|18779
2914|18787
2914|18880
2914|18888
2914|18911
2914|18915
2914|18919
2914|18973
2914|19016
2914|19120
2914|19151
2914|19222
2914|19223
2914|19229
2914|19271
2914|19318
2914|19506
2914|19518
2914|19528
2914|19551
2914|19679
2914|19693
2914|19807
2914|19817
2914|19856
2914|19893
2914|19898
2914|19905
2914|19930
2914|19994
2914|20013
2914|20080
2914|20099
2914|20115
2914|20122
2914|20123
2914|20141
2914|20144
2914|20264
2914|20394
2914|20462
2914|20473
2914|20485
2914|20504
2914|20647
2914|20679
2914|20712
2914|20771
2914|20804
2914|20847
2914|20853
2914|20857
2914|20899
2914|20928
2914|20940
2914|21013
2914|21100
2914|21396
2914|21523
2914|21525
2914|21554
2914|21557
2914|21595
2914|21627
2914|21660
2914|21688
2914|21743
2914|21766
2914|21775
2914|21808
2914|21859
2914|21886
2914|21949
2914|22006
2914|22023
2914|22053
2914|22071
2914|22132
2914|22205
2914|22302
2914|22317
2914|22332
2914|22363
2914|22381
2914|22414
2914|22439
2914|22442
2914|22518
2914|22548
2914|22578
2914|22626
2914|22646
2914|22647
2914|22683
2914|22687
2914|22691
2914|22695
2914|22697
2914|22773
2914|22781
2914|22787
2914|22794
2914|22921
2914|22925
2914|22995
2914|23139
2914|23197
2914|23265
2914|23274
2914|23316
2914|23352
2914|23367
2914|23394
2914|23395
2914|23454
2914|23467
2914|23473
2914|23486
2914|23539
2914|23576
2914|23614
2914|23619
2914|23623
2914|23624
2914|23627
2914|23629
2914|23641
2914|23655
2914|23679
2914|23746
2914|23774
2914|23783
2914|23820
2914|23829
2914|23918
2914|23944
2914|23947
2914|23969
2914|24012
2914|24023
2914|24061
2914|24077
2914|24088
2914|24118
2914|24121
2914|24155
2914|24157
2914|24173
2914|24182
2914|24203
2914|24207
2914|24218
2914|24225
2914|24232
2914|24245
2914|24246
2914|24265
2914|24273
2914|24291
2914|24295
2914|24319
2914|24331
2914|24334
2914|24337
2914|24378
2914|24413
2914|24429
2914|24482
2914|24488
2914|24592
2914|24594
2914|24611
2914|24637
2914|24642
2914|24652
2914|24768
2914|24778
2914|24785
2914|24910
2914|24940
2914|24989
2914|25091
2914|25098
2914|25152
2914|25160
2914|25178
2914|25180
2914|25220
2914|25279
2914|25291
2914|25335
2914|25369
2914|25394
2914|25560
2914|25577
2914|25596
2914|25627
2914|25649
2914|25668
2914|25674
2914|25720
2914|25766
2914|25795
2914|25853
2914|25885
2914|25899
2914|25977
2914|26001
2914|26008
2914|26063
2914|26114
2914|26120
2914|26121
2914|26167
2914|26223
2914|26337
2914|26347
2914|26415
2914|26464
2914|26476
2914|26496
2914|26549
2914|26558
2914|26667
2914|26753
2914|26812
2914|26919
2914|26935
2914|26965
2914|26970
2914|26978
2914|27008
2914|27224
2914|27257
2914|27330
2914|27364
2914|27381
2914|27393
2914|27435
2914|27471
2914|27513
2914|27552
2914|27553
2914|27566
2914|27630
2914|27632
2914|27647
2914|27720
2914|27775
2914|27947
2914|27978
2914|28173
2914|28202
2914|28224
2914|28305
2914|28329
2914|28497
2914|28513
2914|28669
2914|28716
2914|28725
2914|28788
2914|28806
2914|29006
2914|29017
2914|29018
2914|29037
2914|29049
2914|29066
2914|29140
2914|29141
2914|29169
2914|29208
2914|29231
2914|29297
2914|29452
2914|29457
2914|29467
2914|29550
2914|29606
2914|29632
2914|29636
2914|29686
2914|29748
2914|29788
2914|29802
2914|29834
2914|29838
2914|29873
2914|29884
2914|29944
2914|29990
2914|30041
2914|30060
2914|30081
2914|30097
2914|30103
2914|30148
2914|30215
2914|30259
2914|30282
2914|30303
2914|30346
2914|30419
2914|30496
2914|30517
2914|30524
2914|30548
2914|30607
2914|30640
2914|30666
2914|30740
2914|30781
2914|30803
2914|30827
2914|30844
2914|30848
2914|30894
2914|30909
2914|30914
2914|30931
2914|31027
2914|31106
2914|31133
2914|31242
2914|31263
2914|31273
2914|31287
2914|31313
2914|31334
2914|31398
2914|31400
2914|31463
2914|31477
2914|31515
2914|31529
2914|31655
2914|31673
2914|31708
2914|31727
2914|31742
2914|31769
2914|31988
2914|32035
2914|32145
2914|32242
2914|32334
2914|32385
2914|32388
2914|32448
2914|32478
2914|32550
2914|32590
2914|32720
2914|32748
2914|32782
2914|32787
2914|32869
2914|32880
2914|32934
2914|33011
2914|33045
2914|33047
2914|33182
2914|33260
2914|33353
2914|33409
2914|33438
2914|33517
2914|33531
2914|33552
2914|33597
2914|33606
2914|33627
2914|33724
2914|33763
2914|33788
2914|33848
2914|33854
2914|33941
2914|34066
2914|34119
2914|34164
2914|34177
2914|34209
2914|34270
2914|34311
2914|34347
2914|34407
2914|34442
2914|34555
2914|34569
2914|34587
2914|34624
2914|34655
2914|34660
2914|34744
2914|34793
2914|34803
2914|34868
2914|35204
2914|35220
2914|35266
2914|35280
2914|35353
2914|35369
2914|35415
2914|35425
2914|35574
2914|35575
2914|35699
2914|35819
2914|35847
2914|35871
2914|35906
2914|35916
2914|35974
2914|35985
2914|35994
2914|36001
2914|36003
2914|36062
2914|36080
2914|36086
2914|36089
2914|36131
2914|36136
2914|36143
2914|36236
2914|36259
2914|36306
2914|36329
2914|36351
2914|36352
2914|36408
2914|36421
2914|36459
2914|36498
2914|36552
2914|36591
2914|36640
2914|36692
2914|36734
2914|36924
2914|37100
2914|37187
2914|37271
2914|37497
2914|37893
2914|37900
2914|37912
2914|38001
2914|38016
2914|38040
2914|38082
2914|38090
2914|38091
2914|38154
2914|38159
2914|38199
2914|38235
2914|38258
2914|38333
2914|38385
2914|38516
2914|38525
2914|38551
2914|38561
2914|38566
2914|38580
2914|38629
2914|38631
2914|38636
2914|38639
2914|38726
2914|38740
2914|38796
2914|38845
2914|38860
2914|38861
2914|38891
2914|38895
2914|38930
2914|38981
2914|39115
2914|39122
2914|39251
2914|39263
2914|39326
2914|39386
2914|39498
2914|39551
2914|39633
2914|39637
2914|39734
2914|39737
2914|39832
2914|39905
2914|39915
2914|40107
2914|40111
2914|40128
2914|40185
2914|40263
2914|40317
2914|40356
2914|40393
2914|40402
2914|40428
2914|40528
2914|40555
2914|40570
2914|40627
2914|40676
2914|40731
2914|40778
2914|40787
2914|40809
2914|40824
2914|40883
2914|40907
2914|40913
2914|40948
2914|40992
2914|41000
2914|41103
2914|41135
2914|41203
2914|41230
2914|41313
2914|41354
2914|41477
2914|41514
2914|41541
2914|41690
2914|41721
2914|41887
2914|42004
2914|42227
2914|42228
2914|42337
2914|42353
2914|42455
2914|42459
2914|42473
2914|42525
2914|42555
2914|42579
2914|42605
2914|42612
2914|42689
2914|42708
2914|42794
2914|42804
2914|42808
2914|42831
2914|42927
2914|42973
2914|43013
2914|43205
2914|43219
2914|43338
2914|43350
2914|43354
2914|43376
2914|43445
2914|43519
2914|43531
2914|44066
2914|44141
2914|44169
2914|44217
2914|44239
2914|44431
2914|44444
2914|44568
2914|44654
2914|44684
2914|44735
2914|44814
2914|44824
2914|44901
2914|44946
2914|44949
2914|44980
2914|44981
2914|45014
2914|45019
2914|45102
2914|45147
2914|45187
2914|45306
2914|45352
2914|45410
2914|45414
2914|45430
2914|45437
2914|45474
2914|45489
2914|45494
2914|45530
2914|45543
2914|45587
2914|45629
2914|45753
2914|45758
2914|45796
2914|45896
2914|45899
2914|45903
2914|45960
2914|45974
2914|46031
2914|46163
2914|46168
2914|46186
2914|46354
2914|46435
2914|46450
2914|46475
2914|46489
2914|46540
2914|46562
2914|46573
2914|46582
2914|46606
2914|46632
2914|46652
2914|46656
2914|46687
2914|46708
2914|46746
2914|46785
2914|46786
2914|46811
2914|46826
2914|46844
2914|46851
2914|46852
2914|46974
2914|47066
2914|47147
2914|47169
2914|47254
2914|47314
2914|47318
2914|47447
2914|47480
2914|47541
2914|47638
2914|47704
2914|47869
2914|47872
2914|47998
2914|48077
2914|48163
2914|48173
2914|48196
2914|48237
2914|48348
2914|48526
2914|48579
2914|48591
2914|48635
2914|48851
2914|48972
2914|49024
2914|49074
2914|49182
2914|49229
2914|49242
2914|49348
2914|49375
2914|49493
2914|49532
2914|49544
2914|49594
2914|49621
2914|49666
2914|49677
2914|49687
2914|49765
2914|49823
2914|49964
2914|50010
2914|50039
2914|50056
2914|50245
2914|50292
2914|50300
2914|50314
2914|50533
2914|50601
2914|50611
2914|50622
2914|50629
2914|50673
2914|50857
2914|50926
2914|51018
2914|51055
2914|51088
2914|51198
2914|51409
2914|51490
2914|51555
2914|51776
2914|51865
2914|51945
2914|51965
2914|52075
2914|52153
2914|52320
2914|52531
2914|52551
2914|52559
2914|52601
2914|52613
2914|52838
2914|52877
2914|52882
2914|52941
2914|53037
2914|53059
2914|53070
2914|53097
2914|53131
2914|53137
2914|53202
2914|53281
2914|53334
2914|53340
2914|53591
2914|53635
2914|53699
2914|53708
2914|53813
2914|53828
2914|53830
2914|53831
2914|53845
2914|53850
2914|53889
2914|53907
2914|53948
2914|53991
2914|54054
2914|54058
2914|54104
2914|54112
2914|54113
2914|54114
2914|54240
2914|54290
2914|54312
2914|54489
2914|54491
2914|54563
2914|54588
2914|54600
2914|54720
2914|54750
2914|54778
2914|54854
2914|54876
2914|54882
2914|54886
2914|54927
2914|54963
2914|54994
2914|55002
2914|55034
2914|55115
2914|55256
2914|55336
2914|55381
2914|55388
2914|55391
2914|55392
2914|55430
2914|55532
2914|55543
2914|55552
2914|55555
2914|55569
2914|55655
2914|55670
2914|55685
2914|55720
2914|55736
2914|55794
2914|55803
2914|55805
2914|55819
2914|55891
2914|55896
2914|55900
2914|55953
2914|55967
2914|55996
2914|56038
2914|56111
2914|56329
2914|56472
2914|56473
2914|56583
2914|56595
2914|56611
2914|56630
2914|56638
2914|56647
2914|56654
2914|56934
2914|56990
2914|57014
2914|57344
2914|57653
2914|57724
2914|57866
2914|57928
2914|57976
2914|58182
2914|58209
2914|58224
2914|58381
2914|58404
2914|58426
2914|58431
2914|58439
2914|58452
2914|58453
2914|58463
2914|58466
2914|58587
2914|58601
2914|58620
2914|58664
2914|58682
2914|58797
2914|58809
2914|59028
2914|59045
2914|59110
2914|59116
2914|59253
2914|59318
2914|59371
2914|59395
2914|59662
2914|59778
2914|59953
2914|60015
2914|60068
2914|60134
2914|60142
2914|60144
2914|60157
2914|60171
2914|60257
2914|60447
2914|60527
2914|60572
2914|60610
2914|60626
2914|60696
2914|60781
2914|60793
2914|60800
2914|60821
2914|60917
2914|60977
2914|61025
2914|61046
2914|61049
2914|61149
2914|61153
2914|61186
2914|61226
2914|61323
2914|61337
2914|61373
2914|61428
2914|61584
2914|61832
2914|62003
2914|62023
2914|62194
2914|62227
2914|62234
2914|62240
2914|62537
2914|62571
2914|62586
2914|62597
2914|62616
2914|62660
2914|62668
2914|62679
2914|62713
2914|62804
2914|62833
2914|62904
2914|62955
2914|63086
2914|63191
2914|63199
2914|63210
2914|63303
2914|63306
2914|63399
2914|63408
2914|63440
2914|63528
2914|63541
2914|63648
2914|63776
2914|63834
2914|63888
2914|63916
2914|63928
2914|63942
2914|63949
2914|63956
2914|63981
2914|63997
2914|64050
2914|64096
2914|64233
2914|64266
2914|64277
2914|64404
2914|131091
2914|131144
2914|131155
2914|131248
2914|131586
2914|131589
2914|131722
2914|131893
2914|131928
2914|131931
2914|132016
2914|132038
2914|132046
2914|132084
2914|132111
2914|132116
2914|132132
2914|132134
2914|132146
2914|132203
2914|132204
2914|132399
2914|132402
2914|132406
2914|132422
2914|132512
2914|132513
2914|132602
2914|132641
2914|132710
2914|132819
2914|132825
2914|132876
2914|132901
2914|133041
2914|133045
2914|133070
2914|133095
2914|133142
2914|133144
2914|133203
2914|133306
2914|133372
2914|133405
2914|133421
2914|133444
2914|133448
2914|133485
2914|133527
2914|133530
2914|133612
2914|133613
2914|133752
2914|133771
2914|133775
2914|133788
2914|133794
2914|133815
2914|133847
2914|133882
2914|133900
2914|133918
2914|133929
2914|134190
2914|134387
2914|134391
2914|134396
2914|134399
2914|134442
2914|134548
2914|134612
2914|134625
2914|134684
2914|134705
2914|134768
2914|134789
2914|134842
2914|135126
2914|135354
2914|135356
2914|135373
2914|135377
2914|135391
2914|135530
2914|136168
2914|136189
2914|136390
2914|136501
2914|136743
2914|136762
2914|136892
2914|136897
2914|136933
2914|137263
2914|137280
2914|137443
2914|137504
2914|137922
2914|138199
2914|196881
2914|196954
2914|197068
2914|197075
2914|197157
2914|197328
2914|197595
2914|197669
2914|198018
2914|198068
2914|198290
2914|198321
2914|198426
2914|198440
2914|198461
2914|198622
2914|198792
2914|198913
2914|198949
2914|199055
2914|199188
2914|199335
2914|199524
2914|199610
2914|199659
2914|199877
2914|199903
2914|200020
2914|200047
2914|200077
2914|200124
2914|200271
2914|200331
2914|200402
2914|200478
2914|200498
2914|200561
2914|200869
2914|201175
2914|201641
2914|201676
2914|201867
2914|202032
2914|202087
2914|202120
2914|202178
2914|202203
2914|202222
2914|202383
2914|202595
2914|202885
2914|202932
2914|202953
2914|203329
2914|203366
2914|203507
2914|203568
2914|203698
2914|203724
2914|203849
2914|203944
2914|204050
2914|204085
2914|204413
2914|204698
2914|204913
2914|205021
2914|205077
2914|205272
2914|205565
2914|205661
2914|205809
2914|205848
2914|205906
2914|205958
2914|205993
2914|205994
2914|206070
2914|206219
2914|206733
2914|206747
2914|206751
2914|206818
2914|207088
2914|209915
2914|262227
2914|262355
2914|262365
2914|262372
2914|262476
2914|262478
2914|262505
2914|262632
2914|262688
2914|262704
2914|262822
2914|262865
2914|262977
2914|263444
2914|263959
2914|264005
2914|264424
2914|265303
2914|265317
2914|265912
2914|266185
2914|267032
2914|393220
2914|393225
2914|393238
2914|393259
2914|393316
2914|393490
2914|393536
2914|393667
2914|393676
2914|393763
2914|393808
2914|393919
2914|394201
2914|394265
2914|394308
2914|394351
2914|394424
2914|394434
2914|394436
2914|394437
2914|394497
2914|394646
2914|394674
2914|394695
2914|394722
2914|394869
2914|394954
2914|394968
2914|394973
2914|395232
2914|395255
2914|395257
2914|395354
2914|395371
2914|395412
2914|395423
2914|395486
2914|395492
2914|395558
2914|395563
2914|395575
2914|395662
2914|395747
2914|396251
2914|396273
2914|396370
2914|397114
2914|397192
2939|40086
3043|6086
3043|6939
3043|53767
3058|2148
3058|5394
3058|6939
3058|8409
3058|8492
3058|9056
3058|20764
3058|24482
3058|25091
3058|25227
3058|28917
3058|29479
3058|34224
3058|39821
3058|47441
3058|49554
3058|49605
3058|51185
3058|206337
3064|7215
3064|22549
3064|30217
3064|42909
3064|44569
3067|6939
3067|30844
3067|32653
3067|37049
3067|37100
3067|37105
3067|37239
3067|37468
3067|37497
3067|37640
3067|37680
3067|37697
3067|48526
3067|327960
3067|328145
3067|328320
3081|33463
3112|7925
3112|11050
3112|12247
3112|13501
3112|14200
3112|14734
3112|17089
3112|19616
3112|20085
3112|20126
3112|20238
3112|22093
3112|22320
3112|22968
3112|26818
3112|26894
3112|26898
3112|29709
3112|29941
3112|30290
3112|30298
3112|30712
3112|31777
3112|31921
3112|32234
3112|32666
3112|33167
3112|33254
3112|36794
3112|40252
3112|40732
3112|40812
3112|46491
3112|54676
3112|62724
3112|394399
3128|59
3128|4181
3128|6939
3128|7050
3128|19184
3128|40387
3128|46103
3128|394049
3130|3361
3130|3601
3130|3701
3130|3742
3130|3842
3130|3853
3130|3856
3130|4043
3130|4258
3130|4474
3130|6315
3130|6456
3130|6507
3130|6621
3130|6939
3130|7311
3130|7342
3130|7385
3130|7575
3130|7713
3130|7752
3130|7782
3130|8047
3130|8075
3130|8309
3130|8403
3130|9318
3130|10242
3130|10310
3130|10594
3130|10848
3130|10947
3130|10973
3130|11046
3130|11090
3130|11233
3130|11274
3130|11385
3130|11404
3130|11492
3130|11796
3130|11922
3130|11924
3130|12989
3130|13331
3130|13335
3130|13370
3130|13414
3130|13739
3130|14280
3130|14371
3130|14380
3130|14500
3130|15133
3130|15169
3130|15177
3130|15211
3130|15224
3130|15695
3130|16164
3130|16570
3130|16652
3130|16713
3130|17017
3130|17048
3130|18106
3130|18530
3130|18888
3130|18988
3130|19016
3130|19116
3130|19171
3130|19186
3130|19518
3130|19551
3130|19653
3130|19662
3130|19754
3130|20161
3130|20394
3130|20473
3130|20940
3130|21525
3130|21632
3130|21743
3130|21782
3130|21804
3130|21928
3130|21947
3130|21949
3130|22363
3130|22616
3130|22702
3130|22995
3130|23033
3130|23138
3130|23175
3130|23265
3130|23393
3130|23738
3130|24482
3130|25668
3130|25764
3130|25905
3130|26088
3130|26156
3130|26223
3130|26548
3130|26792
3130|26935
3130|27008
3130|27400
3130|27618
3130|29791
3130|29933
3130|30032
3130|30076
3130|30340
3130|31638
3130|31800
3130|31857
3130|32097
3130|32354
3130|32444
3130|32590
3130|32621
3130|32751
3130|32869
3130|32934
3130|33005
3130|33211
3130|33353
3130|33362
3130|33517
3130|36012
3130|36222
3130|36236
3130|36351
3130|36374
3130|36408
3130|36416
3130|36692
3130|36817
3130|38001
3130|38022
3130|40495
3130|43996
3130|46416
3130|46455
3130|46489
3130|46562
3130|47065
3130|47096
3130|47254
3130|50245
3130|50763
3130|53334
3130|53340
3130|53597
3130|53828
3130|53869
3130|54113
3130|54182
3130|54290
3130|54329
3130|54523
3130|54527
3130|54540
3130|54721
3130|55039
3130|55193
3130|56554
3130|57695
3130|57976
3130|58511
3130|58552
3130|62642
3130|62708
3130|62715
3130|62838
3130|62887
3130|64227
3130|64241
3130|64271
3130|131477
3130|393350
3130|393552
3130|394018
3130|394330
3130|394449
3130|395466
3130|395478
3130|395823
3130|395970
3130|396040
3130|396253
3130|396303
3130|396507
3130|396914
3132|4323
3132|14650
3132|20144
3132|52234
3132|61482
3164|47915
3165|6939
3169|6939
3169|20485
3169|24482
3169|201054
3175|6939
3175|12616
3175|43307
3175|47577
3175|50214
3175|50516
3175|199386
3175|204507
3175|204720
3185|8283
3185|12637
3185|12779
3185|12859
3185|13237
3185|14907
3185|15435
3185|15547
3185|16347
3185|18106
3185|24482
3185|28260
3185|29140
3185|30132
3185|30844
3185|38880
3185|39351
3185|48526
3185|50763
3185|58511
3185|59605
3185|60501
3185|63927
3194|44217
3202|5394
3202|6939
3202|60501
3202|198224
3208|16214
3209|3216
3209|3223
3209|3267
3209|3278
3209|3292
3209|3303
3209|3320
3209|3333
3209|3356
3209|5400
3209|5413
3209|6667
3209|6730
3209|6939
3209|8218
3209|8220
3209|8222
3209|8351
3209|8359
3209|8373
3209|8426
3209|8455
3209|8468
3209|8569
3209|8823
3209|9002
3209|9009
3209|9044
3209|12571
3209|12610
3209|12657
3209|12693
3209|12748
3209|12779
3209|12853
3209|12857
3209|12859
3209|12874
3209|13030
3209|13101
3209|13237
3209|14907
3209|15412
3209|15415
3209|15434
3209|15435
3209|15451
3209|15463
3209|15703
3209|15726
3209|15894
3209|16024
3209|16151
3209|16316
3209|16378
3209|20562
3209|20849
3209|20880
3209|20932
3209|21080
3209|21173
3209|21320
3209|24845
3209|24861
3209|25102
3209|25109
3209|25115
3209|25276
3209|25317
3209|25419
3209|29208
3209|29239
3209|29316
3209|29494
3209|29686
3209|30132
3209|30825
3209|31025
3209|31285
3209|31334
3209|33806
3209|33891
3209|34127
3209|34156
3209|34224
3209|34548
3209|35151
3209|35205
3209|35739
3209|37468
3209|38938
3209|39151
3209|39170
3209|39538
3209|39702
3209|41095
3209|41213
3209|41321
3209|41998
3209|42705
3209|43127
3209|43570
3209|43623
3209|44499
3209|44974
3209|47147
3209|47261
3209|47295
3209|48526
3209|49523
3209|50629
3209|50800
3209|50824
3209|50832
3209|51379
3209|51720
3209|57939
3209|58234
3209|58346
3209|58511
3209|59971
3209|60254
3209|62291
3209|196714
3209|196819
3209|197095
3209|197269
3209|197874
3209|198145
3209|198205
3209|198311
3209|198570
3209|200423
3209|200924
3209|201318
3209|201530
3209|201832
3209|203536
3209|203593
3209|203865
3209|204008
3209|205033
3209|205411
3209|205660
3209|205887
3209|206063
3209|206374
3209|206545
3209|206761
3212|3303
3212|6720
3212|8218
3212|8220
3212|8727
3212|9002
3212|12637
3212|12644
3212|13237
3212|24747
3212|25017
3212|25020
3212|28682
3212|31060
3212|31134
3212|34288
3212|34367
3212|34488
3212|34717
3212|35369
3212|39320
3212|39727
3212|41543
3212|41828
3212|42560
3212|42613
3212|43164
3212|43427
3212|43663
3212|44647
3212|44823
3212|47147
3212|47692
3212|48362
3212|49402
3212|49754
3212|49853
3212|50629
3212|50634
3212|51143
3212|51565
3212|56513
3212|56635
3212|56993
3212|57291
3212|57517
3212|57623
3212|58056
3212|196895
3212|197391
3212|197536
3212|197579
3212|197791
3212|197907
3212|198524
3212|202840
3213|3216
3213|3491
3213|3741
3213|4637
3213|5413
3213|6661
3213|6667
3213|6730
3213|6759
3213|6894
3213|6939
3213|8218
3213|8220
3213|8426
3213|8607
3213|8896
3213|8916
3213|8943
3213|9002
3213|10026
3213|11666
3213|12350
3213|12779
3213|12859
3213|12874
3213|13030
3213|13237
3213|14061
3213|14537
3213|15547
3213|16347
3213|18106
3213|20485
3213|20764
3213|24482
3213|25091
3213|29075
3213|30781
3213|30844
3213|31500
3213|31742
3213|33891
3213|34177
3213|34224
3213|34288
3213|35266
3213|36351
3213|37100
3213|37239
3213|37468
3213|37497
3213|37640
3213|38001
3213|38880
3213|39122
3213|41695
3213|41811
3213|42689
3213|43531
3213|45352
3213|48526
3213|49605
3213|50304
3213|51185
3213|52320
3213|56730
3213|57111
3213|58511
3213|59817
3213|60501
3213|328145
3214|3267
3214|5394
3214|6661
3214|6777
3214|6894
3214|6939
3214|8220
3214|8283
3214|8447
3214|8468
3214|8492
3214|9304
3214|10026
3214|12552
3214|12637
3214|12779
3214|12859
3214|13237
3214|14061
3214|14537
3214|14907
3214|15435
3214|15547
3214|16347
3214|18106
3214|20485
3214|20562
3214|20764
3214|20932
3214|24482
3214|25091
3214|25220
3214|28260
3214|29075
3214|29140
3214|30132
3214|30781
3214|30844
3214|31019
3214|31500
3214|33891
3214|34177
3214|34224
3214|34288
3214|37100
3214|37239
3214|37468
3214|37497
3214|37640
3214|38001
3214|38880
3214|39122
3214|39351
3214|40805
3214|41695
3214|41811
3214|42541
3214|43531
3214|45352
3214|47441
3214|48526
3214|49463
3214|49605
3214|50304
3214|50763
3214|51185
3214|52320
3214|56730
3214|57111
3214|58511
3214|59605
3214|60501
3214|63927
3214|197595
3214|328145
3215|2103
3215|2278
3215|2486
3215|3259
3215|3295
3215|3296
3215|3298
3215|3299
3215|5377
3215|6758
3215|8218
3215|8255
3215|8362
3215|8399
3215|8426
3215|8487
3215|8839
3215|8891
3215|8908
3215|8921
3215|8983
3215|9159
3215|9180
3215|12601
3215|12696
3215|12980
3215|13034
3215|13223
3215|15557
3215|15830
3215|15846
3215|16028
3215|16236
3215|16252
3215|16254
3215|16276
3215|20926
3215|21203
3215|21272
3215|21304
3215|22071
3215|24600
3215|24711
3215|24763
3215|24954
3215|25091
3215|25186
3215|27806
3215|28708
3215|28768
3215|29075
3215|29222
3215|29513
3215|30614
3215|31180
3215|31618
3215|31629
3215|34019
3215|34177
3215|34391
3215|35152
3215|35169
3215|35280
3215|35353
3215|35625
3215|35676
3215|35717
3215|38926
3215|39180
3215|39405
3215|39444
3215|39509
3215|39534
3215|39552
3215|39583
3215|39694
3215|39771
3215|39915
3215|41402
3215|41559
3215|41690
3215|42308
3215|43249
3215|43342
3215|44530
3215|44850
3215|47127
3215|47548
3215|47599
3215|47818
3215|47820
3215|47977
3215|48125
3215|48413
3215|48526
3215|48702
3215|48703
3215|48799
3215|49030
3215|49566
3215|49881
3215|50172
3215|50583
3215|50664
3215|50758
3215|50894
3215|50982
3215|51326
3215|51822
3215|51870
3215|52039
3215|56774
3215|57348
3215|57633
3215|57839
3215|58011
3215|59689
3215|60174
3215|60595
3215|60620
3215|60697
3215|60821
3215|60940
3215|61025
3215|61205
3215|62586
3215|196773
3215|197036
3215|197133
3215|197369
3215|197505
3215|197662
3215|197744
3215|197788
3215|198060
3215|198239
3215|198340
3215|198435
3215|198641
3215|198952
3215|199117
3215|199140
3215|199233
3215|199422
3215|199483
3215|199565
3215|200102
3215|200310
3215|200589
3215|201072
3215|201246
3215|202669
3215|202757
3215|202898
3215|203253
3215|203359
3215|203731
3215|205225
3215|205483
3215|205746
3215|205862
3215|205939
3215|206015
3215|206086
3215|206443
3215|206709
3215|206713
3215|263175
3216|2118
3216|3223
3216|3226
3216|3238
3216|3253
3216|3303
3216|3741
3216|4004
3216|4651
3216|4788
3216|5466
3216|5468
3216|5473
3216|5495
3216|5523
3216|5563
3216|5572
3216|5583
3216|5588
3216|5769
3216|6507
3216|6661
3216|6663
3216|6667
3216|6677
3216|6730
3216|6774
3216|6805
3216|6820
3216|6881
3216|6894
3216|6939
3216|7342
3216|8075
3216|8218
3216|8220
3216|8299
3216|8324
3216|8350
3216|8359
3216|8369
3216|8371
3216|8400
3216|8402
3216|8416
3216|8426
3216|8447
3216|8449
3216|8455
3216|8468
3216|8473
3216|8491
3216|8507
3216|8529
3216|8551
3216|8595
3216|8607
3216|8629
3216|8657
3216|8662
3216|8683
3216|8684
3216|8708
3216|8732
3216|8742
3216|8781
3216|8848
3216|8872
3216|8881
3216|8888
3216|8897
3216|8966
3216|9002
3216|9049
3216|9050
3216|9110
3216|9124
3216|9130
3216|9145
3216|9304
3216|9318
3216|10282
3216|10310
3216|11228
3216|12297
3216|12306
3216|12314
3216|12389
3216|12414
3216|12418
3216|12456
3216|12543
3216|12552
3216|12690
3216|12695
3216|12713
3216|12737
3216|12739
3216|12772
3216|12779
3216|12859
3216|12874
3216|12989
3216|13030
3216|13077
3216|13101
3216|13105
3216|13122
3216|13165
3216|13189
3216|13192
3216|13225
3216|13227
3216|13238
3216|13257
3216|13285
3216|13296
3216|13335
3216|13414
3216|13768
3216|14061
3216|14413
3216|14907
3216|15133
3216|15412
3216|15428
3216|15435
3216|15556
3216|15559
3216|15632
3216|15672
3216|15685
3216|15707
3216|15830
3216|15848
3216|15850
3216|15895
3216|15930
3216|15935
3216|16043
3216|16086
3216|16143
3216|16173
3216|16246
3216|16249
3216|16253
3216|16265
3216|16345
3216|16509
3216|20473
3216|20485
3216|20533
3216|20562
3216|20597
3216|20676
3216|20764
3216|20773
3216|20848
3216|20860
3216|20866
3216|20895
3216|20919
3216|20940
3216|20946
3216|21020
3216|21030
3216|21051
3216|21156
3216|21320
3216|21332
3216|21353
3216|21479
3216|21480
3216|21483
3216|21859
3216|22822
3216|23274
3216|24482
3216|24638
3216|24658
3216|24739
3216|24758
3216|24787
3216|24811
3216|24823
3216|24832
3216|25220
3216|25355
3216|25424
3216|25437
3216|25512
3216|25549
3216|25592
3216|25596
3216|26496
3216|27263
3216|28703
3216|28709
3216|28712
3216|28736
3216|28775
3216|28825
3216|28910
3216|28917
3216|28989
3216|29038
3216|29041
3216|29076
3216|29114
3216|29125
3216|29196
3216|29208
3216|29226
3216|29258
3216|29319
3216|29405
3216|29476
3216|29518
3216|29520
3216|29546
3216|29550
3216|29554
3216|29561
3216|29686
3216|29791
3216|30781
3216|30831
3216|30835
3216|30855
3216|30943
3216|30960
3216|31019
3216|31028
3216|31059
3216|31122
3216|31133
3216|31216
3216|31257
3216|31261
3216|31359
3216|31368
3216|31425
3216|31430
3216|31444
3216|31477
3216|31720
3216|31800
3216|32590
3216|32787
3216|32934
3216|33438
3216|33819
3216|33844
3216|33891
3216|33915
3216|33936
3216|34017
3216|34019
3216|34038
3216|34042
3216|34052
3216|34098
3216|34147
3216|34155
3216|34224
3216|34241
3216|34245
3216|34288
3216|34291
3216|34305
3216|34322
3216|34329
3216|34352
3216|34378
3216|34644
3216|34682
3216|34698
3216|34703
3216|34709
3216|34747
3216|34777
3216|34802
3216|34804
3216|34824
3216|34838
3216|34843
3216|34866
3216|34879
3216|34892
3216|34894
3216|35022
3216|35102
3216|35104
3216|35168
3216|35195
3216|35228
3216|35236
3216|35237
3216|35354
3216|35377
3216|35423
3216|35522
3216|35631
3216|35683
3216|35723
3216|35769
3216|35788
3216|35813
3216|35823
3216|36236
3216|36351
3216|36408
3216|37100
3216|38029
3216|38082
3216|38193
3216|38917
3216|38928
3216|38934
3216|38958
3216|38971
3216|38984
3216|39042
3216|39045
3216|39058
3216|39092
3216|39101
3216|39150
3216|39167
3216|39221
3216|39264
3216|39321
3216|39326
3216|39376
3216|39428
3216|39429
3216|39586
3216|39612
3216|39651
3216|39684
3216|39688
3216|39697
3216|39735
3216|39740
3216|39749
3216|39775
3216|39789
3216|39850
3216|39864
3216|40992
3216|41034
3216|41095
3216|41123
3216|41185
3216|41212
3216|41257
3216|41300
3216|41377
3216|41389
3216|41447
3216|41554
3216|41606
3216|41616
3216|41619
3216|41681
3216|41691
3216|41695
3216|41704
3216|41722
3216|41775
3216|41816
3216|41826
3216|41895
3216|41929
3216|41942
3216|42033
3216|42038
3216|42110
3216|42144
3216|42151
3216|42190
3216|42224
3216|42231
3216|42245
3216|42301
3216|42339
3216|42394
3216|42444
3216|42456
3216|42527
3216|42558
3216|42559
3216|42708
3216|42758
3216|42850
3216|42861
3216|42920
3216|43000
3216|43001
3216|43037
3216|43042
3216|43087
3216|43112
3216|43132
3216|43152
3216|43170
3216|43182
3216|43275
3216|43299
3216|43502
3216|43530
3216|43537
3216|43563
3216|43590
3216|43600
3216|43670
3216|43673
3216|43687
3216|43691
3216|43696
3216|43727
3216|43730
3216|43740
3216|43761
3216|43787
3216|43801
3216|43805
3216|43820
3216|43874
3216|43970
3216|43973
3216|43996
3216|44053
3216|44066
3216|44151
3216|44172
3216|44299
3216|44315
3216|44322
3216|44386
3216|44401
3216|44405
3216|44417
3216|44542
3216|44556
3216|44572
3216|44587
3216|44621
3216|44699
3216|44811
3216|44937
3216|44941
3216|44943
3216|44963
3216|45003
3216|45013
3216|46489
3216|47117
3216|47213
3216|47342
3216|47399
3216|47416
3216|47440
3216|47441
3216|47470
3216|47481
3216|47551
3216|47562
3216|47684
3216|47764
3216|47808
3216|47819
3216|47844
3216|47916
3216|47963
3216|48035
3216|48061
3216|48166
3216|48176
3216|48197
3216|48228
3216|48320
3216|48347
3216|48396
3216|48470
3216|48477
3216|48499
3216|48526
3216|48530
3216|48666
3216|48667
3216|48719
3216|48725
3216|48738
3216|48757
3216|48951
3216|48978
3216|49055
3216|49064
3216|49107
3216|49211
3216|49246
3216|49253
3216|49288
3216|49316
3216|49325
3216|49347
3216|49348
3216|49377
3216|49411
3216|49530
3216|49558
3216|49577
3216|49605
3216|49684
3216|49724
3216|49759
3216|49777
3216|49821
3216|49841
3216|49886
3216|49891
3216|49897
3216|49916
3216|49994
3216|50002
3216|50003
3216|50038
3216|50048
3216|50113
3216|50142
3216|50149
3216|50159
3216|50166
3216|50169
3216|50174
3216|50212
3216|50218
3216|50228
3216|50257
3216|50265
3216|50317
3216|50338
3216|50339
3216|50341
3216|50342
3216|50378
3216|50416
3216|50464
3216|50523
3216|50539
3216|50596
3216|50640
3216|50673
3216|50701
3216|50776
3216|50850
3216|50923
3216|51136
3216|51153
3216|51158
3216|51161
3216|51200
3216|51219
3216|51234
3216|51283
3216|51286
3216|51288
3216|51316
3216|51339
3216|51360
3216|51372
3216|51418
3216|51446
3216|51471
3216|51506
3216|51523
3216|51593
3216|51633
3216|51669
3216|51705
3216|51721
3216|51904
3216|51981
3216|52006
3216|52016
3216|52038
3216|52047
3216|52075
3216|52162
3216|52194
3216|52198
3216|54113
3216|56361
3216|56392
3216|56436
3216|56440
3216|56445
3216|56483
3216|56535
3216|56541
3216|56542
3216|56555
3216|56557
3216|56562
3216|56581
3216|56618
3216|56630
3216|56634
3216|56665
3216|56674
3216|56679
3216|56686
3216|56689
3216|56701
3216|56720
3216|56741
3216|56763
3216|56776
3216|56797
3216|56798
3216|56820
3216|56874
3216|56879
3216|56888
3216|56936
3216|56939
3216|56957
3216|57018
3216|57082
3216|57108
3216|57257
3216|57274
3216|57296
3216|57314
3216|57319
3216|57363
3216|57372
3216|57432
3216|57470
3216|57503
3216|57512
3216|57609
3216|57629
3216|57631
3216|57645
3216|57658
3216|57671
3216|57683
3216|57753
3216|57766
3216|57781
3216|57798
3216|57805
3216|57828
3216|57843
3216|57876
3216|57930
3216|58002
3216|58037
3216|58067
3216|58071
3216|58086
3216|58108
3216|58135
3216|58136
3216|58147
3216|58163
3216|58190
3216|58194
3216|58209
3216|58225
3216|58290
3216|58310
3216|58314
3216|58879
3216|59416
3216|59465
3216|59483
3216|59494
3216|59509
3216|59525
3216|59549
3216|59605
3216|59614
3216|59640
3216|59722
3216|59840
3216|59906
3216|59937
3216|59986
3216|60072
3216|60102
3216|60171
3216|60177
3216|60265
3216|60287
3216|60299
3216|60329
3216|60343
3216|60347
3216|60348
3216|60375
3216|60523
3216|60536
3216|60575
3216|60684
3216|60764
3216|60771
3216|60832
3216|60835
3216|60864
3216|60879
3216|60944
3216|61039
3216|61131
3216|61197
3216|61228
3216|61259
3216|61285
3216|61293
3216|61325
3216|61372
3216|61375
3216|61390
3216|61411
3216|61416
3216|61964
3216|61980
3216|61991
3216|62040
3216|62133
3216|62143
3216|62218
3216|62256
3216|62272
3216|62316
3216|62330
3216|62404
3216|62423
3216|62443
3216|62461
3216|64409
3216|64419
3216|64450
3216|132591
3216|196691
3216|196850
3216|196914
3216|197062
3216|197084
3216|197140
3216|197276
3216|197311
3216|197394
3216|197482
3216|197489
3216|197556
3216|197574
3216|197695
3216|197728
3216|197756
3216|197821
3216|197857
3216|197878
3216|197888
3216|197986
3216|198255
3216|198274
3216|198376
3216|198419
3216|198502
3216|198526
3216|198541
3216|198578
3216|198712
3216|198762
3216|198821
3216|198826
3216|198844
3216|198877
3216|199014
3216|199063
3216|199118
3216|199120
3216|199126
3216|199179
3216|199194
3216|199261
3216|199316
3216|199317
3216|199463
3216|199524
3216|199537
3216|199599
3216|199602
3216|199728
3216|199782
3216|199833
3216|199862
3216|200152
3216|200473
3216|200515
3216|200557
3216|200575
3216|200790
3216|200847
3216|200953
3216|200982
3216|201123
3216|201137
3216|201147
3216|201250
3216|201270
3216|201285
3216|201394
3216|201431
3216|201468
3216|201496
3216|201556
3216|201571
3216|201593
3216|201745
3216|201781
3216|201800
3216|201858
3216|201861
3216|201916
3216|202136
3216|202156
3216|202164
3216|202202
3216|202493
3216|202510
3216|202673
3216|202734
3216|202752
3216|202758
3216|202760
3216|202768
3216|202802
3216|202835
3216|202871
3216|202873
3216|203002
3216|203054
3216|203163
3216|203387
3216|203436
3216|203492
3216|203517
3216|203549
3216|203695
3216|203697
3216|203720
3216|203730
3216|203747
3216|203843
3216|203873
3216|203972
3216|204102
3216|204238
3216|204298
3216|204304
3216|204357
3216|204507
3216|204752
3216|204833
3216|204910
3216|204914
3216|205040
3216|205047
3216|205084
3216|205682
3216|205720
3216|205963
3216|205991
3216|206171
3216|206179
3216|206323
3216|206333
3216|206631
3216|206668
3216|206756
3216|206760
3216|206846
3216|206905
3216|206916
3216|207078
3216|207133
3216|207135
3216|207142
3216|209779
3216|209890
3216|210284
3218|5386
3218|5394
3218|6939
3218|8492
3218|20764
3218|24482
3218|25091
3218|25227
3218|28917
3218|29479
3218|34224
3218|39821
3218|41722
3218|47441
3218|49554
3218|49605
3218|51185
3221|3267
3221|6939
3221|8240
3221|20965
3221|62024
3223|2591
3223|3164
3223|3267
3223|3292
3223|3327
3223|3333
3223|3605
3223|3722
3223|3741
3223|3786
3223|4181
3223|4637
3223|4657
3223|4773
3223|4775
3223|4826
3223|5394
3223|5400
3223|5413
3223|5430
3223|5483
3223|5511
3223|5769
3223|6079
3223|6307
3223|6364
3223|6412
3223|6661
3223|6663
3223|6667
3223|6720
3223|6730
3223|6830
3223|6876
3223|6894
3223|6939
3223|7393
3223|7552
3223|7575
3223|7713
3223|7850
3223|8218
3223|8220
3223|8222
3223|8262
3223|8283
3223|8359
3223|8426
3223|8447
3223|8455
3223|8468
3223|8492
3223|8529
3223|8717
3223|8758
3223|8820
3223|8896
3223|8926
3223|9002
3223|9009
3223|9044
3223|9050
3223|9145
3223|9304
3223|9498
3223|9658
3223|10026
3223|11039
3223|11404
3223|12337
3223|12350
3223|12389
3223|12488
3223|12552
3223|12637
3223|12714
3223|12779
3223|12859
3223|12874
3223|12956
3223|12975
3223|13004
3223|13030
3223|13064
3223|13101
3223|13237
3223|13760
3223|13886
3223|14061
3223|14361
3223|14537
3223|14907
3223|14978
3223|15435
3223|15547
3223|15576
3223|15594
3223|15605
3223|15772
3223|15805
3223|16347
3223|16735
3223|17072
3223|17639
3223|18106
3223|18779
3223|18978
3223|19009
3223|19108
3223|19151
3223|19171
3223|19653
3223|20485
3223|20495
3223|20546
3223|20562
3223|20764
3223|20773
3223|20804
3223|20811
3223|20928
3223|20932
3223|21245
3223|21320
3223|21385
3223|21497
3223|21928
3223|22356
3223|22616
3223|22652
3223|24218
3223|24482
3223|24745
3223|24961
3223|25091
3223|25220
3223|25255
3223|25279
3223|25454
3223|25607
3223|26744
3223|27446
3223|28186
3223|28260
3223|28917
3223|29049
3223|29075
3223|29140
3223|29208
3223|29226
3223|29545
3223|29632
3223|29686
3223|29748
3223|29802
3223|30132
3223|30781
3223|30818
3223|30844
3223|30860
3223|31019
3223|31025
3223|31027
3223|31042
3223|31133
3223|31334
3223|31400
3223|31424
3223|31463
3223|31500
3223|31605
3223|31727
3223|31742
3223|31972
3223|32880
3223|33182
3223|33597
3223|33891
3223|34019
3223|34177
3223|34224
3223|34282
3223|34288
3223|34347
3223|34549
3223|34772
3223|34779
3223|34968
3223|35266
3223|35369
3223|35505
3223|35745
3223|35753
3223|35805
3223|35908
3223|35916
3223|36236
3223|36344
3223|36351
3223|37100
3223|37239
3223|37468
3223|37497
3223|37640
3223|38001
3223|38040
3223|38158
3223|38880
3223|39107
3223|39122
3223|39326
3223|39351
3223|39396
3223|39743
3223|40676
3223|40805
3223|40987
3223|41095
3223|41496
3223|41695
3223|41811
3223|42459
3223|42541
3223|42708
3223|42745
3223|42926
3223|42989
3223|43289
3223|43391
3223|43531
3223|44041
3223|44050
3223|44306
3223|44600
3223|44682
3223|45177
3223|45352
3223|45474
3223|45629
3223|45727
3223|45896
3223|45899
3223|46261
3223|46455
3223|46475
3223|47147
3223|47220
3223|47441
3223|47447
3223|47692
3223|47915
3223|47950
3223|48011
3223|48237
3223|48254
3223|48362
3223|48452
3223|48526
3223|48707
3223|49463
3223|49605
3223|49645
3223|49697
3223|50300
3223|50304
3223|50515
3223|50629
3223|50673
3223|50763
3223|50819
3223|50923
3223|51184
3223|51185
3223|51248
3223|51399
3223|51407
3223|51559
3223|51790
3223|52320
3223|53340
3223|53587
3223|53667
3223|53828
3223|54290
3223|54574
3223|55182
3223|56038
3223|56430
3223|56630
3223|56694
3223|56730
3223|56997
3223|57111
3223|57695
3223|57731
3223|58010
3223|58243
3223|58453
3223|58511
3223|58738
3223|58744
3223|59605
3223|59816
3223|59865
3223|59900
3223|59989
3223|60118
3223|60501
3223|60522
3223|60602
3223|60800
3223|62445
3223|63410
3223|63473
3223|63916
3223|63927
3223|64013
3223|132422
3223|132719
3223|133041
3223|133199
3223|134157
3223|134176
3223|134548
3223|136620
3223|136933
3223|197071
3223|197357
3223|197595
3223|198385
3223|198736
3223|199163
3223|199484
3223|200651
3223|201277
3223|202996
3223|203134
3223|203145
3223|205109
3223|205132
3223|205275
3223|205474
3223|205897
3223|206356
3223|206892
3223|262589
3223|262672
3223|263009
3223|264409
3223|264763
3223|265766
3223|328145
3223|393565
3223|394141
3223|395826
3225|4788
3225|5394
3225|6939
3225|8218
3225|8220
3225|8222
3225|8426
3225|8447
3225|8468
3225|8492
3225|8529
3225|9304
3225|12552
3225|12779
3225|12859
3225|13237
3225|15412
3225|15547
3225|15605
3225|16347
3225|18106
3225|20485
3225|20764
3225|20811
3225|20932
3225|24482
3225|25091
3225|25122
3225|25220
3225|28186
3225|28260
3225|28917
3225|29029
3225|29075
3225|29140
3225|29226
3225|30844
3225|31019
3225|31133
3225|34019
3225|34177
3225|34224
3225|34288
3225|36351
3225|37100
3225|37468
3225|37497
3225|38001
3225|38880
3225|39122
3225|39351
3225|45352
3225|47147
3225|47441
3225|47692
3225|47950
3225|48526
3225|49463
3225|49605
3225|49697
3225|51185
3225|51405
3225|52320
3225|57111
3225|57719
3225|58308
3225|58511
3225|59689
3225|60501
3225|63927
3225|196921
3225|198290
3225|199729
3225|199869
3225|200612
3225|204638
3225|205554
3225|205780
3225|206356
3226|8220
3226|8222
3226|8455
3226|8492
3226|12350
3226|12779
3226|13030
3226|13237
3226|15435
3226|15605
3226|20811
3226|20932
3226|24482
3226|25091
3226|25220
3226|25227
3226|28186
3226|29075
3226|29140
3226|29479
3226|34177
3226|34224
3226|34288
3226|34983
3226|37468
3226|38880
3226|38959
3226|39821
3226|43781
3226|45352
3226|47418
3226|47441
3226|47692
3226|47950
3226|48526
3226|49557
3226|49697
3226|51185
3226|52217
3226|57111
3226|58511
3226|60501
3226|199954
3226|206356
3233|6939
3238|5394
3238|6667
3238|6939
3238|8220
3238|8359
3238|9002
3238|12552
3238|16265
3238|20764
3238|24482
3238|25091
3238|29479
3238|31133
3238|31644
3238|33891
3238|36351
3238|39351
3238|41878
3238|43531
3238|49515
3238|49605
3238|51185
3238|60501
3238|63927
3238|200696
3239|21023
3239|48527
3239|207124
3243|6773
3243|9118
3243|25253
3243|28998
3243|31497
3243|41159
3244|6939
3245|6939
3245|8492
3245|16265
3245|33891
3245|35369
3245|42909
3245|47692
3245|60501
3245|61066
3245|197997
3246|3166
3246|12501
3246|12597
3246|12935
3246|15793
3246|15869
3246|15912
3246|20513
3246|24819
3246|25387
3246|28854
3246|30795
3246|31024
3246|34029
3246|34941
3246|35445
3246|39137
3246|41136
3246|41401
3246|43504
3246|43809
3246|44013
3246|44123
3246|44447
3246|44838
3246|47467
3246|48093
3246|48171
3246|48657
3246|48904
3246|49172
3246|49251
3246|49272
3246|49292
3246|49329
3246|50273
3246|51634
3246|51821
3246|51899
3246|56736
3246|57084
3246|57195
3246|58320
3246|60053
3246|60238
3246|62180
3246|62463
3246|197332
3246|197436
3246|197581
3246|197799
3246|199215
3246|199355
3246|199520
3246|199768
3246|200550
3246|200675
3246|200820
3246|201641
3246|201758
3246|203029
3246|203383
3246|204101
3246|204850
3246|204863
3246|204896
3246|205180
3246|205834
3246|206114
3246|206312
3246|206377
3246|206799
3246|207166
3249|3267
3249|3332
3249|6667
3249|8240
3249|8492
3249|9002
3249|21147
3249|28955
3249|29226
3249|31133
3249|31500
3249|34729
3249|35106
3249|35407
3249|41095
3249|42012
3249|42016
3249|42300
3249|42472
3249|43682
3249|43937
3249|43958
3249|44929
3249|47736
3249|49604
3249|57201
3249|59725
3249|60608
3249|61189
3249|61328
3249|61952
3249|62394
3249|196743
3249|197060
3249|197517
3249|197611
3249|198068
3249|198632
3249|199328
3249|199800
3249|200416
3249|201906
3249|202759
3249|203021
3249|203311
3249|204072
3249|204411
3249|204595
3249|206485
3249|207254
3249|210302
3250|6939
3250|8218
3250|8220
3250|12350
3250|13237
3250|15547
3250|16265
3250|20932
3250|24482
3250|25091
3250|29075
3250|29222
3250|30781
3250|33891
3250|34288
3250|43531
3250|47692
3250|49605
3252|3254
3252|3267
3252|5580
3252|6661
3252|6777
3252|6939
3252|8218
3252|8220
3252|8222
3252|8283
3252|8447
3252|8468
3252|8492
3252|10026
3252|12552
3252|12637
3252|12779
3252|12859
3252|12963
3252|13237
3252|14061
3252|14907
3252|15547
3252|15576
3252|15605
3252|16347
3252|18106
3252|20485
3252|20562
3252|20764
3252|20811
3252|20932
3252|24482
3252|25091
3252|25220
3252|25526
3252|28186
3252|28260
3252|29075
3252|29140
3252|29226
3252|29275
3252|29382
3252|29491
3252|29534
3252|29686
3252|30132
3252|30781
3252|30844
3252|31019
3252|31445
3252|34019
3252|34046
3252|34177
3252|34190
3252|34224
3252|34288
3252|35524
3252|36351
3252|37100
3252|37468
3252|37497
3252|38001
3252|38880
3252|39122
3252|39351
3252|40805
3252|41033
3252|42541
3252|43418
3252|43837
3252|45352
3252|47147
3252|47441
3252|47692
3252|47950
3252|48526
3252|49463
3252|49605
3252|49697
3252|49971
3252|50304
3252|50763
3252|51185
3252|56388
3252|57111
3252|58511
3252|59605
3252|60501
3252|61117
3252|63927
3252|197595
3252|206356
3253|20619
3253|41928
3253|42276
3253|44192
3253|45000
3253|47740
3253|57003
3253|59495
3253|198544
3254|6939
3254|8788
3254|34224
3254|35442
3254|51185
3254|60501
3254|206462
3255|2864
3255|3267
3255|3279
3255|3303
3255|3326
3255|3333
3255|5394
3255|5413
3255|5580
3255|6661
3255|6702
3255|6723
3255|6730
3255|6777
3255|8218
3255|8220
3255|8222
3255|8283
3255|8447
3255|8455
3255|8461
3255|8468
3255|8492
3255|8758
3255|8788
3255|9304
3255|10026
3255|12389
3255|12552
3255|12637
3255|12700
3255|12779
3255|12859
3255|12986
3255|13030
3255|13237
3255|13307
3255|14061
3255|14907
3255|15435
3255|15547
3255|15576
3255|15595
3255|15605
3255|15626
3255|15703
3255|15738
3255|16038
3255|16327
3255|16347
3255|18106
3255|20536
3255|20562
3255|20764
3255|20811
3255|20873
3255|20897
3255|20932
3255|21131
3255|21151
3255|21256
3255|21310
3255|21312
3255|24482
3255|24593
3255|24812
3255|24945
3255|25091
3255|25143
3255|25220
3255|25282
3255|25482
3255|25498
3255|28186
3255|28260
3255|28773
3255|28858
3255|28907
3255|28996
3255|29075
3255|29076
3255|29140
3255|29208
3255|29226
3255|29375
3255|29439
3255|29479
3255|29685
3255|29686
3255|30132
3255|30781
3255|30844
3255|30886
3255|30891
3255|31019
3255|31234
3255|31305
3255|31424
3255|31556
3255|31633
3255|31725
3255|33891
3255|34019
3255|34177
3255|34187
3255|34224
3255|34251
3255|34288
3255|34448
3255|34661
3255|34715
3255|34814
3255|35067
3255|35296
3255|35362
3255|35395
3255|35409
3255|35688
3255|36351
3255|37100
3255|37271
3255|37468
3255|37497
3255|38001
3255|38880
3255|39065
3255|39066
3255|39084
3255|39122
3255|39128
3255|39247
3255|39315
3255|39351
3255|39422
3255|39443
3255|39471
3255|39512
3255|39680
3255|39822
3255|40805
3255|41095
3255|41096
3255|41129
3255|41285
3255|41323
3255|41631
3255|41649
3255|41665
3255|41722
3255|42112
3255|42458
3255|42501
3255|42504
3255|42541
3255|42563
3255|42905
3255|43022
3255|43103
3255|43175
3255|43206
3255|43258
3255|43656
3255|43668
3255|43764
3255|43864
3255|43880
3255|44209
3255|44411
3255|44443
3255|44800
3255|44996
3255|45043
3255|45352
3255|47147
3255|47266
3255|47361
3255|47441
3255|47692
3255|47702
3255|47725
3255|47743
3255|47799
3255|47898
3255|47950
3255|48006
3255|48082
3255|48229
3255|48323
3255|48362
3255|48420
3255|48526
3255|48533
3255|48589
3255|48664
3255|48957
3255|48964
3255|49125
3255|49204
3255|49223
3255|49463
3255|49480
3255|49605
3255|49697
3255|49824
3255|49827
3255|50300
3255|50303
3255|50304
3255|50325
3255|50392
3255|50487
3255|50569
3255|50594
3255|50648
3255|50662
3255|50673
3255|50763
3255|50861
3255|51185
3255|51500
3255|51672
3255|51784
3255|51858
3255|52071
3255|52320
3255|56429
3255|56623
3255|56823
3255|57111
3255|57479
3255|57519
3255|57724
3255|58015
3255|58021
3255|58309
3255|58332
3255|58511
3255|59468
3255|59497
3255|59564
3255|59577
3255|59605
3255|59671
3255|60501
3255|60777
3255|61986
3255|62384
3255|63927
3255|64490
3255|196790
3255|196808
3255|196844
3255|196953
3255|196975
3255|197073
3255|197158
3255|197327
3255|197348
3255|197522
3255|197595
3255|197610
3255|198323
3255|198720
3255|199351
3255|200288
3255|200814
3255|201094
3255|203830
3255|204288
3255|204540
3255|204584
3255|205127
3255|205420
3255|206356
3255|206793
3255|209907
3255|210327
3257|12
3257|46
3257|260
3257|376
3257|577
3257|786
3257|792
3257|855
3257|1103
3257|1213
3257|1215
3257|1216
3257|1217
3257|1219
3257|1280
3257|1311
3257|1341
3257|1421
3257|1449
3257|1605
3257|1610
3257|1680
3257|1764
3257|1828
3257|2200
3257|2484
3257|2516
3257|2535
3257|2609
3257|2611
3257|2650
3257|2711
3257|2721
3257|2734
3257|3165
3257|3252
3257|3255
3257|3292
3257|3302
3257|3303
3257|3320
3257|3333
3257|3356
3257|3367
3257|3491
3257|3584
3257|3728
3257|3737
3257|3842
3257|3856
3257|3910
3257|3943
3257|4058
3257|4134
3257|4150
3257|4192
3257|4511
3257|4540
3257|4556
3257|4565
3257|4583
3257|4628
3257|4637
3257|4766
3257|4788
3257|4800
3257|4826
3257|4837
3257|4844
3257|4882
3257|5008
3257|5091
3257|5394
3257|5396
3257|5400
3257|5409
3257|5463
3257|5511
3257|5541
3257|5580
3257|5607
3257|5645
3257|5697
3257|5760
3257|5769
3257|5784
3257|6059
3257|6071
3257|6072
3257|6079
3257|6095
3257|6128
3257|6142
3257|6181
3257|6220
3257|6267
3257|6327
3257|6391
3257|6407
3257|6453
3257|6459
3257|6461
3257|6493
3257|6517
3257|6621
3257|6643
3257|6663
3257|6667
3257|6713
3257|6717
3257|6723
3257|6752
3257|6762
3257|6774
3257|6779
3257|6830
3257|6894
3257|6907
3257|7018
3257|7029
3257|7057
3257|7065
3257|7158
3257|7203
3257|7219
3257|7226
3257|7270
3257|7296
3257|7303
3257|7311
3257|7334
3257|7363
3257|7453
3257|7459
3257|7473
3257|7500
3257|7713
3257|7738
3257|7752
3257|7784
3257|7786
3257|7795
3257|7850
3257|7859
3257|7922
3257|7944
3257|7992
3257|8001
3257|8018
3257|8038
3257|8075
3257|8100
3257|8111
3257|8151
3257|8220
3257|8262
3257|8283
3257|8304
3257|8308
3257|8315
3257|8361
3257|8368
3257|8399
3257|8452
3257|8455
3257|8468
3257|8487
3257|8495
3257|8513
3257|8523
3257|8551
3257|8560
3257|8612
3257|8657
3257|8697
3257|8757
3257|8769
3257|8781
3257|8784
3257|8789
3257|8793
3257|8816
3257|8895
3257|8902
3257|8922
3257|8926
3257|8928
3257|8966
3257|9002
3257|9038
3257|9050
3257|9116
3257|9197
3257|9208
3257|9269
3257|9293
3257|9304
3257|9381
3257|9416
3257|9498
3257|9583
3257|9658
3257|9821
3257|9902
3257|10026
3257|10030
3257|10098
3257|10099
3257|10103
3257|10302
3257|10461
3257|10480
3257|10490
3257|10674
3257|10700
3257|10835
3257|10910
3257|10996
3257|11013
3257|11019
3257|11074
3257|11114
3257|11215
3257|11228
3257|11232
3257|11260
3257|11290
3257|11403
3257|11404
3257|11468
3257|11522
3257|11557
3257|11647
3257|11653
3257|11666
3257|11696
3257|11772
3257|11807
3257|11854
3257|11856
3257|12041
3257|12042
3257|12059
3257|12083
3257|12103
3257|12105
3257|12129
3257|12133
3257|12189
3257|12200
3257|12252
3257|12287
3257|12312
3257|12327
3257|12360
3257|12388
3257|12389
3257|12578
3257|12586
3257|12615
3257|12637
3257|12678
3257|12684
3257|12703
3257|12731
3257|12775
3257|12779
3257|12786
3257|12831
3257|12835
3257|12859
3257|12884
3257|12897
3257|12902
3257|12945
3257|12956
3257|12961
3257|12993
3257|13006
3257|13037
3257|13039
3257|13150
3257|13213
3257|13237
3257|13285
3257|13287
3257|13307
3257|13333
3257|13335
3257|13345
3257|13360
3257|13431
3257|13448
3257|13464
3257|13471
3257|13480
3257|13491
3257|13511
3257|13517
3257|13524
3257|13537
3257|13557
3257|13730
3257|13739
3257|13768
3257|13821
3257|13825
3257|13909
3257|13938
3257|13971
3257|14010
3257|14037
3257|14049
3257|14080
3257|14135
3257|14157
3257|14160
3257|14193
3257|14237
3257|14238
3257|14332
3257|14361
3257|14398
3257|14436
3257|14500
3257|14585
3257|14586
3257|14601
3257|14610
3257|14627
3257|14643
3257|14717
3257|14743
3257|14753
3257|14754
3257|14821
3257|14829
3257|14832
3257|14862
3257|14916
3257|14923
3257|14928
3257|14944
3257|14986
3257|14987
3257|15003
3257|15042
3257|15084
3257|15093
3257|15128
3257|15133
3257|15169
3257|15211
3257|15238
3257|15247
3257|15277
3257|15296
3257|15415
3257|15421
3257|15435
3257|15447
3257|15562
3257|15566
3257|15570
3257|15576
3257|15600
3257|15695
3257|15703
3257|15772
3257|15782
3257|15830
3257|15943
3257|16097
3257|16110
3257|16162
3257|16194
3257|16238
3257|16406
3257|16501
3257|16509
3257|16524
3257|16551
3257|16552
3257|16570
3257|16591
3257|16625
3257|16647
3257|16668
3257|16795
3257|16820
3257|16839
3257|16841
3257|16851
3257|16876
3257|17012
3257|17035
3257|17085
3257|17088
3257|17130
3257|17139
3257|17149
3257|17151
3257|17204
3257|17303
3257|17316
3257|17352
3257|17378
3257|17397
3257|17444
3257|17639
3257|17676
3257|18119
3257|18450
3257|18456
3257|18465
3257|18484
3257|18566
3257|18588
3257|18608
3257|18717
3257|18734
3257|18747
3257|18779
3257|18786
3257|18880
3257|18929
3257|18978
3257|18990
3257|19001
3257|19006
3257|19016
3257|19037
3257|19108
3257|19137
3257|19165
3257|19186
3257|19214
3257|19222
3257|19234
3257|19237
3257|19324
3257|19397
3257|19416
3257|19506
3257|19515
3257|19637
3257|19662
3257|19683
3257|19710
3257|19750
3257|19752
3257|19803
3257|19806
3257|19808
3257|19810
3257|19842
3257|19854
3257|19966
3257|19969
3257|19993
3257|20054
3257|20070
3257|20077
3257|20135
3257|20144
3257|20206
3257|20216
3257|20223
3257|20249
3257|20278
3257|20284
3257|20324
3257|20326
3257|20462
3257|20473
3257|20565
3257|20621
3257|20645
3257|20650
3257|20776
3257|20811
3257|20878
3257|20912
3257|20928
3257|20940
3257|20976
3257|20984
3257|21013
3257|21056
3257|21221
3257|21260
3257|21277
3257|21294
3257|21309
3257|21345
3257|21351
3257|21488
3257|21497
3257|21509
3257|21513
3257|21534
3257|21537
3257|21548
3257|21570
3257|21636
3257|21669
3257|21724
3257|21755
3257|21777
3257|21802
3257|21859
3257|21886
3257|21947
3257|21983
3257|22005
3257|22071
3257|22075
3257|22124
3257|22205
3257|22232
3257|22317
3257|22393
3257|22418
3257|22512
3257|22549
3257|22557
3257|22616
3257|22634
3257|22645
3257|22652
3257|22653
3257|22697
3257|22711
3257|22768
3257|22799
3257|22822
3257|22911
3257|22915
3257|22925
3257|22964
3257|22973
3257|22995
3257|23029
3257|23108
3257|23114
3257|23136
3257|23148
3257|23184
3257|23232
3257|23314
3257|23342
3257|23352
3257|23393
3257|23470
3257|23487
3257|23498
3257|23515
3257|23528
3257|23576
3257|23655
3257|23673
3257|23678
3257|23947
3257|24232
3257|24331
3257|24413
3257|24514
3257|24516
3257|24637
3257|24750
3257|24753
3257|24776
3257|24785
3257|24835
3257|24894
3257|24910
3257|24931
3257|24940
3257|24953
3257|24958
3257|25003
3257|25148
3257|25152
3257|25220
3257|25286
3257|25369
3257|25376
3257|25441
3257|25460
3257|25577
3257|25593
3257|25596
3257|25605
3257|25614
3257|25625
3257|25645
3257|25653
3257|25697
3257|25720
3257|25761
3257|25764
3257|25780
3257|25844
3257|25942
3257|25956
3257|25973
3257|25981
3257|26008
3257|26120
3257|26167
3257|26236
3257|26282
3257|26288
3257|26342
3257|26380
3257|26476
3257|26479
3257|26484
3257|26512
3257|26542
3257|26546
3257|26554
3257|26558
3257|26582
3257|26637
3257|26688
3257|26697
3257|26718
3257|26759
3257|26803
3257|26914
3257|26962
3257|26967
3257|27299
3257|27301
3257|27381
3257|27393
3257|27471
3257|27506
3257|27536
3257|27553
3257|27592
3257|27596
3257|27612
3257|27647
3257|27768
3257|27908
3257|27978
3257|28329
3257|28513
3257|28685
3257|28707
3257|28753
3257|28757
3257|28760
3257|28773
3257|28780
3257|28786
3257|28792
3257|28858
3257|28909
3257|28917
3257|28920
3257|29045
3257|29066
3257|29119
3257|29152
3257|29169
3257|29208
3257|29286
3257|29419
3257|29446
3257|29457
3257|29518
3257|29550
3257|29551
3257|29575
3257|29636
3257|29655
3257|29680
3257|29686
3257|29697
3257|29748
3257|29770
3257|29838
3257|29854
3257|29866
3257|29909
3257|29960
3257|30027
3257|30036
3257|30079
3257|30081
3257|30103
3257|30148
3257|30215
3257|30238
3257|30262
3257|30282
3257|30366
3257|30394
3257|30475
3257|30588
3257|30607
3257|30616
3257|30633
3257|30762
3257|30793
3257|30827
3257|30838
3257|30891
3257|30894
3257|30925
3257|30967
3257|31042
3257|31059
3257|31084
3257|31108
3257|31115
3257|31122
3257|31147
3257|31167
3257|31241
3257|31252
3257|31287
3257|31293
3257|31400
3257|31402
3257|31424
3257|31463
3257|31472
3257|31474
3257|31479
3257|31562
3257|31618
3257|31631
3257|31641
3257|31651
3257|31655
3257|31669
3257|31688
3257|31708
3257|31742
3257|31858
3257|31898
3257|32035
3257|32053
3257|32084
3257|32098
3257|32100
3257|32155
3257|32181
3257|32256
3257|32286
3257|32354
3257|32425
3257|32432
3257|32444
3257|32475
3257|32478
3257|32479
3257|32489
3257|32596
3257|32613
3257|32627
3257|32641
3257|32648
3257|32669
3257|32671
3257|32710
3257|32742
3257|32743
3257|32780
3257|32880
3257|32886
3257|32934
3257|32943
3257|32987
3257|33016
3257|33028
3257|33047
3257|33105
3257|33132
3257|33164
3257|33247
3257|33280
3257|33333
3257|33353
3257|33360
3257|33361
3257|33368
3257|33371
3257|33445
3257|33459
3257|33494
3257|33532
3257|33536
3257|33549
3257|33576
3257|33597
3257|33606
3257|33619
3257|33633
3257|33724
3257|33831
3257|33835
3257|33986
3257|34002
3257|34006
3257|34164
3257|34209
3257|34224
3257|34245
3257|34279
3257|34393
3257|34437
3257|34523
3257|34525
3257|34549
3257|34569
3257|34715
3257|34762
3257|34764
3257|34922
3257|34966
3257|34967
3257|34984
3257|35030
3257|35070
3257|35180
3257|35259
3257|35266
3257|35283
3257|35353
3257|35393
3257|35395
3257|35425
3257|35491
3257|35574
3257|35593
3257|35695
3257|35745
3257|35760
3257|35787
3257|35799
3257|35834
3257|35838
3257|35906
3257|35908
3257|35914
3257|35974
3257|35977
3257|35993
3257|35994
3257|36007
3257|36031
3257|36040
3257|36052
3257|36062
3257|36077
3257|36236
3257|36243
3257|36352
3257|36385
3257|36408
3257|36459
3257|36473
3257|36483
3257|36486
3257|36493
3257|36589
3257|36613
3257|36614
3257|36666
3257|36692
3257|36700
3257|36853
3257|36884
3257|37100
3257|37179
3257|37271
3257|37468
3257|38082
3257|38320
3257|38880
3257|38930
3257|38963
3257|38966
3257|39115
3257|39116
3257|39120
3257|39179
3257|39233
3257|39251
3257|39318
3257|39392
3257|39498
3257|39512
3257|39572
3257|39591
3257|39633
3257|39636
3257|39686
3257|39704
3257|39729
3257|39822
3257|39829
3257|39832
3257|39855
3257|39915
3257|39964
3257|40028
3257|40029
3257|40061
3257|40065
3257|40089
3257|40160
3257|40165
3257|40191
3257|40353
3257|40402
3257|40474
3257|40521
3257|40528
3257|40578
3257|40621
3257|40624
3257|40669
3257|40676
3257|40729
3257|40739
3257|40749
3257|40788
3257|40805
3257|40841
3257|40858
3257|40922
3257|40926
3257|40988
3257|40992
3257|41000
3257|41073
3257|41130
3257|41135
3257|41160
3257|41204
3257|41264
3257|41319
3257|41364
3257|41436
3257|41477
3257|41488
3257|41495
3257|41497
3257|41508
3257|41533
3257|41549
3257|41564
3257|41966
3257|42004
3257|42040
3257|42177
3257|42266
3257|42344
3257|42353
3257|42369
3257|42374
3257|42385
3257|42392
3257|42401
3257|42459
3257|42475
3257|42633
3257|42643
3257|42673
3257|42689
3257|42739
3257|42804
3257|42808
3257|42830
3257|42944
3257|42992
3257|43074
3257|43171
3257|43205
3257|43311
3257|43313
3257|43333
3257|43338
3257|43350
3257|43406
3257|43515
3257|43519
3257|43545
3257|43599
3257|43772
3257|43843
3257|43872
3257|43894
3257|43898
3257|43935
3257|43984
3257|44086
3257|44124
3257|44169
3257|44212
3257|44217
3257|44308
3257|44356
3257|44384
3257|44411
3257|44444
3257|44451
3257|44454
3257|44679
3257|44784
3257|44786
3257|44788
3257|44806
3257|44814
3257|44815
3257|44824
3257|44901
3257|44965
3257|44980
3257|45217
3257|45352
3257|45430
3257|45474
3257|45499
3257|45530
3257|45592
3257|45629
3257|45630
3257|45750
3257|45753
3257|45758
3257|45896
3257|46199
3257|46241
3257|46251
3257|46261
3257|46281
3257|46340
3257|46363
3257|46394
3257|46395
3257|46401
3257|46475
3257|46523
3257|46559
3257|46562
3257|46609
3257|46635
3257|46652
3257|46665
3257|46711
3257|46805
3257|46844
3257|46865
3257|46887
3257|46922
3257|46944
3257|46945
3257|46956
3257|47045
3257|47099
3257|47195
3257|47232
3257|47242
3257|47254
3257|47302
3257|47443
3257|47536
3257|47537
3257|47544
3257|47657
3257|47680
3257|47720
3257|47754
3257|47794
3257|47850
3257|47866
3257|47872
3257|47887
3257|47892
3257|47927
3257|47956
3257|47961
3257|47969
3257|47973
3257|48077
3257|48152
3257|48237
3257|48305
3257|48447
3257|48505
3257|48526
3257|48559
3257|48635
3257|48638
3257|48659
3257|48742
3257|48832
3257|48910
3257|48957
3257|48964
3257|48991
3257|49220
3257|49229
3257|49289
3257|49296
3257|49401
3257|49415
3257|49425
3257|49515
3257|49567
3257|49572
3257|49594
3257|49605
3257|49650
3257|49666
3257|49683
3257|49761
3257|49765
3257|49785
3257|49823
3257|49895
3257|49958
3257|49964
3257|50039
3257|50121
3257|50153
3257|50188
3257|50245
3257|50292
3257|50300
3257|50314
3257|50326
3257|50360
3257|50411
3257|50429
3257|50550
3257|50584
3257|50607
3257|50622
3257|50625
3257|50823
3257|50837
3257|50857
3257|50894
3257|51060
3257|51068
3257|51088
3257|51303
3257|51337
3257|51390
3257|51394
3257|51399
3257|51406
3257|51407
3257|51582
3257|51606
3257|51677
3257|51752
3257|51776
3257|51796
3257|51823
3257|51863
3257|51865
3257|51944
3257|51960
3257|52075
3257|52101
3257|52106
3257|52219
3257|52347
3257|52393
3257|52863
3257|53264
3257|53276
3257|53321
3257|53340
3257|53345
3257|53346
3257|53362
3257|53364
3257|53398
3257|53400
3257|53424
3257|53483
3257|53518
3257|53521
3257|53560
3257|53582
3257|53723
3257|53767
3257|53813
3257|53828
3257|53845
3257|53850
3257|53878
3257|53889
3257|53914
3257|53967
3257|53973
3257|54036
3257|54040
3257|54058
3257|54103
3257|54107
3257|54119
3257|54128
3257|54235
3257|54247
3257|54251
3257|54290
3257|54301
3257|54303
3257|54305
3257|54312
3257|54329
3257|54359
3257|54456
3257|54509
3257|54527
3257|54540
3257|54600
3257|54618
3257|54641
3257|54652
3257|54717
3257|54778
3257|54825
3257|54941
3257|54963
3257|54994
3257|55002
3257|55011
3257|55129
3257|55256
3257|55259
3257|55786
3257|55891
3257|56258
3257|56286
3257|56422
3257|56478
3257|56511
3257|56515
3257|56575
3257|56595
3257|56611
3257|56647
3257|56675
3257|56683
3257|56704
3257|56767
3257|56773
3257|56778
3257|56805
3257|56949
3257|56990
3257|57141
3257|57169
3257|57263
3257|57276
3257|57332
3257|57344
3257|57478
3257|57624
3257|57669
3257|57723
3257|57751
3257|57877
3257|57896
3257|57976
3257|58065
3257|58173
3257|58307
3257|58321
3257|58453
3257|58511
3257|58601
3257|58717
3257|58982
3257|59028
3257|59253
3257|59318
3257|59325
3257|59371
3257|59432
3257|59529
3257|59545
3257|59580
3257|59605
3257|59611
3257|59655
3257|59711
3257|59827
3257|59865
3257|60015
3257|60022
3257|60038
3257|60068
3257|60144
3257|60191
3257|60277
3257|60339
3257|60447
3257|60486
3257|60501
3257|60572
3257|60624
3257|60736
3257|60758
3257|60765
3257|60781
3257|60798
3257|60800
3257|60821
3257|60923
3257|60940
3257|60969
3257|61001
3257|61003
3257|61025
3257|61149
3257|61154
3257|61215
3257|61234
3257|61273
3257|61373
3257|62000
3257|62044
3257|62081
3257|62087
3257|62112
3257|62129
3257|62134
3257|62168
3257|62184
3257|62240
3257|62325
3257|62455
3257|62488
3257|62537
3257|62542
3257|62563
3257|62586
3257|62597
3257|62622
3257|62646
3257|62703
3257|62710
3257|62713
3257|62798
3257|62804
3257|62815
3257|62833
3257|62874
3257|62887
3257|62947
3257|62955
3257|62982
3257|63003
3257|63008
3257|63023
3257|63058
3257|63086
3257|63101
3257|63110
3257|63186
3257|63213
3257|63287
3257|63300
3257|63311
3257|63351
3257|63362
3257|63365
3257|63382
3257|63383
3257|63395
3257|63399
3257|63422
3257|63428
3257|63439
3257|63440
3257|63916
3257|63927
3257|63949
3257|63956
3257|64304
3257|131189
3257|131274
3257|132016
3257|132057
3257|132168
3257|132354
3257|132876
3257|133752
3257|133777
3257|134386
3257|135354
3257|135356
3257|135386
3257|135391
3257|136455
3257|137220
3257|137816
3257|137819
3257|137912
3257|196640
3257|196681
3257|196729
3257|196753
3257|196755
3257|196975
3257|196987
3257|197075
3257|197155
3257|197181
3257|197206
3257|197226
3257|197262
3257|197308
3257|197437
3257|197447
3257|197479
3257|197572
3257|197584
3257|197592
3257|197667
3257|197669
3257|197690
3257|197729
3257|197809
3257|197853
3257|197883
3257|198040
3257|198085
3257|198187
3257|198203
3257|198216
3257|198301
3257|198374
3257|198386
3257|198440
3257|198471
3257|198636
3257|198847
3257|198858
3257|198935
3257|198948
3257|198949
3257|199095
3257|199113
3257|199139
3257|199163
3257|199250
3257|199283
3257|199410
3257|199503
3257|199541
3257|199713
3257|199775
3257|199790
3257|199799
3257|199803
3257|199880
3257|199903
3257|199942
3257|200031
3257|200052
3257|200089
3257|200097
3257|200099
3257|200124
3257|200187
3257|200410
3257|200425
3257|200498
3257|200562
3257|200573
3257|200612
3257|200705
3257|200780
3257|200869
3257|200884
3257|200904
3257|200961
3257|200994
3257|200998
3257|201067
3257|201324
3257|201338
3257|201478
3257|201525
3257|201714
3257|201731
3257|201887
3257|201984
3257|202063
3257|202119
3257|202178
3257|202713
3257|202953
3257|203096
3257|203366
3257|203489
3257|203538
3257|203649
3257|203851
3257|204126
3257|204188
3257|204258
3257|204264
3257|204353
3257|204476
3257|204536
3257|204548
3257|204597
3257|204801
3257|204890
3257|205016
3257|205025
3257|205039
3257|205041
3257|205476
3257|205520
3257|205615
3257|205736
3257|205809
3257|205842
3257|205855
3257|205943
3257|206246
3257|206264
3257|206370
3257|206372
3257|206537
3257|206576
3257|206741
3257|206747
3257|206776
3257|207044
3257|207063
3257|207127
3257|210253
3257|210269
3257|210329
3257|262589
3257|263179
3257|263735
3257|264709
3257|264763
3257|264850
3257|266748
3257|393220
3257|393234
3257|393241
3257|393246
3257|393316
3257|393333
3257|393544
3257|393545
3257|393606
3257|393676
3257|393773
3257|393791
3257|393826
3257|393839
3257|393981
3257|394093
3257|394102
3257|394118
3257|394122
3257|394141
3257|394244
3257|394288
3257|394346
3257|394354
3257|394424
3257|394480
3257|394497
3257|394620
3257|394625
3257|394814
3257|394855
3257|394933
3257|394935
3257|394973
3257|394977
3257|394999
3257|395082
3257|395110
3257|395244
3257|395276
3257|395309
3257|395363
3257|395369
3257|395407
3257|395419
3257|395492
3257|395565
3257|395654
3257|395664
3257|395747
3257|395753
3257|395954
3257|396063
3257|396133
3257|396158
3257|396190
3257|396515
3257|396535
3257|396948
3257|396949
3257|396984
3261|5394
3261|6712
3261|6939
3261|8492
3261|9205
3261|29226
3261|29479
3261|34092
3261|34224
3261|41722
3261|42485
3261|47940
3261|48730
3261|50204
3261|50354
3261|50459
3261|50927
3261|51185
3261|56824
3261|60501
3261|61988
3261|198179
3261|203781
3261|206326
3261|209914
3261|209922
3262|3267
3262|3303
3262|6461
3262|6661
3262|6667
3262|6730
3262|6895
3262|6939
3262|8218
3262|8283
3262|8426
3262|8447
3262|8468
3262|8492
3262|9002
3262|9304
3262|10026
3262|12319
3262|12552
3262|12637
3262|12779
3262|12859
3262|13030
3262|13237
3262|14061
3262|14907
3262|15435
3262|15547
3262|15711
3262|16347
3262|18106
3262|20485
3262|20562
3262|20764
3262|20932
3262|24482
3262|25091
3262|25220
3262|28260
3262|29075
3262|29140
3262|29680
3262|30132
3262|30781
3262|30844
3262|31019
3262|33891
3262|34019
3262|34177
3262|34224
3262|34288
3262|35699
3262|37100
3262|37468
3262|37497
3262|38001
3262|38880
3262|39122
3262|39351
3262|40805
3262|42541
3262|43578
3262|44233
3262|45352
3262|47441
3262|48526
3262|49463
3262|49605
3262|50304
3262|50335
3262|50763
3262|51185
3262|52320
3262|57111
3262|58511
3262|59605
3262|60501
3262|63927
3262|200481
3262|200518
3262|203068
3262|204542
3262|204805
3262|206043
3262|206276
3262|207060
3262|210048
3263|59481
3265|5394
3265|5413
3265|5417
3265|6461
3265|6661
3265|6667
3265|6730
3265|8218
3265|8283
3265|8426
3265|8447
3265|8468
3265|9002
3265|12350
3265|12552
3265|12779
3265|12859
3265|13030
3265|13237
3265|14061
3265|14907
3265|15435
3265|15703
3265|20562
3265|20932
3265|23106
3265|24482
3265|25091
3265|25220
3265|29075
3265|30132
3265|30781
3265|31019
3265|34019
3265|34177
3265|34224
3265|34288
3265|37468
3265|39122
3265|39351
3265|41095
3265|42541
3265|43531
3265|45352
3265|47628
3265|48526
3265|49605
3265|51185
3265|54054
3265|58511
3265|60501
3265|197595
3265|200758
3265|201875
3265|203205
3265|205316
3267|2683
3267|2848
3267|2895
3267|3058
3267|3218
3267|3277
3267|3303
3267|3316
3267|3326
3267|3333
3267|3351
3267|3856
3267|4657
3267|4761
3267|5390
3267|5394
3267|5413
3267|5429
3267|5433
3267|5466
[truncated: 3,360,656 more chars]
