# Supplementary material for: Finding shortest and nearly shortest path nodes in large substantially incomplete networks by hyperbolic mapping
Source: Nat Commun. 2023 Jan 17;14:186. doi: 10.1038/s41467-022-35181-w (PMC9845360; doi:10.1038/s41467-022-35181-w)
Supplement: Supplementary file 4 — Supplementary Data 1 [file 41467_2022_35181_MOESM4_ESM.zip › SI_Internet/ark1.dat]

10010 18139 
10010 23615 
10010 23785 
10010 23795 
10010 24268 
10010 7690 
10010 9615 
10012 23720 
10015 10002 
10015 17945 
10015 18264 
10015 9351 
10015 9997 
10021 18265 
10021 23820 
10021 23940 
10021 38462 
10021 41935 
10021 7503 
10021 7678 
10021 9824 
10026 10024 
10026 10030 
10026 10032 
10026 10083 
10026 10084 
10026 10126 
10026 10135 
10026 10143 
10026 10145 
10026 10157 
10026 10171 
10026 10236 
10026 10310 
10026 109 
10026 11351 
10026 1239 
10026 12601 
10026 1273 
10026 1299 
10026 15084 
10026 15133 
10026 15169 
10026 15412 
10026 16814 
10026 16815 
10026 174 
10026 17409 
10026 17412 
10026 17435 
10026 17444 
10026 17451 
10026 17457 
10026 17459 
10026 17485 
10026 17511 
10026 17529 
10026 17531 
10026 17545 
10026 17547 
10026 17554 
10026 17555 
10026 17559 
10026 17579 
10026 17638 
10026 17639 
10026 17653 
10026 17659 
10026 17673 
10026 17675 
10026 17685 
10026 17707 
10026 17721 
10026 17746 
10026 17819 
10026 17888 
10026 17889 
10026 17895 
10026 17915 
10026 17918 
10026 17972 
10026 17990 
10026 18018 
10026 18042 
10026 18052 
10026 18085 
10026 18086 
10026 18106 
10026 18119 
10026 18133 
10026 18150 
10026 18151 
10026 18201 
10026 18206 
10026 18233 
10026 18258 
10026 18302 
10026 18379 
10026 18384 
10026 18411 
10026 18485 
10026 18488 
10026 19807 
10026 19809 
10026 19855 
10026 20388 
10026 2042 
10026 209 
10026 20940 
10026 20959 
10026 20965 
10026 22773 
10026 23563 
10026 23576 
10026 23619 
10026 23661 
10026 23702 
10026 23754 
10026 23760 
10026 23816 
10026 23835 
10026 23855 
10026 23871 
10026 23935 
10026 23944 
10026 23953 
10026 24025 
10026 24028 
10026 24033 
10026 24039 
10026 24043 
10026 24068 
10026 24079 
10026 24093 
10026 24118 
10026 24167 
10026 24203 
10026 24213 
10026 24218 
10026 24228 
10026 24245 
10026 24246 
10026 24247 
10026 24253 
10026 24281 
10026 24295 
10026 24296 
10026 24324 
10026 24326 
10026 24373 
10026 24381 
10026 24395 
10026 24486 
10026 24535 
10026 24541 
10026 24550 
10026 2497 
10026 2510 
10026 2514 
10026 2516 
10026 2519 
10026 2527 
10026 2686 
10026 2687 
10026 2706 
10026 2764 
10026 28723 
10026 2907 
10026 2914 
10026 30212 
10026 31055 
10026 3257 
10026 3320 
10026 3352 
10026 3356 
10026 3462 
10026 34649 
10026 3491 
10026 35181 
10026 3549 
10026 3561 
10026 35908 
10026 36408 
10026 36618 
10026 36626 
10026 3676 
10026 3786 
10026 37991 
10026 37997 
10026 38028 
10026 38082 
10026 38182 
10026 38199 
10026 38278 
10026 38280 
10026 38304 
10026 38320 
10026 38321 
10026 38322 
10026 38456 
10026 38469 
10026 38471 
10026 38483 
10026 38517 
10026 38552 
10026 38570 
10026 38602 
10026 38609 
10026 38670 
10026 38689 
10026 38696 
10026 38793 
10026 38861 
10026 38877 
10026 38909 
10026 4134 
10026 45177 
10026 45182 
10026 45183 
10026 45280 
10026 4538 
10026 4609 
10026 4628 
10026 4629 
10026 4635 
10026 4637 
10026 4657 
10026 4669 
10026 4673 
10026 4680 
10026 4685 
10026 4686 
10026 4716 
10026 4721 
10026 4750 
10026 4755 
10026 4765 
10026 4766 
10026 4768 
10026 4770 
10026 4780 
10026 4788 
10026 4802 
10026 4826 
10026 4833 
10026 4837 
10026 4847 
10026 6453 
10026 6461 
10026 6648 
10026 668 
10026 6762 
10026 6939 
10026 701 
10026 7018 
10026 703 
10026 7132 
10026 7473 
10026 7474 
10026 7491 
10026 7497 
10026 7503 
10026 7521 
10026 7527 
10026 7529 
10026 7530 
10026 7543 
10026 7545 
10026 7566 
10026 7568 
10026 7575 
10026 7593 
10026 7595 
10026 7604 
10026 7610 
10026 7634 
10026 7657 
10026 7718 
10026 7719 
10026 7843 
10026 7922 
10026 8001 
10026 8069 
10026 8071 
10026 8075 
10026 8121 
10026 9229 
10026 9237 
10026 9244 
10026 9245 
10026 9251 
10026 9269 
10026 9270 
10026 9299 
10026 9303 
10026 9304 
10026 9318 
10026 9328 
10026 9346 
10026 9351 
10026 9363 
10026 9365 
10026 9381 
10026 9394 
10026 9443 
10026 9457 
10026 9497 
10026 9502 
10026 9503 
10026 9549 
10026 9553 
10026 9583 
10026 9584 
10026 9595 
10026 9600 
10026 9622 
10026 9648 
10026 9658 
10026 9695 
10026 9727 
10026 9745 
10026 9790 
10026 9808 
10026 9820 
10026 9822 
10026 9824 
10026 9848 
10026 9889 
10026 9890 
10026 9898 
10026 9924 
10026 9942 
10026 9957 
10026 9976 
10026 9989 
10029 17747 
10029 17762 
10029 24080 
10029 38546 
10029 45189 
10029 45243 
10029 4755 
10029 9498 
10032 26972 
10032 4841 
10032 9304 
10049 3786 
10049 4766 
10051 9768 
10052 668 
10068 9701 
10077 38476 
10077 6805 
10077 7132 
10077 9396 
10077 9498 
10084 24541 
10084 38595 
10084 45118 
10084 45238 
10097 7477 
10098 2516 
10098 4515 
10098 7479 
10099 5515 
10099 9800 
101 103 
101 10310 
101 10430 
101 10587 
101 10594 
101 10609 
101 10835 
101 10838 
101 11038 
101 11164 
101 11172 
101 11274 
101 11303 
101 11404 
101 11537 
101 11608 
101 11666 
101 11726 
101 11808 
101 11837 
101 11922 
101 11995 
101 12111 
101 12168 
101 1224 
101 12284 
101 1237 
101 12389 
101 1239 
101 12880 
101 13331 
101 13476 
101 13680 
101 13692 
101 13768 
101 13776 
101 13999 
101 14007 
101 14041 
101 14221 
101 14678 
101 14744 
101 14954 
101 15065 
101 15082 
101 15105 
101 15290 
101 15307 
101 15830 
101 160 
101 16509 
101 16586 
101 16713 
101 17184 
101 17200 
101 17293 
101 174 
101 17579 
101 1785 
101 18042 
101 18403 
101 18530 
101 18734 
101 18856 
101 19029 
101 19080 
101 19092 
101 19401 
101 19518 
101 19607 
101 1982 
101 20130 
101 2044 
101 20940 
101 21050 
101 21513 
101 21519 
101 2152 
101 2153 
101 21640 
101 21947 
101 22059 
101 22212 
101 22822 
101 23033 
101 23260 
101 23265 
101 23292 
101 23300 
101 23504 
101 23522 
101 237 
101 23796 
101 24 
101 25320 
101 2544 
101 25668 
101 25700 
101 25847 
101 25899 
101 25973 
101 25976 
101 26753 
101 26792 
101 26935 
101 27008 
101 271 
101 2899 
101 293 
101 29614 
101 30340 
101 3130 
101 31898 
101 32751 
101 32869 
101 33005 
101 33119 
101 33211 
101 3356 
101 33569 
101 3401 
101 3428 
101 3491 
101 3549 
101 3561 
101 36683 
101 36692 
101 36754 
101 36824 
101 3699 
101 37004 
101 3701 
101 3742 
101 38018 
101 3807 
101 38322 
101 39151 
101 40193 
101 4261 
101 4319 
101 4323 
101 43852 
101 45419 
101 4544 
101 4565 
101 46205 
101 4657 
101 4725 
101 4766 
101 47887 
101 4862 
101 5650 
101 5663 
101 5713 
101 6182 
101 6295 
101 6325 
101 6327 
101 6360 
101 6366 
101 6461 
101 6509 
101 6539 
101 668 
101 683 
101 6846 
101 6939 
101 701 
101 7018 
101 73 
101 7385 
101 7575 
101 7774 
101 7782 
101 7941 
101 7968 
101 8047 
101 8075 
101 8121 
101 8529 
101 8551 
101 8781 
101 8961 
101 8966 
101 9299 
101 9304 
101 9329 
101 9505 
101 9988 
10113 10023 
10113 10143 
10113 17409 
10113 2914 
10113 38714 
10113 38826 
10113 38887 
10113 45671 
10113 7474 
10118 10116 
10126 18179 
10126 2914 
10126 3462 
10126 4134 
10126 9919 
10135 3491 
10135 38797 
10139 38609 
10139 7629 
10143 1221 
10143 17819 
10143 4802 
10143 703 
10143 7543 
10145 703 
10154 9316 
10157 38689 
10157 45501 
10160 9712 
10174 9808 
10191 9304 
10191 9848 
10197 4766 
10199 24392 
10199 9238 
10200 4770 
10200 9303 
10201 17820 
10201 18002 
10201 18101 
10201 18207 
10201 24560 
10201 38625 
10201 45582 
10201 4755 
10201 9830 
10201 9910 
10204 17978 
10204 24461 
10204 7693 
10212 18118 
10217 10137 
10217 17451 
10217 17671 
10217 17826 
10217 23666 
10217 23679 
10217 23694 
10217 23947 
10217 24207 
10217 38143 
10217 38149 
10217 38154 
10217 38496 
10217 38505 
10217 38517 
10217 38548 
10217 38567 
10217 38777 
10217 38896 
10217 4434 
10217 45147 
10217 45180 
10217 4761 
10217 7713 
10217 9657 
10217 9875 
10223 10150 
10223 10218 
10223 11001 
10223 1221 
10223 16733 
10223 17446 
10223 17669 
10223 17765 
10223 18020 
10223 18110 
10223 18210 
10223 18363 
10223 1851 
10223 23669 
10223 23670 
10223 23727 
10223 23865 
10223 23922 
10223 23940 
10223 24069 
10223 24105 
10223 24117 
10223 24118 
10223 24238 
10223 24446 
10223 24479 
10223 24510 
10223 24553 
10223 2764 
10223 2914 
10223 38084 
10223 38295 
10223 38455 
10223 38559 
10223 38572 
10223 38582 
10223 38809 
10223 38817 
10223 38835 
10223 38876 
10223 38892 
10223 38894 
10223 45527 
10223 4820 
10223 4826 
10223 7486 
10223 7543 
10223 7545 
10223 9243 
10223 9650 
10223 9823 
10223 9900 
10224 24079 
10225 9498 
10226 23900 
10228 24429 
10228 4808 
10229 24031 
10238 9726 
10239 1660 
10242 16714 
10242 209 
10242 25967 
10248 27429 
10266 3770 
10271 1784 
10271 20115 
10282 2647 
10282 288 
10282 3269 
10282 5511 
10282 6853 
10282 8338 
10292 1273 
10292 22917 
10292 27027 
10297 14997 
10310 10157 
10310 10228 
10310 10229 
10310 10230 
10310 10467 
10310 13533 
10310 14678 
10310 14776 
10310 14777 
10310 14778 
10310 14779 
10310 14780 
10310 14781 
10310 15635 
10310 16515 
10310 17110 
10310 18293 
10310 22565 
10310 22609 
10310 23926 
10310 24031 
10310 24236 
10310 24376 
10310 24429 
10310 24506 
10310 26085 
10310 34010 
10310 36088 
10310 36647 
10310 36752 
10310 38032 
10310 38033 
10310 40986 
10310 42173 
10310 43428 
10310 45501 
10310 7233 
10310 7280 
10311 20001 
10311 26431 
10311 3549 
10311 7132 
10311 7757 
10316 14997 
10316 32097 
10318 10481 
10318 11664 
10318 4775 
10318 701 
10318 7303 
10318 7908 
10326 32432 
10326 5718 
10355 13513 
10355 6982 
10362 10429 
10367 11745 
10367 19713 
10367 23504 
10367 29917 
10367 7015 
10381 11996 
10381 33654 
10396 20372 
10397 1239 
10397 14352 
10397 23225 
104 14041 
104 174 
104 209 
104 3356 
10429 10954 
10429 11271 
10429 11419 
10429 11706 
10429 12222 
10429 1251 
10429 12956 
10429 13878 
10429 14346 
10429 14551 
10429 14855 
10429 15180 
10429 15201 
10429 16397 
10429 16685 
10429 16735 
10429 16736 
10429 17222 
10429 17379 
10429 18479 
10429 18547 
10429 19182 
10429 19361 
10429 206 
10429 21741 
10429 22055 
10429 22356 
10429 22431 
10429 22548 
10429 23002 
10429 23105 
10429 26107 
10429 26592 
10429 26599 
10429 27699 
10429 27715 
10429 27720 
10429 28189 
10429 28263 
10429 28274 
10429 28277 
10429 28278 
10429 28280 
10429 28284 
10429 28287 
10429 28289 
10429 28297 
10429 28304 
10429 28330 
10429 28341 
10429 28347 
10429 28349 
10429 28352 
10429 28572 
10429 28578 
10429 28580 
10429 28590 
10429 28618 
10429 28626 
10429 28629 
10429 28634 
10429 28637 
10429 28640 
10429 28645 
10429 28648 
10429 28664 
10429 28667 
10429 28668 
10429 3549 
10429 4230 
10429 71 
10429 714 
10429 7298 
10429 7738 
10429 8151 
10430 12111 
10430 15199 
10430 22441 
10430 22603 
10430 25764 
10430 27183 
10430 30198 
10430 3935 
10437 12155 
10437 4323 
10437 7029 
10439 19557 
10439 29889 
10439 33532 
10439 6130 
10445 4323 
10445 5578 
10445 5579 
10453 7018 
10455 9457 
10457 12128 
10457 13619 
10457 13789 
10457 16708 
10464 22594 
10464 25763 
10464 32730 
10466 11534 
10466 11558 
10466 14773 
10466 15243 
10466 174 
10466 19262 
10466 19569 
10466 20413 
10466 21976 
10466 22198 
10466 30405 
10466 32162 
10466 32554 
10466 32744 
10466 34 
10466 3778 
10466 3932 
10466 40223 
10466 4246 
10466 55 
10466 6461 
10466 6522 
10466 7328 
10466 88 
10474 174 
10474 3741 
10480 22523 
10480 2901 
10480 7850 
10487 22773 
10487 2828 
10487 33002 
10490 10631 
10490 11096 
10490 11686 
10490 12005 
10490 12148 
10490 12173 
10490 1784 
10490 19151 
10490 19158 
10490 22561 
10490 24 
10490 25973 
10490 2637 
10490 2711 
10490 293 
10490 29972 
10490 3450 
10490 3452 
10490 3464 
10490 3479 
10490 3512 
10490 36441 
10490 40057 
10490 4181 
10490 46512 
10490 50 
10490 5050 
10490 6112 
10490 6939 
10490 7212 
10538 33284 
10565 1734 
10565 30121 
10565 32825 
10578 10326 
10578 10561 
10578 10755 
10578 10764 
10578 111 
10578 11499 
10578 11743 
10578 11745 
10578 1249 
10578 1299 
10578 13326 
10578 1351 
10578 13838 
10578 14325 
10578 156 
10578 174 
10578 1742 
10578 1784 
10578 1968 
10578 22742 
10578 22834 
10578 27405 
10578 2881 
10578 29 
10578 29917 
10578 3 
10578 32389 
10578 32432 
10578 557 
10578 6079 
10578 6932 
10578 9505 
10583 7015 
10587 6621 
10592 33748 
10594 13894 
10594 20271 
10594 26286 
10594 31857 
10594 33005 
10607 12121 
10607 174 
10609 16713 
10620 4637 
10625 1273 
10625 17974 
10625 209 
10625 20940 
10625 286 
10625 2914 
10625 3257 
10625 3320 
10625 3462 
10625 3549 
10625 3758 
10625 4755 
10625 4788 
10625 5486 
10625 5511 
10625 6813 
10625 7018 
10625 7922 
10653 23048 
10653 7015 
10674 27360 
10674 30418 
10674 32750 
10689 3549 
10689 3561 
10689 701 
10692 18561 
10692 23504 
10692 26766 
10692 30373 
10692 3356 
10692 46279 
10692 7132 
10697 3549 
10697 7303 
10708 40770 
10715 11242 
10715 28614 
10738 22667 
10738 35944 
10745 1239 
10753 3356 
10755 1237 
10764 103 
10764 11537 
10764 1239 
10764 1299 
10764 19401 
10764 19782 
10764 20388 
10764 20965 
10764 22335 
10764 237 
10764 24167 
10764 24489 
10764 293 
10764 3356 
10764 3549 
10764 4323 
10764 513 
10764 6200 
10764 6325 
10764 6509 
10764 668 
10764 6762 
10764 683 
10764 7018 
10764 7539 
10764 7660 
10778 27701 
10790 4323 
10790 46380 
10796 10297 
10796 11050 
10796 11060 
10796 11343 
10796 11473 
10796 11530 
10796 11542 
10796 11623 
10796 11686 
10796 11877 
10796 12097 
10796 12262 
10796 1239 
10796 13490 
10796 13638 
10796 13651 
10796 13706 
10796 13877 
10796 14317 
10796 14945 
10796 14949 
10796 15081 
10796 15088 
10796 16836 
10796 17054 
10796 17235 
10796 17296 
10796 17339 
10796 19558 
10796 19857 
10796 20164 
10796 209 
10796 21833 
10796 22173 
10796 22199 
10796 22243 
10796 22322 
10796 22716 
10796 23052 
10796 23435 
10796 25943 
10796 26166 
10796 27180 
10796 27219 
10796 27365 
10796 30628 
10796 31841 
10796 31921 
10796 32733 
10796 32908 
10796 32976 
10796 33226 
10796 3356 
10796 33618 
10796 35898 
10796 35980 
10796 36298 
10796 40496 
10796 40553 
10796 40707 
10796 40715 
10796 6536 
10796 7018 
10796 7106 
10796 7132 
10796 7843 
10819 46979 
10821 7018 
10834 11311 
10834 12956 
10834 13474 
10834 22927 
10834 27655 
10834 27787 
10834 27795 
10834 3602 
10834 36461 
10834 4270 
10834 4926 
10834 5692 
10835 14041 
10835 14796 
10835 14814 
10835 17263 
10835 174 
10835 209 
10835 21513 
10835 22485 
10835 26088 
10835 2669 
10835 3356 
10835 33654 
10835 36036 
10835 36815 
10835 40281 
10838 1239 
10838 14801 
10838 20001 
10838 6534 
10838 7370 
10881 10412 
10881 11751 
10881 13522 
10881 28193 
10881 8167 
10886 102 
10886 11039 
10886 11131 
10886 11318 
10886 16692 
10886 1701 
10886 1972 
10886 22767 
10886 2532 
10886 25829 
10886 26582 
10886 26810 
10886 27 
10886 27026 
10886 29903 
10886 29992 
10886 31878 
10886 3356 
10886 33738 
10886 3527 
10886 40102 
10886 49 
10886 5640 
10886 5723 
10886 6059 
10886 6629 
10886 70 
10886 7847 
10887 16904 
10887 19550 
10887 25720 
109 7018 
10910 10457 
10910 10625 
10910 10717 
10910 10946 
10910 11153 
10910 11384 
10910 12124 
10910 13925 
10910 14074 
10910 14584 
10910 15193 
10910 16385 
10910 16546 
10910 16769 
10910 16815 
10910 16833 
10910 17232 
10910 174 
10910 18676 
10910 19186 
10910 19392 
10910 19405 
10910 19786 
10910 19787 
10910 19794 
10910 19812 
10910 20179 
10910 20316 
10910 20371 
10910 22875 
10910 23247 
10910 23334 
10910 23411 
10910 25779 
10910 25802 
10910 26016 
10910 26163 
10910 26378 
10910 26540 
10910 26740 
10910 26795 
10910 26833 
10910 26878 
10910 27421 
10910 27536 
10910 2828 
10910 29841 
10910 29961 
10910 30366 
10910 30541 
10910 32488 
10910 32547 
10910 32826 
10910 32895 
10910 33166 
10910 33596 
10910 33613 
10910 35897 
10910 35913 
10910 35991 
10910 36558 
10910 3700 
10910 3762 
10910 40397 
10910 4264 
10910 4323 
10910 46615 
10910 4966 
10910 5049 
10910 6128 
10910 6253 
10910 701 
10910 7018 
10911 13811 
10911 14876 
10911 15021 
10911 17158 
10911 22211 
10911 26550 
10911 29837 
10911 46128 
10911 46216 
10911 7018 
10911 7342 
10912 10411 
10912 10855 
10912 11166 
10912 11894 
10912 12098 
10912 12181 
10912 1239 
10912 13789 
10912 13890 
10912 14415 
10912 14963 
10912 15115 
10912 15570 
10912 16633 
10912 16776 
10912 17233 
10912 18640 
10912 18736 
10912 19813 
10912 20230 
10912 20429 
10912 20470 
10912 21640 
10912 22199 
10912 22212 
10912 22338 
10912 22536 
10912 23433 
10912 26236 
10912 26347 
10912 27193 
10912 27242 
10912 29836 
10912 30210 
10912 32173 
10912 32374 
10912 33276 
10912 33293 
10912 33371 
10912 33469 
10912 33494 
10912 3549 
10912 3561 
10912 40064 
10912 5033 
10912 701 
10913 10240 
10913 10254 
10913 10745 
10913 10950 
10913 11054 
10913 11313 
10913 11561 
10913 11820 
10913 1239 
10913 15076 
10913 15333 
10913 16815 
10913 17231 
10913 18608 
10913 18851 
10913 19189 
10913 22212 
10913 22293 
10913 23516 
10913 26353 
10913 26482 
10913 27281 
10913 27357 
10913 27435 
10913 27612 
10913 29748 
10913 30142 
10913 30300 
10913 31753 
10913 32288 
10913 33290 
10913 33430 
10913 33675 
10913 3549 
10913 35920 
10913 36351 
10913 40068 
10913 40150 
10913 40612 
10913 40620 
10913 40651 
10913 46373 
10913 46657 
10913 85 
10929 17081 
10929 19122 
10929 19397 
10929 33028 
10929 36231 
10929 36666 
10929 40470 
10929 6453 
10933 11822 
10933 14120 
10933 14989 
10933 16484 
10933 1785 
10933 18566 
10933 19262 
10933 19898 
10933 22432 
10933 22773 
10933 33287 
10933 3356 
10933 33657 
10933 36679 
10933 40507 
10933 701 
10947 36159 
10954 22515 
10961 10326 
10961 10561 
10961 111 
10961 11499 
10961 22834 
10965 16796 
10965 17001 
10965 25689 
10970 11320 
10970 174 
10970 32132 
10970 3566 
10970 36219 
10972 13966 
10972 14098 
10972 6579 
10978 1785 
10980 3257 
10982 11486 
10993 174 
10993 19130 
10993 32275 
10993 7065 
10993 7733 
10994 11818 
10994 195 
10994 33363 
10994 7843 
10996 5769 
11013 10469 
11013 11343 
11013 12227 
11013 46879 
11013 6468 
11014 10481 
11014 15034 
11014 16814 
11014 26608 
11014 27898 
11014 27983 
11014 28009 
11014 28037 
11014 7340 
11025 1239 
11025 14667 
11025 15093 
11025 21615 
11025 22403 
11025 22803 
11025 26093 
11025 36405 
11025 3764 
1103 1101 
1103 1104 
1103 1124 
1103 1125 
1103 1128 
1103 1132 
1103 1133 
1103 1145 
1103 11537 
1103 1161 
1103 1200 
1103 15435 
1103 15535 
1103 15703 
1103 15879 
1103 16237 
1103 16265 
1103 174 
1103 1888 
1103 19401 
1103 20495 
1103 20507 
1103 20562 
1103 20857 
1103 20965 
1103 20969 
1103 24730 
1103 24785 
1103 25182 
1103 26943 
1103 2907 
1103 29311 
1103 3257 
1103 3265 
1103 34307 
1103 3549 
1103 41552 
1103 5390 
1103 5418 
1103 5583 
1103 6453 
1103 6461 
1103 668 
1103 6830 
1103 702 
1103 8492 
1103 8657 
1103 9143 
11030 1273 
11030 17638 
11030 286 
11030 2914 
11030 3356 
11030 3462 
11030 4788 
11036 33618 
11051 21919 
11055 1998 
11055 30032 
11055 7018 
11060 12262 
11060 4775 
11061 1785 
11069 7018 
11069 7431 
11071 18831 
11078 14325 
11081 11139 
11081 23520 
11081 27748 
11081 27762 
11096 11214 
11096 11523 
11096 11809 
11096 12013 
11096 13755 
11096 14138 
11096 16393 
11096 18553 
11096 19119 
11096 19401 
11096 19589 
11096 19899 
11096 20080 
11096 22388 
11096 2553 
11096 26851 
11096 31967 
11096 3356 
11096 3681 
11096 36843 
11096 4511 
11096 46093 
11096 46310 
11096 5661 
11096 6356 
11096 7202 
1110 1853 
11100 2828 
11100 2914 
11100 30393 
11100 32185 
11100 33267 
11100 40417 
11100 5641 
11114 11108 
11118 32703 
11123 10993 
11123 4323 
11124 7029 
11127 24627 
11130 3360 
11139 13856 
11139 31794 
11139 40398 
11164 10310 
11164 10886 
11164 11096 
11164 11172 
11164 11686 
11164 1201 
11164 1239 
11164 1273 
11164 12989 
11164 14041 
11164 14678 
11164 15169 
11164 15295 
11164 15412 
11164 16496 
11164 16509 
11164 16519 
11164 17110 
11164 174 
11164 19029 
11164 19151 
11164 19262 
11164 20940 
11164 2152 
11164 22212 
11164 225 
11164 22773 
11164 22822 
11164 23504 
11164 2516 
11164 2637 
11164 27524 
11164 2856 
11164 286 
11164 2914 
11164 32440 
11164 3257 
11164 3303 
11164 3356 
11164 33668 
11164 33739 
11164 3450 
11164 3479 
11164 3491 
11164 3549 
11164 36081 
11164 36119 
11164 37958 
11164 40581 
11164 4134 
11164 4323 
11164 4725 
11164 4739 
11164 4788 
11164 5050 
11164 5078 
11164 5400 
11164 5650 
11164 6112 
11164 6453 
11164 6456 
11164 6461 
11164 6922 
11164 6939 
11164 701 
11164 7018 
11164 7132 
11164 7377 
11164 7473 
11164 7843 
11164 786 
11164 7922 
11164 8001 
11164 8075 
11164 81 
11164 855 
11164 9002 
11164 9318 
11168 11908 
11168 22493 
11168 3356 
11168 8001 
11172 10436 
11172 10479 
11172 10560 
11172 10706 
11172 11677 
11172 13440 
11172 13878 
11172 13999 
11172 15107 
11172 16531 
11172 16960 
11172 17249 
11172 18592 
11172 19038 
11172 22011 
11172 27672 
11172 27681 
11172 27683 
11172 27705 
11172 28480 
11172 28492 
11172 28520 
11172 28529 
11172 28546 
11172 28551 
11172 28552 
11172 2904 
11172 6342 
11172 6503 
11172 668 
11172 7080 
11172 7125 
11172 8007 
11172 8151 
11172 8167 
11195 46291 
1120 10282 
1120 12301 
1120 12399 
1120 12401 
1120 12558 
1120 1257 
1120 12577 
1120 12605 
1120 12635 
1120 12793 
1120 12895 
1120 12971 
1120 13064 
1120 13101 
1120 13265 
1120 15498 
1120 15598 
1120 15702 
1120 16195 
1120 16265 
1120 16276 
1120 16314 
1120 174 
1120 1764 
1120 1853 
1120 1901 
1120 20704 
1120 20751 
1120 20940 
1120 21013 
1120 21213 
1120 21360 
1120 21385 
1120 24864 
1120 24992 
1120 25255 
1120 25447 
1120 25467 
1120 25575 
1120 2607 
1120 2686 
1120 2852 
1120 28760 
1120 29056 
1120 29551 
1120 31125 
1120 31239 
1120 31334 
1120 31510 
1120 31543 
1120 3209 
1120 3212 
1120 3257 
1120 3303 
1120 3330 
1120 3340 
1120 34347 
1120 34594 
1120 35369 
1120 39478 
1120 39912 
1120 41491 
1120 42 
1120 43556 
1120 44286 
1120 44765 
1120 5385 
1120 5403 
1120 5588 
1120 6720 
1120 6730 
1120 6798 
1120 6830 
1120 7018 
1120 702 
1120 8220 
1120 8245 
1120 8339 
1120 8387 
1120 8412 
1120 8437 
1120 8445 
1120 8447 
1120 8501 
1120 8514 
1120 8559 
1120 8591 
1120 8596 
1120 8928 
1120 9002 
1120 9119 
11215 701 
11221 13398 
11232 16739 
11232 18817 
11232 19092 
11232 19317 
11232 21531 
11232 32676 
11232 40568 
11232 7018 
11236 19019 
11236 26769 
11239 6493 
11242 668 
11259 32717 
11259 33763 
11259 36881 
11259 36896 
1126 12315 
1126 21286 
1126 35176 
11260 11468 
11260 13975 
11260 14453 
11260 15290 
11260 19633 
11260 22636 
11260 23184 
11260 30256 
11260 33056 
11260 40007 
11260 6539 
11260 8111 
11260 855 
11269 19626 
11270 39939 
11271 27724 
11271 3573 
11271 7738 
11272 10700 
11272 40285 
11274 3742 
1128 668 
11281 19842 
11287 7132 
11300 30998 
11315 20321 
11317 11537 
11317 11602 
11317 14263 
11317 19530 
11317 2495 
11317 2572 
11317 2698 
11317 3356 
11317 3676 
11317 40581 
11317 46832 
11317 5078 
11317 57 
11317 6122 
11317 6263 
11317 7896 
11318 29384 
11320 26017 
11323 3561 
11325 2828 
1134 3265 
11342 15696 
11342 31549 
11342 34513 
11342 812 
11343 4323 
11351 10882 
11351 1204 
11351 14433 
11351 16638 
11351 16657 
11351 17152 
11351 1785 
11351 18694 
11351 18803 
11351 19328 
11351 19693 
11351 2152 
11351 22159 
11351 22271 
11351 22693 
11351 22727 
11351 22935 
11351 22970 
11351 25935 
11351 26462 
11351 27405 
11351 27476 
11351 29888 
11351 31869 
11351 32117 
11351 32339 
11351 32448 
11351 32679 
11351 32891 
11351 33176 
11351 3356 
11351 3549 
11351 36501 
11351 36821 
11351 39956 
11351 40229 
11351 40777 
11351 4323 
11351 46247 
11351 46483 
11351 46679 
11351 557 
11351 5760 
11351 7843 
11351 91 
11351 9304 
11353 7132 
11359 21783 
11359 32010 
11359 33093 
11367 11992 
11367 22539 
11383 14465 
11383 35946 
11393 174 
11398 11978 
11398 13432 
11398 16667 
11398 18957 
11398 20018 
11398 25840 
11398 26137 
11398 27496 
11398 40619 
11398 40870 
11401 3561 
11401 4181 
11401 4323 
11402 10397 
11402 23225 
11402 30501 
11403 35908 
11404 10835 
11404 11608 
11404 11699 
11404 11739 
11404 12111 
11404 13438 
11404 13768 
11404 14041 
11404 14744 
11404 16503 
11404 17346 
11404 174 
11404 19073 
11404 19092 
11404 19194 
11404 19538 
11404 209 
11404 21519 
11404 21628 
11404 22059 
11404 23317 
11404 2516 
11404 25973 
11404 26003 
11404 26047 
11404 26080 
11404 26792 
11404 26935 
11404 30340 
11404 31995 
11404 32016 
11404 33005 
11404 35918 
11404 3742 
11404 40281 
11404 6456 
11404 6594 
11404 6621 
11414 1273 
11414 13424 
11414 17638 
11414 20940 
11414 2914 
11414 3356 
11414 3549 
11414 4648 
11414 4651 
11414 4755 
11414 4837 
11414 5511 
11414 7018 
11414 9299 
11417 2828 
11419 26107 
11426 11442 
11426 11612 
11426 11899 
11426 12229 
11426 14335 
11426 16454 
11426 1785 
11426 18990 
11426 19593 
11426 21565 
11426 21912 
11426 21955 
11426 32603 
11426 33307 
11426 33733 
11426 35842 
11426 35971 
11426 36020 
11426 40017 
11426 40845 
11426 4323 
11426 46712 
11426 5778 
11426 6983 
11426 7018 
11426 81 
11427 11430 
11427 11915 
11427 1222 
11427 12270 
11427 1239 
11427 15145 
11427 16886 
11427 17016 
11427 18537 
11427 18961 
11427 20251 
11427 20279 
11427 22028 
11427 27209 
11427 27325 
11427 29739 
11427 33484 
11427 3561 
11427 36037 
11427 36097 
11427 40061 
11427 4232 
11427 7018 
11427 7132 
11431 16735 
11432 18747 
11432 27664 
11432 3549 
11442 6389 
11454 36377 
11456 11509 
11456 11672 
11456 11955 
11456 12242 
11456 14361 
11456 14454 
11456 18668 
11456 20115 
11456 23504 
11456 25653 
11456 26296 
11456 2828 
11456 30683 
11456 32258 
11456 40858 
11456 4323 
11456 6181 
11456 7018 
11456 7725 
11456 8039 
11457 12049 
11457 13791 
11457 15206 
11457 17393 
11457 32152 
11457 33203 
11457 40546 
11457 4323 
11457 4943 
11457 7459 
11479 18207 
11479 3269 
11486 11184 
11486 11927 
11486 11939 
11486 12156 
11486 14495 
11486 14693 
11486 15000 
11486 15297 
11486 16122 
11486 17056 
11486 17088 
11486 18707 
11486 19279 
11486 19425 
11486 19554 
11486 19559 
11486 21809 
11486 21839 
11486 22385 
11486 22674 
11486 23099 
11486 23121 
11486 23185 
11486 26222 
11486 26282 
11486 30643 
11486 31837 
11486 3360 
11486 33639 
11486 40476 
11486 40525 
11486 6128 
11486 701 
11486 7046 
11491 26271 
11491 35874 
11492 1706 
11500 19320 
11500 3356 
11509 12028 
11509 20119 
11509 3549 
11509 36516 
11522 5690 
11524 10809 
11524 19713 
11524 27382 
11524 32448 
11530 14046 
11530 14874 
11530 22311 
11530 30628 
11530 6367 
11537 10026 
11537 103 
11537 10310 
11537 104 
11537 10466 
11537 10490 
11537 10578 
11537 10886 
11537 10965 
11537 11096 
11537 11417 
11537 11834 
11537 1239 
11537 1251 
11537 1297 
11537 12989 
11537 1299 
11537 13030 
11537 13533 
11537 13680 
11537 13768 
11537 14041 
11537 14048 
11537 14085 
11537 14776 
11537 14934 
11537 15169 
11537 15295 
11537 160 
11537 16519 
11537 17153 
11537 17579 
11537 18592 
11537 19029 
11537 19151 
11537 1916 
11537 194 
11537 19401 
11537 19782 
11537 20080 
11537 20130 
11537 20388 
11537 20965 
11537 210 
11537 2152 
11537 2153 
11537 22284 
11537 22335 
11537 22388 
11537 237 
11537 2381 
11537 24 
11537 24167 
11537 2495 
11537 2500 
11537 2501 
11537 2572 
11537 2637 
11537 2648 
11537 27524 
11537 2902 
11537 2907 
11537 291 
11537 2914 
11537 293 
11537 29384 
11537 297 
11537 29825 
11537 30387 
11537 30700 
11537 3112 
11537 32361 
11537 32440 
11537 3303 
11537 3356 
11537 3388 
11537 3549 
11537 3662 
11537 36704 
11537 36752 
11537 3676 
11537 3701 
11537 3754 
11537 38018 
11537 3836 
11537 3912 
11537 40009 
11537 40246 
11537 40387 
11537 40498 
11537 4436 
11537 4538 
11537 4565 
11537 4600 
11537 4725 
11537 47862 
11537 5050 
11537 5078 
11537 513 
11537 57 
11537 59 
11537 600 
11537 6106 
11537 6200 
11537 6325 
11537 6453 
11537 6456 
11537 6461 
11537 6509 
11537 668 
11537 680 
11537 683 
11537 6939 
11537 701 
11537 703 
11537 7082 
11537 7386 
11537 7539 
11537 7575 
11537 7660 
11537 7843 
11537 7872 
11537 7968 
11537 8001 
11537 81 
11537 812 
11537 9121 
11537 9505 
11545 7018 
11550 40062 
11556 18747 
11556 21599 
11556 23360 
11556 27716 
11556 27760 
11556 27786 
11556 27796 
11556 27819 
11556 27832 
11556 27850 
11556 27913 
11556 27930 
11556 27938 
11556 27990 
11556 28005 
11556 28043 
11556 28316 
11556 3551 
11556 9304 
11557 11039 
11562 3549 
11563 30472 
11563 3776 
11576 12880 
11588 10316 
11588 18990 
11588 31915 
11588 7136 
11597 36363 
11601 5769 
11610 1237 
11610 20036 
11610 7029 
11617 23339 
11646 291 
11646 8159 
11664 11008 
11664 11014 
11664 11193 
11664 11315 
11664 11571 
11664 11815 
11664 12150 
11664 14845 
11664 16814 
11664 17069 
11664 17401 
11664 18576 
11664 18747 
11664 20002 
11664 20043 
11664 20106 
11664 22927 
11664 25998 
11664 26593 
11664 27691 
11664 27739 
11664 27751 
11664 27756 
11664 27769 
11664 27813 
11664 27833 
11664 3300 
11664 3360 
11664 3449 
11664 3549 
11664 4387 
11664 668 
11664 7049 
11664 7303 
11664 9394 
11666 22619 
11666 23252 
11666 26288 
11666 29945 
11680 1239 
11680 71 
11686 6203 
11686 6312 
11686 7946 
11691 3491 
11691 40929 
11700 7992 
11706 14840 
11708 10815 
11708 20211 
11714 11546 
11714 1252 
11714 20115 
11714 209 
11714 30569 
11714 3356 
11739 19073 
11739 31995 
11739 6621 
11755 33481 
11758 12261 
11758 22408 
11758 26809 
11758 30257 
11763 30373 
11766 27235 
11766 27297 
11766 29829 
11766 32262 
11766 46842 
11774 2828 
11776 19765 
11796 14703 
11796 20094 
11796 22066 
11796 23430 
11797 4004 
11806 26725 
11806 7018 
11814 5769 
11814 7992 
11816 26473 
11816 27815 
11817 14751 
11817 23227 
11828 6325 
11830 10429 
11830 11556 
11830 3790 
11830 4716 
11830 701 
11830 8151 
11830 9318 
11834 174 
11834 22192 
11834 6517 
11835 28223 
11835 4230 
11835 8167 
11837 22601 
11841 18450 
11841 19262 
11841 226 
11841 31779 
11841 36428 
11841 5726 
11845 2905 
11845 33790 
11845 3741 
11845 5713 
11847 13518 
11847 30669 
11847 557 
11847 6056 
11847 701 
11853 1299 
11853 16924 
11853 18704 
11853 19773 
11853 19993 
11853 20461 
11853 22017 
11853 23522 
11853 32905 
11853 3356 
11854 13773 
11854 15348 
11854 19234 
11854 19842 
11854 22196 
11854 22212 
11854 33554 
11854 40028 
11854 46430 
11854 5645 
11854 577 
11854 6539 
11855 11669 
11855 14762 
11855 14857 
11855 20296 
11855 22212 
11855 22758 
11855 23211 
11855 2533 
11855 31976 
11855 3549 
11855 40791 
11855 4267 
11855 46244 
11867 1239 
11867 209 
11867 26102 
11867 27169 
11867 3356 
11867 5427 
11867 7203 
11867 9443 
11872 174 
11890 2914 
11893 1237 
11898 20456 
11908 25429 
11908 29835 
11908 3356 
11915 11430 
11915 11457 
11915 22938 
11915 26668 
11915 3356 
11915 852 
11919 10130 
11919 17660 
11919 17893 
11919 23647 
11921 28368 
11921 4230 
11951 14855 
11951 15525 
11955 11659 
11955 11910 
11955 11964 
11955 1239 
11955 13337 
11955 13602 
11955 13847 
11955 14349 
11955 17009 
11955 18712 
11955 19019 
11955 19081 
11955 19914 
11955 20231 
11955 21522 
11955 21554 
11955 21558 
11955 22866 
11955 22955 
11955 25971 
11955 26785 
11955 27606 
11955 30162 
11955 30701 
11955 31785 
11955 31985 
11955 32384 
11955 32625 
11955 33693 
11955 3549 
11955 36001 
11955 40348 
11955 7017 
11955 7018 
11955 7843 
11955 7896 
11956 7782 
11960 10569 
11960 27725 
11966 26712 
11966 36718 
11975 17118 
11977 577 
11992 10937 
11992 13800 
11992 14638 
11992 14920 
11992 14974 
11992 22162 
11992 25894 
11992 27896 
11992 30526 
11992 33676 
11992 3549 
11992 36165 
11992 40414 
11992 5786 
11992 6453 
11992 701 
1200 10310 
1200 1120 
1200 1126 
1200 12306 
1200 12322 
1200 12350 
1200 12399 
1200 12414 
1200 12496 
1200 1257 
1200 12573 
1200 12593 
1200 12634 
1200 1267 
1200 1273 
1200 12731 
1200 12759 
1200 12859 
1200 12871 
1200 12879 
1200 12902 
1200 12989 
1200 1299 
1200 13030 
1200 13049 
1200 13101 
1200 13122 
1200 13193 
1200 13237 
1200 13285 
1200 13646 
1200 13720 
1200 15169 
1200 15290 
1200 15412 
1200 15426 
1200 15435 
1200 15509 
1200 15535 
1200 15542 
1200 15557 
1200 15598 
1200 15600 
1200 15670 
1200 15694 
1200 15703 
1200 15744 
1200 15772 
1200 15830 
1200 15879 
1200 15935 
1200 15991 
1200 16030 
1200 16080 
1200 16131 
1200 16150 
1200 16237 
1200 16243 
1200 16265 
1200 16276 
1200 16298 
1200 16637 
1200 174 
1200 1836 
1200 19151 
1200 19399 
1200 20481 
1200 20495 
1200 20500 
1200 20504 
1200 20507 
1200 20562 
1200 20634 
1200 20639 
1200 20640 
1200 20678 
1200 20747 
1200 20847 
1200 20857 
1200 20932 
1200 20940 
1200 20953 
1200 21011 
1200 21073 
1200 21155 
1200 2119 
1200 21221 
1200 21348 
1200 21392 
1200 21409 
1200 21478 
1200 22822 
1200 23148 
1200 23393 
1200 24167 
1200 24586 
1200 24642 
1200 24724 
1200 24730 
1200 24785 
1200 24793 
1200 24875 
1200 24963 
1200 24974 
1200 25074 
1200 25151 
1200 25182 
1200 25279 
1200 2529 
1200 25433 
1200 25459 
1200 25466 
1200 25525 
1200 25542 
1200 25596 
1200 25973 
1200 2603 
1200 2611 
1200 2686 
1200 2818 
1200 2819 
1200 286 
1200 28685 
1200 28717 
1200 28753 
1200 28788 
1200 28809 
1200 28836 
1200 28870 
1200 28878 
1200 28994 
1200 29113 
1200 2914 
1200 29208 
1200 29263 
1200 29396 
1200 29438 
1200 29491 
1200 29511 
1200 29551 
1200 29640 
1200 29686 
1200 29693 
1200 29791 
1200 30094 
1200 30740 
1200 30781 
1200 30889 
1200 30890 
1200 31216 
1200 31242 
1200 31283 
1200 31334 
1200 31383 
1200 31477 
1200 31500 
1200 31661 
1200 3209 
1200 3216 
1200 3249 
1200 3257 
1200 3262 
1200 3265 
1200 3267 
1200 3269 
1200 3292 
1200 32934 
1200 3300 
1200 3303 
1200 3304 
1200 3327 
1200 3333 
1200 3340 
1200 33438 
1200 3356 
1200 33915 
1200 33926 
1200 34054 
1200 34106 
1200 34141 
1200 34223 
1200 34233 
1200 34305 
1200 34309 
1200 34325 
1200 34343 
1200 34430 
1200 34486 
1200 34568 
1200 34655 
1200 34763 
1200 3491 
1200 34968 
1200 34997 
1200 35028 
1200 35260 
1200 35320 
1200 35366 
1200 35401 
1200 3549 
1200 36623 
1200 38915 
1200 39132 
1200 39194 
1200 39292 
1200 39309 
1200 39326 
1200 39369 
1200 39405 
1200 39556 
1200 39572 
1200 39647 
1200 39792 
1200 40986 
1200 41045 
1200 41095 
1200 41420 
1200 41445 
1200 41552 
1200 41692 
1200 41887 
1200 42184 
1200 42245 
1200 42755 
1200 42861 
1200 42893 
1200 43293 
1200 43355 
1200 43560 
1200 43821 
1200 43939 
1200 4436 
1200 4589 
1200 47344 
1200 4739 
1200 4766 
1200 47732 
1200 4788 
1200 5089 
1200 513 
1200 5390 
1200 5400 
1200 5410 
1200 5413 
1200 5419 
1200 5430 
1200 5459 
1200 5466 
1200 5552 
1200 5568 
1200 5580 
1200 5583 
1200 5588 
1200 559 
1200 5615 
1200 6320 
1200 6327 
1200 6453 
1200 6661 
1200 6667 
1200 6730 
1200 6735 
1200 6762 
1200 6774 
1200 6782 
1200 6805 
1200 6830 
1200 6908 
1200 6939 
1200 7018 
1200 702 
1200 8068 
1200 8190 
1200 8218 
1200 8220 
1200 8228 
1200 8342 
1200 8359 
1200 8365 
1200 8368 
1200 8422 
1200 8426 
1200 8447 
1200 8468 
1200 8560 
1200 8586 
1200 8608 
1200 8615 
1200 8737 
1200 8781 
1200 8866 
1200 8881 
1200 8897 
1200 8918 
1200 8928 
1200 8954 
1200 8961 
1200 8966 
1200 9002 
1200 9009 
1200 9031 
1200 9121 
1200 9143 
1200 9145 
1200 9150 
1200 9505 
12006 13660 
12006 14185 
12006 14619 
12006 14705 
12006 14717 
12006 14989 
12006 16908 
12006 174 
12006 17405 
12006 19137 
12006 22331 
12006 23011 
12006 2828 
12006 32011 
12006 3561 
12006 36331 
12006 40262 
12006 40678 
12006 40821 
12021 10747 
12021 14472 
12021 18634 
12021 23252 
12021 23373 
12021 26788 
12025 11474 
12025 20071 
12025 31915 
12026 29859 
12026 36673 
12028 174 
12036 46181 
12042 10337 
12042 10765 
12042 12112 
12042 16586 
12042 17195 
12042 21873 
12042 22111 
12042 25694 
12042 26362 
12042 26631 
12042 26994 
12042 36285 
12042 40238 
12042 7018 
1205 1853 
1205 668 
12059 6327 
1206 1239 
12064 10786 
12064 11221 
12064 1239 
12064 13398 
12064 13731 
12064 14489 
12064 17373 
12064 22588 
12064 22773 
12064 23508 
12064 27336 
12064 27678 
12064 3144 
12064 33237 
12064 33448 
12064 9318 
12067 26170 
12067 40576 
12069 23269 
12083 11693 
12083 13237 
12083 13825 
12083 14793 
12083 39998 
12083 4323 
12083 6203 
12083 6389 
12083 7314 
12094 22113 
12094 4323 
12111 11649 
12111 12126 
12111 14342 
12111 19538 
12111 19774 
12111 20028 
12111 23265 
12111 30076 
12111 35918 
12111 46353 
12112 17195 
12112 26631 
12112 701 
12121 40173 
12124 27526 
12127 13682 
12127 14111 
12127 16526 
12129 11115 
12129 11541 
12129 1237 
12129 1239 
12129 14137 
12129 16613 
12129 19326 
12129 19872 
12129 20101 
12129 21527 
12129 21711 
12129 22438 
12129 22637 
12129 22768 
12129 23327 
12129 26096 
12129 26271 
12129 26339 
12129 30242 
12129 32477 
12129 40454 
12129 4208 
12129 4471 
12129 4595 
12129 7770 
12129 7949 
12129 8011 
12129 8180 
1213 1299 
1213 20965 
1213 2128 
1213 3257 
1213 34667 
1213 668 
1213 786 
12133 5056 
12140 18881 
12145 31991 
12145 3356 
12147 1239 
12162 1239 
12169 7018 
12178 10625 
12178 13619 
12178 14039 
12178 14074 
12178 14126 
12178 17090 
12178 17114 
12178 17378 
12178 174 
12178 19183 
12178 19687 
12178 29841 
12178 32691 
12178 33430 
12178 3356 
12178 35872 
12178 36234 
12179 13557 
12179 15224 
12179 161 
12179 17227 
12179 18834 
12179 19607 
12179 20194 
12179 21640 
12179 21967 
12179 22233 
12179 22528 
12179 22717 
12179 23376 
12179 25766 
12179 29943 
12179 30008 
12179 30018 
12179 30226 
12179 30496 
12179 31963 
12179 32592 
12179 3356 
12179 36049 
12179 36351 
12179 36488 
12179 40441 
12179 40871 
12179 46112 
12179 6334 
12179 7018 
12179 7819 
12179 794 
12180 11110 
12180 11767 
12180 13840 
12180 14236 
12180 14519 
12180 15053 
12180 16413 
12180 16720 
12180 16861 
12180 17119 
12180 174 
12180 22212 
12180 22758 
12180 22915 
12180 27229 
12180 27734 
12180 27775 
12180 2828 
12180 30502 
12180 32228 
12180 32270 
12180 32341 
12180 33132 
12180 3549 
12180 3561 
12180 36463 
12180 40064 
12180 46473 
12180 5704 
12181 10855 
12181 11166 
12181 1239 
12181 14636 
12181 14762 
12181 16740 
12181 19301 
12181 21732 
12181 22338 
12181 23433 
12181 27184 
12181 30282 
12181 30707 
12181 33351 
12181 33371 
12181 5693 
12181 701 
12182 1273 
12182 13723 
12182 13917 
12182 14236 
12182 14413 
12182 14485 
12182 15224 
12182 16537 
12182 16808 
12182 16815 
12182 16830 
12182 17398 
12182 18716 
12182 18730 
12182 19148 
12182 19272 
12182 19461 
12182 19506 
12182 19866 
12182 20209 
12182 22199 
12182 22212 
12182 23130 
12182 23540 
12182 25751 
12182 26458 
12182 26550 
12182 27012 
12182 30214 
12182 30215 
12182 30303 
12182 30443 
12182 32212 
12182 32308 
12182 32988 
12182 33011 
12182 33449 
12182 3356 
12182 33718 
12182 33737 
12182 35987 
12182 36212 
12182 36236 
12182 36835 
12182 40427 
12182 40526 
12182 40782 
12182 40791 
12182 40885 
12182 40913 
12182 4136 
12182 4182 
12182 46219 
12182 46391 
12182 6939 
12182 7473 
12188 16729 
12188 22812 
12188 26567 
12188 29711 
12188 33326 
12188 36031 
1221 10026 
1221 10115 
1221 10211 
1221 109 
1221 12007 
1221 1237 
1221 17299 
1221 17409 
1221 17459 
1221 17486 
1221 17647 
1221 17654 
1221 17819 
1221 17890 
1221 17916 
1221 18099 
1221 18397 
1221 23702 
1221 23769 
1221 23857 
1221 23909 
1221 23921 
1221 24007 
1221 24013 
1221 24017 
1221 24069 
1221 24220 
1221 2686 
1221 2687 
1221 2764 
1221 2828 
1221 2914 
1221 292 
1221 3300 
1221 3573 
1221 37971 
1221 38020 
1221 38049 
1221 38062 
1221 38172 
1221 38254 
1221 38285 
1221 38298 
1221 38470 
1221 38809 
1221 38836 
1221 38876 
1221 38905 
1221 3917 
1221 45123 
1221 45251 
1221 45347 
1221 4608 
1221 4637 
1221 4739 
1221 4761 
1221 4800 
1221 4802 
1221 4826 
1221 4854 
1221 4858 
1221 6400 
1221 703 
1221 7473 
1221 7474 
1221 7489 
1221 7543 
1221 7575 
1221 7583 
1221 9443 
1221 9543 
1221 9544 
1221 9556 
1221 9672 
1221 9682 
1221 9723 
1221 9983 
12214 174 
12214 7018 
12234 1660 
12234 701 
12234 702 
12251 17268 
12251 6128 
12252 6147 
12258 10474 
12258 3741 
1226 7132 
12260 35908 
12260 5056 
12262 30628 
12262 33618 
12270 1222 
12271 10717 
12271 10918 
12271 11606 
12271 13582 
12271 19963 
12271 20208 
12271 21687 
12271 21795 
12271 25891 
12271 30434 
12271 32797 
12271 33366 
12271 36100 
12271 40099 
12271 701 
12271 7843 
12288 3209 
12295 35551 
12297 16190 
12297 21104 
12297 39863 
12297 41965 
12297 42991 
12301 12615 
12301 12716 
12301 12978 
12301 1299 
12301 13092 
12301 13124 
12301 15953 
12301 15982 
12301 16280 
12301 16333 
12301 20657 
12301 20845 
12301 20882 
12301 20922 
12301 21209 
12301 23154 
12301 24690 
12301 24794 
12301 24991 
12301 25145 
12301 28728 
12301 28898 
12301 28924 
12301 29278 
12301 30723 
12301 31042 
12301 31219 
12301 31234 
12301 31460 
12301 3257 
12301 33937 
12301 34224 
12301 34262 
12301 34420 
12301 34489 
12301 34588 
12301 34754 
12301 35311 
12301 3549 
12301 38916 
12301 39184 
12301 39251 
12301 39505 
12301 39553 
12301 41507 
12301 41509 
12301 41627 
12301 41885 
12301 41897 
12301 42205 
12301 42367 
12301 42864 
12301 43749 
12301 43876 
12301 43931 
12301 43992 
12301 44118 
12301 44376 
12301 44570 
12301 44631 
12301 44945 
12301 44991 
12301 47116 
12301 47267 
12301 47421 
12301 48622 
12301 48917 
12301 49280 
12301 5483 
12301 5565 
12301 5594 
12301 5606 
12301 6700 
12301 6722 
12301 6784 
12301 6830 
12301 8229 
12301 8262 
12301 8280 
12301 8390 
12301 8400 
12301 8512 
12301 8517 
12301 8536 
12301 8559 
12301 8717 
12301 8866 
12301 8877 
12301 8928 
12301 8982 
12301 8990 
12301 9070 
12302 16026 
12302 28727 
12302 28925 
12302 41492 
12302 42234 
12302 43980 
12302 47230 
12302 47263 
12302 5606 
12304 16190 
12305 29003 
12306 1239 
12306 12732 
12306 12822 
12306 12843 
12306 1299 
12306 13101 
12306 13115 
12306 13125 
12306 13237 
12306 16188 
12306 16205 
12306 174 
12306 20504 
12306 20755 
12306 24973 
12306 24989 
12306 28676 
12306 29037 
12306 29515 
12306 3209 
12306 3356 
12306 33824 
12306 34817 
12306 3549 
12306 41699 
12306 42312 
12306 43483 
12306 43857 
12306 44152 
12306 45047 
12306 6733 
12306 8673 
12310 12592 
12310 13067 
12310 16292 
12310 20616 
12310 20879 
12310 20930 
12310 21007 
12310 21220 
12310 21300 
12310 25318 
12310 28743 
12310 2914 
12310 30890 
12310 31710 
12310 3233 
12310 34060 
12310 34198 
12310 34201 
12310 34454 
12310 34551 
12310 35307 
12310 35436 
12310 35450 
12310 35638 
12310 35653 
12310 35797 
12310 38935 
12310 38995 
12310 39737 
12310 41486 
12310 41674 
12310 41832 
12310 42073 
12310 42786 
12310 43890 
12310 44149 
12310 44960 
12310 5606 
12310 6663 
12310 6746 
12310 8708 
12310 8751 
12310 9160 
12312 1103 
12312 12726 
12312 15722 
12312 21028 
12312 21336 
12312 24694 
12312 25039 
12312 25141 
12312 28711 
12312 31517 
12312 3356 
12312 35402 
12312 40976 
12312 44066 
12312 701 
12312 8741 
12312 9197 
12315 13646 
12321 15915 
12321 24799 
12322 1103 
12322 12566 
12322 12670 
12322 12741 
12322 12876 
12322 13049 
12322 13193 
12322 15403 
12322 15557 
12322 20766 
12322 21502 
12322 286 
12322 31216 
12322 3215 
12322 3269 
12322 3320 
12322 3356 
12322 5410 
12322 5436 
12322 6678 
12322 8426 
12322 8527 
12322 9003 
12324 12346 
12324 668 
12329 15763 
12329 16024 
12329 20676 
12329 21355 
12329 29484 
12329 8881 
12332 12389 
12332 8920 
12333 34146 
12333 41882 
12333 8801 
12333 8928 
12334 2152 
12334 6619 
12334 7643 
12337 12657 
12337 13237 
12337 29488 
12337 31333 
12337 31450 
12337 3320 
12337 34011 
12337 34646 
12337 35003 
12337 41412 
12337 42840 
12337 5464 
12337 8319 
12338 31082 
12338 3262 
12338 3352 
12340 5382 
12346 44044 
12346 8458 
12348 3320 
12350 13030 
12350 15623 
12350 34514 
12350 41766 
12350 44238 
12350 6893 
12350 8327 
12350 8404 
12353 3356 
12355 12676 
12357 12430 
12357 3356 
12358 6697 
12361 1241 
12361 29052 
12361 41579 
12361 6799 
12362 30907 
12363 39729 
12369 21096 
12369 25533 
12369 29074 
12369 29335 
1237 10052 
1237 10063 
1237 10162 
1237 10166 
1237 11417 
1237 11537 
1237 15169 
1237 17579 
1237 17595 
1237 1781 
1237 17866 
1237 18026 
1237 18034 
1237 18297 
1237 18298 
1237 18300 
1237 19782 
1237 20130 
1237 20388 
1237 22335 
1237 237 
1237 23911 
1237 24167 
1237 2914 
1237 29825 
1237 30387 
1237 3784 
1237 3786 
1237 38436 
1237 4528 
1237 4538 
1237 4635 
1237 4766 
1237 513 
1237 6200 
1237 6325 
1237 6509 
1237 668 
1237 683 
1237 7386 
1237 7497 
1237 7660 
1237 7968 
1237 9264 
1237 9274 
1237 9275 
1237 9293 
1237 9304 
1237 9452 
1237 9488 
1237 9489 
1237 9708 
1237 9769 
1237 9848 
1237 9949 
12374 12502 
12374 20676 
12374 3320 
12374 33843 
12380 41446 
12380 43966 
12380 45051 
12386 13041 
12386 16030 
12386 16206 
12386 21193 
12386 3352 
12386 41541 
12386 42722 
12386 42992 
12386 668 
12386 9192 
12387 174 
12387 35223 
12387 3549 
12389 12297 
12389 12396 
12389 12418 
12389 12452 
12389 12494 
12389 12668 
12389 12683 
12389 12695 
12389 1273 
12389 12768 
12389 12772 
12389 12790 
12389 12821 
12389 12956 
12389 1299 
12389 12997 
12389 13062 
12389 13165 
12389 13227 
12389 13257 
12389 13296 
12389 13304 
12389 15620 
12389 15638 
12389 15682 
12389 15731 
12389 15756 
12389 15934 
12389 15974 
12389 16054 
12389 16179 
12389 16230 
12389 16285 
12389 16287 
12389 16300 
12389 16343 
12389 200 
12389 20485 
12389 20490 
12389 20518 
12389 20597 
12389 20632 
12389 20663 
12389 20764 
12389 20771 
12389 20806 
12389 20895 
12389 20946 
12389 21097 
12389 21105 
12389 21127 
12389 21252 
12389 21255 
12389 21332 
12389 21446 
12389 21453 
12389 21479 
12389 21483 
12389 21487 
12389 23456 
12389 24588 
12389 24689 
12389 24739 
12389 24762 
12389 24787 
12389 24810 
12389 24832 
12389 24846 
12389 24955 
12389 25086 
12389 25159 
12389 25308 
12389 25347 
12389 25405 
12389 25408 
12389 25446 
12389 25490 
12389 25510 
12389 25520 
12389 25549 
12389 25592 
12389 2820 
12389 2854 
12389 286 
12389 28700 
12389 28736 
12389 28738 
12389 28745 
12389 28809 
12389 28840 
12389 28860 
12389 28881 
12389 28890 
12389 28900 
12389 28910 
12389 28947 
12389 28968 
12389 29049 
12389 29061 
12389 29069 
12389 29125 
12389 29190 
12389 29194 
12389 29196 
12389 29250 
12389 29319 
12389 29497 
12389 29619 
12389 29648 
12389 30729 
12389 30767 
12389 30768 
12389 30794 
12389 30812 
12389 30855 
12389 30881 
12389 30922 
12389 30936 
12389 30977 
12389 31002 
12389 31059 
12389 31133 
12389 31137 
12389 31138 
12389 31160 
12389 31163 
12389 31185 
12389 31195 
12389 31205 
12389 31208 
12389 31213 
12389 31214 
12389 31224 
12389 31257 
12389 31275 
12389 31302 
12389 31353 
12389 31357 
12389 31359 
12389 31379 
12389 31415 
12389 31499 
12389 31500 
12389 31512 
12389 31558 
12389 31585 
12389 31692 
12389 31724 
12389 3216 
12389 3217 
12389 3226 
12389 3239 
12389 3253 
12389 3356 
12389 33819 
12389 33871 
12389 33887 
12389 33902 
12389 33934 
12389 33936 
12389 34017 
12389 34034 
12389 34137 
12389 34211 
12389 34223 
12389 34287 
12389 34434 
12389 34467 
12389 34470 
12389 34485 
12389 34590 
12389 34629 
12389 34644 
12389 34658 
12389 34703 
12389 34709 
12389 34726 
12389 34766 
12389 34797 
12389 34829 
12389 34851 
12389 34875 
12389 34879 
12389 34887 
12389 34896 
12389 3491 
12389 34925 
12389 35000 
12389 35025 
12389 35104 
12389 35154 
12389 35177 
12389 35178 
12389 35212 
12389 35239 
12389 35374 
12389 35410 
12389 35473 
12389 35475 
12389 3549 
12389 35527 
12389 35595 
12389 35682 
12389 35768 
12389 35793 
12389 35810 
12389 38917 
12389 38922 
12389 38934 
12389 38959 
12389 38969 
12389 39001 
12389 39045 
12389 39153 
12389 39178 
12389 39256 
12389 39264 
12389 39293 
12389 39435 
12389 39442 
12389 39482 
12389 39613 
12389 39660 
12389 39707 
12389 39746 
12389 39753 
12389 39775 
12389 39789 
12389 39811 
12389 39843 
12389 39920 
12389 41024 
12389 41034 
12389 41066 
12389 41123 
12389 41148 
12389 41268 
12389 41300 
12389 41302 
12389 41310 
12389 41323 
12389 41403 
12389 41440 
12389 41446 
12389 41516 
12389 41556 
12389 41592 
12389 41599 
12389 41661 
12389 41668 
12389 41682 
12389 41691 
12389 41704 
12389 41712 
12389 41784 
12389 41787 
12389 41789 
12389 41816 
12389 41822 
12389 41829 
12389 41837 
12389 41842 
12389 41843 
12389 41854 
12389 41855 
12389 41862 
12389 41877 
12389 41904 
12389 41925 
12389 41938 
12389 41965 
12389 41976 
12389 42033 
12389 42038 
12389 42062 
12389 42071 
12389 42116 
12389 42132 
12389 42150 
12389 42151 
12389 42245 
12389 42268 
12389 42277 
12389 42293 
12389 42316 
12389 42322 
12389 42323 
12389 42362 
12389 42368 
12389 42375 
12389 42387 
12389 42393 
12389 42394 
12389 42412 
12389 42451 
12389 42478 
12389 42514 
12389 42516 
12389 42522 
12389 42548 
12389 42575 
12389 42599 
12389 42632 
12389 42676 
12389 42754 
12389 42842 
12389 42861 
12389 42869 
12389 42891 
12389 42930 
12389 42940 
12389 42945 
12389 43031 
12389 43132 
12389 43148 
12389 43182 
12389 43268 
12389 43275 
12389 43286 
12389 43318 
12389 43334 
12389 43361 
12389 43434 
12389 43478 
12389 43501 
12389 43530 
12389 43555 
12389 43569 
12389 43574 
12389 43678 
12389 43691 
12389 43727 
12389 43755 
12389 43801 
12389 43901 
12389 43908 
12389 43912 
12389 43917 
12389 43970 
12389 43975 
12389 44128 
12389 44158 
12389 44172 
12389 44237 
12389 44254 
12389 44257 
12389 44265 
12389 44267 
12389 44281 
12389 44286 
12389 44391 
12389 44420 
12389 44436 
12389 44467 
12389 44491 
12389 44505 
12389 44507 
12389 44552 
12389 44572 
12389 44584 
12389 44680 
12389 44711 
12389 44715 
12389 44733 
12389 44736 
12389 44774 
12389 44775 
12389 44780 
12389 44844 
12389 44895 
12389 44905 
12389 44963 
12389 44987 
12389 45017 
12389 45036 
12389 45046 
12389 45053 
12389 47162 
12389 47165 
12389 47210 
12389 47236 
12389 47346 
12389 47373 
12389 47378 
12389 47395 
12389 47418 
12389 47565 
12389 47582 
12389 47659 
12389 47684 
12389 47758 
12389 47938 
12389 48275 
12389 48308 
12389 48365 
12389 48472 
12389 48950 
12389 49120 
12389 5468 
12389 5523 
12389 5547 
12389 5553 
12389 5563 
12389 6697 
12389 6767 
12389 6850 
12389 6854 
12389 6856 
12389 6858 
12389 701 
12389 702 
12389 8325 
12389 8342 
12389 8359 
12389 8369 
12389 8382 
12389 8402 
12389 8416 
12389 8427 
12389 8592 
12389 8594 
12389 8615 
12389 8636 
12389 8663 
12389 8711 
12389 8732 
12389 8744 
12389 8749 
12389 8774 
12389 8775 
12389 8848 
12389 8909 
12389 8920 
12389 8997 
12389 9002 
12389 9077 
12389 9111 
12389 9113 
12389 9198 
12389 9730 
1239 10090 
1239 102 
1239 10209 
1239 10292 
1239 10333 
1239 10361 
1239 10381 
1239 10405 
1239 10466 
1239 10468 
1239 10497 
1239 10507 
1239 10578 
1239 10586 
1239 10594 
1239 10599 
1239 10604 
1239 10659 
1239 10676 
1239 10694 
1239 10722 
1239 10754 
1239 10756 
1239 10794 
1239 10815 
1239 10835 
1239 10886 
1239 10887 
1239 109 
1239 10910 
1239 10933 
1239 10954 
1239 10958 
1239 10959 
1239 10961 
1239 10988 
1239 11013 
1239 1103 
1239 11051 
1239 11055 
1239 11093 
1239 111 
1239 11114 
1239 11138 
1239 11139 
1239 11140 
1239 11170 
1239 11183 
1239 11228 
1239 11232 
1239 11264 
1239 11269 
1239 11271 
1239 11276 
1239 11350 
1239 11351 
1239 11360 
1239 11367 
1239 11381 
1239 11398 
1239 11463 
1239 11499 
1239 11528 
1239 11530 
1239 11548 
1239 11559 
1239 11562 
1239 11598 
1239 11608 
1239 11617 
1239 11650 
1239 11664 
1239 11676 
1239 11686 
1239 11708 
1239 11726 
1239 11734 
1239 11788 
1239 11793 
1239 11796 
1239 11797 
1239 11802 
1239 11816 
1239 11830 
1239 11844 
1239 11850 
1239 11898 
1239 11902 
1239 11929 
1239 11936 
1239 11963 
1239 11975 
1239 11992 
1239 1200 
1239 12006 
1239 1201 
1239 12015 
1239 12016 
1239 12026 
1239 12033 
1239 12049 
1239 12066 
1239 12069 
1239 12071 
1239 12083 
1239 12097 
1239 12099 
1239 12114 
1239 12115 
1239 12161 
1239 12178 
1239 12179 
1239 12180 
1239 12182 
1239 12187 
1239 12241 
1239 12257 
1239 12273 
1239 12282 
1239 12295 
1239 12302 
1239 12312 
1239 12322 
1239 1237 
1239 12429 
1239 12480 
1239 12486 
1239 1249 
1239 12531 
1239 1257 
1239 1258 
1239 12630 
1239 12635 
1239 1273 
1239 12779 
1239 12879 
1239 12880 
1239 1290 
1239 12956 
1239 1299 
1239 13008 
1239 13037 
1239 13076 
1239 1312 
1239 13189 
1239 13273 
1239 13284 
1239 13325 
1239 13339 
1239 13347 
1239 13368 
1239 13369 
1239 13373 
1239 13385 
1239 13401 
1239 13405 
1239 13415 
1239 13462 
1239 13477 
1239 13489 
1239 13490 
1239 13500 
1239 13518 
1239 13541 
1239 13576 
1239 13591 
1239 13609 
1239 13613 
1239 13624 
1239 13640 
1239 13645 
1239 13687 
1239 13711 
1239 13723 
1239 13736 
1239 13765 
1239 13767 
1239 13776 
1239 13778 
1239 13787 
1239 13788 
1239 13789 
1239 13790 
1239 13791 
1239 13802 
1239 13834 
1239 13843 
1239 13859 
1239 13866 
1239 13871 
1239 13890 
1239 13949 
1239 13982 
1239 13996 
1239 14006 
1239 14051 
1239 14090 
1239 14103 
1239 14107 
1239 14118 
1239 14132 
1239 14135 
1239 14138 
1239 14140 
1239 14143 
1239 14155 
1239 14174 
1239 14182 
1239 14187 
1239 14189 
1239 14239 
1239 14259 
1239 14265 
1239 14291 
1239 14299 
1239 14325 
1239 14337 
1239 14340 
1239 14353 
1239 14368 
1239 14381 
1239 14420 
1239 14452 
1239 14477 
1239 14492 
1239 14522 
1239 14543 
1239 14566 
1239 14576 
1239 14577 
1239 14652 
1239 14677 
1239 14678 
1239 14682 
1239 14685 
1239 14731 
1239 14742 
1239 14743 
1239 14744 
1239 14745 
1239 14750 
1239 14785 
1239 14793 
1239 14805 
1239 14813 
1239 14828 
1239 14848 
1239 14860 
1239 14861 
1239 14891 
1239 14920 
1239 14921 
1239 14974 
1239 14979 
1239 14989 
1239 14999 
1239 15011 
1239 15048 
1239 15082 
1239 15084 
1239 151 
1239 15115 
1239 15117 
1239 15125 
1239 15130 
1239 15147 
1239 15153 
1239 15163 
1239 15169 
1239 15225 
1239 15227 
1239 15251 
1239 15279 
1239 15288 
1239 15327 
1239 15338 
1239 15412 
1239 156 
1239 15691 
1239 157 
1239 15703 
1239 15753 
1239 15802 
1239 15938 
1239 15991 
1239 16150 
1239 16265 
1239 16276 
1239 16334 
1239 16387 
1239 16388 
1239 16389 
1239 16406 
1239 16420 
1239 16422 
1239 16432 
1239 16435 
1239 16465 
1239 16516 
1239 16559 
1239 16567 
1239 16604 
1239 16645 
1239 16657 
1239 16664 
1239 1668 
1239 16706 
1239 16714 
1239 16721 
1239 16799 
1239 1680 
1239 16804 
1239 16810 
1239 16814 
1239 16815 
1239 16825 
1239 16832 
1239 16846 
1239 16898 
1239 16988 
1239 16997 
1239 16998 
1239 17032 
1239 17039 
1239 17049 
1239 17054 
1239 17068 
1239 17071 
1239 17100 
1239 17106 
1239 17116 
1239 17130 
1239 17133 
1239 17145 
1239 17151 
1239 17159 
1239 17184 
1239 17254 
1239 17293 
1239 17310 
1239 17315 
1239 17343 
1239 17366 
1239 17378 
1239 17386 
1239 17394 
1239 17399 
1239 174 
1239 1741 
1239 1757 
1239 1761 
1239 1764 
1239 1767 
1239 17685 
1239 17709 
1239 17813 
1239 17816 
1239 1785 
1239 1789 
1239 17897 
1239 1790 
1239 17903 
1239 1791 
1239 17974 
1239 18001 
1239 1803 
1239 18101 
1239 18293 
1239 1842 
1239 18494 
1239 18495 
1239 18577 
1239 18632 
1239 18678 
1239 18682 
1239 18685 
1239 18695 
1239 18747 
1239 18749 
1239 18776 
1239 1879 
1239 1880 
1239 18811 
1239 18812 
1239 18831 
1239 18833 
1239 18834 
1239 18852 
1239 18882 
1239 18885 
1239 18915 
1239 18950 
1239 18961 
1239 18969 
1239 18985 
1239 18990 
1239 19013 
1239 19021 
1239 19023 
1239 19024 
1239 19029 
1239 19055 
1239 1906 
1239 19066 
1239 19079 
1239 19080 
1239 19138 
1239 19151 
1239 19159 
1239 19170 
1239 19187 
1239 19189 
1239 19201 
1239 19242 
1239 19258 
1239 19261 
1239 19301 
1239 1931 
1239 19339 
1239 19366 
1239 19381 
1239 19390 
1239 19399 
1239 19400 
1239 19406 
1239 19421 
1239 19429 
1239 19456 
1239 19503 
1239 19507 
1239 19526 
1239 19530 
1239 19560 
1239 19576 
1239 19580 
1239 19596 
1239 19618 
1239 19625 
1239 19643 
1239 19647 
1239 19653 
1239 1968 
1239 19685 
1239 19723 
1239 19744 
1239 19757 
1239 19772 
1239 19782 
1239 19783 
1239 1982 
1239 19825 
1239 19851 
1239 19865 
1239 19921 
1239 19979 
1239 19986 
1239 19998 
1239 20001 
1239 20036 
1239 20042 
1239 20058 
1239 20082 
1239 20113 
1239 20115 
1239 20120 
1239 20127 
1239 20129 
1239 20170 
1239 20183 
1239 20187 
1239 20240 
1239 20265 
1239 20274 
1239 20299 
1239 20326 
1239 20355 
1239 20357 
1239 20377 
1239 20392 
1239 20393 
1239 20396 
1239 20409 
1239 20426 
1239 20428 
1239 20436 
1239 2050 
1239 20676 
1239 20755 
1239 209 
1239 20940 
1239 20990 
1239 21 
1239 21003 
1239 21125 
1239 21219 
1239 21348 
1239 21503 
1239 21508 
1239 21515 
1239 21518 
1239 2152 
1239 21521 
1239 21531 
1239 21542 
1239 21547 
1239 21560 
1239 21565 
1239 21576 
1239 21586 
1239 21598 
1239 21630 
1239 21631 
1239 21638 
1239 21650 
1239 21676 
1239 21685 
1239 21687 
1239 21714 
1239 21729 
1239 21733 
1239 21742 
1239 21778 
1239 21787 
1239 21856 
1239 21880 
1239 21889 
1239 21899 
1239 21905 
1239 21908 
1239 21986 
1239 21990 
1239 22001 
1239 22089 
1239 22137 
1239 22146 
1239 22171 
1239 22176 
1239 22181 
1239 22184 
1239 22186 
1239 22205 
1239 22216 
1239 22220 
1239 22234 
1239 22244 
1239 22257 
1239 22262 
1239 22284 
1239 22346 
1239 22347 
1239 22352 
1239 22358 
1239 22364 
1239 22369 
1239 22408 
1239 22429 
1239 22435 
1239 22448 
1239 22485 
1239 22486 
1239 225 
1239 22507 
1239 22556 
1239 22567 
1239 22569 
1239 22571 
1239 22642 
1239 22663 
1239 22688 
1239 22709 
1239 22713 
1239 22724 
1239 22739 
1239 22742 
1239 22746 
1239 22762 
1239 22770 
1239 22783 
1239 22796 
1239 22822 
1239 22838 
1239 22885 
1239 22916 
1239 23013 
1239 23023 
1239 23086 
1239 23092 
1239 23093 
1239 23118 
1239 23148 
1239 23155 
1239 23169 
1239 23183 
1239 23216 
1239 23239 
1239 23243 
1239 23265 
1239 23279 
1239 23288 
1239 23315 
1239 23329 
1239 23332 
1239 23375 
1239 23381 
1239 23383 
1239 23391 
1239 23423 
1239 23444 
1239 23446 
1239 23453 
1239 23461 
1239 23472 
1239 23520 
1239 23541 
1239 23649 
1239 237 
1239 23765 
1239 23766 
1239 23784 
1239 2379 
1239 23961 
1239 24009 
1239 24086 
1239 24182 
1239 24374 
1239 24439 
1239 24560 
1239 24694 
1239 2497 
1239 25019 
1239 25098 
1239 2516 
1239 2529 
1239 25309 
1239 25384 
1239 25466 
1239 25525 
1239 25606 
1239 25612 
1239 25629 
1239 25633 
1239 25653 
1239 25673 
1239 25690 
1239 25692 
1239 25700 
1239 25704 
1239 25733 
1239 25821 
1239 25836 
1239 25853 
1239 25861 
1239 25870 
1239 25942 
1239 25950 
1239 25973 
1239 25988 
1239 25996 
1239 26001 
1239 26010 
1239 26024 
1239 26038 
1239 26079 
1239 26099 
1239 26114 
1239 26133 
1239 26134 
1239 26164 
1239 26174 
1239 26176 
1239 26190 
1239 26209 
1239 26210 
1239 26231 
1239 26238 
1239 26258 
1239 26259 
1239 26304 
1239 26311 
1239 26317 
1239 26336 
1239 26372 
1239 26377 
1239 26383 
1239 264 
1239 26426 
1239 26473 
1239 26497 
1239 26502 
1239 26518 
1239 26528 
1239 26554 
1239 26575 
1239 26608 
1239 26617 
1239 26621 
1239 26622 
1239 26686 
1239 26695 
1239 26698 
1239 26725 
1239 26732 
1239 26758 
1239 26762 
1239 26794 
1239 26803 
1239 26821 
1239 26827 
1239 26874 
1239 26895 
1239 26899 
1239 26900 
1239 26909 
1239 26916 
1239 26927 
1239 26952 
1239 26972 
1239 26985 
1239 27064 
1239 27160 
1239 27199 
1239 27269 
1239 27286 
1239 27288 
1239 27298 
1239 27334 
1239 27357 
1239 27364 
1239 27382 
1239 27384 
1239 27401 
1239 27415 
1239 27434 
1239 27467 
1239 27468 
1239 27548 
1239 27559 
1239 27574 
1239 27583 
1239 27592 
1239 27619 
1239 27646 
1239 27678 
1239 27696 
1239 27714 
1239 27737 
1239 27742 
1239 27757 
1239 27766 
1239 27768 
1239 27773 
1239 27824 
1239 27883 
1239 27884 
1239 27917 
1239 27932 
1239 27966 
1239 27968 
1239 28053 
1239 28158 
1239 28211 
1239 2828 
1239 28285 
1239 28329 
1239 28502 
1239 28573 
1239 286 
1239 28620 
1239 28704 
1239 28856 
1239 28994 
1239 28997 
1239 29066 
1239 291 
1239 29100 
1239 2914 
1239 292 
1239 29332 
1239 29409 
1239 29422 
1239 29446 
1239 29527 
1239 29644 
1239 297 
1239 29700 
1239 29717 
1239 29733 
1239 29737 
1239 29756 
1239 29759 
1239 29780 
1239 29785 
1239 29792 
1239 29794 
1239 29827 
1239 29828 
1239 29835 
1239 29859 
1239 29877 
1239 29894 
1239 29895 
1239 29906 
1239 29960 
1239 29968 
1239 29976 
1239 29981 
1239 29982 
1239 29992 
1239 3 
1239 30023 
1239 30027 
1239 30038 
1239 30046 
1239 30061 
1239 30081 
1239 30111 
1239 30117 
1239 30120 
1239 30175 
1239 30177 
1239 30185 
1239 30188 
1239 30243 
1239 30255 
1239 30268 
1239 30297 
1239 30337 
1239 30356 
1239 30378 
1239 30385 
1239 30432 
1239 30435 
1239 30457 
1239 30464 
1239 30526 
1239 30572 
1239 30598 
1239 30612 
1239 30684 
1239 30699 
1239 30704 
1239 30933 
1239 31223 
1239 3130 
1239 31342 
1239 31399 
1239 31733 
1239 31757 
1239 31761 
1239 31776 
1239 31795 
1239 31836 
1239 31853 
1239 31892 
1239 31914 
1239 31937 
1239 31947 
1239 31981 
1239 32012 
1239 32035 
1239 32076 
1239 32085 
1239 32091 
1239 32129 
1239 32149 
1239 32154 
1239 3216 
1239 32165 
1239 32173 
1239 32190 
1239 32244 
1239 32255 
1239 32267 
1239 32282 
1239 32325 
1239 32329 
1239 32350 
1239 32356 
1239 32372 
1239 32378 
1239 32392 
1239 32407 
1239 32455 
1239 3249 
1239 32509 
1239 32528 
1239 3257 
1239 32577 
1239 32665 
1239 32713 
1239 32720 
1239 32727 
1239 32743 
1239 32768 
1239 32813 
1239 32833 
1239 32869 
1239 32893 
1239 3292 
1239 3300 
1239 33003 
1239 33020 
1239 3303 
1239 3304 
1239 33043 
1239 33048 
1239 33065 
1239 33070 
1239 33088 
1239 33125 
1239 33132 
1239 33154 
1239 33165 
1239 3320 
1239 33217 
1239 3329 
1239 33318 
1239 33376 
1239 33395 
1239 33419 
1239 33469 
1239 33502 
1239 3356 
1239 33560 
1239 33569 
1239 33588 
1239 3360 
1239 33615 
1239 3364 
1239 33644 
1239 33647 
1239 33651 
1239 33652 
1239 33657 
1239 33660 
1239 33713 
1239 33748 
1239 33757 
1239 33920 
1239 33984 
1239 34026 
1239 34270 
1239 34313 
1239 3447 
1239 3455 
1239 34556 
1239 3458 
1239 3462 
1239 34629 
1239 34762 
1239 34763 
1239 3479 
1239 3491 
1239 34931 
1239 35201 
1239 3527 
1239 35283 
1239 35400 
1239 35401 
1239 35415 
1239 3549 
1239 3561 
1239 35799 
1239 35912 
1239 35940 
1239 35951 
1239 36028 
1239 3605 
1239 36102 
1239 36152 
1239 36180 
1239 36219 
1239 36258 
1239 36259 
1239 3644 
1239 3648 
1239 36487 
1239 36502 
1239 36512 
1239 36546 
1239 36550 
1239 36561 
1239 36564 
1239 36611 
1239 36639 
1239 36658 
1239 36659 
1239 36662 
1239 36716 
1239 36719 
1239 36727 
1239 36754 
1239 36758 
1239 3676 
1239 36837 
1239 3701 
1239 3737 
1239 3753 
1239 3790 
1239 3801 
1239 3815 
1239 3816 
1239 3855 
1239 38591 
1239 38615 
1239 38861 
1239 39194 
1239 3927 
1239 3931 
1239 39326 
1239 39369 
1239 39386 
1239 39477 
1239 39545 
1239 39905 
1239 39947 
1239 39959 
1239 39969 
1239 40026 
1239 40032 
1239 40048 
1239 40081 
1239 40102 
1239 40142 
1239 40157 
1239 40195 
1239 40197 
1239 40274 
1239 40279 
1239 40289 
1239 40298 
1239 40299 
1239 40414 
1239 4046 
1239 40489 
1239 40508 
1239 40570 
1239 40630 
1239 40632 
1239 40702 
1239 40818 
1239 41174 
1239 4133 
1239 4134 
1239 4150 
1239 41932 
1239 4212 
1239 42227 
1239 42245 
1239 4230 
1239 42332 
1239 42389 
1239 4243 
1239 42579 
1239 4261 
1239 4319 
1239 4323 
1239 43293 
1239 43484 
1239 43515 
1239 43660 
1239 4373 
1239 44038 
1239 44115 
1239 44152 
1239 44292 
1239 4436 
1239 4456 
1239 44581 
1239 44684 
1239 4538 
1239 4544 
1239 4555 
1239 4581 
1239 46115 
1239 46118 
1239 46207 
1239 46325 
1239 4635 
1239 4637 
1239 46394 
1239 46428 
1239 46472 
1239 4648 
1239 46485 
1239 46487 
1239 4657 
1239 46574 
1239 46598 
1239 46678 
1239 46716 
1239 46773 
1239 46836 
1239 46837 
1239 47292 
1239 4739 
1239 4755 
1239 4766 
1239 4770 
1239 47732 
1239 4775 
1239 4788 
1239 4808 
1239 4812 
1239 4837 
1239 4927 
1239 4983 
1239 5050 
1239 5056 
1239 5112 
1239 5384 
1239 5388 
1239 5400 
1239 5432 
1239 5459 
1239 5466 
1239 5511 
1239 5521 
1239 559 
1239 5616 
1239 5639 
1239 5650 
1239 5665 
1239 5769 
1239 5778 
1239 6 
1239 6057 
1239 6062 
1239 6073 
1239 6075 
1239 6109 
1239 6122 
1239 6128 
1239 6130 
1239 6142 
1239 6157 
1239 6167 
1239 6174 
1239 6181 
1239 6255 
1239 6295 
1239 6316 
1239 6325 
1239 6327 
1239 6337 
1239 6360 
1239 6367 
1239 6370 
1239 6402 
1239 6405 
1239 6419 
1239 6423 
1239 6432 
1239 6453 
1239 6459 
1239 6461 
1239 6478 
1239 6482 
1239 6517 
1239 6527 
1239 6550 
1239 6580 
1239 6619 
1239 6648 
1239 6667 
1239 6695 
1239 6762 
1239 6774 
1239 6779 
1239 6782 
1239 680 
1239 6908 
1239 6917 
1239 6939 
1239 6941 
1239 6943 
1239 6983 
1239 6984 
1239 6988 
1239 701 
1239 7013 
1239 7015 
1239 7016 
1239 7018 
1239 7024 
1239 703 
1239 7054 
1239 7066 
1239 7068 
1239 71 
1239 7105 
1239 7124 
1239 7132 
1239 7165 
1239 7203 
1239 7233 
1239 7258 
1239 7270 
1239 7296 
1239 7303 
1239 7321 
1239 7332 
1239 7337 
1239 7345 
1239 7370 
1239 7377 
1239 7385 
1239 7395 
1239 7459 
1239 7470 
1239 7473 
1239 7527 
1239 7575 
1239 7726 
1239 7727 
1239 7733 
1239 7738 
1239 7751 
1239 7792 
1239 7823 
1239 7829 
1239 7849 
1239 7908 
1239 7923 
1239 7925 
1239 7926 
1239 794 
1239 7949 
1239 8001 
1239 8025 
1239 8047 
1239 8048 
1239 8069 
1239 8075 
1239 8083 
1239 8119 
1239 8134 
1239 8151 
1239 8167 
1239 8201 
1239 8220 
1239 8282 
1239 8330 
1239 8342 
1239 8359 
1239 8400 
1239 8452 
1239 8473 
1239 852 
1239 8784 
1239 8804 
1239 8866 
1239 8895 
1239 8911 
1239 8912 
1239 8960 
1239 8961 
1239 8989 
1239 90 
1239 9116 
1239 9119 
1239 9121 
1239 9208 
1239 9264 
1239 9269 
1239 9304 
1239 9498 
1239 9505 
1239 9680 
1239 9737 
1239 9800 
1239 9806 
1239 9808 
1239 9829 
1239 9837 
1239 9929 
12390 12513 
12390 15641 
12390 16293 
12390 21218 
12390 24742 
12390 2856 
12390 31021 
12390 33854 
12390 39152 
12390 39609 
12390 39915 
12390 45014 
12392 16140 
12392 25395 
12392 37002 
12392 41451 
12392 5432 
12392 702 
12396 24721 
12399 25538 
12399 29562 
12399 34839 
12399 48284 
12399 6695 
12399 8866 
12406 21043 
12406 24659 
12406 31345 
12406 35651 
12406 42146 
12406 42772 
12406 44087 
12406 44288 
12406 47180 
12406 6697 
12407 24582 
12407 28731 
12407 8422 
12409 15557 
1241 13038 
1241 15604 
1241 15764 
1241 15853 
1241 20506 
1241 29162 
1241 29229 
1241 30858 
1241 34239 
1241 34516 
1241 35465 
1241 35506 
1241 39245 
1241 41125 
1241 41372 
1241 43685 
1241 6799 
1241 8396 
12418 12730 
12418 45054 
12420 3209 
12421 12530 
12423 35686 
12423 43679 
12429 15398 
12429 1836 
12429 3303 
12429 34475 
12429 44038 
12429 8404 
12431 15709 
12437 39077 
12444 9121 
12445 702 
12450 31252 
12452 15905 
12452 38978 
12452 38984 
12452 44816 
12455 30991 
12455 30994 
12455 37019 
12469 286 
12470 15909 
12473 35037 
12476 16366 
12476 33863 
12476 35342 
12479 20838 
12479 20921 
12479 25487 
12479 27678 
12479 28935 
12479 3324 
12479 35116 
12479 35171 
12479 39780 
12479 44652 
12479 8928 
12480 13148 
12480 15363 
12480 15709 
12480 286 
12480 29010 
12480 3320 
12480 34701 
12480 6695 
12481 42180 
12491 17175 
12491 21042 
12491 21174 
12491 21491 
12491 22351 
12491 24691 
12491 29614 
12491 31810 
12491 3356 
12491 33765 
12491 34947 
12491 36909 
12491 36920 
12491 36959 
12491 36965 
12491 36977 
12491 36988 
12491 36997 
12491 37008 
12491 37047 
12491 37054 
12491 37075 
12491 5377 
12491 5511 
12491 6453 
12491 8393 
12491 8513 
12491 9129 
12493 3257 
12493 6824 
12496 31339 
12496 44684 
12496 6908 
12496 8330 
12502 24766 
1251 11432 
1251 11706 
1251 12222 
1251 13878 
1251 14571 
1251 15169 
1251 15180 
1251 16397 
1251 16735 
1251 19089 
1251 1916 
1251 19182 
1251 20965 
1251 22356 
1251 22381 
1251 27699 
1251 28239 
1251 28285 
1251 28571 
1251 28573 
1251 28576 
1251 28590 
1251 28618 
1251 28620 
1251 28625 
1251 28637 
1251 28664 
1251 28665 
1251 3356 
1251 3549 
1251 6505 
12510 1273 
12510 1299 
12510 209 
12510 3549 
12510 7922 
12512 13237 
12513 13037 
12513 2856 
12513 31290 
12513 6911 
12513 8468 
12519 2856 
12519 44286 
12530 20724 
12530 20790 
12530 21011 
12530 21219 
12530 21256 
12530 24896 
12530 24945 
12530 25299 
12530 25386 
12530 28975 
12530 29275 
12530 29496 
12530 30955 
12530 31061 
12530 3254 
12530 3255 
12530 35050 
12530 35081 
12530 35325 
12530 35341 
12530 38958 
12530 42112 
12530 42600 
12530 42620 
12530 43742 
12530 44519 
12530 44722 
12530 8192 
12539 21211 
12539 9012 
12540 2914 
12542 15457 
12542 30947 
12542 42580 
12542 6453 
12545 35800 
12550 21353 
12550 21414 
12550 41270 
12552 15869 
12552 20514 
12552 21052 
12552 2119 
12552 21195 
12552 21719 
12552 24862 
12552 25146 
12552 25545 
12552 28854 
12552 29460 
12552 29602 
12552 30795 
12552 30811 
12552 31027 
12552 31642 
12552 3292 
12552 33976 
12552 34385 
12552 34686 
12552 34946 
12552 35445 
12552 39029 
12552 41775 
12552 42028 
12552 42309 
12552 42347 
12552 42418 
12552 42695 
12552 42732 
12552 43012 
12552 43126 
12552 43448 
12552 43591 
12552 43770 
12552 43948 
12552 44034 
12552 44136 
12552 44491 
12552 44581 
12552 44852 
12552 47234 
12552 47467 
12552 47533 
12552 47708 
12552 47732 
12552 48042 
12552 49217 
12552 8289 
12552 8434 
12555 24919 
12558 9081 
12564 16344 
12564 25554 
12566 12626 
12566 12733 
1257 1237 
1257 12552 
1257 12563 
1257 12766 
1257 1299 
1257 13063 
1257 13123 
1257 13127 
1257 15782 
1257 15793 
1257 1880 
1257 20943 
1257 21052 
1257 2119 
1257 21202 
1257 21412 
1257 25217 
1257 2856 
1257 28771 
1257 29156 
1257 29518 
1257 29633 
1257 29672 
1257 30912 
1257 31337 
1257 31432 
1257 3220 
1257 3269 
1257 3301 
1257 3356 
1257 34234 
1257 34244 
1257 34385 
1257 34686 
1257 34779 
1257 3549 
1257 39525 
1257 39570 
1257 41340 
1257 42230 
1257 42318 
1257 42499 
1257 42539 
1257 42542 
1257 42732 
1257 43003 
1257 43098 
1257 43850 
1257 43893 
1257 43948 
1257 44916 
1257 44957 
1257 47234 
1257 47467 
1257 5459 
1257 6730 
1257 6774 
1257 6785 
1257 6830 
1257 8220 
1257 8434 
1257 8437 
1257 8473 
1257 8674 
1257 8995 
1257 9120 
1257 9201 
1257 9304 
12573 41880 
12576 35736 
12576 6453 
12577 702 
12578 20548 
12578 20797 
12578 21412 
12578 29466 
12578 29569 
12578 3249 
12578 3320 
12578 3356 
12578 33922 
12578 35451 
12578 39025 
12578 39094 
12578 41424 
12578 41563 
12578 42979 
12578 43482 
12578 43915 
12578 44658 
12578 47499 
12578 5518 
12578 6747 
12578 8194 
12578 9091 
12581 33933 
12582 20569 
12586 12682 
12586 20771 
12586 24747 
12586 28751 
12586 31530 
12586 34764 
12586 34813 
12586 34933 
12586 35042 
12586 39867 
12586 41130 
12586 42596 
12586 47431 
12586 47670 
12593 12530 
12593 24882 
12593 33851 
12593 41791 
12594 6830 
12597 24605 
12597 3292 
12605 12614 
12605 21013 
12605 28760 
12605 28835 
12605 31439 
12605 39231 
12605 8514 
12611 13012 
12611 25504 
12611 2861 
12611 29008 
12611 29413 
12611 41307 
12611 6741 
12611 8489 
12615 15941 
12615 16154 
12615 24964 
12615 25597 
12615 28898 
12615 29556 
12615 29582 
12615 29622 
12615 29687 
12615 34224 
12615 34361 
12615 34754 
12615 34831 
12615 35508 
12615 38924 
12615 38932 
12615 39881 
12615 41019 
12615 42411 
12615 42878 
12615 43548 
12615 43612 
12615 44100 
12615 44101 
12615 44247 
12615 44313 
12615 44317 
12615 44509 
12615 45007 
12615 47374 
12615 47510 
12615 48699 
12615 48917 
12615 5606 
12615 8262 
12615 8717 
12615 9028 
12618 12741 
12618 42968 
12618 8326 
12622 8241 
12625 8218 
12626 15557 
12626 8228 
12637 28929 
12637 31076 
12637 47880 
12644 2107 
12644 34779 
12653 16022 
12657 35003 
12658 41977 
12659 16302 
12660 31732 
1267 12481 
1267 12498 
1267 12551 
1267 12709 
1267 1273 
1267 12874 
1267 12956 
1267 13018 
1267 13047 
1267 13182 
1267 13183 
1267 137 
1267 15360 
1267 15663 
1267 15691 
1267 15714 
1267 15807 
1267 15852 
1267 15887 
1267 15973 
1267 16027 
1267 16076 
1267 174 
1267 20522 
1267 20697 
1267 20745 
1267 20912 
1267 20959 
1267 20981 
1267 21056 
1267 21058 
1267 21080 
1267 21309 
1267 21457 
1267 2152 
1267 24749 
1267 24805 
1267 24934 
1267 24994 
1267 25002 
1267 25156 
1267 25472 
1267 25518 
1267 2594 
1267 28716 
1267 28767 
1267 28831 
1267 28937 
1267 28977 
1267 29036 
1267 29487 
1267 31034 
1267 31086 
1267 31144 
1267 31222 
1267 31495 
1267 3242 
1267 3269 
1267 3302 
1267 3356 
1267 33874 
1267 34281 
1267 34725 
1267 34759 
1267 3491 
1267 35612 
1267 37986 
1267 39759 
1267 41094 
1267 41160 
1267 41381 
1267 41734 
1267 41827 
1267 42015 
1267 42515 
1267 42818 
1267 43312 
1267 43364 
1267 44059 
1267 44747 
1267 44767 
1267 4768 
1267 5396 
1267 5459 
1267 6453 
1267 6840 
1267 702 
1267 8220 
1267 8234 
1267 8265 
1267 8612 
1267 8928 
1267 9093 
1267 9104 
12670 12645 
12670 12727 
12670 15557 
12670 16009 
12670 16017 
12670 16046 
12670 20529 
12670 20926 
12670 21041 
12670 29092 
12670 30781 
12670 3215 
12670 3296 
12670 34493 
12670 34536 
12670 34970 
12670 35012 
12670 35066 
12670 35169 
12670 35294 
12670 35363 
12670 39405 
12670 39715 
12670 39771 
12670 42487 
12670 43142 
12670 43654 
12670 43717 
12670 43734 
12670 47127 
12670 47599 
12670 47820 
12670 8220 
12670 8228 
12670 8908 
12670 9180 
12676 20512 
12676 31342 
12676 31429 
12676 3320 
12676 3549 
12676 42652 
12676 48088 
12676 8866 
12676 9175 
12677 8708 
12683 20485 
12683 34676 
12683 41816 
12687 12883 
12687 12890 
12687 21219 
12687 25500 
12687 25503 
12687 29599 
12687 3255 
12687 3319 
12687 34776 
12687 6807 
12690 16231 
12690 28809 
12693 21032 
12693 21059 
12695 15756 
12695 16300 
12695 21085 
12695 21225 
12695 24758 
12695 25032 
12695 25251 
12695 2820 
12695 2848 
12695 29076 
12695 31494 
12695 31582 
12695 31720 
12695 3287 
12695 33842 
12695 33902 
12695 34121 
12695 34123 
12695 34139 
12695 34352 
12695 34682 
12695 34687 
12695 34690 
12695 34726 
12695 35178 
12695 35374 
12695 35408 
12695 35755 
12695 38964 
12695 39034 
12695 39165 
12695 41917 
12695 42293 
12695 42569 
12695 43327 
12695 43666 
12695 43993 
12695 44429 
12695 47286 
12695 47711 
12695 49244 
12695 8395 
12695 8592 
127 226 
12705 2854 
12708 20860 
12709 4768 
12709 6453 
12713 12361 
12713 15617 
12713 16284 
12713 21284 
12713 24897 
12713 25472 
12713 41697 
12713 6799 
12713 6866 
12713 8280 
12713 8396 
12714 12695 
12714 24936 
12714 25308 
12714 25478 
12714 29076 
12714 30768 
12714 31254 
12714 3356 
12714 34123 
12714 34643 
12714 34726 
12714 39588 
12714 39604 
12714 41842 
12714 41895 
12714 42583 
12714 42754 
12714 43319 
12714 47181 
12714 47478 
12714 49060 
12714 49334 
12714 6788 
12715 12492 
12715 15450 
12715 3352 
12715 39780 
12715 42745 
12715 44278 
12715 8311 
12716 29582 
12716 33865 
12716 38932 
12716 43494 
1273 10848 
1273 1103 
1273 11051 
1273 11139 
1273 11172 
1273 11269 
1273 11281 
1273 11666 
1273 11841 
1273 11867 
1273 12168 
1273 12386 
1273 12418 
1273 12494 
1273 12530 
1273 12540 
1273 12676 
1273 12683 
1273 12685 
1273 12690 
1273 12715 
1273 12772 
1273 12787 
1273 12844 
1273 12874 
1273 12879 
1273 12880 
1273 12888 
1273 12919 
1273 12956 
1273 12958 
1273 12976 
1273 12989 
1273 1299 
1273 13030 
1273 13076 
1273 13095 
1273 13186 
1273 13207 
1273 13227 
1273 13257 
1273 13259 
1273 13285 
1273 13304 
1273 13768 
1273 13917 
1273 13949 
1273 13999 
1273 14576 
1273 14589 
1273 15105 
1273 15133 
1273 15412 
1273 15465 
1273 15493 
1273 15580 
1273 15612 
1273 15672 
1273 15673 
1273 15705 
1273 15725 
1273 15835 
1273 15915 
1273 15930 
1273 15951 
1273 15974 
1273 16054 
1273 16086 
1273 16094 
1273 16096 
1273 16179 
1273 16230 
1273 16284 
1273 16285 
1273 16300 
1273 16304 
1273 16338 
1273 16406 
1273 16420 
1273 16467 
1273 17139 
1273 174 
1273 17403 
1273 17669 
1273 1784 
1273 18001 
1273 18403 
1273 18566 
1273 18734 
1273 19080 
1273 19137 
1273 19151 
1273 19740 
1273 19817 
1273 20406 
1273 20485 
1273 20495 
1273 20521 
1273 20598 
1273 20632 
1273 20702 
1273 20720 
1273 20783 
1273 20830 
1273 20842 
1273 20870 
1273 20886 
1273 20895 
1273 209 
1273 20925 
1273 20940 
1273 20946 
1273 20990 
1273 21054 
1273 21105 
1273 21127 
1273 21193 
1273 21226 
1273 21255 
1273 21256 
1273 2129 
1273 21298 
1273 21332 
1273 21351 
1273 21353 
1273 21369 
1273 21433 
1273 21437 
1273 21442 
1273 21480 
1273 21483 
1273 21621 
1273 2172 
1273 2200 
1273 22212 
1273 22298 
1273 226 
1273 22822 
1273 23265 
1273 23308 
1273 23342 
1273 23520 
1273 24320 
1273 24588 
1273 24608 
1273 24626 
1273 24661 
1273 24675 
1273 24721 
1273 24845 
1273 24923 
1273 24945 
1273 24955 
1273 24960 
1273 25025 
1273 25071 
1273 2519 
1273 2529 
1273 25310 
1273 25320 
1273 25347 
1273 25381 
1273 25421 
1273 25510 
1273 25531 
1273 25761 
1273 2578 
1273 25795 
1273 25818 
1273 25973 
1273 26458 
1273 26769 
1273 26803 
1273 26914 
1273 26972 
1273 27357 
1273 27524 
1273 2854 
1273 2856 
1273 28703 
1273 2873 
1273 28745 
1273 28752 
1273 28761 
1273 28769 
1273 28809 
1273 28840 
1273 28881 
1273 28890 
1273 28906 
1273 29071 
1273 29091 
1273 29119 
1273 2914 
1273 29190 
1273 29196 
1273 29197 
1273 29283 
1273 29303 
1273 29407 
1273 29530 
1273 29614 
1273 29674 
1273 29791 
1273 29835 
1273 29838 
1273 30041 
1273 30128 
1273 3043 
1273 3058 
1273 30729 
1273 30733 
1273 30767 
1273 30955 
1273 30960 
1273 30974 
1273 30984 
1273 30998 
1273 31008 
1273 31205 
1273 31213 
1273 31257 
1273 31273 
1273 31294 
1273 31314 
1273 31359 
1273 31425 
1273 31463 
1273 31499 
1273 31501 
1273 31512 
1273 31558 
1273 31641 
1273 31695 
1273 31698 
1273 31972 
1273 3216 
1273 3226 
1273 32387 
1273 32523 
1273 3255 
1273 3257 
1273 3269 
1273 3300 
1273 33070 
1273 33119 
1273 3320 
1273 33529 
1273 3356 
1273 33597 
1273 33775 
1273 33871 
1273 33874 
1273 33934 
1273 33936 
1273 33991 
1273 34038 
1273 34132 
1273 34137 
1273 34164 
1273 34178 
1273 34241 
1273 34266 
1273 34267 
1273 34287 
1273 34351 
1273 34470 
1273 34558 
1273 34580 
1273 34608 
1273 34655 
1273 34676 
1273 34747 
1273 34757 
1273 34761 
1273 34763 
1273 34869 
1273 34887 
1273 34892 
1273 3491 
1273 34925 
1273 3502 
1273 35059 
1273 35104 
1273 35140 
1273 35177 
1273 35204 
1273 35320 
1273 35340 
1273 35389 
1273 35397 
1273 35401 
1273 3549 
1273 35497 
1273 35539 
1273 35558 
1273 3561 
1273 35623 
1273 35707 
1273 35717 
1273 35728 
1273 3573 
1273 35908 
1273 35916 
1273 35937 
1273 35985 
1273 36114 
1273 36236 
1273 36504 
1273 36824 
1273 36856 
1273 36873 
1273 36887 
1273 36920 
1273 36954 
1273 37004 
1273 3720 
1273 3741 
1273 37958 
1273 38550 
1273 38917 
1273 38958 
1273 38969 
1273 38976 
1273 39001 
1273 39045 
1273 39054 
1273 39099 
1273 39134 
1273 39139 
1273 39151 
1273 39264 
1273 39270 
1273 39386 
1273 39434 
1273 39465 
1273 39493 
1273 39572 
1273 39575 
1273 39703 
1273 39707 
1273 39724 
1273 39735 
1273 39740 
1273 39753 
1273 39782 
1273 39805 
1273 39811 
1273 39836 
1273 39882 
1273 39927 
1273 40165 
1273 40193 
1273 40475 
1273 40511 
1273 40633 
1273 40993 
1273 40995 
1273 41022 
1273 41070 
1273 41082 
1273 41101 
1273 41209 
1273 41268 
1273 41311 
1273 41328 
1273 41341 
1273 41344 
1273 41403 
1273 41411 
1273 41440 
1273 41441 
1273 41465 
1273 41469 
1273 41554 
1273 41668 
1273 41798 
1273 41942 
1273 41957 
1273 41976 
1273 42038 
1273 42104 
1273 42121 
1273 42145 
1273 42265 
1273 42277 
1273 42291 
1273 42358 
1273 42368 
1273 42478 
1273 42514 
1273 42526 
1273 42574 
1273 42589 
1273 42674 
1273 42766 
1273 42767 
1273 42816 
1273 42919 
1273 42955 
1273 43092 
1273 43218 
1273 43226 
1273 43235 
1273 43237 
1273 43275 
1273 43282 
1273 43334 
1273 43552 
1273 43567 
1273 43600 
1273 43639 
1273 43660 
1273 43687 
1273 43852 
1273 43853 
1273 43874 
1273 43901 
1273 43903 
1273 43949 
1273 43970 
1273 44056 
1273 44212 
1273 44292 
1273 44467 
1273 44507 
1273 44519 
1273 44652 
1273 44677 
1273 44678 
1273 44847 
1273 44890 
1273 44905 
1273 44963 
1273 45419 
1273 4565 
1273 4589 
1273 4609 
1273 46135 
1273 46294 
1273 4631 
1273 4635 
1273 4637 
1273 4651 
1273 4657 
1273 4725 
1273 47348 
1273 4739 
1273 47397 
1273 47438 
1273 47439 
1273 47594 
1273 47620 
1273 4766 
1273 4775 
1273 4788 
1273 47887 
1273 48254 
1273 4826 
1273 4862 
1273 48858 
1273 49118 
1273 4927 
1273 5089 
1273 5388 
1273 5400 
1273 5433 
1273 5471 
1273 5511 
1273 5539 
1273 5547 
1273 5551 
1273 5553 
1273 5568 
1273 558 
1273 5645 
1273 6130 
1273 6279 
1273 6327 
1273 6453 
1273 6461 
1273 6473 
1273 6503 
1273 65512 
1273 6639 
1273 6662 
1273 6667 
1273 668 
1273 6758 
1273 6762 
1273 6774 
1273 6779 
1273 6846 
1273 6848 
1273 6866 
1273 6939 
1273 701 
1273 7012 
1273 7018 
1273 702 
1273 71 
1273 7296 
1273 7385 
1273 7430 
1273 7473 
1273 7575 
1273 7796 
1273 7829 
1273 7843 
1273 7922 
1273 7926 
1273 8075 
1273 8092 
1273 8121 
1273 8153 
1273 8216 
1273 8249 
1273 8291 
1273 8301 
1273 8342 
1273 8345 
1273 8371 
1273 8402 
1273 8427 
1273 8435 
1273 8439 
1273 8443 
1273 8528 
1273 8529 
1273 8580 
1273 8636 
1273 8657 
1273 8663 
1273 8680 
1273 8744 
1273 8749 
1273 8760 
1273 8767 
1273 8781 
1273 8816 
1273 8866 
1273 8888 
1273 8920 
1273 8926 
1273 8961 
1273 8997 
1273 9002 
1273 9066 
1273 9198 
1273 9246 
1273 9299 
1273 9304 
1273 9329 
1273 9497 
1273 9498 
1273 9505 
1273 9730 
1273 9829 
1273 9924 
1273 9988 
12731 13003 
12731 13157 
12731 20694 
12731 24640 
12731 6695 
12732 13184 
12732 15657 
12732 16374 
12732 25516 
12732 29083 
12732 29670 
12732 31078 
12732 8875 
12735 13138 
12735 24944 
12735 28781 
12735 34818 
12735 43090 
12735 47436 
12739 28983 
12741 12831 
12741 12968 
12741 13086 
12741 13110 
12741 15470 
12741 15541 
12741 15694 
12741 15833 
12741 16283 
12741 16342 
12741 20552 
12741 20804 
12741 20853 
12741 20889 
12741 20960 
12741 21064 
12741 21123 
12741 21328 
12741 2152 
12741 24724 
12741 24738 
12741 24740 
12741 24748 
12741 25388 
12741 25584 
12741 29023 
12741 29167 
12741 29232 
12741 29314 
12741 29593 
12741 29620 
12741 29649 
12741 30793 
12741 30799 
12741 30813 
12741 30923 
12741 31032 
12741 31129 
12741 31229 
12741 31242 
12741 31255 
12741 31540 
12741 31621 
12741 31658 
12741 3356 
12741 33923 
12741 34045 
12741 34275 
12741 34324 
12741 34402 
12741 34614 
12741 34719 
12741 34765 
12741 34845 
12741 34937 
12741 34999 
12741 35007 
12741 35063 
12741 35191 
12741 35198 
12741 35378 
12741 35434 
12741 35498 
12741 35538 
12741 35586 
12741 35745 
12741 35785 
12741 38944 
12741 39006 
12741 39039 
12741 39091 
12741 39255 
12741 40961 
12741 40969 
12741 41297 
12741 41299 
12741 41421 
12741 41511 
12741 41517 
12741 41618 
12741 41790 
12741 41912 
12741 42039 
12741 42058 
12741 42118 
12741 42171 
12741 42194 
12741 42266 
12741 42402 
12741 42531 
12741 42643 
12741 42717 
12741 42797 
12741 42914 
12741 42935 
12741 42963 
12741 42968 
12741 43117 
12741 43118 
12741 43173 
12741 43244 
12741 43371 
12741 43420 
12741 43505 
12741 43570 
12741 43619 
12741 43679 
12741 43914 
12741 43929 
12741 43932 
12741 43962 
12741 43968 
12741 44061 
12741 44183 
12741 44249 
12741 44666 
12741 44859 
12741 47273 
12741 47303 
12741 47728 
12741 5617 
12741 6714 
12741 8308 
12741 8323 
12741 8326 
12741 8477 
12741 8938 
12741 8968 
12742 25199 
12743 43447 
12757 3249 
12757 42016 
12759 24590 
12764 39214 
12766 5400 
12767 12956 
12767 20708 
12767 2571 
12767 29583 
12767 31461 
12767 39453 
12767 39791 
12768 15640 
12769 21038 
12773 20515 
12773 43998 
12773 44884 
12778 31711 
12778 35471 
12778 5435 
12779 25309 
12779 31121 
12779 34606 
12779 41277 
12779 41364 
12779 47353 
12779 702 
12788 12593 
12788 28724 
12793 12311 
12793 13265 
12793 5404 
12793 8447 
12797 24771 
12797 28999 
12797 3352 
12797 34725 
12797 8968 
1280 11644 
1280 15169 
1280 174 
1280 19355 
1280 209 
1280 2152 
1280 23599 
1280 24 
1280 2500 
1280 28498 
1280 28540 
1280 29117 
1280 2914 
1280 3303 
1280 3320 
1280 3356 
1280 33651 
1280 3549 
1280 4323 
1280 5511 
1280 6453 
1280 6461 
1280 6939 
1280 701 
1280 7922 
1280 7941 
1280 8001 
12810 6762 
12816 668 
12816 680 
12817 29317 
12820 8342 
12829 3356 
12831 15878 
12831 24748 
12831 29314 
12831 29563 
12831 29649 
12831 31683 
12831 34069 
12831 34208 
12831 34999 
12831 35063 
12831 41299 
12831 41860 
12831 42739 
12831 43144 
12831 44176 
12831 49151 
12831 5550 
12835 29609 
12835 8822 
12843 13040 
12843 15894 
12843 16188 
12843 24926 
12843 25245 
12843 25579 
12843 28979 
12843 29236 
12843 29682 
12843 31147 
12843 31735 
12843 3320 
12843 35143 
12843 39218 
12843 41431 
12843 41699 
12843 9022 
12847 24921 
12849 44286 
12850 13113 
12850 44567 
12850 8612 
12854 25525 
12855 2856 
12859 1140 
12859 29290 
12859 30132 
12859 34942 
12859 42037 
12859 47829 
12859 6830 
12859 8954 
12867 28898 
12867 9070 
12871 34307 
12871 41887 
12871 4589 
12872 35562 
12872 44937 
12872 8359 
12874 1239 
12874 12445 
12874 12505 
12874 12533 
12874 12607 
12874 1299 
12874 13018 
12874 13060 
12874 13097 
12874 13160 
12874 13180 
12874 13253 
12874 14926 
12874 15529 
12874 15553 
12874 15660 
12874 15668 
12874 15715 
12874 15720 
12874 15831 
12874 15887 
12874 15981 
12874 16297 
12874 16379 
12874 20522 
12874 20554 
12874 20608 
12874 20794 
12874 20865 
12874 20913 
12874 20942 
12874 21056 
12874 21074 
12874 21101 
12874 21164 
12874 21176 
12874 21199 
12874 2129 
12874 21333 
12874 24717 
12874 24802 
12874 24817 
12874 25301 
12874 25309 
12874 25488 
12874 25518 
12874 25886 
12874 28675 
12874 28716 
12874 29036 
12874 29094 
12874 29286 
12874 29307 
12874 29312 
12874 30848 
12874 31467 
12874 31611 
12874 3269 
12874 3275 
12874 3303 
12874 3313 
12874 3356 
12874 33942 
12874 33986 
12874 34699 
12874 34759 
12874 35359 
12874 35519 
12874 35574 
12874 35605 
12874 39217 
12874 39638 
12874 39719 
12874 39808 
12874 41160 
12874 41169 
12874 41325 
12874 41606 
12874 41734 
12874 42463 
12874 42985 
12874 43954 
12874 44485 
12874 44567 
12874 44747 
12874 44831 
12874 5396 
12874 6453 
12874 6882 
12874 702 
12874 8220 
12874 8234 
12874 8626 
12874 8884 
12874 8968 
12874 8978 
12874 9076 
12874 9304 
12876 25540 
12876 27678 
12876 3215 
12876 3356 
12876 34006 
12876 41064 
12876 8220 
12879 31359 
12879 43859 
12880 12660 
12880 1299 
12880 14855 
12880 15611 
12880 15696 
12880 16322 
12880 195 
12880 2108 
12880 21341 
12880 24631 
12880 25124 
12880 25184 
12880 29068 
12880 29077 
12880 29577 
12880 30902 
12880 31303 
12880 31476 
12880 31549 
12880 31732 
12880 32328 
12880 3356 
12880 34369 
12880 34513 
12880 34636 
12880 34918 
12880 3561 
12880 39074 
12880 39308 
12880 39501 
12880 41152 
12880 41620 
12880 41881 
12880 41900 
12880 42337 
12880 42440 
12880 42586 
12880 43343 
12880 43754 
12880 43818 
12880 44208 
12880 44244 
12880 44375 
12880 44498 
12880 44889 
12880 47262 
12880 48309 
12880 48359 
12880 48431 
12880 48592 
12880 5408 
12880 5618 
12880 6327 
12880 6736 
12880 701 
12880 703 
12880 71 
12880 7473 
12880 9121 
12880 9304 
12883 12530 
12883 12704 
12883 12742 
12883 12773 
12883 12788 
12883 13121 
12883 13228 
12883 13307 
12883 15386 
12883 15738 
12883 15742 
12883 15772 
12883 15821 
12883 16000 
12883 16007 
12883 16066 
12883 16329 
12883 20515 
12883 21011 
12883 21194 
12883 21219 
12883 21261 
12883 24962 
12883 24988 
12883 25150 
12883 25385 
12883 28776 
12883 28825 
12883 28858 
12883 29074 
12883 29213 
12883 29475 
12883 31077 
12883 31148 
12883 31173 
12883 31388 
12883 3252 
12883 3254 
12883 3255 
12883 34265 
12883 34603 
12883 34605 
12883 34672 
12883 35308 
12883 35381 
12883 35530 
12883 35602 
12883 35680 
12883 35737 
12883 39189 
12883 39546 
12883 39752 
12883 41338 
12883 41724 
12883 41762 
12883 41834 
12883 42469 
12883 42604 
12883 42727 
12883 43111 
12883 43580 
12883 43586 
12883 43967 
12883 44209 
12883 44235 
12883 44487 
12883 44894 
12883 47598 
12883 48911 
12883 5415 
12883 6702 
12883 6703 
12883 6846 
12883 8258 
12883 8813 
12883 9202 
12885 16341 
12885 34407 
12891 8517 
12897 13167 
12897 15550 
12897 24818 
12897 30766 
12897 34154 
12897 6710 
1290 24589 
1290 25180 
1290 25546 
1290 2856 
1290 29087 
1290 29206 
1290 31659 
1290 31742 
1290 35228 
1290 39627 
1290 43041 
1290 47351 
1290 4755 
1290 5617 
1290 8546 
12905 5578 
12924 24654 
12924 286 
12924 41140 
12924 8928 
12926 35611 
12926 9186 
12931 31334 
1294 23185 
1294 46163 
12941 29510 
12941 8220 
12941 9067 
12943 8241 
12946 15919 
12946 39353 
12946 44707 
12956 10310 
12956 10481 
12956 10620 
12956 11164 
12956 11172 
12956 11311 
12956 11367 
12956 11432 
12956 11537 
12956 11664 
12956 11706 
12956 12127 
12956 12168 
12956 12322 
12956 12496 
12956 12513 
12956 1257 
12956 12703 
12956 12715 
12956 12859 
12956 12876 
12956 12879 
12956 12880 
12956 1290 
12956 12932 
12956 12989 
12956 1299 
12956 13005 
12956 13030 
12956 13037 
12956 13122 
12956 13193 
12956 13213 
12956 13237 
12956 13276 
12956 13285 
12956 13424 
12956 13474 
12956 13585 
12956 13680 
12956 13682 
12956 13768 
12956 13935 
12956 13999 
12956 14117 
12956 14259 
12956 14522 
12956 14537 
12956 14551 
12956 15105 
12956 15169 
12956 15180 
12956 15201 
12956 15311 
12956 15395 
12956 15412 
12956 15444 
12956 15557 
12956 15703 
12956 15766 
12956 15773 
12956 15805 
12956 15830 
12956 15879 
12956 15988 
12956 15991 
12956 16030 
12956 16082 
12956 16150 
12956 16265 
12956 16276 
12956 16339 
12956 16353 
12956 16397 
12956 16592 
12956 16629 
12956 1668 
12956 16735 
12956 16814 
12956 17069 
12956 17126 
12956 174 
12956 17451 
12956 18678 
12956 18734 
12956 18747 
12956 18881 
12956 19037 
12956 19089 
12956 19090 
12956 19114 
12956 19151 
12956 19182 
12956 19262 
12956 19318 
12956 19399 
12956 19422 
12956 19429 
12956 20299 
12956 20500 
12956 20547 
12956 20679 
12956 20712 
12956 20718 
12956 20799 
12956 209 
12956 20923 
12956 20940 
12956 20965 
12956 20976 
12956 21050 
12956 21055 
12956 21099 
12956 2110 
12956 2119 
12956 21219 
12956 21345 
12956 21348 
12956 21371 
12956 21396 
12956 2152 
12956 21844 
12956 2200 
12956 22185 
12956 22364 
12956 22381 
12956 22773 
12956 22822 
12956 22869 
12956 22927 
12956 23047 
12956 23550 
12956 24851 
12956 24916 
12956 24931 
12956 24963 
12956 25061 
12956 25098 
12956 2516 
12956 25180 
12956 25286 
12956 2529 
12956 25310 
12956 25320 
12956 25525 
12956 25562 
12956 25577 
12956 25620 
12956 2571 
12956 25847 
12956 25973 
12956 2611 
12956 26210 
12956 26611 
12956 2686 
12956 27664 
12956 27678 
12956 27680 
12956 27699 
12956 27757 
12956 27768 
12956 27843 
12956 27884 
12956 27947 
12956 28024 
12956 28049 
12956 2818 
12956 2828 
12956 2856 
12956 28590 
12956 286 
12956 28725 
12956 28809 
12956 28929 
12956 28986 
12956 29006 
12956 29009 
12956 29017 
12956 29054 
12956 29131 
12956 2914 
12956 29208 
12956 29452 
12956 29527 
12956 29544 
12956 29550 
12956 29611 
12956 29614 
12956 29636 
12956 29650 
12956 29668 
12956 30081 
12956 30740 
12956 30827 
12956 30844 
12956 30890 
12956 30914 
12956 31084 
12956 31196 
12956 31216 
12956 31235 
12956 31290 
12956 31334 
12956 31458 
12956 31459 
12956 31576 
12956 31625 
12956 31641 
12956 31708 
12956 31715 
12956 3209 
12956 3213 
12956 3216 
12956 3249 
12956 3257 
12956 32787 
12956 3292 
12956 32934 
12956 3303 
12956 33119 
12956 3320 
12956 3340 
12956 3344 
12956 3352 
12956 3356 
12956 33774 
12956 33783 
12956 33926 
12956 33970 
12956 34171 
12956 34223 
12956 34245 
12956 34270 
12956 34305 
12956 34408 
12956 34419 
12956 34629 
12956 34655 
12956 34695 
12956 34790 
12956 34816 
12956 3491 
12956 35028 
12956 35202 
12956 35228 
12956 35283 
12956 35401 
12956 35456 
12956 3549 
12956 35591 
12956 3561 
12956 35632 
12956 35732 
12956 35751 
12956 36351 
12956 36625 
12956 36925 
12956 36944 
12956 36947 
12956 36992 
12956 37004 
12956 3741 
12956 3786 
12956 38082 
12956 3816 
12956 38952 
12956 39151 
12956 39194 
12956 39202 
12956 39326 
12956 39369 
12956 39386 
12956 39757 
12956 4004 
12956 40193 
12956 41012 
12956 41095 
12956 41230 
12956 4134 
12956 41833 
12956 42 
12956 42245 
12956 4230 
12956 42369 
12956 42455 
12956 42689 
12956 4323 
12956 43428 
12956 43660 
12956 43852 
12956 44042 
12956 44444 
12956 4609 
12956 4637 
12956 4725 
12956 4739 
12956 4766 
12956 47732 
12956 4788 
12956 47887 
12956 4837 
12956 4926 
12956 5089 
12956 5388 
12956 5400 
12956 5410 
12956 5413 
12956 5427 
12956 5430 
12956 5459 
12956 5462 
12956 5503 
12956 5552 
12956 5557 
12956 5588 
12956 559 
12956 5610 
12956 5631 
12956 6057 
12956 6065 
12956 6067 
12956 6147 
12956 6306 
12956 6320 
12956 6327 
12956 6453 
12956 6461 
12956 6487 
12956 6509 
12956 6568 
12956 6656 
12956 6661 
12956 6667 
12956 6677 
12956 6713 
12956 6730 
12956 6752 
12956 6762 
12956 6770 
12956 6774 
12956 6779 
12956 6782 
12956 6805 
12956 6830 
12956 6846 
12956 6854 
12956 6871 
12956 6878 
12956 6894 
12956 6911 
12956 6939 
12956 7004 
12956 7018 
12956 702 
12956 7049 
12956 7303 
12956 7315 
12956 7418 
12956 7438 
12956 7473 
12956 7738 
12956 7843 
12956 786 
12956 7908 
12956 7922 
12956 7993 
12956 8001 
12956 8048 
12956 8068 
12956 8075 
12956 8163 
12956 8167 
12956 8190 
12956 8218 
12956 8220 
12956 8228 
12956 8301 
12956 8330 
12956 8342 
12956 8359 
12956 8419 
12956 8422 
12956 8426 
12956 8447 
12956 8468 
12956 8529 
12956 8551 
12956 8553 
12956 8560 
12956 8586 
12956 8607 
12956 8657 
12956 8681 
12956 8683 
12956 8781 
12956 8844 
12956 8851 
12956 8866 
12956 8881 
12956 8897 
12956 8912 
12956 8928 
12956 8961 
12956 9002 
12956 9009 
12956 9031 
12956 9044 
12956 9121 
12956 9153 
12956 9161 
12956 9191 
12956 9193 
12956 9237 
12956 9318 
12956 9329 
12956 9498 
12956 9924 
12956 9989 
12963 25315 
12963 25386 
12963 29130 
12963 2914 
12963 31091 
12963 33855 
12963 34570 
12963 35341 
12963 42164 
12963 47145 
12968 12774 
12968 12966 
12968 13293 
12968 15694 
12968 20656 
12968 20804 
12968 20829 
12968 20838 
12968 21187 
12968 21324 
12968 24709 
12968 24724 
12968 24740 
12968 24748 
12968 24906 
12968 25313 
12968 28815 
12968 29103 
12968 30753 
12968 30793 
12968 30799 
12968 30838 
12968 30883 
12968 31045 
12968 31106 
12968 31255 
12968 31281 
12968 31320 
12968 31381 
12968 33901 
12968 34045 
12968 34203 
12968 34275 
12968 34284 
12968 34509 
12968 34544 
12968 34614 
12968 35232 
12968 35266 
12968 35274 
12968 35778 
12968 38923 
12968 38987 
12968 39412 
12968 39487 
12968 41004 
12968 41142 
12968 41299 
12968 41312 
12968 41487 
12968 41642 
12968 41744 
12968 41796 
12968 41931 
12968 42092 
12968 42177 
12968 42445 
12968 42644 
12968 42673 
12968 42877 
12968 42927 
12968 42981 
12968 43026 
12968 43169 
12968 43762 
12968 43914 
12968 43963 
12968 43968 
12968 44082 
12968 44162 
12968 44342 
12968 44663 
12968 47301 
12968 47964 
12968 48136 
12968 5527 
12968 5616 
12968 5617 
12968 6448 
12968 6714 
12968 6885 
12968 8308 
12968 8323 
12968 8834 
12968 8924 
12968 9066 
12969 1850 
12969 20963 
12969 24636 
12969 24743 
12969 25244 
12969 29689 
12969 31236 
12969 31441 
12969 34464 
12969 35834 
12969 39418 
12969 39472 
12969 39532 
12969 41189 
12969 43571 
12969 43892 
12969 44515 
12969 48685 
12969 6677 
1297 513 
12975 15975 
12975 29310 
12975 3356 
12975 35385 
12975 8551 
12976 15835 
12976 20483 
12976 2820 
12976 3058 
12976 42121 
12976 43226 
12976 47652 
12976 8291 
12976 8615 
12978 8705 
12978 8721 
12980 20868 
12983 8285 
12986 12530 
12987 9121 
12989 1126 
12989 11588 
12989 12025 
12989 12259 
12989 1239 
12989 12945 
12989 13213 
12989 16298 
12989 174 
12989 19108 
12989 19181 
12989 19710 
12989 19817 
12989 20446 
12989 20562 
12989 20847 
12989 24785 
12989 25525 
12989 26040 
12989 26067 
12989 26769 
12989 26978 
12989 28573 
12989 29587 
12989 29748 
12989 29798 
12989 31172 
12989 31680 
12989 32164 
12989 32205 
12989 33438 
12989 34106 
12989 34141 
12989 34210 
12989 34307 
12989 34343 
12989 34562 
12989 35470 
12989 3549 
12989 39556 
12989 40630 
12989 41420 
12989 44935 
12989 46446 
12989 6298 
12989 6461 
12989 6508 
12989 6774 
12989 7385 
12989 7575 
12989 7768 
12989 7843 
12989 7922 
12989 8315 
12989 8587 
12989 8918 
1299 10077 
1299 10355 
1299 10587 
1299 10596 
1299 10838 
1299 11003 
1299 11164 
1299 11172 
1299 1120 
1299 11281 
1299 11427 
1299 11456 
1299 11486 
1299 11532 
1299 11802 
1299 11844 
1299 11845 
1299 11889 
1299 11890 
1299 12314 
1299 12324 
1299 12332 
1299 12362 
1299 12401 
1299 12494 
1299 12496 
1299 12570 
1299 12577 
1299 12580 
1299 12594 
1299 12605 
1299 12615 
1299 12626 
1299 1267 
1299 12670 
1299 12683 
1299 12685 
1299 12687 
1299 12693 
1299 12695 
1299 12714 
1299 12741 
1299 12772 
1299 12787 
1299 12866 
1299 12885 
1299 12912 
1299 12929 
1299 12935 
1299 12958 
1299 12968 
1299 12979 
1299 12994 
1299 12996 
1299 13046 
1299 13062 
1299 13095 
1299 13101 
1299 13110 
1299 13174 
1299 13184 
1299 13192 
1299 13213 
1299 13227 
1299 13237 
1299 13238 
1299 13243 
1299 13257 
1299 13276 
1299 13285 
1299 13287 
1299 13304 
1299 13445 
1299 13609 
1299 13680 
1299 137 
1299 13987 
1299 13988 
1299 13999 
1299 14027 
1299 14210 
1299 14277 
1299 14332 
1299 14390 
1299 14551 
1299 14616 
1299 14712 
1299 14818 
1299 14897 
1299 15065 
1299 15082 
1299 15105 
1299 15133 
1299 15169 
1299 15266 
1299 15315 
1299 15395 
1299 15412 
1299 15418 
1299 15435 
1299 15444 
1299 15467 
1299 1547 
1299 15493 
1299 15516 
1299 15528 
1299 15557 
1299 15570 
1299 15638 
1299 15658 
1299 15659 
1299 15670 
1299 15672 
1299 15673 
1299 15685 
1299 15694 
1299 15702 
1299 15742 
1299 15756 
1299 15757 
1299 15765 
1299 15773 
1299 15798 
1299 15801 
1299 15830 
1299 15835 
1299 15857 
1299 15863 
1299 15869 
1299 15886 
1299 15925 
1299 15930 
1299 15943 
1299 15974 
1299 16016 
1299 16019 
1299 16020 
1299 16054 
1299 16082 
1299 16132 
1299 16143 
1299 16154 
1299 16179 
1299 16206 
1299 16218 
1299 16229 
1299 16230 
1299 16243 
1299 16245 
1299 16263 
1299 16265 
1299 16276 
1299 16281 
1299 16285 
1299 16296 
1299 16299 
1299 16300 
1299 16333 
1299 16338 
1299 16345 
1299 16378 
1299 16420 
1299 1653 
1299 16542 
1299 16559 
1299 16564 
1299 16586 
1299 16626 
1299 16677 
1299 1668 
1299 16735 
1299 16773 
1299 1680 
1299 16811 
1299 16832 
1299 16908 
1299 16912 
1299 16957 
1299 17175 
1299 17184 
1299 174 
1299 1741 
1299 17645 
1299 17675 
1299 18042 
1299 1836 
1299 18403 
1299 18695 
1299 18717 
1299 18734 
1299 18760 
1299 18807 
1299 1887 
1299 18881 
1299 19080 
1299 19151 
1299 19158 
1299 19255 
1299 1930 
1299 19500 
1299 1955 
1299 19723 
1299 19942 
1299 20264 
1299 20428 
1299 20485 
1299 20495 
1299 20499 
1299 20514 
1299 20525 
1299 20535 
1299 20542 
1299 20544 
1299 20562 
1299 20569 
1299 20576 
1299 206 
1299 20632 
1299 20640 
1299 20647 
1299 20655 
1299 20665 
1299 20676 
1299 20680 
1299 20686 
1299 20702 
1299 20720 
1299 20721 
1299 20723 
1299 20773 
1299 20804 
1299 20825 
1299 20842 
1299 20845 
1299 20870 
1299 20876 
1299 20895 
1299 20899 
1299 209 
1299 20904 
1299 20940 
1299 20960 
1299 20965 
1299 20985 
1299 21050 
1299 21085 
1299 21105 
1299 21127 
1299 21155 
1299 2116 
1299 21171 
1299 2118 
1299 2119 
1299 21191 
1299 21202 
1299 21205 
1299 21215 
1299 21219 
1299 21226 
1299 21240 
1299 21244 
1299 21255 
1299 21274 
1299 2128 
1299 21284 
1299 21293 
1299 21320 
1299 21332 
1299 21334 
1299 21353 
1299 21366 
1299 21401 
1299 21414 
1299 21425 
1299 21435 
1299 21442 
1299 21453 
1299 21455 
1299 21479 
1299 21480 
1299 21483 
1299 21491 
1299 21501 
1299 21502 
1299 21627 
1299 21687 
1299 21755 
1299 21968 
1299 22325 
1299 22352 
1299 22384 
1299 224 
1299 22439 
1299 22773 
1299 22822 
1299 22945 
1299 22958 
1299 23131 
1299 23177 
1299 23292 
1299 23300 
1299 23362 
1299 23520 
1299 23522 
1299 24077 
1299 24244 
1299 24320 
1299 24588 
1299 24626 
1299 24709 
1299 24724 
1299 24739 
1299 24806 
1299 24810 
1299 24841 
1299 24863 
1299 24923 
1299 24955 
1299 24960 
1299 24964 
1299 24989 
1299 24990 
1299 25074 
1299 25098 
1299 25100 
1299 25137 
1299 25147 
1299 2516 
1299 25180 
1299 25190 
1299 25192 
1299 25227 
1299 25248 
1299 25260 
1299 2529 
1299 25292 
1299 25295 
1299 25309 
1299 25320 
1299 25346 
1299 25347 
1299 25374 
1299 25381 
1299 25386 
1299 25408 
1299 25468 
1299 25478 
1299 25510 
1299 25517 
1299 25520 
1299 25531 
1299 25542 
1299 25545 
1299 25573 
1299 25588 
1299 25625 
1299 25653 
1299 2578 
1299 25847 
1299 25956 
1299 2603 
1299 2614 
1299 26163 
1299 26622 
1299 26627 
1299 2686 
1299 26914 
1299 26972 
1299 27199 
1299 27229 
1299 27257 
1299 27357 
1299 27400 
1299 27589 
1299 27645 
1299 27745 
1299 28177 
1299 2818 
1299 2819 
1299 28211 
1299 2828 
1299 28285 
1299 28293 
1299 2852 
1299 2856 
1299 28573 
1299 286 
1299 28620 
1299 28702 
1299 28717 
1299 2874 
1299 28745 
1299 28769 
1299 28809 
1299 28840 
1299 28881 
1299 28890 
1299 28906 
1299 28910 
1299 28917 
1299 28961 
1299 28968 
1299 28994 
1299 29002 
1299 29014 
1299 29017 
1299 29018 
1299 29021 
1299 29032 
1299 29049 
1299 29054 
1299 29056 
1299 29066 
1299 29069 
1299 29071 
1299 29076 
1299 29086 
1299 29113 
1299 29119 
1299 2914 
1299 29190 
1299 29196 
1299 29208 
1299 29209 
1299 29276 
1299 29277 
1299 29304 
1299 29329 
1299 29372 
1299 29388 
1299 29396 
1299 29404 
1299 29422 
1299 29433 
1299 29485 
1299 29527 
1299 29530 
1299 29551 
1299 29562 
1299 29614 
1299 29619 
1299 29651 
1299 29691 
1299 29695 
1299 29791 
1299 29944 
1299 30081 
1299 30094 
1299 30361 
1299 30362 
1299 30470 
1299 3058 
1299 30628 
1299 30688 
1299 30721 
1299 30729 
1299 30736 
1299 30751 
1299 30767 
1299 30784 
1299 30789 
1299 30811 
1299 30943 
1299 30950 
1299 30960 
1299 30962 
1299 30974 
1299 30975 
1299 30978 
1299 30981 
1299 30983 
1299 31008 
1299 31042 
1299 31059 
1299 31084 
1299 31108 
1299 31133 
1299 31137 
1299 31163 
1299 31174 
1299 31195 
1299 31205 
1299 31213 
1299 31214 
1299 31225 
1299 31242 
1299 31250 
1299 31254 
1299 31257 
1299 31261 
1299 31291 
1299 31294 
1299 31298 
1299 31323 
1299 31334 
1299 31336 
1299 31359 
1299 31377 
1299 31383 
1299 31425 
1299 31458 
1299 31477 
1299 31499 
1299 31501 
1299 31512 
1299 31514 
1299 31558 
1299 31662 
1299 31695 
1299 31709 
1299 31797 
1299 31877 
1299 31932 
1299 31981 
1299 31993 
1299 3209 
1299 3212 
1299 3216 
1299 32164 
1299 32258 
1299 3226 
1299 3249 
1299 3257 
1299 3267 
1299 32742 
1299 32748 
1299 32783 
1299 3292 
1299 3301 
1299 3303 
1299 3307 
1299 33070 
1299 33071 
1299 3308 
1299 33119 
1299 3320 
1299 3325 
1299 3340 
1299 33517 
1299 33533 
1299 3356 
1299 33606 
1299 33743 
1299 33811 
1299 33840 
1299 33843 
1299 33871 
1299 33887 
1299 33902 
1299 33923 
1299 33926 
1299 33934 
1299 33936 
1299 33943 
1299 33979 
1299 33989 
1299 33991 
1299 34010 
1299 34011 
1299 34038 
1299 34052 
1299 34129 
1299 34137 
1299 34142 
1299 34164 
1299 34188 
1299 34223 
1299 34224 
1299 34225 
1299 34241 
1299 34244 
1299 34266 
1299 34267 
1299 34276 
1299 34287 
1299 34309 
1299 34325 
1299 34347 
1299 34351 
1299 34368 
1299 34381 
1299 34387 
1299 34420 
1299 34440 
1299 34470 
1299 34505 
1299 34549 
1299 34568 
1299 34577 
1299 34580 
1299 34594 
1299 34600 
1299 34602 
1299 34655 
1299 34669 
1299 34676 
1299 34706 
1299 34726 
1299 34747 
1299 34757 
1299 34763 
1299 34772 
1299 34779 
1299 34788 
1299 34803 
1299 34804 
1299 34809 
1299 34830 
1299 34867 
1299 34869 
1299 34887 
1299 34892 
1299 3491 
1299 34925 
1299 34929 
1299 34984 
1299 34992 
1299 35000 
1299 35002 
1299 35017 
1299 35035 
1299 35059 
1299 35104 
1299 35140 
1299 35156 
1299 35158 
1299 35177 
1299 35178 
1299 35182 
1299 35207 
1299 35223 
1299 35236 
1299 35238 
1299 35249 
1299 35271 
1299 35311 
1299 35329 
1299 35368 
1299 35389 
1299 35397 
1299 35415 
1299 35427 
1299 35429 
1299 3549 
1299 35539 
1299 35549 
1299 35558 
1299 35567 
1299 35595 
1299 35606 
1299 3561 
1299 35623 
1299 35641 
1299 35669 
1299 35703 
1299 35706 
1299 35728 
1299 35742 
1299 35768 
1299 35783 
1299 35793 
1299 35795 
1299 35799 
1299 35829 
1299 35830 
1299 35834 
1299 35908 
1299 3595 
1299 35994 
1299 36057 
1299 36167 
1299 36217 
1299 36408 
1299 36471 
1299 36504 
1299 3663 
1299 36754 
1299 36820 
1299 36944 
1299 37004 
1299 3786 
1299 38861 
1299 38930 
1299 38969 
1299 38971 
1299 38976 
1299 39001 
1299 39045 
1299 39054 
1299 39134 
1299 39135 
1299 39143 
1299 39151 
1299 39235 
1299 39256 
1299 39264 
1299 39290 
1299 39354 
1299 39372 
1299 39390 
1299 39434 
1299 39435 
1299 39438 
1299 39477 
1299 39522 
1299 39545 
1299 39554 
1299 39556 
1299 39651 
1299 39660 
1299 39699 
1299 39703 
1299 39707 
1299 39724 
1299 39735 
1299 39737 
1299 39753 
1299 39778 
1299 39805 
1299 39811 
1299 39832 
1299 39847 
1299 39867 
1299 39869 
1299 39894 
1299 39982 
1299 40558 
1299 40630 
1299 40703 
1299 40966 
1299 40993 
1299 41022 
1299 41025 
1299 41045 
1299 41070 
1299 41101 
1299 41123 
1299 41164 
1299 41200 
1299 41209 
1299 41234 
1299 41268 
1299 41272 
1299 41311 
1299 41334 
1299 4134 
1299 41341 
1299 41344 
1299 41403 
1299 41411 
1299 41440 
1299 41465 
1299 41469 
1299 41493 
1299 41592 
1299 41601 
1299 41625 
1299 41692 
1299 41704 
1299 41705 
1299 41745 
1299 41748 
1299 41784 
1299 41798 
1299 41842 
1299 41942 
1299 41945 
1299 41965 
1299 41976 
1299 42023 
1299 42031 
1299 42038 
1299 42078 
1299 42104 
1299 42116 
1299 42185 
1299 42226 
1299 42252 
1299 42265 
1299 42266 
1299 42277 
1299 42291 
1299 4230 
1299 42303 
1299 42316 
1299 42339 
1299 42343 
1299 42358 
1299 42396 
1299 42408 
1299 42410 
1299 42412 
1299 42429 
1299 42478 
1299 42507 
1299 42510 
1299 42514 
1299 42532 
1299 42574 
1299 42579 
1299 42583 
1299 42589 
1299 4261 
1299 42610 
1299 42632 
1299 42644 
1299 42652 
1299 42676 
1299 42718 
1299 42766 
1299 42767 
1299 42855 
1299 42861 
1299 42869 
1299 42892 
1299 42909 
1299 42919 
1299 42955 
1299 42990 
1299 43024 
1299 43055 
1299 43070 
1299 43218 
1299 43226 
1299 4323 
1299 43237 
1299 43273 
1299 43275 
1299 43314 
1299 43334 
1299 43413 
1299 43434 
1299 43552 
1299 43561 
1299 43567 
1299 43568 
1299 43581 
1299 43583 
1299 43600 
1299 43646 
1299 43666 
1299 43687 
1299 43801 
1299 43821 
1299 43852 
1299 43853 
1299 43874 
1299 43895 
1299 43901 
1299 43903 
1299 43911 
1299 43939 
1299 43970 
1299 43975 
1299 43991 
1299 44056 
1299 44099 
1299 44124 
1299 44158 
1299 44224 
1299 44227 
1299 44237 
1299 44292 
1299 44356 
1299 4436 
1299 44368 
1299 44381 
1299 44459 
1299 44460 
1299 44467 
1299 44484 
1299 44507 
1299 44514 
1299 44540 
1299 44552 
1299 44590 
1299 44654 
1299 44677 
1299 44678 
1299 44684 
1299 44749 
1299 44775 
1299 44787 
1299 44804 
1299 44805 
1299 44844 
1299 44847 
1299 44852 
1299 44890 
1299 44941 
1299 44946 
1299 44963 
1299 44992 
1299 45012 
1299 45013 
1299 45024 
1299 45031 
1299 45046 
1299 45247 
1299 4544 
1299 4589 
1299 46205 
1299 46278 
1299 46316 
1299 4635 
1299 4657 
1299 47116 
1299 47172 
1299 47206 
1299 4725 
1299 47287 
1299 47313 
1299 47438 
1299 47478 
1299 47482 
1299 47586 
1299 47594 
1299 47605 
1299 47614 
1299 47620 
1299 4766 
1299 4780 
1299 4788 
1299 47887 
1299 4809 
1299 48254 
1299 48257 
1299 4837 
1299 48452 
1299 4862 
1299 48708 
1299 48813 
1299 48822 
1299 48858 
1299 49085 
1299 49118 
1299 49330 
1299 5089 
1299 5377 
1299 5379 
1299 5381 
1299 5391 
1299 5400 
1299 5403 
1299 5407 
1299 5410 
1299 5413 
1299 5427 
1299 5430 
1299 5432 
1299 5433 
1299 5436 
1299 5459 
1299 5467 
1299 5471 
1299 5483 
1299 5511 
1299 5515 
1299 5518 
1299 5521 
1299 553 
1299 5547 
1299 5553 
1299 5560 
1299 558 
1299 5587 
1299 5588 
1299 559 
1299 5603 
1299 5605 
1299 5606 
1299 5617 
1299 5631 
1299 5713 
1299 600 
1299 6072 
1299 6128 
1299 6279 
1299 6320 
1299 6372 
1299 6405 
1299 6432 
1299 6453 
1299 6461 
1299 65010 
1299 6517 
1299 6551 
1299 6648 
1299 6656 
1299 6662 
1299 6673 
1299 6677 
1299 6678 
1299 668 
1299 6690 
1299 6713 
1299 6714 
1299 6730 
1299 6736 
1299 6762 
1299 6764 
1299 6770 
1299 6785 
1299 6788 
1299 680 
1299 6805 
1299 6813 
1299 6821 
1299 6830 
1299 6846 
1299 6849 
1299 6851 
1299 6854 
1299 6855 
1299 6866 
1299 6871 
1299 6877 
1299 6881 
1299 6903 
1299 6908 
1299 6939 
1299 701 
1299 7018 
1299 702 
1299 703 
1299 7091 
1299 7132 
1299 7473 
1299 7568 
1299 7643 
1299 766 
1299 7738 
1299 7781 
1299 7837 
1299 7843 
1299 786 
1299 7922 
1299 8001 
1299 8068 
1299 8075 
1299 8092 
1299 8121 
1299 8167 
1299 8190 
1299 8195 
1299 8201 
1299 8218 
1299 8219 
1299 8228 
1299 8235 
1299 8237 
1299 8249 
1299 8251 
1299 8256 
1299 8262 
1299 8282 
1299 8286 
1299 8308 
1299 8342 
1299 8345 
1299 8358 
1299 8359 
1299 8365 
1299 8374 
1299 8399 
1299 8400 
1299 8402 
1299 8422 
1299 8426 
1299 8427 
1299 8434 
1299 8439 
1299 8443 
1299 8445 
1299 8462 
1299 8470 
1299 8473 
1299 8491 
1299 8492 
1299 8501 
1299 8512 
1299 852 
1299 8522 
1299 8529 
1299 8542 
1299 8544 
1299 8551 
1299 8553 
1299 8560 
1299 8580 
1299 8591 
1299 8612 
1299 8615 
1299 8648 
1299 8657 
1299 8663 
1299 8677 
1299 8687 
1299 8708 
1299 8717 
1299 8732 
1299 8737 
1299 8739 
1299 8744 
1299 8749 
1299 8751 
1299 8763 
1299 8764 
1299 8767 
1299 8778 
1299 8784 
1299 8804 
1299 8808 
1299 8819 
1299 8853 
1299 8859 
1299 8865 
1299 8866 
1299 8877 
1299 8881 
1299 8888 
1299 8915 
1299 8920 
1299 8928 
1299 8937 
1299 8939 
1299 8954 
1299 8961 
1299 8968 
1299 8970 
1299 8990 
1299 8997 
1299 8998 
1299 8999 
1299 9063 
1299 9070 
1299 9085 
1299 9105 
1299 9110 
1299 9112 
1299 9121 
1299 9143 
1299 9150 
1299 9167 
1299 9186 
1299 9211 
1299 9237 
1299 9263 
1299 9269 
1299 9299 
1299 9304 
1299 9329 
1299 9498 
1299 9505 
1299 9534 
1299 9808 
1299 9930 
12996 3549 
12997 12764 
12997 41750 
12997 42210 
12997 47237 
12997 8449 
12997 8511 
12997 8863 
12998 12788 
12998 12837 
12998 38931 
13 668 
13000 47129 
13000 47830 
13001 174 
13003 20901 
13005 21233 
13005 44409 
13009 15845 
13009 6072 
13030 12347 
13030 12786 
13030 15216 
13030 15576 
13030 15623 
13030 15716 
13030 16111 
13030 16215 
13030 16242 
13030 174 
13030 20634 
13030 21232 
13030 25164 
13030 25563 
13030 28717 
13030 28859 
13030 29097 
13030 29430 
13030 29655 
13030 29691 
13030 30727 
13030 31662 
13030 3257 
13030 33958 
13030 34182 
13030 34288 
13030 34307 
13030 34514 
13030 34554 
13030 34781 
13030 34960 
13030 35206 
13030 35256 
13030 35406 
13030 35635 
13030 35663 
13030 39040 
13030 39764 
13030 41590 
13030 41655 
13030 41939 
13030 42059 
13030 43183 
13030 43284 
13030 43800 
13030 43821 
13030 44468 
13030 44557 
13030 44635 
13030 44706 
13030 44776 
13030 47316 
13030 5459 
13030 6730 
13030 6772 
13030 6775 
13030 6776 
13030 6893 
13030 8235 
13030 8237 
13030 8271 
13030 8302 
13030 8758 
13030 8866 
13030 9044 
13037 12390 
13037 12536 
13037 20940 
13037 21260 
13037 2856 
13037 29474 
13037 3356 
13037 35228 
13037 42973 
13037 4589 
13037 48888 
13037 49162 
13037 5089 
13037 5462 
13037 6871 
13037 8220 
13037 8330 
13037 8401 
13037 8468 
13037 9105 
13039 3320 
13041 12479 
13041 12715 
13041 15699 
13041 15732 
13041 16030 
13041 16338 
13041 16371 
13041 21193 
13041 29119 
13041 30892 
13041 31479 
13041 3262 
13041 3352 
13041 39020 
13041 45037 
13041 5400 
13041 6453 
13041 668 
13041 766 
13041 8220 
13041 8426 
13045 24939 
13046 25045 
13046 25277 
13046 25528 
13046 28766 
13046 31012 
13046 34748 
13046 35549 
13046 41452 
13046 43009 
13046 44325 
13054 8881 
13062 43247 
13062 44640 
13065 33863 
13069 15560 
13069 21119 
13069 3292 
1307 2200 
1307 668 
13071 21127 
13076 29054 
13076 31273 
13076 5089 
13079 21487 
13079 30990 
13079 34205 
13079 34974 
13079 8263 
13079 8443 
13086 34969 
13091 25431 
13091 31042 
13091 41227 
13091 6700 
13091 8400 
13092 13303 
13092 668 
13092 8400 
13095 31480 
13097 3269 
13099 42202 
13101 20694 
13101 25260 
13101 25295 
13101 25394 
13101 29551 
13101 33846 
13101 35042 
13101 47670 
13101 6695 
13101 8893 
13105 39143 
13106 29421 
13106 42846 
13107 12883 
13108 174 
13108 24958 
13110 31423 
13115 13187 
13118 12772 
13118 24699 
13118 25592 
13118 43517 
1312 31827 
13121 1299 
13121 34608 
13121 39693 
13121 41838 
13121 42510 
13121 42512 
13122 42455 
13122 43745 
13124 31293 
13124 34224 
13124 35654 
13124 39135 
13124 39184 
13124 39220 
13124 42295 
13124 42857 
13124 43651 
13124 44564 
13124 48452 
13124 8390 
13124 8717 
13127 13111 
13127 15466 
13127 15583 
13127 21474 
13127 22764 
13127 25599 
13127 286 
13127 47377 
13127 9166 
13135 13184 
13151 20678 
13156 4775 
13171 21274 
13173 13216 
13173 25040 
13174 16256 
13174 3216 
13174 8744 
13180 12922 
13180 20604 
13180 21469 
13184 12680 
13184 24657 
13184 24868 
13184 29178 
13184 29505 
13184 41213 
13184 42274 
13184 5521 
13184 8792 
13188 21148 
13188 25529 
13188 9002 
13189 1257 
13189 16117 
13189 16132 
13189 20626 
13189 25176 
13189 25417 
13189 25473 
13189 28847 
13189 28954 
13189 29315 
13189 31507 
13189 31634 
13189 31644 
13189 39078 
13189 41943 
13189 42823 
13189 43021 
13189 43174 
13189 8473 
13191 2856 
13193 20482 
13193 29204 
13193 31375 
13193 33857 
13193 34019 
13193 34783 
13193 39723 
13193 47233 
13193 48296 
13193 8220 
13194 1237 
13194 15419 
13194 24607 
13194 24825 
13194 24852 
13194 25406 
13194 29625 
13194 33922 
13194 34037 
13194 34120 
13194 34857 
13194 39007 
13194 42774 
13194 42887 
13194 43811 
13194 44613 
13194 47205 
13194 8764 
13205 35106 
13208 16096 
13208 25040 
13208 5606 
13210 6746 
13213 14997 
13214 39889 
13226 5432 
13227 47582 
13228 12687 
13228 12742 
13228 16070 
13228 24733 
13228 24995 
13228 31062 
13228 3252 
13228 34775 
13228 35479 
13228 41423 
13228 41815 
13228 42052 
13228 42918 
13228 43416 
13228 47475 
13228 48317 
13228 8359 
13237 1120 
13237 12322 
13237 12331 
13237 12348 
13237 12374 
13237 12379 
13237 12422 
13237 12466 
13237 12485 
13237 12574 
13237 12579 
13237 12581 
13237 12731 
13237 12732 
13237 12759 
13237 12830 
13237 12843 
13237 12871 
13237 12886 
13237 12902 
13237 12964 
13237 13289 
13237 13301 
13237 15372 
13237 15388 
13237 15434 
13237 15580 
13237 15598 
13237 15657 
13237 15726 
13237 15743 
13237 15763 
13237 15790 
13237 15960 
13237 16086 
13237 16095 
13237 16097 
13237 16205 
13237 16265 
13237 16277 
13237 16374 
13237 174 
13237 1764 
13237 1835 
13237 18881 
13237 20612 
13237 20647 
13237 20676 
13237 20677 
13237 20751 
13237 20766 
13237 20775 
13237 20886 
13237 21192 
13237 21234 
13237 21360 
13237 21385 
13237 21413 
13237 21461 
13237 21476 
13237 21499 
13237 24606 
13237 24637 
13237 24640 
13237 24905 
13237 24940 
13237 24961 
13237 24978 
13237 24989 
13237 25295 
13237 25325 
13237 25394 
13237 25415 
13237 25424 
13237 25433 
13237 25447 
13237 25575 
13237 26943 
13237 286 
13237 28717 
13237 28748 
13237 28876 
13237 29100 
13237 2914 
13237 29141 
13237 29239 
13237 29404 
13237 29518 
13237 29610 
13237 29670 
13237 30901 
13237 30962 
13237 31010 
13237 31078 
13237 31100 
13237 31103 
13237 31197 
13237 31348 
13237 31521 
13237 3209 
13237 3248 
13237 3257 
13237 3320 
13237 3356 
13237 33808 
13237 33833 
13237 33843 
13237 33873 
13237 33891 
13237 34011 
13237 34309 
13237 34372 
13237 34419 
13237 34788 
13237 34868 
13237 34895 
13237 34953 
13237 35170 
13237 35244 
13237 35366 
13237 3549 
13237 35548 
13237 39023 
13237 39123 
13237 39478 
13237 39867 
13237 40999 
13237 41391 
13237 41514 
13237 41625 
13237 41692 
13237 41886 
13237 41893 
13237 41913 
13237 42311 
13237 42366 
13237 42562 
13237 42651 
13237 42699 
13237 42821 
13237 43150 
13237 43155 
13237 43282 
13237 43341 
13237 43353 
13237 43503 
13237 43536 
13237 43566 
13237 43740 
13237 44066 
13237 44286 
13237 44365 
13237 44700 
13237 44973 
13237 45031 
13237 47138 
13237 47279 
13237 47518 
13237 4766 
13237 4775 
13237 4788 
13237 48185 
13237 48785 
13237 5410 
13237 5430 
13237 5459 
13237 5464 
13237 5483 
13237 5539 
13237 5568 
13237 5605 
13237 6453 
13237 6461 
13237 6677 
13237 6724 
13237 6735 
13237 6805 
13237 702 
13237 8075 
13237 8218 
13237 8222 
13237 8223 
13237 8351 
13237 8386 
13237 8391 
13237 8426 
13237 8434 
13237 8442 
13237 8469 
13237 8481 
13237 8553 
13237 8569 
13237 8735 
13237 8741 
13237 8763 
13237 8767 
13237 8794 
13237 8805 
13237 8820 
13237 8823 
13237 8866 
13237 8879 
13237 8881 
13237 8925 
13237 8928 
13237 9066 
13237 9121 
13237 9182 
13237 9189 
13237 9211 
13238 25216 
13238 43247 
13238 43586 
13238 5593 
13238 8732 
13238 9002 
13246 12337 
13247 8820 
13249 12507 
13249 12530 
13249 12773 
13249 12914 
13249 12998 
13249 15377 
13249 15530 
13249 15586 
13249 15596 
13249 15772 
13249 16047 
13249 16223 
13249 20590 
13249 20660 
13249 20833 
13249 20934 
13249 21011 
13249 21148 
13249 21219 
13249 21312 
13249 21354 
13249 21390 
13249 21437 
13249 24710 
13249 24896 
13249 24986 
13249 25085 
13249 25226 
13249 25229 
13249 25370 
13249 25529 
13249 29031 
13249 29370 
13249 29576 
13249 29685 
13249 30842 
13249 30955 
13249 31469 
13249 31475 
13249 3254 
13249 3255 
13249 3261 
13249 3327 
13249 33798 
13249 34077 
13249 34180 
13249 34204 
13249 34248 
13249 34348 
13249 34480 
13249 34786 
13249 34792 
13249 35268 
13249 35320 
13249 38961 
13249 38962 
13249 39043 
13249 39070 
13249 39536 
13249 40978 
13249 41161 
13249 41550 
13249 41820 
13249 41875 
13249 41910 
13249 42095 
13249 42336 
13249 42504 
13249 42833 
13249 42982 
13249 43010 
13249 44383 
13249 44771 
13249 47598 
13249 5592 
13249 6886 
13249 8343 
13249 8856 
13249 9002 
13257 24767 
13257 29470 
13263 12891 
13270 21024 
13270 42178 
13270 8881 
13273 35189 
13276 12330 
13276 20904 
13276 29422 
13276 35382 
13276 39193 
13276 42252 
13276 45010 
13276 8434 
13284 15691 
13284 28856 
13284 28929 
13284 29050 
13284 29438 
13284 31319 
13284 8968 
13284 9026 
13285 12708 
13285 24765 
13285 24916 
13285 31487 
13285 43234 
13287 31650 
13289 29624 
13289 44974 
13293 12324 
13293 12346 
13293 12423 
13293 12618 
13293 12741 
13293 12831 
13293 13000 
13293 13065 
13293 13119 
13293 15396 
13293 15744 
13293 15798 
13293 15851 
13293 16283 
13293 20804 
13293 21021 
13293 21064 
13293 24724 
13293 25084 
13293 25584 
13293 28678 
13293 28797 
13293 29103 
13293 29414 
13293 29649 
13293 30778 
13293 31242 
13293 3356 
13293 33863 
13293 34076 
13293 34409 
13293 34604 
13293 34999 
13293 35434 
13293 35686 
13293 39834 
13293 39873 
13293 41256 
13293 41299 
13293 41865 
13293 43679 
13293 44551 
13293 49151 
13293 5550 
13293 5617 
13293 6714 
13293 8256 
13293 8323 
13293 8364 
13293 8508 
13293 8865 
13301 28876 
13304 15599 
13304 28719 
13304 30977 
13304 38934 
13306 20657 
13307 15683 
13307 24988 
13307 28733 
13307 43139 
13307 43967 
13307 44600 
13307 5380 
13319 5645 
13325 237 
13332 1237 
13333 19834 
13333 2152 
13333 23193 
13333 2828 
13333 30020 
13333 40902 
13333 7737 
13337 22866 
13337 4181 
13341 1239 
13343 286 
13343 33363 
13354 40556 
13354 6461 
13367 5006 
13367 7922 
13381 6505 
13385 14531 
13385 14787 
13385 17167 
13385 18566 
13385 18885 
13385 19191 
13385 19340 
13385 20214 
13385 2031 
13385 20315 
13385 209 
13385 21688 
13385 22978 
13385 23056 
13385 23116 
13385 23292 
13385 23446 
13385 25663 
13385 27291 
13385 27419 
13385 30070 
13385 30510 
13385 32240 
13385 33019 
13385 33267 
13385 36145 
13385 36841 
13385 36861 
13385 39942 
13385 39945 
13385 40207 
13385 40385 
13385 40745 
13385 46214 
13385 46687 
13385 46701 
13385 4954 
13385 701 
13385 7922 
13388 26170 
13403 13825 
13407 11351 
13407 1204 
13407 12104 
13407 13609 
13407 14751 
13407 15206 
13407 16616 
13407 17113 
13407 1785 
13407 19262 
13407 19374 
13407 19406 
13407 20115 
13407 209 
13407 21547 
13407 25985 
13407 26482 
13407 26633 
13407 30719 
13407 32623 
13407 33204 
13407 33287 
13407 40229 
13407 40690 
13407 40737 
13407 701 
13407 7015 
13407 7956 
13408 40534 
13408 5752 
13415 46982 
1342 702 
13424 12510 
13424 1299 
13424 14541 
13424 209 
13424 20940 
13424 286 
13424 2914 
13424 31377 
13424 3356 
13424 3561 
13424 5511 
13424 7381 
13424 7922 
13432 17368 
13432 22648 
13432 22773 
13432 26137 
13432 35937 
13432 40939 
13432 4232 
13432 47057 
13448 43251 
13476 3807 
13489 11581 
13489 15066 
13489 19429 
13489 27650 
13489 27695 
13489 27798 
13489 27831 
13489 27845 
13489 7195 
13489 8065 
13490 14861 
13490 2025 
13490 31812 
13490 36490 
13490 40789 
13501 3112 
13518 701 
13518 7018 
13525 4323 
13536 11399 
13536 27566 
13536 32953 
13536 4323 
13576 11232 
13576 14263 
13576 14955 
13576 18817 
13576 20014 
13576 20412 
13576 209 
13576 26860 
13576 32676 
13576 32719 
13576 32809 
13576 32867 
13576 46432 
13576 5006 
13576 6304 
13576 6580 
13576 9304 
13579 18592 
13579 6503 
13585 11664 
13585 16814 
13585 27953 
13585 7303 
13591 11172 
13591 13579 
13591 13878 
13591 14249 
13591 17249 
13591 2134 
13591 23495 
13591 27704 
13591 28514 
13591 28532 
13591 28533 
13591 28534 
13591 28535 
13591 28546 
13591 6503 
13591 7974 
13591 8151 
13601 32097 
13609 10834 
13609 14131 
13609 16795 
13609 17125 
13609 19448 
13609 2828 
13609 30307 
13609 32583 
13609 4181 
13609 5668 
13609 6316 
13609 8001 
13638 22145 
13640 33115 
13641 7018 
13645 12070 
13645 12108 
13645 12121 
13645 14519 
13645 19108 
13645 19271 
13645 19597 
13645 23111 
13645 23464 
13645 27243 
13645 31953 
13645 32436 
13645 36262 
13645 36281 
13646 28995 
13646 29511 
13646 6830 
13646 9143 
13647 35908 
13649 13690 
13649 15109 
13649 174 
13649 19579 
13649 22262 
13649 26891 
13649 32406 
13649 3356 
13649 35977 
13649 36301 
13657 10678 
13657 11814 
13657 46478 
13657 812 
13673 16384 
13673 19984 
13674 11804 
13674 14751 
13675 27516 
13680 14907 
13680 20401 
13680 25612 
13680 29846 
13680 30217 
13680 3064 
13680 32400 
13680 6598 
13682 16526 
13686 20445 
13686 23033 
13686 33569 
13692 10883 
13692 20328 
13692 33509 
13693 14623 
13693 16934 
13693 27190 
13693 27209 
13693 36442 
13693 46595 
13694 11590 
13694 22253 
13694 33657 
13696 9304 
137 1237 
137 15169 
137 16004 
137 174 
137 20959 
137 20965 
137 25309 
137 28358 
137 3257 
137 3269 
137 3275 
137 3356 
137 35110 
137 3549 
137 3786 
137 4004 
137 42165 
137 5397 
137 668 
137 702 
137 8968 
137 8978 
13703 14724 
13706 33310 
13727 812 
13730 3447 
13756 15109 
13756 21855 
13760 17099 
13760 26949 
13760 40756 
13767 22576 
13767 30018 
13768 10358 
13768 10400 
13768 10674 
13768 10808 
13768 10923 
13768 10996 
13768 11182 
13768 11290 
13768 11478 
13768 11625 
13768 11824 
13768 14366 
13768 14387 
13768 15128 
13768 15197 
13768 15436 
13768 16406 
13768 16523 
13768 16532 
13768 174 
13768 18650 
13768 19397 
13768 21719 
13768 22059 
13768 22543 
13768 23136 
13768 25722 
13768 25774 
13768 271 
13768 27634 
13768 32613 
13768 33174 
13768 33211 
13768 33236 
13768 33361 
13768 33441 
13768 33522 
13768 33597 
13768 33735 
13768 3584 
13768 35908 
13768 3633 
13768 36542 
13768 36757 
13768 40029 
13768 40957 
13768 41135 
13768 41458 
13768 5645 
13768 5716 
13768 577 
13768 7132 
13768 7403 
13768 7456 
13768 7992 
13768 803 
13768 8151 
13776 10397 
13787 16412 
13787 32104 
13787 46594 
13787 5778 
13789 10910 
13789 11456 
13789 11565 
13789 11696 
13789 11823 
13789 11825 
13789 12110 
13789 13463 
13789 13482 
13789 13718 
13789 14494 
13789 14584 
13789 14610 
13789 16413 
13789 16660 
13789 174 
13789 18608 
13789 18628 
13789 18649 
13789 18935 
13789 19388 
13789 19479 
13789 19506 
13789 19661 
13789 19787 
13789 19812 
13789 19843 
13789 19929 
13789 21740 
13789 22053 
13789 22212 
13789 22553 
13789 22720 
13789 22780 
13789 22875 
13789 23047 
13789 25653 
13789 26558 
13789 26779 
13789 27273 
13789 27281 
13789 27640 
13789 29457 
13789 30448 
13789 32020 
13789 32128 
13789 32269 
13789 32782 
13789 32882 
13789 33297 
13789 33359 
13789 33371 
13789 33430 
13789 33552 
13789 3549 
13789 3561 
13789 35857 
13789 35897 
13789 35972 
13789 35996 
13789 36184 
13789 36461 
13789 3762 
13789 40123 
13789 40235 
13789 40846 
13789 40857 
13789 4136 
13789 46754 
13789 46847 
13789 6650 
13789 701 
13789 7297 
13789 8117 
13790 11479 
13790 14497 
13790 14629 
13790 14929 
13790 16618 
13790 18548 
13790 18676 
13790 18730 
13790 19463 
13790 20242 
13790 21764 
13790 22658 
13790 26116 
13790 26747 
13790 2828 
13790 30475 
13790 30715 
13790 31896 
13790 32174 
13790 3356 
13790 3549 
13790 39984 
13790 40782 
13790 7018 
13790 7424 
13790 7872 
13790 793 
13791 10589 
13791 12238 
13791 14332 
13791 14745 
13791 14881 
13791 18690 
13791 18716 
13791 20183 
13791 22717 
13791 26093 
13791 2712 
13791 27281 
13791 30255 
13791 3549 
13791 46097 
13802 9304 
13806 7738 
13819 16698 
13819 18619 
13819 32506 
13825 4323 
13826 19835 
13831 17129 
13831 36696 
13831 6295 
13853 174 
13855 209 
13855 26123 
13866 35908 
13868 12044 
13868 13512 
13868 23519 
13878 14187 
13878 14886 
13878 15180 
13878 26596 
13878 27810 
13878 28013 
13878 28588 
13878 3549 
13878 4230 
13878 6453 
13894 40896 
13904 209 
13904 3356 
13909 3356 
13911 14595 
13935 19089 
13943 40705 
13946 209 
13946 22736 
13946 26247 
13946 26894 
13946 26898 
13946 29709 
13946 33167 
13946 40252 
13946 40732 
13946 600 
13951 10914 
13951 15170 
13951 209 
13951 29738 
13951 29797 
13951 32526 
13951 40201 
13982 22773 
14000 11888 
14000 6503 
14000 668 
14006 174 
14007 25976 
14007 3356 
14022 22662 
14037 14997 
14037 2551 
14037 36263 
14041 10310 
14041 12145 
14041 13555 
14041 13649 
14041 14934 
14041 15295 
14041 16496 
14041 16519 
14041 18815 
14041 194 
14041 19401 
14041 209 
14041 210 
14041 22437 
14041 23458 
14041 2648 
14041 2902 
14041 292 
14041 33302 
14041 3356 
14041 33652 
14041 3388 
14041 36081 
14041 36704 
14041 6582 
14041 6653 
14041 7872 
14045 6389 
14048 11686 
14048 12262 
14048 26723 
14048 2828 
14051 17018 
14051 19404 
14051 22443 
14051 23281 
14051 23431 
14051 25806 
14051 2828 
14051 36847 
14051 46847 
14065 3456 
14065 7843 
14080 10620 
14080 18678 
14080 18747 
14080 19429 
14080 26611 
14085 10421 
14085 14373 
14085 16905 
14085 1832 
14085 18592 
14085 1970 
14085 276 
14085 32440 
14085 4557 
14085 589 
14089 7018 
14090 209 
14091 3356 
14103 17132 
14103 23082 
14103 7770 
14111 16592 
14111 6487 
14131 32178 
14131 7132 
14133 13363 
14133 30221 
14133 40835 
14135 11022 
14159 3663 
14178 28478 
14178 7864 
14187 26596 
14187 26608 
14187 27763 
14188 25899 
14203 1299 
14203 13424 
14203 209 
14203 286 
14203 2914 
14203 3320 
14203 3356 
14203 3549 
14203 4755 
14203 5486 
14203 5511 
14203 7018 
14211 3356 
14221 11537 
14230 1785 
14232 7303 
14241 3356 
14241 3360 
14244 36217 
14245 32827 
14259 1299 
14259 14966 
14259 16780 
14259 16874 
14259 17126 
14259 18747 
14259 209 
14259 21753 
14259 22860 
14259 26604 
14259 27657 
14259 27678 
14259 27849 
14259 27888 
14259 27909 
14259 27943 
14259 28059 
14259 2914 
14259 3549 
14259 6429 
14259 6453 
14259 6471 
14259 6505 
14259 6762 
14259 701 
14259 7018 
14263 11602 
14263 11607 
14263 11736 
14263 22851 
14263 23122 
14263 33189 
14263 7773 
14265 18687 
14265 26639 
14265 27559 
14265 2828 
14265 32504 
14265 33651 
14265 40462 
14265 7829 
14271 40373 
14275 1785 
14277 6939 
14282 28305 
14287 36020 
14302 2379 
14307 30307 
14307 30395 
14325 14348 
14325 14464 
14325 18611 
14325 40043 
14325 46722 
14332 25932 
14359 16810 
14359 27458 
14359 2828 
14361 17494 
14371 15267 
14371 21873 
14379 18895 
14381 668 
14381 701 
14381 7018 
14383 6473 
14387 577 
14390 11100 
14390 11239 
14390 16699 
14390 19578 
14390 21981 
14390 3932 
14390 5641 
14390 6493 
14390 7944 
14416 7132 
14420 27757 
14420 27968 
14456 11666 
14472 14019 
14472 16751 
14472 23076 
14472 33261 
14472 40280 
14472 7794 
14472 812 
14477 10882 
14477 11351 
14477 11722 
14477 26 
14477 3549 
14477 4323 
14492 16645 
14492 22205 
14492 24778 
14492 3320 
14492 40874 
14501 7132 
14511 29744 
14518 2152 
14518 2641 
14518 7377 
14537 44168 
14551 11562 
14551 11653 
14551 12066 
14551 1251 
14551 13353 
14551 13495 
14551 13935 
14551 14204 
14551 15075 
14551 15169 
14551 15201 
14551 16397 
14551 16735 
14551 17222 
14551 18881 
14551 19077 
14551 19089 
14551 21590 
14551 21883 
14551 21911 
14551 22356 
14551 22548 
14551 26105 
14551 26592 
14551 26622 
14551 2688 
14551 27664 
14551 27699 
14551 27715 
14551 27771 
14551 27896 
14551 28158 
14551 28211 
14551 28221 
14551 28226 
14551 28283 
14551 28286 
14551 28347 
14551 28571 
14551 28590 
14551 28620 
14551 28637 
14551 28669 
14551 28671 
14551 3573 
14551 42 
14551 701 
14551 7018 
14551 7046 
14551 7738 
14551 7965 
14551 8167 
14563 32172 
14572 20228 
14572 28527 
14576 22152 
14585 31849 
14589 12273 
14589 33744 
14608 11195 
14608 21528 
14609 3549 
14615 2711 
14615 30488 
14636 19525 
14636 2828 
14636 40242 
14652 701 
14654 18566 
14654 19262 
14654 31771 
14654 33224 
14654 6461 
14654 701 
14654 7018 
14667 3764 
14669 14717 
14669 18758 
14669 22210 
14669 36309 
14669 40853 
14670 19318 
14670 25653 
14677 20394 
14677 30170 
14705 18972 
14710 10405 
14710 13691 
14710 14888 
14710 15263 
14710 16604 
14710 17094 
14710 19019 
14710 19154 
14710 22265 
14710 25601 
14710 27296 
14710 30452 
14710 30569 
14710 32132 
14710 3356 
14710 40517 
14717 12072 
14717 13817 
14717 14479 
14717 14601 
14717 15080 
14717 16744 
14717 17097 
14717 174 
14717 17405 
14717 18684 
14717 18758 
14717 19046 
14717 19349 
14717 19362 
14717 21993 
14717 22951 
14717 23499 
14717 25814 
14717 26969 
14717 27484 
14717 30414 
14717 31852 
14717 32330 
14717 39957 
14717 40136 
14717 40531 
14717 40566 
14717 40717 
14717 40840 
14717 46351 
14717 46421 
14717 46500 
14717 46531 
14717 46560 
14717 46706 
14717 46935 
14727 701 
14742 10493 
14742 10506 
14742 13797 
14742 13896 
14742 14136 
14742 14729 
14742 17113 
14742 17168 
14742 18438 
14742 18726 
14742 19456 
14742 19521 
14742 19938 
14742 22853 
14742 23053 
14742 27382 
14742 27418 
14742 30537 
14742 31961 
14742 32321 
14742 33251 
14742 33598 
14742 33604 
14742 3455 
14742 3561 
14742 40444 
14742 40482 
14742 40596 
14742 46887 
14742 7015 
14743 10458 
14743 10976 
14743 11957 
14743 12182 
14743 14272 
14743 14304 
14743 14398 
14743 14494 
14743 14610 
14743 14627 
14743 14803 
14743 16417 
14743 16764 
14743 17350 
14743 17398 
14743 18730 
14743 18742 
14743 19712 
14743 22212 
14743 22781 
14743 25878 
14743 29796 
14743 30215 
14743 30514 
14743 32901 
14743 32958 
14743 32992 
14743 33456 
14743 3356 
14743 33718 
14743 3561 
14743 35944 
14743 40604 
14743 40614 
14743 40913 
14743 46216 
14743 7018 
14743 7961 
14744 10835 
14744 11608 
14744 11622 
14744 13412 
14744 13686 
14744 13947 
14744 14276 
14744 14727 
14744 14954 
14744 14972 
14744 17226 
14744 174 
14744 18500 
14744 18736 
14744 18956 
14744 19092 
14744 19518 
14744 19972 
14744 19983 
14744 20394 
14744 20445 
14744 209 
14744 21788 
14744 22212 
14744 22293 
14744 22853 
14744 23033 
14744 25700 
14744 25870 
14744 27281 
14744 29720 
14744 31995 
14744 32026 
14744 32751 
14744 33211 
14744 33415 
14744 3356 
14744 3561 
14744 36351 
14744 36666 
14744 4319 
14744 46671 
14744 701 
14744 7018 
14744 7385 
14745 11059 
14745 13483 
14745 14297 
14745 16791 
14745 17228 
14745 174 
14745 19212 
14745 20141 
14745 20150 
14745 209 
14745 21840 
14745 22132 
14745 22212 
14745 22477 
14745 23527 
14745 26224 
14745 27281 
14745 2828 
14745 29972 
14745 31877 
14745 31939 
14745 3257 
14745 32592 
14745 32880 
14745 33291 
14745 3356 
14745 35985 
14745 36271 
14745 46261 
14745 46691 
14745 6597 
14745 701 
14745 7018 
14745 7835 
14751 13640 
14751 14987 
14751 22018 
14751 23504 
14751 25777 
14751 29999 
14751 40817 
14751 4775 
14751 5716 
14751 7015 
14751 7355 
14755 174 
14755 701 
14758 7018 
14784 7132 
14793 12261 
14793 18797 
14793 19215 
14793 19331 
14793 25739 
14793 26883 
14793 32221 
14793 33067 
14793 3464 
14793 36153 
14793 40237 
14818 14634 
14818 17263 
14825 11177 
14825 11791 
14825 29854 
14828 3549 
14840 26622 
14843 21949 
14855 17964 
14855 23724 
14855 23844 
14855 24413 
14855 24416 
14855 3269 
14855 3491 
14855 4134 
14855 4230 
14855 47796 
14855 4808 
14855 4847 
14855 6072 
14855 6568 
14855 7497 
14855 9155 
14855 9260 
14855 9814 
14866 20161 
14905 19755 
14905 2379 
14905 26202 
14905 33255 
14905 7066 
14909 12262 
14910 14921 
14910 19570 
14921 3356 
14935 5056 
14954 33650 
14955 32809 
14979 11367 
14979 11992 
14979 5704 
14985 11244 
14985 14717 
14985 15038 
14985 17128 
14985 17181 
14985 174 
14985 19209 
14985 19443 
14985 19513 
14985 19938 
14985 23355 
14985 23462 
14985 25800 
14985 27234 
14985 27262 
14985 29786 
14985 29905 
14985 30140 
14985 32623 
14985 40840 
14985 40852 
14985 40869 
14985 46321 
14985 46500 
14985 46542 
14988 12491 
14988 22351 
14988 36963 
14988 37014 
14988 5400 
14988 8841 
14989 11401 
14989 11851 
14989 12271 
14989 13352 
14989 14717 
14989 174 
14989 1785 
14989 20077 
14989 26042 
14989 26079 
14989 30001 
14989 32112 
14989 32943 
14989 40665 
14989 46174 
14989 6459 
14989 7018 
14989 8001 
14997 27257 
14997 36351 
14997 8001 
15003 13583 
15003 25973 
15022 3741 
15024 30323 
15024 46818 
1503 27064 
15042 10563 
15042 10730 
15078 11664 
15078 7303 
15088 209 
15091 3356 
15100 5006 
15102 13594 
15125 3132 
15133 33517 
15149 17494 
15149 23421 
15164 2769 
15164 32097 
15164 46727 
15164 7029 
15164 7806 
15164 7896 
15169 174 
15169 3356 
15169 36384 
15169 36561 
15169 6432 
15169 8866 
15177 21745 
15180 11431 
15180 16735 
15180 18881 
15180 26090 
15180 28189 
15180 28214 
15180 28254 
15180 28572 
15180 28583 
15180 28649 
15180 3549 
15180 4230 
15180 9304 
15201 18479 
15201 28297 
15206 10790 
15206 11190 
15206 11191 
15206 13525 
15206 16586 
15206 18783 
15206 26962 
15206 7412 
15219 11062 
15219 19331 
15219 21766 
15219 2711 
15227 12989 
15227 14051 
15227 15091 
15227 3356 
15227 33657 
15227 36720 
15227 701 
15227 7018 
15231 32583 
15247 6327 
15247 852 
15267 16904 
15267 209 
15267 25637 
15267 33362 
15267 36374 
15267 5006 
15278 10468 
15278 27506 
15290 10965 
15290 11181 
15290 12021 
15290 13441 
15290 14116 
15290 14190 
15290 14358 
15290 14366 
15290 15031 
15290 15160 
15290 16624 
15290 16796 
15290 16932 
15290 16941 
15290 16949 
15290 17358 
15290 17372 
15290 174 
15290 18588 
15290 18634 
15290 19086 
15290 19152 
15290 19752 
15290 19797 
15290 20161 
15290 20453 
15290 21548 
15290 21774 
15290 21804 
15290 21931 
15290 22839 
15290 22910 
15290 23136 
15290 25689 
15290 25797 
15290 25983 
15290 26230 
15290 26248 
15290 26288 
15290 26321 
15290 26672 
15290 2685 
15290 27265 
15290 27324 
15290 27455 
15290 29883 
15290 30147 
15290 31926 
15290 32006 
15290 32277 
15290 32447 
15290 32564 
15290 32580 
15290 32584 
15290 32900 
15290 32956 
15290 3602 
15290 36030 
15290 36031 
15290 36198 
15290 36205 
15290 36452 
15290 36542 
15290 36773 
15290 40341 
15290 40543 
15290 40560 
15290 4469 
15290 46156 
15290 46612 
15290 5769 
15290 577 
15290 6327 
15290 6407 
15290 6539 
15290 701 
15290 7018 
15290 7122 
15290 7381 
15290 7741 
15290 7788 
15290 7794 
15290 8075 
15290 812 
15290 8153 
15290 818 
15290 819 
15290 852 
15296 11257 
15296 3359 
15305 14971 
15305 17380 
15305 26223 
15305 32922 
15311 16780 
15320 2386 
15320 32390 
15320 9304 
15324 7132 
15324 8121 
15331 27391 
15366 12574 
15366 16374 
15366 3356 
15366 35833 
15373 25084 
15378 13080 
15378 39254 
15389 20963 
15389 41189 
15399 17175 
15399 36915 
15400 30890 
15400 8708 
15403 12523 
15410 3340 
15412 10076 
15412 10219 
15412 1103 
15412 11317 
15412 11537 
15412 12486 
15412 12880 
15412 13810 
15412 14514 
15412 14744 
15412 15169 
15412 15475 
15412 15802 
15412 17175 
15412 174 
15412 17408 
15412 17447 
15412 17451 
15412 17495 
15412 17554 
15412 17709 
15412 17882 
15412 18101 
15412 18182 
15412 18302 
15412 19782 
15412 19806 
15412 19809 
15412 2042 
15412 209 
15412 21003 
15412 21050 
15412 21175 
15412 21433 
15412 2152 
15412 22822 
15412 22973 
15412 23148 
15412 23749 
15412 23901 
15412 24016 
15412 24216 
15412 24246 
15412 24247 
15412 24320 
15412 24391 
15412 24496 
15412 24515 
15412 24560 
15412 24835 
15412 24863 
15412 2495 
15412 25151 
15412 2516 
15412 2697 
15412 286 
15412 2914 
15412 29357 
15412 29726 
15412 32787 
15412 3320 
15412 3356 
15412 33782 
15412 33788 
15412 34407 
15412 3462 
15412 3491 
15412 35456 
15412 3549 
15412 3561 
15412 35753 
15412 3676 
15412 36992 
15412 3786 
15412 38000 
15412 38058 
15412 38082 
15412 38107 
15412 38219 
15412 38550 
15412 38661 
15412 38792 
15412 38818 
15412 4134 
15412 4323 
15412 43852 
15412 45119 
15412 45205 
15412 45237 
15412 4538 
15412 4635 
15412 4637 
15412 4670 
15412 4766 
15412 4775 
15412 4780 
15412 5416 
15412 5459 
15412 577 
15412 6327 
15412 6412 
15412 6453 
15412 6461 
15412 6517 
15412 6619 
15412 6762 
15412 701 
15412 7018 
15412 7473 
15412 7482 
15412 7633 
15412 786 
15412 8001 
15412 8452 
15412 8781 
15412 8961 
15412 8966 
15412 9155 
15412 9304 
15412 9381 
15412 9394 
15412 9415 
15412 9416 
15412 9430 
15412 9457 
15412 9498 
15412 9505 
15412 9506 
15412 9808 
15412 9831 
15412 9848 
15412 9924 
15412 9934 
15412 9989 
15415 3209 
15423 2686 
15425 6740 
15426 20562 
15435 30925 
15435 39523 
15435 43995 
15435 44074 
15440 1237 
15440 13194 
15440 47205 
15440 8486 
15444 33941 
15444 42973 
15444 6805 
15444 8401 
15450 41569 
15454 44674 
15458 25256 
15463 20428 
15463 2856 
15463 34110 
15464 9121 
15470 20960 
15471 34060 
15471 9050 
15472 12481 
15472 15852 
15472 28716 
15474 12969 
15474 6677 
15475 15804 
15475 20484 
15475 20928 
15475 24863 
15475 29495 
15475 33785 
15475 37031 
15475 37097 
15475 5536 
15475 6478 
15475 8524 
15480 6167 
15489 15557 
15491 28751 
15491 44877 
15491 47810 
15496 1741 
15497 13294 
15497 20949 
15497 21257 
15497 24610 
15497 24932 
15497 25229 
15497 25502 
15497 25507 
15497 25514 
15497 28761 
15497 31193 
15497 31206 
15497 34870 
15497 35320 
15497 41684 
15497 43405 
15497 8349 
15498 8339 
15500 20485 
15500 30960 
15500 34441 
15500 41465 
15500 47110 
15500 6671 
15500 8416 
15516 44869 
15517 15623 
15517 3356 
15517 43577 
15525 12926 
15525 15919 
15525 15931 
15525 25060 
15525 25137 
15525 35038 
15525 43064 
15525 44785 
15525 47202 
15525 9186 
15529 3269 
15530 40978 
15531 9198 
15533 33860 
15541 20804 
15541 20837 
15541 43244 
15541 6714 
1555 27065 
15552 16323 
15555 5483 
15557 1103 
15557 12727 
15557 12826 
15557 12980 
15557 13019 
15557 15846 
15557 16046 
15557 174 
15557 20900 
15557 21203 
15557 21502 
15557 2200 
15557 2259 
15557 25170 
15557 29204 
15557 29246 
15557 29372 
15557 30801 
15557 31167 
15557 3215 
15557 3305 
15557 3356 
15557 33835 
15557 34006 
15557 34235 
15557 34383 
15557 34659 
15557 34860 
15557 34863 
15557 35012 
15557 35238 
15557 35300 
15557 35429 
15557 35625 
15557 35632 
15557 38926 
15557 39005 
15557 39241 
15557 39509 
15557 39552 
15557 39847 
15557 41272 
15557 41334 
15557 42117 
15557 42208 
15557 42363 
15557 42487 
15557 43698 
15557 43763 
15557 44756 
15557 45039 
15557 47206 
15557 47332 
15557 47355 
15557 49030 
15557 8220 
15557 8228 
15557 8487 
15557 8565 
15557 8839 
15557 9036 
15570 14762 
15570 17350 
15570 20859 
15570 21967 
15570 24246 
15570 24887 
15570 26250 
15570 3356 
15570 33860 
15570 34587 
15570 3549 
15570 40992 
15570 44568 
15570 44931 
15570 4546 
15570 8586 
15576 20612 
15576 25353 
15576 34578 
15576 35507 
15576 35587 
15576 35635 
15576 39040 
15576 39677 
15576 41481 
15576 41666 
15576 42902 
15576 43122 
15576 48461 
15577 12700 
15577 28776 
15577 30886 
15577 35680 
15577 39066 
15586 29618 
15586 35279 
15589 12340 
15589 137 
15589 15360 
15589 15437 
15589 15691 
15589 24994 
15589 28675 
15589 28742 
15589 28999 
15589 31115 
15589 31706 
15589 35612 
15589 39638 
15589 41773 
15589 44029 
15589 47187 
15589 8329 
15589 8928 
15595 47664 
15598 12817 
15598 13132 
15598 16316 
15598 20686 
15598 24836 
15598 24900 
15598 28932 
15598 29298 
15598 29317 
15598 34081 
15598 39912 
15598 41412 
15598 8767 
15599 28719 
15600 49071 
15600 8821 
15612 174 
15612 34750 
15617 24897 
15623 15716 
15623 16111 
15623 29309 
15623 31424 
15623 35034 
15623 41590 
15623 42207 
15623 42784 
15623 43183 
15623 6830 
15623 8302 
15623 8404 
15626 13103 
15626 28706 
15626 29012 
15626 29034 
15626 31427 
15626 34016 
15626 34379 
15626 34908 
15626 35325 
15626 40965 
15626 42222 
15626 42335 
15626 43458 
15626 43508 
15626 44117 
15626 44363 
15626 44723 
15626 45042 
15626 45045 
15626 47513 
15626 48897 
15626 6807 
15635 40986 
15640 20485 
15640 49003 
15641 16284 
15641 29674 
15641 41570 
15657 42027 
15658 34634 
15658 5523 
15658 8331 
15659 41572 
15659 43200 
15670 286 
15670 44286 
15672 33888 
15672 34034 
15672 5388 
15685 25192 
15685 29208 
15685 33943 
15685 34315 
15685 35214 
15685 35236 
15685 39761 
15685 39790 
15685 42078 
15685 42189 
15685 42477 
15685 43070 
15685 43336 
15685 43355 
15685 43413 
15685 44065 
15685 44430 
15685 47913 
15685 5610 
15685 6830 
15685 6881 
15687 16245 
15687 3308 
15687 9120 
15694 20486 
15694 20635 
15694 20804 
15694 20853 
15694 21169 
15694 21344 
15694 24732 
15694 24748 
15694 25390 
15694 25506 
15694 25557 
15694 29451 
15694 29649 
15694 29665 
15694 31129 
15694 31304 
15694 31306 
15694 33838 
15694 33895 
15694 34260 
15694 34275 
15694 34339 
15694 34342 
15694 34844 
15694 35491 
15694 35498 
15694 35502 
15694 39255 
15694 39310 
15694 39907 
15694 41421 
15694 41744 
15694 41796 
15694 41930 
15694 41966 
15694 42064 
15694 42153 
15694 42326 
15694 42454 
15694 42877 
15694 42963 
15694 43062 
15694 43412 
15694 43470 
15694 47252 
15694 47303 
15694 47640 
15694 47812 
15694 48956 
15694 5527 
15694 5550 
15694 5617 
15694 6714 
15696 21341 
15699 34760 
15699 6453 
15702 12401 
15702 12793 
15702 15498 
15702 16195 
15702 31125 
15702 8245 
15703 15879 
15703 21392 
15703 28836 
15703 31064 
15703 34012 
15703 34106 
15703 39369 
15703 43531 
15703 8763 
15706 33788 
15706 36998 
15707 6863 
15709 15726 
15709 6619 
15720 20959 
15725 3320 
15725 8881 
15734 15630 
15734 28871 
15734 34285 
15735 15892 
15735 16163 
15735 16306 
15735 20521 
15735 29387 
15735 33874 
15735 34558 
15735 35134 
15735 35356 
15735 41327 
15735 42108 
15735 47498 
15735 5532 
15735 8424 
15736 35566 
15738 12687 
15738 16112 
15738 29186 
15738 31531 
15738 34579 
15738 35320 
15738 43022 
15738 43786 
15738 44235 
15742 25203 
15742 28761 
15742 48195 
15742 6846 
15743 25038 
15744 13000 
15744 30838 
15744 35434 
15744 43371 
15744 44124 
15744 47129 
15744 48024 
15744 48446 
15744 5617 
15744 6714 
15744 8508 
15747 12371 
15747 16148 
15756 13230 
15756 20499 
15756 3287 
15756 34800 
15756 35770 
15756 41349 
15756 43523 
15756 43621 
15756 47730 
15756 6761 
15756 8470 
15756 8732 
15757 16231 
15757 30928 
15757 34709 
15757 34875 
15757 44025 
15757 9304 
15759 21127 
15759 29047 
15763 41585 
15763 42691 
15766 13122 
15766 28914 
15766 43745 
15766 44481 
15766 8426 
15772 12773 
15772 15530 
15772 16329 
15772 20785 
15772 20897 
15772 21011 
15772 21219 
15772 21390 
15772 24872 
15772 25071 
15772 25092 
15772 25183 
15772 25229 
15772 25370 
15772 25398 
15772 28761 
15772 28774 
15772 28926 
15772 29062 
15772 29067 
15772 29181 
15772 29335 
15772 29389 
15772 30779 
15772 31148 
15772 31158 
15772 31343 
15772 31556 
15772 3255 
15772 34278 
15772 34727 
15772 34743 
15772 34792 
15772 35144 
15772 35233 
15772 35320 
15772 35381 
15772 35523 
15772 35633 
15772 39047 
15772 39071 
15772 39299 
15772 39322 
15772 39512 
15772 39608 
15772 39924 
15772 40978 
15772 41096 
15772 41165 
15772 41422 
15772 41762 
15772 42352 
15772 42458 
15772 42982 
15772 43380 
15772 44519 
15772 44722 
15772 44924 
15772 47354 
15772 47458 
15772 5592 
15772 5593 
15772 6702 
15772 6789 
15772 8601 
15782 29518 
15782 3292 
15782 34936 
15782 39731 
15782 43974 
15782 44297 
15785 15626 
15785 21029 
15785 21338 
15785 31072 
15785 3326 
15785 33927 
15785 33999 
15785 3676 
15785 39147 
15785 43481 
15785 44043 
15785 48897 
15802 243 
15803 12835 
15803 12909 
15803 29609 
15803 8564 
15805 24672 
15805 25195 
15806 1213 
15806 24675 
15806 5466 
15808 2914 
15808 30994 
15808 33074 
15808 36866 
15808 6453 
15808 8513 
15830 12516 
15830 12808 
15830 12913 
15830 13424 
15830 13448 
15830 14075 
15830 15663 
15830 17974 
15830 209 
15830 20940 
15830 20952 
15830 286 
15830 2914 
15830 29457 
15830 29605 
15830 30930 
15830 31404 
15830 31515 
15830 3257 
15830 3356 
15830 33859 
15830 3462 
15830 34913 
15830 34929 
15830 34992 
15830 35315 
15830 3549 
15830 35830 
15830 35834 
15830 3741 
15830 3758 
15830 38616 
15830 41628 
15830 41770 
15830 42456 
15830 42949 
15830 43650 
15830 47265 
15830 4755 
15830 4788 
15830 5511 
15830 5713 
15830 6813 
15830 7018 
15830 7761 
15830 7922 
15830 8457 
15830 8928 
15830 8980 
15830 9105 
15830 9188 
15834 3356 
15835 20946 
15835 21446 
15835 25535 
15835 30124 
15835 30853 
15835 3267 
15835 3316 
15835 34879 
15835 41853 
15835 42121 
15835 43226 
15835 43489 
15835 44048 
15835 44063 
15835 5568 
15835 8291 
15836 31252 
15836 39526 
15851 20960 
15851 24724 
15851 24748 
15851 35179 
15851 41464 
15854 812 
15856 6663 
15857 12741 
15857 20804 
15857 20938 
15857 20960 
15857 24985 
15857 28732 
15857 28982 
15857 29007 
15857 29115 
15857 29536 
15857 31106 
15857 35235 
15857 39171 
15857 43357 
15857 43972 
15857 48559 
15857 5617 
15886 3216 
15895 31335 
15895 34321 
15895 34700 
15915 24799 
15919 12359 
15919 16091 
15924 12840 
15924 12873 
15924 29635 
15924 31654 
15924 35455 
15924 43322 
15924 48425 
15924 8685 
15924 9121 
15933 16097 
15934 43897 
15935 15685 
15935 24971 
15935 25036 
15935 25248 
15935 29113 
15935 29208 
15935 3257 
15935 39392 
15935 5610 
15941 44586 
15943 1237 
15945 15492 
15945 21473 
15947 31458 
15955 20634 
15955 8514 
15960 12751 
15960 8866 
15962 206 
15962 39574 
15962 44234 
15964 16637 
15964 2905 
15964 36905 
15964 36912 
15965 25273 
15965 39773 
15974 12669 
15974 20485 
15974 43374 
15974 44941 
15982 1237 
15982 21215 
15982 29433 
15982 31042 
15982 35573 
15982 39796 
15982 41507 
15982 41897 
15982 43547 
15982 6700 
15982 8400 
15982 8534 
15991 1299 
160 26449 
16007 47753 
16016 29121 
16016 34362 
16016 34488 
16016 41104 
16016 41828 
16016 43164 
16016 44549 
16016 44667 
16016 44993 
16016 49015 
16016 9119 
16023 29154 
16030 12715 
16030 3257 
16030 3262 
16030 3320 
16030 34132 
16030 39263 
16030 8220 
16043 8342 
16044 1759 
16054 1239 
16054 12846 
16054 15759 
16054 16287 
16054 21127 
16054 28884 
16054 29175 
16054 30922 
16054 31539 
16054 34034 
16054 38985 
16054 39054 
16054 39407 
16054 39586 
16054 41440 
16054 42091 
16054 42408 
16054 45023 
16054 47117 
16054 5573 
16054 6662 
16054 8382 
16054 8594 
16054 8691 
16065 39783 
16066 15386 
16066 24733 
16070 41316 
16073 174 
16074 47601 
16077 8220 
16080 44530 
16082 4589 
16083 1237 
16083 21109 
16083 21453 
16083 3316 
16083 35083 
16083 41085 
16083 41783 
16083 42481 
16083 44696 
16083 47240 
16083 9056 
16086 15527 
16086 20542 
16086 20569 
16086 24752 
16086 29282 
16086 3292 
16086 35382 
16086 39194 
16086 42343 
16086 42621 
16086 42885 
16086 5515 
16086 8473 
16094 12683 
16094 20485 
16094 8507 
16095 31677 
16095 3272 
16095 35033 
16095 42638 
16095 42789 
16095 44869 
16097 1200 
16097 13003 
16097 13251 
16097 20901 
16097 24795 
16097 29192 
16097 30774 
16097 3356 
16097 43341 
16097 8928 
16110 15742 
16117 28908 
16117 44581 
16117 8434 
16122 701 
16128 15557 
16128 41628 
16128 44527 
16130 42334 
16131 24785 
16131 251 
16131 42755 
16131 43339 
16131 43560 
16131 5580 
16138 25070 
16143 21353 
16150 12939 
16150 1299 
16150 15703 
16150 174 
16150 20940 
16150 21052 
16150 21250 
16150 21503 
16150 29468 
16150 29518 
16150 30880 
16150 34556 
16150 35041 
16150 3549 
16150 35699 
16150 39369 
16150 39889 
16150 41528 
16150 41753 
16150 45038 
16152 31355 
16152 8447 
16154 1237 
16154 174 
16154 20956 
16154 29479 
16154 3356 
16154 34674 
16154 49177 
16154 5606 
16154 8717 
16154 8866 
16158 8551 
16160 20674 
16160 28918 
16160 31117 
16160 6803 
16160 8290 
16160 8679 
16160 9187 
16162 16303 
16162 16304 
16162 2856 
16170 34450 
16170 35234 
16170 39443 
16170 39511 
16170 39902 
16170 41537 
16170 42253 
16170 43035 
16170 43376 
16170 47667 
16170 6663 
16170 9064 
16171 174 
16178 21196 
16178 42983 
16178 8670 
16179 42602 
16179 44012 
16179 6828 
16190 33852 
16190 41965 
16190 42109 
16190 48008 
16205 28694 
16206 13287 
16206 15734 
16206 29337 
16206 31650 
16206 39316 
16206 39576 
16206 39738 
16206 44233 
16206 5400 
16210 20707 
16210 3549 
16212 33772 
16212 36867 
16212 36977 
16215 28874 
16218 31371 
16223 34399 
16223 6849 
16229 38058 
16237 3265 
16243 13136 
16243 16350 
16243 174 
16243 21159 
16243 3356 
16243 42320 
16243 48539 
16243 8881 
16243 9143 
16245 15411 
16245 174 
16245 29542 
16245 30736 
16245 31590 
16245 3356 
16245 33916 
16245 35678 
16245 39839 
16245 41259 
16245 42124 
16245 42525 
16245 43454 
16245 43457 
16245 43563 
16245 6785 
16245 9120 
16246 47681 
16256 15672 
16256 43720 
16265 15623 
16265 16281 
16265 29511 
16265 35250 
16265 43821 
16265 47344 
16276 35540 
16283 29232 
16284 30984 
16284 33776 
16284 36873 
16284 36970 
16284 37023 
16284 37025 
16285 20619 
16285 25086 
16285 30767 
16285 31359 
16285 39812 
16285 41560 
16285 42534 
16285 42994 
16285 43237 
16285 44528 
16285 49111 
16287 12772 
16287 41330 
16295 47483 
16298 24785 
16298 29396 
16300 21483 
16300 21496 
16300 31257 
16300 33991 
16300 34858 
16300 39785 
16300 42304 
16300 42895 
16300 43097 
16300 5573 
16300 6662 
16308 5480 
16317 5578 
16329 8258 
16333 34772 
16333 41688 
16333 44566 
16333 47686 
16333 8830 
16334 21122 
16334 3356 
16334 8893 
16338 12970 
16338 13143 
16338 15699 
16338 20815 
16338 24624 
16338 24799 
16338 24830 
16338 25140 
16338 29119 
16338 29269 
16338 29337 
16338 31650 
16338 3352 
16338 34114 
16338 34285 
16338 34511 
16338 35116 
16338 35672 
16338 39020 
16338 39155 
16338 41541 
16338 42220 
16338 42241 
16338 42435 
16338 42439 
16338 42745 
16338 43927 
16338 44582 
16338 44585 
16338 44998 
16338 45001 
16338 5400 
16338 6453 
16338 8216 
16338 9304 
16340 41006 
16342 31412 
16344 25554 
16347 42487 
16347 43734 
16350 9143 
16353 174 
16353 2856 
16353 34408 
16353 8553 
16359 174 
16359 6908 
16360 10530 
16360 47965 
16360 8220 
16371 15704 
16371 29109 
16374 12337 
16374 12574 
16374 13184 
16374 20647 
16374 29670 
16374 31078 
16374 31334 
16374 3356 
16374 33811 
16374 35053 
16374 35833 
16374 5430 
16374 6724 
16374 8875 
16374 8881 
16397 11164 
16397 16735 
16397 26592 
16397 28216 
16397 28347 
16397 28358 
16397 28361 
16397 28590 
16397 28593 
16397 28620 
16397 8055 
16399 18687 
16399 39966 
16406 3720 
16413 19626 
16417 26914 
16422 11259 
16422 16284 
16422 17175 
16422 17400 
16422 21174 
16422 37006 
16422 6453 
16422 9304 
16423 6389 
16440 3356 
16440 6221 
16442 18885 
16442 23212 
16442 6221 
16445 36497 
16445 6221 
16455 20520 
16467 174 
16467 18508 
16467 26113 
16467 26734 
16467 30084 
16467 30516 
16467 40039 
16467 40865 
16467 7132 
16471 33075 
16473 9304 
16476 7018 
16482 32880 
16496 36691 
16503 13370 
16503 13451 
16503 16713 
16503 16798 
16503 18825 
16503 20474 
16503 25764 
16503 31862 
16503 32897 
16509 14618 
16524 16852 
16524 209 
16524 33696 
16524 36735 
16526 13478 
16526 1785 
16526 18797 
16526 26617 
1653 12384 
1653 15980 
1653 1880 
1653 25072 
1653 2831 
1653 2833 
1653 2837 
1653 2839 
1653 2840 
1653 2841 
1653 2842 
1653 2843 
1653 2846 
1653 3224 
1653 3301 
1653 35706 
1653 41992 
1653 43018 
1653 5601 
1653 668 
1653 8973 
16531 13579 
16531 16960 
16531 18734 
16531 28518 
16531 28533 
16531 28534 
16532 10865 
16532 5769 
16543 20161 
16557 36240 
16582 11123 
16582 25608 
16582 32429 
16582 3356 
16582 46486 
16586 3356 
1659 14259 
1659 17712 
1659 17713 
1659 17716 
1659 18047 
1659 18049 
1659 18177 
1659 18185 
1659 18420 
1659 18426 
1659 24154 
1659 24167 
1659 3462 
1659 3549 
1659 3701 
1659 3786 
1659 45377 
1659 4782 
1659 4837 
1659 5396 
1659 701 
1659 7018 
1659 7539 
1659 7660 
1659 8990 
1659 9264 
1659 9304 
1659 9505 
1659 9916 
16596 1237 
16596 6332 
1660 16122 
1660 1699 
1660 22845 
1660 243 
1660 29970 
1660 31515 
1660 32029 
1660 46587 
1660 4812 
1660 701 
1660 702 
16603 20231 
16604 17094 
16604 27504 
16608 17046 
16609 33491 
16610 15251 
16610 30704 
16610 31819 
16617 13638 
16617 14861 
16617 7018 
16626 25642 
16626 3595 
16626 36943 
16629 15311 
1663 243 
16637 19711 
16637 20294 
16637 2152 
16637 2686 
16637 2905 
16637 29465 
16637 30986 
16637 36916 
16637 36919 
16637 3741 
16657 10583 
16657 11440 
16657 13510 
16657 16910 
16657 16928 
16657 17382 
16657 19643 
16657 19693 
16657 209 
16657 21576 
16657 21806 
16657 22176 
16657 26059 
16657 26084 
16657 26122 
16657 26729 
16657 27440 
16657 30402 
16657 30691 
16657 32360 
16657 32830 
16657 3356 
16657 33570 
16657 40762 
16657 5061 
16657 7828 
16668 22779 
16668 3944 
16668 7247 
1668 1103 
1668 14854 
1668 14855 
1668 19137 
1668 25723 
1668 3269 
1668 3356 
1668 3549 
1668 36168 
1668 40703 
1668 41798 
1668 4837 
1668 6432 
1668 6992 
1668 9198 
16685 13495 
16685 14204 
16685 14551 
16685 16735 
16685 21911 
16685 22356 
16685 28587 
16685 8055 
16713 11837 
16713 12175 
16713 14727 
16713 174 
16713 19800 
16713 20474 
16713 22054 
16713 22601 
16713 23265 
16713 27373 
16713 32107 
16713 32897 
16713 36222 
16713 40285 
16713 7018 
16713 7799 
16713 8047 
16720 701 
16735 10733 
16735 11432 
16735 16594 
16735 17379 
16735 18547 
16735 19960 
16735 21574 
16735 22356 
16735 22548 
16735 23106 
16735 23289 
16735 25933 
16735 26104 
16735 26592 
16735 27664 
16735 27693 
16735 28201 
16735 28202 
16735 28226 
16735 28268 
16735 28279 
16735 28284 
16735 28296 
16735 28307 
16735 28327 
16735 28329 
16735 28330 
16735 28347 
16735 28360 
16735 28362 
16735 28366 
16735 28571 
16735 28578 
16735 28583 
16735 28589 
16735 28611 
16735 28649 
16735 28651 
16735 28653 
16735 28656 
16735 28658 
16735 28667 
16735 3549 
16735 4230 
16735 7738 
16735 8167 
16735 9304 
16739 19317 
16740 22773 
16750 8043 
16787 209 
16787 701 
16791 12246 
16791 17238 
1680 1103 
1680 12736 
1680 12753 
1680 12975 
1680 12988 
1680 13073 
1680 13074 
1680 13093 
1680 13240 
1680 15526 
1680 15708 
1680 15975 
1680 15976 
1680 16061 
1680 20645 
1680 20800 
1680 20841 
1680 21350 
1680 21363 
1680 21486 
1680 25003 
1680 25046 
1680 25237 
1680 28799 
1680 29149 
1680 29410 
1680 31057 
1680 31417 
1680 3257 
1680 33802 
1680 33952 
1680 34105 
1680 34598 
1680 34852 
1680 3491 
1680 35435 
1680 35438 
1680 35838 
1680 39159 
1680 39289 
1680 39768 
1680 41714 
1680 41923 
1680 42314 
1680 42647 
1680 42925 
1680 43165 
1680 43438 
1680 43842 
1680 43871 
1680 44367 
1680 44427 
1680 47253 
1680 47256 
1680 47461 
1680 4775 
1680 47776 
1680 5486 
1680 6907 
1680 7762 
1680 8551 
1680 8584 
1680 8738 
1680 9116 
1680 9117 
16805 13855 
16805 15802 
16805 38616 
16805 6939 
16808 4265 
16810 12245 
16810 1785 
16810 19578 
16810 20269 
16810 209 
16810 21433 
16810 21863 
16810 22158 
16810 22773 
16810 23241 
16810 2707 
16810 29914 
16810 32383 
16810 33448 
16810 33657 
16810 36565 
16810 36679 
16810 40217 
16810 46288 
16810 7018 
16814 11750 
16814 1299 
16814 15274 
16814 19889 
16814 20305 
16814 20321 
16814 209 
16814 26608 
16814 27658 
16814 27692 
16814 27700 
16814 27711 
16814 27769 
16814 27779 
16814 27813 
16814 27846 
16814 27881 
16814 27950 
16814 27954 
16814 27955 
16814 27969 
16814 28035 
16814 2914 
16814 33070 
16814 3320 
16814 3758 
16814 4766 
16814 5511 
16814 7049 
16814 7303 
16814 7340 
16814 7908 
16835 33491 
16842 40164 
16852 11069 
16852 13369 
16852 13832 
16852 15038 
16852 15297 
16852 17189 
16852 1785 
16852 18566 
16852 20067 
16852 20179 
16852 21749 
16852 22032 
16852 22362 
16852 22402 
16852 30225 
16852 30531 
16852 32519 
16852 33058 
16852 3356 
16852 36166 
16852 36371 
16852 36471 
16852 40454 
16852 4963 
16852 6395 
16852 7018 
16866 36483 
16868 701 
16905 13998 
16905 18515 
16905 18791 
16905 20162 
16905 4557 
16905 589 
16916 31851 
16921 46108 
16922 5078 
16934 701 
16934 7029 
16948 20196 
16949 10678 
16949 11181 
16949 19821 
16949 20161 
16949 21722 
16949 852 
16960 9304 
16966 17140 
16967 19581 
16967 20188 
16967 22807 
16967 7018 
1699 701 
16998 22560 
1701 297 
17014 17113 
17014 26486 
17014 36742 
17014 7015 
17018 19404 
17018 2828 
17018 36053 
17018 46847 
17020 21877 
17025 6461 
17048 33333 
17054 11100 
17054 11843 
17054 11879 
17054 12097 
17054 13483 
17054 13615 
17054 13640 
17054 14726 
17054 14949 
17054 15265 
17054 16673 
17054 17160 
17054 18437 
17054 18572 
17054 19261 
17054 19385 
17054 19456 
17054 19744 
17054 22173 
17054 22259 
17054 22757 
17054 23102 
17054 26292 
17054 2707 
17054 27382 
17054 31813 
17054 31922 
17054 32436 
17054 32764 
17054 32976 
17054 36160 
17054 4597 
17054 46161 
17054 46404 
17054 6261 
17054 6496 
17054 701 
17054 7018 
17054 9 
17055 1237 
17056 19279 
17057 37958 
17113 14729 
17113 19262 
17113 21627 
17113 22018 
17113 27498 
17113 32294 
17113 32622 
17113 35879 
17113 36171 
17113 40733 
17113 7018 
17113 7132 
17113 7355 
17118 7066 
17139 25973 
17147 6471 
17149 21351 
17149 2740 
17149 27789 
17149 36290 
17149 47798 
1715 2200 
17151 10753 
17151 10923 
17151 18432 
17161 703 
17175 13224 
17175 21280 
17175 29091 
17175 29835 
17175 30991 
17175 33770 
17175 36926 
17175 36928 
17175 37019 
17175 37029 
17175 37084 
17175 6453 
17175 701 
17175 8668 
17175 9129 
17183 35908 
17184 4323 
17226 7018 
17227 13449 
17227 22545 
17227 2386 
17227 29960 
17227 32667 
17227 5731 
17227 7018 
17228 11086 
17228 14364 
17228 22787 
17228 40144 
17228 5658 
17229 20479 
17229 26051 
1723 2200 
17231 13720 
17231 7018 
17232 11264 
17232 14163 
17232 2686 
17232 5731 
17232 7105 
17253 32126 
17253 7018 
17254 46426 
17263 4323 
17279 7132 
17293 13943 
17293 30167 
173 2511 
17307 19803 
17307 3292 
17307 6838 
17310 23453 
1733 6036 
17338 32618 
17341 7735 
17356 10755 
17356 15318 
17356 16530 
17356 22076 
17356 33604 
17359 7018 
17362 6517 
17373 13783 
17373 14583 
17373 16643 
17373 36179 
17373 7046 
17378 19811 
17378 22934 
17378 32201 
17378 6517 
17379 16685 
17379 18881 
17379 22129 
17379 27697 
17379 28123 
17379 28135 
17379 28175 
17379 28368 
17379 28594 
17379 4230 
17379 7738 
17379 9304 
1739 1741 
1739 668 
17393 33203 
17399 28007 
174 10240 
174 10242 
174 10265 
174 10279 
174 103 
174 10310 
174 10326 
174 10400 
174 10439 
174 10561 
174 10565 
174 10587 
174 10655 
174 10674 
174 10678 
174 10692 
174 10708 
174 10738 
174 10796 
174 10808 
174 10823 
174 10865 
174 10886 
174 10912 
174 10913 
174 10940 
174 10961 
174 10980 
174 11005 
174 11010 
174 11036 
174 11039 
174 11055 
174 11057 
174 11059 
174 11077 
174 11085 
174 11092 
174 11096 
174 11100 
174 11110 
174 11114 
174 11154 
174 11160 
174 11168 
174 11169 
174 11186 
174 11233 
174 11236 
174 11240 
174 11291 
174 11317 
174 11318 
174 11320 
174 11342 
174 11361 
174 11383 
174 11396 
174 11398 
174 11417 
174 11427 
174 11430 
174 11457 
174 11478 
174 11513 
174 11524 
174 11537 
174 11545 
174 11550 
174 11551 
174 11570 
174 11590 
174 11597 
174 11605 
174 11624 
174 11636 
174 11640 
174 11647 
174 11686 
174 11691 
174 11700 
174 11703 
174 11715 
174 11755 
174 11765 
174 11766 
174 11782 
174 11783 
174 11798 
174 11814 
174 11817 
174 11832 
174 11837 
174 11844 
174 11852 
174 11854 
174 11879 
174 11884 
174 11888 
174 11914 
174 11941 
174 11955 
174 11975 
174 11981 
174 11992 
174 12021 
174 12042 
174 12044 
174 12093 
174 12111 
174 12129 
174 12130 
174 12148 
174 12157 
174 12179 
174 12182 
174 12188 
174 12196 
174 12200 
174 12208 
174 12238 
174 12260 
174 12267 
174 12271 
174 12284 
174 12293 
174 12305 
174 12310 
174 12321 
174 12322 
174 12333 
174 12334 
174 12338 
174 12347 
174 12353 
174 12355 
174 12359 
174 12362 
174 1237 
174 12388 
174 12389 
174 12409 
174 12470 
174 12479 
174 12488 
174 12518 
174 12521 
174 12569 
174 1257 
174 12605 
174 12614 
174 12615 
174 12637 
174 12670 
174 12676 
174 12695 
174 12715 
174 12727 
174 12732 
174 12735 
174 12739 
174 12769 
174 12778 
174 12804 
174 12822 
174 12826 
174 12844 
174 12845 
174 12855 
174 12860 
174 12866 
174 12870 
174 12874 
174 12876 
174 12880 
174 12883 
174 1290 
174 12926 
174 12946 
174 12963 
174 12969 
174 12998 
174 13009 
174 13039 
174 13046 
174 13049 
174 1312 
174 13214 
174 13222 
174 13249 
174 13273 
174 13276 
174 13319 
174 13326 
174 13331 
174 13332 
174 13333 
174 13345 
174 13354 
174 13356 
174 13360 
174 13389 
174 13407 
174 13409 
174 13431 
174 13443 
174 13446 
174 13448 
174 13464 
174 13490 
174 13513 
174 13517 
174 13536 
174 13549 
174 13570 
174 13576 
174 13582 
174 13609 
174 13618 
174 13619 
174 13621 
174 13660 
174 13692 
174 13707 
174 13711 
174 13734 
174 13794 
174 13802 
174 13818 
174 13826 
174 13849 
174 13857 
174 13862 
174 13871 
174 13873 
174 13890 
174 13951 
174 13971 
174 13992 
174 14 
174 14000 
174 14015 
174 14025 
174 14041 
174 14081 
174 14093 
174 14111 
174 14135 
174 14150 
174 14157 
174 14178 
174 14195 
174 14203 
174 14205 
174 14218 
174 14230 
174 14313 
174 14325 
174 14327 
174 14348 
174 14360 
174 14366 
174 14387 
174 14441 
174 14453 
174 14454 
174 14456 
174 14464 
174 14465 
174 14469 
174 14479 
174 14488 
174 14502 
174 14533 
174 14551 
174 14563 
174 14608 
174 14615 
174 14619 
174 14627 
174 14652 
174 14661 
174 14672 
174 14688 
174 14704 
174 14720 
174 14732 
174 14751 
174 14788 
174 14825 
174 14832 
174 14833 
174 14906 
174 14909 
174 14996 
174 15024 
174 15031 
174 15042 
174 15050 
174 15069 
174 15080 
174 15083 
174 15092 
174 15168 
174 15204 
174 15206 
174 15216 
174 15247 
174 15266 
174 15267 
174 15301 
174 15320 
174 15325 
174 15345 
174 15388 
174 15399 
174 15401 
174 15425 
174 15426 
174 15461 
174 15463 
174 15467 
174 15479 
174 15497 
174 15533 
174 15548 
174 15576 
174 15589 
174 15594 
174 15626 
174 15654 
174 15658 
174 15670 
174 15699 
174 15704 
174 15716 
174 15756 
174 15772 
174 15826 
174 15830 
174 15844 
174 15909 
174 15915 
174 15919 
174 15935 
174 15943 
174 15947 
174 15960 
174 15991 
174 16032 
174 16039 
174 16082 
174 16090 
174 16162 
174 16168 
174 16170 
174 16178 
174 16195 
174 16206 
174 16211 
174 16215 
174 16237 
174 16276 
174 16302 
174 16303 
174 16338 
174 16347 
174 16371 
174 16378 
174 16409 
174 16414 
174 16423 
174 16469 
174 16517 
174 16523 
174 16524 
174 16531 
174 16532 
174 16557 
174 16559 
174 16617 
174 16642 
174 16645 
174 1668 
174 16718 
174 16757 
174 16810 
174 16812 
174 16814 
174 16815 
174 16830 
174 16842 
174 16844 
174 16851 
174 16941 
174 16949 
174 16960 
174 16970 
174 17002 
174 17013 
174 17048 
174 17054 
174 17060 
174 17088 
174 17090 
174 1712 
174 17149 
174 17184 
174 17227 
174 17248 
174 17297 
174 17303 
174 17356 
174 17361 
174 17368 
174 17369 
174 17387 
174 1742 
174 1764 
174 1785 
174 1798 
174 1835 
174 1836 
174 18433 
174 18450 
174 18453 
174 18469 
174 18470 
174 18483 
174 18515 
174 18518 
174 18530 
174 18559 
174 18566 
174 18608 
174 18621 
174 18642 
174 18650 
174 18683 
174 18684 
174 18687 
174 18689 
174 18712 
174 18714 
174 18734 
174 18779 
174 18788 
174 18794 
174 18859 
174 18923 
174 18972 
174 18984 
174 1901 
174 19021 
174 19024 
174 19029 
174 19051 
174 19082 
174 19092 
174 19104 
174 19108 
174 19128 
174 19151 
174 19159 
174 19165 
174 19166 
174 19194 
174 19211 
174 19234 
174 19237 
174 19241 
174 19246 
174 19262 
174 19268 
174 19277 
174 19285 
174 19287 
174 19332 
174 19383 
174 19397 
174 19401 
174 19404 
174 19406 
174 19426 
174 19435 
174 19453 
174 19457 
174 19463 
174 195 
174 19523 
174 19543 
174 19570 
174 19580 
174 19624 
174 19642 
174 1968 
174 19683 
174 19704 
174 19722 
174 19730 
174 19791 
174 19805 
174 19806 
174 19817 
174 19843 
174 19846 
174 19864 
174 19896 
174 19912 
174 19921 
174 19966 
174 19982 
174 19995 
174 20012 
174 20053 
174 20075 
174 20078 
174 20081 
174 20115 
174 20130 
174 20143 
174 20171 
174 20179 
174 20197 
174 20202 
174 20205 
174 20225 
174 20248 
174 20249 
174 20275 
174 2033 
174 20353 
174 20391 
174 20406 
174 20410 
174 20413 
174 20428 
174 2044 
174 20456 
174 20485 
174 20497 
174 20500 
174 20507 
174 20539 
174 20542 
174 20562 
174 20569 
174 20618 
174 20634 
174 20645 
174 20660 
174 20679 
174 20682 
174 20694 
174 20718 
174 20721 
174 20722 
174 20733 
174 20764 
174 20771 
174 20776 
174 20782 
174 20791 
174 20804 
174 20815 
174 20825 
174 20833 
174 20836 
174 20847 
174 20850 
174 20857 
174 20860 
174 20876 
174 20893 
174 209 
174 20900 
174 20904 
174 20912 
174 20926 
174 20940 
174 20963 
174 20965 
174 20969 
174 20994 
174 210 
174 21011 
174 21013 
174 21050 
174 21057 
174 21070 
174 21073 
174 2110 
174 21130 
174 2119 
174 21213 
174 21215 
174 21219 
174 21220 
174 21232 
174 21235 
174 21250 
174 21260 
174 21261 
174 21267 
174 21294 
174 21348 
174 21351 
174 21354 
174 21396 
174 21409 
174 21459 
174 21472 
174 21501 
174 21513 
174 2152 
174 21547 
174 21548 
174 21570 
174 21581 
174 21589 
174 21591 
174 21622 
174 21623 
174 21628 
174 21634 
174 21640 
174 21661 
174 21677 
174 21710 
174 21788 
174 21792 
174 21879 
174 21889 
174 21943 
174 21965 
174 21976 
174 22024 
174 22030 
174 22037 
174 22041 
174 22044 
174 22064 
174 22095 
174 22107 
174 22114 
174 22116 
174 22131 
174 22157 
174 22197 
174 22212 
174 22255 
174 22275 
174 22279 
174 22283 
174 22290 
174 22298 
174 22325 
174 22344 
174 22349 
174 22356 
174 22361 
174 22364 
174 224 
174 22400 
174 22402 
174 22414 
174 22421 
174 22423 
174 22439 
174 22449 
174 22476 
174 22479 
174 22481 
174 22507 
174 22544 
174 22551 
174 22556 
174 22566 
174 22579 
174 22591 
174 22601 
174 22644 
174 22645 
174 22652 
174 22654 
174 22666 
174 22667 
174 22691 
174 22716 
174 22721 
174 22738 
174 22759 
174 22773 
174 22801 
174 22808 
174 22820 
174 22822 
174 22871 
174 22886 
174 22892 
174 22904 
174 22954 
174 23004 
174 23008 
174 23010 
174 23028 
174 23041 
174 23070 
174 23088 
174 23089 
174 23097 
174 23102 
174 23136 
174 23148 
174 23174 
174 23194 
174 23224 
174 23234 
174 23263 
174 23297 
174 23308 
174 23325 
174 23326 
174 23385 
174 23387 
174 23395 
174 23419 
174 23449 
174 23498 
174 23515 
174 23520 
174 23521 
174 23522 
174 23537 
174 237 
174 2379 
174 2381 
174 239 
174 24637 
174 24640 
174 24641 
174 24673 
174 24711 
174 24739 
174 24776 
174 24785 
174 24796 
174 24851 
174 24867 
174 24875 
174 24889 
174 24919 
174 2495 
174 24958 
174 24963 
174 24964 
174 2497 
174 24971 
174 24973 
174 24993 
174 24995 
174 25026 
174 25041 
174 25076 
174 25144 
174 25148 
174 2516 
174 25170 
174 25229 
174 25279 
174 25286 
174 25330 
174 25351 
174 25370 
174 25376 
174 25424 
174 25459 
174 25466 
174 25467 
174 25478 
174 25512 
174 25516 
174 25540 
174 25588 
174 25614 
174 25626 
174 25627 
174 25630 
174 25645 
174 25668 
174 25672 
174 25686 
174 25689 
174 25693 
174 25700 
174 25706 
174 25765 
174 25767 
174 25808 
174 25815 
174 25818 
174 25899 
174 25902 
174 25973 
174 25976 
174 26006 
174 26015 
174 2603 
174 26038 
174 26060 
174 26071 
174 26076 
174 26079 
174 26096 
174 26117 
174 26143 
174 26146 
174 26154 
174 26168 
174 26172 
174 26185 
174 26198 
174 26200 
174 26228 
174 26230 
174 26235 
174 26236 
174 26251 
174 26277 
174 26284 
174 26285 
174 26288 
174 26289 
174 26291 
174 26292 
174 26337 
174 26338 
174 26347 
174 26367 
174 2637 
174 26393 
174 26458 
174 2647 
174 26472 
174 26477 
174 26486 
174 26522 
174 26531 
174 26541 
174 26554 
174 26576 
174 26586 
174 26622 
174 26626 
174 26654 
174 26677 
174 26694 
174 26774 
174 26778 
174 26785 
174 26788 
174 26790 
174 26794 
174 26800 
174 26819 
174 26835 
174 2685 
174 26854 
174 26859 
174 26878 
174 26913 
174 26939 
174 26969 
174 26991 
174 26996 
174 26998 
174 27024 
174 27026 
174 2711 
174 27163 
174 27169 
174 27173 
174 27204 
174 27214 
174 27229 
174 27251 
174 27255 
174 27320 
174 27323 
174 27326 
174 27331 
174 27335 
174 27342 
174 27385 
174 27399 
174 27420 
174 27431 
174 27436 
174 27447 
174 27484 
174 27490 
174 27498 
174 27501 
174 27506 
174 27524 
174 27525 
174 27552 
174 27586 
174 27597 
174 27602 
174 27603 
174 27630 
174 27638 
174 27645 
174 27678 
174 27781 
174 27787 
174 27822 
174 28211 
174 2828 
174 28283 
174 28293 
174 28599 
174 286 
174 28620 
174 28673 
174 28677 
174 28716 
174 28717 
174 28721 
174 28757 
174 28760 
174 28761 
174 28768 
174 28786 
174 28792 
174 28809 
174 28851 
174 28878 
174 28907 
174 28914 
174 28917 
174 28930 
174 28959 
174 28972 
174 29003 
174 29017 
174 29025 
174 29034 
174 29045 
174 29069 
174 29075 
174 29076 
174 29086 
174 29107 
174 29113 
174 29119 
174 29129 
174 2914 
174 29141 
174 29154 
174 29204 
174 29208 
174 29231 
174 29246 
174 29265 
174 29297 
174 29300 
174 29321 
174 2933 
174 29358 
174 29391 
174 29400 
174 29405 
174 29422 
174 29433 
174 29448 
174 29462 
174 29491 
174 29518 
174 29542 
174 29550 
174 29562 
174 29568 
174 29605 
174 29606 
174 29607 
174 29608 
174 29622 
174 29631 
174 29632 
174 29659 
174 29671 
174 29685 
174 29698 
174 29701 
174 29716 
174 29737 
174 29738 
174 29748 
174 29752 
174 29786 
174 29787 
174 29799 
174 29802 
174 29815 
174 29825 
174 29826 
174 29845 
174 29859 
174 29862 
174 29873 
174 29874 
174 29889 
174 29894 
174 29895 
174 29916 
174 29925 
174 29944 
174 29945 
174 29948 
174 29954 
174 29970 
174 29975 
174 30008 
174 30032 
174 30040 
174 30058 
174 30063 
174 30083 
174 30093 
174 30140 
174 30160 
174 30183 
174 30195 
174 30207 
174 30209 
174 30212 
174 30218 
174 30259 
174 30266 
174 30271 
174 30283 
174 30302 
174 30304 
174 30370 
174 30421 
174 3043 
174 30454 
174 30462 
174 30477 
174 30481 
174 30489 
174 30492 
174 30496 
174 30503 
174 30514 
174 30528 
174 30529 
174 30538 
174 30583 
174 30593 
174 30634 
174 30637 
174 30645 
174 30671 
174 30721 
174 30742 
174 30764 
174 30781 
174 30789 
174 30802 
174 30880 
174 30890 
174 30893 
174 30914 
174 30933 
174 30948 
174 30972 
174 31012 
174 31015 
174 31027 
174 31029 
174 31031 
174 31034 
174 31042 
174 31078 
174 31122 
174 31127 
174 31167 
174 31170 
174 31197 
174 31220 
174 31221 
174 31243 
174 31246 
174 31250 
174 31252 
174 31270 
174 31276 
174 31283 
174 31290 
174 31339 
174 31430 
174 31442 
174 31458 
174 31543 
174 31554 
174 31555 
174 31576 
174 31590 
174 31591 
174 31595 
174 31641 
174 31651 
174 31653 
174 31659 
174 31673 
174 31712 
174 31727 
174 31742 
174 31762 
174 31765 
174 31782 
174 31786 
174 31789 
174 31797 
174 31846 
174 31852 
174 31877 
174 31932 
174 31950 
174 31953 
174 31983 
174 31985 
174 32 
174 32015 
174 32034 
174 32045 
174 32046 
174 32050 
174 32072 
174 32083 
174 3209 
174 32098 
174 32102 
174 32105 
174 3216 
174 32187 
174 32208 
174 32213 
174 32236 
174 32241 
174 32258 
174 32275 
174 32278 
174 32296 
174 32311 
174 32329 
174 32334 
174 32335 
174 32337 
174 32338 
174 32355 
174 3238 
174 32400 
174 3243 
174 32446 
174 32449 
174 32454 
174 32477 
174 32489 
174 32512 
174 32517 
174 32519 
174 3255 
174 32554 
174 32559 
174 32564 
174 3257 
174 32613 
174 3262 
174 32628 
174 32632 
174 32634 
174 32638 
174 32640 
174 32654 
174 32658 
174 3267 
174 32677 
174 32681 
174 32736 
174 32737 
174 32742 
174 32751 
174 32756 
174 32787 
174 32789 
174 32869 
174 3292 
174 32931 
174 32936 
174 32945 
174 32973 
174 32989 
174 3302 
174 33028 
174 3303 
174 33032 
174 33065 
174 3308 
174 33088 
174 33100 
174 33101 
174 33122 
174 33123 
174 33125 
174 33130 
174 33139 
174 33146 
174 33151 
174 33154 
174 33162 
174 33165 
174 33193 
174 3320 
174 33210 
174 33218 
174 33224 
174 33225 
174 3324 
174 33242 
174 33287 
174 3330 
174 33302 
174 33303 
174 33313 
174 33314 
174 33320 
174 33321 
174 33326 
174 33333 
174 33363 
174 33368 
174 33377 
174 33398 
174 33402 
174 33436 
174 33444 
174 33480 
174 33481 
174 33487 
174 33517 
174 3352 
174 33525 
174 33544 
174 33552 
174 3356 
174 33588 
174 33597 
174 33642 
174 33693 
174 33695 
174 33698 
174 33703 
174 33724 
174 33726 
174 33744 
174 33747 
174 33748 
174 33749 
174 33796 
174 33805 
174 33823 
174 33835 
174 33915 
174 33926 
174 33927 
174 33941 
174 33962 
174 33965 
174 33968 
174 33970 
174 33993 
174 34 
174 34006 
174 34021 
174 34049 
174 34052 
174 34056 
174 34080 
174 34119 
174 34123 
174 34132 
174 34139 
174 34146 
174 34173 
174 34177 
174 34201 
174 34223 
174 34224 
174 34233 
174 34235 
174 34242 
174 34243 
174 34245 
174 34248 
174 34282 
174 34295 
174 34305 
174 34309 
174 34323 
174 34358 
174 34368 
174 34384 
174 34387 
174 34408 
174 34416 
174 34476 
174 3450 
174 34560 
174 34569 
174 34577 
174 34600 
174 3462 
174 34633 
174 34660 
174 34669 
174 34672 
174 34685 
174 34694 
174 34695 
174 34704 
174 34705 
174 34715 
174 34756 
174 34761 
174 34787 
174 34788 
174 3479 
174 34790 
174 34803 
174 34809 
174 34814 
174 34820 
174 34830 
174 34863 
174 34899 
174 3491 
174 34924 
174 34932 
174 34949 
174 34958 
174 34970 
174 34973 
174 34977 
174 34979 
174 34980 
174 34984 
174 34991 
174 34993 
174 34997 
174 35001 
174 35002 
174 35035 
174 35046 
174 35107 
174 35140 
174 35141 
174 35152 
174 35167 
174 35192 
174 35193 
174 35249 
174 35250 
174 35260 
174 35267 
174 35297 
174 35320 
174 35325 
174 35327 
174 35332 
174 35371 
174 35391 
174 35395 
174 35400 
174 35409 
174 35435 
174 35442 
174 35456 
174 35470 
174 35471 
174 35481 
174 3549 
174 35510 
174 35524 
174 35575 
174 35584 
174 35591 
174 35593 
174 3561 
174 35625 
174 35667 
174 35670 
174 35699 
174 3575 
174 35768 
174 35783 
174 35791 
174 35795 
174 35805 
174 35826 
174 35830 
174 35843 
174 35845 
174 35847 
174 35849 
174 35864 
174 35891 
174 35893 
174 35902 
174 35908 
174 35913 
174 35916 
174 35937 
174 35959 
174 35965 
174 35966 
174 35985 
174 35987 
174 36019 
174 36024 
174 36025 
174 36029 
174 36033 
174 36052 
174 36053 
174 36054 
174 36081 
174 36086 
174 36116 
174 36145 
174 36180 
174 36188 
174 36218 
174 36240 
174 36256 
174 36265 
174 36271 
174 36283 
174 36286 
174 36320 
174 36323 
174 36347 
174 36362 
174 36379 
174 36383 
174 36394 
174 36408 
174 36410 
174 36414 
174 36417 
174 36419 
174 36436 
174 36444 
174 36461 
174 36477 
174 36482 
174 36489 
174 36493 
174 36498 
174 36505 
174 36513 
174 36526 
174 36529 
174 36539 
174 36544 
174 36547 
174 36561 
174 36607 
174 36645 
174 36669 
174 36671 
174 36683 
174 36687 
174 36692 
174 36751 
174 36754 
174 36757 
174 3676 
174 36778 
174 36820 
174 36832 
174 36838 
174 36928 
174 36943 
174 36994 
174 37004 
174 3727 
174 3741 
174 3758 
174 376 
174 3770 
174 3778 
174 3786 
174 38176 
174 3820 
174 38930 
174 38949 
174 38966 
174 39020 
174 39029 
174 39065 
174 39104 
174 39120 
174 39122 
174 39135 
174 39140 
174 39151 
174 39180 
174 39184 
174 39194 
174 39202 
174 39211 
174 39233 
174 39234 
174 39271 
174 39295 
174 39301 
174 39309 
174 39326 
174 3933 
174 39369 
174 39392 
174 39405 
174 39444 
174 39447 
174 39451 
174 39458 
174 39473 
174 39480 
174 39495 
174 39506 
174 39542 
174 39554 
174 39556 
174 39560 
174 39583 
174 39608 
174 39645 
174 39647 
174 39723 
174 39733 
174 39737 
174 39738 
174 39742 
174 39743 
174 39783 
174 39792 
174 39810 
174 39845 
174 39905 
174 39906 
174 39957 
174 39967 
174 39982 
174 40009 
174 40015 
174 40024 
174 40028 
174 4004 
174 40076 
174 40088 
174 40099 
174 40109 
174 40112 
174 40136 
174 40142 
174 40146 
174 40153 
174 40156 
174 40173 
174 40179 
174 40188 
174 40191 
174 40193 
174 40212 
174 40217 
174 40219 
174 40269 
174 40286 
174 40290 
174 40386 
174 40387 
174 40395 
174 40402 
174 40417 
174 40431 
174 40438 
174 40465 
174 40511 
174 40528 
174 40531 
174 40542 
174 40563 
174 40571 
174 40579 
174 40584 
174 40589 
174 40595 
174 40601 
174 40604 
174 40649 
174 40672 
174 40674 
174 40692 
174 40694 
174 40696 
174 40699 
174 40704 
174 40706 
174 40720 
174 40726 
174 40734 
174 40736 
174 40778 
174 40811 
174 40823 
174 40825 
174 40829 
174 40871 
174 40881 
174 40893 
174 40898 
174 40937 
174 40942 
174 40973 
174 40988 
174 40994 
174 41012 
174 41044 
174 41151 
174 41157 
174 41175 
174 41186 
174 41196 
174 41255 
174 41287 
174 41313 
174 4134 
174 41343 
174 41360 
174 41368 
174 41405 
174 41427 
174 41454 
174 41471 
174 41480 
174 41483 
174 41495 
174 41497 
174 41550 
174 41596 
174 41631 
174 41633 
174 41653 
174 4166 
174 41672 
174 41692 
174 41693 
174 41695 
174 41711 
174 41736 
174 41763 
174 41765 
174 41781 
174 41820 
174 41863 
174 41867 
174 41868 
174 41877 
174 41895 
174 41974 
174 42004 
174 42023 
174 42025 
174 42072 
174 42077 
174 42081 
174 42083 
174 42090 
174 42096 
174 42135 
174 42148 
174 42184 
174 42227 
174 42228 
174 42237 
174 42303 
174 4232 
174 42325 
174 42335 
174 42344 
174 42345 
174 42346 
174 42389 
174 42410 
174 42418 
174 42432 
174 42446 
174 42455 
174 42456 
174 42466 
174 42467 
174 42474 
174 42487 
174 42489 
174 42525 
174 42527 
174 42553 
174 42555 
174 42568 
174 42622 
174 42630 
174 42651 
174 42697 
174 42708 
174 42733 
174 42794 
174 42841 
174 42845 
174 42853 
174 42855 
174 42861 
174 42876 
174 42880 
174 42892 
174 42901 
174 42937 
174 42970 
174 42973 
174 42989 
174 42998 
174 43006 
174 43024 
174 43046 
174 4307 
174 43082 
174 43089 
174 43103 
174 43121 
174 43157 
174 43160 
174 43192 
174 43196 
174 43198 
174 43201 
174 43219 
174 4323 
174 43310 
174 43311 
174 43320 
174 43376 
174 43457 
174 43515 
174 4355 
174 43557 
174 43561 
174 43573 
174 43575 
174 43578 
174 43584 
174 43594 
174 43621 
174 43658 
174 43708 
174 43783 
174 43802 
174 43829 
174 43833 
174 43852 
174 43858 
174 43886 
174 43889 
174 43890 
174 43904 
174 43991 
174 44000 
174 44017 
174 44038 
174 44042 
174 44066 
174 44077 
174 44099 
174 44141 
174 44160 
174 44180 
174 44181 
174 44185 
174 44212 
174 44218 
174 44281 
174 44305 
174 44312 
174 44368 
174 44494 
174 44497 
174 44521 
174 44533 
174 44553 
174 44600 
174 44611 
174 44652 
174 44654 
174 44681 
174 4470 
174 44726 
174 44791 
174 44813 
174 44849 
174 44858 
174 44885 
174 44904 
174 44911 
174 4492 
174 44953 
174 44976 
174 44993 
174 4544 
174 4565 
174 4569 
174 4581 
174 4589 
174 46096 
174 46105 
174 46110 
174 46170 
174 46179 
174 46195 
174 46205 
174 46218 
174 46244 
174 46270 
174 46287 
174 46294 
174 46311 
174 46321 
174 46332 
174 46355 
174 4637 
174 46373 
174 46385 
174 46390 
174 46394 
174 46408 
174 46413 
174 46430 
174 46446 
174 46447 
174 46472 
174 46484 
174 46489 
174 4651 
174 46534 
174 46587 
174 46626 
174 46636 
174 46651 
174 46658 
174 46667 
174 46699 
174 46714 
174 46748 
174 46759 
174 46770 
174 46785 
174 46816 
174 46841 
174 46844 
174 46855 
174 46859 
174 46861 
174 46898 
174 46916 
174 46922 
174 46983 
174 47011 
174 47105 
174 47131 
174 47209 
174 4725 
174 47278 
174 47308 
174 47316 
174 47332 
174 47345 
174 47358 
174 47382 
174 47402 
174 47427 
174 47474 
174 47480 
174 47546 
174 4755 
174 47558 
174 47612 
174 4766 
174 47680 
174 47744 
174 4775 
174 4780 
174 4788 
174 47880 
174 47947 
174 48027 
174 48051 
174 48056 
174 48072 
174 4826 
174 48326 
174 4837 
174 48447 
174 48465 
174 48519 
174 48539 
174 4862 
174 48792 
174 48885 
174 48918 
174 48948 
174 48961 
174 48971 
174 48993 
174 4922 
174 49330 
174 4943 
174 4963 
174 4965 
174 5006 
174 5056 
174 5064 
174 5067 
174 5078 
174 5089 
174 513 
174 5388 
174 5390 
174 5391 
174 5396 
174 5397 
174 5400 
174 5403 
174 5407 
174 5410 
174 5430 
174 545 
174 5459 
174 5466 
174 549 
174 55 
174 5511 
174 5552 
174 557 
174 5578 
174 5600 
174 5605 
174 5606 
174 5610 
174 5615 
174 5631 
174 5645 
174 5650 
174 5661 
174 5690 
174 57 
174 5702 
174 5713 
174 5718 
174 5723 
174 5738 
174 5742 
174 5764 
174 5784 
174 6059 
174 6062 
174 6067 
174 6074 
174 6078 
174 6079 
174 6122 
174 6128 
174 6189 
174 6200 
174 6241 
174 6280 
174 6300 
174 6327 
174 6349 
174 6366 
174 6367 
174 6379 
174 6407 
174 6408 
174 6428 
174 6453 
174 6461 
174 6494 
174 6496 
174 6503 
174 6509 
174 6517 
174 6536 
174 6539 
174 6580 
174 6582 
174 6597 
174 6661 
174 6663 
174 668 
174 6695 
174 6700 
174 6702 
174 6738 
174 6739 
174 6740 
174 6746 
174 6760 
174 6762 
174 6770 
174 6772 
174 6774 
174 6782 
174 6789 
174 6805 
174 6821 
174 6830 
174 6846 
174 6848 
174 6854 
174 6855 
174 6871 
174 6894 
174 6901 
174 6908 
174 6910 
174 6939 
174 6967 
174 6983 
174 701 
174 7013 
174 7018 
174 702 
174 7078 
174 7093 
174 7132 
174 7148 
174 7151 
174 7238 
174 7271 
174 7296 
174 7297 
174 7346 
174 7350 
174 7385 
174 7403 
174 7473 
174 7575 
174 773 
174 7738 
174 7782 
174 7795 
174 7796 
174 7819 
174 7843 
174 786 
174 7868 
174 7922 
174 7941 
174 7956 
174 7985 
174 7992 
174 8001 
174 8010 
174 8011 
174 8015 
174 802 
174 8029 
174 803 
174 8047 
174 8057 
174 8077 
174 8082 
174 8111 
174 8117 
174 812 
174 8148 
174 8167 
174 8180 
174 8201 
174 8218 
174 8220 
174 8224 
174 8228 
174 8235 
174 8237 
174 8247 
174 8271 
174 8273 
174 8304 
174 8311 
174 8330 
174 8359 
174 8368 
174 8390 
174 8391 
174 8400 
174 8401 
174 8402 
174 8434 
174 8468 
174 8476 
174 8487 
174 8514 
174 852 
174 8529 
174 8530 
174 8544 
174 855 
174 8551 
174 8553 
174 8560 
174 8565 
174 8591 
174 8596 
174 8608 
174 8612 
174 8615 
174 8657 
174 8669 
174 8672 
174 8685 
174 8689 
174 8708 
174 8717 
174 8723 
174 8732 
174 8751 
174 8778 
174 8781 
174 8805 
174 8816 
174 8833 
174 8839 
174 8851 
174 8856 
174 8866 
174 8871 
174 8875 
174 8877 
174 8881 
174 8893 
174 8902 
174 8912 
174 8921 
174 8922 
174 8928 
174 8953 
174 8966 
174 8972 
174 8999 
174 9050 
174 9070 
174 9092 
174 91 
174 9121 
174 9142 
174 9143 
174 9145 
174 9165 
174 9167 
174 9191 
174 9246 
174 9299 
174 9304 
174 9329 
174 9416 
174 9497 
174 9505 
174 9680 
174 9729 
17403 3720 
17408 16638 
17408 18413 
17408 18417 
17408 24031 
17408 3462 
17408 4783 
17408 4845 
17408 703 
17408 9304 
17408 9831 
17408 9919 
17409 10083 
17409 18065 
17409 24381 
1741 2603 
1741 30754 
1741 3303 
1741 34188 
1741 39098 
1741 39857 
1741 5515 
1741 565 
1741 668 
1741 7018 
1741 719 
1741 9002 
17412 17746 
17412 4770 
17412 9727 
17416 3462 
1742 11 
1742 40127 
17426 71 
17430 18118 
17430 4134 
17430 4538 
17431 10212 
17431 17620 
17431 17964 
17431 23724 
17431 23844 
17431 24134 
17431 24403 
17431 24416 
17431 30990 
17431 4538 
17431 4808 
17431 4847 
17431 9809 
17439 17747 
17439 286 
17439 2914 
17439 7381 
17444 23875 
17444 4515 
17444 4623 
17444 4657 
17444 9304 
17447 24560 
17447 4755 
17451 17769 
17451 17884 
17451 18059 
17451 18103 
17451 18112 
17451 18156 
17451 19807 
17451 23698 
17451 23947 
17451 24198 
17451 24200 
17451 24535 
17451 38147 
17451 38202 
17451 38522 
17451 38548 
17451 38758 
17451 38776 
17451 4382 
17451 45147 
17451 45317 
17451 45756 
17451 4775 
17451 4787 
17451 4855 
17451 71 
17455 9297 
17455 9443 
17459 24346 
17459 4853 
17465 23957 
17465 24471 
17469 17641 
17469 38030 
17477 7637 
17486 18104 
17486 18390 
17486 4802 
17486 9822 
17488 18101 
17490 18411 
17492 17746 
17492 38586 
17494 17469 
17494 17471 
17494 17767 
17494 17806 
17494 18230 
17494 21844 
17494 23688 
17494 23923 
17494 23956 
17494 23991 
17494 24122 
17494 24308 
17494 24316 
17494 24323 
17494 24342 
17494 24389 
17494 24399 
17494 24432 
17494 24481 
17494 24556 
17494 24564 
17494 30362 
17494 35916 
17494 37994 
17494 38011 
17494 38017 
17494 38023 
17494 38026 
17494 38030 
17494 38031 
17494 38036 
17494 38054 
17494 38067 
17494 38069 
17494 38071 
17494 38136 
17494 38137 
17494 38138 
17494 38192 
17494 38200 
17494 38203 
17494 38210 
17494 38212 
17494 38230 
17494 38259 
17494 38267 
17494 38272 
17494 38282 
17494 38313 
17494 38315 
17494 38493 
17494 38555 
17494 38556 
17494 38558 
17494 38562 
17494 38592 
17494 38614 
17494 38712 
17494 38721 
17494 38744 
17494 45176 
17494 45242 
17494 45276 
17494 45326 
17494 5400 
17494 6762 
17494 71 
17494 7473 
17494 7565 
17494 9230 
17494 9832 
17495 18101 
17505 4725 
17506 17697 
17506 17699 
17506 18134 
17506 23625 
17506 24278 
17506 2516 
17506 2914 
17506 37898 
17506 37922 
17506 4709 
17506 4732 
17506 7505 
17506 9318 
17506 9374 
17511 17504 
17511 18081 
17511 22927 
17511 23621 
17511 24282 
17511 2907 
17511 37924 
17511 38633 
17511 4713 
17511 4716 
17511 9358 
17516 2497 
17529 17696 
17529 17961 
17529 2516 
17529 4732 
17530 17517 
17530 17683 
17530 2907 
17530 4716 
17531 23818 
17534 18121 
17534 23832 
17534 24288 
17534 4713 
17535 4804 
17536 23646 
17536 4829 
17536 9328 
17547 23889 
17547 3491 
17547 3758 
17547 45159 
17552 7470 
17554 2152 
17554 24334 
17554 3320 
17554 4058 
17554 4134 
17554 4837 
17554 9808 
17557 17563 
17557 17787 
17557 17911 
17557 18173 
17557 18212 
17557 23674 
17557 23888 
17557 23966 
17557 24499 
17557 3356 
17557 38264 
17557 38584 
17557 38616 
17557 38710 
17557 38742 
17557 38808 
17557 7590 
17557 9260 
17557 9541 
17557 9557 
17559 9792 
17565 17445 
17565 23927 
17565 38794 
17565 4765 
17565 7470 
17565 7613 
17570 9318 
17573 9701 
17579 10764 
17579 14221 
17579 160 
17579 19782 
17579 20388 
17579 22388 
17579 237 
17579 2381 
17579 23911 
17579 24167 
17579 24489 
17579 293 
17579 3112 
17579 3661 
17579 3662 
17579 3676 
17579 3754 
17579 40387 
17579 4538 
17579 4635 
17579 57 
17579 59 
17579 7539 
17579 7660 
17584 4766 
17587 9304 
1759 5515 
17594 4766 
17596 9701 
17608 3786 
1761 7018 
17619 7581 
17620 17772 
17620 3356 
17620 4134 
17620 4808 
17620 4847 
17620 80 
17620 9810 
17621 109 
17621 1273 
17621 1299 
17621 16814 
17621 17430 
17621 17739 
17621 17775 
17621 18118 
17621 209 
17621 20940 
17621 23850 
17621 24141 
17621 24331 
17621 24427 
17621 286 
17621 2914 
17621 3257 
17621 3352 
17621 3549 
17621 38342 
17621 38354 
17621 4788 
17621 4812 
17621 4837 
17621 5486 
17621 5511 
17621 5713 
17621 7018 
17621 7922 
17621 9304 
17621 9756 
17621 9803 
17621 9814 
17621 9929 
17622 17490 
17622 17816 
17622 24426 
17622 4134 
17622 4538 
17622 4837 
17622 9394 
17622 9800 
17622 9939 
17623 17816 
17623 23842 
17623 23848 
17623 37965 
17623 4134 
17623 9800 
17633 17773 
17633 4134 
17633 4538 
17633 4837 
17633 6984 
17638 14541 
17638 17430 
17638 17916 
17638 17964 
17638 18118 
17638 18241 
17638 23841 
17638 27357 
17638 3561 
17638 38019 
17638 4538 
17638 4808 
17638 4837 
17638 7381 
17638 9308 
17638 9394 
17638 9800 
17638 9814 
17639 18194 
17639 23748 
17639 24487 
17639 24551 
17639 38463 
17639 4759 
17639 4775 
17639 7491 
17639 7629 
1764 12605 
1764 12614 
1764 13030 
1764 15427 
1764 16172 
1764 20704 
1764 20863 
1764 21013 
1764 21079 
1764 25053 
1764 25056 
1764 286 
1764 28857 
1764 29287 
1764 29429 
1764 30758 
1764 30971 
1764 3248 
1764 33890 
1764 34694 
1764 35317 
1764 35339 
1764 3549 
1764 35492 
1764 38967 
1764 39394 
1764 39508 
1764 41363 
1764 41797 
1764 42257 
1764 42378 
1764 42557 
1764 42572 
1764 42829 
1764 44594 
1764 44865 
1764 47689 
1764 6762 
1764 6883 
1764 8218 
1764 8447 
1764 8692 
1764 8928 
17645 17926 
17645 2914 
17645 4657 
17648 2518 
17653 37084 
17653 9229 
17659 23649 
17659 7474 
17659 9304 
17660 2914 
17660 38004 
17660 38740 
17668 17763 
17668 23733 
17668 9336 
1767 19782 
1767 26026 
17670 17885 
17670 38163 
17670 38511 
17670 38519 
17670 45317 
17671 4795 
17672 24422 
17672 30990 
17672 37981 
17672 4134 
17672 4538 
17672 4808 
17672 4837 
17672 7497 
17672 9304 
17672 9394 
17672 9800 
17672 9812 
17675 17695 
17675 18143 
17675 23764 
17675 24273 
17675 27281 
17676 10015 
17676 17941 
17676 18268 
17676 22822 
17676 23637 
17676 23794 
17676 23833 
17676 23967 
17676 24256 
17676 24280 
17676 2519 
17676 2915 
17676 38043 
17676 4682 
17676 4694 
17676 4713 
17676 4725 
17676 7663 
17676 8781 
17676 9318 
17676 9593 
17676 9808 
17677 45244 
17680 2497 
17683 4716 
17685 18146 
17685 18266 
17685 23784 
17685 4725 
17688 7665 
17691 2514 
17691 7665 
17696 24277 
17696 2516 
17697 10010 
17697 17953 
17697 18263 
17697 18269 
17697 23628 
17697 23639 
17697 23776 
17697 24284 
17697 37907 
17697 38043 
17697 4709 
17697 7524 
17697 7530 
17697 7678 
17697 9352 
17697 9354 
17697 9597 
17698 23823 
17698 4637 
17705 9889 
17707 9367 
17709 18179 
17709 18413 
17709 18416 
17709 18424 
17709 18426 
17709 24154 
17709 7482 
17709 9311 
17709 9415 
17709 9671 
17716 18183 
17716 9264 
17721 45209 
17726 24441 
17726 38209 
17726 38286 
17726 38579 
17726 38600 
17727 18103 
17727 23695 
17727 38750 
17734 17766 
17739 4812 
17739 9929 
17746 10022 
17746 23737 
17746 24398 
17746 24466 
17746 38833 
17746 45179 
17746 4768 
17746 9559 
17753 9498 
17754 18002 
17762 45243 
17770 38229 
17770 9329 
17772 14855 
17772 38356 
17772 4134 
17772 4808 
17772 4837 
17772 4847 
17772 9304 
17775 18011 
17775 23850 
17775 4538 
17781 4808 
17785 37943 
17785 4837 
17785 9394 
17799 23839 
17799 3360 
17799 4134 
17799 4538 
17799 4837 
17799 9394 
17806 17471 
17806 18230 
17806 23688 
17806 23704 
17806 23923 
17806 23956 
17806 23991 
17806 24122 
17806 24124 
17806 24342 
17806 24389 
17806 24399 
17806 24432 
17806 24556 
17806 35916 
17806 37994 
17806 38023 
17806 38031 
17806 38067 
17806 38069 
17806 38071 
17806 38192 
17806 38200 
17806 38256 
17806 38555 
17806 38712 
17806 38744 
17806 45176 
17806 45276 
17806 71 
17806 7565 
17806 9230 
17806 9832 
17813 38457 
17813 4755 
17813 6453 
17813 9498 
17816 17964 
17816 306 
17816 3356 
17816 3549 
17816 38372 
17816 4134 
17816 4808 
17816 4837 
17816 7576 
17816 9308 
17816 9394 
17816 9800 
17816 9929 
17817 4755 
17817 9498 
17818 17625 
17819 10211 
17819 1239 
17819 13424 
17819 17457 
17819 17889 
17819 23352 
17819 23968 
17819 24477 
17819 26943 
17819 286 
17819 30081 
17819 34146 
17819 3491 
17819 3549 
17819 38172 
17819 38333 
17819 38459 
17819 38462 
17819 38591 
17819 38796 
17819 45152 
17819 45570 
17819 4764 
17819 5511 
17819 7922 
17819 9219 
17819 9299 
17820 18101 
17820 23984 
17820 24103 
17820 24560 
17820 4755 
17820 9910 
17826 17974 
17826 18103 
17826 18351 
17826 23947 
17826 24522 
17826 38496 
17826 38505 
17826 38548 
17826 38613 
17826 38772 
17826 38776 
17826 4382 
17826 45146 
17826 45147 
17826 4761 
1784 10255 
1784 10592 
1784 11784 
1784 16439 
1784 22989 
1784 33290 
1784 33292 
1784 33293 
1784 33295 
1784 33297 
1784 40638 
1784 5651 
1784 5738 
1784 5760 
1784 8120 
17849 23563 
1785 10351 
1785 10511 
1785 10685 
1785 11106 
1785 11227 
1785 11239 
1785 11410 
1785 11427 
1785 11709 
1785 11742 
1785 11972 
1785 12016 
1785 12223 
1785 13334 
1785 13385 
1785 13509 
1785 13536 
1785 13596 
1785 13645 
1785 13678 
1785 13764 
1785 13855 
1785 13957 
1785 14016 
1785 14171 
1785 14242 
1785 14325 
1785 14400 
1785 14408 
1785 14526 
1785 14822 
1785 14899 
1785 15028 
1785 15185 
1785 16470 
1785 16500 
1785 16544 
1785 16554 
1785 16595 
1785 16622 
1785 16816 
1785 17167 
1785 17271 
1785 17325 
1785 17344 
1785 17364 
1785 18439 
1785 18453 
1785 18566 
1785 18687 
1785 18930 
1785 19029 
1785 19140 
1785 19262 
1785 19368 
1785 19389 
1785 19453 
1785 19460 
1785 19537 
1785 19634 
1785 19674 
1785 19734 
1785 19917 
1785 20099 
1785 20134 
1785 20214 
1785 20270 
1785 20286 
1785 20337 
1785 209 
1785 21557 
1785 21565 
1785 21704 
1785 21726 
1785 22008 
1785 22118 
1785 22235 
1785 22281 
1785 22544 
1785 22597 
1785 22655 
1785 22663 
1785 22773 
1785 22783 
1785 22979 
1785 23037 
1785 23094 
1785 23156 
1785 23380 
1785 23470 
1785 23473 
1785 23501 
1785 25653 
1785 25660 
1785 25671 
1785 25799 
1785 25816 
1785 25847 
1785 25892 
1785 26168 
1785 26287 
1785 26813 
1785 26814 
1785 27010 
1785 27296 
1785 27326 
1785 27344 
1785 27347 
1785 27423 
1785 27443 
1785 2828 
1785 2914 
1785 29922 
1785 29995 
1785 30397 
1785 30565 
1785 30702 
1785 31836 
1785 31924 
1785 32019 
1785 32130 
1785 32183 
1785 32218 
1785 32225 
1785 32296 
1785 32333 
1785 32360 
1785 32625 
1785 32647 
1785 32679 
1785 3269 
1785 32731 
1785 32802 
1785 33014 
1785 33097 
1785 33287 
1785 33327 
1785 33363 
1785 33480 
1785 33488 
1785 3356 
1785 33657 
1785 33760 
1785 3549 
1785 3561 
1785 3578 
1785 36047 
1785 36101 
1785 36234 
1785 36436 
1785 36846 
1785 39964 
1785 40077 
1785 40114 
1785 40399 
1785 40489 
1785 40609 
1785 40684 
1785 40690 
1785 4323 
1785 4565 
1785 46150 
1785 46210 
1785 46403 
1785 46468 
1785 46485 
1785 46487 
1785 46591 
1785 6128 
1785 6316 
1785 6389 
1785 6459 
1785 6493 
1785 6983 
1785 6997 
1785 701 
1785 7015 
1785 7018 
1785 7127 
1785 7132 
1785 7317 
1785 7784 
1785 7832 
1785 7922 
1785 8786 
1785 88 
17850 9963 
17857 38426 
17858 17633 
17858 17877 
17858 18328 
17858 3786 
17858 4663 
17858 4766 
17858 9394 
17858 9701 
17858 9844 
17858 9848 
17858 9957 
17858 9963 
17864 18328 
17873 9318 
17877 3786 
17877 4766 
17883 4837 
17885 1221 
17885 18189 
17885 24203 
17885 4795 
17888 10098 
17888 12052 
17888 23648 
17888 24112 
17888 24416 
17888 3758 
17888 38166 
17888 38277 
17888 38478 
17888 38578 
17888 9906 
1789 3648 
17895 29930 
17896 4134 
17896 4837 
17896 9394 
17897 17968 
17897 4134 
17897 4837 
17897 71 
17897 9824 
17908 4755 
17911 45246 
17913 9498 
17916 4237 
17917 4755 
17917 6453 
17918 10078 
17918 24541 
17918 38595 
17918 38809 
17918 7604 
17918 7631 
17918 7719 
17918 9745 
17920 45437 
17923 4134 
17923 4538 
17923 4837 
17923 9304 
17927 24122 
17927 9832 
17930 17957 
17930 18287 
17930 24271 
17934 7660 
17941 10010 
17941 23637 
17941 23661 
17944 4725 
17951 17947 
17951 24270 
17958 37908 
17958 7665 
17961 1237 
17961 23777 
17961 23778 
17962 4134 
17964 23724 
17964 4538 
17964 4808 
17964 4837 
17964 4847 
17964 9394 
17964 9929 
17968 9929 
17970 24298 
17970 24306 
17970 4249 
17970 7018 
17971 17464 
17971 4788 
17974 11486 
17974 17670 
17974 17996 
17974 18051 
17974 209 
17974 2152 
17974 23947 
17974 23951 
17974 24202 
17974 24204 
17974 24212 
17974 24213 
17974 24521 
17974 24526 
17974 2914 
17974 3320 
17974 3549 
17974 38142 
17974 38148 
17974 38156 
17974 38165 
17974 38331 
17974 38506 
17974 38507 
17974 38509 
17974 38756 
17974 38773 
17974 4761 
17974 4788 
17974 4795 
17974 6762 
17974 6813 
17974 701 
17974 7473 
17974 7713 
17974 7862 
17974 9304 
17974 9341 
17974 9794 
17975 17469 
17975 24323 
17975 24559 
1798 12102 
17988 4795 
17992 37995 
17993 4323 
17996 45324 
17996 45699 
18 3676 
18 38018 
18001 17470 
18001 4800 
18002 22390 
18002 38546 
18002 45415 
18002 71 
18011 4538 
18028 4766 
18037 17829 
18042 18043 
18042 18411 
18042 3462 
18042 4780 
18042 9416 
18042 9539 
18042 9919 
18049 7482 
18059 17538 
18059 17670 
18059 17800 
18059 23951 
18059 24200 
18059 24207 
18059 3583 
18059 38274 
18059 38522 
18059 45706 
18059 4761 
18081 9617 
18101 10029 
18101 10077 
18101 10199 
18101 17439 
18101 17625 
18101 17753 
18101 17803 
18101 17817 
18101 17908 
18101 17917 
18101 18207 
18101 21433 
18101 23772 
18101 23901 
18101 24109 
18101 24471 
18101 24515 
18101 24560 
18101 24571 
18101 2697 
18101 30337 
18101 37986 
18101 38058 
18101 38219 
18101 38538 
18101 38743 
18101 45117 
18101 45119 
18101 4755 
18101 7633 
18101 9347 
18101 9396 
18101 9430 
18101 9498 
18101 9625 
18101 9829 
18101 9830 
18101 9910 
18103 38202 
18103 38776 
18104 18117 
18104 18221 
18104 24227 
18104 38897 
18104 9565 
18104 9942 
18105 17443 
18105 24477 
18107 18192 
18108 45201 
18108 45454 
1811 701 
18117 17920 
18117 38897 
18118 17490 
18118 17775 
18118 17816 
18118 23771 
18118 24139 
18118 38356 
18118 38814 
18118 4134 
18118 4837 
18118 4847 
18118 9800 
18119 17484 
18119 24347 
18125 18127 
18125 2907 
18127 23793 
18127 37917 
18129 2516 
18129 7665 
18134 4725 
18142 4713 
18144 4695 
18149 23774 
18182 3462 
18183 1659 
18183 18426 
18185 18420 
18185 9916 
18187 45497 
18187 9695 
18189 18059 
18189 45159 
18189 45180 
18196 45194 
18199 9303 
18200 17480 
18200 45345 
18200 45461 
18201 7585 
18203 38037 
18206 17916 
18207 17908 
18207 24560 
18207 3300 
18207 45513 
18207 4808 
18207 6068 
18207 9498 
18228 23734 
18230 18779 
18231 17762 
18231 23682 
18231 24392 
18231 24560 
18231 33631 
18231 38457 
18231 45148 
18231 45194 
18231 45488 
18231 4755 
18239 17772 
18239 4808 
18242 9929 
18245 4847 
18259 2497 
18259 2518 
18259 4713 
18259 9824 
18268 17518 
18282 4732 
18290 7670 
18302 10052 
18302 10062 
18302 10068 
18302 10154 
18302 10171 
18302 10183 
18302 10187 
18302 10191 
18302 10194 
18302 17570 
18302 17581 
18302 17583 
18302 17608 
18302 17609 
18302 17838 
18302 17842 
18302 17850 
18302 17852 
18302 17873 
18302 18168 
18302 18305 
18302 18306 
18302 18318 
18302 23559 
18302 23575 
18302 23579 
18302 23580 
18302 23585 
18302 2385 
18302 23982 
18302 23990 
18302 3357 
18302 36415 
18302 3786 
18302 38087 
18302 38088 
18302 38089 
18302 38090 
18302 38092 
18302 38093 
18302 38094 
18302 38100 
18302 38114 
18302 38116 
18302 38118 
18302 38120 
18302 38124 
18302 38130 
18302 38132 
18302 38133 
18302 38387 
18302 38388 
18302 38390 
18302 38391 
18302 38392 
18302 38393 
18302 38394 
18302 38395 
18302 38396 
18302 38397 
18302 38398 
18302 38399 
18302 38400 
18302 38401 
18302 38402 
18302 38403 
18302 38404 
18302 38405 
18302 38406 
18302 38407 
18302 38408 
18302 38409 
18302 38410 
18302 38411 
18302 38412 
18302 38413 
18302 38414 
18302 38415 
18302 38416 
18302 38417 
18302 38418 
18302 38666 
18302 38677 
18302 45383 
18302 45388 
18302 45393 
18302 4766 
18302 9316 
18302 9318 
18302 9321 
18302 9455 
18302 9457 
18302 9525 
18302 9573 
18302 9575 
18302 9628 
18302 9636 
18302 9643 
18302 9685 
18302 9694 
18302 9698 
18302 9700 
18302 9701 
18302 9708 
18302 9711 
18302 9712 
18302 9757 
18302 9763 
18302 9772 
18302 9775 
18302 9781 
18302 9862 
18302 9957 
18302 9975 
1832 16905 
1832 22645 
1832 26468 
1832 276 
18328 3786 
18328 4766 
18328 9318 
1835 12552 
1835 13030 
1835 15598 
1835 15782 
1835 16095 
1835 16150 
1835 16245 
1835 20618 
1835 25384 
1835 28717 
1835 2874 
1835 29100 
1835 29266 
1835 29695 
1835 31027 
1835 31590 
1835 31661 
1835 3292 
1835 3308 
1835 34823 
1835 34848 
1835 35376 
1835 39369 
1835 41045 
1835 41795 
1835 42525 
1835 43457 
1835 44328 
1835 5491 
1835 6785 
1835 7018 
1835 8473 
18351 24532 
18351 38525 
1836 12980 
1836 20612 
1836 29655 
1836 29691 
1836 3303 
1836 3320 
1836 3356 
1836 35635 
1836 39037 
1836 41396 
1836 41655 
1836 42162 
1836 43735 
1836 44147 
1836 47639 
1836 513 
1836 6730 
1836 6776 
1836 6830 
1836 8235 
1836 8404 
18374 23995 
18374 38195 
18390 38220 
18391 23979 
18391 3758 
18396 9299 
1840 18592 
1840 668 
18403 17726 
18403 23914 
18403 24085 
18403 24088 
18403 24177 
18403 38244 
18403 38249 
18403 38727 
18403 45550 
18403 7552 
18403 7643 
1841 15348 
18413 3462 
18413 9919 
1843 297 
1843 7018 
18433 18972 
18474 21922 
18479 25933 
18481 6128 
18485 14490 
18485 18880 
18487 27784 
18488 37991 
18489 31962 
18490 12179 
18490 18716 
18494 22017 
18494 27497 
18503 22646 
18503 46698 
1851 4739 
1853 1109 
1853 1111 
1853 1113 
1853 1114 
1853 1117 
1853 12991 
1853 16314 
1853 1776 
1853 2036 
1853 2494 
1853 2607 
1853 286 
1853 30971 
1853 34183 
1853 39837 
1853 41915 
1853 668 
1853 679 
1853 6830 
1853 6883 
1853 760 
1853 8437 
1853 8559 
1853 8692 
18530 3561 
18566 33287 
18566 36727 
18566 7018 
18566 7132 
18592 10436 
18592 16596 
18592 19401 
18592 21603 
18592 278 
18592 28472 
18592 28493 
18592 2904 
18592 3141 
18592 3356 
18592 3484 
18592 3640 
18592 6342 
18592 6503 
18592 668 
18592 7184 
18592 8024 
18592 8151 
18618 1239 
18618 22353 
18618 46455 
18632 36638 
18642 7018 
18666 21856 
18675 26554 
18676 2828 
18676 4775 
18676 7018 
18678 10299 
18678 10620 
18678 13878 
18678 14420 
18678 22368 
18678 23216 
18678 26619 
18678 27650 
18678 27695 
18678 27757 
18678 27765 
18678 27803 
18678 27810 
18678 27837 
18678 27845 
18678 27968 
18678 3816 
18687 16936 
18687 18876 
18687 21879 
18687 2828 
18687 30373 
18687 33491 
18695 30666 
18712 10320 
18712 1239 
18712 13450 
18712 14071 
18712 17338 
18712 22571 
18712 27195 
18712 36332 
18712 7132 
18726 7018 
18734 10420 
18734 11617 
18734 13999 
18734 16960 
18734 19332 
18734 20173 
18734 27683 
18734 27780 
18734 28505 
18734 28509 
18734 28520 
18734 28521 
18734 28524 
18734 28532 
18734 28534 
18734 28535 
18734 28536 
18734 28556 
18734 30167 
18734 3491 
18734 3549 
18734 4493 
18734 594 
18734 6453 
18734 6503 
18734 701 
18734 9304 
18739 8167 
18745 209 
18745 6367 
18747 10778 
18747 11014 
18747 15034 
18747 16849 
18747 174 
18747 18678 
18747 19037 
18747 20207 
18747 22080 
18747 22313 
18747 22860 
18747 27695 
18747 27701 
18747 27757 
18747 27769 
18747 27843 
18747 27879 
18747 27884 
18747 27948 
18747 27965 
18747 28032 
18747 28037 
18747 2914 
18747 3132 
18747 3257 
18747 3356 
18747 3491 
18747 3549 
18747 46108 
18747 6505 
18747 6762 
18747 7303 
18747 8054 
18756 3269 
18779 11730 
18779 46234 
18779 6939 
1880 1881 
1880 3220 
1880 7247 
1880 9201 
18806 16683 
18806 7018 
18809 21599 
18840 27801 
18859 701 
1887 12464 
1887 15665 
1887 24597 
1887 41312 
1887 8308 
18876 7132 
18881 10429 
18881 10715 
18881 11432 
18881 11802 
18881 13914 
18881 14868 
18881 19873 
18881 22148 
18881 22689 
18881 25933 
18881 26090 
18881 26622 
18881 28176 
18881 28177 
18881 28178 
18881 28185 
18881 28221 
18881 28230 
18881 28238 
18881 28286 
18881 28321 
18881 28343 
18881 28367 
18881 28573 
18881 28583 
18881 28584 
18881 28599 
18881 28605 
18881 28635 
18881 28642 
18881 32723 
18881 3573 
18881 4230 
18881 7738 
18881 8167 
18885 14321 
18885 40276 
18885 46098 
18885 6221 
18885 701 
18895 20372 
18895 25877 
18895 40168 
18895 6453 
18915 36555 
18931 3741 
1897 2860 
1897 31413 
18972 19082 
18972 19635 
18972 23330 
18972 26291 
18972 27463 
18972 30265 
18972 36513 
18988 852 
18990 10849 
18990 11953 
18990 12179 
18990 13719 
18990 14491 
18990 15134 
18990 16463 
18990 16566 
18990 18676 
18990 209 
18990 22773 
18990 22822 
18990 25942 
18990 2828 
18990 2914 
18990 30026 
18990 30166 
18990 30287 
18990 32058 
18990 32812 
18990 33364 
18990 33396 
18990 36361 
18990 4323 
18990 46358 
18990 701 
18990 7018 
18999 22561 
19009 11446 
19009 20422 
19009 22093 
19009 32666 
19009 32707 
19009 36390 
19009 40252 
19009 40553 
19009 46240 
1901 12635 
1901 20863 
1901 21013 
1901 25011 
1901 25069 
1901 28760 
1901 29085 
1901 30971 
1901 3248 
1901 33841 
1901 35317 
1901 35423 
1901 41138 
1901 49322 
1901 5385 
1901 8220 
1901 8514 
1901 8971 
19018 4565 
19018 6079 
19019 30015 
19019 30304 
19019 32314 
19019 3356 
19019 40064 
19019 40561 
19019 8119 
19024 10464 
19024 11306 
19024 11420 
19024 11892 
19024 13428 
19024 14081 
19024 14276 
19024 14715 
19024 15220 
19024 16429 
19024 16805 
19024 16924 
19024 17229 
19024 18965 
19024 19430 
19024 19697 
19024 19773 
19024 19980 
19024 20184 
19024 20461 
19024 21654 
19024 22017 
19024 22078 
19024 22457 
19024 22481 
19024 22666 
19024 22806 
19024 25782 
19024 26052 
19024 26077 
19024 26339 
19024 26404 
19024 26554 
19024 26718 
19024 26733 
19024 26980 
19024 26981 
19024 27281 
19024 2828 
19024 30058 
19024 30710 
19024 31956 
19024 32405 
19024 3257 
19024 32977 
19024 33295 
19024 33372 
19024 3356 
19024 35938 
19024 36184 
19024 36478 
19024 40319 
19024 40793 
19024 40861 
19024 40885 
19024 4208 
19024 7018 
19024 7132 
19029 11681 
19029 13312 
19029 13573 
19029 17341 
19029 18566 
19029 20082 
19029 20289 
19029 25608 
19029 2828 
19029 31832 
19029 32101 
19029 32243 
19029 32808 
19029 3356 
19029 3561 
19029 3801 
19029 4323 
19029 4574 
19029 6181 
19029 6624 
19029 701 
19029 7132 
19029 7735 
19080 11579 
19080 12129 
19080 12271 
19080 14397 
19080 14576 
19080 15206 
19080 15247 
19080 15248 
19080 16798 
19080 17048 
19080 17254 
19080 18590 
19080 19318 
19080 19877 
19080 21968 
19080 22152 
19080 22298 
19080 23265 
19080 23484 
19080 25973 
19080 26096 
19080 29761 
19080 30006 
19080 30092 
19080 32045 
19080 32060 
19080 32631 
19080 3356 
19080 33569 
19080 3549 
19080 3561 
19080 35897 
19080 35985 
19080 36025 
19080 36086 
19080 36167 
19080 36323 
19080 36347 
19080 36700 
19080 40015 
19080 40042 
19080 40111 
19080 40114 
19080 40430 
19080 4595 
19080 46584 
19080 7296 
19080 7473 
19080 8121 
19080 8180 
19082 26183 
19082 32474 
19089 27699 
1909 195 
19090 4230 
19090 701 
19092 10835 
19092 10947 
19092 11045 
19092 11071 
19092 11500 
19092 11961 
19092 13370 
19092 13941 
19092 14188 
19092 14511 
19092 14818 
19092 15267 
19092 15305 
19092 16608 
19092 20385 
19092 209 
19092 21864 
19092 21947 
19092 23138 
19092 23492 
19092 25899 
19092 26794 
19092 26864 
19092 27005 
19092 27008 
19092 27400 
19092 2828 
19092 2914 
19092 29870 
19092 30110 
19092 30263 
19092 30583 
19092 32203 
19092 32311 
19092 32356 
19092 33356 
19092 33501 
19092 3356 
19092 33588 
19092 36081 
19092 36143 
19092 36222 
19092 3833 
19092 40281 
19092 4043 
19092 40603 
19092 40681 
19092 46309 
19092 6296 
19092 6517 
19092 7014 
19092 7385 
19092 7462 
19092 7752 
19092 8057 
19106 1237 
19108 14063 
19108 16716 
19108 18710 
19108 18753 
19108 19029 
19108 209 
19108 21852 
19108 22752 
19108 22773 
19108 26867 
19108 2828 
19108 3356 
19108 36658 
19108 6300 
19108 6620 
19108 7018 
19108 7132 
19108 8133 
19114 26613 
19114 27765 
19118 7270 
19140 33327 
19151 10355 
19151 11686 
19151 13645 
19151 13680 
19151 13706 
19151 13819 
19151 13831 
19151 14574 
19151 14793 
19151 16764 
19151 16842 
19151 17129 
19151 18474 
19151 18797 
19151 19107 
19151 19117 
19151 19215 
19151 19331 
19151 19817 
19151 20115 
19151 20401 
19151 20940 
19151 2153 
19151 21766 
19151 22212 
19151 22268 
19151 22792 
19151 22945 
19151 23005 
19151 23342 
19151 23755 
19151 25525 
19151 26554 
19151 26803 
19151 2711 
19151 29838 
19151 29877 
19151 30023 
19151 30528 
19151 3110 
19151 31759 
19151 31877 
19151 32035 
19151 32327 
19151 3257 
19151 32703 
19151 3356 
19151 33704 
19151 3491 
19151 3549 
19151 35985 
19151 36241 
19151 36545 
19151 36696 
19151 3851 
19151 40111 
19151 41420 
19151 46484 
19151 46562 
19151 5645 
19151 600 
19151 6181 
19151 6203 
19151 6295 
19151 6536 
19151 7065 
19151 7132 
19151 7332 
19151 7871 
19158 11240 
19158 19435 
19158 19955 
19158 20222 
19158 21713 
19158 26744 
19158 2711 
19158 31919 
19158 701 
19158 7018 
19159 11169 
19159 11558 
19159 14438 
19159 16825 
19159 19176 
19159 20320 
19159 20392 
19159 22959 
19159 26801 
19159 32183 
19159 32704 
19159 5050 
19159 7341 
19159 8001 
1916 10715 
1916 10881 
1916 11097 
1916 11242 
1916 11284 
1916 11844 
1916 14551 
1916 15180 
1916 19401 
1916 20080 
1916 20965 
1916 21612 
1916 2200 
1916 22381 
1916 237 
1916 26592 
1916 2715 
1916 2716 
1916 27664 
1916 28222 
1916 28301 
1916 28571 
1916 3549 
1916 4230 
1916 668 
1916 680 
19165 46413 
19166 36874 
19169 27820 
19169 27841 
19169 27947 
19169 3549 
19170 33344 
19180 3549 
19181 3356 
19181 36128 
19181 40630 
19181 40927 
19182 28297 
19182 28573 
19194 3491 
19214 16764 
19214 18914 
19214 36468 
19214 40634 
19215 16473 
19223 19337 
19223 2828 
19244 3549 
19255 33491 
19255 4436 
19261 21757 
19262 11132 
19262 11488 
19262 14265 
19262 14948 
19262 15238 
19262 15359 
19262 16859 
19262 17 
19262 17225 
19262 17336 
19262 1761 
19262 19187 
19262 19372 
19262 19944 
19262 20135 
19262 209 
19262 213 
19262 21806 
19262 21935 
19262 21976 
19262 25767 
19262 27208 
19262 27399 
19262 27678 
19262 29880 
19262 30434 
19262 30556 
19262 30983 
19262 32485 
19262 33287 
19262 3356 
19262 34 
19262 36512 
19262 40817 
19262 4565 
19262 5718 
19262 6221 
19262 6459 
19262 6461 
19262 701 
19262 7015 
19262 7018 
19271 16861 
19271 18903 
19283 22931 
19287 19392 
19291 23283 
19296 17203 
1930 1237 
1930 20965 
1930 2860 
1930 30129 
1930 5516 
1930 668 
1930 8426 
1930 9186 
1930 9304 
19310 237 
19318 14037 
19318 30202 
19318 46496 
19326 15154 
19326 7132 
19332 13591 
19332 16960 
19332 23382 
19332 26608 
19332 28518 
19332 28524 
1935 2200 
19355 8146 
19358 20376 
19358 22773 
19358 7132 
19361 28600 
19366 14063 
19366 22102 
19366 32262 
19366 4323 
19373 22894 
19373 30127 
19373 6503 
19373 8151 
19381 209 
19384 17350 
19384 26234 
19384 30491 
19384 40060 
19384 7018 
19397 5769 
194 104 
194 3356 
194 39990 
19401 103 
19401 10490 
19401 10886 
19401 1224 
19401 1237 
19401 19782 
19401 20080 
19401 20388 
19401 20965 
19401 2152 
19401 2153 
19401 22388 
19401 225 
19401 237 
19401 24167 
19401 24489 
19401 26 
19401 2637 
19401 26468 
19401 2907 
19401 2914 
19401 293 
19401 297 
19401 3 
19401 32361 
19401 32440 
19401 32666 
19401 3356 
19401 3388 
19401 3450 
19401 3479 
19401 40220 
19401 40387 
19401 40498 
19401 47862 
19401 5050 
19401 5078 
19401 513 
19401 59 
19401 6327 
19401 6509 
19401 668 
19401 681 
19401 7212 
19401 7539 
19401 7660 
19401 81 
19406 11488 
19406 13889 
19406 19453 
19406 26716 
19406 31780 
19406 33748 
19406 3549 
19406 46324 
19406 6461 
19406 6943 
19406 701 
1942 2200 
19422 14234 
19422 20002 
19422 6057 
19429 11581 
19429 14187 
19429 18747 
19429 22368 
19429 22698 
19429 27829 
19429 27937 
19429 28013 
19429 3603 
19430 14328 
19435 701 
19453 22483 
19453 22801 
19453 25710 
19453 701 
19456 209 
19456 20940 
19456 2914 
19456 3462 
19456 3549 
19456 4134 
19456 46887 
19456 5486 
19456 5511 
19456 7018 
19463 21803 
19477 7018 
195 14518 
195 2152 
195 2153 
195 22213 
195 22773 
195 292 
19504 8159 
19515 5769 
19528 3549 
19529 32097 
19530 6263 
1955 13092 
1955 2012 
1955 25171 
1955 2547 
1955 31581 
1955 3314 
1955 3346 
1955 5513 
1955 668 
1955 6711 
1955 6830 
1955 8512 
19557 22773 
19567 23166 
19581 7132 
19582 3549 
19593 5778 
19605 11924 
19609 3549 
19653 27287 
19662 852 
19665 2914 
19685 13781 
19685 22002 
19685 30101 
19693 32583 
1970 11353 
1970 30674 
1970 31791 
1970 3354 
1970 40661 
19709 7795 
19711 30306 
19711 32398 
19711 3741 
19711 5400 
19711 5713 
19711 6453 
19720 6128 
19752 11700 
19752 11727 
19752 12021 
19752 12188 
19752 14456 
19752 14472 
19752 15122 
19752 16730 
19752 21992 
19752 22622 
19752 22995 
19752 25636 
19752 25826 
19752 26155 
19752 26230 
19752 26838 
19752 26996 
19752 27168 
19752 29953 
19752 29974 
19752 30147 
19752 32364 
19752 32710 
19752 35964 
19752 36031 
19752 36125 
19752 36738 
19752 46156 
19752 46540 
19752 577 
19752 701 
19752 7794 
19752 819 
19773 701 
19782 101 
19782 103 
19782 10490 
19782 11096 
19782 11114 
19782 11686 
19782 14048 
19782 160 
19782 20080 
19782 20388 
19782 22335 
19782 237 
19782 2381 
19782 24167 
19782 25887 
19782 2914 
19782 293 
19782 29825 
19782 30387 
19782 30700 
19782 3549 
19782 3754 
19782 4436 
19782 5078 
19782 59 
19782 6200 
19782 6325 
19782 6509 
19782 668 
19782 683 
19782 693 
19782 7386 
19782 7539 
19782 81 
19782 87 
19792 6539 
19803 19810 
19803 209 
19806 17307 
19817 33494 
1982 10594 
1982 21519 
19836 10515 
19836 26415 
19855 10441 
19855 14039 
19855 14527 
19855 15002 
19855 16810 
19855 19029 
19855 23062 
19855 26121 
19855 26245 
19855 27285 
19855 30516 
19855 31925 
19855 32352 
19855 32355 
19855 40920 
19855 46605 
19855 7018 
19855 7132 
19856 3354 
19864 1237 
19864 3356 
19864 46836 
19864 7018 
19875 6327 
19889 22927 
19889 7303 
19893 11352 
19893 17394 
19893 18742 
19893 209 
19893 27615 
19893 40938 
19916 701 
19956 16473 
1998 18454 
1998 21727 
1998 46780 
1998 8148 
19982 26376 
200 30936 
20001 13446 
20001 17369 
20001 19237 
20001 19715 
20001 26431 
20001 26711 
20001 32594 
20001 33024 
20001 33761 
20001 36594 
20001 40425 
20001 46661 
20001 7132 
20001 7757 
20002 14234 
20002 18667 
20012 46358 
20012 7385 
20012 7751 
20057 25782 
20080 1251 
20080 19226 
20080 20312 
20080 23007 
20080 23148 
20080 27686 
20080 27807 
20080 27859 
20080 293 
20080 3549 
20080 3681 
20080 5786 
20081 20443 
20093 25973 
20093 6939 
20101 209 
20112 2379 
20112 3356 
20115 11986 
20115 12047 
20115 13525 
20115 13549 
20115 13659 
20115 14274 
20115 14389 
20115 15037 
20115 15085 
20115 15108 
20115 15153 
20115 15156 
20115 157 
20115 16424 
20115 16489 
20115 1678 
20115 18812 
20115 18930 
20115 19310 
20115 19643 
20115 19967 
20115 21527 
20115 21813 
20115 22269 
20115 22773 
20115 23292 
20115 25786 
20115 26174 
20115 26305 
20115 27274 
20115 27419 
20115 27505 
20115 27517 
20115 30242 
20115 30243 
20115 30264 
20115 30269 
20115 32104 
20115 32146 
20115 32149 
20115 32511 
20115 32664 
20115 32755 
20115 33481 
20115 3356 
20115 35874 
20115 35986 
20115 35988 
20115 3599 
20115 36285 
20115 36827 
20115 40142 
20115 40200 
20115 40285 
20115 4307 
20115 4565 
20115 46268 
20115 46417 
20115 46479 
20115 4986 
20115 5642 
20115 6112 
20115 6389 
20115 7018 
20115 7132 
20115 7949 
2012 5483 
20124 11169 
20124 21516 
20124 30354 
20124 46336 
20135 30496 
20141 11065 
20141 11591 
20141 13653 
20141 14302 
20141 22157 
20141 4452 
2015 33668 
20161 11789 
20161 13365 
20161 19405 
20161 19915 
20161 21774 
20161 22766 
20161 26198 
20161 29883 
20161 40050 
20161 6539 
20183 32091 
20205 29884 
20214 11456 
20214 12083 
20214 33652 
20214 4323 
20214 7015 
20214 7922 
20225 16384 
20225 26385 
20225 32535 
20225 3356 
20225 36316 
20226 35852 
20231 26449 
20231 3356 
20231 33693 
20231 36001 
20231 40378 
20231 4323 
20231 6341 
20231 7017 
20231 7018 
20255 16772 
20255 19422 
20266 4230 
20283 4497 
20294 2905 
20296 1299 
20296 209 
20296 286 
20296 2914 
20296 3356 
20296 3549 
20296 3741 
20296 5511 
20299 16592 
20299 26621 
20299 27742 
20299 27761 
20299 27773 
20299 6133 
20299 6487 
20312 17287 
20312 23007 
20312 27890 
20312 27891 
20312 668 
20328 10883 
20328 26689 
20330 852 
20348 701 
20355 21952 
20385 32222 
20388 101 
20388 10490 
20388 1273 
20388 22388 
20388 2875 
20388 293 
20388 3450 
20388 3479 
20388 3662 
20388 4538 
20388 5568 
20388 6509 
20388 668 
20388 6801 
20388 7497 
20388 9264 
20401 3356 
20413 1785 
20413 21781 
20413 31763 
20413 36253 
20413 46224 
2042 17564 
2042 23659 
2042 24090 
2042 24314 
2042 24321 
2042 24514 
2042 38005 
2042 38044 
2042 45220 
2042 4629 
2042 4788 
2042 9655 
2042 9833 
2042 9930 
20428 4589 
2043 286 
2044 10257 
2044 12204 
2044 209 
2044 3356 
2044 33650 
20448 23126 
20456 209 
20473 11508 
20484 20858 
20485 12332 
20485 12418 
20485 12494 
20485 12555 
20485 12685 
20485 12690 
20485 12772 
20485 12879 
20485 12958 
20485 12979 
20485 13071 
20485 13095 
20485 13215 
20485 13227 
20485 13257 
20485 13259 
20485 13304 
20485 15378 
20485 15493 
20485 15638 
20485 15672 
20485 15673 
20485 15759 
20485 15835 
20485 15930 
20485 16054 
20485 16179 
20485 16229 
20485 16230 
20485 16285 
20485 16287 
20485 16300 
20485 16343 
20485 16345 
20485 20533 
20485 20632 
20485 20663 
20485 20702 
20485 20720 
20485 20842 
20485 20870 
20485 20872 
20485 20895 
20485 20946 
20485 20985 
20485 21023 
20485 21105 
20485 21127 
20485 2118 
20485 21191 
20485 21226 
20485 21255 
20485 21298 
20485 21332 
20485 21353 
20485 21414 
20485 21442 
20485 21453 
20485 21479 
20485 21480 
20485 21483 
20485 23456 
20485 24320 
20485 24588 
20485 24626 
20485 24721 
20485 24787 
20485 24810 
20485 24837 
20485 24919 
20485 24923 
20485 24955 
20485 24960 
20485 25025 
20485 25159 
20485 25347 
20485 25381 
20485 25510 
20485 25531 
20485 25549 
20485 2578 
20485 2854 
20485 28702 
20485 28703 
20485 28745 
20485 28769 
20485 28809 
20485 28840 
20485 28860 
20485 28881 
20485 28890 
20485 28906 
20485 28945 
20485 29071 
20485 2914 
20485 29190 
20485 29196 
20485 29250 
20485 29303 
20485 29388 
20485 29530 
20485 29648 
20485 3058 
20485 30733 
20485 30745 
20485 30747 
20485 30767 
20485 30797 
20485 30852 
20485 30855 
20485 30960 
20485 30974 
20485 31008 
20485 31133 
20485 31137 
20485 31174 
20485 31185 
20485 31213 
20485 31257 
20485 31261 
20485 31294 
20485 31336 
20485 31359 
20485 31364 
20485 31379 
20485 31425 
20485 31466 
20485 31499 
20485 31501 
20485 31558 
20485 31695 
20485 3216 
20485 3226 
20485 3239 
20485 3312 
20485 3325 
20485 33871 
20485 33934 
20485 33936 
20485 33989 
20485 33991 
20485 34038 
20485 34137 
20485 34223 
20485 34241 
20485 34266 
20485 34287 
20485 34303 
20485 34351 
20485 34389 
20485 34470 
20485 34580 
20485 34644 
20485 34676 
20485 34747 
20485 34757 
20485 34804 
20485 34829 
20485 34869 
20485 34887 
20485 34892 
20485 3491 
20485 34925 
20485 34939 
20485 35018 
20485 35059 
20485 35104 
20485 35140 
20485 35173 
20485 35177 
20485 35271 
20485 35389 
20485 35397 
20485 35511 
20485 35539 
20485 35558 
20485 35623 
20485 35728 
20485 38917 
20485 38969 
20485 38976 
20485 39001 
20485 39045 
20485 39054 
20485 39055 
20485 39134 
20485 39264 
20485 39269 
20485 39293 
20485 39407 
20485 39434 
20485 39465 
20485 39493 
20485 39561 
20485 39660 
20485 39703 
20485 39707 
20485 39724 
20485 39735 
20485 39753 
20485 39785 
20485 39799 
20485 39805 
20485 39811 
20485 39927 
20485 40993 
20485 40995 
20485 41022 
20485 41034 
20485 41070 
20485 41082 
20485 41101 
20485 41106 
20485 41209 
20485 41268 
20485 41279 
20485 41311 
20485 41341 
20485 41344 
20485 41403 
20485 41411 
20485 41440 
20485 41441 
20485 41446 
20485 41465 
20485 41469 
20485 41574 
20485 41592 
20485 41668 
20485 41691 
20485 41748 
20485 41787 
20485 41789 
20485 41798 
20485 41816 
20485 41855 
20485 41942 
20485 41957 
20485 41976 
20485 42001 
20485 42031 
20485 42038 
20485 42042 
20485 42104 
20485 42121 
20485 42145 
20485 42151 
20485 42265 
20485 42268 
20485 42277 
20485 42291 
20485 42358 
20485 42368 
20485 42371 
20485 42387 
20485 42408 
20485 42412 
20485 42478 
20485 42514 
20485 42526 
20485 42532 
20485 42534 
20485 42574 
20485 42589 
20485 42676 
20485 42690 
20485 42766 
20485 42767 
20485 42895 
20485 42919 
20485 42945 
20485 42955 
20485 42974 
20485 43092 
20485 43218 
20485 43235 
20485 43237 
20485 43274 
20485 43275 
20485 43334 
20485 43429 
20485 43434 
20485 43465 
20485 43550 
20485 43552 
20485 43567 
20485 43583 
20485 43600 
20485 43687 
20485 43746 
20485 43853 
20485 43874 
20485 43901 
20485 43903 
20485 43952 
20485 43970 
20485 43975 
20485 44056 
20485 44206 
20485 44267 
20485 44436 
20485 44467 
20485 44507 
20485 44540 
20485 44572 
20485 44627 
20485 44677 
20485 44678 
20485 44685 
20485 44711 
20485 44749 
20485 44804 
20485 44811 
20485 44844 
20485 44847 
20485 44890 
20485 44905 
20485 44963 
20485 44992 
20485 47236 
20485 47395 
20485 47397 
20485 47438 
20485 47439 
20485 47565 
20485 47586 
20485 47594 
20485 47614 
20485 47620 
20485 47688 
20485 47789 
20485 47996 
20485 48044 
20485 48254 
20485 48512 
20485 48858 
20485 48916 
20485 49085 
20485 49118 
20485 5433 
20485 5468 
20485 5471 
20485 5547 
20485 5553 
20485 5573 
20485 65499 
20485 6662 
20485 6800 
20485 6854 
20485 6874 
20485 8249 
20485 8291 
20485 8331 
20485 8342 
20485 8345 
20485 8359 
20485 8402 
20485 8427 
20485 8439 
20485 8440 
20485 8443 
20485 8580 
20485 8636 
20485 8711 
20485 8732 
20485 8744 
20485 8749 
20485 8775 
20485 8888 
20485 8920 
20485 8997 
20485 8998 
20485 9002 
20485 9304 
20486 8938 
20495 43350 
20495 43533 
20497 33925 
20497 34301 
20497 34904 
20497 35093 
20497 6663 
20497 9050 
20500 13037 
20500 15557 
20500 31290 
20515 12704 
20515 20550 
20516 21488 
20519 2854 
20519 31214 
20520 24867 
20520 24910 
20520 39568 
20520 42419 
20521 47498 
20523 42205 
20535 28910 
20535 39214 
20539 13202 
20539 16327 
20542 20569 
20544 35310 
20547 20782 
2055 40189 
20552 31229 
20552 31540 
20552 33868 
20552 39599 
20555 15665 
20562 12323 
20562 12945 
20562 15435 
20562 20747 
20562 20857 
20562 20867 
20562 20969 
20562 24753 
20562 24785 
20562 25151 
20562 29001 
20562 29126 
20562 29290 
20562 29311 
20562 29396 
20562 29590 
20562 29659 
20562 30785 
20562 30806 
20562 31172 
20562 31383 
20562 31673 
20562 31680 
20562 34307 
20562 34942 
20562 35224 
20562 35332 
20562 35383 
20562 35467 
20562 35470 
20562 35829 
20562 38915 
20562 39136 
20562 39244 
20562 39292 
20562 39591 
20562 39637 
20562 39647 
20562 39700 
20562 39704 
20562 41420 
20562 41552 
20562 41677 
20562 41696 
20562 41785 
20562 42093 
20562 42585 
20562 42949 
20562 43016 
20562 43054 
20562 43339 
20562 43560 
20562 43885 
20562 44858 
20562 44935 
20562 44953 
20562 47172 
20562 47207 
20562 48539 
20562 48886 
20562 8315 
20562 8918 
20569 16331 
20569 29240 
20569 30978 
20569 33935 
20569 44683 
20570 2647 
20570 6878 
20580 3269 
20580 8660 
20597 2118 
20597 34727 
206 24863 
206 35613 
206 4237 
206 9457 
206 9730 
206 9812 
20612 12350 
20612 12399 
20612 12980 
20612 13030 
20612 15517 
20612 15598 
20612 15600 
20612 15623 
20612 16215 
20612 16242 
20612 16265 
20612 20634 
20612 20940 
20612 21069 
20612 24889 
20612 31424 
20612 31736 
20612 33965 
20612 34839 
20612 35406 
20612 3549 
20612 39145 
20612 41692 
20612 42346 
20612 4589 
20612 6772 
20612 6776 
20612 6830 
20612 8068 
20612 8302 
20612 8758 
20612 8866 
20612 9002 
20612 9044 
20616 25116 
20616 29437 
20616 8708 
20618 35192 
20621 1898 
20629 16293 
20629 21160 
20629 44008 
20629 9105 
20632 12396 
20632 13062 
20632 16321 
20632 20597 
20632 20764 
20632 24721 
20632 24739 
20632 24767 
20632 25408 
20632 25520 
20632 28702 
20632 28968 
20632 30794 
20632 30877 
20632 31258 
20632 31321 
20632 31353 
20632 31500 
20632 3216 
20632 33908 
20632 34042 
20632 34574 
20632 34866 
20632 34923 
20632 35000 
20632 35295 
20632 35357 
20632 35374 
20632 39046 
20632 39598 
20632 41067 
20632 42775 
20632 43726 
20632 43926 
20632 44350 
20632 44840 
20632 44923 
20632 44969 
20632 47168 
20632 47363 
20632 47547 
20632 48235 
20632 48670 
20632 6690 
20632 6820 
20632 6850 
20632 6858 
20632 8359 
20632 8492 
20632 8997 
20632 9002 
20634 3269 
20634 3303 
20634 34919 
20634 35223 
20634 39145 
20638 6734 
20638 9026 
20640 12759 
20640 20825 
20640 44227 
20640 47447 
20640 6695 
20645 3549 
20647 31442 
20647 34685 
20647 8928 
20653 3320 
20655 20485 
20655 33840 
20655 39922 
20657 42878 
20657 43063 
20657 8866 
20660 30817 
20663 33936 
20668 35020 
20674 8679 
20676 11164 
20676 12399 
20676 12470 
20676 12579 
20676 12843 
20676 12897 
20676 12931 
20676 13039 
20676 13184 
20676 15372 
20676 15644 
20676 15726 
20676 16218 
20676 20791 
20676 20792 
20676 20830 
20676 20965 
20676 21063 
20676 2152 
20676 24795 
20676 24860 
20676 24956 
20676 25054 
20676 25411 
20676 286 
20676 28693 
20676 29333 
20676 30742 
20676 31399 
20676 3209 
20676 3292 
20676 3320 
20676 3356 
20676 33843 
20676 33940 
20676 34161 
20676 34172 
20676 34564 
20676 34895 
20676 35208 
20676 35242 
20676 35353 
20676 35391 
20676 3549 
20676 3561 
20676 3676 
20676 41587 
20676 43134 
20676 44003 
20676 44229 
20676 5400 
20676 5517 
20676 6453 
20676 6730 
20676 701 
20676 8220 
20676 8422 
20676 8437 
20676 8687 
20676 8823 
20676 8881 
20676 9063 
20676 9066 
20682 34224 
20682 8717 
20686 15904 
20693 5400 
20702 12683 
20704 21213 
20704 31239 
20704 6072 
20704 8437 
20712 2529 
20712 3356 
20712 34270 
20712 3549 
20712 39451 
20712 41489 
20712 5384 
20712 5462 
20712 5466 
20712 8897 
20712 9105 
20714 34251 
20722 41219 
20723 39235 
20723 8928 
20725 12837 
20725 25216 
20725 41115 
20731 8732 
20746 20580 
20746 29270 
20746 3269 
20746 39044 
20746 8660 
20747 20481 
20747 34054 
20747 6461 
20751 25101 
20751 33833 
20754 29439 
20755 3320 
20755 41293 
20760 20815 
20760 2134 
20764 16083 
20764 21266 
20764 25408 
20764 25530 
20764 2854 
20764 28968 
20764 30877 
20764 30968 
20764 31353 
20764 31376 
20764 31484 
20764 34456 
20764 35357 
20764 35768 
20764 39578 
20764 41099 
20764 41145 
20764 41475 
20764 41546 
20764 41733 
20764 42610 
20764 42809 
20764 43299 
20764 43841 
20764 43966 
20764 44030 
20764 44270 
20764 47184 
20764 6690 
20764 6858 
20764 8377 
20764 8492 
20764 8744 
20764 8915 
20764 9002 
20766 16211 
20766 29075 
20766 31576 
20766 3356 
20766 35283 
20766 39389 
20766 6453 
20766 8928 
20771 12497 
20771 20545 
20771 21214 
20771 25249 
20771 28751 
20771 35076 
20771 39452 
20771 41738 
20771 41877 
20771 41965 
20771 42082 
20782 1237 
20783 21198 
20792 4589 
20797 24589 
20797 24651 
20797 31519 
20797 5518 
20797 6851 
20799 1290 
20799 47484 
20803 21127 
20803 25549 
20803 42224 
20803 48858 
20803 8342 
20804 12831 
20804 12966 
20804 15443 
20804 15618 
20804 16274 
20804 20553 
20804 20908 
20804 20938 
20804 20960 
20804 21111 
20804 21258 
20804 21404 
20804 21433 
20804 24671 
20804 24709 
20804 24724 
20804 24748 
20804 25070 
20804 25388 
20804 25410 
20804 28689 
20804 28722 
20804 28978 
20804 29227 
20804 29254 
20804 29653 
20804 30923 
20804 31032 
20804 31412 
20804 31423 
20804 31573 
20804 31608 
20804 31683 
20804 31719 
20804 34045 
20804 34325 
20804 34530 
20804 34844 
20804 34986 
20804 35179 
20804 35191 
20804 35198 
20804 35306 
20804 35463 
20804 35570 
20804 35601 
20804 35720 
20804 35762 
20804 35787 
20804 38950 
20804 38987 
20804 38991 
20804 39174 
20804 39195 
20804 39375 
20804 39489 
20804 39566 
20804 39661 
20804 39897 
20804 41178 
20804 41188 
20804 41201 
20804 41335 
20804 41358 
20804 41567 
20804 42064 
20804 42177 
20804 42246 
20804 42401 
20804 42490 
20804 42552 
20804 42619 
20804 42709 
20804 42739 
20804 42900 
20804 42986 
20804 43073 
20804 43244 
20804 43638 
20804 43762 
20804 43769 
20804 43939 
20804 44162 
20804 44284 
20804 44454 
20804 44856 
20804 44859 
20804 47129 
20804 47275 
20804 47329 
20804 47633 
20804 47660 
20804 48022 
20804 5617 
20804 6714 
20804 6778 
20804 8364 
20804 8886 
20806 43429 
20811 12835 
20811 15584 
20811 15803 
20811 31067 
20811 3320 
20811 39514 
20829 5617 
20838 3320 
20839 42430 
20842 39740 
20845 8708 
20847 29396 
20850 13103 
20850 28706 
20850 29034 
20850 31427 
20850 34908 
20850 35325 
20850 41320 
20850 42335 
20850 43458 
20850 43508 
20850 44117 
20850 45042 
20850 45045 
20852 12406 
20853 15652 
20853 20960 
20853 24709 
20853 30726 
20853 31409 
20853 31628 
20853 41959 
20853 41966 
20858 15475 
20858 5536 
20860 44947 
20861 1342 
20870 42110 
20870 44987 
20870 8936 
20873 42600 
20875 21196 
20875 42450 
20875 42560 
20875 43604 
20876 13124 
20876 25147 
20876 29592 
20876 31296 
20876 31460 
20876 3257 
20876 34224 
20876 34669 
20876 34927 
20876 35654 
20876 41782 
20876 42049 
20876 42431 
20876 44072 
20876 48622 
20876 49518 
20876 8262 
20876 8717 
20876 8866 
20876 8928 
20876 9070 
20877 34451 
20877 35468 
20877 41244 
20882 8708 
20899 13424 
20899 209 
20899 2914 
20899 3257 
20899 3320 
20899 3356 
20899 3549 
20899 3758 
20899 4651 
20899 4755 
20899 7018 
20899 7922 
209 101 
209 102 
209 10361 
209 10370 
209 10389 
209 10464 
209 10480 
209 10490 
209 10532 
209 10563 
209 10571 
209 10578 
209 10587 
209 10632 
209 10650 
209 10694 
209 10725 
209 10781 
209 10821 
209 10846 
209 10879 
209 10886 
209 10913 
209 10933 
209 10970 
209 10978 
209 11027 
209 1103 
209 11035 
209 11066 
209 11071 
209 11076 
209 11102 
209 11118 
209 11127 
209 11134 
209 11143 
209 11164 
209 11252 
209 11270 
209 11288 
209 11300 
209 11307 
209 11320 
209 11328 
209 11333 
209 11351 
209 11379 
209 11381 
209 11405 
209 11413 
209 11472 
209 11486 
209 11492 
209 11495 
209 11537 
209 11544 
209 11596 
209 11598 
209 116 
209 11604 
209 11613 
209 11633 
209 11676 
209 11691 
209 11701 
209 11711 
209 11712 
209 11740 
209 11782 
209 11809 
209 11818 
209 11829 
209 11852 
209 11891 
209 11892 
209 11944 
209 11961 
209 11966 
209 11976 
209 11979 
209 11984 
209 11986 
209 12004 
209 12007 
209 12025 
209 12042 
209 12044 
209 12054 
209 12067 
209 12080 
209 12148 
209 12154 
209 12155 
209 12165 
209 12166 
209 12173 
209 12204 
209 12221 
209 12222 
209 12225 
209 12243 
209 12251 
209 1237 
209 13345 
209 13346 
209 13376 
209 13408 
209 1341 
209 13442 
209 13490 
209 13500 
209 13506 
209 13523 
209 13536 
209 13539 
209 13593 
209 13596 
209 13612 
209 13622 
209 13638 
209 13649 
209 13683 
209 13684 
209 13687 
209 13721 
209 13725 
209 13736 
209 13756 
209 13758 
209 13765 
209 13775 
209 13781 
209 13803 
209 13807 
209 13819 
209 13823 
209 13866 
209 13869 
209 13900 
209 13941 
209 13989 
209 13994 
209 14 
209 14023 
209 14032 
209 14034 
209 14044 
209 14045 
209 14066 
209 14072 
209 14095 
209 14107 
209 14149 
209 14161 
209 14173 
209 14182 
209 14188 
209 14230 
209 14237 
209 14241 
209 14246 
209 14257 
209 14317 
209 14321 
209 14330 
209 14369 
209 14372 
209 14374 
209 14378 
209 14393 
209 14434 
209 14492 
209 14496 
209 14541 
209 14543 
209 14551 
209 14558 
209 14559 
209 14579 
209 14602 
209 14604 
209 14618 
209 14630 
209 14671 
209 14695 
209 14717 
209 14737 
209 14751 
209 14758 
209 14772 
209 14793 
209 14802 
209 14818 
209 14828 
209 14859 
209 14862 
209 14935 
209 14937 
209 14965 
209 14967 
209 14971 
209 14977 
209 14990 
209 14992 
209 15009 
209 15071 
209 15086 
209 15108 
209 15130 
209 15148 
209 15164 
209 15185 
209 15224 
209 15227 
209 15234 
209 15238 
209 15263 
209 15271 
209 15295 
209 15303 
209 15342 
209 15350 
209 15358 
209 16420 
209 16463 
209 16477 
209 16496 
209 16509 
209 16519 
209 16526 
209 16562 
209 16564 
209 16597 
209 16615 
209 16617 
209 16648 
209 16664 
209 1668 
209 16687 
209 16715 
209 16746 
209 16749 
209 16756 
209 16765 
209 16798 
209 16804 
209 16805 
209 16817 
209 16821 
209 16832 
209 16858 
209 16892 
209 16895 
209 16901 
209 16931 
209 16935 
209 16976 
209 17021 
209 17042 
209 17054 
209 17078 
209 17096 
209 17098 
209 17103 
209 17123 
209 17143 
209 17157 
209 17204 
209 17206 
209 17280 
209 17301 
209 17306 
209 17341 
209 17387 
209 17396 
209 1742 
209 17439 
209 1747 
209 1757 
209 1761 
209 17819 
209 18439 
209 18453 
209 18484 
209 18485 
209 18486 
209 18487 
209 18488 
209 18489 
209 18490 
209 18491 
209 18502 
209 18560 
209 18582 
209 18618 
209 18629 
209 18662 
209 18702 
209 18713 
209 18717 
209 18721 
209 18722 
209 18734 
209 18777 
209 18803 
209 18812 
209 18815 
209 18827 
209 18828 
209 18831 
209 18859 
209 18885 
209 18903 
209 18908 
209 18924 
209 18937 
209 18943 
209 18976 
209 18980 
209 19014 
209 19029 
209 19057 
209 19079 
209 19087 
209 19099 
209 19100 
209 19130 
209 19137 
209 19139 
209 19140 
209 19151 
209 19201 
209 19231 
209 19264 
209 19271 
209 19272 
209 19286 
209 19302 
209 19347 
209 19356 
209 19366 
209 19371 
209 19380 
209 19390 
209 19401 
209 19421 
209 19454 
209 19459 
209 19521 
209 19536 
209 19579 
209 19581 
209 19603 
209 19627 
209 19647 
209 19708 
209 19725 
209 19743 
209 19765 
209 19782 
209 19804 
209 19805 
209 19807 
209 19808 
209 19809 
209 19827 
209 19850 
209 19868 
209 19883 
209 19936 
209 20012 
209 20042 
209 20074 
209 20103 
209 20115 
209 20124 
209 20146 
209 20153 
209 20185 
209 20188 
209 20275 
209 20284 
209 20308 
209 20313 
209 20343 
209 20355 
209 20357 
209 20376 
209 20444 
209 20478 
209 20479 
209 20940 
209 20965 
209 210 
209 21399 
209 2140 
209 21510 
209 2152 
209 21531 
209 21555 
209 21557 
209 21577 
209 21594 
209 21598 
209 21615 
209 21631 
209 21638 
209 21650 
209 21686 
209 21688 
209 21740 
209 21745 
209 21803 
209 21810 
209 21812 
209 21831 
209 21843 
209 21846 
209 21864 
209 21865 
209 21866 
209 21881 
209 21882 
209 21892 
209 21901 
209 21908 
209 21914 
209 21935 
209 21941 
209 21947 
209 21948 
209 21969 
209 21975 
209 22009 
209 22017 
209 22035 
209 22078 
209 22153 
209 22171 
209 22180 
209 22198 
209 22206 
209 22302 
209 22330 
209 22340 
209 22349 
209 22360 
209 22362 
209 22376 
209 22379 
209 22402 
209 22413 
209 22414 
209 22452 
209 22486 
209 22489 
209 22522 
209 22523 
209 22569 
209 22586 
209 22591 
209 22596 
209 22613 
209 22625 
209 22632 
209 22717 
209 22742 
209 22769 
209 22772 
209 22773 
209 22776 
209 22836 
209 22850 
209 22853 
209 22858 
209 22865 
209 22883 
209 22904 
209 22937 
209 23025 
209 23037 
209 23092 
209 23148 
209 23157 
209 23178 
209 23183 
209 23185 
209 23205 
209 23257 
209 23282 
209 23288 
209 23314 
209 23340 
209 23365 
209 23370 
209 23375 
209 23391 
209 23413 
209 23424 
209 23442 
209 23454 
209 23455 
209 23458 
209 23477 
209 23481 
209 23519 
209 23530 
209 23537 
209 237 
209 24489 
209 2516 
209 25606 
209 25650 
209 25655 
209 2572 
209 25720 
209 25729 
209 25740 
209 2575 
209 25758 
209 25765 
209 25817 
209 25838 
209 25840 
209 25884 
209 25919 
209 25921 
209 25934 
209 25965 
209 25994 
209 26015 
209 26056 
209 26062 
209 26068 
209 26079 
209 26098 
209 26133 
209 26156 
209 26208 
209 26244 
209 26280 
209 26282 
209 26308 
209 26318 
209 26326 
209 26365 
209 2637 
209 26387 
209 26392 
209 26417 
209 26452 
209 2647 
209 26496 
209 26524 
209 26526 
209 26553 
209 26646 
209 26665 
209 26678 
209 26687 
209 26738 
209 26746 
209 26761 
209 26763 
209 26805 
209 26822 
209 26827 
209 26848 
209 26852 
209 26883 
209 26885 
209 26888 
209 26895 
209 26914 
209 26928 
209 26978 
209 26985 
209 27005 
209 27011 
209 27015 
209 27064 
209 27178 
209 27202 
209 27217 
209 27277 
209 27289 
209 27294 
209 27357 
209 27365 
209 27377 
209 27400 
209 27408 
209 27426 
209 27451 
209 27492 
209 27516 
209 2752 
209 2754 
209 27569 
209 27574 
209 27583 
209 27624 
209 27639 
209 27641 
209 27678 
209 2828 
209 286 
209 2881 
209 2901 
209 291 
209 2914 
209 292 
209 29207 
209 2939 
209 29664 
209 29697 
209 29715 
209 29717 
209 29724 
209 29748 
209 29813 
209 29874 
209 29910 
209 29921 
209 29956 
209 29969 
209 29973 
209 30023 
209 30043 
209 30082 
209 30118 
209 30141 
209 302 
209 30201 
209 30211 
209 30247 
209 30262 
209 30264 
209 30293 
209 30321 
209 30322 
209 30329 
209 30340 
209 30397 
209 30449 
209 30473 
209 30532 
209 30640 
209 30667 
209 30674 
209 30682 
209 30693 
209 30698 
209 30709 
209 30998 
209 31110 
209 3112 
209 31377 
209 31744 
209 31788 
209 31809 
209 31869 
209 31890 
209 31900 
209 31901 
209 31911 
209 31929 
209 31942 
209 31947 
209 31955 
209 31964 
209 31969 
209 32022 
209 32029 
209 32066 
209 32075 
209 32101 
209 32108 
209 32239 
209 32284 
209 32308 
209 32312 
209 32392 
209 32463 
209 32480 
209 32499 
209 32516 
209 32552 
209 3257 
209 32571 
209 32582 
209 32618 
209 32654 
209 32655 
209 32684 
209 3269 
209 32737 
209 32754 
209 32761 
209 32768 
209 32792 
209 32799 
209 32822 
209 32824 
209 32836 
209 32865 
209 32935 
209 32996 
209 3300 
209 3303 
209 33031 
209 33061 
209 33070 
209 33096 
209 33099 
209 33140 
209 33144 
209 33150 
209 33152 
209 33171 
209 33199 
209 3320 
209 33232 
209 33266 
209 33284 
209 33287 
209 33303 
209 33327 
209 33330 
209 33348 
209 33362 
209 33363 
209 33412 
209 33458 
209 33469 
209 33470 
209 33490 
209 33491 
209 33502 
209 3354 
209 33543 
209 3356 
209 33561 
209 33564 
209 33588 
209 33603 
209 33644 
209 33652 
209 33657 
209 33660 
209 33710 
209 33734 
209 3379 
209 3388 
209 3389 
209 3450 
209 3479 
209 3491 
209 3549 
209 3561 
209 35852 
209 35853 
209 35890 
209 35898 
209 35953 
209 35982 
209 35994 
209 36026 
209 36036 
209 36071 
209 36076 
209 36081 
209 36113 
209 36120 
209 36121 
209 36126 
209 36128 
209 36143 
209 36148 
209 36149 
209 36167 
209 36213 
209 36243 
209 36247 
209 36251 
209 36271 
209 36288 
209 36297 
209 36322 
209 36327 
209 36329 
209 36339 
209 36370 
209 36382 
209 36408 
209 36436 
209 36460 
209 36514 
209 36515 
209 36525 
209 36555 
209 36610 
209 36611 
209 36642 
209 36670 
209 36686 
209 36727 
209 36753 
209 36818 
209 36819 
209 36825 
209 36858 
209 3728 
209 3758 
209 3776 
209 3786 
209 3801 
209 3900 
209 3909 
209 3912 
209 39939 
209 39948 
209 39953 
209 39980 
209 40016 
209 40070 
209 40071 
209 40122 
209 40144 
209 4015 
209 40180 
209 40192 
209 40214 
209 40228 
209 40272 
209 40281 
209 40289 
209 40298 
209 40305 
209 40310 
209 40317 
209 40340 
209 40342 
209 40388 
209 40413 
209 40450 
209 40474 
209 40492 
209 40495 
209 40498 
209 40500 
209 40505 
209 40551 
209 40576 
209 40650 
209 40713 
209 40730 
209 40779 
209 40785 
209 40804 
209 40816 
209 40826 
209 40831 
209 40833 
209 40876 
209 40885 
209 40928 
209 40936 
209 40952 
209 4134 
209 4179 
209 4181 
209 4198 
209 4246 
209 4264 
209 4306 
209 4323 
209 4511 
209 46098 
209 46110 
209 46122 
209 46182 
209 46196 
209 46328 
209 46329 
209 46333 
209 46348 
209 4635 
209 46435 
209 46453 
209 4648 
209 46498 
209 4651 
209 46511 
209 46586 
209 46730 
209 46817 
209 46832 
209 46850 
209 46978 
209 4766 
209 4775 
209 4837 
209 4927 
209 5009 
209 5033 
209 5056 
209 5078 
209 5400 
209 5459 
209 5511 
209 5668 
209 5691 
209 5742 
209 5752 
209 5760 
209 577 
209 600 
209 6109 
209 6128 
209 6137 
209 6199 
209 6302 
209 6318 
209 6325 
209 6327 
209 6337 
209 6361 
209 6389 
209 6423 
209 6432 
209 6451 
209 6453 
209 6461 
209 6478 
209 6508 
209 6517 
209 6534 
209 6536 
209 6594 
209 6619 
209 6621 
209 6629 
209 6650 
209 6652 
209 6762 
209 6921 
209 6922 
209 6932 
209 6949 
209 6997 
209 701 
209 7015 
209 7018 
209 7029 
209 7042 
209 7055 
209 7062 
209 71 
209 7106 
209 7132 
209 7142 
209 7203 
209 7212 
209 7345 
209 7359 
209 7385 
209 7393 
209 7459 
209 77 
209 7735 
209 7753 
209 7765 
209 7786 
209 7792 
209 7806 
209 7838 
209 7922 
209 7926 
209 8001 
209 8025 
209 8039 
209 8071 
209 81 
209 8119 
209 8147 
209 8151 
209 852 
209 8966 
209 9002 
209 9304 
209 9989 
20910 20797 
20910 24651 
20910 2588 
20910 5518 
20910 9824 
20911 44028 
20912 21080 
20912 3257 
20912 3269 
20912 35131 
20912 6453 
20918 33982 
20919 35802 
20921 702 
20923 2856 
20928 15804 
20928 31619 
20928 36870 
20932 15870 
20932 25091 
20932 28749 
20932 39381 
20932 43195 
20934 3254 
20940 11030 
20940 11486 
20940 12510 
20940 14541 
20940 2516 
20940 27357 
20940 286 
20940 2914 
20940 3257 
20940 33070 
20940 3320 
20940 3356 
20940 3491 
20940 3549 
20940 3561 
20940 4635 
20940 4755 
20940 4766 
20940 5511 
20940 6813 
20940 7018 
20940 7381 
20940 7527 
20940 7922 
20946 25308 
20946 28968 
20946 30835 
20950 3255 
20959 12874 
20959 1668 
20959 21457 
20959 2686 
20959 31012 
20959 3215 
20959 3269 
20959 35612 
20959 44831 
20959 5089 
20959 6327 
20959 8612 
20959 9304 
20960 12831 
20960 15694 
20960 16283 
20960 16340 
20960 20938 
20960 24724 
20960 28950 
20960 29232 
20960 29512 
20960 29553 
20960 31304 
20960 31409 
20960 33869 
20960 33951 
20960 34325 
20960 34360 
20960 34937 
20960 35063 
20960 35463 
20960 35554 
20960 35745 
20960 35762 
20960 39175 
20960 39403 
20960 39834 
20960 41006 
20960 41256 
20960 41266 
20960 41356 
20960 41676 
20960 41952 
20960 42483 
20960 42644 
20960 42739 
20960 43420 
20960 43435 
20960 43565 
20960 43939 
20960 43969 
20960 44082 
20960 44692 
20960 44714 
20960 44758 
20960 44874 
20960 47175 
20960 47476 
20960 48559 
20960 49035 
20960 49190 
20960 49289 
20960 5617 
20960 6714 
20960 6778 
20960 8819 
20960 8924 
20963 24636 
20963 41189 
20965 10466 
20965 10578 
20965 10886 
20965 1120 
20965 11834 
20965 12046 
20965 1239 
20965 12423 
20965 1257 
20965 1267 
20965 12687 
20965 1273 
20965 12991 
20965 15373 
20965 15798 
20965 16263 
20965 1653 
20965 1853 
20965 1887 
20965 1955 
20965 19782 
20965 20080 
20965 2018 
20965 20545 
20965 20555 
20965 2107 
20965 2108 
20965 2128 
20965 21320 
20965 2152 
20965 2153 
20965 2200 
20965 237 
20965 24489 
20965 24490 
20965 24620 
20965 2486 
20965 25468 
20965 2602 
20965 2603 
20965 2607 
20965 2611 
20965 2614 
20965 2697 
20965 2847 
20965 2852 
20965 28678 
20965 2895 
20965 2907 
20965 291 
20965 2914 
20965 293 
20965 29484 
20965 29630 
20965 30126 
20965 3058 
20965 3112 
20965 3208 
20965 3218 
20965 3221 
20965 3268 
20965 3300 
20965 3323 
20965 3356 
20965 35385 
20965 3549 
20965 36914 
20965 36944 
20965 37019 
20965 3754 
20965 378 
20965 4134 
20965 4270 
20965 4538 
20965 5050 
20965 513 
20965 5379 
20965 5400 
20965 5408 
20965 5421 
20965 5511 
20965 5538 
20965 5550 
20965 5568 
20965 559 
20965 6509 
20965 668 
20965 6706 
20965 680 
20965 6801 
20965 6802 
20965 6805 
20965 6848 
20965 701 
20965 7018 
20965 7082 
20965 7539 
20965 7575 
20965 766 
20965 786 
20965 818 
20965 8256 
20965 8267 
20965 8326 
20965 8501 
20965 8517 
20965 8522 
20965 8611 
20965 8643 
20965 8745 
20965 8762 
20965 8866 
20965 8890 
20965 8970 
20965 9112 
20965 9583 
20969 34889 
20969 8220 
20974 3320 
20976 25098 
20976 3257 
20976 8851 
20985 28917 
20985 42226 
20985 48939 
20985 8359 
20985 8732 
20992 12797 
20998 3549 
210 11252 
210 17055 
210 19401 
210 2516 
210 2828 
210 3356 
210 33660 
21000 12654 
21003 6453 
21006 3269 
21007 12804 
21007 42452 
21007 8751 
21011 12548 
21011 12773 
21011 12963 
21011 13121 
21011 15530 
21011 20714 
21011 21194 
21011 21219 
21011 24621 
21011 24681 
21011 24995 
21011 25370 
21011 25386 
21011 25448 
21011 29187 
21011 29685 
21011 30861 
21011 30966 
21011 31077 
21011 31148 
21011 31173 
21011 31272 
21011 31305 
21011 31664 
21011 3255 
21011 34068 
21011 34331 
21011 34476 
21011 34591 
21011 35213 
21011 35320 
21011 35362 
21011 35442 
21011 35447 
21011 3549 
21011 35737 
21011 35795 
21011 39049 
21011 39934 
21011 40978 
21011 41165 
21011 41510 
21011 41781 
21011 41820 
21011 41834 
21011 42138 
21011 42727 
21011 43067 
21011 43120 
21011 43223 
21011 43310 
21011 43497 
21011 43658 
21011 44336 
21011 44538 
21011 45043 
21011 47604 
21011 48094 
21011 6702 
21011 6789 
21011 6846 
21011 6877 
21011 8258 
21011 8759 
21013 12614 
21013 28919 
21013 29677 
21013 34318 
21013 34694 
21013 39555 
21013 43848 
21016 2588 
21016 35451 
21016 44441 
21016 47284 
21016 47814 
21016 5518 
21021 20781 
21021 29323 
21021 42763 
21021 5617 
21021 8308 
21021 9304 
21034 12719 
21040 35097 
21040 6830 
21050 14855 
21050 25242 
21050 31488 
21050 3225 
21050 35181 
21050 39682 
21050 43184 
21050 43852 
21050 47589 
21052 3292 
21052 38982 
21052 8434 
21055 21177 
21055 25013 
21055 31523 
21055 3356 
21055 3549 
21058 12874 
21061 12578 
21064 34076 
21064 44551 
21064 5617 
2107 12778 
2107 28933 
2107 3212 
2107 34779 
2107 41828 
2107 5435 
2107 5603 
2107 6764 
2107 8591 
2107 9119 
21073 13127 
21075 21219 
2108 668 
21080 3257 
2110 12257 
2110 12415 
2110 15502 
2110 2128 
2110 2135 
2110 24675 
2110 2873 
2110 39915 
2110 41265 
2110 44815 
2110 47417 
2110 5466 
2110 714 
21101 44091 
21105 21184 
21105 34434 
21107 34943 
21107 35567 
21119 3307 
21120 35091 
21125 23649 
21125 3292 
21127 12418 
21127 12772 
21127 16343 
21127 20977 
21127 21311 
21127 21365 
21127 24811 
21127 25001 
21127 25549 
21127 28884 
21127 28927 
21127 29047 
21127 29072 
21127 29407 
21127 30729 
21127 30788 
21127 30797 
21127 30922 
21127 31036 
21127 31314 
21127 31357 
21127 31364 
21127 31643 
21127 31738 
21127 33892 
21127 33894 
21127 34145 
21127 34389 
21127 34490 
21127 34573 
21127 34707 
21127 34757 
21127 35018 
21127 35025 
21127 35284 
21127 35410 
21127 39482 
21127 39586 
21127 39735 
21127 39860 
21127 39927 
21127 40995 
21127 41122 
21127 41566 
21127 41574 
21127 41712 
21127 41787 
21127 42187 
21127 42323 
21127 42558 
21127 42676 
21127 43314 
21127 43552 
21127 43677 
21127 43859 
21127 44135 
21127 44420 
21127 44587 
21127 44634 
21127 44870 
21127 47165 
21127 47433 
21127 47530 
21127 47651 
21127 48032 
21127 48120 
21127 48472 
21127 48818 
21127 8410 
21127 8411 
21127 8711 
21127 9006 
21127 9107 
21148 15626 
21148 21029 
21148 25162 
21148 25427 
21148 25529 
21150 15465 
21151 15458 
21151 25482 
21151 39513 
21151 41761 
21151 44737 
21151 47598 
21155 38930 
21155 42158 
21155 6461 
21156 16062 
21156 24589 
21156 3356 
21156 34018 
21156 35254 
21156 47485 
2116 12994 
2116 13069 
2116 13104 
2116 16175 
2116 224 
2116 24959 
2116 28717 
2116 29517 
2116 3269 
2116 3292 
2116 3301 
2116 3304 
2116 3307 
2116 34506 
2116 41572 
2116 44381 
2116 5381 
2116 9167 
21164 8968 
21175 21491 
21175 36918 
21175 41756 
21179 3320 
2118 12418 
2118 13032 
2118 13079 
2118 15757 
2118 20632 
2118 21353 
2118 25188 
2118 29067 
2118 29095 
2118 31444 
2118 34327 
2118 42750 
2118 42974 
2118 48235 
2118 48933 
2118 5386 
2118 6801 
2118 8377 
21183 29238 
21183 33924 
21183 48265 
21188 5400 
21189 42959 
21189 45025 
2119 1237 
2119 15688 
2119 15765 
2119 2116 
2119 21297 
2119 25169 
2119 25545 
2119 28854 
2119 28908 
2119 29217 
2119 3292 
2119 3301 
2119 3307 
2119 3356 
2119 35041 
2119 35376 
2119 35742 
2119 39570 
2119 39656 
2119 41175 
2119 42595 
2119 44136 
2119 5381 
2119 6785 
2119 702 
2119 8434 
2119 8786 
21193 668 
21195 25146 
21195 34234 
21195 39351 
21195 48042 
21195 8464 
21196 25144 
21196 42432 
21202 13214 
21202 15830 
21202 29518 
21202 31677 
21202 3301 
21202 33837 
21202 35041 
21202 39287 
21202 39369 
21202 42347 
21202 43326 
21202 8473 
21213 12614 
21214 24753 
21215 29163 
21215 31161 
21215 43608 
21215 8400 
21219 12369 
21219 12507 
21219 12545 
21219 12681 
21219 12792 
21219 12809 
21219 12914 
21219 12984 
21219 13053 
21219 13151 
21219 15461 
21219 15577 
21219 15738 
21219 15742 
21219 15785 
21219 16070 
21219 16223 
21219 16327 
21219 20539 
21219 20590 
21219 20699 
21219 20725 
21219 20754 
21219 21096 
21219 21131 
21219 21189 
21219 21281 
21219 21354 
21219 21432 
21219 24857 
21219 24881 
21219 24893 
21219 24986 
21219 25118 
21219 25133 
21219 25165 
21219 25210 
21219 25265 
21219 25500 
21219 28750 
21219 28761 
21219 28926 
21219 29031 
21219 2914 
21219 29325 
21219 29376 
21219 29574 
21219 29589 
21219 29597 
21219 29683 
21219 30735 
21219 30828 
21219 30859 
21219 30955 
21219 31234 
21219 31350 
21219 31387 
21219 31725 
21219 3255 
21219 3261 
21219 3326 
21219 3356 
21219 33978 
21219 33997 
21219 33999 
21219 34016 
21219 34058 
21219 34092 
21219 34180 
21219 34248 
21219 34251 
21219 34280 
21219 34355 
21219 34661 
21219 34677 
21219 34700 
21219 34715 
21219 34743 
21219 34786 
21219 34990 
21219 35123 
21219 35144 
21219 35221 
21219 35233 
21219 35320 
21219 35381 
21219 35602 
21219 35649 
21219 35731 
21219 35748 
21219 35816 
21219 38957 
21219 39047 
21219 39189 
21219 39329 
21219 39399 
21219 39468 
21219 39512 
21219 39535 
21219 39546 
21219 39608 
21219 39728 
21219 39742 
21219 39762 
21219 39851 
21219 40978 
21219 40991 
21219 41018 
21219 41105 
21219 41501 
21219 41588 
21219 41598 
21219 41671 
21219 41710 
21219 41762 
21219 41875 
21219 41914 
21219 42134 
21219 42331 
21219 42352 
21219 42485 
21219 42590 
21219 42620 
21219 42655 
21219 42702 
21219 42837 
21219 42883 
21219 42896 
21219 42918 
21219 42959 
21219 43109 
21219 43266 
21219 43400 
21219 43416 
21219 43472 
21219 43479 
21219 43753 
21219 43936 
21219 44005 
21219 44117 
21219 44132 
21219 44387 
21219 44687 
21219 45025 
21219 45044 
21219 47142 
21219 47434 
21219 47705 
21219 47781 
21219 47800 
21219 48094 
21219 48897 
21219 5598 
21219 6702 
21219 6846 
21219 6886 
21219 8207 
21219 8258 
21219 8343 
21219 8359 
21219 8601 
21219 8647 
21219 8788 
21219 8856 
21226 39746 
21226 42954 
21226 42995 
21229 20922 
21229 3244 
21229 47479 
21229 5483 
21232 20560 
21232 20988 
21232 35518 
21232 41622 
21233 3356 
21233 39925 
21233 44516 
21240 29359 
21243 8374 
21244 15528 
21246 31716 
21257 44360 
21260 31562 
21261 12691 
21261 21189 
21261 21219 
21261 28926 
21261 29421 
21261 31113 
21261 42702 
21261 43261 
21261 5598 
21261 8343 
21263 3320 
21263 34125 
21263 35039 
21267 2856 
21267 9105 
21270 47763 
21274 29111 
2128 12293 
2128 13280 
2128 15169 
2128 15806 
2128 16171 
2128 24675 
2128 25441 
2128 29650 
2128 30900 
2128 31122 
2128 31458 
2128 31641 
2128 3257 
2128 34245 
2128 34317 
2128 34505 
2128 34695 
2128 34912 
2128 39093 
2128 39111 
2128 39122 
2128 39449 
2128 41073 
2128 41678 
2128 42227 
2128 44212 
2128 5089 
2128 5466 
2128 6830 
2128 8068 
21280 36926 
21280 37019 
21280 5377 
21284 3329 
21284 6866 
21286 3955 
21287 12791 
21294 21157 
21294 25103 
21294 34283 
21294 8708 
21294 9064 
21299 13082 
21299 35566 
21299 42770 
21299 9198 
21309 15923 
21309 21134 
21309 25300 
21309 31638 
21309 3269 
21310 31000 
21310 34359 
21310 39822 
21310 41009 
21310 44171 
21310 6849 
21311 35410 
21312 24999 
21312 41967 
21318 13069 
21318 21119 
21318 21201 
21318 224 
21318 8896 
21320 2561 
21320 2609 
21320 30983 
21332 12517 
21334 6830 
21335 29277 
2134 3352 
2134 7438 
2134 8151 
21341 15611 
21341 25306 
21341 31732 
21341 34918 
21341 35499 
21341 41881 
21341 42586 
21341 42601 
21341 43395 
21341 44889 
21341 6736 
21351 2199 
21351 2471 
21351 2472 
21351 3549 
21353 12772 
21353 47635 
21360 25447 
21360 3248 
21371 24652 
21371 29033 
21371 44444 
21371 44980 
21371 47886 
21371 8676 
21378 12418 
21379 31437 
21379 41288 
21379 41817 
21379 43896 
21379 44892 
21384 42336 
21385 12907 
21385 15434 
21385 15933 
21385 15960 
21385 21476 
21385 25279 
21385 25504 
21385 5539 
21385 8820 
21385 8866 
21385 8881 
21391 36918 
21391 41756 
21392 24793 
21396 25464 
21396 29676 
21399 31377 
2140 12169 
21409 41770 
21413 20901 
21413 29192 
21413 30774 
21413 35170 
21414 12943 
21414 12958 
21414 13105 
21414 15757 
21414 15886 
21414 16143 
21414 21231 
21414 24599 
21414 2578 
21414 28762 
21414 28775 
21414 29285 
21414 29304 
21414 29369 
21414 31225 
21414 3216 
21414 34485 
21414 34500 
21414 34784 
21414 34879 
21414 38922 
21414 39125 
21414 39303 
21414 39604 
21414 41270 
21414 42031 
21414 43372 
21414 44560 
21414 6863 
21414 8241 
21414 8299 
21414 8331 
21414 8515 
21414 8629 
21414 8752 
21414 8846 
21414 8853 
21414 9002 
21414 9039 
21425 24244 
21425 36899 
21430 6830 
21433 9498 
21437 15626 
21437 21500 
21437 30790 
21437 34379 
21437 43110 
21437 47725 
21442 6854 
21448 43328 
21448 43950 
21448 6320 
21449 559 
21453 25515 
21453 28700 
21453 34898 
21453 41783 
21453 42002 
21453 43567 
21453 47321 
21461 12581 
21461 12676 
21461 12898 
21461 3209 
21461 42045 
21461 9135 
21461 9175 
21473 25081 
21473 35265 
21473 35501 
21473 47340 
21473 8881 
21473 9022 
21479 20806 
21479 6767 
21483 21085 
21483 28769 
21483 30920 
21483 42895 
21483 43238 
21488 35245 
21488 39027 
21488 43163 
21491 22351 
21491 3356 
21491 8513 
21497 31343 
21497 31542 
21497 34668 
21497 43564 
21497 44495 
21497 6849 
21501 29140 
21501 33984 
21501 34531 
21501 35329 
21502 12409 
21502 16347 
21502 20672 
21502 21409 
21502 29075 
21502 34274 
21502 42449 
21502 6678 
21502 9036 
21503 39369 
21503 5400 
21508 27678 
21508 701 
21508 7922 
21510 16720 
21513 803 
21513 852 
21519 33415 
2152 10294 
2152 10867 
2152 11293 
2152 127 
2152 1273 
2152 131 
2152 13768 
2152 13940 
2152 14041 
2152 14212 
2152 14213 
2152 14255 
2152 16 
2152 17369 
2152 18558 
2152 18975 
2152 20001 
2152 20115 
2152 20343 
2152 2118 
2152 2153 
2152 21545 
2152 21694 
2152 21915 
2152 22212 
2152 22226 
2152 22315 
2152 22323 
2152 22368 
2152 226 
2152 22700 
2152 23024 
2152 23309 
2152 23342 
2152 23369 
2152 23483 
2152 23489 
2152 25 
2152 25664 
2152 26066 
2152 26403 
2152 26492 
2152 26711 
2152 27502 
2152 2828 
2152 2914 
2152 2920 
2152 299 
2152 30193 
2152 30679 
2152 31 
2152 32 
2152 32934 
2152 3356 
2152 3659 
2152 3734 
2152 3786 
2152 3851 
2152 4 
2152 4134 
2152 4323 
2152 46290 
2152 46357 
2152 47 
2152 4725 
2152 4766 
2152 52 
2152 5739 
2152 5783 
2152 6099 
2152 6106 
2152 6192 
2152 6453 
2152 6461 
2152 668 
2152 6830 
2152 6939 
2152 701 
2152 7018 
2152 7132 
2152 7377 
2152 7473 
2152 7843 
2152 7922 
2152 8001 
2152 9002 
21527 26096 
21527 29850 
21527 4436 
21528 16512 
2153 11293 
2153 11317 
2153 127 
2153 131 
2153 14518 
2153 1706 
2153 19782 
2153 22213 
2153 226 
2153 22822 
2153 24 
2153 25 
2153 257 
2153 2900 
2153 2907 
2153 299 
2153 31 
2153 32 
2153 32361 
2153 3388 
2153 3659 
2153 3671 
2153 3851 
2153 4 
2153 4600 
2153 46357 
2153 47 
2153 52 
2153 5739 
2153 6106 
2153 6192 
2153 7377 
2153 7575 
2153 7660 
2153 7941 
2153 9 
21531 26823 
21541 22759 
21547 15094 
21547 17152 
21547 29979 
21547 32645 
21547 36501 
21547 46188 
21547 7883 
21548 13768 
21548 14112 
21548 18563 
21548 19152 
21548 21793 
21548 22543 
21548 22652 
21548 23276 
21548 30003 
21548 30466 
21548 32396 
21548 3602 
21548 36231 
21548 40191 
21548 40470 
21548 46720 
21548 5769 
21548 6539 
21548 701 
21549 1299 
21549 13424 
21549 209 
21549 2914 
21549 3549 
21549 4755 
21549 5486 
21549 5713 
21565 35971 
21565 701 
21580 2828 
21585 23205 
21599 14709 
21599 26105 
21599 6193 
21612 668 
21627 11351 
21627 32117 
21628 22972 
21628 32381 
21686 21695 
21686 36724 
21687 11606 
21687 17077 
21687 18884 
21687 1932 
21687 20208 
21687 21795 
21687 32674 
21687 46887 
21687 6124 
21688 22773 
21704 27506 
21709 25754 
21730 15267 
21730 25615 
21730 25769 
21730 5006 
21737 19945 
21737 22141 
21737 23127 
21741 6505 
21747 31929 
21747 31955 
21749 19262 
21749 6128 
21755 23272 
21755 7204 
21755 7849 
21766 2711 
21782 40569 
21782 46694 
21804 11568 
21804 26206 
21804 26300 
21804 40092 
21804 803 
21823 5006 
21831 16604 
21840 18557 
21844 21523 
21844 22439 
21844 26390 
21844 36241 
21844 38712 
21844 6461 
21844 9832 
21845 19262 
21845 36733 
21856 1248 
21856 14277 
21856 34414 
21864 3356 
21864 46159 
21874 4538 
21874 4837 
21889 14499 
21889 19316 
21889 3356 
21890 7132 
21918 3447 
21922 13986 
21922 22258 
21943 26072 
21947 13476 
21947 14449 
21947 15179 
21947 15331 
21947 18614 
21947 26358 
21947 26804 
21947 27391 
21947 30056 
21947 30374 
21947 32203 
21947 32356 
21947 33588 
21947 33719 
21947 7018 
21949 5645 
21976 10955 
21976 11094 
21976 16889 
21976 18794 
21976 205 
21976 26099 
21976 26635 
21976 32450 
21976 46 
21976 6461 
21992 32364 
2200 1237 
2200 1239 
2200 1303 
2200 1712 
2200 1725 
2200 1938 
2200 1945 
2200 2060 
2200 2072 
2200 2202 
2200 2259 
2200 2269 
2200 2418 
2200 2422 
2200 2426 
2200 2439 
2200 2485 
2200 29110 
2200 3215 
2200 3356 
2200 44850 
2200 47293 
2200 668 
2200 701 
2200 775 
2200 776 
2200 789 
22017 14989 
22017 1785 
22017 6128 
22017 6368 
22017 6621 
22017 7018 
2202 789 
22047 3269 
22052 3561 
22070 10935 
22070 23474 
22085 4230 
22110 32703 
22136 29838 
22150 6453 
22153 46144 
22158 33092 
22171 11102 
22171 27550 
22180 12262 
22181 7018 
22186 19227 
22192 1237 
22197 22751 
22205 30627 
22205 33634 
22212 10910 
22212 12178 
22212 12179 
22212 13890 
22212 19024 
22212 25761 
22212 3549 
22212 7473 
22241 12170 
22241 16633 
22241 33024 
22243 31812 
22258 23126 
22258 7018 
22258 7922 
22264 6939 
22298 10993 
22298 25973 
22298 27524 
22298 29761 
22298 30092 
22298 30506 
22298 32275 
22298 46446 
22299 19755 
22299 21891 
22302 11722 
22302 15320 
22302 33176 
22302 36100 
22302 40545 
22318 14580 
22318 22773 
22318 2379 
22318 27360 
22318 30444 
22318 6356 
22325 14704 
22325 19624 
22329 8191 
22335 103 
22335 14381 
22335 19401 
22335 20130 
22335 20388 
22335 26367 
22335 32464 
22335 32702 
22335 3549 
22335 6325 
22335 668 
22335 7968 
22343 22648 
22343 26326 
22343 33033 
22343 3549 
22351 11960 
22351 12322 
22351 1237 
22351 12455 
22351 17770 
22351 17976 
22351 19863 
22351 23673 
22351 24757 
22351 24974 
22351 25395 
22351 25543 
22351 26243 
22351 28698 
22351 2905 
22351 2914 
22351 30619 
22351 3257 
22351 3356 
22351 33771 
22351 35074 
22351 36866 
22351 36871 
22351 36873 
22351 36877 
22351 36892 
22351 36911 
22351 36921 
22351 36934 
22351 36958 
22351 37009 
22351 37032 
22351 37054 
22351 38077 
22351 38209 
22351 43256 
22351 44933 
22351 48407 
22351 5377 
22351 6187 
22351 6453 
22351 683 
22351 701 
22351 8513 
22351 8668 
22351 9129 
22351 9471 
22355 36943 
22355 36982 
22355 3741 
22356 11835 
22356 14282 
22356 14463 
22356 16397 
22356 27715 
22356 28204 
22356 28226 
22356 28279 
22356 28285 
22356 28289 
22356 28347 
22356 28667 
22356 28668 
22356 4230 
22356 6762 
22356 7738 
22361 3356 
22361 546 
22364 11367 
22364 14638 
22364 18895 
22364 23550 
22364 2516 
22364 30526 
22364 33392 
22364 33676 
22364 40260 
22364 44709 
22364 8001 
22384 10355 
22388 1237 
22388 20965 
22388 2152 
22388 2153 
22388 23709 
22388 24167 
22388 24489 
22388 24490 
22388 2500 
22388 2907 
22388 3356 
22388 4538 
22388 4635 
22388 4717 
22388 7018 
22388 7660 
22388 9264 
22391 3354 
224 12996 
224 13243 
224 16065 
224 16150 
224 16175 
224 21171 
224 21201 
224 25148 
224 25351 
224 31027 
224 31283 
224 3307 
224 33079 
224 39029 
224 39369 
224 39783 
224 39787 
224 41164 
224 41483 
224 41572 
224 41741 
224 41869 
224 42400 
224 42418 
224 43594 
224 44654 
224 5381 
224 668 
224 8896 
22402 14998 
22402 20136 
22402 26280 
22402 30155 
22402 36659 
22402 5006 
22426 19120 
22431 4230 
22439 25124 
22442 11025 
22442 14889 
22442 16525 
22442 20013 
22442 20432 
22442 21662 
22442 22803 
22442 26513 
22442 26675 
22442 29829 
22442 30049 
22442 32457 
22442 32626 
22442 33203 
22442 7029 
22477 32166 
22477 6983 
22561 10984 
22561 12033 
22561 13341 
22561 13393 
22561 13403 
22561 14220 
22561 15105 
22561 16835 
22561 17047 
22561 18596 
22561 19956 
22561 19957 
22561 21615 
22561 21737 
22561 22247 
22561 22258 
22561 22346 
22561 23126 
22561 23127 
22561 26446 
22561 32393 
22561 33222 
22561 3356 
22561 33701 
22561 3561 
22561 5668 
22561 701 
22561 7018 
22561 7265 
22561 7776 
22566 12034 
22566 16960 
22566 18846 
22566 27673 
22566 28508 
22566 28551 
22566 5400 
22566 6503 
22568 26327 
22571 16645 
22573 22684 
22573 577 
22573 6058 
22573 841 
22581 14434 
22581 32085 
22594 2698 
226 22937 
226 25789 
226 26711 
226 31 
226 3659 
226 3832 
226 4 
226 47 
226 5726 
226 668 
226 7397 
226 7575 
226 85 
22620 6517 
22625 32150 
22625 3356 
22637 15342 
22637 20227 
22637 23082 
22637 46535 
22643 7018 
22645 20162 
22645 3356 
22645 589 
22646 2711 
22652 4469 
22652 46720 
22653 10453 
22653 12682 
22653 32097 
22653 6982 
22667 16680 
2269 668 
22691 14672 
22691 17017 
22691 25885 
22691 27486 
22691 31950 
22691 36481 
22691 40362 
22709 20477 
22709 9304 
22724 27765 
22724 27958 
22742 2881 
22742 3481 
22747 36446 
22759 10633 
22759 22667 
22772 6373 
22773 10732 
22773 10818 
22773 10819 
22773 10821 
22773 10913 
22773 10981 
22773 10994 
22773 11124 
22773 11372 
22773 11396 
22773 11576 
22773 11646 
22773 11650 
22773 11769 
22773 11981 
22773 12181 
22773 1239 
22773 13336 
22773 13448 
22773 13493 
22773 13754 
22773 13980 
22773 14155 
22773 14255 
22773 14461 
22773 14464 
22773 14521 
22773 14690 
22773 14710 
22773 14849 
22773 14878 
22773 14885 
22773 14964 
22773 14992 
22773 15013 
22773 15105 
22773 15150 
22773 15298 
22773 16409 
22773 16465 
22773 16717 
22773 16922 
22773 16942 
22773 17093 
22773 17272 
22773 17364 
22773 1810 
22773 18566 
22773 18669 
22773 18723 
22773 188 
22773 18866 
22773 18984 
22773 19125 
22773 19181 
22773 19316 
22773 19335 
22773 19504 
22773 19667 
22773 19719 
22773 19850 
22773 19946 
22773 19959 
22773 19995 
22773 20120 
22773 20313 
22773 20341 
22773 20355 
22773 20450 
22773 20455 
22773 20965 
22773 21320 
22773 21513 
22773 21615 
22773 21648 
22773 21745 
22773 21889 
22773 21925 
22773 22086 
22773 22218 
22773 22375 
22773 22413 
22773 22649 
22773 22865 
22773 22898 
22773 23126 
22773 23208 
22773 23238 
22773 23269 
22773 23277 
22773 24471 
22773 2495 
22773 25679 
22773 25737 
22773 25904 
22773 26009 
22773 26192 
22773 26204 
22773 26307 
22773 2641 
22773 26760 
22773 26829 
22773 26842 
22773 27193 
22773 27425 
22773 27582 
22773 2828 
22773 28554 
22773 29775 
22773 29849 
22773 29861 
22773 29965 
22773 30029 
22773 30174 
22773 30218 
22773 30341 
22773 30423 
22773 3043 
22773 30449 
22773 30465 
22773 30511 
22773 30569 
22773 30604 
22773 30612 
22773 31771 
22773 31799 
22773 32192 
22773 32267 
22773 32351 
22773 32499 
22773 32509 
22773 32790 
22773 33002 
22773 33003 
22773 33264 
22773 33285 
22773 33318 
22773 33430 
22773 33558 
22773 3356 
22773 33614 
22773 3465 
22773 3549 
22773 35851 
22773 35910 
22773 35930 
22773 35986 
22773 36022 
22773 36085 
22773 36150 
22773 36245 
22773 36299 
22773 36446 
22773 36520 
22773 36531 
22773 36559 
22773 36680 
22773 36801 
22773 36828 
22773 40030 
22773 40218 
22773 40358 
22773 40447 
22773 40535 
22773 40628 
22773 40629 
22773 40635 
22773 40647 
22773 40651 
22773 40750 
22773 40767 
22773 4323 
22773 46145 
22773 46248 
22773 46603 
22773 46622 
22773 46651 
22773 46710 
22773 46974 
22773 46979 
22773 46986 
22773 4927 
22773 5078 
22773 5693 
22773 5784 
22773 6260 
22773 6298 
22773 6488 
22773 701 
22773 7018 
22773 7029 
22773 7132 
22773 7258 
22773 7385 
22773 773 
22773 7795 
22773 8001 
22773 8010 
22773 8025 
22773 8159 
22773 9304 
22781 7961 
22792 29842 
22801 33557 
22822 10490 
22822 11266 
22822 11378 
22822 11434 
22822 11537 
22822 11935 
22822 13720 
22822 14383 
22822 14413 
22822 15266 
22822 18806 
22822 19262 
22822 20366 
22822 20374 
22822 2152 
22822 21882 
22822 22308 
22822 22772 
22822 22911 
22822 23028 
22822 23352 
22822 25651 
22822 286 
22822 2914 
22822 30094 
22822 30166 
22822 30238 
22822 30588 
22822 3257 
22822 32787 
22822 3491 
22822 35176 
22822 3549 
22822 35873 
22822 35908 
22822 38622 
22822 40015 
22822 40342 
22822 40627 
22822 40793 
22822 43313 
22822 5459 
22822 6102 
22822 6450 
22822 6453 
22822 6762 
22822 6830 
22822 7018 
22822 7256 
22822 7473 
22822 7843 
22822 812 
22822 8220 
22833 20299 
22833 27773 
22833 9730 
22852 6389 
22911 16815 
22911 30238 
22925 16516 
22925 19268 
22925 19378 
22925 21596 
22925 22671 
22925 23300 
22925 31838 
22925 32296 
22925 32345 
22925 33657 
22925 33738 
22925 36669 
22925 40537 
22925 4954 
22927 22080 
22927 26608 
22927 27881 
22927 27987 
22927 3786 
22927 7303 
22936 33588 
22936 40943 
22936 7385 
22936 8057 
22938 3356 
22938 4943 
22958 11542 
22958 22052 
22958 26886 
22958 30289 
22958 36071 
22967 12956 
22969 16811 
22969 17238 
22969 20081 
22969 26092 
22969 29855 
22969 30168 
22969 30673 
22969 33304 
22969 3356 
22969 3561 
22969 36560 
22969 40894 
22969 6389 
22969 7138 
22969 78 
22980 4323 
23002 28586 
23005 10982 
23005 11192 
23005 13720 
23005 15019 
23005 15219 
23005 16815 
23005 18643 
23005 18687 
23005 20018 
23005 20195 
23005 22626 
23005 25840 
23005 26566 
23005 26864 
23005 27496 
23005 30238 
23005 30684 
23005 32010 
23005 39985 
23005 40427 
23005 40495 
23005 40619 
23005 46558 
23005 4997 
23007 27891 
23007 8048 
23011 701 
23033 40809 
23118 5778 
23126 13753 
23126 16688 
23126 21637 
23126 22537 
23126 32221 
23126 32596 
23126 36730 
23126 40105 
23126 40194 
23126 40447 
23126 5668 
23126 6316 
23126 8159 
23127 7018 
23131 27537 
23136 29925 
23138 7018 
23138 7843 
23140 11340 
23148 10859 
23148 11830 
23148 1299 
23148 14549 
23148 16999 
23148 19275 
23148 19899 
23148 20144 
23148 20299 
23148 20940 
23148 21510 
23148 22852 
23148 22967 
23148 23487 
23148 25152 
23148 25941 
23148 27773 
23148 27847 
23148 27906 
23148 27924 
23148 27992 
23148 28625 
23148 2914 
23148 31793 
23148 3320 
23148 3356 
23148 33576 
23148 36621 
23148 3758 
23148 40208 
23148 43886 
23148 5511 
23148 5639 
23148 6487 
23148 6641 
23148 6750 
23148 6966 
23148 7018 
23148 7298 
23184 20272 
23184 32233 
23184 40383 
23184 44286 
23205 2828 
23216 22724 
23216 27757 
23216 27814 
23216 27958 
23216 28058 
23219 7018 
23252 7992 
23265 11741 
23265 13438 
23265 20028 
23265 23317 
23265 3561 
23304 15272 
23304 5656 
23308 20419 
23308 25649 
23308 33744 
23329 10844 
23329 11652 
23329 11817 
23329 13505 
23329 30653 
23329 32720 
23329 3356 
23329 7018 
23339 25810 
23342 11416 
23342 13903 
23342 16764 
23342 16916 
23342 19306 
23342 19355 
23342 19712 
23342 19842 
23342 22095 
23342 23755 
23342 3110 
23342 32743 
23342 47013 
23342 6408 
23342 7065 
23342 7132 
23342 7961 
23352 10692 
23352 10887 
23352 11763 
23352 14383 
23352 1785 
23352 19384 
23352 209 
23352 20940 
23352 21792 
23352 23126 
23352 25720 
23352 29789 
23352 30081 
23352 31820 
23352 32475 
23352 32654 
23352 3549 
23352 36352 
23352 40928 
23352 4436 
23352 6316 
23354 2828 
23357 4323 
23370 7018 
23372 16820 
23372 30643 
23372 5015 
23383 23520 
23383 27696 
23383 27840 
23383 27912 
23383 27966 
23391 46937 
23393 26627 
23421 11551 
23421 18551 
23430 6939 
23473 7018 
23487 27757 
23498 11119 
23498 13768 
23498 13862 
23498 14358 
23498 19086 
23498 20045 
23498 23136 
23498 26321 
23498 27579 
23498 31765 
23498 32156 
23498 32453 
23498 32900 
23498 33130 
23498 40751 
23498 577 
23498 7456 
23498 7781 
23504 1299 
23504 18847 
23504 209 
23504 20940 
23504 2544 
23504 2828 
23504 2914 
23504 33287 
23504 33491 
23504 33651 
23504 3549 
23504 4181 
23504 4755 
23504 5511 
23504 6813 
23504 7015 
23504 7018 
23504 8966 
23520 10269 
23520 10292 
23520 10396 
23520 11556 
23520 11830 
23520 12066 
23520 15146 
23520 18678 
23520 18747 
23520 18840 
23520 19429 
23520 19447 
23520 20299 
23520 21599 
23520 22833 
23520 23550 
23520 25607 
23520 26105 
23520 26426 
23520 26608 
23520 26611 
23520 26619 
23520 27665 
23520 27696 
23520 27716 
23520 27742 
23520 27745 
23520 27755 
23520 27759 
23520 27761 
23520 27765 
23520 27773 
23520 27781 
23520 27801 
23520 27803 
23520 27810 
23520 27845 
23520 27887 
23520 27914 
23520 27930 
23520 27956 
23520 28506 
23520 28512 
23520 30689 
23520 3356 
23520 33576 
23520 36423 
23520 3816 
23520 46650 
23520 5639 
23520 701 
23520 7137 
23520 7315 
23520 8001 
23520 8014 
23522 32181 
23522 6461 
23537 1239 
23541 11081 
23541 1237 
23541 26173 
23541 27748 
23550 11367 
23550 18895 
23550 33392 
23550 36716 
23563 10164 
23563 17597 
23563 17854 
23563 17857 
23563 17871 
23563 23578 
23563 3786 
23563 9756 
23563 9971 
23575 9647 
23584 9842 
23604 9942 
23613 4713 
23618 7665 
23632 7665 
23642 7665 
23645 4739 
23647 24550 
23647 38533 
23647 4007 
23649 38456 
23649 42067 
23649 42713 
23649 8393 
23649 9249 
23655 18202 
23655 23905 
23655 24181 
23655 24192 
23655 24382 
23655 45138 
23655 45164 
23655 45191 
23655 45475 
23655 668 
23655 9304 
23655 9432 
23661 4694 
23666 17974 
23669 9482 
23671 24210 
23673 38600 
23673 45281 
23674 24499 
23674 38547 
23674 7590 
23674 9541 
23677 10223 
23677 9543 
23678 4788 
23679 4761 
23693 17974 
23694 9785 
23699 24521 
237 10423 
237 11206 
237 19106 
237 20115 
237 20379 
237 21320 
237 22251 
237 22388 
237 23292 
237 25609 
237 25773 
237 27274 
237 30154 
237 30383 
237 33668 
237 35874 
237 36375 
237 46970 
237 668 
237 701 
237 7018 
237 7132 
23700 18365 
23700 38320 
23700 9905 
23724 17621 
23724 24134 
23724 24301 
23724 24376 
23724 38356 
23724 38361 
23724 38365 
23724 4808 
23724 4847 
23724 80 
23724 9304 
23724 9308 
23724 9801 
23724 9803 
23724 9811 
23734 23767 
23750 38193 
23752 17501 
23752 23647 
23752 23928 
23752 24550 
23752 38828 
23752 4007 
23752 4613 
23754 45163 
23756 1299 
23756 38152 
23756 4800 
23777 24255 
23781 2907 
23783 4725 
2379 13343 
2379 14133 
2379 14138 
2379 14917 
2379 20145 
2379 20214 
2379 21904 
2379 22511 
2379 25898 
2379 25958 
2379 26205 
2379 26638 
2379 26948 
2379 31928 
2379 33238 
2379 33363 
2379 3356 
2379 37986 
2379 4323 
2379 46729 
2379 5778 
2379 8968 
2381 1736 
2381 19184 
2381 22066 
2381 25971 
2381 25979 
2381 40379 
2381 59 
2381 7018 
2381 7050 
23827 4725 
23828 17691 
23828 18129 
23828 7664 
23829 23822 
23829 24251 
23829 4713 
23836 7665 
23839 3758 
23842 4134 
23844 3360 
23844 4808 
23844 4837 
23844 4847 
23853 17621 
23853 2687 
23853 4812 
23855 17733 
23855 7610 
23857 4637 
23857 4802 
2386 30669 
2386 7018 
23871 13778 
23872 18101 
23875 9304 
23877 24443 
23877 7600 
23877 7647 
23879 38072 
23884 24491 
23884 24573 
23888 1659 
23902 7643 
23907 26613 
23910 24575 
23911 23910 
23911 24575 
23911 38027 
23923 9230 
23930 10026 
23930 17970 
23930 23606 
23930 23964 
23930 32787 
23930 38491 
23930 38717 
23930 45598 
23930 6648 
23930 7306 
23930 7491 
23930 9927 
23947 17671 
23947 17769 
23947 18004 
23947 18351 
23947 23671 
23947 23756 
23947 24521 
23947 24530 
23947 38163 
23947 38202 
23947 38496 
23947 38503 
23947 38505 
23947 38512 
23947 38753 
23947 38770 
23947 38896 
23947 45147 
23947 45289 
23947 45311 
23947 4761 
23947 7587 
23947 7713 
23947 9228 
23947 9989 
23951 24203 
23951 38150 
23951 45147 
23951 4795 
23953 38518 
23966 9541 
23967 9225 
23974 4621 
23974 9737 
23974 9931 
24005 18119 
24005 38025 
24005 4768 
24008 17562 
24018 10228 
24018 24376 
24018 24429 
24028 17736 
24028 24068 
24028 38280 
24028 4788 
24033 24395 
24033 38172 
24033 9543 
24043 16645 
24068 38280 
24068 4788 
24077 10094 
24077 10098 
24077 17444 
24077 17974 
24077 4788 
24086 38729 
24086 9902 
24088 24173 
24088 38247 
24088 38251 
24093 9942 
24122 17641 
24122 23991 
24122 24050 
24122 9825 
24128 7470 
24129 38826 
24130 17559 
24130 18374 
24130 24473 
24130 24479 
24130 38195 
24130 9652 
24134 17620 
24134 4812 
24134 4847 
24134 7497 
24134 7638 
24138 9394 
24139 4134 
24139 4837 
24139 9808 
24141 1239 
24141 4812 
24151 7497 
24154 18182 
24154 3462 
24154 4747 
24154 7482 
24154 9919 
24154 9924 
24163 3462 
24163 9924 
24167 3661 
24167 4635 
24167 7539 
24167 7577 
24167 7610 
24167 9264 
24175 18403 
24175 24173 
24175 38727 
24176 7552 
24183 4768 
24186 38457 
24186 4755 
24186 9829 
24187 38082 
24197 24530 
24197 24535 
24198 38148 
24198 38524 
24198 9657 
24198 9794 
24199 38896 
24203 18059 
24203 18364 
24203 23666 
24203 23691 
24203 23947 
24203 24207 
24203 24525 
24203 3561 
24203 38144 
24203 38150 
24203 38500 
24203 45147 
24203 4795 
24204 9785 
24210 38490 
24210 4795 
24212 4761 
24213 18393 
24213 24523 
24213 24538 
24213 38211 
24213 38505 
24213 38548 
24213 38780 
24213 4382 
24213 45122 
24213 45147 
24213 45311 
24213 4637 
24218 10204 
24218 17992 
24218 24028 
24218 24068 
24218 24461 
24218 24486 
24218 38322 
24218 4769 
24218 4788 
24218 9930 
24220 38206 
24226 23869 
24229 17521 
24229 23817 
24232 17307 
24238 45425 
24244 45790 
24245 14762 
24245 17675 
24245 2914 
24245 45141 
24245 6453 
24246 27281 
24246 3491 
24246 6432 
24246 9748 
24247 38386 
24247 4657 
24251 4713 
24276 4725 
24278 2497 
24278 37925 
24292 4725 
24295 23619 
243 701 
24301 9803 
24308 35916 
24320 10076 
24320 10109 
24320 10219 
24320 14855 
24320 17882 
24320 24496 
24320 24559 
24320 38008 
24320 38038 
24320 38042 
24320 38051 
24320 38218 
24320 38818 
24320 38869 
24320 45203 
24320 45237 
24320 4850 
24320 9484 
24320 9789 
24320 9934 
24321 4788 
24321 9304 
24324 24111 
24324 681 
24324 9303 
24324 9876 
24326 17823 
24326 37992 
24326 38550 
24326 4274 
24326 45455 
24326 4621 
24326 4750 
24326 4762 
24326 7616 
24326 9475 
24326 9533 
24330 2764 
24342 24389 
24342 38712 
24345 703 
24392 17488 
24392 45194 
24392 4755 
24395 38172 
24399 15412 
24399 17175 
24399 17974 
24399 23688 
24399 23991 
24399 25429 
24399 37019 
24399 38011 
24399 38200 
24399 38712 
24400 4812 
24400 9812 
24403 17672 
24403 4808 
24403 4847 
24407 9812 
24416 24134 
24416 4808 
24416 9801 
24424 9308 
24427 4812 
24433 7575 
24437 7604 
24445 24137 
24475 3836 
24475 4621 
24475 4767 
24475 9411 
24475 9835 
24478 45339 
24479 17750 
24479 24553 
24489 11537 
24489 1299 
24489 23911 
24489 24175 
24489 24490 
24489 3662 
24489 4528 
24489 4538 
24489 4796 
24489 7660 
24489 9270 
24490 11537 
24490 17557 
24490 23855 
24490 24475 
24490 24514 
24490 2907 
24490 3549 
24490 3836 
24490 4621 
24490 4788 
24490 7575 
24490 7660 
24490 9821 
24493 17557 
24493 38193 
24493 4651 
24493 8529 
24493 8781 
24506 24031 
24514 24028 
24514 24068 
24514 24090 
24514 38005 
24514 38868 
24521 4795 
24522 24523 
24522 38774 
24522 71 
24523 24535 
24523 3491 
24523 38147 
24523 38525 
24523 4761 
24523 9340 
24526 17451 
24526 24535 
24526 38758 
24530 24213 
24531 1237 
24532 24535 
24532 38788 
24532 4795 
24535 17454 
24535 17670 
24535 17974 
24535 23700 
24535 23948 
24535 24199 
24535 38141 
24535 38753 
24535 38758 
24535 38763 
24535 38785 
24535 38788 
24535 38896 
24535 45288 
24535 45317 
24535 4761 
24541 9553 
24550 3491 
24557 38826 
24560 17426 
24560 17818 
24560 18002 
24560 23682 
24560 23872 
24560 3758 
24560 38571 
24560 38902 
24560 45148 
24560 45169 
24560 45189 
24560 45232 
24560 45335 
24560 45488 
24560 45514 
24560 4755 
24560 9498 
24582 3320 
24586 47125 
24588 3253 
24589 20910 
24589 2588 
24589 29600 
24589 34620 
24589 35254 
24589 35439 
24589 41390 
24589 41424 
24589 42330 
24589 44220 
24589 44575 
24589 4837 
24589 48870 
24589 5518 
24589 8538 
24593 8461 
24599 701 
24607 12539 
24607 15419 
24607 15440 
24607 21211 
24607 30944 
24607 34326 
24607 42675 
24607 43700 
24607 47609 
24607 8486 
24607 8764 
24611 44042 
24612 1299 
24620 5538 
24626 41341 
24631 43395 
24634 13126 
24634 2907 
24637 24840 
24637 25394 
24637 31243 
24637 34014 
24637 47556 
24637 8201 
24637 8881 
24638 24769 
24638 24832 
24638 34300 
24638 42481 
24638 47157 
24638 8402 
24641 33919 
24641 34049 
24642 16131 
24642 24637 
24642 42755 
24651 35057 
24651 41719 
24651 5518 
24671 44284 
24674 3303 
24679 34432 
24689 47495 
24691 22351 
24691 5511 
24698 2860 
24703 29442 
24703 43111 
24709 15528 
24709 21244 
24709 24671 
24709 30726 
24709 31001 
24709 33979 
24709 35229 
24709 35266 
24709 35570 
24709 39168 
24709 39375 
24709 39914 
24709 41931 
24709 42401 
24709 43091 
24709 44643 
24709 5617 
24710 43458 
24718 30890 
24718 8708 
24724 12476 
24724 12827 
24724 12990 
24724 13000 
24724 13110 
24724 15537 
24724 15694 
24724 15744 
24724 15855 
24724 16138 
24724 16340 
24724 16342 
24724 16366 
24724 20486 
24724 20555 
24724 21021 
24724 21068 
24724 24748 
24724 25388 
24724 25443 
24724 29314 
24724 29451 
24724 29596 
24724 29642 
24724 29649 
24724 30732 
24724 30799 
24724 30851 
24724 31071 
24724 31242 
24724 31608 
24724 3257 
24724 3356 
24724 33797 
24724 33868 
24724 33901 
24724 33951 
24724 34275 
24724 34325 
24724 34337 
24724 34525 
24724 34688 
24724 35007 
24724 35179 
24724 35215 
24724 35266 
24724 35274 
24724 35323 
24724 35355 
24724 35790 
24724 39091 
24724 39168 
24724 39288 
24724 39330 
24724 39603 
24724 39716 
24724 39816 
24724 41142 
24724 41235 
24724 41247 
24724 41406 
24724 41499 
24724 41508 
24724 41511 
24724 41522 
24724 41676 
24724 41796 
24724 41809 
24724 41860 
24724 42204 
24724 42483 
24724 42503 
24724 42782 
24724 42796 
24724 42830 
24724 43091 
24724 43172 
24724 43253 
24724 43325 
24724 43333 
24724 43435 
24724 43674 
24724 43939 
24724 44175 
24724 44370 
24724 44828 
24724 47128 
24724 47129 
24724 47223 
24724 47303 
24724 49277 
24724 6453 
24724 6714 
24724 6778 
24724 8374 
24724 8535 
24724 8726 
24724 8798 
24724 9085 
24730 15670 
24730 24793 
24730 33905 
24730 34215 
24730 39022 
24730 41887 
24731 42067 
24739 13302 
24739 16321 
24739 24838 
24739 25227 
24739 31323 
24739 31500 
24739 3216 
24739 34542 
24739 35000 
24739 35257 
24739 35595 
24739 35674 
24739 41025 
24739 41942 
24739 41995 
24739 42339 
24739 42827 
24739 43055 
24739 44484 
24739 45024 
24739 47126 
24739 47459 
24739 48257 
24739 9002 
24748 13000 
24748 29596 
24748 30799 
24748 34544 
24748 35179 
24748 39716 
24748 41235 
24748 41508 
24748 41511 
24748 42796 
24748 43333 
24748 44359 
24748 44415 
24748 49277 
24750 42555 
24750 8390 
24751 3238 
24753 28751 
24753 47339 
24762 34485 
24762 44665 
24766 4589 
24773 3320 
24776 3257 
24783 12389 
24783 2820 
24783 28702 
24785 1126 
24785 12323 
24785 12854 
24785 12945 
24785 20504 
24785 20847 
24785 20867 
24785 2129 
24785 21388 
24785 24753 
24785 24957 
24785 25459 
24785 25525 
24785 25542 
24785 25596 
24785 29001 
24785 29126 
24785 29290 
24785 29311 
24785 29396 
24785 29462 
24785 29590 
24785 29659 
24785 30785 
24785 31022 
24785 31172 
24785 31383 
24785 31477 
24785 31597 
24785 31680 
24785 34210 
24785 34233 
24785 34345 
24785 34427 
24785 34562 
24785 34889 
24785 34942 
24785 35090 
24785 35316 
24785 35467 
24785 35470 
24785 35607 
24785 35705 
24785 35782 
24785 35829 
24785 38915 
24785 38930 
24785 39136 
24785 39244 
24785 39292 
24785 39591 
24785 39637 
24785 39700 
24785 39704 
24785 41155 
24785 41248 
24785 41445 
24785 41677 
24785 41696 
24785 41785 
24785 42093 
24785 42161 
24785 42315 
24785 42320 
24785 42492 
24785 42585 
24785 42755 
24785 43016 
24785 43113 
24785 43339 
24785 43366 
24785 43440 
24785 43885 
24785 44608 
24785 44935 
24785 44953 
24785 47143 
24785 47172 
24785 47207 
24785 47543 
24785 48056 
24785 48539 
24785 48886 
24785 5390 
24785 5418 
24785 5612 
24785 6461 
24785 71 
24785 8315 
24785 8587 
24785 8918 
24787 41784 
24787 42869 
24787 43801 
24789 20525 
24793 28685 
24810 31185 
24822 34588 
24832 12979 
24832 20628 
24835 30995 
24835 36929 
24835 36935 
24835 8452 
24839 2614 
24852 24877 
24852 29625 
24862 13104 
24863 2561 
24863 2572 
24863 31065 
24863 8452 
24863 8968 
24864 35646 
24867 10794 
24867 13553 
24867 16455 
24867 24894 
24867 31474 
24867 3356 
24867 34654 
24867 35064 
24867 36983 
24867 39152 
24867 41246 
24867 41695 
24867 43082 
24867 43157 
24867 44521 
24867 47264 
24872 28830 
24881 24697 
24896 13105 
24896 29475 
24896 3255 
24896 3269 
24905 12379 
24905 13157 
24905 42562 
24911 5603 
24914 48562 
24916 2856 
24916 44971 
24916 6908 
24919 31353 
24919 8634 
24923 44749 
24923 5553 
24936 12739 
24936 12791 
24936 38912 
24940 1237 
24940 3209 
24940 3320 
24940 44194 
24945 39685 
24945 44007 
2495 11602 
2495 11659 
2495 14263 
2495 15116 
2495 18460 
2495 19530 
2495 20177 
2495 22245 
2495 2572 
2495 2698 
2495 2701 
2495 30314 
2495 46832 
2495 5078 
2495 57 
2495 6122 
2495 6263 
2495 7896 
24950 42410 
24950 42431 
24950 8928 
24950 9127 
24955 3267 
24955 41704 
24955 42115 
24955 8480 
24956 9066 
24957 35627 
24958 20679 
24961 31010 
24961 3209 
24962 44519 
24963 34997 
24964 8672 
2497 10000 
2497 10001 
2497 10010 
2497 10014 
2497 10021 
2497 1103 
2497 17511 
2497 17512 
2497 17514 
2497 17524 
2497 17526 
2497 17529 
2497 17534 
2497 17673 
2497 17676 
2497 17677 
2497 17691 
2497 17697 
2497 17698 
2497 17707 
2497 17931 
2497 17941 
2497 17943 
2497 17951 
2497 18068 
2497 18071 
2497 18074 
2497 18081 
2497 18092 
2497 18094 
2497 18126 
2497 18281 
2497 23776 
2497 23778 
2497 23780 
2497 23791 
2497 23828 
2497 24277 
2497 24279 
2497 24288 
2497 24296 
2497 24572 
2497 2513 
2497 2516 
2497 2519 
2497 2523 
2497 2526 
2497 27678 
2497 2914 
2497 3356 
2497 3491 
2497 3561 
2497 37897 
2497 37903 
2497 37915 
2497 37916 
2497 37919 
2497 38628 
2497 4672 
2497 4688 
2497 4713 
2497 4718 
2497 4723 
2497 7516 
2497 7519 
2497 7521 
2497 7524 
2497 7527 
2497 7529 
2497 7531 
2497 7664 
2497 7665 
2497 7668 
2497 7670 
2497 7671 
2497 7672 
2497 7676 
2497 7679 
2497 7687 
2497 9354 
2497 9357 
2497 9365 
2497 9370 
2497 9374 
2497 9378 
2497 9595 
2497 9601 
2497 9605 
2497 9609 
2497 9612 
2497 9614 
2497 9617 
2497 9622 
2497 9824 
2497 9993 
2497 9995 
24971 20723 
24971 21045 
24971 21430 
24971 24641 
24971 25036 
24971 25234 
24971 29113 
24971 29208 
24971 29321 
24971 34222 
24971 39904 
24971 39906 
24971 41824 
24971 43070 
24971 43203 
24971 43542 
24971 47122 
24974 29635 
24989 35548 
24989 39023 
24989 8375 
24990 29283 
24990 34752 
24990 47658 
24992 31394 
25 7018 
250 43911 
250 8495 
2500 10014 
2500 17707 
2500 17932 
2500 2501 
2500 2907 
2500 2914 
2500 38635 
2500 4716 
2500 4717 
2500 4718 
2500 6327 
2500 701 
2500 7660 
25002 31194 
25008 12772 
2501 2907 
2501 4713 
2501 4732 
25019 39386 
25019 39919 
25019 43766 
25021 1237 
2503 2907 
25032 41001 
25035 39214 
2504 17511 
2504 18279 
2504 4713 
2505 37889 
25061 47449 
25061 47535 
25061 6911 
25071 12687 
25071 6849 
25074 12329 
25074 12732 
25074 15368 
25074 15657 
25074 15968 
25074 16218 
25074 20694 
25074 20825 
25074 20886 
25074 20899 
25074 20940 
25074 21461 
25074 250 
25074 28961 
25074 29014 
25074 29208 
25074 29670 
25074 31078 
25074 3320 
25074 3356 
25074 34115 
25074 34568 
25074 34807 
25074 41412 
25074 42184 
25074 42965 
25074 43911 
25074 44946 
25074 47717 
25074 48200 
25074 8648 
25074 8875 
25074 8881 
25074 8893 
25074 8928 
25074 8972 
25074 9189 
25084 44454 
25086 28890 
25086 3253 
25086 42602 
25086 42803 
25086 43218 
25091 41766 
25098 34442 
25098 35555 
25098 42353 
25098 8282 
2510 18070 
2510 18082 
2510 18284 
2510 23782 
2510 23785 
2510 23817 
2510 23820 
2510 2516 
2510 27506 
2510 37898 
2510 4713 
2510 4716 
2510 4802 
25122 3225 
25124 3491 
25133 44664 
25137 30947 
25137 31070 
25137 31513 
25137 33876 
25137 47202 
2514 17 
2514 17506 
2514 17697 
2514 23779 
2514 2512 
2514 2907 
2514 2914 
2514 37905 
2514 4713 
2514 7521 
2514 7523 
2514 9370 
25143 31145 
25143 3255 
25143 3320 
25143 34445 
25143 35447 
25143 43748 
25143 6849 
25144 16145 
25144 16178 
25144 25467 
25144 42432 
25144 42983 
25144 9146 
25145 43116 
25148 8523 
25157 9163 
2516 10000 
2516 10001 
2516 10002 
2516 10003 
2516 10010 
2516 10011 
2516 10012 
2516 10015 
2516 10019 
2516 10021 
2516 10310 
2516 109 
2516 11014 
2516 1103 
2516 11317 
2516 12083 
2516 1221 
2516 1237 
2516 12389 
2516 1257 
2516 13030 
2516 13250 
2516 14038 
2516 14302 
2516 15169 
2516 15170 
2516 16276 
2516 16420 
2516 17054 
2516 17058 
2516 17444 
2516 17509 
2516 17511 
2516 17514 
2516 17534 
2516 17675 
2516 17676 
2516 17677 
2516 17685 
2516 17686 
2516 17692 
2516 17693 
2516 17697 
2516 17819 
2516 17841 
2516 17940 
2516 17941 
2516 17947 
2516 17957 
2516 18066 
2516 18068 
2516 18070 
2516 18077 
2516 18085 
2516 18094 
2516 18125 
2516 18126 
2516 18127 
2516 18133 
2516 18135 
2516 18139 
2516 18149 
2516 18151 
2516 18265 
2516 18271 
2516 18274 
2516 18281 
2516 18282 
2516 18385 
2516 18678 
2516 20326 
2516 20428 
2516 20545 
2516 206 
2516 22356 
2516 22781 
2516 22822 
2516 23265 
2516 23342 
2516 23352 
2516 23393 
2516 23616 
2516 23619 
2516 23621 
2516 23624 
2516 23641 
2516 237 
2516 23761 
2516 23780 
2516 23784 
2516 23786 
2516 23792 
2516 23798 
2516 23807 
2516 23816 
2516 23824 
2516 23827 
2516 23835 
2516 23885 
2516 23967 
2516 24249 
2516 24253 
2516 24257 
2516 24259 
2516 24262 
2516 24270 
2516 24271 
2516 24275 
2516 24279 
2516 24292 
2516 24293 
2516 24295 
2516 24297 
2516 24319 
2516 24490 
2516 24572 
2516 2514 
2516 2518 
2516 2519 
2516 2526 
2516 2527 
2516 26080 
2516 27524 
2516 27589 
2516 27678 
2516 286 
2516 2914 
2516 30081 
2516 30212 
2516 32270 
2516 3257 
2516 3300 
2516 3320 
2516 3356 
2516 3462 
2516 3491 
2516 3549 
2516 3741 
2516 3786 
2516 37888 
2516 37891 
2516 37892 
2516 37898 
2516 37910 
2516 37914 
2516 38627 
2516 38661 
2516 38861 
2516 39369 
2516 40630 
2516 4134 
2516 4230 
2516 4249 
2516 4323 
2516 4459 
2516 4565 
2516 4609 
2516 4637 
2516 4651 
2516 4657 
2516 4675 
2516 4678 
2516 4685 
2516 4686 
2516 4694 
2516 4704 
2516 4713 
2516 4716 
2516 4721 
2516 4725 
2516 4732 
2516 4755 
2516 4761 
2516 4766 
2516 4775 
2516 4788 
2516 4795 
2516 4835 
2516 4837 
2516 5400 
2516 6405 
2516 6453 
2516 6461 
2516 6568 
2516 6762 
2516 6894 
2516 6939 
2516 701 
2516 71 
2516 714 
2516 7430 
2516 7473 
2516 7479 
2516 7502 
2516 7503 
2516 7514 
2516 7516 
2516 7522 
2516 7523 
2516 7524 
2516 7527 
2516 7575 
2516 7643 
2516 7660 
2516 7667 
2516 7668 
2516 7670 
2516 7672 
2516 7677 
2516 7679 
2516 7682 
2516 7687 
2516 7738 
2516 7922 
2516 8001 
2516 8069 
2516 8075 
2516 8121 
2516 852 
2516 8961 
2516 8966 
2516 9269 
2516 9299 
2516 9318 
2516 9354 
2516 9357 
2516 9365 
2516 9366 
2516 9370 
2516 9505 
2516 9604 
2516 9607 
2516 9614 
2516 9617 
2516 9621 
2516 9658 
2516 9800 
2516 9824 
2516 9827 
2516 9929 
2516 9995 
2516 9997 
2516 9999 
25163 29465 
25163 36873 
25176 15527 
25176 44581 
25178 8468 
2518 18082 
2518 2914 
2518 3676 
2518 4713 
25180 21076 
25180 21371 
25180 30949 
25180 31665 
25180 43486 
25180 44402 
25180 47296 
25180 8676 
25182 668 
25184 30902 
25184 31732 
25184 34513 
25186 3215 
2519 10006 
2519 10013 
2519 10019 
2519 14855 
2519 17506 
2519 17514 
2519 17686 
2519 17698 
2519 17941 
2519 17948 
2519 18068 
2519 18126 
2519 23616 
2519 23642 
2519 23777 
2519 23780 
2519 23836 
2519 24280 
2519 2510 
2519 2512 
2519 286 
2519 3356 
2519 4691 
2519 4694 
2519 4713 
2519 4716 
2519 4721 
2519 4725 
2519 4760 
2519 7677 
2519 7922 
2519 9352 
2519 9354 
2519 9701 
25206 8262 
25213 719 
25226 39748 
25227 35257 
25227 35674 
25229 11317 
25229 12738 
25229 20950 
25229 21384 
25229 24710 
25229 25226 
25229 25437 
25229 31016 
25229 31560 
25229 34865 
25229 35268 
25229 38962 
25229 39536 
25229 39697 
25229 42336 
25229 42833 
25229 42982 
25229 43010 
25229 43011 
25229 43131 
25229 43773 
25229 44351 
25229 8870 
25233 29684 
25233 31699 
25233 42684 
25233 47327 
25248 15380 
25248 2819 
25248 29208 
25248 43507 
25248 44002 
25248 5610 
25249 15491 
25249 20545 
25250 9304 
25251 35504 
2527 4713 
25272 21106 
25273 44042 
25273 5463 
25273 702 
2529 13207 
2529 16082 
2529 20520 
2529 21054 
2529 25346 
2529 2856 
2529 28779 
2529 31170 
2529 33357 
2529 3356 
2529 35228 
2529 39627 
2529 41197 
2529 41367 
2529 42009 
2529 43835 
2529 44268 
2529 4589 
2529 5459 
2529 5500 
2529 5539 
2529 5587 
2529 8296 
2529 8401 
2529 8546 
2529 9105 
25292 31370 
25299 16109 
25308 25100 
25308 28957 
25308 29572 
25308 30854 
25308 3216 
25308 34349 
25308 41323 
25308 41349 
25308 41842 
25308 48371 
25309 15589 
25309 16073 
25309 21101 
25309 21176 
25309 2594 
25309 2595 
25309 31121 
25309 34606 
25309 35719 
25309 39636 
25309 41364 
25309 41644 
25309 41652 
25309 42669 
25309 44092 
25309 44219 
25309 47242 
25309 702 
2532 7941 
25330 25465 
25330 29327 
25330 29534 
25330 31702 
25346 2856 
25346 31290 
25346 5413 
25346 6656 
25346 9105 
25347 41574 
25351 1299 
25351 31264 
25351 33822 
25351 41489 
25355 8359 
25358 34749 
25370 30966 
25374 9304 
25381 44984 
25381 47398 
25384 15423 
25384 3308 
25386 35530 
25386 41027 
25386 42379 
25386 43143 
25388 38942 
25394 15722 
25394 16152 
25394 21319 
25394 25302 
25394 3320 
25394 35321 
25394 41163 
25394 41252 
25394 41286 
25394 42281 
25394 42283 
25394 47556 
25405 2854 
25405 30974 
25405 3216 
25406 34120 
25408 13062 
25408 35000 
25408 35616 
25408 35813 
25408 41995 
25408 43693 
25408 43726 
25408 44640 
25408 45051 
25408 47111 
25408 47718 
25409 8708 
25436 43975 
2544 27183 
2544 32148 
2544 3356 
25441 11521 
25441 12293 
25441 13100 
25441 35272 
25441 43359 
25441 43610 
25446 1237 
25446 21127 
25446 29047 
25446 39355 
25446 43859 
25447 30739 
25447 35370 
25447 39210 
25447 39231 
25447 41557 
25447 6821 
25447 8218 
25447 8437 
25454 25129 
25454 31204 
25454 31252 
25454 31557 
25454 35210 
25454 41053 
25454 43588 
25454 43657 
25454 43870 
25454 8926 
25466 13189 
25466 29315 
25467 16178 
25467 42983 
25467 43179 
25467 9146 
25468 31381 
2547 2012 
25472 12361 
25472 15544 
25472 44036 
25472 5408 
25472 6799 
25473 2865 
25478 20544 
25478 28917 
25478 34600 
25478 35118 
25478 35310 
25478 39709 
25478 41349 
25478 42588 
25478 43991 
25478 44020 
25478 44041 
25478 44281 
25478 44834 
25478 45013 
25478 47323 
25478 48293 
25478 8491 
25478 8732 
25487 8311 
25488 44092 
25490 12683 
25490 28802 
25490 39718 
25490 42478 
25490 8342 
25490 8936 
25498 24609 
25498 6884 
25500 13053 
25504 35292 
25504 41078 
25509 34678 
2551 10753 
2551 21972 
2551 3356 
2551 8001 
25511 34836 
25512 25248 
25512 28851 
25512 34040 
25512 34095 
25512 35046 
25512 41046 
25512 41088 
25512 43507 
25512 43708 
25512 43709 
25512 47868 
25512 6740 
25512 6881 
25515 34898 
25515 41601 
25515 42002 
25520 29619 
25521 28907 
25525 15542 
25525 27257 
25525 30870 
25525 30925 
25525 35017 
25525 36057 
25525 39556 
25525 42492 
25525 42517 
25525 47344 
25525 8220 
25527 25454 
25528 28862 
25528 43083 
25528 5391 
2553 11556 
2553 31567 
2553 33666 
2553 3506 
2553 39725 
25531 42484 
25532 12791 
25532 25478 
25534 31567 
25534 39725 
25538 8767 
25540 34177 
25540 41090 
25540 48072 
25543 37008 
25543 6453 
25543 8346 
25549 35410 
25549 8817 
25556 12615 
25556 47748 
25556 8672 
25560 13184 
25560 34115 
25560 6695 
25576 9730 
25577 12870 
25577 15379 
25577 15928 
25577 174 
25577 28757 
25577 29297 
25577 34282 
25577 34334 
25577 34679 
25577 34811 
25577 36983 
25577 39414 
25577 39621 
25577 39674 
25577 41103 
25577 41255 
25577 41400 
25577 41593 
25577 41595 
25577 41813 
25577 41847 
25577 42228 
25577 42262 
25577 43081 
25577 44305 
25577 44684 
25577 44934 
25577 47571 
25577 47625 
25577 47778 
25577 4857 
25577 8468 
25579 8881 
25584 47728 
25588 39674 
25592 8325 
25596 20562 
25596 35224 
25612 29846 
25612 3681 
25612 6598 
25615 14371 
25615 15100 
25615 21747 
25615 23430 
25615 23465 
25615 25852 
25615 27171 
25615 5006 
25620 18838 
25620 6568 
25636 32762 
25636 5690 
25637 5006 
25651 17385 
25651 7385 
25653 16814 
25653 209 
25653 25885 
25653 26407 
25653 26743 
25653 2828 
25653 286 
25653 2914 
25653 32097 
25653 3257 
25653 3320 
25653 33368 
25653 4323 
25653 4651 
25653 4755 
25653 5511 
25653 6364 
25671 36363 
25689 11260 
25689 16414 
25689 18650 
25689 23184 
25689 26788 
25689 271 
25689 30176 
25689 32678 
25689 32881 
25689 376 
25689 577 
25689 611 
25689 8111 
25692 701 
25700 10614 
25700 11234 
25700 11404 
25700 13686 
25700 19194 
25700 22893 
25700 23260 
25700 27323 
25700 32375 
25700 33569 
25700 3491 
2571 5610 
2572 46755 
2572 46832 
25720 4323 
25741 6517 
25745 4250 
25746 6071 
25746 7018 
25747 11908 
25752 11414 
25761 32097 
25766 32836 
25767 19383 
25769 15267 
2578 21353 
2578 29258 
2578 3216 
2578 41428 
2578 42377 
2578 8331 
25782 30373 
25782 4358 
25817 21529 
25817 36545 
25818 17175 
25818 3741 
25830 8159 
25840 20018 
25843 30288 
25843 32373 
25847 11875 
25847 2828 
25847 30141 
25847 36656 
2586 3249 
2586 34702 
2586 42012 
2586 43881 
2586 719 
2586 8240 
25875 3561 
2588 12578 
2588 12847 
2588 15775 
2588 21178 
2588 28699 
2588 29381 
2588 30895 
2588 3327 
2588 34417 
2588 34620 
2588 35685 
2588 39352 
2588 43188 
2588 43615 
2588 44105 
2588 44220 
2588 44483 
2588 47164 
2588 48546 
2588 5518 
2588 5538 
25887 25969 
25892 37958 
25899 10488 
25899 11233 
25899 11986 
25899 13692 
25899 13857 
25899 13868 
25899 19594 
25899 20328 
25899 25961 
25899 26676 
25899 26689 
25899 27008 
25899 27550 
25899 30263 
25899 30583 
25899 32107 
25899 36172 
25899 6250 
25899 6296 
25899 7385 
25899 7441 
25912 19931 
25912 26718 
25912 29762 
25921 11966 
25921 40575 
25921 7018 
25932 7018 
2594 2595 
25956 10930 
25956 11766 
25956 12177 
25956 18867 
25956 19934 
25956 23532 
25956 26857 
25956 2754 
25956 32262 
25956 3356 
25956 36536 
25956 36832 
25956 40556 
25956 8166 
25973 10358 
25973 10573 
25973 10912 
25973 10940 
25973 11281 
25973 11323 
25973 11403 
25973 12196 
25973 1258 
25973 1299 
25973 13768 
25973 14042 
25973 14127 
25973 14332 
25973 14744 
25973 14923 
25973 14972 
25973 15149 
25973 15244 
25973 16626 
25973 16660 
25973 18450 
25973 18510 
25973 18608 
25973 19181 
25973 19588 
25973 20940 
25973 21669 
25973 21974 
25973 22945 
25973 23112 
25973 23421 
25973 25795 
25973 27630 
25973 29761 
25973 30092 
25973 31789 
25973 31898 
25973 32134 
25973 32374 
25973 3257 
25973 32746 
25973 32751 
25973 33071 
25973 33184 
25973 33494 
25973 3356 
25973 3549 
25973 3595 
25973 35985 
25973 35993 
25973 36078 
25973 36263 
25973 36286 
25973 36477 
25973 36504 
25973 36856 
25973 40187 
25973 40193 
25973 40428 
25973 42037 
25973 46294 
25973 46562 
25973 6461 
25973 6939 
25973 7473 
25973 7796 
25973 7830 
25973 8029 
25976 35908 
25983 16583 
25983 16941 
25983 18638 
25983 18805 
25983 22404 
25983 32738 
25983 36030 
25983 40341 
25983 6327 
25994 33165 
25997 7018 
2602 26415 
2602 42909 
2602 7004 
2603 12389 
2603 12859 
2603 12871 
2603 12956 
2603 15169 
2603 15474 
2603 15703 
2603 16095 
2603 16265 
2603 1653 
2603 1835 
2603 20857 
2603 22258 
2603 224 
2603 25973 
2603 26943 
2603 2831 
2603 2832 
2603 2914 
2603 30754 
2603 31027 
2603 3216 
2603 3267 
2603 3301 
2603 3356 
2603 33915 
2603 34486 
2603 3549 
2603 39572 
2603 39590 
2603 41992 
2603 5459 
2603 6453 
2603 6854 
2603 702 
2603 8492 
2603 8657 
2603 8674 
26068 29762 
2607 668 
2607 8501 
26078 7018 
26079 35891 
2609 31245 
26091 26554 
26094 32855 
26094 33287 
26096 2015 
26096 33150 
26105 14709 
26105 22227 
26105 27749 
26105 27812 
26105 27944 
26105 27959 
2611 15383 
2611 25344 
2611 31511 
2611 42744 
2611 5432 
2611 668 
2611 8674 
26134 16838 
2614 12675 
2614 16220 
2614 20668 
2614 25304 
2614 30890 
2614 31313 
2614 3233 
2614 39815 
2614 42142 
2614 43703 
2614 48723 
2614 668 
2614 6693 
2614 6746 
2614 8708 
2614 9050 
2614 9199 
26163 11438 
26163 19567 
26163 20027 
26163 22274 
26163 23166 
26163 32113 
26163 32172 
26163 33444 
26163 33452 
26163 33527 
26163 36751 
26163 46278 
26163 6517 
26171 2828 
26194 3549 
26198 15320 
26198 16414 
26198 32613 
26198 40563 
26198 40727 
26198 5769 
26210 27714 
26210 27882 
26210 3356 
26210 6568 
26228 10451 
26228 14157 
26228 26232 
26228 36430 
26230 20010 
26230 26499 
26230 27293 
26230 33017 
26230 35964 
26241 4323 
26241 6181 
26244 7018 
26251 6221 
26251 7018 
26259 33657 
26284 7260 
26292 19034 
26300 26206 
26309 38203 
26309 38893 
2637 10364 
2637 10631 
2637 11096 
2637 12005 
2637 12148 
2637 12173 
2637 13429 
2637 29972 
2637 3450 
2637 3452 
2637 3464 
2637 3479 
2637 3512 
2637 36441 
2637 40057 
2637 50 
2637 6112 
2637 7212 
26426 27930 
26449 11955 
26449 7018 
26468 11096 
26468 18 
26468 18515 
26468 18777 
26468 276 
26468 302 
26468 32093 
26468 3794 
26468 4557 
26468 5078 
2647 11648 
2647 11916 
2647 27678 
2647 27766 
2647 2874 
2647 37986 
2647 4005 
2647 4805 
2647 5511 
2647 6505 
2647 6853 
2647 7018 
26473 27821 
26479 22051 
26479 3356 
26479 40723 
2648 3356 
26493 27506 
26546 577 
26554 10344 
26554 11130 
26554 11900 
26554 12129 
26554 13457 
26554 13549 
26554 13819 
26554 13828 
26554 14991 
26554 15144 
26554 16706 
26554 16998 
26554 17143 
26554 1785 
26554 18683 
26554 18727 
26554 18938 
26554 19079 
26554 19383 
26554 19908 
26554 20101 
26554 20456 
26554 21654 
26554 21833 
26554 22438 
26554 22716 
26554 23254 
26554 23479 
26554 26271 
26554 26339 
26554 26981 
26554 27192 
26554 27216 
26554 27553 
26554 29887 
26554 30521 
26554 30579 
26554 30710 
26554 31832 
26554 31850 
26554 32057 
26554 32993 
26554 33145 
26554 33219 
26554 33372 
26554 33414 
26554 33488 
26554 3356 
26554 33668 
26554 33753 
26554 35892 
26554 40080 
26554 40440 
26554 40745 
26554 4134 
26554 4323 
26554 4565 
26554 46342 
26554 46674 
26554 46683 
26554 46788 
26554 46951 
26554 7018 
26554 7106 
26554 7132 
26554 7949 
26554 8011 
26570 2828 
26592 17222 
26592 26602 
26592 28333 
26592 28338 
26592 7365 
26592 7738 
26592 8055 
26606 28573 
26606 4230 
26608 10318 
26608 14178 
26608 15246 
26608 18678 
26608 18747 
26608 25998 
26608 27763 
26608 27769 
26608 3491 
26608 3549 
26608 7303 
26613 27948 
26613 701 
26617 12127 
26617 23243 
26617 23383 
26617 23520 
26617 27903 
26617 27929 
26617 80 
26622 28599 
26622 4230 
26622 8167 
26627 174 
26627 29838 
26627 42598 
26633 7018 
26677 11700 
26677 11703 
26677 12093 
26677 14661 
26677 18621 
26677 19350 
26677 23237 
26677 25826 
26677 26071 
26677 26996 
26677 30147 
26677 30713 
26677 31782 
26677 31983 
26677 32156 
26677 32250 
26677 32529 
26677 32638 
26677 32756 
26677 32762 
26677 33389 
26677 42689 
26677 46626 
26677 46818 
26677 549 
26677 5664 
26677 819 
26689 22171 
2669 2884 
26725 7018 
26742 36463 
26749 3356 
26749 6395 
26753 31347 
26753 6327 
26753 6539 
26769 11281 
26769 11841 
26769 13909 
26769 14833 
26769 174 
26769 18779 
26769 19019 
26769 19214 
26769 20264 
26769 20940 
26769 21740 
26769 23268 
26769 25745 
26769 26458 
26769 27524 
26769 31109 
26769 35975 
26769 35994 
26769 36114 
26769 36408 
26769 40823 
26769 4250 
26769 46636 
26769 6473 
26769 7473 
26785 7268 
26788 12059 
26788 16520 
26788 26872 
26788 33162 
26788 33453 
26788 5664 
26789 7018 
26790 14387 
26793 1239 
26793 14155 
26794 11138 
26794 14511 
26794 19530 
26794 32719 
26794 36243 
26794 36374 
26794 40569 
268 27064 
26801 22719 
26803 33631 
26803 45028 
26803 8121 
26806 20218 
26806 22950 
26806 27628 
26806 40322 
26810 22828 
26810 5766 
26821 11343 
26821 11393 
26821 13480 
26821 14288 
26821 21904 
26821 27474 
26821 3561 
26827 13958 
26827 27601 
26827 3901 
2683 12925 
2683 2148 
2683 2848 
2683 5523 
2685 14328 
2685 1838 
2685 21433 
26854 14223 
26854 7018 
26859 26864 
2686 12980 
2686 13043 
2686 13167 
2686 13720 
2686 13778 
2686 14926 
2686 15084 
2686 15709 
2686 16807 
2686 17003 
2686 1889 
2686 20958 
2686 2168 
2686 25181 
2686 2687 
2686 2688 
2686 30311 
2686 31154 
2686 38320 
2686 43484 
2686 4546 
2686 47423 
2686 6072 
2686 6848 
2686 7018 
2686 714 
2686 7381 
26864 15221 
2687 10022 
2687 11719 
2687 17011 
2687 17734 
2687 18199 
2687 18289 
2687 2386 
2687 24010 
2687 24126 
2687 24345 
2687 26245 
2687 3462 
2687 3573 
2687 45215 
2687 45604 
2687 4761 
2687 4768 
2687 7018 
2687 7474 
2687 9304 
2687 9502 
2687 9503 
2687 9924 
26878 11748 
26878 13580 
26878 16925 
26878 16947 
26878 22136 
26878 30499 
26878 32019 
26878 40259 
26878 4543 
26878 46151 
2688 26607 
2688 27797 
26891 3356 
26895 12271 
26895 26228 
26895 33491 
26895 46242 
26895 7132 
26914 19148 
26914 22643 
26914 22946 
26914 3356 
26914 36856 
26914 40712 
26914 64556 
26934 11317 
26935 13370 
26935 13894 
26935 33005 
26938 25612 
26938 29846 
26942 17388 
26943 19255 
2697 4755 
2697 9498 
26972 14798 
26972 18830 
26972 2615 
26972 40015 
26972 46141 
26976 7018 
26978 12259 
26978 1706 
26978 21540 
26978 21582 
26978 22343 
26978 26040 
26978 2900 
26978 33133 
26978 36180 
26978 36449 
2698 2381 
2698 2914 
2698 3356 
2698 3676 
2698 6122 
26981 7132 
26981 8001 
27005 13742 
27005 13807 
27005 15108 
27005 16604 
27005 16608 
27005 21818 
27005 30167 
27005 36487 
27005 40608 
27005 7018 
27008 11080 
27008 21561 
27008 30583 
27026 13605 
27026 15196 
27026 15268 
27034 27065 
27034 6035 
27044 27065 
27044 6036 
2706 10127 
2706 10147 
2706 10231 
2706 11164 
2706 38486 
2706 4760 
2706 9269 
27064 1317 
27064 135 
27064 1451 
27064 1452 
27064 1462 
27064 1464 
27064 1467 
27064 1468 
27064 1484 
27064 1491 
27064 1500 
27064 1506 
27064 1540 
27064 1591 
27064 1727 
27064 1778 
27064 27065 
27064 27066 
27064 27699 
27064 295 
27064 306 
27064 3146 
27064 400 
27064 5180 
27064 5182 
27064 523 
27064 539 
27064 575 
27064 5972 
27064 5974 
27064 6025 
27064 6026 
27064 6034 
27064 6037 
27064 6038 
27064 6045 
27064 637 
27064 638 
27064 665 
27064 687 
27064 721 
27064 9318 
27065 149 
27065 1733 
27065 2629 
27065 27033 
27065 27046 
27065 317 
27065 400 
27065 444 
27065 450 
27065 466 
27065 509 
27065 5800 
27065 5802 
27065 6034 
27065 6035 
27065 6036 
27065 6050 
27065 665 
27066 1727 
27066 27065 
27066 27094 
27066 3538 
27066 665 
271 15296 
271 16462 
271 25722 
271 32956 
271 36000 
271 3633 
271 6327 
271 6509 
271 852 
2711 12208 
2711 1239 
2711 19212 
2711 19331 
2711 20214 
2711 20257 
2711 21713 
2711 23110 
2711 23118 
2711 27563 
2711 2939 
2711 29901 
2711 32331 
2711 32629 
2711 33391 
2711 33647 
2711 40641 
2711 4323 
2711 46218 
2711 5778 
2711 766 
2711 7795 
2715 17379 
2715 21612 
2715 4230 
2715 668 
2715 7738 
2716 18881 
2716 19200 
2716 19611 
2716 22819 
2716 28623 
2716 4230 
2716 8167 
27168 11700 
27168 15127 
27168 6407 
27168 7992 
27193 2828 
27193 4565 
27202 6389 
27209 209 
27213 71 
27257 14704 
27257 14712 
27257 14722 
27257 18807 
27257 20264 
27257 22325 
27257 31797 
27257 32742 
27287 7949 
27325 18499 
27325 7905 
27334 7018 
27357 13424 
27357 17974 
27357 2914 
27357 3320 
27357 3356 
27357 3549 
27357 4648 
27357 5511 
27357 7922 
27364 3676 
27364 7018 
27365 7018 
27419 7018 
27425 7132 
27435 1299 
27435 17974 
27435 209 
27435 20940 
27435 286 
27435 2914 
27435 3257 
27435 3462 
27435 3549 
27435 3758 
27435 4651 
27435 4755 
27435 4788 
27435 5486 
27435 5511 
27435 6813 
27435 7922 
27435 8966 
27445 30401 
27446 7938 
27446 9270 
27497 17046 
27498 26168 
27506 19443 
27506 19618 
27506 19682 
27506 19697 
27506 20282 
27506 23004 
27506 23341 
27506 25748 
27506 26913 
27506 26990 
27506 27585 
27506 30430 
27506 30531 
27506 33516 
27506 33584 
27506 40182 
27506 40221 
27506 40803 
27506 46395 
27506 6485 
27524 1237 
27524 1239 
27524 17139 
27524 18949 
27524 30041 
27524 32387 
27524 32503 
27524 32743 
27524 3356 
27524 33626 
27524 3561 
27524 35916 
27524 36025 
27524 40676 
27524 40775 
27524 4323 
27524 7796 
27524 7819 
27552 22989 
27552 25623 
27552 30513 
27553 13549 
27553 13904 
27553 14103 
27553 27216 
27553 33668 
27553 4595 
27553 7018 
27553 8011 
27554 3561 
27576 8513 
27582 6621 
27589 174 
27589 27229 
27597 40670 
276 14104 
276 14373 
276 16461 
276 18 
276 18777 
276 1970 
276 19856 
276 22864 
276 25709 
276 26971 
276 32093 
276 33683 
276 3794 
276 46094 
276 6922 
276 7660 
27626 8103 
2764 10097 
2764 17477 
2764 17535 
2764 17559 
2764 17766 
2764 17987 
2764 18107 
2764 18154 
2764 18200 
2764 18210 
2764 18250 
2764 18291 
2764 18345 
2764 2170 
2764 23669 
2764 23670 
2764 23681 
2764 23727 
2764 23753 
2764 24008 
2764 24033 
2764 24104 
2764 24105 
2764 24220 
2764 24317 
2764 24341 
2764 24436 
2764 24498 
2764 3356 
2764 37933 
2764 37975 
2764 37996 
2764 38167 
2764 38172 
2764 38215 
2764 38269 
2764 38611 
2764 38714 
2764 45522 
2764 4826 
2764 4851 
2764 7467 
2764 7496 
2764 7545 
2764 7579 
2764 7600 
2764 7604 
2764 7647 
2764 7718 
2764 9280 
2764 9284 
2764 9313 
2764 9314 
2764 9328 
2764 9342 
2764 9443 
2764 9499 
2764 9519 
2764 9648 
2764 9652 
2764 9717 
2764 9723 
2764 9738 
2764 9747 
2764 9797 
2764 9822 
2764 9837 
2764 9913 
27645 33314 
27652 4230 
27656 4230 
27663 38661 
27664 10429 
27664 18547 
27664 19361 
27664 21741 
27664 22177 
27664 26598 
27664 28358 
27664 28577 
27664 28596 
27664 28600 
27664 28669 
27664 714 
27678 6429 
27693 4230 
27696 20299 
27696 27729 
27696 27912 
27699 1103 
27699 11419 
27699 11706 
27699 14000 
27699 18881 
27699 19182 
27699 20080 
27699 22927 
27699 28280 
27699 28347 
27699 28349 
27699 28571 
27699 28637 
27699 3549 
27699 4230 
27700 10986 
27700 11008 
27700 27870 
27715 28226 
27716 28042 
27724 22407 
27724 28322 
27724 3 
27724 4230 
27727 27768 
27729 3549 
27742 27811 
27751 11014 
27757 19582 
27757 22724 
27757 26124 
27757 26613 
27757 27668 
27757 27738 
27757 27814 
27757 27948 
27757 27958 
27757 27968 
27757 28058 
27757 3549 
27757 5511 
27757 701 
27759 27653 
27765 14522 
27765 23216 
27765 27668 
27765 27814 
27765 27844 
27765 27919 
27768 19037 
27768 22351 
27768 23201 
27768 27669 
27768 27733 
27768 27795 
27768 27866 
27768 27895 
27770 4270 
27773 16592 
27773 27742 
27773 27761 
27775 16422 
27781 23541 
27781 27734 
27790 4270 
278 21520 
278 668 
278 8151 
27807 11694 
27807 20312 
27807 23007 
27807 27686 
27807 27771 
27807 27891 
27807 27892 
27814 14522 
27822 8449 
27827 7303 
27847 9304 
27855 19429 
27855 26619 
27855 3816 
27857 38661 
27875 3549 
27881 11315 
27881 3549 
27883 7303 
27884 26617 
27891 27725 
27896 6400 
27900 16906 
27908 27876 
27917 15075 
27917 27755 
27917 27932 
27917 6400 
27919 3549 
27926 10834 
27934 7303 
27947 23216 
27947 23487 
27947 26124 
27947 27844 
27947 27919 
27947 3356 
27947 3549 
27948 12956 
27948 701 
27976 7303 
27978 6429 
27997 3549 
28032 1239 
28032 14420 
28032 18678 
28032 23216 
28032 27757 
28032 27765 
28032 27814 
28032 27968 
28147 3549 
28160 28135 
28171 7738 
28173 28650 
28174 17379 
2818 31459 
2818 3356 
2818 8330 
28183 7738 
28186 28200 
28186 28346 
28187 28347 
28187 7738 
2819 12767 
2819 15614 
2819 15685 
2819 15935 
2819 16317 
2819 20884 
2819 21433 
2819 25512 
2819 2852 
2819 29113 
2819 30764 
2819 34222 
2819 35096 
2819 3573 
2819 38952 
2819 39408 
2819 39790 
2819 39817 
2819 41046 
2819 41824 
2819 43203 
2819 43336 
2819 43757 
2819 43895 
2819 44286 
2819 44430 
2819 47727 
2819 47834 
2819 48474 
2819 5551 
2819 5610 
2819 6830 
2819 8518 
2819 9080 
2820 20690 
2820 28991 
2820 29482 
2820 35000 
2820 47562 
2820 8732 
28205 4230 
28208 4230 
28211 8167 
28220 27656 
28220 4230 
28224 28347 
28224 8167 
28239 3549 
28241 28347 
28267 4230 
28267 8167 
2828 10242 
2828 10346 
2828 10351 
2828 10355 
2828 10435 
2828 10565 
2828 10598 
2828 10608 
2828 10738 
2828 10835 
2828 10848 
2828 10912 
2828 10913 
2828 10933 
2828 10970 
2828 10976 
2828 10982 
2828 10997 
2828 11010 
2828 11020 
2828 11132 
2828 11164 
2828 11168 
2828 11177 
2828 11272 
2828 11319 
2828 11320 
2828 11374 
2828 11389 
2828 11410 
2828 11414 
2828 11458 
2828 11470 
2828 11534 
2828 11626 
2828 11696 
2828 11704 
2828 11758 
2828 11791 
2828 11803 
2828 11853 
2828 11855 
2828 11904 
2828 11915 
2828 11976 
2828 11978 
2828 11984 
2828 11992 
2828 12028 
2828 12048 
2828 12087 
2828 12112 
2828 12165 
2828 12168 
2828 12178 
2828 12179 
2828 12181 
2828 12182 
2828 12209 
2828 12222 
2828 12227 
2828 12271 
2828 12274 
2828 12284 
2828 1237 
2828 13349 
2828 13369 
2828 13390 
2828 13409 
2828 13446 
2828 1348 
2828 13513 
2828 13533 
2828 13543 
2828 13614 
2828 13629 
2828 13680 
2828 13693 
2828 13703 
2828 13734 
2828 13735 
2828 13750 
2828 13779 
2828 13789 
2828 13791 
2828 13820 
2828 13843 
2828 13895 
2828 13896 
2828 13900 
2828 13947 
2828 13986 
2828 14024 
2828 14044 
2828 14045 
2828 14068 
2828 14147 
2828 14210 
2828 14233 
2828 14278 
2828 14288 
2828 14302 
2828 14311 
2828 14363 
2828 14408 
2828 14446 
2828 14454 
2828 14501 
2828 14517 
2828 14575 
2828 14678 
2828 14717 
2828 14721 
2828 14739 
2828 14742 
2828 14743 
2828 14744 
2828 14825 
2828 14835 
2828 14839 
2828 14895 
2828 14907 
2828 14909 
2828 14929 
2828 14994 
2828 14997 
2828 15003 
2828 15097 
2828 15100 
2828 15129 
2828 15133 
2828 15149 
2828 15168 
2828 15189 
2828 15219 
2828 15317 
2828 16440 
2828 16492 
2828 16503 
2828 16531 
2828 16586 
2828 16749 
2828 16810 
2828 16895 
2828 16908 
2828 16939 
2828 16947 
2828 16989 
2828 17006 
2828 17101 
2828 17113 
2828 17151 
2828 17184 
2828 17185 
2828 17204 
2828 17206 
2828 17223 
2828 17248 
2828 17359 
2828 1803 
2828 18468 
2828 18566 
2828 18590 
2828 18643 
2828 18649 
2828 18690 
2828 18806 
2828 18813 
2828 18873 
2828 18927 
2828 19107 
2828 19202 
2828 19262 
2828 19318 
2828 19355 
2828 19364 
2828 19384 
2828 19535 
2828 19648 
2828 19651 
2828 19682 
2828 19743 
2828 19834 
2828 19864 
2828 19893 
2828 19974 
2828 19976 
2828 19995 
2828 20075 
2828 20077 
2828 20200 
2828 20203 
2828 20249 
2828 20283 
2828 20286 
2828 20307 
2828 2033 
2828 2044 
2828 21070 
2828 21623 
2828 21718 
2828 21721 
2828 21730 
2828 21747 
2828 21766 
2828 21788 
2828 21815 
2828 21843 
2828 21847 
2828 21922 
2828 22018 
2828 22037 
2828 22090 
2828 22150 
2828 22154 
2828 22197 
2828 22199 
2828 22343 
2828 22444 
2828 22447 
2828 22454 
2828 22458 
2828 22490 
2828 22525 
2828 22555 
2828 22561 
2828 22568 
2828 22591 
2828 22637 
2828 22654 
2828 22759 
2828 22801 
2828 22829 
2828 22843 
2828 22900 
2828 22911 
2828 22925 
2828 22969 
2828 22982 
2828 22987 
2828 23028 
2828 23103 
2828 23111 
2828 23124 
2828 23138 
2828 23278 
2828 23292 
2828 23298 
2828 23304 
2828 23315 
2828 23379 
2828 23381 
2828 23387 
2828 23394 
2828 23404 
2828 23459 
2828 23461 
2828 23492 
2828 23520 
2828 23542 
2828 23674 
2828 25615 
2828 25625 
2828 25637 
2828 25655 
2828 25683 
2828 25694 
2828 25714 
2828 25742 
2828 25745 
2828 25748 
2828 25767 
2828 25813 
2828 25878 
2828 25967 
2828 26004 
2828 26068 
2828 26078 
2828 26088 
2828 26094 
2828 26111 
2828 26165 
2828 26211 
2828 26222 
2828 26238 
2828 26277 
2828 26294 
2828 26317 
2828 26343 
2828 26365 
2828 26387 
2828 26463 
2828 26467 
2828 26558 
2828 26646 
2828 26749 
2828 26759 
2828 26795 
2828 26831 
2828 26852 
2828 26892 
2828 26906 
2828 26914 
2828 26925 
2828 26942 
2828 26997 
2828 27005 
2828 27011 
2828 27171 
2828 27178 
2828 27255 
2828 27291 
2828 27344 
2828 27364 
2828 27408 
2828 27431 
2828 27458 
2828 27467 
2828 27495 
2828 27498 
2828 27524 
2828 27537 
2828 27559 
2828 29737 
2828 29766 
2828 29780 
2828 29854 
2828 29859 
2828 29863 
2828 29873 
2828 29875 
2828 29933 
2828 29989 
2828 30121 
2828 30137 
2828 30141 
2828 30167 
2828 30202 
2828 30278 
2828 30279 
2828 30340 
2828 30360 
2828 30373 
2828 30398 
2828 30422 
2828 30432 
2828 30494 
2828 30497 
2828 30524 
2828 30615 
2828 30639 
2828 30671 
2828 30686 
2828 31744 
2828 31797 
2828 31850 
2828 31862 
2828 31887 
2828 31902 
2828 31917 
2828 32018 
2828 32019 
2828 32068 
2828 32091 
2828 32143 
2828 32148 
2828 32180 
2828 32270 
2828 32311 
2828 32327 
2828 32330 
2828 32385 
2828 32402 
2828 32416 
2828 32477 
2828 32482 
2828 32507 
2828 32531 
2828 32550 
2828 32560 
2828 32581 
2828 32652 
2828 32760 
2828 32808 
2828 32829 
2828 32880 
2828 32888 
2828 32890 
2828 32904 
2828 32910 
2828 32936 
2828 33002 
2828 33058 
2828 33132 
2828 33159 
2828 33165 
2828 33174 
2828 33203 
2828 33216 
2828 33227 
2828 33267 
2828 33284 
2828 33287 
2828 33321 
2828 33355 
2828 33377 
2828 33404 
2828 33421 
2828 33475 
2828 33509 
2828 33522 
2828 33544 
2828 3356 
2828 33607 
2828 33652 
2828 33660 
2828 33666 
2828 3491 
2828 3549 
2828 3561 
2828 35873 
2828 35889 
2828 35905 
2828 35909 
2828 35951 
2828 36019 
2828 36103 
2828 36113 
2828 36175 
2828 36254 
2828 36258 
2828 36371 
2828 36406 
2828 36432 
2828 36461 
2828 36492 
2828 36498 
2828 36583 
2828 36601 
2828 36656 
2828 36672 
2828 36683 
2828 36728 
2828 36795 
2828 36825 
2828 36841 
2828 3758 
2828 3790 
2828 37986 
2828 3820 
2828 3845 
2828 40025 
2828 40054 
2828 40086 
2828 40130 
2828 40134 
2828 40185 
2828 40232 
2828 40237 
2828 40339 
2828 40417 
2828 40441 
2828 40444 
2828 40465 
2828 40493 
2828 40514 
2828 40569 
2828 40592 
2828 40604 
2828 40715 
2828 40773 
2828 40853 
2828 40935 
2828 41135 
2828 4250 
2828 4319 
2828 4323 
2828 4373 
2828 4378 
2828 4565 
2828 46167 
2828 46413 
2828 46433 
2828 46444 
2828 46458 
2828 46484 
2828 46606 
2828 46610 
2828 46699 
2828 46854 
2828 46923 
2828 46925 
2828 46929 
2828 46975 
2828 4788 
2828 4908 
2828 4965 
2828 5006 
2828 5048 
2828 5459 
2828 5668 
2828 5693 
2828 6128 
2828 6130 
2828 6167 
2828 6203 
2828 6220 
2828 6221 
2828 6245 
2828 6300 
2828 6315 
2828 6316 
2828 6372 
2828 6389 
2828 6419 
2828 6432 
2828 6453 
2828 6459 
2828 6461 
2828 6487 
2828 6517 
2828 6621 
2828 6653 
2828 6830 
2828 6939 
2828 6954 
2828 701 
2828 7014 
2828 7015 
2828 7018 
2828 7024 
2828 7046 
2828 7132 
2828 7138 
2828 7244 
2828 7337 
2828 7350 
2828 7385 
2828 7397 
2828 7424 
2828 7725 
2828 7796 
2828 7843 
2828 7926 
2828 8001 
2828 8077 
2828 812 
2828 8153 
2828 9304 
2828 9318 
28283 8167 
28286 8167 
28296 4230 
28298 3549 
28303 8167 
28327 8167 
28328 7738 
2833 3292 
28338 21571 
28338 7738 
28340 4230 
28347 28198 
28347 28201 
28347 28208 
28347 28212 
28347 28219 
28347 28229 
28347 28280 
28347 28296 
28347 28303 
28347 28349 
28347 28360 
28347 28634 
28347 4230 
28347 7738 
28347 8167 
28358 4230 
28360 4230 
28363 28173 
28366 4230 
28368 7738 
2840 39369 
2841 668 
2847 5479 
2847 668 
28473 11172 
2848 1237 
2848 21287 
2848 42364 
2848 8592 
28502 28503 
28502 701 
28512 28545 
2852 1237 
2852 2607 
2852 27678 
2852 5610 
2852 668 
2854 12790 
2854 13225 
2854 15682 
2854 16230 
2854 16285 
2854 20806 
2854 21127 
2854 21240 
2854 21252 
2854 24722 
2854 24823 
2854 25086 
2854 25408 
2854 28712 
2854 28745 
2854 2878 
2854 28890 
2854 28912 
2854 28927 
2854 29450 
2854 30974 
2854 31261 
2854 31323 
2854 31359 
2854 31499 
2854 3216 
2854 33936 
2854 34098 
2854 34147 
2854 34662 
2854 34998 
2854 35021 
2854 35522 
2854 39604 
2854 39612 
2854 39660 
2854 41190 
2854 41258 
2854 41560 
2854 42069 
2854 42554 
2854 43065 
2854 43102 
2854 43396 
2854 43403 
2854 43673 
2854 43782 
2854 43810 
2854 43952 
2854 44232 
2854 44299 
2854 44386 
2854 44547 
2854 44727 
2854 44734 
2854 44804 
2854 44810 
2854 44900 
2854 45055 
2854 47313 
2854 48734 
2854 5563 
2854 6820 
2854 8439 
2854 8492 
2854 8936 
2854 9198 
28545 28549 
2856 12007 
2856 12866 
2856 13205 
2856 15084 
2856 15141 
2856 15510 
2856 16032 
2856 19596 
2856 20955 
2856 21054 
2856 2129 
2856 21296 
2856 21464 
2856 2147 
2856 21470 
2856 24661 
2856 25049 
2856 25582 
2856 26811 
2856 28798 
2856 29016 
2856 29104 
2856 31048 
2856 31290 
2856 31408 
2856 31565 
2856 3300 
2856 34178 
2856 34332 
2856 34790 
2856 34930 
2856 35049 
2856 35228 
2856 35452 
2856 3786 
2856 39400 
2856 39609 
2856 39915 
2856 41021 
2856 41203 
2856 41373 
2856 41380 
2856 41433 
2856 41919 
2856 41978 
2856 41988 
2856 42592 
2856 42880 
2856 42899 
2856 43014 
2856 43204 
2856 43251 
2856 43298 
2856 43949 
2856 44268 
2856 44371 
2856 4589 
2856 48961 
2856 49162 
2856 5089 
2856 5400 
2856 5413 
2856 5459 
2856 5552 
2856 6067 
2856 6072 
2856 6717 
2856 6871 
2856 701 
2856 702 
2856 7768 
2856 786 
2856 7862 
2856 8190 
2856 8220 
2856 8426 
2856 8435 
2856 8468 
2856 8607 
2856 8622 
2856 8651 
2856 8897 
2856 9014 
2856 9105 
2857 680 
2857 8450 
28571 668 
28573 17379 
28573 2716 
28573 4230 
28578 4230 
28590 28645 
286 10026 
286 1103 
286 1120 
286 12337 
286 12392 
286 12399 
286 12414 
286 12518 
286 12595 
286 12634 
286 12638 
286 12676 
286 12731 
286 12732 
286 12859 
286 13003 
286 13005 
286 13054 
286 13266 
286 14541 
286 14616 
286 15415 
286 15434 
286 15435 
286 15466 
286 15598 
286 15657 
286 15743 
286 15844 
286 15997 
286 16074 
286 16243 
286 16260 
286 1668 
286 17451 
286 20562 
286 20686 
286 20747 
286 20766 
286 20773 
286 20847 
286 20896 
286 20915 
286 20953 
286 21120 
286 21155 
286 21286 
286 21360 
286 21402 
286 21476 
286 2152 
286 22665 
286 22773 
286 24637 
286 24730 
286 24785 
286 24890 
286 24940 
286 24974 
286 25022 
286 25038 
286 25056 
286 25182 
286 25222 
286 25279 
286 25447 
286 25570 
286 25571 
286 27745 
286 2828 
286 28685 
286 28788 
286 28806 
286 28828 
286 29063 
286 29081 
286 2914 
286 29259 
286 29263 
286 29396 
286 29488 
286 29611 
286 29670 
286 29674 
286 31078 
286 31377 
286 31394 
286 31510 
286 31537 
286 31680 
286 3248 
286 3257 
286 3265 
286 3300 
286 3304 
286 3320 
286 3327 
286 3329 
286 3356 
286 33780 
286 33905 
286 33939 
286 34007 
286 34081 
286 34119 
286 34307 
286 34523 
286 34663 
286 34839 
286 34899 
286 34914 
286 35091 
286 35117 
286 35283 
286 35470 
286 3549 
286 35591 
286 35609 
286 3561 
286 35834 
286 36994 
286 3741 
286 3786 
286 39477 
286 39523 
286 39545 
286 39556 
286 39836 
286 41012 
286 41255 
286 4134 
286 41578 
286 41692 
286 41693 
286 41960 
286 42004 
286 42037 
286 42063 
286 42227 
286 42344 
286 42369 
286 42396 
286 42416 
286 42466 
286 42633 
286 42808 
286 43349 
286 43407 
286 43622 
286 43683 
286 44452 
286 44891 
286 4589 
286 4635 
286 47347 
286 47377 
286 47474 
286 47601 
286 4766 
286 48284 
286 5050 
286 513 
286 5390 
286 5409 
286 5459 
286 5464 
286 5511 
286 5517 
286 5560 
286 5602 
286 5615 
286 6067 
286 6453 
286 6461 
286 65512 
286 668 
286 6724 
286 6730 
286 6733 
286 6762 
286 6866 
286 6908 
286 6939 
286 7018 
286 702 
286 7843 
286 7922 
286 81 
286 8190 
286 8222 
286 8224 
286 8237 
286 8513 
286 8596 
286 8607 
286 8657 
286 8737 
286 8741 
286 8859 
286 8866 
286 8928 
286 8943 
286 9008 
286 9009 
286 9083 
286 9143 
286 9186 
286 9191 
286 9198 
286 9304 
286 9916 
2860 1257 
2860 13156 
2860 15919 
2860 25137 
2860 31413 
2860 31513 
2860 3320 
2860 3676 
28611 4230 
28618 3549 
28620 4230 
28620 8167 
28625 13935 
28625 28278 
28625 28613 
28625 71 
28625 7298 
28637 668 
28640 4230 
28648 4230 
28654 4230 
28654 7738 
28655 4230 
28657 4230 
28658 7738 
28661 4230 
28667 28289 
28675 3313 
28676 29515 
28683 3356 
28685 28788 
28697 41659 
28697 43057 
28701 35150 
28706 41320 
28707 17025 
28707 20650 
28707 21239 
28707 31669 
28707 35085 
28716 12345 
28716 13182 
28716 16191 
28716 16257 
28716 20924 
28716 21086 
28716 28805 
28716 28831 
28716 29177 
28716 29307 
28716 30958 
28716 31115 
28716 31358 
28716 31419 
28716 34072 
28716 34631 
28716 34650 
28716 34758 
28716 35130 
28716 39423 
28716 39479 
28716 39616 
28716 39657 
28716 39887 
28716 42180 
28716 42957 
28716 43942 
28716 43989 
28716 44473 
28716 44898 
28716 47358 
28717 42553 
28717 43059 
28717 44134 
28717 9167 
28719 31425 
28720 43211 
28720 47792 
28721 29360 
28721 30890 
28721 34304 
28721 48931 
28721 8708 
28725 5610 
2873 8760 
28738 34211 
28738 34602 
28738 41206 
28738 43865 
2874 2854 
2874 41712 
28743 8708 
28745 29196 
28745 29648 
28745 30831 
28745 31588 
28745 3239 
28745 34241 
28745 39775 
28745 41896 
28745 42268 
28745 42532 
28745 43148 
28745 44172 
28745 47460 
28745 8744 
28747 12493 
28747 29529 
2875 28968 
28750 29683 
28760 16152 
28760 3330 
28760 34318 
28761 12408 
28761 25118 
28761 25203 
28761 30955 
28761 3255 
28761 35533 
28761 41873 
28761 42238 
28761 42896 
28761 43032 
28761 44533 
28761 6789 
28761 6849 
28769 44151 
28772 24907 
28773 6849 
28775 47335 
2878 20485 
2878 43782 
2878 8342 
2878 8599 
28785 5617 
28785 6714 
28788 41241 
28792 3356 
28792 34914 
28792 8330 
28799 8584 
288 137 
288 766 
28808 9105 
28809 15531 
28809 15658 
28809 16231 
28809 20789 
28809 20919 
28809 21453 
28809 25517 
28809 25530 
28809 2578 
28809 28752 
28809 29069 
28809 30733 
28809 3327 
28809 33871 
28809 33913 
28809 34030 
28809 34035 
28809 34052 
28809 34123 
28809 34139 
28809 34163 
28809 34221 
28809 34223 
28809 34634 
28809 34829 
28809 35035 
28809 35140 
28809 35374 
28809 35398 
28809 35738 
28809 35755 
28809 35768 
28809 35780 
28809 38964 
28809 39711 
28809 41462 
28809 41691 
28809 41895 
28809 42023 
28809 42368 
28809 42892 
28809 43024 
28809 43268 
28809 43727 
28809 44604 
28809 46100 
28809 47183 
28809 47335 
28809 47495 
28809 47561 
28809 47682 
28809 49106 
28809 5537 
28809 8331 
28809 8557 
28809 8641 
28809 8732 
28824 3292 
28832 39775 
28832 42219 
28839 8220 
28840 12538 
28840 29125 
28840 31286 
28840 34766 
28840 39805 
28848 28839 
28858 29382 
28858 29632 
28858 3255 
28858 35530 
28858 43662 
28858 45022 
28858 48279 
28870 20946 
28870 28762 
28870 29182 
28870 3216 
28870 34687 
28870 35537 
28870 35539 
28870 35824 
28870 39034 
28870 39496 
28870 42583 
28870 44773 
28876 24978 
28877 12523 
28877 42392 
28881 28812 
28881 3216 
28881 39379 
28881 42115 
28885 3549 
28886 13244 
28886 24870 
28890 35154 
28908 39708 
28910 12365 
28910 20661 
28910 29385 
28910 30728 
28910 31203 
28910 34250 
28910 34718 
28910 39032 
28910 43060 
28910 47141 
28917 12791 
28917 13118 
28917 13161 
28917 16118 
28917 20655 
28917 21335 
28917 24936 
28917 29002 
28917 29277 
28917 33840 
28917 34123 
28917 34300 
28917 34352 
28917 35738 
28917 38912 
28917 39045 
28917 39125 
28917 39143 
28917 39153 
28917 39156 
28917 39463 
28917 39821 
28917 41200 
28917 42132 
28917 42429 
28917 42583 
28917 42632 
28917 42748 
28917 43595 
28917 44094 
28917 48293 
28917 5572 
28917 8409 
28917 8491 
28917 8905 
28918 1237 
28918 20674 
28925 8708 
28926 1237 
28926 13107 
28926 25299 
28929 1267 
28929 34725 
28929 41102 
28929 41827 
28929 43843 
28929 47880 
28933 5603 
28947 12772 
28947 20518 
28947 29250 
28947 31112 
28947 38972 
28947 39735 
28947 41460 
28947 41846 
28947 42071 
28947 42862 
28947 6828 
2895 20549 
2895 2587 
2895 3058 
2895 5431 
28968 12452 
28968 20525 
28968 21048 
28968 21109 
28968 21270 
28968 24789 
28968 34580 
28968 38964 
28968 39792 
28968 42518 
28968 42754 
28968 43263 
28968 43761 
28968 44174 
28968 44923 
28968 47193 
28968 47352 
28968 48940 
28968 49120 
28968 8515 
28968 8997 
2897 6389 
28977 7046 
28986 30746 
28986 39208 
2899 35908 
2899 40266 
2899 7385 
28996 39404 
28996 42768 
28997 702 
29002 16118 
29003 35611 
29006 41977 
29006 43636 
29017 14717 
29017 15224 
29017 29164 
29017 34282 
29017 35481 
29017 43650 
29017 47351 
29021 29278 
29031 29576 
29037 29316 
29037 3320 
29037 34483 
29037 47208 
29037 8937 
29044 39128 
29047 35411 
29047 39701 
29049 13099 
29049 15491 
29049 15621 
29049 15815 
29049 20771 
29049 28787 
29049 29584 
29049 34170 
29049 35805 
29049 39232 
29049 39280 
29049 39397 
29049 41997 
29049 42082 
29049 42202 
29049 43637 
29049 44725 
29049 48830 
29049 71 
29049 8814 
2905 10798 
2905 12258 
2905 22355 
2905 25818 
2905 31065 
2905 33762 
2905 36898 
2905 36916 
2905 36943 
2905 36983 
2905 36999 
2905 3741 
2905 5713 
2905 6187 
2905 6327 
2905 65000 
29053 48029 
29053 8470 
29054 174 
29054 35037 
29054 3549 
29056 29143 
29056 35370 
29056 35646 
29056 41437 
29056 41491 
29056 42539 
29056 44329 
29056 48486 
29061 25035 
29061 39214 
29061 8342 
29061 8449 
29062 35633 
29066 29140 
29066 34496 
29066 9188 
29068 6736 
29069 41639 
29069 5537 
2907 10014 
2907 10578 
2907 1237 
2907 17523 
2907 17532 
2907 17676 
2907 17932 
2907 17943 
2907 17944 
2907 17946 
2907 17956 
2907 17960 
2907 18091 
2907 18123 
2907 18124 
2907 18126 
2907 18127 
2907 18128 
2907 18148 
2907 18267 
2907 18286 
2907 23615 
2907 23623 
2907 23796 
2907 23800 
2907 23803 
2907 23807 
2907 24248 
2907 24254 
2907 24261 
2907 24264 
2907 24268 
2907 24287 
2907 24297 
2907 24470 
2907 24489 
2907 2504 
2907 2505 
2907 2506 
2907 2508 
2907 2513 
2907 2516 
2907 2523 
2907 2914 
2907 292 
2907 3356 
2907 3488 
2907 3754 
2907 37889 
2907 37895 
2907 37910 
2907 37914 
2907 37917 
2907 37984 
2907 38635 
2907 38641 
2907 4685 
2907 4707 
2907 4713 
2907 4716 
2907 4729 
2907 4730 
2907 7473 
2907 7509 
2907 7521 
2907 7531 
2907 7575 
2907 7660 
2907 7665 
2907 7682 
2907 9225 
2907 9270 
2907 9355 
2907 9367 
2907 9591 
29071 42048 
29074 25533 
29074 6849 
29075 30948 
29075 34783 
29075 44583 
29075 5410 
29075 8928 
29075 9036 
29076 12389 
29076 24663 
29076 25478 
29076 28738 
29076 29226 
29076 29319 
29076 29329 
29076 29503 
29076 30768 
29076 31225 
29076 31240 
29076 31261 
29076 3216 
29076 3327 
29076 34123 
29076 34898 
29076 38922 
29076 39119 
29076 39709 
29076 41261 
29076 42226 
29076 42388 
29076 42507 
29076 42751 
29076 42764 
29076 42993 
29076 43226 
29076 43307 
29076 43678 
29076 43851 
29076 44679 
29076 44832 
29076 47747 
29076 5512 
29076 8359 
29076 8492 
29076 8744 
29076 9002 
29081 3330 
29081 43002 
29081 9304 
29084 35773 
29084 3718 
29084 41946 
29084 42855 
29084 44102 
29084 8390 
29084 8866 
29096 5432 
29096 8220 
291 292 
291 293 
291 3356 
291 43 
291 50 
291 683 
29107 29390 
29107 34633 
29107 39148 
29107 44303 
29107 44379 
29110 702 
29113 13036 
29113 15425 
29113 15685 
29113 20708 
29113 24806 
29113 25036 
29113 25248 
29113 25512 
29113 28851 
29113 28905 
29113 28972 
29113 29134 
29113 29208 
29113 34040 
29113 34093 
29113 34095 
29113 34315 
29113 34692 
29113 35592 
29113 39392 
29113 39790 
29113 39817 
29113 39904 
29113 41267 
29113 41824 
29113 42000 
29113 43541 
29113 43542 
29113 43709 
29113 44070 
29113 44489 
29113 47269 
29113 47317 
29113 47493 
29113 48474 
29113 8913 
29113 8928 
29119 34977 
29119 35394 
29119 41368 
29119 42493 
29119 43833 
29124 8732 
29125 12538 
29125 24846 
29125 29194 
29125 34518 
29125 34887 
29125 41050 
29125 41190 
29128 34259 
29131 20860 
29131 30967 
29131 31715 
29131 34918 
29131 39779 
29131 42040 
29131 43057 
29131 43754 
29131 44948 
29131 8330 
29136 47423 
2914 10006 
2914 10012 
2914 10013 
2914 10021 
2914 10033 
2914 10081 
2914 10094 
2914 10097 
2914 10098 
2914 10099 
2914 101 
2914 10138 
2914 10157 
2914 10204 
2914 10211 
2914 10217 
2914 10240 
2914 10457 
2914 10589 
2914 10620 
2914 109 
2914 10911 
2914 11013 
2914 11018 
2914 1103 
2914 11278 
2914 11317 
2914 11328 
2914 114 
2914 11457 
2914 11486 
2914 11565 
2914 11716 
2914 11726 
2914 11739 
2914 11825 
2914 11889 
2914 11916 
2914 11935 
2914 12008 
2914 12038 
2914 12119 
2914 12222 
2914 12252 
2914 12322 
2914 12333 
2914 12357 
2914 12359 
2914 12389 
2914 12473 
2914 12479 
2914 12511 
2914 12573 
2914 12593 
2914 12630 
2914 12715 
2914 12731 
2914 12772 
2914 12854 
2914 12859 
2914 12880 
2914 12883 
2914 1290 
2914 13005 
2914 13049 
2914 13121 
2914 1313 
2914 13188 
2914 13228 
2914 13389 
2914 13407 
2914 13437 
2914 13489 
2914 13641 
2914 13696 
2914 13714 
2914 13802 
2914 13949 
2914 14041 
2914 14148 
2914 14291 
2914 14340 
2914 14517 
2914 14541 
2914 14585 
2914 14618 
2914 15136 
2914 15169 
2914 15224 
2914 15389 
2914 15395 
2914 15403 
2914 15638 
2914 15734 
2914 15772 
2914 15915 
2914 15961 
2914 15974 
2914 16066 
2914 16085 
2914 16168 
2914 16265 
2914 16285 
2914 16338 
2914 16353 
2914 16371 
2914 16467 
2914 16509 
2914 16526 
2914 16596 
2914 16668 
2914 1668 
2914 16773 
2914 16880 
2914 17003 
2914 17054 
2914 17184 
2914 17240 
2914 17356 
2914 17395 
2914 17408 
2914 17509 
2914 17511 
2914 17516 
2914 17524 
2914 17531 
2914 17666 
2914 17675 
2914 17676 
2914 17678 
2914 17680 
2914 17683 
2914 17685 
2914 17697 
2914 17710 
2914 17766 
2914 17809 
2914 17819 
2914 17930 
2914 17951 
2914 17958 
2914 17977 
2914 17978 
2914 18036 
2914 18037 
2914 18090 
2914 18106 
2914 18117 
2914 18136 
2914 18149 
2914 18182 
2914 18259 
2914 18260 
2914 18266 
2914 18302 
2914 18403 
2914 18488 
2914 18530 
2914 18680 
2914 18717 
2914 18791 
2914 18820 
2914 18927 
2914 19024 
2914 19066 
2914 19120 
2914 19149 
2914 19238 
2914 19461 
2914 19528 
2914 19565 
2914 19809 
2914 19856 
2914 20096 
2914 20495 
2914 20562 
2914 20678 
2914 20718 
2914 20722 
2914 20747 
2914 20815 
2914 20838 
2914 20842 
2914 20870 
2914 21003 
2914 21011 
2914 21105 
2914 21127 
2914 21155 
2914 21294 
2914 2134 
2914 21348 
2914 21379 
2914 21392 
2914 21433 
2914 21453 
2914 21491 
2914 21519 
2914 2153 
2914 21744 
2914 21844 
2914 21943 
2914 22107 
2914 22136 
2914 22426 
2914 22442 
2914 22561 
2914 226 
2914 22691 
2914 22799 
2914 22871 
2914 22892 
2914 22972 
2914 22982 
2914 23126 
2914 23394 
2914 23395 
2914 23454 
2914 23455 
2914 23541 
2914 23563 
2914 23576 
2914 23613 
2914 23639 
2914 23677 
2914 23720 
2914 23774 
2914 23784 
2914 23877 
2914 23881 
2914 23947 
2914 24031 
2914 24077 
2914 24086 
2914 24218 
2914 24246 
2914 24281 
2914 24291 
2914 24295 
2914 24319 
2914 24320 
2914 24326 
2914 24560 
2914 24572 
2914 24588 
2914 24626 
2914 24652 
2914 24703 
2914 24705 
2914 24785 
2914 24793 
2914 24810 
2914 24875 
2914 24957 
2914 24962 
2914 24963 
2914 25061 
2914 25098 
2914 2510 
2914 25143 
2914 25147 
2914 25152 
2914 2519 
2914 2527 
2914 25311 
2914 25347 
2914 25381 
2914 25384 
2914 25531 
2914 25577 
2914 25593 
2914 25977 
2914 26004 
2914 26163 
2914 26228 
2914 26660 
2914 26675 
2914 26753 
2914 26812 
2914 26935 
2914 26942 
2914 27064 
2914 27249 
2914 27375 
2914 27678 
2914 27798 
2914 27947 
2914 2828 
2914 28745 
2914 28765 
2914 28769 
2914 28788 
2914 28878 
2914 28890 
2914 28906 
2914 28917 
2914 28986 
2914 28994 
2914 29006 
2914 29055 
2914 29190 
2914 29196 
2914 29290 
2914 293 
2914 29357 
2914 29481 
2914 29491 
2914 29550 
2914 29606 
2914 29629 
2914 29636 
2914 29693 
2914 29730 
2914 30076 
2914 30146 
2914 30170 
2914 30209 
2914 30212 
2914 30344 
2914 30637 
2914 30779 
2914 30781 
2914 30827 
2914 30859 
2914 30933 
2914 30955 
2914 30972 
2914 30974 
2914 31084 
2914 31131 
2914 31195 
2914 31196 
2914 31205 
2914 31252 
2914 31257 
2914 31290 
2914 31294 
2914 31298 
2914 3130 
2914 31313 
2914 31462 
2914 31477 
2914 31673 
2914 31685 
2914 31769 
2914 31882 
2914 31950 
2914 3209 
2914 3213 
2914 3216 
2914 32194 
2914 32256 
2914 32354 
2914 32357 
2914 3252 
2914 3255 
2914 3257 
2914 3261 
2914 3262 
2914 32720 
2914 32868 
2914 3292 
2914 32934 
2914 33005 
2914 3303 
2914 33070 
2914 3320 
2914 33224 
2914 3324 
2914 3327 
2914 33409 
2914 33491 
2914 33517 
2914 3352 
2914 3356 
2914 33626 
2914 33750 
2914 33875 
2914 3389 
2914 33970 
2914 3402 
2914 34146 
2914 34224 
2914 34243 
2914 34265 
2914 34270 
2914 34279 
2914 34287 
2914 34304 
2914 34313 
2914 34345 
2914 34444 
2914 34580 
2914 34595 
2914 3462 
2914 34706 
2914 34803 
2914 34816 
2914 3484 
2914 3491 
2914 34925 
2914 34942 
2914 34997 
2914 35054 
2914 35267 
2914 35271 
2914 35297 
2914 35307 
2914 35320 
2914 3549 
2914 35539 
2914 35558 
2914 35576 
2914 35584 
2914 35600 
2914 3561 
2914 35699 
2914 3573 
2914 35732 
2914 35804 
2914 35847 
2914 35993 
2914 36351 
2914 36383 
2914 36421 
2914 36617 
2914 36623 
2914 36625 
2914 36628 
2914 36629 
2914 36670 
2914 36692 
2914 3676 
2914 36838 
2914 36944 
2914 37004 
2914 3701 
2914 3727 
2914 3741 
2914 3742 
2914 3758 
2914 3786 
2914 37893 
2914 37975 
2914 38001 
2914 38082 
2914 38181 
2914 38258 
2914 38322 
2914 38462 
2914 3855 
2914 38566 
2914 38613 
2914 38629 
2914 38631 
2914 38689 
2914 38819 
2914 38835 
2914 38858 
2914 38861 
2914 38930 
2914 39020 
2914 39056 
2914 39121 
2914 3918 
2914 39244 
2914 3927 
2914 39326 
2914 39332 
2914 39337 
2914 3939 
2914 39405 
2914 3944 
2914 39474 
2914 39477 
2914 3949 
2914 39505 
2914 39527 
2914 39704 
2914 39734 
2914 39737 
2914 40428 
2914 4050 
2914 4058 
2914 41022 
2914 41161 
2914 41234 
2914 4134 
2914 4158 
2914 41592 
2914 41659 
2914 41684 
2914 41703 
2914 41798 
2914 41977 
2914 42 
2914 42161 
2914 4230 
2914 42408 
2914 42526 
2914 42579 
2914 42804 
2914 42901 
2914 42903 
2914 42919 
2914 42945 
2914 43218 
2914 4323 
2914 43235 
2914 43268 
2914 43275 
2914 43334 
2914 43366 
2914 43376 
2914 43388 
2914 43418 
2914 43580 
2914 43687 
2914 43903 
2914 43938 
2914 43959 
2914 44038 
2914 44444 
2914 44540 
2914 4459 
2914 44736 
2914 44782 
2914 44801 
2914 44805 
2914 44890 
2914 44982 
2914 45145 
2914 4528 
2914 4538 
2914 45419 
2914 45430 
2914 4557 
2914 4589 
2914 4609 
2914 4611 
2914 4635 
2914 4637 
2914 4641 
2914 4645 
2914 46475 
2914 4648 
2914 4651 
2914 4657 
2914 4672 
2914 4673 
2914 46752 
2914 4677 
2914 4678 
2914 46785 
2914 4685 
2914 4691 
2914 4693 
2914 4704 
2914 4709 
2914 4713 
2914 47172 
2914 4719 
2914 47209 
2914 4721 
2914 4725 
2914 47264 
2914 4739 
2914 4755 
2914 47594 
2914 4761 
2914 4766 
2914 4775 
2914 4780 
2914 4788 
2914 4808 
2914 4818 
2914 4829 
2914 4844 
2914 48452 
2914 48948 
2914 4922 
2914 49249 
2914 513 
2914 5400 
2914 5418 
2914 5459 
2914 5483 
2914 5486 
2914 5503 
2914 5511 
2914 5552 
2914 5606 
2914 5641 
2914 5668 
2914 5713 
2914 577 
2914 5773 
2914 6130 
2914 6199 
2914 6209 
2914 6327 
2914 6368 
2914 6389 
2914 6453 
2914 6459 
2914 6461 
2914 6496 
2914 6619 
2914 6648 
2914 6662 
2914 668 
2914 6695 
2914 6702 
2914 6739 
2914 6746 
2914 6762 
2914 6782 
2914 680 
2914 6813 
2914 6820 
2914 6854 
2914 6876 
2914 6895 
2914 6908 
2914 6939 
2914 701 
2914 7018 
2914 7019 
2914 702 
2914 703 
2914 7093 
2914 7132 
2914 7276 
2914 7362 
2914 7385 
2914 7459 
2914 7473 
2914 7513 
2914 7514 
2914 7521 
2914 7529 
2914 7540 
2914 7552 
2914 7575 
2914 7598 
2914 7616 
2914 7643 
2914 7656 
2914 766 
2914 7670 
2914 7671 
2914 7674 
2914 7718 
2914 7725 
2914 7782 
2914 7784 
2914 7786 
2914 7829 
2914 7843 
2914 786 
2914 7922 
2914 7956 
2914 8 
2914 8001 
2914 8057 
2914 8065 
2914 8068 
2914 8069 
2914 8151 
2914 8220 
2914 8262 
2914 8304 
2914 8311 
2914 8342 
2914 8400 
2914 8457 
2914 8513 
2914 8529 
2914 8549 
2914 8553 
2914 8580 
2914 8607 
2914 8683 
2914 8717 
2914 8732 
2914 8744 
2914 8745 
2914 8844 
2914 8866 
2914 8903 
2914 8928 
2914 8943 
2914 8960 
2914 8961 
2914 8966 
2914 8989 
2914 9002 
2914 9009 
2914 9031 
2914 9050 
2914 9153 
2914 9165 
2914 9198 
2914 9229 
2914 9269 
2914 9293 
2914 9299 
2914 9304 
2914 9318 
2914 9329 
2914 9365 
2914 9366 
2914 9370 
2914 9374 
2914 9381 
2914 9416 
2914 9420 
2914 9443 
2914 9498 
2914 9513 
2914 9534 
2914 9584 
2914 9595 
2914 9597 
2914 9600 
2914 9609 
2914 9622 
2914 9627 
2914 97 
2914 9808 
2914 9824 
2914 9848 
2914 9908 
2914 9919 
2914 9924 
2914 9930 
2914 9988 
2914 9989 
2914 9990 
2914 9993 
2914 9999 
2915 17504 
2915 17506 
29150 3549 
29150 8220 
29154 3238 
29170 33983 
29170 39237 
29170 47588 
29170 48265 
29170 9172 
29190 44158 
29190 44472 
29194 24846 
29194 28840 
29194 31286 
29194 34887 
29194 39613 
29196 35059 
29196 44493 
292 16 
292 293 
292 3428 
292 7575 
2920 13865 
29204 8310 
29208 1237 
29208 16295 
29208 16367 
29208 20723 
29208 21205 
29208 21433 
29208 25424 
29208 29134 
29208 29321 
29208 29537 
29208 29583 
29208 30764 
29208 31246 
29208 34302 
29208 34462 
29208 35236 
29208 35613 
29208 39392 
29208 39791 
29208 39854 
29208 39906 
29208 41824 
29208 43037 
29208 43895 
29208 44002 
29208 47232 
29208 47269 
29208 5588 
29208 5610 
29208 6706 
29208 8251 
29208 9080 
29209 38996 
29217 3301 
29222 25091 
29222 8235 
29226 31600 
29226 41443 
29227 24724 
29227 6714 
29227 8726 
29252 3320 
29252 41039 
29252 41504 
29252 8881 
29255 34400 
29255 39370 
29259 15399 
29259 17175 
29259 31549 
29259 37084 
29259 39010 
29277 31626 
29277 42132 
29278 20510 
29278 20922 
29278 33947 
29278 39594 
29278 41091 
29278 41457 
29278 42864 
29278 42964 
29278 43711 
29278 43937 
29278 44057 
29287 8437 
29297 20652 
293 10702 
293 1237 
293 14041 
293 14221 
293 15169 
293 15296 
293 2153 
293 22284 
293 23796 
293 2640 
293 271 
293 297 
293 3152 
293 3380 
293 3388 
293 3428 
293 3671 
293 38018 
293 38022 
293 40498 
293 45 
293 57 
293 6327 
293 6509 
293 668 
293 68 
293 683 
293 7018 
293 7575 
293 8075 
29300 3307 
29303 42042 
29304 15454 
29304 24722 
29304 34205 
29304 34557 
29304 41904 
29304 44228 
29304 7494 
29304 8263 
29319 34211 
29319 41206 
29319 41261 
29319 42482 
29329 41145 
29329 42507 
29329 42764 
29348 8781 
29369 3216 
29369 6863 
29384 668 
29385 41202 
29388 48916 
29396 1103 
29396 29462 
29396 31383 
29396 42351 
29404 20653 
29404 34154 
29405 12426 
29405 31117 
29405 44185 
29405 48326 
29414 24724 
29414 34525 
29414 5617 
29414 6714 
29414 8865 
29422 12330 
29422 16086 
29422 16302 
29422 20569 
29422 20904 
29422 21348 
29422 29243 
29422 31211 
29422 3292 
29422 34384 
29422 35382 
29422 39242 
29422 39324 
29422 41369 
29422 41747 
29422 42252 
29422 43692 
29422 45010 
29422 8434 
29449 47473 
29450 6858 
29465 8513 
29468 29344 
29468 43591 
29468 44916 
29484 680 
29491 20733 
29491 31023 
29491 33817 
29491 38961 
29491 44952 
29511 8312 
29518 12501 
29518 12939 
29518 15912 
29518 30880 
29518 30912 
29518 31677 
29518 3301 
29518 33907 
29518 34025 
29518 35699 
29518 39078 
29518 39369 
29518 41753 
29518 42047 
29518 44297 
29518 44813 
29518 8434 
29518 8473 
29527 29528 
29527 31666 
29527 34623 
29527 35082 
29527 43729 
29528 6770 
29530 41180 
29542 43027 
29548 36950 
29550 16197 
29550 20712 
29550 34270 
29550 35732 
29550 39332 
29550 41489 
29550 41659 
29550 41866 
29550 42831 
29550 44052 
29550 5617 
29550 8942 
29551 24632 
29551 24940 
29551 25220 
29551 25489 
29551 29471 
29551 31572 
29551 34549 
29551 34624 
29551 41964 
29551 42102 
29551 45012 
29551 8804 
29553 44783 
29560 8514 
29561 3216 
29562 35518 
29568 30890 
29568 31218 
29568 34744 
29568 39673 
29568 40994 
29568 41984 
29568 43890 
29568 44323 
29568 45052 
29568 47536 
29568 8751 
29571 29338 
29571 30985 
29571 36974 
29571 9304 
29579 35095 
29582 29667 
29597 41631 
29600 3356 
29600 35302 
29600 80 
29600 8538 
29607 41483 
29608 39480 
29610 20849 
29614 15825 
29614 21120 
29614 29340 
29614 30989 
29614 32021 
29614 33786 
29614 35091 
29614 36888 
29614 36900 
29614 37012 
29614 37030 
29614 8657 
29630 29584 
29632 12389 
29632 16181 
29632 21411 
29632 25393 
29632 29107 
29632 29390 
29632 31269 
29632 34742 
29632 39695 
29632 41305 
29632 44051 
29632 47613 
29632 48279 
29632 5434 
29632 8438 
29636 45028 
29648 12668 
29648 12685 
29648 12705 
29648 1273 
29648 12979 
29648 15493 
29648 24588 
29648 24665 
29648 28832 
29648 28890 
29648 28970 
29648 29303 
29648 30855 
29648 31466 
29648 31656 
29648 3239 
29648 34552 
29648 35154 
29648 35298 
29648 35400 
29648 39462 
29648 39789 
29648 41896 
29648 42219 
29648 42534 
29648 43031 
29648 43148 
29648 4775 
29648 6828 
29648 8359 
29648 8369 
29648 8998 
29649 39816 
29649 41517 
29649 47544 
29649 48859 
29649 5629 
29649 6714 
29651 12389 
29651 44237 
29651 8342 
29655 44990 
29662 28873 
29667 29122 
29667 29210 
29668 16339 
29668 3356 
29670 250 
29670 31371 
29670 35675 
29670 6724 
29670 8881 
29671 8881 
29674 37030 
29676 25180 
29685 29116 
29685 31469 
29685 41360 
29685 44344 
29686 12586 
29686 20539 
29686 25220 
29686 31197 
29686 31400 
29686 42366 
29686 42442 
29686 8866 
29691 12347 
29691 3303 
29691 44273 
29691 44706 
29691 9044 
29693 35795 
29695 16175 
29695 3307 
29695 34087 
29695 35637 
29695 8542 
29695 8896 
29699 22343 
297 10886 
297 1254 
297 1316 
297 1749 
297 270 
297 372 
297 41 
29738 29797 
29738 36453 
29739 32083 
29748 33566 
29748 33657 
29768 11351 
29774 33005 
29789 27857 
29791 13912 
29791 20077 
29791 23133 
29791 23522 
29791 29876 
29791 32205 
29791 3549 
29791 36352 
29791 36481 
29791 3820 
29791 8001 
29835 17993 
29835 29123 
29835 36873 
29835 5377 
29835 8841 
29835 9471 
29835 9751 
29838 10887 
29838 19189 
29838 22115 
29838 23352 
29838 25720 
29838 31769 
29838 32346 
29838 33651 
29838 46440 
29846 6598 
29847 5006 
29863 11611 
29863 14600 
29863 3356 
29863 40522 
29863 40728 
29863 5693 
29863 6621 
29889 19557 
29918 3356 
29918 5713 
29930 23988 
29930 27393 
29930 31757 
29930 35939 
29933 18566 
29933 23176 
29933 40505 
29933 40510 
29933 5048 
29933 6517 
29944 29889 
29944 36106 
29944 39955 
29946 3833 
29953 11084 
29970 7018 
29983 25651 
29983 40459 
29983 7385 
3 291 
3 6079 
3 7015 
30008 25766 
30008 3549 
30008 36263 
30008 7018 
30023 11133 
30023 14541 
30023 17466 
30023 18546 
30023 18676 
30023 27346 
30023 36590 
30023 6181 
30023 6977 
30029 291 
30059 40832 
30064 33722 
30147 15122 
30160 10464 
30160 26793 
30160 30545 
30160 3356 
30160 46627 
30160 46795 
30160 5056 
30160 7018 
30167 23298 
30167 32752 
30167 32935 
30167 40317 
30170 1258 
30170 18648 
30170 20394 
30170 33186 
30170 8001 
30176 30645 
30176 32613 
30176 32678 
302 11015 
302 19708 
302 23218 
302 33563 
302 376 
302 46298 
30209 17279 
30209 27018 
30209 30222 
30209 31932 
30217 22549 
30217 32232 
30239 14409 
30239 20029 
30264 36015 
30295 852 
30314 12015 
30314 14155 
30314 22773 
30314 30027 
30314 40508 
30314 7018 
30314 7132 
30329 11492 
30329 14859 
30329 23363 
30329 32570 
30340 18913 
30340 3356 
30340 46353 
30340 4788 
30340 7018 
30362 38036 
30362 38054 
30373 13337 
30373 16676 
30373 19913 
30373 26255 
30373 27482 
30373 35915 
30373 40016 
30373 40926 
30373 7018 
30383 701 
30415 30536 
30415 8103 
3043 14237 
3043 4492 
3043 5784 
30432 49421 
30432 701 
30444 7018 
30462 10970 
30462 6478 
30472 4323 
30496 20202 
30496 26774 
30496 32420 
30496 33210 
30496 3356 
30496 33642 
30496 34146 
30496 36024 
30496 36352 
30496 40610 
30496 46501 
30517 11904 
30517 32937 
30517 46970 
30524 40803 
30526 16649 
30526 36165 
30528 19117 
30528 32881 
30528 5645 
30536 6389 
3058 12724 
3058 16083 
3058 20549 
3058 21453 
3058 2148 
3058 25371 
3058 2683 
3058 2820 
3058 2848 
3058 2875 
3058 3218 
3058 3267 
3058 3325 
3058 33902 
3058 34017 
3058 34862 
3058 34887 
3058 35173 
3058 41783 
3058 41892 
3058 42317 
3058 5386 
3058 5387 
3058 5467 
3058 5568 
3058 6699 
3058 6801 
3058 8409 
3058 9056 
30583 33356 
30583 36095 
30583 36644 
30612 7132 
30619 25139 
30619 29548 
30619 33787 
30619 36865 
30619 36950 
30619 37047 
30619 42235 
30628 10544 
30628 16488 
30628 20041 
30628 20332 
30628 26720 
30628 27203 
30628 40832 
30628 7018 
30653 1237 
30653 30104 
30653 6461 
30684 4323 
30686 14245 
30686 16916 
30686 17974 
30686 19445 
30686 209 
30686 20940 
30686 2914 
30686 29796 
30686 3257 
30686 3356 
30686 3549 
30686 36692 
30686 3741 
30686 40913 
30686 4651 
30686 4755 
30688 29831 
30688 40254 
30688 40950 
30689 15068 
30689 22917 
30691 3356 
30700 10437 
30700 14271 
30700 1657 
30700 3714 
30700 7029 
30709 33253 
30721 3327 
30721 39010 
30721 41965 
30721 6453 
30721 9237 
30722 3269 
30726 16288 
30726 39168 
30726 39760 
30726 43476 
30729 8411 
30733 20630 
30733 24680 
30733 24762 
30733 2854 
30733 29499 
30733 33842 
30733 34643 
30733 35087 
30733 39376 
30733 41554 
30733 42972 
30733 43670 
30733 44900 
30733 6863 
30733 8402 
30740 44286 
30740 5462 
30745 20620 
30745 29425 
30745 29567 
30751 12389 
30751 20485 
30751 20525 
30751 20803 
30751 21127 
30751 28890 
30751 28968 
30751 29648 
30751 3239 
30751 3267 
30751 34580 
30751 35400 
30751 39578 
30751 42742 
30751 42945 
30751 43648 
30751 44436 
30751 47165 
30760 42586 
30778 12741 
30779 35737 
30781 25091 
30781 34173 
30781 34235 
30781 34237 
30781 34433 
30781 34980 
30781 35334 
30781 35600 
30781 35627 
30781 35701 
30781 39180 
30781 39715 
30781 41186 
30781 41765 
30781 41863 
30781 44788 
30781 8235 
30784 47231 
30784 8595 
30789 24770 
30794 13080 
30794 20764 
30794 8359 
30794 9002 
30798 42343 
30799 15744 
30799 31242 
30799 44124 
30799 5617 
30827 28816 
30827 3561 
30827 6067 
30832 8877 
30833 3216 
30833 42636 
30834 13100 
30834 25441 
30834 29650 
30834 35272 
30836 29278 
30844 25320 
30844 31856 
30844 33567 
30844 5377 
30844 5713 
30852 8416 
30858 44015 
30858 6799 
30877 25290 
30880 12381 
30880 13214 
30880 13308 
30880 30893 
30880 39287 
30881 44425 
30881 44818 
30889 16208 
30889 3356 
30889 702 
30890 12301 
30890 1239 
30890 12961 
30890 1299 
30890 13210 
30890 13237 
30890 15703 
30890 16170 
30890 20497 
30890 20524 
30890 20857 
30890 26943 
30890 286 
30890 28809 
30890 29473 
30890 29527 
30890 31554 
30890 31605 
30890 3233 
30890 3257 
30890 32934 
30890 3356 
30890 33823 
30890 33875 
30890 34201 
30890 34224 
30890 34279 
30890 34304 
30890 34358 
30890 34411 
30890 34416 
30890 34565 
30890 34744 
30890 34916 
30890 34979 
30890 35002 
30890 35005 
30890 35048 
30890 35234 
30890 35371 
30890 35512 
30890 35584 
30890 35622 
30890 35794 
30890 35820 
30890 38913 
30890 38941 
30890 39205 
30890 39259 
30890 39335 
30890 39378 
30890 39443 
30890 39464 
30890 39503 
30890 39543 
30890 39573 
30890 39649 
30890 39692 
30890 39737 
30890 39756 
30890 39802 
30890 39874 
30890 39900 
30890 40994 
30890 41011 
30890 41049 
30890 41633 
30890 41672 
30890 41763 
30890 41805 
30890 41832 
30890 41852 
30890 41954 
30890 42201 
30890 42258 
30890 42568 
30890 42637 
30890 42901 
30890 42950 
30890 42951 
30890 43358 
30890 43376 
30890 43609 
30890 43890 
30890 43930 
30890 43938 
30890 44093 
30890 44577 
30890 44739 
30890 44912 
30890 45035 
30890 47318 
30890 47345 
30890 48363 
30890 48948 
30890 49383 
30890 49432 
30890 5459 
30890 5606 
30890 6663 
30890 6746 
30890 6910 
30890 8002 
30890 8492 
30890 8708 
30890 8751 
30890 8844 
30890 8866 
30890 8881 
30890 8928 
30890 8953 
30890 9050 
30892 25392 
30902 31732 
30902 33651 
30902 34513 
30902 44410 
30910 30856 
30910 31359 
30912 13214 
30912 21202 
30912 33837 
30912 39287 
30912 42347 
30912 43893 
30912 8220 
30916 43644 
30922 43552 
30933 3356 
30944 8764 
30950 15765 
30950 29492 
30950 35132 
30950 8542 
30958 35130 
30960 12772 
30960 13227 
30960 16064 
30960 30852 
30960 31275 
30960 34034 
30960 34441 
30960 35032 
30960 39042 
30960 41209 
30960 42766 
30960 42767 
30960 47582 
30960 8249 
30960 8416 
30962 44335 
30969 1239 
30969 22351 
30969 36986 
30969 8513 
30969 8668 
30974 44734 
30975 43607 
30977 28899 
30977 49339 
30978 174 
30978 5515 
30979 20655 
30981 9051 
30985 36864 
30988 174 
30990 24757 
30990 80 
30998 13768 
30998 7018 
31002 8691 
31008 24626 
31010 12571 
31027 16245 
31027 24969 
31027 25111 
31027 31130 
31027 31590 
31027 34705 
31027 35637 
31027 39500 
31027 39642 
31027 42418 
31027 42697 
31027 42876 
31027 43557 
31027 44508 
31027 8273 
31034 31222 
31042 21215 
31042 29433 
31042 29604 
31042 35440 
31042 39796 
31042 41507 
31042 41937 
31042 43608 
31042 44712 
31042 6700 
31042 8295 
31042 8400 
31094 35400 
31100 34289 
31115 47217 
31117 12570 
31117 15935 
31117 25282 
31117 2819 
31117 29113 
31117 3255 
31117 34093 
31117 35320 
31117 42841 
31117 48326 
31117 48926 
31117 5588 
31117 6740 
3112 11050 
3112 13946 
3112 159 
3112 17135 
3112 19009 
3112 2025 
3112 22968 
3112 32234 
3112 32666 
3112 32818 
3112 33030 
3112 600 
31125 8245 
31126 30721 
31133 8416 
31148 20979 
31148 34143 
31165 16283 
31166 42209 
31166 8226 
31167 20824 
31167 3215 
31167 34572 
31167 34949 
31167 39509 
31167 42929 
31167 8228 
31173 39223 
31191 34727 
31197 20676 
31198 24627 
31198 34708 
31203 42654 
31204 15836 
31216 39072 
31216 39754 
31216 41653 
31216 43278 
31216 43646 
31216 47494 
31216 8928 
31220 20998 
31221 42456 
31229 49109 
31236 6677 
31242 15744 
31242 20540 
31242 25388 
31242 30813 
31242 33923 
31242 34635 
31242 35112 
31242 35305 
31242 35434 
31242 35760 
31242 38942 
31242 41319 
31242 41841 
31242 42935 
31242 43929 
31242 44124 
31242 44359 
31242 47250 
31242 5617 
31242 9304 
31243 8881 
31246 44770 
31252 25527 
31252 28990 
31252 43289 
31252 43588 
31252 43831 
31252 43925 
31252 47932 
31252 48872 
31252 8474 
31252 8926 
31252 9087 
31255 34614 
31255 42131 
31257 30920 
31257 43334 
31257 44206 
31261 33962 
31261 34249 
31261 34495 
31261 35522 
31272 41724 
31272 43472 
31283 1299 
31283 16065 
31283 16186 
31283 25351 
31283 29300 
31283 31005 
31283 33822 
31283 34989 
31283 35094 
31283 39562 
31283 39783 
31283 42400 
31283 43575 
31290 3356 
31290 35228 
31290 41400 
31290 5413 
31290 5459 
31298 39421 
31305 25266 
31305 39934 
31313 20531 
31313 20820 
31313 20929 
31313 34808 
31313 43899 
3132 26136 
31323 13062 
31323 31444 
31323 35764 
31323 35813 
31323 39101 
31323 39390 
31323 42289 
31323 42668 
31323 44755 
31323 48257 
31323 48773 
31323 49304 
31323 5495 
31323 8219 
31323 8915 
31331 3301 
31334 3356 
31334 6619 
31340 1237 
31342 29018 
31342 31184 
31342 35548 
31342 41692 
31343 29688 
31354 12302 
31357 44870 
31359 24588 
31359 30856 
31359 8342 
31364 3216 
31365 9121 
31367 16347 
31371 35675 
31376 35119 
31376 9002 
31377 16814 
31377 20940 
31377 2914 
31377 3257 
31377 3301 
31377 3356 
31377 3549 
31377 5713 
31377 7018 
31377 7922 
31377 9299 
31381 38987 
31399 1103 
31399 1299 
31399 27678 
31399 4637 
31399 5400 
3140 3786 
31400 47447 
31408 6871 
3141 6503 
3141 668 
31416 24731 
31416 41132 
31419 31638 
31420 8262 
31424 29245 
31424 34554 
31424 42085 
31425 13105 
31425 39799 
31425 41822 
31425 44579 
31430 30869 
31430 3216 
31430 41974 
31430 42086 
31430 43221 
31435 9127 
31458 29516 
31458 34245 
31458 34815 
31458 39093 
31458 39915 
31458 42090 
31458 42227 
31458 43406 
31458 44451 
31458 47680 
31458 47720 
31475 34553 
31477 20562 
31477 20867 
31477 35607 
31477 41153 
31477 43366 
31477 43777 
31477 47386 
31477 48418 
31477 9143 
31479 31739 
31492 34718 
31492 8193 
31492 8756 
31494 44096 
31494 8507 
31499 16285 
31499 30910 
31499 35815 
31500 16321 
31500 29226 
31500 31703 
31500 34042 
31500 35000 
31500 35550 
31500 39598 
31500 41145 
31500 42065 
31500 42113 
31500 42893 
31500 44030 
31500 44380 
31500 47133 
31500 6858 
31500 8492 
31500 9002 
31501 13215 
31501 20903 
31501 28965 
31501 44882 
31501 47184 
31504 41940 
31509 5462 
31510 1237 
31513 31070 
31515 41458 
3152 291 
31523 3356 
31535 34555 
31549 25124 
31549 41500 
31554 39895 
31554 44186 
31554 47602 
31556 15738 
31576 1239 
31576 209 
31576 286 
31576 39886 
31576 41498 
31576 6453 
31585 34804 
31597 35316 
31605 31017 
31638 3269 
31641 16032 
31641 2856 
31643 31160 
31643 43853 
31643 43882 
31643 8594 
31661 39642 
31662 31052 
31669 41778 
31677 8434 
31679 8257 
31679 8778 
31691 21127 
31691 43314 
31703 41996 
31708 40963 
31708 47571 
31715 39602 
31715 41000 
31725 44502 
31727 1237 
31727 25585 
31732 41689 
31732 44285 
31742 42584 
31742 43408 
31752 5690 
31753 31515 
31759 46231 
31760 1237 
31769 18792 
31769 19221 
31769 21751 
31771 32633 
31793 3356 
31797 33368 
31810 29039 
31810 33765 
31828 37986 
31846 33185 
31850 7018 
31856 37024 
31856 8513 
31864 209 
31877 11693 
31877 11838 
31877 19830 
31877 26744 
31877 30165 
31877 40076 
31877 40285 
31877 7018 
31877 7254 
31932 17279 
31932 30020 
31932 30222 
31932 31985 
31932 32877 
31932 36489 
31979 7381 
31983 577 
31985 11708 
31985 27195 
31985 4323 
31993 14825 
31993 22307 
31993 36175 
31993 6315 
31997 6461 
32 11164 
32 3269 
32 46749 
32 71 
32016 36075 
32021 5551 
32021 8657 
32034 11960 
32034 27775 
32035 20419 
32035 25752 
32035 4531 
32035 46205 
32045 36066 
32045 7296 
32068 16526 
32068 31750 
32068 32428 
32068 36736 
32071 7029 
3208 16214 
32083 26185 
32085 14150 
3209 12299 
3209 12360 
3209 12371 
3209 12437 
3209 12571 
3209 12595 
3209 12610 
3209 12693 
3209 12853 
3209 12857 
3209 15417 
3209 15451 
3209 15540 
3209 15698 
3209 15709 
3209 15725 
3209 15739 
3209 16024 
3209 16103 
3209 16316 
3209 16356 
3209 20810 
3209 20849 
3209 20880 
3209 21059 
3209 21499 
3209 25109 
3209 25115 
3209 28759 
3209 28876 
3209 28940 
3209 29252 
3209 31010 
3209 31103 
3209 31259 
3209 31438 
3209 31723 
3209 3278 
3209 3320 
3209 3356 
3209 34125 
3209 34191 
3209 35151 
3209 35205 
3209 3745 
3209 39036 
3209 39129 
3209 39151 
3209 39491 
3209 39538 
3209 39702 
3209 39795 
3209 43127 
3209 43483 
3209 44974 
3209 5430 
3209 553 
3209 680 
3209 701 
3209 702 
3209 8422 
3209 8569 
3209 8823 
3209 8866 
3209 8881 
3209 9175 
32097 33055 
32098 1222 
32098 2901 
32098 32236 
32098 3912 
32098 4324 
32101 3561 
32107 22054 
3212 12644 
3212 15822 
3212 24747 
3212 31095 
3212 33929 
3212 34779 
3213 12682 
3213 3356 
3213 35425 
3213 42689 
3215 13019 
3215 15846 
3215 16360 
3215 28708 
3215 28768 
3215 29524 
3215 34493 
3215 34774 
3215 37054 
3215 39899 
3215 41559 
3215 41906 
3215 44527 
3215 47233 
3215 47818 
3215 6072 
3215 8220 
3215 8228 
3215 8255 
3215 8784 
3215 9003 
3215 9180 
3215 9457 
3216 12297 
3216 12314 
3216 12332 
3216 12418 
3216 12452 
3216 12543 
3216 12686 
3216 12690 
3216 12695 
3216 12739 
3216 12772 
3216 13004 
3216 13078 
3216 13105 
3216 13165 
3216 13192 
3216 13225 
3216 15531 
3216 15640 
3216 15672 
3216 15707 
3216 15772 
3216 15835 
3216 15895 
3216 16043 
3216 16173 
3216 16345 
3216 20533 
3216 20544 
3216 20619 
3216 20630 
3216 20655 
3216 20731 
3216 20764 
3216 20848 
3216 20872 
3216 20946 
3216 21156 
3216 21240 
3216 21353 
3216 21446 
3216 21453 
3216 21480 
3216 21483 
3216 24599 
3216 24689 
3216 24722 
3216 24823 
3216 24846 
3216 24923 
3216 25086 
3216 25227 
3216 25355 
3216 25408 
3216 25478 
3216 25515 
3216 2820 
3216 28700 
3216 28738 
3216 28775 
3216 28809 
3216 28829 
3216 28840 
3216 28890 
3216 28910 
3216 28917 
3216 28968 
3216 28989 
3216 29053 
3216 29125 
3216 29209 
3216 29329 
3216 30733 
3216 30852 
3216 30924 
3216 30936 
3216 30943 
3216 30960 
3216 31174 
3216 31261 
3216 31275 
3216 31294 
3216 31323 
3216 31335 
3216 31359 
3216 31376 
3216 31485 
3216 31494 
3216 31500 
3216 31720 
3216 3235 
3216 3253 
3216 3267 
3216 3277 
3216 33840 
3216 33908 
3216 33936 
3216 34034 
3216 34042 
3216 34052 
3216 34098 
3216 34102 
3216 34123 
3216 34179 
3216 34211 
3216 34223 
3216 34352 
3216 34378 
3216 34485 
3216 34574 
3216 34602 
3216 34639 
3216 34643 
3216 34662 
3216 34687 
3216 34726 
3216 34800 
3216 34802 
3216 34838 
3216 34866 
3216 34874 
3216 34894 
3216 35000 
3216 35021 
3216 35032 
3216 35087 
3216 35118 
3216 35119 
3216 35154 
3216 35287 
3216 35310 
3216 35377 
3216 3549 
3216 35511 
3216 35566 
3216 35571 
3216 35580 
3216 35598 
3216 35631 
3216 35723 
3216 35750 
3216 35808 
3216 35810 
3216 35823 
3216 39000 
3216 39045 
3216 39101 
3216 39350 
3216 39376 
3216 39612 
3216 39613 
3216 39684 
3216 39707 
3216 39741 
3216 39749 
3216 39792 
3216 39922 
3216 40966 
3216 41025 
3216 41050 
3216 41101 
3216 41190 
3216 41205 
3216 41209 
3216 41270 
3216 41337 
3216 41377 
3216 41515 
3216 41668 
3216 41681 
3216 41722 
3216 41745 
3216 41826 
3216 41942 
3216 41947 
3216 42023 
3216 42031 
3216 42032 
3216 42065 
3216 42110 
3216 42121 
3216 42245 
3216 42339 
3216 42377 
3216 42420 
3216 42518 
3216 42527 
3216 42631 
3216 42632 
3216 42660 
3216 42668 
3216 42758 
3216 42787 
3216 42850 
3216 42861 
3216 42941 
3216 42955 
3216 42972 
3216 43020 
3216 43045 
3216 43055 
3216 43087 
3216 43130 
3216 43146 
3216 43152 
3216 43181 
3216 43226 
3216 43670 
3216 43678 
3216 43727 
3216 43812 
3216 43865 
3216 43903 
3216 43973 
3216 44041 
3216 44115 
3216 44128 
3216 44131 
3216 44161 
3216 44164 
3216 44224 
3216 44237 
3216 44300 
3216 44315 
3216 44386 
3216 44470 
3216 44542 
3216 44598 
3216 44610 
3216 44670 
3216 44816 
3216 44840 
3216 45054 
3216 47211 
3216 47231 
3216 47373 
3216 47395 
3216 47440 
3216 47495 
3216 47569 
3216 47761 
3216 47764 
3216 47773 
3216 47897 
3216 48029 
3216 48257 
3216 48549 
3216 48995 
3216 49155 
3216 5563 
3216 6788 
3216 6800 
3216 6854 
3216 6858 
3216 701 
3216 702 
3216 8219 
3216 8241 
3216 8249 
3216 8291 
3216 8299 
3216 8342 
3216 8345 
3216 8359 
3216 8371 
3216 8402 
3216 8449 
3216 8470 
3216 8485 
3216 8492 
3216 8507 
3216 8592 
3216 8595 
3216 8615 
3216 8629 
3216 8711 
3216 8732 
3216 8744 
3216 8755 
3216 9002 
3216 9032 
3216 9110 
3216 9198 
32162 16478 
32162 19096 
3218 5386 
3218 8752 
3221 39038 
3221 668 
32228 20214 
32233 32738 
32244 35908 
3225 29357 
3226 38959 
3226 42997 
32262 22102 
32262 40405 
32270 36262 
32277 26288 
3228 3275 
32311 3356 
32327 14369 
32327 15142 
32327 209 
32327 23126 
32327 26383 
32327 31759 
32327 32876 
32327 3593 
32327 5006 
32328 32786 
32328 8542 
3233 44705 
32335 19214 
32335 21634 
32335 35975 
32354 40171 
32360 12271 
32361 1297 
32369 4323 
3238 1299 
3238 31644 
3238 34236 
3238 41878 
3239 30831 
3239 34241 
32392 1237 
32398 3741 
32400 7097 
3243 1239 
3243 29673 
3243 39088 
3243 6453 
3243 6773 
3243 8657 
32440 10349 
32440 10546 
32440 16430 
32440 18818 
32440 19564 
32440 2055 
32440 22985 
32440 23207 
32440 23294 
32440 25656 
32440 25968 
32440 26002 
32440 26303 
32440 26333 
32440 30564 
32440 32229 
32440 3356 
32440 40189 
32440 7575 
3245 13268 
3245 3356 
3245 43943 
3245 8866 
3245 9070 
32477 35908 
3248 1120 
3248 12793 
3248 15557 
3248 15703 
3248 20920 
3248 21079 
3248 21213 
3248 24679 
3248 25056 
3248 25445 
3248 25447 
3248 25560 
3248 29081 
3248 3330 
3248 33890 
3248 34309 
3248 3491 
3248 35339 
3248 3549 
3248 35492 
3248 35609 
3248 39560 
3248 39912 
3248 43913 
3248 44066 
3248 44353 
3248 44638 
3248 44865 
3248 49322 
3248 553 
3248 6695 
3248 6798 
3248 6830 
3248 760 
3248 8218 
3248 8220 
3248 8447 
3248 8492 
3248 8741 
3248 8866 
3249 13272 
3249 16014 
3249 21061 
3249 25444 
3249 28699 
3249 28886 
3249 3327 
3249 34326 
3249 34729 
3249 35302 
3249 39301 
3249 39823 
3249 42016 
3249 42300 
3249 42472 
3249 42936 
3249 42979 
3249 47525 
3249 47609 
3249 5518 
3249 6747 
3249 6769 
3249 701 
3249 8240 
32491 701 
32519 7018 
3252 25330 
3252 29534 
3252 31702 
3252 3255 
3253 16179 
3253 20619 
3253 3235 
3253 34266 
3253 44128 
3253 44528 
3253 45000 
3254 21379 
3255 12700 
3255 12986 
3255 15458 
3255 15461 
3255 15626 
3255 16324 
3255 20873 
3255 21131 
3255 21151 
3255 21256 
3255 21390 
3255 21437 
3255 21488 
3255 21500 
3255 24593 
3255 24609 
3255 24945 
3255 25118 
3255 25119 
3255 25132 
3255 25282 
3255 25482 
3255 25498 
3255 28773 
3255 28776 
3255 28907 
3255 28996 
3255 29044 
3255 29375 
3255 30790 
3255 31044 
3255 31145 
3255 31272 
3255 31556 
3255 31593 
3255 31725 
3255 3356 
3255 33974 
3255 34016 
3255 34046 
3255 34187 
3255 34251 
3255 34323 
3255 34379 
3255 34448 
3255 34672 
3255 34715 
3255 35004 
3255 35067 
3255 35296 
3255 35320 
3255 35352 
3255 35409 
3255 35530 
3255 39065 
3255 39066 
3255 39084 
3255 39247 
3255 39307 
3255 39431 
3255 39535 
3255 39810 
3255 41285 
3255 41435 
3255 41586 
3255 41588 
3255 41631 
3255 41649 
3255 41684 
3255 41761 
3255 41867 
3255 42112 
3255 42239 
3255 42379 
3255 42381 
3255 42501 
3255 42556 
3255 42702 
3255 42802 
3255 43103 
3255 43110 
3255 43206 
3255 43258 
3255 43266 
3255 43320 
3255 43479 
3255 43668 
3255 43748 
3255 43764 
3255 43774 
3255 43802 
3255 43822 
3255 43918 
3255 44032 
3255 44318 
3255 44341 
3255 44411 
3255 44596 
3255 44629 
3255 47266 
3255 47361 
3255 47702 
3255 47725 
3255 48094 
3255 48420 
3255 48957 
3255 49125 
3255 49183 
3255 6789 
3255 6807 
3255 6846 
3255 6849 
3255 6884 
3255 8192 
3255 8654 
3255 8779 
32554 9304 
3257 10103 
3257 10310 
3257 10913 
3257 11260 
3257 11393 
3257 11486 
3257 11508 
3257 11562 
3257 11666 
3257 11802 
3257 12041 
3257 12180 
3257 12182 
3257 12287 
3257 12292 
3257 12293 
3257 12312 
3257 12337 
3257 12350 
3257 12360 
3257 12388 
3257 12400 
3257 1241 
3257 12512 
3257 1257 
3257 12570 
3257 12578 
3257 12586 
3257 12615 
3257 1267 
3257 12682 
3257 12703 
3257 12715 
3257 12741 
3257 12756 
3257 12769 
3257 12786 
3257 12850 
3257 12860 
3257 12867 
3257 12874 
3257 12885 
3257 12897 
3257 12939 
3257 12963 
3257 12969 
3257 12989 
3257 13039 
3257 13076 
3257 13101 
3257 13191 
3257 13226 
3257 13280 
3257 13284 
3257 13285 
3257 13331 
3257 13360 
3257 14453 
3257 14477 
3257 14492 
3257 14576 
3257 14618 
3257 14744 
3257 15149 
3257 15169 
3257 15266 
3257 15379 
3257 15395 
3257 15412 
3257 15435 
3257 15436 
3257 15516 
3257 15570 
3257 15576 
3257 15652 
3257 15685 
3257 15694 
3257 15699 
3257 15703 
3257 15734 
3257 15744 
3257 15772 
3257 15782 
3257 15803 
3257 15806 
3257 15857 
3257 15919 
3257 15943 
3257 15997 
3257 16080 
3257 16086 
3257 16097 
3257 16128 
3257 16136 
3257 16171 
3257 16206 
3257 16226 
3257 16246 
3257 16276 
3257 16295 
3257 16371 
3257 16420 
3257 16509 
3257 16524 
3257 16531 
3257 1668 
3257 17054 
3257 17149 
3257 17895 
3257 1835 
3257 1841 
3257 18552 
3257 18959 
3257 19080 
3257 19128 
3257 19547 
3257 19662 
3257 19723 
3257 19842 
3257 20312 
3257 20428 
3257 20473 
3257 20621 
3257 20650 
3257 20679 
3257 20704 
3257 20710 
3257 20718 
3257 20751 
3257 20760 
3257 20776 
3257 20811 
3257 20825 
3257 20853 
3257 20900 
3257 20917 
3257 20960 
3257 20965 
3257 21099 
3257 2110 
3257 2119 
3257 21351 
3257 21385 
3257 21413 
3257 21430 
3257 21491 
3257 21501 
3257 21513 
3257 2152 
3257 21570 
3257 21826 
3257 21840 
3257 21980 
3257 22205 
3257 22423 
3257 22439 
3257 22652 
3257 22829 
3257 23148 
3257 23184 
3257 23252 
3257 23393 
3257 23421 
3257 23520 
3257 24675 
3257 24709 
3257 24778 
3257 24785 
3257 24795 
3257 24841 
3257 24931 
3257 24940 
3257 24958 
3257 2497 
3257 24971 
3257 25036 
3257 25041 
3257 25098 
3257 25101 
3257 25143 
3257 25148 
3257 25166 
3257 25187 
3257 25220 
3257 25241 
3257 2529 
3257 25369 
3257 25441 
3257 25478 
3257 25512 
3257 25540 
3257 25560 
3257 25577 
3257 25593 
3257 25627 
3257 2611 
3257 26198 
3257 26426 
3257 26622 
3257 26742 
3257 26779 
3257 26821 
3257 2686 
3257 26938 
3257 2698 
3257 27199 
3257 27400 
3257 27908 
3257 2819 
3257 28211 
3257 2828 
3257 28573 
3257 28707 
3257 28752 
3257 28809 
3257 28837 
3257 28855 
3257 28994 
3257 28999 
3257 29006 
3257 29017 
3257 29018 
3257 29045 
3257 29054 
3257 29060 
3257 29096 
3257 29113 
3257 29131 
3257 29140 
3257 29204 
3257 29208 
3257 29314 
3257 29404 
3257 29405 
3257 29435 
3257 29440 
3257 29513 
3257 29518 
3257 29550 
3257 29551 
3257 29562 
3257 29636 
3257 29639 
3257 29644 
3257 29667 
3257 29671 
3257 29680 
3257 29686 
3257 29691 
3257 29838 
3257 30081 
3257 30094 
3257 30176 
3257 30177 
3257 30588 
3257 30637 
3257 30722 
3257 30764 
3257 30774 
3257 30793 
3257 30827 
3257 30834 
3257 30844 
3257 30880 
3257 30912 
3257 30967 
3257 30972 
3257 31031 
3257 31084 
3257 31117 
3257 31122 
3257 31147 
3257 31167 
3257 31178 
3257 31196 
3257 31241 
3257 31242 
3257 31246 
3257 31250 
3257 31252 
3257 31290 
3257 31291 
3257 31340 
3257 31400 
3257 31424 
3257 31449 
3257 31479 
3257 31495 
3257 31530 
3257 31562 
3257 31572 
3257 31591 
3257 31651 
3257 31672 
3257 31708 
3257 32034 
3257 32060 
3257 3208 
3257 32081 
3257 3213 
3257 3216 
3257 32258 
3257 3228 
3257 32335 
3257 3245 
3257 32503 
3257 32592 
3257 32613 
3257 3262 
3257 32678 
3257 3269 
3257 32742 
3257 32782 
3257 32787 
3257 3292 
3257 32984 
3257 3302 
3257 3303 
3257 3304 
3257 3313 
3257 33139 
3257 3320 
3257 3329 
3257 33554 
3257 3356 
3257 33694 
3257 33776 
3257 33779 
3257 33831 
3257 33833 
3257 33857 
3257 33864 
3257 33885 
3257 33891 
3257 33923 
3257 33926 
3257 33968 
3257 33984 
3257 34002 
3257 34010 
3257 34052 
3257 34066 
3257 34093 
3257 34164 
3257 34221 
3257 34223 
3257 34243 
3257 34245 
3257 34279 
3257 34302 
3257 34309 
3257 34391 
3257 34442 
3257 34505 
3257 34631 
3257 34688 
3257 34726 
3257 34762 
3257 34790 
3257 34823 
3257 3491 
3257 34912 
3257 34913 
3257 34929 
3257 34958 
3257 35007 
3257 35028 
3257 35035 
3257 35042 
3257 35070 
3257 35170 
3257 35204 
3257 35219 
3257 35226 
3257 35244 
3257 35272 
3257 35283 
3257 35305 
3257 35371 
3257 35402 
3257 35432 
3257 35447 
3257 35456 
3257 35470 
3257 3549 
3257 3561 
3257 35612 
3257 35717 
3257 35732 
3257 35733 
3257 35768 
3257 35791 
3257 35821 
3257 35830 
3257 35908 
3257 35985 
3257 36252 
3257 36323 
3257 36388 
3257 36408 
3257 36445 
3257 36459 
3257 36463 
3257 36471 
3257 36628 
3257 36666 
3257 37004 
3257 38082 
3257 39020 
3257 39111 
3257 39116 
3257 39122 
3257 39202 
3257 39246 
3257 39318 
3257 39326 
3257 39369 
3257 39449 
3257 39451 
3257 39522 
3257 39542 
3257 39554 
3257 39600 
3257 39756 
3257 39757 
3257 39758 
3257 39829 
3257 39845 
3257 39869 
3257 39880 
3257 39905 
3257 39906 
3257 40399 
3257 40626 
3257 40630 
3257 40907 
3257 40957 
3257 40963 
3257 40988 
3257 40990 
3257 41045 
3257 41073 
3257 41135 
3257 4134 
3257 41343 
3257 41368 
3257 41471 
3257 41604 
3257 41633 
3257 41659 
3257 41690 
3257 41753 
3257 41795 
3257 41824 
3257 41977 
3257 41990 
3257 42018 
3257 42047 
3257 42266 
3257 4230 
3257 42346 
3257 42366 
3257 42431 
3257 42456 
3257 42596 
3257 42652 
3257 42739 
3257 42831 
3257 42861 
3257 42908 
3257 42937 
3257 43024 
3257 4306 
3257 43203 
3257 4323 
3257 43234 
3257 43284 
3257 43289 
3257 43371 
3257 43531 
3257 43556 
3257 43561 
3257 43599 
3257 43617 
3257 43708 
3257 43829 
3257 43833 
3257 43890 
3257 43991 
3257 44020 
3257 44038 
3257 44066 
3257 44077 
3257 44124 
3257 44133 
3257 44146 
3257 44196 
3257 44292 
3257 44305 
3257 4436 
3257 44466 
3257 44497 
3257 44530 
3257 45010 
3257 45013 
3257 4544 
3257 4657 
3257 46879 
3257 47105 
3257 47323 
3257 47484 
3257 47540 
3257 4766 
3257 47670 
3257 47681 
3257 47720 
3257 4780 
3257 48072 
3257 4837 
3257 48465 
3257 48626 
3257 48850 
3257 48885 
3257 48918 
3257 48926 
3257 48975 
3257 49249 
3257 5089 
3257 5385 
3257 5392 
3257 5394 
3257 5400 
3257 5430 
3257 5459 
3257 5463 
3257 5491 
3257 5511 
3257 5565 
3257 558 
3257 5588 
3257 5615 
3257 5645 
3257 5713 
3257 6083 
3257 6306 
3257 6320 
3257 6327 
3257 6379 
3257 6405 
3257 6453 
3257 6461 
3257 6517 
3257 6648 
3257 6661 
3257 6663 
3257 6667 
3257 668 
3257 6695 
3257 6696 
3257 6713 
3257 6714 
3257 6740 
3257 6747 
3257 6762 
3257 6770 
3257 680 
3257 6813 
3257 6830 
3257 6848 
3257 6854 
3257 6871 
3257 6894 
3257 6939 
3257 701 
3257 7018 
3257 702 
3257 7132 
3257 7738 
3257 7843 
3257 7922 
3257 7992 
3257 8001 
3257 8002 
3257 8015 
3257 803 
3257 8075 
3257 8167 
3257 8190 
3257 8194 
3257 8201 
3257 8218 
3257 8220 
3257 8302 
3257 8319 
3257 8330 
3257 8400 
3257 8452 
3257 8468 
3257 8492 
3257 8495 
3257 8513 
3257 852 
3257 8527 
3257 8529 
3257 8551 
3257 8560 
3257 8577 
3257 8612 
3257 8622 
3257 8641 
3257 8657 
3257 8697 
3257 8708 
3257 8804 
3257 8816 
3257 8839 
3257 8866 
3257 8881 
3257 8913 
3257 8922 
3257 8928 
3257 8939 
3257 8980 
3257 9003 
3257 9009 
3257 9026 
3257 9031 
3257 9044 
3257 9050 
3257 9070 
3257 9083 
3257 9105 
3257 9116 
3257 9127 
3257 9143 
3257 9153 
3257 9193 
3257 9212 
3257 9269 
3257 9304 
3257 9583 
3257 9729 
3257 9829 
3257 9919 
32580 36198 
32580 701 
32583 5650 
32592 11575 
32592 15167 
32592 17099 
32592 21952 
32592 33701 
32592 4314 
32592 5109 
32609 14371 
3261 12706 
3261 12914 
3261 15416 
3261 15530 
3261 15586 
3261 15800 
3261 21261 
3261 29618 
3261 34092 
3261 41081 
3261 42485 
3261 44416 
3261 47526 
3261 9205 
3261 9213 
32613 18875 
32613 40699 
32613 46861 
32613 7403 
3262 3352 
3262 39263 
3262 6901 
3262 766 
3262 8220 
32622 33399 
32623 1785 
32623 23462 
32623 2828 
32623 31817 
32623 33748 
32625 15176 
32632 36897 
32634 19666 
3265 33955 
3265 39631 
3265 5417 
3265 8220 
3265 8928 
3265 9143 
32654 11545 
32654 18958 
32654 22144 
32656 2828 
3267 12389 
3267 12770 
3267 12925 
3267 12999 
3267 13062 
3267 13077 
3267 13078 
3267 15620 
3267 16033 
3267 16308 
3267 20485 
3267 20549 
3267 20632 
3267 20764 
3267 20807 
3267 21127 
3267 21143 
3267 21287 
3267 21295 
3267 24739 
3267 25100 
3267 25188 
3267 25408 
3267 25519 
3267 2683 
3267 2848 
3267 28762 
3267 28800 
3267 28860 
3267 28870 
3267 2895 
3267 28983 
3267 29147 
3267 29250 
3267 29526 
3267 29581 
3267 30911 
3267 31323 
3267 31484 
3267 31500 
3267 3218 
3267 3277 
3267 3351 
3267 33818 
3267 33819 
3267 33902 
3267 34042 
3267 34150 
3267 34217 
3267 34707 
3267 34849 
3267 34866 
3267 35000 
3267 35335 
3267 3549 
3267 35511 
3267 35539 
3267 35595 
3267 35764 
3267 35824 
3267 39161 
3267 39496 
3267 39866 
3267 41034 
3267 41126 
3267 41733 
3267 42035 
3267 42065 
3267 42289 
3267 42399 
3267 42631 
3267 42775 
3267 43130 
3267 44720 
3267 47541 
3267 49134 
3267 49186 
3267 5431 
3267 5433 
3267 5467 
3267 5468 
3267 5480 
3267 5495 
3267 5523 
3267 5568 
3267 6671 
3267 668 
3267 6820 
3267 6850 
3267 6857 
3267 6868 
3267 6874 
3267 8324 
3267 8331 
3267 8398 
3267 8411 
3267 8475 
3267 8480 
3267 8482 
3267 8485 
3267 8492 
3267 8599 
3267 8623 
3267 8630 
3267 8663 
3267 8684 
3267 8775 
3267 8941 
3267 9002 
3267 9111 
3267 9162 
3267 9206 
32676 40568 
3269 116 
3269 12363 
3269 12468 
3269 12479 
3269 12505 
3269 12514 
3269 12515 
3269 12551 
3269 12559 
3269 12626 
3269 12637 
3269 12797 
3269 12913 
3269 13183 
3269 13253 
3269 14926 
3269 15471 
3269 15553 
3269 15584 
3269 15589 
3269 15607 
3269 15714 
3269 15720 
3269 16027 
3269 16161 
3269 16201 
3269 16219 
3269 16232 
3269 16338 
3269 1680 
3269 20554 
3269 20569 
3269 20902 
3269 20918 
3269 20972 
3269 20981 
3269 21056 
3269 21074 
3269 2119 
3269 21307 
3269 21333 
3269 21341 
3269 24835 
3269 25156 
3269 25309 
3269 25351 
3269 25454 
3269 25488 
3269 2686 
3269 29036 
3269 29082 
3269 29208 
3269 29449 
3269 29510 
3269 29564 
3269 3209 
3269 3215 
3269 3292 
3269 3320 
3269 3352 
3269 3356 
3269 3360 
3269 33942 
3269 33964 
3269 33982 
3269 34216 
3269 34613 
3269 34974 
3269 35110 
3269 35114 
3269 35445 
3269 35612 
3269 3602 
3269 39120 
3269 39719 
3269 39759 
3269 39887 
3269 41160 
3269 41325 
3269 41734 
3269 42515 
3269 43954 
3269 44059 
3269 44084 
3269 44092 
3269 44485 
3269 44793 
3269 4589 
3269 47224 
3269 47473 
3269 4768 
3269 4837 
3269 5089 
3269 5384 
3269 5396 
3269 5462 
3269 5466 
3269 5515 
3269 5578 
3269 5602 
3269 5609 
3269 5617 
3269 5713 
3269 6453 
3269 6746 
3269 6840 
3269 6875 
3269 6882 
3269 702 
3269 719 
3269 7726 
3269 8608 
3269 8612 
3269 8626 
3269 8660 
3269 8954 
3269 8968 
3269 9050 
3269 9105 
3269 9119 
3269 9121 
3269 9143 
32703 11525 
32703 13819 
32703 14574 
32703 16564 
32703 19008 
32703 19570 
32703 26396 
32703 31920 
32703 40022 
32703 7018 
32703 7871 
32737 19463 
32737 3356 
32737 36081 
32743 11728 
32743 18187 
32743 21667 
32743 22241 
32743 26348 
32743 31549 
32743 46458 
32746 36401 
32757 13578 
32760 22967 
32764 1237 
3277 1237 
3277 5433 
32785 36408 
32787 13173 
32787 15830 
32787 18018 
32787 38539 
32787 44371 
32855 11590 
32867 5650 
32867 6122 
32868 30344 
32868 32752 
32869 10973 
32869 11092 
32869 11233 
32869 13868 
32869 22031 
32869 22892 
32869 32898 
32869 33470 
32869 3356 
32880 7018 
3292 1237 
3292 12511 
3292 12630 
3292 13170 
3292 1342 
3292 15389 
3292 15423 
3292 15527 
3292 15793 
3292 15912 
3292 15991 
3292 16095 
3292 16115 
3292 16245 
3292 19399 
3292 20513 
3292 20571 
3292 20574 
3292 20752 
3292 20774 
3292 20861 
3292 20883 
3292 20888 
3292 20904 
3292 20931 
3292 20963 
3292 21171 
3292 21331 
3292 21348 
3292 21366 
3292 24752 
3292 24819 
3292 24853 
3292 25176 
3292 25225 
3292 25384 
3292 28717 
3292 28765 
3292 28795 
3292 28854 
3292 29024 
3292 29243 
3292 29365 
3292 29550 
3292 30795 
3292 30811 
3292 30978 
3292 31131 
3292 31393 
3292 3222 
3292 3274 
3292 3301 
3292 3320 
3292 3321 
3292 33970 
3292 34133 
3292 34165 
3292 34263 
3292 34384 
3292 34385 
3292 34576 
3292 34610 
3292 34686 
3292 34823 
3292 34848 
3292 34932 
3292 34941 
3292 34965 
3292 35157 
3292 35376 
3292 35637 
3292 35789 
3292 39029 
3292 39193 
3292 39194 
3292 39342 
3292 39500 
3292 39554 
3292 39597 
3292 39642 
3292 39648 
3292 39658 
3292 39699 
3292 39832 
3292 41014 
3292 41045 
3292 41136 
3292 41243 
3292 41340 
3292 41401 
3292 41648 
3292 41729 
3292 41795 
3292 41847 
3292 41878 
3292 42022 
3292 42028 
3292 42122 
3292 42236 
3292 42307 
3292 42309 
3292 42318 
3292 42418 
3292 42525 
3292 42595 
3292 42621 
3292 42622 
3292 42659 
3292 42695 
3292 42876 
3292 42903 
3292 43167 
3292 43379 
3292 43401 
3292 43499 
3292 43557 
3292 43792 
3292 43796 
3292 43869 
3292 43959 
3292 44123 
3292 44328 
3292 44338 
3292 44398 
3292 44457 
3292 44581 
3292 44743 
3292 44763 
3292 44769 
3292 44838 
3292 47173 
3292 47292 
3292 47527 
3292 47732 
3292 5420 
3292 5469 
3292 5515 
3292 5624 
3292 6782 
3292 6785 
3292 6820 
3292 6834 
3292 702 
3292 8434 
3292 8473 
3292 8818 
3292 8989 
3292 9167 
32937 7018 
32943 6459 
32952 19082 
32952 19241 
32952 32258 
32952 35946 
32952 36780 
32952 40558 
32955 40139 
32976 14532 
32989 39988 
3300 12469 
3300 13219 
3300 15687 
3300 18167 
3300 20877 
3300 21484 
3300 23047 
3300 24084 
3300 24374 
3300 25281 
3300 29938 
3300 3084 
3300 31547 
3300 3347 
3300 3356 
3300 35590 
3300 38028 
3300 38188 
3300 39747 
3300 41559 
3300 4515 
3300 45219 
3300 4755 
3300 6810 
3300 7734 
3300 8551 
33005 13894 
33005 16713 
33005 40896 
3301 12501 
3301 158 
3301 15991 
3301 16115 
3301 16123 
3301 16253 
3301 1729 
3301 209 
3301 21200 
3301 24819 
3301 25387 
3301 28680 
3301 29468 
3301 30795 
3301 30880 
3301 31568 
3301 31574 
3301 3356 
3301 34029 
3301 34556 
3301 34576 
3301 34941 
3301 35445 
3301 35742 
3301 39137 
3301 39302 
3301 39369 
3301 39570 
3301 39597 
3301 39643 
3301 39648 
3301 39651 
3301 41243 
3301 41528 
3301 42251 
3301 42307 
3301 43504 
3301 43770 
3301 44123 
3301 44641 
3301 44838 
3301 47298 
3301 5569 
3301 8464 
3301 8473 
3301 8522 
3301 8523 
3301 8702 
3301 9201 
3302 12481 
3302 12498 
3302 12559 
3302 12650 
3302 13097 
3302 13254 
3302 15553 
3302 15852 
3302 16042 
3302 20924 
3302 24817 
3302 25002 
3302 28675 
3302 28742 
3302 31319 
3302 31495 
3302 3269 
3302 35114 
3302 35617 
3302 39424 
3302 42015 
3302 43279 
3302 44513 
3302 8265 
3303 12368 
3303 12620 
3303 12652 
3303 12750 
3303 12928 
3303 13267 
3303 13277 
3303 15412 
3303 15513 
3303 15600 
3303 16267 
3303 16360 
3303 20493 
3303 21069 
3303 21113 
3303 21190 
3303 21217 
3303 21222 
3303 21466 
3303 24949 
3303 24952 
3303 29166 
3303 29222 
3303 29500 
3303 30862 
3303 31004 
3303 31097 
3303 31271 
3303 31356 
3303 31741 
3303 3356 
3303 33792 
3303 33845 
3303 33958 
3303 34019 
3303 35054 
3303 35231 
3303 35276 
3303 3549 
3303 35495 
3303 38940 
3303 39166 
3303 39296 
3303 39624 
3303 41294 
3303 41396 
3303 41503 
3303 41577 
3303 41666 
3303 41768 
3303 42438 
3303 42917 
3303 43127 
3303 43189 
3303 43388 
3303 43577 
3303 43828 
3303 44038 
3303 4589 
3303 4635 
3303 47803 
3303 47965 
3303 48318 
3303 48789 
3303 5459 
3303 559 
3303 6730 
3303 6774 
3303 6837 
3303 702 
3303 8220 
3303 8235 
3303 8404 
3303 8408 
3303 8758 
3303 8803 
3303 8866 
3303 8928 
3303 9009 
3303 9044 
3304 34762 
3304 35746 
3304 44806 
3304 49512 
3304 5432 
3307 16175 
3307 21171 
3307 21201 
3307 21331 
3307 24959 
3307 25351 
3307 29492 
3307 34087 
3307 39197 
3307 39787 
3307 39832 
3307 41164 
3307 41729 
3307 41741 
3307 43401 
3307 43516 
3307 44381 
3307 49409 
3307 5619 
33070 3356 
33070 3549 
33070 3741 
33070 4755 
33070 4788 
33070 5511 
33070 7018 
33070 9299 
3308 28765 
3308 29266 
3308 31027 
3308 33796 
3308 34482 
3308 34506 
3308 34705 
3308 34823 
3308 42789 
3308 43027 
3308 43557 
3308 43806 
3308 43869 
3308 6785 
3308 6834 
3308 9120 
33098 30326 
33098 4565 
33119 36217 
3312 8470 
33125 14307 
33125 15176 
33125 16842 
33125 26284 
33125 26472 
33125 33122 
33125 4181 
33125 46262 
33125 6349 
33125 7260 
33125 7268 
3313 12363 
3313 12465 
3313 12498 
3313 12974 
3313 13253 
3313 16219 
3313 21006 
3313 24805 
3313 25518 
3313 28791 
3313 28805 
3313 29094 
3313 29184 
3313 29564 
3313 31033 
3313 31467 
3313 3269 
3313 35612 
3313 39729 
3313 43338 
3313 48769 
3313 702 
33130 12021 
33130 14826 
33132 13978 
33132 14133 
33132 15054 
33132 16724 
33132 17081 
33132 22150 
33132 22364 
33132 22549 
33132 25747 
33132 29754 
33132 29866 
33132 30221 
33132 32682 
33132 40429 
33139 812 
33154 15327 
33154 31922 
3316 20817 
3316 30124 
3316 47595 
3316 8370 
33165 10320 
33165 11976 
33165 13676 
33165 14154 
33165 21615 
33165 8001 
33182 3356 
3320 10024 
3320 10099 
3320 1103 
3320 11074 
3320 1126 
3320 11342 
3320 11557 
3320 11666 
3320 11844 
3320 1200 
3320 12059 
3320 12306 
3320 12312 
3320 12323 
3320 12331 
3320 12334 
3320 12338 
3320 12350 
3320 1237 
3320 12389 
3320 12399 
3320 12407 
3320 12413 
3320 12431 
3320 12470 
3320 12476 
3320 12491 
3320 1257 
3320 12571 
3320 12586 
3320 12625 
3320 12684 
3320 12741 
3320 12759 
3320 12767 
3320 12854 
3320 12857 
3320 12874 
3320 12888 
3320 12894 
3320 12898 
3320 12931 
3320 12941 
3320 12946 
3320 12968 
3320 12969 
3320 12975 
3320 12989 
3320 13030 
3320 13054 
3320 13132 
3320 13193 
3320 13194 
3320 13208 
3320 13222 
3320 13233 
3320 13301 
3320 13530 
3320 13646 
3320 13862 
3320 14116 
3320 14541 
3320 15133 
3320 15348 
3320 15372 
3320 15389 
3320 15451 
3320 15495 
3320 15516 
3320 15517 
3320 15535 
3320 15540 
3320 15598 
3320 15623 
3320 15675 
3320 15694 
3320 15704 
3320 15734 
3320 15743 
3320 15744 
3320 15763 
3320 15779 
3320 15830 
3320 15844 
3320 15857 
3320 15895 
3320 16097 
3320 16138 
3320 16151 
3320 16276 
3320 16277 
3320 16360 
3320 16365 
3320 16366 
3320 16420 
3320 1668 
3320 16815 
3320 16949 
3320 17444 
3320 17770 
3320 18106 
3320 18403 
3320 1841 
3320 1901 
3320 19234 
3320 19723 
3320 20161 
3320 20500 
3320 20504 
3320 20547 
3320 20600 
3320 20634 
3320 20640 
3320 20686 
3320 20721 
3320 20773 
3320 20792 
3320 20804 
3320 20853 
3320 20886 
3320 20946 
3320 20960 
3320 20963 
3320 21021 
3320 21026 
3320 21040 
3320 21057 
3320 21192 
3320 2129 
3320 21294 
3320 21385 
3320 21435 
3320 21461 
3320 21958 
3320 22822 
3320 23047 
3320 23947 
3320 24086 
3320 24489 
3320 24635 
3320 24637 
3320 24657 
3320 24709 
3320 24724 
3320 24778 
3320 24785 
3320 24795 
3320 24844 
3320 24874 
3320 24889 
3320 24909 
3320 24915 
3320 24951 
3320 24956 
3320 24961 
3320 2497 
3320 24989 
3320 25038 
3320 25068 
3320 25109 
3320 25137 
3320 25220 
3320 25279 
3320 25308 
3320 25423 
3320 25489 
3320 25509 
3320 25560 
3320 26337 
3320 26622 
3320 27199 
3320 27506 
3320 27678 
3320 27822 
3320 28158 
3320 28211 
3320 28293 
3320 28620 
3320 28693 
3320 28753 
3320 28806 
3320 28848 
3320 28864 
3320 28877 
3320 28896 
3320 28961 
3320 29018 
3320 29054 
3320 29105 
3320 29141 
3320 29145 
3320 29269 
3320 29316 
3320 29333 
3320 29357 
3320 29433 
3320 29448 
3320 29454 
3320 29551 
3320 29562 
3320 29590 
3320 29624 
3320 29654 
3320 30176 
3320 30361 
3320 30791 
3320 30889 
3320 30892 
3320 30915 
3320 30941 
3320 30962 
3320 31010 
3320 31027 
3320 31029 
3320 31047 
3320 31049 
3320 31098 
3320 31100 
3320 31186 
3320 31204 
3320 31259 
3320 31333 
3320 31342 
3320 31352 
3320 31400 
3320 31405 
3320 31450 
3320 31477 
3320 31530 
3320 31547 
3320 31550 
3320 31572 
3320 31654 
3320 31735 
3320 32035 
3320 32241 
3320 32454 
3320 3249 
3320 32491 
3320 32613 
3320 32768 
3320 3303 
3320 33287 
3320 3330 
3320 3333 
3320 33438 
3320 33554 
3320 3356 
3320 33739 
3320 33810 
3320 33843 
3320 33875 
3320 33891 
3320 33901 
3320 33926 
3320 33965 
3320 34086 
3320 34127 
3320 34164 
3320 34224 
3320 34225 
3320 34247 
3320 34271 
3320 34281 
3320 34289 
3320 34295 
3320 34309 
3320 34345 
3320 34391 
3320 34439 
3320 34457 
3320 34520 
3320 34568 
3320 34673 
3320 34701 
3320 34761 
3320 34785 
3320 34823 
3320 34834 
3320 3491 
3320 34953 
3320 35044 
3320 35062 
3320 35097 
3320 35153 
3320 35227 
3320 35249 
3320 35258 
3320 35353 
3320 35369 
3320 3549 
3320 35567 
3320 3561 
3320 35679 
3320 35724 
3320 35806 
3320 36183 
3320 36408 
3320 36445 
3320 36493 
3320 3676 
3320 3745 
3320 3758 
3320 3786 
3320 37986 
3320 38861 
3320 38914 
3320 38925 
3320 39059 
3320 39145 
3320 39151 
3320 39218 
3320 39438 
3320 39527 
3320 39538 
3320 39560 
3320 39704 
3320 39737 
3320 39878 
3320 39944 
3320 40028 
3320 41040 
3320 41167 
3320 41252 
3320 41313 
3320 4134 
3320 41391 
3320 41504 
3320 41581 
3320 41625 
3320 41692 
3320 41958 
3320 42081 
3320 42128 
3320 42173 
3320 4230 
3320 42418 
3320 42439 
3320 42461 
3320 42525 
3320 42537 
3320 42557 
3320 42697 
3320 42796 
3320 42956 
3320 42979 
3320 43033 
3320 43066 
3320 43150 
3320 43186 
3320 43303 
3320 43329 
3320 43407 
3320 43450 
3320 43566 
3320 43740 
3320 43892 
3320 43938 
3320 44018 
3320 44067 
3320 44146 
3320 44156 
3320 44227 
3320 44499 
3320 44545 
3320 44819 
3320 44869 
3320 44879 
3320 44904 
3320 45031 
3320 45049 
3320 4538 
3320 4589 
3320 46205 
3320 4635 
3320 4637 
3320 4648 
3320 4657 
3320 47215 
3320 4725 
3320 47261 
3320 47340 
3320 47431 
3320 47435 
3320 4761 
3320 4766 
3320 47696 
3320 4788 
3320 4795 
3320 47965 
3320 48049 
3320 48238 
3320 4837 
3320 4862 
3320 48778 
3320 48918 
3320 48948 
3320 5087 
3320 513 
3320 5390 
3320 5391 
3320 5400 
3320 5410 
3320 5430 
3320 5459 
3320 5483 
3320 5491 
3320 5511 
3320 553 
3320 5603 
3320 5606 
3320 5617 
3320 5690 
3320 5764 
3320 6072 
3320 6327 
3320 6453 
3320 6461 
3320 6539 
3320 6666 
3320 6667 
3320 6700 
3320 6714 
3320 6730 
3320 6746 
3320 6747 
3320 6762 
3320 6778 
3320 680 
3320 6805 
3320 6830 
3320 6855 
3320 6866 
3320 6878 
3320 701 
3320 7018 
3320 702 
3320 7473 
3320 7497 
3320 7527 
3320 7552 
3320 7643 
3320 7738 
3320 7922 
3320 8001 
3320 8068 
3320 8075 
3320 8167 
3320 8218 
3320 8220 
3320 8247 
3320 8271 
3320 8273 
3320 8308 
3320 8327 
3320 8339 
3320 8351 
3320 8359 
3320 8379 
3320 8387 
3320 8400 
3320 8412 
3320 8422 
3320 8426 
3320 8442 
3320 8445 
3320 8447 
3320 8450 
3320 8495 
3320 852 
3320 8559 
3320 8560 
3320 8564 
3320 8648 
3320 8672 
3320 8859 
3320 8879 
3320 8881 
3320 8918 
3320 8928 
3320 8938 
3320 8939 
3320 8961 
3320 8972 
3320 9066 
3320 9099 
3320 9135 
3320 9137 
3320 9145 
3320 9163 
3320 9188 
3320 9299 
3320 9304 
3320 9329 
3320 9381 
3320 9394 
3320 9498 
3320 9506 
3320 9583 
3320 9800 
3320 9808 
3320 9929 
3320 9989 
33210 3356 
33224 11387 
33224 16601 
33224 6461 
33227 19665 
3323 5408 
33251 29393 
3326 21338 
3327 12563 
3327 12757 
3327 12976 
3327 12986 
3327 12993 
3327 13194 
3327 15497 
3327 15672 
3327 15738 
3327 15772 
3327 16014 
3327 16020 
3327 16112 
3327 20853 
3327 21219 
3327 24724 
3327 25229 
3327 29352 
3327 29651 
3327 31081 
3327 31261 
3327 31494 
3327 31500 
3327 31520 
3327 31531 
3327 33904 
3327 34034 
3327 34046 
3327 34326 
3327 34579 
3327 34814 
3327 35000 
3327 3549 
3327 35602 
3327 39038 
3327 39211 
3327 39823 
3327 41360 
3327 41877 
3327 41959 
3327 42016 
3327 42610 
3327 42979 
3327 43137 
3327 43268 
3327 6703 
3327 6714 
3327 702 
3327 8492 
3327 8728 
3327 8938 
33287 1239 
33287 36377 
33287 3932 
33287 701 
33287 7922 
3329 13038 
3329 15764 
3329 15853 
3329 16013 
3329 21264 
3329 28969 
3329 31443 
3329 35446 
3329 35459 
3329 35506 
3329 39062 
3329 39245 
3329 39481 
3329 39820 
3329 40990 
3329 41372 
3329 41725 
3329 48261 
3329 6799 
3329 9304 
3330 24792 
3330 28848 
3330 29395 
3330 34785 
3330 35369 
3330 35765 
3330 39210 
3330 39560 
3330 43002 
3330 44385 
3330 44462 
3330 9304 
33302 15221 
33302 25741 
33302 26864 
33302 26896 
33302 7832 
33303 7018 
33321 18950 
33321 27489 
33321 31784 
3335 5387 
3336 719 
33362 33234 
33363 10701 
33363 10896 
33363 14005 
33363 14015 
33363 14091 
33363 14288 
33363 14658 
33363 15110 
33363 16724 
33363 17194 
33363 19271 
33363 19606 
33363 22167 
33363 22410 
33363 23043 
33363 25667 
33363 26217 
33363 26948 
33363 27580 
33363 29935 
33363 31899 
33363 40585 
33363 46296 
33363 46729 
33363 6364 
33363 701 
33386 6517 
3340 12301 
3340 12589 
3340 15953 
3340 1955 
3340 206 
3340 21186 
3340 21265 
3340 24822 
3340 25539 
3340 30836 
3340 30904 
3340 34262 
3340 34588 
3340 41484 
3340 41694 
3340 42367 
3340 43187 
3340 44414 
3340 47979 
3340 5588 
3340 6790 
33430 17056 
3344 21321 
3344 29444 
3344 34159 
3347 7004 
33481 4323 
33481 6461 
33490 36733 
33490 7385 
33490 7922 
33491 2386 
33491 27678 
33491 6325 
33491 701 
33491 7018 
33491 7332 
33491 7922 
3352 12319 
3352 13168 
3352 15633 
3352 15732 
3352 15810 
3352 15937 
3352 20906 
3352 21193 
3352 21394 
3352 21468 
3352 24624 
3352 24920 
3352 25140 
3352 25392 
3352 25479 
3352 25544 
3352 29612 
3352 31627 
3352 34511 
3352 35167 
3352 35264 
3352 39144 
3352 39780 
3352 42722 
3352 43919 
3352 44127 
3352 44585 
3352 44707 
3352 44998 
3352 5089 
3352 6072 
3352 6813 
3352 8220 
3352 8855 
3352 9075 
3352 9105 
3352 9192 
3352 9304 
3354 11427 
3354 276 
3354 46094 
3354 7018 
3354 7276 
33544 11018 
33544 26171 
33544 32925 
33544 40009 
33554 13657 
33554 13773 
33554 26337 
33554 30085 
33554 30407 
33554 33361 
33554 40028 
33554 46430 
3356 10143 
3356 10242 
3356 10259 
3356 10271 
3356 10297 
3356 10299 
3356 103 
3356 10310 
3356 10311 
3356 10316 
3356 10352 
3356 10355 
3356 10361 
3356 10367 
3356 10430 
3356 10439 
3356 10467 
3356 10475 
3356 10480 
3356 10487 
3356 10490 
3356 10578 
3356 10594 
3356 10598 
3356 10607 
3356 10653 
3356 10696 
3356 10732 
3356 10755 
3356 10763 
3356 10794 
3356 10818 
3356 10823 
3356 10838 
3356 10858 
3356 10912 
3356 10913 
3356 10929 
3356 10935 
3356 10944 
3356 10945 
3356 10949 
3356 10953 
3356 10990 
3356 10991 
3356 10994 
3356 11003 
3356 11004 
3356 11013 
3356 1103 
3356 11038 
3356 11051 
3356 11060 
3356 11061 
3356 11100 
3356 11135 
3356 11151 
3356 11186 
3356 11187 
3356 1120 
3356 11213 
3356 11215 
3356 11221 
3356 11236 
3356 11260 
3356 11266 
3356 11272 
3356 11274 
3356 11279 
3356 11281 
3356 11303 
3356 11306 
3356 11323 
3356 11343 
3356 11355 
3356 11357 
3356 11359 
3356 11374 
3356 11398 
3356 11401 
3356 11402 
3356 11403 
3356 11404 
3356 11407 
3356 11426 
3356 11427 
3356 11429 
3356 11441 
3356 11448 
3356 11454 
3356 11456 
3356 11479 
3356 11483 
3356 11492 
3356 11508 
3356 11509 
3356 11516 
3356 11530 
3356 11546 
3356 11590 
3356 11596 
3356 116 
3356 11608 
3356 11613 
3356 11643 
3356 11646 
3356 11650 
3356 11666 
3356 11672 
3356 11675 
3356 11680 
3356 11686 
3356 11701 
3356 11719 
3356 11728 
3356 11732 
3356 11734 
3356 11739 
3356 11740 
3356 11766 
3356 11774 
3356 11776 
3356 11779 
3356 11788 
3356 11795 
3356 11808 
3356 11818 
3356 11841 
3356 11847 
3356 11854 
3356 11855 
3356 11861 
3356 11872 
3356 11874 
3356 11889 
3356 11890 
3356 11899 
3356 11922 
3356 11928 
3356 11955 
3356 11992 
3356 12 
3356 12008 
3356 1201 
3356 12015 
3356 12024 
3356 12025 
3356 12028 
3356 12042 
3356 12083 
3356 12089 
3356 12105 
3356 12111 
3356 12121 
3356 12129 
3356 1213 
3356 12130 
3356 12134 
3356 1215 
3356 12167 
3356 12168 
3356 12180 
3356 12181 
3356 122 
3356 12200 
3356 12220 
3356 12260 
3356 12271 
3356 12282 
3356 12284 
3356 12290 
3356 12310 
3356 1237 
3356 12390 
3356 12392 
3356 12400 
3356 12407 
3356 1241 
3356 12414 
3356 12421 
3356 12430 
3356 1249 
3356 12496 
3356 12507 
3356 12513 
3356 12519 
3356 12530 
3356 12536 
3356 12539 
3356 12552 
3356 12570 
3356 12577 
3356 12580 
3356 12593 
3356 12605 
3356 12615 
3356 12626 
3356 12630 
3356 12645 
3356 12670 
3356 12682 
3356 12716 
3356 12727 
3356 12732 
3356 12739 
3356 12767 
3356 12769 
3356 12773 
3356 12797 
3356 12808 
3356 12831 
3356 12835 
3356 12883 
3356 12885 
3356 1290 
3356 12912 
3356 12927 
3356 12968 
3356 12971 
3356 12980 
3356 12989 
3356 12993 
3356 13005 
3356 13009 
3356 13030 
3356 13045 
3356 13076 
3356 13101 
3356 13115 
3356 13122 
3356 13126 
3356 13135 
3356 13143 
3356 13191 
3356 13208 
3356 13228 
3356 13249 
3356 13272 
3356 13276 
3356 13280 
3356 13285 
3356 13307 
3356 13315 
3356 13326 
3356 13331 
3356 13332 
3356 13333 
3356 13343 
3356 13354 
3356 13373 
3356 13376 
3356 13389 
3356 13391 
3356 13398 
3356 13399 
3356 13407 
3356 13410 
3356 13415 
3356 13432 
3356 13445 
3356 13446 
3356 13448 
3356 13458 
3356 13476 
3356 13490 
3356 13499 
3356 13506 
3356 1351 
3356 13518 
3356 13535 
3356 13536 
3356 13546 
3356 13547 
3356 13591 
3356 13599 
3356 13601 
3356 13609 
3356 13618 
3356 13640 
3356 13644 
3356 13645 
3356 13646 
3356 13647 
3356 13680 
3356 13693 
3356 13694 
3356 13703 
3356 13706 
3356 13720 
3356 13723 
3356 13731 
3356 13745 
3356 13750 
3356 13756 
3356 13767 
3356 13768 
3356 13781 
3356 13787 
3356 13797 
3356 13802 
3356 13803 
3356 13806 
3356 13832 
3356 13838 
3356 13839 
3356 13848 
3356 13867 
3356 13901 
3356 13917 
3356 13945 
3356 13951 
3356 13987 
3356 13988 
3356 13992 
3356 13996 
3356 13998 
3356 13999 
3356 14 
3356 14000 
3356 14003 
3356 14022 
3356 14045 
3356 14051 
3356 14064 
3356 14066 
3356 14068 
3356 14085 
3356 14092 
3356 14103 
3356 14112 
3356 14119 
3356 14126 
3356 14127 
3356 14131 
3356 14133 
3356 14135 
3356 14173 
3356 14178 
3356 14182 
3356 14195 
3356 14205 
3356 14210 
3356 14217 
3356 14244 
3356 14254 
3356 14265 
3356 14280 
3356 14287 
3356 14288 
3356 14306 
3356 14308 
3356 14325 
3356 14340 
3356 14359 
3356 14369 
3356 14416 
3356 14423 
3356 14424 
3356 14438 
3356 14454 
3356 14481 
3356 14485 
3356 14487 
3356 14489 
3356 14492 
3356 14494 
3356 14501 
3356 14508 
3356 14537 
3356 14541 
3356 14550 
3356 14574 
3356 14576 
3356 14589 
3356 14600 
3356 14602 
3356 14607 
3356 14618 
3356 14623 
3356 14625 
3356 14627 
3356 14636 
3356 14654 
3356 14676 
3356 14682 
3356 14686 
3356 14695 
3356 14717 
3356 14720 
3356 14721 
3356 14728 
3356 14742 
3356 14747 
3356 14751 
3356 14752 
3356 14755 
3356 14767 
3356 14793 
3356 14803 
3356 14810 
3356 14822 
3356 14832 
3356 14833 
3356 14835 
3356 14880 
3356 14891 
3356 14904 
3356 14905 
3356 14909 
3356 14910 
3356 14912 
3356 14919 
3356 14922 
3356 14928 
3356 14929 
3356 14934 
3356 14938 
3356 14948 
3356 14963 
3356 14985 
3356 14989 
3356 15003 
3356 15005 
3356 15019 
3356 15036 
3356 15042 
3356 15065 
3356 15083 
3356 15085 
3356 15124 
3356 15133 
3356 15149 
3356 15153 
3356 15155 
3356 15162 
3356 15164 
3356 15170 
3356 15171 
3356 15176 
3356 15177 
3356 15184 
3356 15209 
3356 15216 
3356 15224 
3356 15247 
3356 15267 
3356 15290 
3356 15291 
3356 15295 
3356 15308 
3356 15315 
3356 15345 
3356 15348 
3356 15395 
3356 15396 
3356 15403 
3356 15436 
3356 15444 
3356 15456 
3356 15463 
3356 15497 
3356 15509 
3356 15528 
3356 15533 
3356 15568 
3356 15598 
3356 156 
3356 15600 
3356 15641 
3356 15667 
3356 15677 
3356 15694 
3356 15697 
3356 15702 
3356 15744 
3356 15747 
3356 15756 
3356 15772 
3356 15808 
3356 15839 
3356 15863 
3356 15914 
3356 15935 
3356 15943 
3356 15960 
3356 15965 
3356 15967 
3356 15968 
3356 15988 
3356 15991 
3356 15997 
3356 16038 
3356 16080 
3356 16141 
3356 16162 
3356 16189 
3356 16202 
3356 16218 
3356 16223 
3356 16224 
3356 16260 
3356 16265 
3356 16276 
3356 16283 
3356 16293 
3356 16294 
3356 16338 
3356 16353 
3356 16359 
3356 16366 
3356 16378 
3356 16399 
3356 16406 
3356 16410 
3356 16412 
3356 16420 
3356 16442 
3356 16445 
3356 16455 
3356 16467 
3356 16482 
3356 16490 
3356 16509 
3356 16524 
3356 16526 
3356 16530 
3356 16557 
3356 16559 
3356 16564 
3356 16567 
3356 1659 
3356 16599 
3356 1660 
3356 16604 
3356 16605 
3356 16609 
3356 16610 
3356 16617 
3356 16644 
3356 16675 
3356 16676 
3356 16713 
3356 16718 
3356 16724 
3356 16735 
3356 16743 
3356 16761 
3356 16765 
3356 16773 
3356 16787 
3356 16795 
3356 16797 
3356 1680 
3356 16805 
3356 16810 
3356 16812 
3356 16814 
3356 16817 
3356 16818 
3356 16835 
3356 16848 
3356 16855 
3356 16866 
3356 16867 
3356 16880 
3356 16889 
3356 16906 
3356 16916 
3356 16928 
3356 16940 
3356 16979 
3356 16985 
3356 16988 
3356 16996 
3356 17014 
3356 17027 
3356 17037 
3356 17049 
3356 1705 
3356 17054 
3356 1706 
3356 17088 
3356 17099 
3356 17106 
3356 17110 
3356 17112 
3356 17116 
3356 17140 
3356 17145 
3356 17149 
3356 17151 
3356 17157 
3356 17161 
3356 17173 
3356 17175 
3356 17183 
3356 17184 
3356 17223 
3356 17253 
3356 17307 
3356 17310 
3356 17311 
3356 17324 
3356 17334 
3356 17346 
3356 17350 
3356 17359 
3356 17370 
3356 17378 
3356 17394 
3356 17400 
3356 17402 
3356 1741 
3356 17451 
3356 17506 
3356 17633 
3356 17828 
3356 1784 
3356 1810 
3356 1812 
3356 18291 
3356 18379 
3356 18441 
3356 18468 
3356 18484 
3356 18485 
3356 18486 
3356 18487 
3356 18489 
3356 18490 
3356 18491 
3356 18494 
3356 18502 
3356 18505 
3356 18509 
3356 1853 
3356 18530 
3356 18540 
3356 18548 
3356 18565 
3356 18566 
3356 18618 
3356 18624 
3356 18678 
3356 18687 
3356 18706 
3356 18712 
3356 18734 
3356 18755 
3356 18756 
3356 18762 
3356 18773 
3356 18800 
3356 18832 
3356 18847 
3356 18851 
3356 18871 
3356 18876 
3356 18886 
3356 18908 
3356 18915 
3356 18990 
3356 19008 
3356 19009 
3356 19021 
3356 19066 
3356 19067 
3356 19096 
3356 19118 
3356 19130 
3356 19158 
3356 19159 
3356 19170 
3356 19178 
3356 19194 
3356 19229 
3356 19235 
3356 19253 
3356 19258 
3356 19271 
3356 19285 
3356 19287 
3356 19288 
3356 19291 
3356 19323 
3356 19326 
3356 19343 
3356 19358 
3356 19366 
3356 19397 
3356 19399 
3356 19400 
3356 19472 
3356 19479 
3356 195 
3356 19528 
3356 19529 
3356 19534 
3356 19554 
3356 19563 
3356 19653 
3356 19655 
3356 19657 
3356 19674 
3356 19685 
3356 19689 
3356 19703 
3356 19704 
3356 19709 
3356 19717 
3356 19730 
3356 19742 
3356 19752 
3356 19762 
3356 19803 
3356 19804 
3356 19805 
3356 19806 
3356 19808 
3356 19817 
3356 1982 
3356 19830 
3356 19834 
3356 19855 
3356 19872 
3356 19885 
3356 19897 
3356 19898 
3356 19916 
3356 19923 
3356 19952 
3356 19956 
3356 19982 
3356 19995 
3356 20 
3356 20001 
3356 20006 
3356 20018 
3356 20021 
3356 2003 
3356 20037 
3356 20053 
3356 20075 
3356 20096 
3356 20098 
3356 20123 
3356 20135 
3356 20154 
3356 20155 
3356 20163 
3356 20179 
3356 20185 
3356 20194 
3356 20214 
3356 20252 
3356 20257 
3356 20260 
3356 20274 
3356 20281 
3356 20283 
3356 20299 
3356 2033 
3356 20331 
3356 20355 
3356 20376 
3356 20377 
3356 20381 
3356 20385 
3356 20413 
3356 20428 
3356 20432 
3356 20472 
3356 20473 
3356 2048 
3356 20485 
3356 20488 
3356 20520 
3356 20525 
3356 20535 
3356 20539 
3356 20547 
3356 2055 
3356 20552 
3356 20562 
3356 20616 
3356 20629 
3356 20632 
3356 20648 
3356 20660 
3356 20665 
3356 20678 
3356 20679 
3356 20733 
3356 20737 
3356 20738 
3356 20764 
3356 20773 
3356 20791 
3356 20804 
3356 20811 
3356 20825 
3356 20830 
3356 20836 
3356 20858 
3356 20860 
3356 20873 
3356 20876 
3356 20877 
3356 20880 
3356 20886 
3356 20915 
3356 20923 
3356 20932 
3356 20933 
3356 20950 
3356 20960 
3356 21011 
3356 21016 
3356 21021 
3356 21028 
3356 21064 
3356 21122 
3356 21151 
3356 21155 
3356 2116 
3356 21188 
3356 21189 
3356 21202 
3356 21206 
3356 21211 
3356 21232 
3356 21244 
3356 21267 
3356 21320 
3356 21321 
3356 21327 
3356 21345 
3356 21348 
3356 21351 
3356 21392 
3356 2140 
3356 21414 
3356 21470 
3356 21478 
3356 21488 
3356 21497 
3356 21502 
3356 21522 
3356 21523 
3356 21524 
3356 21527 
3356 2153 
3356 2154 
3356 21541 
3356 21543 
3356 21548 
3356 21565 
3356 21581 
3356 21583 
3356 21598 
3356 21615 
3356 21616 
3356 21636 
3356 21637 
3356 21640 
3356 21655 
3356 21679 
3356 21685 
3356 21687 
3356 21724 
3356 21740 
3356 21769 
3356 21795 
3356 21803 
3356 21806 
3356 21808 
3356 21814 
3356 21823 
3356 21844 
3356 21855 
3356 21869 
3356 21879 
3356 21886 
3356 21910 
3356 21918 
3356 21923 
3356 21928 
3356 21947 
3356 21962 
3356 21969 
3356 21970 
3356 21972 
3356 21976 
3356 21985 
3356 22005 
3356 22022 
3356 22048 
3356 22051 
3356 22053 
3356 22058 
3356 22064 
3356 22098 
3356 22116 
3356 22140 
3356 22144 
3356 22158 
3356 22171 
3356 22178 
3356 22186 
3356 22191 
3356 22192 
3356 22196 
3356 22198 
3356 22199 
3356 22205 
3356 22219 
3356 22299 
3356 22302 
3356 22324 
3356 22329 
3356 22343 
3356 22356 
3356 22364 
3356 22376 
3356 22384 
3356 22423 
3356 22434 
3356 22442 
3356 22444 
3356 22446 
3356 22477 
3356 22489 
3356 225 
3356 22562 
3356 22566 
3356 22571 
3356 22591 
3356 22602 
3356 22609 
3356 22620 
3356 22626 
3356 22646 
3356 22652 
3356 22653 
3356 22662 
3356 22683 
3356 22702 
3356 22709 
3356 22711 
3356 22712 
3356 22727 
3356 22740 
3356 22742 
3356 22746 
3356 22747 
3356 22770 
3356 22781 
3356 22792 
3356 22820 
3356 22821 
3356 22822 
3356 22845 
3356 22850 
3356 22855 
3356 22857 
3356 22879 
3356 22885 
3356 22886 
3356 22898 
3356 22915 
3356 22922 
3356 22928 
3356 22931 
3356 22958 
3356 22962 
3356 22967 
3356 22987 
3356 23005 
3356 23038 
3356 23045 
3356 23047 
3356 23049 
3356 23051 
3356 23081 
3356 23089 
3356 23097 
3356 23100 
3356 23126 
3356 23151 
3356 23184 
3356 23205 
3356 23224 
3356 23250 
3356 23252 
3356 23258 
3356 23263 
3356 23265 
3356 23268 
3356 23286 
3356 23304 
3356 23305 
3356 23306 
3356 23308 
3356 23327 
3356 23336 
3356 23342 
3356 23345 
3356 23352 
3356 23372 
3356 23374 
3356 23377 
3356 23393 
3356 23400 
3356 23403 
3356 23404 
3356 23413 
3356 23421 
3356 23428 
3356 23444 
3356 23494 
3356 23504 
3356 23522 
3356 23543 
3356 23550 
3356 23623 
3356 237 
3356 2381 
3356 23987 
3356 24232 
3356 243 
3356 24560 
3356 24593 
3356 24607 
3356 24611 
3356 24634 
3356 24637 
3356 24639 
3356 24642 
3356 24671 
3356 24703 
3356 24705 
3356 24709 
3356 24739 
3356 24778 
3356 24786 
3356 24851 
3356 24853 
3356 24857 
3356 24863 
3356 24864 
3356 24900 
3356 24931 
3356 2495 
3356 24962 
3356 24964 
3356 24974 
3356 25022 
3356 25026 
3356 25036 
3356 25039 
3356 25042 
3356 25048 
3356 25071 
3356 25084 
3356 25118 
3356 25133 
3356 25143 
3356 25168 
3356 25180 
3356 25226 
3356 25229 
3356 25248 
3356 25273 
3356 25279 
3356 25286 
3356 25310 
3356 2532 
3356 25330 
3356 25376 
3356 25384 
3356 25394 
3356 25441 
3356 25470 
3356 25515 
3356 25532 
3356 25562 
3356 25570 
3356 25571 
3356 25582 
3356 25584 
3356 25593 
3356 25612 
3356 25619 
3356 25642 
3356 25645 
3356 25653 
3356 25667 
3356 25668 
3356 25674 
3356 25679 
3356 25700 
3356 2572 
3356 25737 
3356 25741 
3356 25745 
3356 25746 
3356 25751 
3356 25752 
3356 25765 
3356 25767 
3356 25818 
3356 25840 
3356 25843 
3356 25857 
3356 25858 
3356 25873 
3356 25888 
3356 25892 
3356 25899 
3356 25910 
3356 25912 
3356 25930 
3356 25934 
3356 25975 
3356 25994 
3356 26 
3356 2602 
3356 26038 
3356 26057 
3356 26059 
3356 26076 
3356 26079 
3356 26083 
3356 26086 
3356 2609 
3356 26094 
3356 26096 
3356 26108 
3356 2611 
3356 2614 
3356 26143 
3356 26146 
3356 26149 
3356 26163 
3356 26181 
3356 26194 
3356 26198 
3356 26202 
3356 26209 
3356 26224 
3356 26225 
3356 26228 
3356 26233 
3356 26251 
3356 26259 
3356 26276 
3356 26301 
3356 2631 
3356 2634 
3356 26342 
3356 26348 
3356 26385 
3356 26389 
3356 26396 
3356 26446 
3356 26458 
3356 26467 
3356 26471 
3356 26473 
3356 26496 
3356 26517 
3356 26522 
3356 26536 
3356 26543 
3356 26627 
3356 26647 
3356 26658 
3356 26665 
3356 26689 
3356 26722 
3356 26760 
3356 26769 
3356 26782 
3356 26801 
3356 26808 
3356 26810 
3356 26821 
3356 26826 
3356 26842 
3356 26854 
3356 26857 
3356 2686 
3356 26874 
3356 26877 
3356 26878 
3356 26895 
3356 26926 
3356 26978 
3356 26983 
3356 26992 
3356 27005 
3356 27029 
3356 2707 
3356 2709 
3356 2714 
3356 27199 
3356 27258 
3356 27264 
3356 27294 
3356 27325 
3356 27334 
3356 27362 
3356 27375 
3356 27376 
3356 27445 
3356 27467 
3356 27495 
3356 27497 
3356 27506 
3356 27526 
3356 27545 
3356 27553 
3356 27560 
3356 27564 
3356 27567 
3356 27626 
3356 27644 
3356 27645 
3356 27678 
3356 27773 
3356 27807 
3356 27844 
3356 27876 
3356 27908 
3356 2819 
3356 28502 
3356 2856 
3356 2857 
3356 28573 
3356 28673 
3356 28695 
3356 28753 
3356 28760 
3356 28761 
3356 28763 
3356 28765 
3356 28780 
3356 28790 
3356 28797 
3356 28810 
3356 28858 
3356 28907 
3356 28917 
3356 28968 
3356 28986 
3356 28994 
3356 29006 
3356 29014 
3356 29017 
3356 29045 
3356 29049 
3356 29054 
3356 29084 
3356 29107 
3356 29113 
3356 29119 
3356 29129 
3356 29208 
3356 29212 
3356 29219 
3356 29232 
3356 29245 
3356 29255 
3356 293 
3356 29314 
3356 29370 
3356 29422 
3356 29438 
3356 29452 
3356 29454 
3356 29457 
3356 29491 
3356 29496 
3356 29550 
3356 29551 
3356 29553 
3356 29562 
3356 29596 
3356 29606 
3356 29608 
3356 29611 
3356 29640 
3356 29646 
3356 29650 
3356 29655 
3356 29664 
3356 29685 
3356 29691 
3356 29693 
3356 29697 
3356 297 
3356 29700 
3356 29737 
3356 29738 
3356 29739 
3356 29748 
3356 29752 
3356 29765 
3356 29789 
3356 29791 
3356 29804 
3356 29814 
3356 29826 
3356 29835 
3356 29846 
3356 29855 
3356 29859 
3356 29866 
3356 29871 
3356 29877 
3356 29889 
3356 29891 
3356 29895 
3356 29925 
3356 29930 
3356 29944 
3356 29946 
3356 29968 
3356 29990 
3356 3 
3356 30008 
3356 30016 
3356 30023 
3356 30029 
3356 30041 
3356 30048 
3356 30054 
3356 30081 
3356 30083 
3356 30153 
3356 30176 
3356 302 
3356 30217 
3356 30222 
3356 30224 
3356 30226 
3356 30260 
3356 30266 
3356 30281 
3356 30300 
3356 30329 
3356 30354 
3356 30370 
3356 30373 
3356 30444 
3356 30447 
3356 30475 
3356 30484 
3356 30490 
3356 30494 
3356 30497 
3356 30502 
3356 30507 
3356 30510 
3356 30513 
3356 30574 
3356 30586 
3356 30588 
3356 30589 
3356 30635 
3356 3064 
3356 30647 
3356 30651 
3356 30653 
3356 30662 
3356 30669 
3356 30677 
3356 30709 
3356 30736 
3356 30740 
3356 30773 
3356 30781 
3356 30789 
3356 30799 
3356 30827 
3356 30844 
3356 30903 
3356 30914 
3356 30923 
3356 30955 
3356 31042 
3356 31044 
3356 31071 
3356 31080 
3356 31084 
3356 31109 
3356 31122 
3356 31125 
3356 31126 
3356 31131 
3356 31173 
3356 31198 
3356 31216 
3356 31229 
3356 31242 
3356 31250 
3356 31272 
3356 31273 
3356 31291 
3356 31342 
3356 31360 
3356 31399 
3356 3141 
3356 31424 
3356 31453 
3356 31458 
3356 31477 
3356 31493 
3356 31562 
3356 31595 
3356 31625 
3356 31655 
3356 31657 
3356 31661 
3356 31672 
3356 31708 
3356 31715 
3356 31727 
3356 31736 
3356 31742 
3356 31776 
3356 31783 
3356 31789 
3356 31801 
3356 31817 
3356 31837 
3356 31846 
3356 31851 
3356 31864 
3356 31877 
3356 31885 
3356 31898 
3356 31902 
3356 31914 
3356 31916 
3356 31917 
3356 31932 
3356 31958 
3356 31976 
3356 31977 
3356 31985 
3356 31993 
3356 31995 
3356 32004
[truncated: 298,546 more chars]
