# Supplementary material for: Finding shortest and nearly shortest path nodes in large substantially incomplete networks by hyperbolic mapping
Source: Nat Commun. 2023 Jan 17;14:186. doi: 10.1038/s41467-022-35181-w (PMC9845360; doi:10.1038/s41467-022-35181-w)
Supplement: Supplementary file 4 — Supplementary Data 1 [file 41467_2022_35181_MOESM4_ESM.zip › SI_Internet/ark2.coords.csv]

#ASN	degree	radial coordinate	angular coordinate
1	15	21.48177	1.988979
2	24	20.578215	2.536508
3	26	20.422852	2.755072
4	7	22.898887	2.834876
5	18	21.133246	2.205474
6	11	22.067356	1.963863
7	3	24.348288	2.243813
8	8	22.65643	2.64307
9	6	23.174844	2.681281
10	8	22.65643	-2.517615
12	7	22.898887	2.762574
13	2	24.966857	2.743066
14	3	24.348288	2.762582
16	2	24.966857	-2.753117
17	2	24.966857	3.133731
18	3	24.348288	2.120967
19	2	24.966857	-2.21465
20	5	23.495066	1.963863
21	2	24.966857	1.976743
22	1	26.237145	2.743066
24	8	22.65643	2.794936
25	1	26.237145	2.796012
26	4	23.876518	2.762535
27	2	24.966857	2.778532
29	3	24.348288	2.815588
30	1	26.237145	1.807212
31	4	23.876518	2.834903
32	4	23.876518	-2.749724
33	2	24.966857	-2.200958
34	3	24.348288	2.536508
35	2	24.966857	1.752496
37	1	26.237145	2.743066
38	2	24.966857	2.745853
41	1	26.237145	2.752159
42	272	15.779416	-2.680617
43	1	26.237145	1.060055
44	1	26.237145	2.751301
45	1	26.237145	2.751003
46	5	23.495066	2.539046
47	4	23.876518	2.834877
48	1	26.237145	2.742943
49	2	24.966857	2.778532
50	2	24.966857	2.678515
51	1	26.237145	0.901323
52	2	24.966857	2.796032
55	5	23.495066	2.53665
56	1	26.237145	0.901595
57	30	20.144228	2.688843
59	5	23.495066	2.727879
62	85	18.093511	1.865059
63	3	24.348288	1.421802
64	2	24.966857	1.752133
65	1	26.237145	1.757221
68	1	26.237145	2.748838
70	4	23.876518	1.963863
71	8	22.65643	-2.374374
72	23	20.660671	1.807212
73	1	26.237145	1.963863
74	2	24.966857	2.784827
77	4	23.876518	1.757636
78	2	24.966857	2.306258
81	36	19.787827	1.655911
83	1	26.237145	2.743066
84	1	26.237145	2.743397
85	2	24.966857	2.076034
87	1	26.237145	1.976743
88	5	23.495066	2.536678
89	1	26.237145	2.742852
90	1	26.237145	1.963863
91	3	24.348288	1.608542
92	4	23.876518	1.963863
97	1	26.237145	-2.760395
98	2	24.966857	1.963863
100	5	23.495066	-2.808427
101	50	19.142416	2.608227
102	3	24.348288	2.778465
103	9	22.440214	2.741716
104	2	24.966857	2.569221
106	2	24.966857	1.845436
109	23	20.660671	-3.064269
111	4	23.876518	-1.073949
112	106	17.655446	-1.91857
116	2	24.966857	1.755225
120	1	26.237145	1.744956
121	1	26.237145	2.742761
122	4	23.876518	1.963863
125	7	22.898887	1.848697
127	3	24.348288	2.834917
131	2	24.966857	-2.493576
132	1	26.237145	0.893873
137	38	19.681868	-1.381508
138	1	26.237145	0.901141
140	1	26.237145	0.90105
147	1	26.237145	0.902322
149	1	26.237145	0.902223
151	1	26.237145	-2.374201
153	1	26.237145	0.901504
154	1	26.237145	0.902504
156	4	23.876518	2.815623
157	4	23.876518	1.976743
158	2	24.966857	-0.686176
159	2	24.966857	2.51182
160	8	22.65643	2.736119
161	3	24.348288	2.032483
166	2	24.966857	1.252367
167	2	24.966857	1.968719
172	1	26.237145	-1.088655
173	9	22.440214	3.133979
174	5697	9.700937	-1.104815
186	3	24.348288	1.252821
187	1	26.237145	-2.680438
188	3	24.348288	1.848697
190	1	26.237145	0.901414
194	2	24.966857	2.569333
195	10	22.245108	2.828924
196	1	26.237145	1.807212
202	30	20.144228	2.233093
205	1	26.237145	2.539046
206	7	22.898887	3.101931
209	1882	11.915606	1.757636
210	15	21.48177	2.571472
213	1	26.237145	2.743066
217	1	26.237145	2.688843
224	13	21.753207	-0.647287
225	3	24.348288	1.974463
226	41	19.532764	2.834929
228	1	26.237145	2.743306
229	1	26.237145	2.765655
231	1	26.237145	2.765565
234	1	26.237145	-2.761385
237	47	19.264258	2.765602
239	1	26.237145	-1.104815
243	2	24.966857	2.297404
246	1	26.237145	0.903231
250	15	21.48177	-1.792182
251	1	26.237145	-2.2011
252	1	26.237145	2.743215
257	2	24.966857	2.795864
260	23	20.660671	-2.099634
262	1	26.237145	-2.756389
264	2	24.966857	1.976743
267	1	26.237145	-2.75648
270	10	22.245108	2.752159
271	23	20.660671	2.447537
272	1	26.237145	0.900687
273	1	26.237145	0.903321
276	16	21.358723	2.121345
278	9	22.440214	2.230034
283	3	24.348288	1.512561
286	369	15.170891	-2.231617
288	3	24.348288	-1.470347
289	1	26.237145	2.743034
291	1	26.237145	2.756175
292	1	26.237145	2.829628
293	166	16.763494	2.751003
295	1	26.237145	0.902017
297	18	21.133246	2.752159
299	2	24.966857	-2.753117
300	1	26.237145	0.900596
302	9	22.440214	2.670807
306	51	19.103397	0.902017
307	1	26.237145	0.900505
308	1	26.237145	0.906501
309	1	26.237145	0.911135
310	6	23.174844	0.899597
311	1	26.237145	0.900414
313	1	26.237145	0.903412
316	1	26.237145	0.900323
317	1	26.237145	0.902223
319	1	26.237145	0.900778
320	1	26.237145	0.903685
321	2	24.966857	0.901777
322	1	26.237145	0.900233
323	1	26.237145	0.903776
324	1	26.237145	0.903867
325	1	26.237145	0.900142
326	1	26.237145	0.903957
327	1	26.237145	0.900051
328	1	26.237145	0.904048
329	2	24.966857	0.902595
331	1	26.237145	0.89996
332	1	26.237145	0.904139
334	2	24.966857	0.901868
335	1	26.237145	0.899869
336	1	26.237145	0.90423
337	1	26.237145	0.899778
338	1	26.237145	0.904321
339	1	26.237145	0.904412
340	1	26.237145	0.904502
341	1	26.237145	0.899687
342	1	26.237145	0.904593
343	1	26.237145	0.899415
344	2	24.966857	0.901686
345	3	24.348288	0.902685
346	1	26.237145	0.911044
347	2	24.966857	0.902867
348	1	26.237145	0.893055
349	1	26.237145	0.910953
350	1	26.237145	0.893146
351	1	26.237145	0.910862
352	1	26.237145	0.893237
353	1	26.237145	0.910771
355	1	26.237145	0.893328
356	1	26.237145	0.91068
357	1	26.237145	0.893419
358	1	26.237145	0.910589
360	1	26.237145	0.89351
361	1	26.237145	0.910499
362	1	26.237145	0.893601
364	1	26.237145	0.910408
365	1	26.237145	0.893782
366	1	26.237145	0.910317
367	17	21.242809	0.900868
368	1	26.237145	0.893691
369	1	26.237145	0.893964
370	1	26.237145	0.910226
371	1	26.237145	0.910135
372	1	26.237145	2.752159
375	1	26.237145	-2.301713
376	36	19.787827	2.477502
377	1	26.237145	2.749393
378	4	23.876518	-2.135597
383	2	24.966857	0.893873
385	3	24.348288	0.900868
386	1	26.237145	0.894146
387	1	26.237145	0.910044
390	1	26.237145	0.902017
391	1	26.237145	0.894055
395	1	26.237145	0.894327
399	1	26.237145	0.909953
409	1	26.237145	0.909863
427	1	26.237145	0.909772
440	1	26.237145	-3.089526
444	1	26.237145	0.51401
450	1	26.237145	0.902223
466	1	26.237145	0.902223
491	1	26.237145	0.909681
492	1	26.237145	0.892329
493	2	24.966857	0.894236
494	1	26.237145	0.894418
495	2	24.966857	0.908591
497	1	26.237145	0.909499
510	3	24.348288	1.852704
511	1	26.237145	1.718609
513	78	18.263808	-1.645214
517	1	26.237145	-2.2499
518	1	26.237145	2.744033
523	1	26.237145	0.902017
531	2	24.966857	0.9085
542	2	24.966857	2.750665
543	4	23.876518	1.399817
545	2	24.966857	-1.104815
546	2	24.966857	1.963863
547	3	24.348288	1.706526
549	25	20.499025	2.481611
552	1	26.237145	0.894236
553	848	13.509043	-1.843057
555	4	23.876518	1.700281
557	10	22.245108	2.812951
558	7	22.898887	-2.62915
559	89	18.002337	-1.640122
564	1	26.237145	0.894509
565	1	26.237145	-0.621251
566	1	26.237145	2.471289
567	9	22.440214	2.834883
571	1	26.237145	0.8946
572	2	24.966857	1.74859
575	2	24.966857	0.902017
577	316	15.480311	2.420334
589	3	24.348288	2.642515
598	1	26.237145	2.259712
600	59	18.815954	2.51182
603	7	22.898887	2.420334
605	1	26.237145	1.360751
606	1	26.237145	-2.03077
607	1	26.237145	-1.812366
609	1	26.237145	-2.49783
611	2	24.966857	2.400579
613	3	24.348288	-1.365028
615	1	26.237145	0.908772
616	2	24.966857	0.902776
619	1	26.237145	0.909408
627	1	26.237145	0.894691
637	4	23.876518	0.902017
647	1	26.237145	0.909318
664	1	26.237145	0.894782
665	2	24.966857	0.90219
668	32	20.018238	2.743066
670	1	26.237145	0.909227
671	1	26.237145	0.909136
672	1	26.237145	0.908863
673	1	26.237145	0.908409
675	1	26.237145	2.688796
676	4	23.876518	-2.517615
679	1	26.237145	-1.698051
680	356	15.242473	-1.834834
681	2	24.966857	2.952375
683	2	24.966857	2.756443
684	2	24.966857	2.41552
687	1	26.237145	2.743066
688	1	26.237145	2.752664
693	2	24.966857	2.73926
698	1	26.237145	2.745853
699	1	26.237145	1.315962
701	1229	12.767447	1.848697
702	275	15.757539	-1.365028
703	103	17.712452	2.975252
705	2	24.966857	2.297829
706	3	24.348288	-2.832248
714	241	16.020711	-2.983788
715	7	22.898887	-2.680654
719	53	19.027571	-2.115416
721	7	22.898887	0.902017
722	1	26.237145	0.909045
724	2	24.966857	0.901232
745	9	22.440214	0.897053
747	1	26.237145	0.908954
760	3	24.348288	-1.698067
763	1	26.237145	-2.357285
764	1	26.237145	-0.727072
766	35	19.84299	-1.433668
773	4	23.876518	1.763102
775	1	26.237145	2.70415
776	1	26.237145	2.70415
777	3	24.348288	-1.778661
781	4	23.876518	2.703787
782	1	26.237145	2.703423
784	2	24.966857	1.375832
786	96	17.852147	-2.004304
789	1	26.237145	2.70415
790	1	26.237145	-2.115939
792	5	23.495066	-2.197298
793	1	26.237145	1.963863
797	3	24.348288	1.807212
801	1	26.237145	1.330044
802	1	26.237145	-1.104815
803	47	19.264258	2.411374
806	4	23.876518	2.477502
808	1	26.237145	2.445782
812	176	16.647019	2.438955
813	2	24.966857	2.420313
818	2	24.966857	2.784827
819	15	21.48177	2.386365
820	1	26.237145	2.422697
822	1	26.237145	2.386266
823	1	26.237145	2.38672
837	1	26.237145	2.423151
841	2	24.966857	2.742264
843	1	26.237145	2.474754
852	386	15.08099	2.445782
855	40	19.58124	2.403897
940	1	26.237145	1.854339
1000	3	24.348288	-2.121075
1013	1	26.237145	1.825994
1030	1	26.237145	-0.141726
1075	2	24.966857	1.702892
1100	1	26.237145	-0.141817
1101	73	18.394987	-2.244726
1102	2	24.966857	-2.243631
1103	1240	12.749636	-2.244726
1104	1	26.237145	-2.244726
1109	1	26.237145	-1.698051
1110	1	26.237145	-1.698051
1111	1	26.237145	-1.698051
1112	1	26.237145	-1.696805
1113	1	26.237145	-1.698051
1114	1	26.237145	-1.698051
1115	1	26.237145	-1.696714
1117	1	26.237145	-1.698051
1120	22	20.746672	-1.703743
1124	1	26.237145	-2.244726
1125	1	26.237145	-2.244726
1126	58	18.849705	-2.187097
1128	1	26.237145	2.743066
1132	2	24.966857	-2.244726
1133	2	24.966857	-2.244726
1134	1	26.237145	-2.242728
1136	100	17.77113	-2.257531
1140	75	18.341479	-2.001784
1142	2	24.966857	-1.993249
1145	1	26.237145	-2.244726
1146	1	26.237145	-2.243541
1147	2	24.966857	-2.210289
1161	1	26.237145	-2.244726
1197	1	26.237145	-1.558986
1201	3	24.348288	2.649554
1204	4	23.876518	1.608535
1205	2	24.966857	2.743066
1206	1	26.237145	1.976743
1207	1	26.237145	2.681254
1208	1	26.237145	0.894963
1213	14	21.612887	-1.561717
1215	4	23.876518	1.963863
1216	3	24.348288	-2.191211
1217	6	23.174844	2.299182
1219	3	24.348288	2.035113
1221	360	15.220173	2.914383
1222	2	24.966857	1.744393
1224	6	23.174844	2.745714
1226	12	21.90412	1.326593
1234	2	24.966857	-0.725891
1236	1	26.237145	1.855066
1237	35	19.84299	2.718263
1239	383	15.096564	1.976743
1241	140	17.102495	2.664124
1246	1	26.237145	2.363553
1248	114	17.510925	-2.731023
1249	6	23.174844	2.815633
1251	47	19.264258	2.178322
1252	2	24.966857	1.781409
1254	1	26.237145	2.752159
1256	2	24.966857	2.815078
1257	184	16.558489	-0.686559
1258	2	24.966857	2.374018
1261	2	24.966857	1.700281
1267	1207	12.80355	-1.391773
1273	323	15.436595	-0.032283
1277	6	23.174844	1.790835
1280	75	18.341479	-2.724894
1286	7	22.898887	1.571705
1287	2	24.966857	1.844891
1289	2	24.966857	1.61286
1290	8	22.65643	-1.526845
1293	2	24.966857	-1.637208
1294	10	22.245108	1.067834
1299	1847	11.953136	-0.017301
1301	3	24.348288	-1.655923
1303	1	26.237145	2.70415
1307	1	26.237145	2.743066
1311	5	23.495066	-2.191938
1312	1	26.237145	-1.085952
1313	4	23.876518	-2.760395
1315	2	24.966857	1.979349
1321	7	22.898887	1.072848
1323	1	26.237145	1.84698
1325	2	24.966857	1.852159
1326	1	26.237145	1.837714
1331	1	26.237145	1.846799
1339	3	24.348288	1.072848
1341	2	24.966857	1.757636
1342	2	24.966857	-0.715043
1343	1	26.237145	1.849887
1347	1	26.237145	1.183321
1348	3	24.348288	1.371823
1350	1	26.237145	1.807212
1351	17	21.242809	1.963863
1355	2	24.966857	-2.223099
1358	2	24.966857	1.848697
1378	2	24.966857	-2.785824
1379	1	26.237145	2.319491
1380	3	24.348288	2.518271
1382	2	24.966857	1.072848
1395	1	26.237145	1.860335
1397	3	24.348288	1.853249
1399	5	23.495066	1.858337
1401	3	24.348288	1.738869
1403	224	16.166536	2.451314
1405	1	26.237145	1.794287
1406	2	24.966857	-2.214923
1407	2	24.966857	-2.222645
1408	3	24.348288	-2.188122
1409	1	26.237145	1.742412
1410	1	26.237145	1.747954
1411	2	24.966857	2.500737
1412	1	26.237145	-2.755844
1414	2	24.966857	1.952094
1415	4	23.876518	1.512016
1416	1	26.237145	1.824449
1418	1	26.237145	2.462489
1419	3	24.348288	1.530186
1420	1	26.237145	1.830355
1421	16	21.358723	-3.128783
1422	4	23.876518	2.480386
1423	2	24.966857	1.862152
1426	1	26.237145	-2.744487
1427	1	26.237145	1.781568
1428	2	24.966857	1.531367
1429	1	26.237145	2.321036
1430	1	26.237145	1.10728
1432	2	24.966857	2.765383
1435	2	24.966857	1.367837
1436	2	24.966857	1.060946
1437	2	24.966857	1.832808
1438	2	24.966857	1.719699
1439	2	24.966857	-2.222554
1440	1	26.237145	1.506475
1442	2	24.966857	-1.09129
1443	4	23.876518	-2.494196
1444	2	24.966857	1.812821
1445	2	24.966857	1.067397
1446	1	26.237145	1.742685
1447	1	26.237145	1.748681
1449	9	22.440214	-2.193936
1451	1	26.237145	0.902017
1452	1	26.237145	0.902017
1453	1	26.237145	0.895054
1457	1	26.237145	0.895145
1458	1	26.237145	0.895236
1460	1	26.237145	0.908318
1461	1	26.237145	0.895327
1462	1	26.237145	0.902017
1463	1	26.237145	0.895418
1464	1	26.237145	0.902017
1466	1	26.237145	0.895508
1467	1	26.237145	0.902017
1468	1	26.237145	0.902017
1471	1	26.237145	0.908227
1472	1	26.237145	0.908136
1474	1	26.237145	0.895599
1475	1	26.237145	0.908046
1476	1	26.237145	0.89569
1477	1	26.237145	0.895781
1479	1	26.237145	0.907955
1480	1	26.237145	0.907864
1482	1	26.237145	0.896053
1483	1	26.237145	0.895872
1484	1	26.237145	0.902017
1488	1	26.237145	0.895963
1489	1	26.237145	0.896235
1491	1	26.237145	0.902017
1494	2	24.966857	0.896144
1495	1	26.237145	0.896962
1498	2	24.966857	0.896144
1500	1	26.237145	0.902017
1501	1	26.237145	0.907773
1502	1	26.237145	0.907682
1503	1	26.237145	0.902017
1504	1	26.237145	0.896326
1505	1	26.237145	0.896417
1506	1	26.237145	0.902017
1508	1	26.237145	2.743942
1509	1	26.237145	0.907591
1510	1	26.237145	0.897144
1511	1	26.237145	0.907501
1515	1	26.237145	0.896508
1516	1	26.237145	0.90741
1519	1	26.237145	0.896599
1524	1	26.237145	0.907319
1525	1	26.237145	0.907228
1526	1	26.237145	0.907137
1527	1	26.237145	0.896689
1528	1	26.237145	2.743066
1531	1	26.237145	0.907046
1533	1	26.237145	0.896871
1535	1	26.237145	0.906955
1536	1	26.237145	0.894872
1537	1	26.237145	0.89678
1538	2	24.966857	0.897053
1539	2	24.966857	0.897235
1541	33	19.958099	0.901504
1547	144	17.046453	-0.017301
1551	1	26.237145	0.90959
1553	1	26.237145	0.911225
1554	16	21.358723	0.908591
1555	2	24.966857	0.902223
1556	1	26.237145	0.911316
1559	1	26.237145	0.911407
1562	1	26.237145	0.911498
1563	1	26.237145	0.911589
1565	1	26.237145	0.91168
1566	1	26.237145	0.91177
1567	1	26.237145	0.911861
1568	1	26.237145	0.911952
1569	1	26.237145	0.912043
1580	1	26.237145	0.912134
1585	1	26.237145	0.912225
1586	1	26.237145	0.908682
1590	1	26.237145	0.897325
1591	1	26.237145	0.902017
1598	1	26.237145	0.897416
1599	1	26.237145	0.897507
1600	1	26.237145	0.906865
1602	1	26.237145	0.906774
1603	1	26.237145	2.694247
1604	1	26.237145	2.417882
1605	5	23.495066	-2.185306
1606	3	24.348288	2.106902
1608	1	26.237145	1.028058
1609	1	26.237145	1.806098
1610	4	23.876518	1.38092
1612	2	24.966857	-0.05024
1614	1	26.237145	1.75713
1615	1	26.237145	1.857519
1616	1	26.237145	-2.18358
1617	2	24.966857	1.059129
1620	3	24.348288	0.033342
1621	2	24.966857	1.752587
1622	1	26.237145	-1.098649
1624	2	24.966857	2.42733
1625	1	26.237145	-2.852871
1628	1	26.237145	-2.567148
1631	1	26.237145	1.382464
1632	2	24.966857	1.060764
1633	1	26.237145	2.44341
1635	3	24.348288	2.362463
1637	1	26.237145	0.906683
1638	2	24.966857	2.312586
1640	3	24.348288	1.832626
1641	3	24.348288	1.704618
1642	2	24.966857	1.842801
1643	1	26.237145	2.361736
1645	6	23.174844	2.430873
1646	3	24.348288	1.308422
1647	6	23.174844	1.769485
1648	1	26.237145	-2.560153
1649	1	26.237145	0.906592
1650	1	26.237145	2.816077
1651	2	24.966857	1.780206
1652	1	26.237145	1.626215
1653	31	20.080241	-0.61235
1654	1	26.237145	1.978168
1657	1	26.237145	1.779694
1659	8	22.65643	3.028282
1661	2	24.966857	1.848697
1663	1	26.237145	1.848697
1668	3	24.348288	-2.690792
1672	1	26.237145	1.878051
1675	1	26.237145	-2.537168
1676	1	26.237145	1.848697
1678	9	22.440214	1.719289
1680	264	15.838954	-2.132157
1685	1	26.237145	1.067851
1689	3	24.348288	2.975882
1696	4	23.876518	2.052029
1698	1	26.237145	1.807212
1699	2	24.966857	2.298
1700	2	24.966857	2.643008
1701	1	26.237145	2.752157
1702	2	24.966857	2.718777
1704	2	24.966857	3.081809
1705	2	24.966857	1.963863
1706	3	24.348288	1.698226
1709	1	26.237145	1.978713
1712	2	24.966857	-1.104815
1715	1	26.237145	2.70415
1723	3	24.348288	2.70415
1724	1	26.237145	2.703514
1725	1	26.237145	2.70415
1729	1	26.237145	-0.686176
1730	2	24.966857	2.398531
1733	17	21.242809	0.902223
1734	2	24.966857	-2.200958
1736	2	24.966857	1.700281
1738	3	24.348288	-2.115978
1739	1	26.237145	2.743066
1741	12	21.90412	-0.621251
1742	8	22.65643	2.815784
1746	2	24.966857	1.334768
1747	2	24.966857	1.757636
1749	1	26.237145	2.752159
1751	1	26.237145	1.795832
1754	1	26.237145	-1.834834
1756	5	23.495066	-2.64328
1757	1	26.237145	1.795812
1759	46	19.30658	-0.726035
1761	3	24.348288	1.567697
1764	677	13.95901	-1.724765
1766	57	18.884035	-2.005332
1767	9	22.440214	2.726602
1770	1	26.237145	-0.706761
1771	1	26.237145	-2.519179
1772	1	26.237145	0.897235
1776	1	26.237145	-1.698051
1777	1	26.237145	1.819998
1778	1	26.237145	0.902017
1781	3	24.348288	2.802452
1782	1	26.237145	1.972808
1785	16	21.358723	1.603785
1786	2	24.966857	-0.436898
1787	1	26.237145	-1.110914
1789	1	26.237145	1.976743
1790	1	26.237145	1.976743
1796	1	26.237145	1.718882
1797	3	24.348288	-2.686062
1798	464	14.713556	2.807836
1803	1	26.237145	1.976743
1811	2	24.966857	-2.517615
1813	2	24.966857	1.37556
1814	2	24.966857	1.376105
1815	2	24.966857	1.367292
1818	4	23.876518	1.788473
1819	1	26.237145	1.966448
1821	2	24.966857	2.59086
1823	3	24.348288	1.351939
1824	2	24.966857	2.470211
1825	2	24.966857	1.955183
1826	1	26.237145	2.694338
1827	2	24.966857	1.628486
1828	36	19.787827	-2.846058
1830	1	26.237145	2.672262
1831	1	26.237145	2.229854
1832	4	23.876518	2.642363
1835	14	21.612887	-0.633144
1836	400	15.009873	-1.637533
1837	2	24.966857	-1.362568
1840	2	24.966857	2.638538
1842	4	23.876518	1.976743
1843	1	26.237145	1.807212
1848	2	24.966857	2.752028
1850	3	24.348288	-2.084812
1851	1	26.237145	2.898849
1852	1	26.237145	1.551536
1853	80	18.213655	-1.698051
1873	1	26.237145	-2.355949
1874	2	24.966857	1.870238
1878	1	26.237145	-0.612147
1880	30	20.144228	-0.612186
1881	1	26.237145	-0.612186
1886	3	24.348288	-1.368655
1887	23	20.660671	0.601382
1888	1	26.237145	-2.244726
1889	1	26.237145	2.767972
1898	2	24.966857	-2.197561
1901	1	26.237145	-1.718017
1902	2	24.966857	-1.25164
1904	1	26.237145	0.897598
1906	1	26.237145	1.976743
1907	1	26.237145	1.949005
1909	1	26.237145	2.828924
1913	2	24.966857	0.906501
1916	1729	12.085119	2.174555
1921	61	18.750114	-2.026591
1929	3	24.348288	2.815532
1930	13	21.753207	-1.670111
1931	6	23.174844	1.976743
1932	3	24.348288	1.530709
1935	1	26.237145	2.70415
1936	2	24.966857	-1.925384
1938	1	26.237145	2.70415
1942	1	26.237145	2.70415
1945	2	24.966857	2.70415
1955	16	21.358723	-1.661699
1956	2	24.966857	1.807212
1959	1	26.237145	0.897689
1965	2	24.966857	1.441525
1967	2	24.966857	-1.277952
1968	8	22.65643	2.815569
1970	3	24.348288	2.121634
1972	1	26.237145	2.778532
1974	1	26.237145	2.818258
1975	2	24.966857	1.802555
1982	10	22.245108	2.610359
1996	2	24.966857	-2.139426
1998	4	23.876518	2.692935
1999	2	24.966857	1.75077
2002	2	24.966857	1.852886
2003	2	24.966857	1.708433
2011	1	26.237145	1.846889
2012	1	26.237145	-1.662002
2013	2	24.966857	1.85334
2015	2	24.966857	1.460646
2018	370	15.165489	2.773155
2020	2	24.966857	1.072757
2021	5	23.495066	2.245539
2024	1	26.237145	1.795559
2025	3	24.348288	2.512011
2027	2	24.966857	-1.665099
2030	1	26.237145	2.989964
2031	2	24.966857	2.017168
2033	2	24.966857	1.371637
2036	1	26.237145	-1.698051
2037	1	26.237145	-2.751937
2042	4	23.876518	-2.92803
2043	1	26.237145	-2.231617
2044	87	18.047405	1.34648
2046	1	26.237145	0.89778
2047	12	21.90412	-1.334215
2048	2	24.966857	1.963863
2055	1	26.237145	2.647285
2060	1	26.237145	2.70415
2065	2	24.966857	2.704241
2072	4	23.876518	2.70415
2088	1	26.237145	-1.076027
2089	1	26.237145	-1.142439
2094	2	24.966857	2.704422
2103	2	24.966857	2.703968
2107	13	21.753207	-1.678328
2108	5	23.495066	2.880715
2110	45	19.349817	-1.562868
2111	1	26.237145	-0.918039
2114	2	24.966857	-1.433613
2115	1	26.237145	0.480324
2116	87	18.047405	-0.707653
2118	31	20.080241	0.045558
2119	374	15.144027	-0.70346
2121	1	26.237145	-2.030861
2128	8	22.65643	-1.561343
2129	5	23.495066	-1.346289
2134	76	18.315252	2.627422
2140	3	24.348288	1.808368
2143	1	26.237145	2.752119
2147	2	24.966857	-1.52156
2148	2	24.966857	0.022245
2149	1	26.237145	-1.11055
2152	127	17.296302	-2.753117
2153	42	19.485434	2.795864
2158	3	24.348288	1.813638
2159	4	23.876518	-0.028981
2160	1	26.237145	1.813638
2161	1	26.237145	-2.89439
2162	4	23.876518	-1.350485
2164	2	24.966857	1.811912
2165	3	24.348288	1.870147
2166	1	26.237145	-0.028981
2173	2	24.966857	1.702801
2187	3	24.348288	-1.142439
2198	1	26.237145	1.96554
2199	1	26.237145	-2.634064
2200	88	18.024744	2.70415
2202	1	26.237145	2.70415
2259	2	24.966857	-1.946241
2263	2	24.966857	2.704332
2269	1	26.237145	2.743066
2274	1	26.237145	1.848697
2278	1	26.237145	-1.964449
2280	33	19.958099	-1.944644
2300	2	24.966857	-2.881853
2306	1	26.237145	2.084462
2345	1	26.237145	2.903475
2379	2	24.966857	1.625651
2381	209	16.304675	2.727774
2384	2	24.966857	1.825903
2386	20	20.930634	2.037928
2418	1	26.237145	2.70415
2426	1	26.237145	2.70415
2439	1	26.237145	2.70415
2445	1	26.237145	2.704786
2450	1	26.237145	2.703605
2457	1	26.237145	2.704695
2462	1	26.237145	2.703696
2470	2	24.966857	-2.634014
2471	1	26.237145	-2.634064
2472	1	26.237145	-2.634064
2484	92	17.936584	-1.931289
2485	4	23.876518	-1.333263
2486	42	19.485434	2.773155
2488	1	26.237145	-1.699258
2490	2	24.966857	0.898506
2494	1	26.237145	-1.698051
2495	17	21.242809	2.688918
2496	1	26.237145	2.688978
2497	324	15.430427	3.122427
2500	22	20.746672	2.791458
2501	2	24.966857	2.791426
2504	1	26.237145	-3.131571
2505	2	24.966857	2.789263
2506	2	24.966857	3.093627
2508	1	26.237145	2.799386
2510	13	21.753207	-3.137649
2511	1	26.237145	3.133979
2512	1	26.237145	3.133718
2513	2	24.966857	3.122427
2514	20	20.930634	3.133419
2515	12	21.90412	3.133404
2516	327	15.412036	-3.141426
2518	69	18.506501	-3.13536
2519	57	18.884035	-3.140696
2522	1	26.237145	3.122242
2523	1	26.237145	2.789275
2526	8	22.65643	3.133781
2527	15	21.48177	-3.108567
2529	35	19.84299	-1.509374
2532	4	23.876518	2.795628
2534	4	23.876518	2.649913
2535	94	17.89392	-1.365028
2538	1	26.237145	-2.344566
2539	2	24.966857	1.703346
2541	1	26.237145	-0.979635
2544	11	22.067356	1.573963
2546	1	26.237145	2.661087
2547	1	26.237145	-1.661967
2549	2	24.966857	2.635649
2551	1	26.237145	2.376771
2552	4	23.876518	2.739127
2553	1	26.237145	2.673384
2554	1	26.237145	3.141229
2559	9	22.440214	1.807212
2560	2	24.966857	1.752042
2561	3	24.348288	-2.697323
2562	2	24.966857	2.032587
2563	2	24.966857	3.078089
2567	4	23.876518	-1.532094
2568	3	24.348288	2.454222
2570	1	26.237145	-2.502463
2571	6	23.174844	-2.927348
2572	10	22.245108	2.685719
2575	2	24.966857	1.807212
2576	2	24.966857	1.807212
2578	2	24.966857	0.179377
2579	2	24.966857	2.445782
2583	3	24.348288	2.8228
2585	1	26.237145	0.013718
2586	24	20.578215	-2.115274
2587	2	24.966857	0.023545
2588	40	19.58124	0.299323
2589	3	24.348288	-1.54554
2590	2	24.966857	-2.008239
2591	1	26.237145	-1.78284
2592	1	26.237145	-0.862617
2593	9	22.440214	-1.356572
2594	9	22.440214	-1.376309
2595	26	20.422852	-1.376203
2596	1	26.237145	-1.380193
2597	11	22.067356	-1.38092
2598	1	26.237145	-1.380466
2600	2	24.966857	-1.272718
2601	2	24.966857	-0.142907
2602	29	20.21033	-3.11526
2603	524	14.470715	-0.617513
2606	7	22.898887	-1.09556
2607	46	19.30658	-1.698705
2609	7	22.898887	2.769079
2611	118	17.442401	-2.282324
2612	1	26.237145	-1.625821
2613	307	15.53796	-1.939556
2614	33	19.958099	-0.996366
2615	6	23.174844	-3.055379
2621	1	26.237145	2.743761
2629	1	26.237145	0.902223
2631	5	23.495066	-2.985559
2634	3	24.348288	1.963863
2635	214	16.257561	-1.972262
2637	3	24.348288	2.678353
2639	8	22.65643	1.99016
2640	2	24.966857	2.751003
2641	3	24.348288	1.760674
2642	2	24.966857	1.327037
2643	1	26.237145	-1.949459
2646	2	24.966857	1.700281
2647	39	19.630921	-1.471903
2648	2	24.966857	2.569655
2650	2	24.966857	-2.204838
2653	2	24.966857	2.423242
2665	5	23.495066	2.423242
2675	3	24.348288	2.423333
2680	1	26.237145	2.400711
2681	2	24.966857	2.423333
2682	7	22.898887	2.400711
2683	19	21.029375	0.01468
2685	19	21.029375	2.426939
2686	188	16.515651	-1.462043
2687	106	17.655446	2.990684
2688	16	21.358723	2.169331
2695	1	26.237145	1.807212
2697	5	23.495066	-2.351463
2698	8	22.65643	2.687701
2700	1	26.237145	1.842892
2701	1	26.237145	2.688918
2703	1	26.237145	1.824995
2705	2	24.966857	1.848697
2706	3	24.348288	-3.045575
2707	7	22.898887	1.821295
2708	2	24.966857	2.623112
2711	76	18.315252	2.504454
2712	1	26.237145	1.927397
2714	2	24.966857	1.963863
2715	10	22.245108	2.204471
2716	14	21.612887	2.207232
2717	1	26.237145	1.807212
2721	10	22.245108	2.679711
2722	8	22.65643	2.678439
2723	2	24.966857	1.864605
2726	2	24.966857	1.313327
2727	3	24.348288	1.788382
2728	5	23.495066	2.321853
2729	1	26.237145	-2.745578
2730	4	23.876518	-2.194663
2731	4	23.876518	1.949277
2732	1	26.237145	1.305514
2733	1	26.237145	-1.098831
2734	45	19.349817	2.810717
2735	2	24.966857	2.432145
2738	2	24.966857	1.571069
2749	1	26.237145	0.897961
2756	1	26.237145	2.877946
2763	1	26.237145	2.007149
2764	196	16.432634	2.908029
2768	3	24.348288	1.61177
2769	2	24.966857	1.779694
2792	2	24.966857	-0.615963
2799	1	26.237145	-0.683737
2818	103	17.712452	-2.005624
2821	3	24.348288	0.541375
2823	2	24.966857	2.914922
2824	3	24.348288	-2.789821
2827	1	26.237145	1.882048
2828	932	13.3203	1.371823
2830	7	22.898887	-1.365028
2831	1	26.237145	-0.617513
2832	1	26.237145	-0.617513
2833	1	26.237145	-0.715054
2837	1	26.237145	-0.61235
2838	1	26.237145	-0.612238
2839	3	24.348288	-0.61235
2840	2	24.966857	-0.654813
2841	1	26.237145	2.743066
2842	1	26.237145	-0.61235
2843	1	26.237145	-0.61235
2846	1	26.237145	-0.61235
2847	9	22.440214	2.773231
2848	3	24.348288	0.014387
2850	1	26.237145	-1.561711
2852	146	17.01901	2.879066
2854	259	15.877085	-0.136918
2856	214	16.257561	-1.52156
2857	57	18.884035	-1.897697
2859	1	26.237145	-0.65412
2860	54	18.99071	-1.66924
2861	2	24.966857	-1.880326
2863	2	24.966857	-0.687825
2864	1	26.237145	-0.457884
2865	1	26.237145	-0.678427
2872	2	24.966857	-0.970914
2874	26	20.422852	-1.472426
2875	2	24.966857	0.022691
2876	1	26.237145	-0.979181
2877	1	26.237145	0.292264
2882	6	23.174844	1.440336
2894	3	24.348288	1.326501
2895	508	14.532645	0.023545
2896	2	24.966857	-2.577142
2897	2	24.966857	1.707985
2899	2	24.966857	2.526118
2900	3	24.348288	2.795864
2901	2	24.966857	1.744482
2902	2	24.966857	2.741933
2903	3	24.348288	1.608953
2904	1	26.237145	2.638313
2905	88	18.024744	-1.75947
2906	268	15.808963	-1.983528
2907	106	17.655446	2.799386
2912	3	24.348288	-3.057647
2914	1761	12.048457	-2.760395
2920	1	26.237145	-2.753117
2923	4	23.876518	-2.200958
2924	1	26.237145	2.328363
2928	2	24.966857	1.77639
2933	1	26.237145	-1.104815
2936	1	26.237145	2.752573
2939	3	24.348288	1.708056
2941	2	24.966857	2.524358
2964	1	26.237145	-1.250641
3043	5	23.495066	2.838239
3058	21	20.836539	0.022245
3061	2	24.966857	-2.196026
3064	8	22.65643	1.963863
3067	19	21.029375	-2.466759
3073	2	24.966857	2.628381
3081	3	24.348288	1.861698
3083	1	26.237145	-1.356935
3084	1	26.237145	-2.31439
3087	2	24.966857	1.224957
3095	2	24.966857	-2.156143
3096	2	24.966857	-2.517615
3097	2	24.966857	0.987903
3104	2	24.966857	1.36811
3107	1	26.237145	1.050226
3108	2	24.966857	2.895843
3112	40	19.58124	2.512146
3118	1	26.237145	-2.218375
3128	14	21.612887	2.727862
3130	212	16.276273	2.608679
3131	1	26.237145	2.523086
3132	14	21.612887	-2.45387
3134	2	24.966857	-2.537907
3136	2	24.966857	2.085916
3140	1	26.237145	3.077158
3141	2	24.966857	2.638539
3144	1	26.237145	1.073792
3145	2	24.966857	1.811095
3147	2	24.966857	1.807212
3152	1	26.237145	2.751003
3161	1	26.237145	-1.176053
3163	2	24.966857	-2.690613
3164	4	23.876518	-1.026605
3165	4	23.876518	0.524023
3166	2	24.966857	-0.716806
3167	2	24.966857	-0.097391
3168	2	24.966857	-0.09403
3169	7	22.898887	0.478689
3173	2	24.966857	-1.362386
3175	12	21.90412	-0.19133
3176	3	24.348288	-0.050876
3177	3	24.348288	-2.571509
3178	1	26.237145	-1.822723
3179	1	26.237145	0.043699
3180	2	24.966857	-0.004179
3181	1	26.237145	-0.042881
3182	1	26.237145	-1.813275
3185	29	20.21033	-2.216649
3186	4	23.876518	-1.749953
3187	1	26.237145	-0.903594
3188	1	26.237145	-1.287526
3190	1	26.237145	-1.702711
3191	1	26.237145	0.016898
3194	3	24.348288	-2.022957
3196	1	26.237145	-0.979363
3200	2	24.966857	-0.281272
3201	2	24.966857	-1.69408
3202	6	23.174844	-0.179156
3203	2	24.966857	-0.043426
3204	1	26.237145	-1.910575
3208	4	23.876518	2.772983
3209	160	16.836781	-1.833439
3210	2	24.966857	-1.018973
3212	59	18.815954	-1.679963
3213	76	18.315252	-2.033069
3214	81	18.189042	-2.048304
3215	169	16.727834	-1.947585
3216	915	13.357087	-0.145342
3217	2	24.966857	-0.069217
3218	20	20.930634	0.023093
3219	1	26.237145	-0.949473
3221	8	22.65643	2.773204
3222	2	24.966857	-0.715054
3223	375	15.138698	-1.78284
3224	1	26.237145	-0.61235
3225	87	18.047405	-2.819183
3226	52	19.065125	-0.075257
3227	1	26.237145	-0.110837
3229	1	26.237145	-0.097936
3233	3	24.348288	-1.02561
3238	30	20.144228	-1.078997
3239	4	23.876518	-0.043094
3240	1	26.237145	-0.639675
3241	1	26.237145	0.301713
3242	2	24.966857	-1.391773
3243	7	22.898887	-2.261507
3244	3	24.348288	-0.951228
3245	15	21.48177	-0.908446
3246	74	18.368054	-0.716897
3247	1	26.237145	-1.3275
3249	52	19.065125	0.310455
3250	20	20.930634	-1.651289
3252	98	17.811228	-0.393113
3253	10	22.245108	-0.04714
3254	8	22.65643	-0.517245
3255	287	15.672347	-0.450823
3257	1633	12.199316	-2.147666
3259	2	24.966857	-1.94637
3260	2	24.966857	2.659543
3261	33	19.958099	-0.501397
3262	94	17.89392	-1.434977
3263	1	26.237145	-2.650185
3264	2	24.966857	-0.886333
3265	61	18.750114	-2.242728
3267	885	13.423704	0.010153
3268	3	24.348288	2.773155
3269	183	16.569343	-1.390565
3272	1	26.237145	-0.64029
3274	1	26.237145	-2.116238
3275	2	24.966857	-1.381254
3276	2	24.966857	-0.13146
3277	3	24.348288	0.006654
3278	2	24.966857	-1.833439
3279	2	24.966857	-0.511849
3280	1	26.237145	-2.030316
3281	2	24.966857	0.295172
3283	1	26.237145	-0.03525
3284	2	24.966857	-0.188786
3287	2	24.966857	-0.229444
3288	2	24.966857	-2.132613
3289	2	24.966857	-1.043594
3290	3	24.348288	-0.322972
3292	354	15.253716	-0.715054
3295	2	24.966857	-1.946007
3296	3	24.348288	-1.945192
3297	2	24.966857	-1.619583
3298	2	24.966857	-1.947824
3299	3	24.348288	-1.946552
3300	53	19.027571	-2.31439
3301	97	17.831583	-0.686176
3302	61	18.750114	-1.391815
3303	681	13.947241	-1.633226
3304	1	26.237145	-2.274926
3306	2	24.966857	-0.688007
3307	7	22.898887	-0.644693
3308	28	20.278692	-0.635533
3311	1	26.237145	-2.03613
3312	4	23.876518	-0.211103
3313	9	22.440214	-1.338543
3314	1	26.237145	-1.661699
3316	30	20.144228	0.024682
3319	1	26.237145	-0.418949
3320	616	14.147637	-1.835731
3321	3	24.348288	-1.365028
3323	1	26.237145	2.773155
3324	14	21.612887	-1.424705
3325	2	24.966857	0.022361
3326	282	15.707404	-0.548061
3327	180	16.602264	-0.330701
3329	24	20.578215	2.659424
3330	27	20.349473	-1.714376
3331	8	22.65643	-1.82345
3332	2	24.966857	0.310525
3333	283	15.700343	-2.020796
3335	2	24.966857	0.022061
3337	1	26.237145	-1.898583
3339	1	26.237145	-1.459596
3342	5	23.495066	-0.638221
3347	8	22.65643	-1.980821
3348	2	24.966857	-1.439609
3351	1	26.237145	0.010153
3352	133	17.204514	-1.435004
3354	1	26.237145	2.121861
3356	5110	9.918387	1.963863
3359	3	24.348288	2.750836
3361	26	20.422852	2.848783
3363	3	24.348288	-2.899089
3364	3	24.348288	1.848697
3365	1	26.237145	1.170511
3366	1	26.237145	-2.67317
3367	15	21.48177	2.406162
3369	1	26.237145	1.848697
3371	6	23.174844	1.877506
3372	3	24.348288	1.877688
3373	1	26.237145	1.877869
3374	1	26.237145	1.87796
3375	1	26.237145	1.877688
3376	1	26.237145	1.877778
3377	3	24.348288	1.877506
3378	4	23.876518	1.874508
3379	4	23.876518	1.757636
3380	1	26.237145	2.751003
3382	4	23.876518	-2.946972
3384	1	26.237145	-2.171678
3385	8	22.65643	1.77639
3388	2	24.966857	2.748903
3389	4	23.876518	1.757636
3390	1	26.237145	2.685748
3393	1	26.237145	1.770939
3397	2	24.966857	2.432054
3401	3	24.348288	1.574
3402	109	17.600019	-2.760395
3408	2	24.966857	1.060855
3409	1	26.237145	-1.111005
3410	1	26.237145	1.605864
3411	3	24.348288	2.385902
3412	2	24.966857	1.058402
3421	10	22.245108	-2.087733
3422	1	26.237145	2.990055
3423	2	24.966857	1.870329
3424	2	24.966857	2.288693
3425	1	26.237145	2.752391
3428	2	24.966857	2.82964
3431	1	26.237145	2.752482
3443	1	26.237145	2.749484
3445	1	26.237145	2.749575
3446	2	24.966857	1.764307
3447	1	26.237145	1.945536
3449	4	23.876518	-2.448821
3450	6	23.174844	2.676806
3452	1	26.237145	2.67856
3454	3	24.348288	2.635558
3455	6	23.174844	1.421383
3456	2	24.966857	2.821082
3457	1	26.237145	-2.793001
3458	1	26.237145	1.807212
3459	3	24.348288	1.705527
3462	90	17.980178	3.019209
3464	4	23.876518	2.679181
3465	6	23.174844	1.760674
3471	1	26.237145	0.90641
3472	1	26.237145	0.906319
3473	1	26.237145	0.906229
3474	1	26.237145	0.898052
3475	1	26.237145	0.898143
3477	6	23.174844	2.56951
3479	10	22.245108	2.677841
3480	13	21.753207	2.677622
3481	1	26.237145	1.848697
3482	2	24.966857	-2.785952
3484	2	24.966857	2.229432
3485	2	24.966857	1.058766
3488	1	26.237145	2.799386
3491	696	13.903714	-0.048702
3495	2	24.966857	1.848697
3496	1	26.237145	2.855279
3502	1	26.237145	-0.032283
3503	1	26.237145	2.680983
3512	13	21.753207	2.678307
3525	1	26.237145	1.748771
3527	4	23.876518	2.778476
3538	3	24.348288	0.902215
3541	1	26.237145	0.906138
3544	3	24.348288	0.904775
3548	1	26.237145	2.622294
3549	2419	11.413747	-2.517615
3550	2	24.966857	-3.028848
3551	2	24.966857	-2.420588
3555	1	26.237145	1.819271
3557	9	22.440214	1.848697
3561	207	16.323836	2.328363
3562	1	26.237145	2.751937
3565	2	24.966857	1.71979
3571	2	24.966857	1.807212
3573	44	19.394008	2.988832
3576	2	24.966857	1.588785
3577	2	24.966857	1.769304
3580	11	22.067356	-2.851963
3582	4	23.876518	2.807799
3583	1	26.237145	-2.943508
3584	3	24.348288	2.462638
3585	4	23.876518	1.807212
3586	1	26.237145	1.442698
3592	1	26.237145	1.965994
3593	8	22.65643	1.174092
3595	7	22.898887	2.582457
3596	2	24.966857	2.229854
3597	14	21.612887	3.109922
3598	5	23.495066	2.999312
3599	9	22.440214	1.700281
3601	14	21.612887	2.675169
3602	1	26.237145	2.431481
3603	1	26.237145	-2.438078
3605	39	19.630921	1.958281
3606	2	24.966857	1.968538
3608	2	24.966857	3.078179
3613	1	26.237145	-2.493777
3614	12	21.90412	1.807212
3620	1	26.237145	2.976609
3624	7	22.898887	-1.852431
3630	18	21.133246	2.762112
3633	1	26.237145	2.447526
3634	3	24.348288	1.963863
3635	1	26.237145	1.925111
3640	5	23.495066	2.22931
3644	1	26.237145	1.976743
3648	1	26.237145	1.976743
3651	1	26.237145	1.978622
3655	2	24.966857	1.807212
3657	1	26.237145	2.558063
3659	2	24.966857	2.83491
3660	1	26.237145	1.472678
3661	21	20.836539	2.734011
3662	32	20.018238	2.733994
3663	18	21.133246	-2.887412
3671	3	24.348288	2.829612
3676	9	22.440214	2.726306
3677	2	24.966857	-1.902399
3680	8	22.65643	1.840413
3681	3	24.348288	2.67294
3685	7	22.898887	1.963863
3688	3	24.348288	2.762748
3693	3	24.348288	-2.897297
3695	1	26.237145	2.402801
3700	3	24.348288	1.027812
3701	25	20.499025	2.807799
3705	3	24.348288	-2.197389
3707	4	23.876518	1.848697
3709	2	24.966857	1.441525
3713	3	24.348288	1.760128
3714	5	23.495066	1.779386
3715	1	26.237145	1.944917
3719	2	24.966857	1.611406
3722	2	24.966857	-2.854598
3724	1	26.237145	2.608017
3725	1	26.237145	2.076104
3727	2	24.966857	-1.104815
3728	11	22.067356	1.701365
3729	1	26.237145	1.963863
3730	1	26.237145	1.45678
3733	1	26.237145	-1.099285
3734	1	26.237145	-2.673299
3736	1	26.237145	2.820347
3737	42	19.485434	1.895404
3738	9	22.440214	2.974338
3741	695	13.906587	-2.477414
3742	18	21.133246	2.549412
3743	1	26.237145	1.75822
3745	5	23.495066	-1.833181
3746	2	24.966857	-2.484656
3748	2	24.966857	3.078634
3754	38	19.681868	2.762564
3755	6	23.174844	2.762247
3756	4	23.876518	2.762564
3758	103	17.712452	-2.493777
3761	1	26.237145	1.615495
3762	7	22.898887	1.028429
3763	2	24.966857	1.740141
3766	2	24.966857	2.784916
3769	2	24.966857	1.848697
3770	2	24.966857	1.570893
3776	1	26.237145	1.586855
3777	2	24.966857	2.746668
3778	3	24.348288	2.536657
3782	2	24.966857	2.746759
3784	3	24.348288	2.802339
3785	3	24.348288	1.062763
3786	378	15.122793	3.077158
3789	1	26.237145	2.587589
3790	15	21.48177	2.232213
3791	2	24.966857	1.813093
3794	2	24.966857	2.121183
3795	2	24.966857	1.224957
3800	3	24.348288	2.032133
3801	9	22.440214	1.398013
3804	1	26.237145	2.420334
3807	3	24.348288	1.300407
3810	1	26.237145	2.229854
3813	2	24.966857	3.077158
3816	14	21.612887	-2.423542
3817	1	26.237145	1.506565
3820	5	23.495066	-2.876789
3826	3	24.348288	1.807212
3828	1	26.237145	1.877597
3832	1	26.237145	2.834929
3833	2	24.966857	1.310997
3836	4	23.876518	-3.007476
3839	4	23.876518	-3.001989
3842	22	20.746672	2.617752
3845	1	26.237145	1.371823
3846	2	24.966857	1.229382
3848	1	26.237145	2.420334
3850	1	26.237145	-2.182762
3851	4	23.876518	2.796032
3853	15	21.48177	2.843968
3855	13	21.753207	1.977968
3856	187	16.526275	-1.964177
3858	1	26.237145	1.306059
3900	28	20.278692	1.512587
3901	1	26.237145	1.807212
3902	2	24.966857	1.693716
3905	1	26.237145	2.229854
3908	45	19.349817	-2.842424
3909	1	26.237145	1.757636
3910	54	18.99071	-1.974806
3911	3	24.348288	1.848697
3912	5	23.495066	2.749114
3914	2	24.966857	1.752405
3916	1	26.237145	0.906047
3917	3	24.348288	2.914338
3918	3	24.348288	-2.760395
3921	4	23.876518	1.892587
3923	2	24.966857	2.694843
3925	3	24.348288	1.580456
3926	4	23.876518	1.766851
3927	2	24.966857	1.976743
3930	1	26.237145	1.848697
3931	5	23.495066	1.610132
3933	1	26.237145	-1.093917
3935	2	24.966857	2.54447
3940	1	26.237145	-2.757025
3943	7	22.898887	-2.026409
3944	1	26.237145	-2.760395
3949	1	26.237145	-2.760395
3952	1	26.237145	1.848697
3954	1	26.237145	0.905956
3955	4	23.876518	1.848697
3957	1	26.237145	1.069668
3958	3	24.348288	2.426331
3962	1	26.237145	-2.74694
3967	4	23.876518	1.705709
3968	2	24.966857	2.634741
3976	2	24.966857	3.0975
3999	7	22.898887	2.681254
4004	74	18.368054	-1.471929
4005	1	26.237145	-2.514818
4007	14	21.612887	-2.955486
4010	1	26.237145	1.79674
4015	1	26.237145	1.757636
4021	3	24.348288	0.903049
4040	3	24.348288	-2.799633
4043	12	21.90412	-2.517615
4046	3	24.348288	1.843627
4049	15	21.48177	2.969523
4055	1	26.237145	2.469121
4057	3	24.348288	1.807212
4058	48	19.222814	-2.897081
4128	8	22.65643	-2.769925
4130	4	23.876518	2.681254
4133	2	24.966857	1.976743
4134	174	16.669778	-3.07714
4136	6	23.174844	2.051985
4143	1	26.237145	2.410704
4150	25	20.499025	1.97194
4151	2	24.966857	1.819453
4152	2	24.966857	1.819453
4158	3	24.348288	-2.760395
4166	2	24.966857	-1.104815
4179	2	24.966857	1.757636
4181	413	14.946026	2.278369
4182	1	26.237145	2.051477
4184	2	24.966857	-0.033069
4185	2	24.966857	1.869965
4186	1	26.237145	1.79565
4188	3	24.348288	1.807212
4190	6	23.174844	1.700281
4192	4	23.876518	-2.1933
4193	3	24.348288	2.607031
4195	7	22.898887	-2.354171
4196	5	23.495066	1.84162
4199	1	26.237145	-2.78755
4201	3	24.348288	2.807748
4202	2	24.966857	3.077158
4205	1	26.237145	-2.79291
4208	6	23.174844	2.314469
4211	1	26.237145	1.748953
4212	1	26.237145	1.976743
4224	1	26.237145	-2.726953
4230	422	14.902989	2.206189
4232	3	24.348288	1.543173
4237	4	23.876518	-2.889259
4241	1	26.237145	1.323957
4243	4	23.876518	1.708415
4246	3	24.348288	1.757636
4249	6	23.174844	-3.028624
4255	1	26.237145	1.843074
4258	51	19.103397	2.546889
4261	7	22.898887	1.703962
4262	4	23.876518	1.807212
4263	5	23.495066	1.807212
4264	5	23.495066	1.028208
4265	4	23.876518	1.028968
4266	2	24.966857	1.559532
4267	11	22.067356	2.059725
4268	1	26.237145	1.807212
4269	3	24.348288	1.807212
4270	25	20.499025	3.109928
4274	1	26.237145	-3.003987
4277	2	24.966857	1.700281
4282	1	26.237145	2.355649
4283	1	26.237145	2.354832
4284	1	26.237145	2.328363
4293	1	26.237145	2.3194
4298	3	24.348288	1.750861
4306	1	26.237145	-2.735249
4307	2	24.966857	-1.104815
4309	2	24.966857	1.81064
4310	2	24.966857	2.672807
4314	3	24.348288	2.028621
4317	2	24.966857	-1.089291
4318	3	24.348288	2.059842
4319	9	22.440214	2.553067
4323	2003	11.791033	1.700281
4324	1	26.237145	1.744426
4352	2	24.966857	2.975252
4354	3	24.348288	-2.196844
4356	1	26.237145	1.972353
4358	2	24.966857	1.890815
4364	3	24.348288	1.807212
4366	1	26.237145	1.963863
4367	1	26.237145	1.818817
4373	6	23.174844	1.807225
4374	2	24.966857	1.987798
4382	101	17.751379	-2.956199
4385	12	21.90412	1.963863
4387	1	26.237145	-2.448821
4390	2	24.966857	1.85234
4393	3	24.348288	1.841438
4410	2	24.966857	-3.057738
4434	4	23.876518	-2.964501
4436	4	23.876518	-2.576249
4443	1	26.237145	1.551173
4445	3	24.348288	-2.374455
4451	2	24.966857	1.05922
4452	1	26.237145	1.661514
4454	1	26.237145	1.817181
4459	7	22.898887	-2.712168
4465	2	24.966857	1.473587
4466	3	24.348288	-2.406162
4468	2	24.966857	2.991054
4469	2	24.966857	2.427464
4470	2	24.966857	2.468305
4473	2	24.966857	1.87042
4474	14	21.612887	1.736598
4476	2	24.966857	2.447499
4493	1	26.237145	2.63489
4503	2	24.966857	1.651562
4505	2	24.966857	1.108733
4508	11	22.067356	2.476298
4511	4	23.876518	2.672967
4515	79	18.238574	-2.906556
4528	4	23.876518	2.733322
4531	2	24.966857	1.90664
4538	24	20.578215	-3.081575
4539	6	23.174844	1.309693
4540	10	22.245108	2.467395
4543	2	24.966857	1.807212
4544	4	23.876518	2.035113
4546	30	20.144228	-1.462043
4549	5	23.495066	1.807212
4556	4	23.876518	-2.195663
4557	17	21.242809	2.643077
4563	4	23.876518	1.934923
4565	4	23.876518	1.548664
4566	3	24.348288	1.750407
4571	13	21.753207	-1.760673
4574	3	24.348288	2.353101
4576	3	24.348288	1.514924
4578	2	24.966857	1.308512
4579	2	24.966857	1.580881
4581	13	21.753207	1.863781
4583	5	23.495066	-2.517615
4589	12	21.90412	-1.492649
4594	24	20.578215	-3.046291
4597	2	24.966857	1.879793
4598	2	24.966857	1.702438
4604	1	26.237145	1.700281
4605	3	24.348288	-2.899091
4608	53	19.027571	2.914383
4609	24	20.578215	-3.038535
4610	5	23.495066	2.957985
4611	2	24.966857	-2.760395
4613	3	24.348288	-2.34432
4616	2	24.966857	2.733994
4618	42	19.485434	-3.006065
4621	41	19.532764	-3.001989
4622	2	24.966857	-2.956713
4623	2	24.966857	-2.911111
4628	34	19.899716	-2.985471
4631	1	26.237145	-0.048702
4637	737	13.789359	-2.891974
4638	3	24.348288	2.885032
4641	27	20.349473	-2.760395
4642	2	24.966857	2.975252
4643	2	24.966857	2.894117
4645	1	26.237145	-2.901687
4646	22	20.746672	-2.887939
4647	9	22.440214	2.943085
4648	97	17.831583	-2.50608
4651	165	16.775524	-2.998104
4652	22	20.746672	-2.994507
4655	2	24.966857	-2.89713
4656	1	26.237145	-3.047381
4657	322	15.442782	-2.91624
4658	14	21.612887	-2.906815
4661	1	26.237145	-2.802558
4662	1	26.237145	3.020256
4663	2	24.966857	3.09345
4664	2	24.966857	3.058737
4665	3	24.348288	-3.081575
4666	1	26.237145	3.093079
4667	1	26.237145	2.978154
4668	5	23.495066	3.077158
4669	1	26.237145	3.082965
4670	9	22.440214	3.084335
4671	1	26.237145	3.08098
4672	2	24.966857	-2.760395
4673	8	22.65643	3.125975
4675	9	22.440214	3.12671
4677	1	26.237145	3.133999
4678	6	23.174844	-2.760395
4680	10	22.245108	3.022103
4685	14	21.612887	3.126705
4686	1	26.237145	-3.13872
4693	8	22.65643	3.130753
4694	16	21.358723	3.141293
4695	1	26.237145	3.116937
4697	5	23.495066	3.125603
4704	21	20.836539	-2.710814
4710	1	26.237145	3.121326
4711	8	22.65643	3.118652
4713	142	17.074278	3.121326
4717	1	26.237145	2.791543
4718	3	24.348288	3.122427
4719	3	24.348288	-2.760395
4721	1	26.237145	-3.139739
4723	4	23.876518	3.122427
4725	53	19.027571	3.118652
4729	1	26.237145	2.799386
4730	1	26.237145	2.799386
4739	756	13.738504	2.898576
4741	8	22.65643	-2.999082
4748	2	24.966857	-2.137519
4749	5	23.495066	2.918738
4750	86	18.070325	-3.001259
4755	600	14.200206	-2.355949
4756	2	24.966857	3.077998
4758	3	24.348288	-2.355949
4759	2	24.966857	-3.02988
4760	27	20.349473	-3.045724
4761	261	15.861745	-2.946972
4762	4	23.876518	-3.001975
4764	15	21.48177	2.916567
4765	7	22.898887	-2.995913
4766	581	14.264481	3.08098
4767	2	24.966857	-3.006919
4768	35	19.84299	2.957223
4769	3	24.348288	-2.925748
4770	15	21.48177	2.957184
4771	4	23.876518	-2.505858
4773	40	19.58124	-2.891974
4774	1	26.237145	3.122605
4775	242	16.012455	-2.860686
4776	7	22.898887	-2.993719
4777	10	22.245108	3.129328
4778	1	26.237145	2.875402
4779	36	19.787827	-2.862229
4780	63	18.686373	3.014648
4781	2	24.966857	2.975252
4782	1	26.237145	3.019431
4783	2	24.966857	3.018627
4785	4	23.876518	-3.128329
4786	1	26.237145	2.938725
4787	46	19.30658	-2.687856
4788	252	15.931721	-2.92665
4789	2	24.966857	-3.091843
4790	2	24.966857	3.078452
4791	1	26.237145	3.067913
4792	1	26.237145	3.094532
4793	2	24.966857	3.078815
4795	13	21.753207	-2.965321
4796	4	23.876518	-2.937318
4797	3	24.348288	-2.86132
4800	118	17.442401	-2.937398
4801	1	26.237145	-3.049046
4802	3	24.348288	2.915537
4804	6	23.174844	2.881507
4805	6	23.174844	-2.881759
4808	82	18.164728	-3.089526
4809	460	14.730843	-0.017301
4811	10	22.245108	-3.070003
4812	46	19.30658	-3.067211
4813	6	23.174844	-3.076907
4816	4	23.876518	-3.07714
4817	1	26.237145	-2.747213
4818	6	23.174844	-2.769327
4819	2	24.966857	-2.8923
4820	1	26.237145	2.925231
4821	2	24.966857	-2.909562
4822	1	26.237145	2.840697
4825	1	26.237145	2.915104
4826	1411	12.49141	2.944317
4827	2	24.966857	-3.006226
4828	1	26.237145	-2.896661
4830	3	24.348288	2.957531
4831	1	26.237145	2.957184
4832	1	26.237145	-2.937398
4833	4	23.876518	3.050299
4835	2	24.966857	-3.075563
4837	133	17.204514	-3.077793
4841	1	26.237145	-3.054993
4844	115	17.493573	-2.760395
4845	3	24.348288	3.008614
4846	1	26.237145	2.904683
4847	91	17.958262	-3.089254
4850	1	26.237145	0.14157
4851	15	21.48177	2.902505
4854	3	24.348288	2.913633
4855	91	17.958262	-2.949784
4857	4	23.876518	-2.046909
4858	1	26.237145	2.914383
4859	1	26.237145	-3.077793
4862	40	19.58124	-2.881753
4864	2	24.966857	0.411846
4867	7	22.898887	2.288511
4868	3	24.348288	1.782113
4869	3	24.348288	2.748757
4871	1	26.237145	1.825812
4877	2	24.966857	2.462035
4878	2	24.966857	-2.114897
4879	1	26.237145	1.050317
4880	3	24.348288	1.570978
4882	4	23.876518	-2.197752
4883	2	24.966857	1.061037
4884	3	24.348288	1.706799
4886	2	24.966857	2.844331
4887	2	24.966857	1.515105
4888	2	24.966857	1.375378
4889	2	24.966857	1.36593
4890	2	24.966857	1.623308
4891	1	26.237145	1.877324
4893	2	24.966857	2.108901
4894	2	24.966857	1.952275
4897	1	26.237145	-1.123814
4898	2	24.966857	2.05112
4900	2	24.966857	1.405268
4901	8	22.65643	2.744487
4902	1	26.237145	1.557986
4903	1	26.237145	-1.123633
4904	1	26.237145	1.069577
4905	3	24.348288	1.378103
4906	3	24.348288	2.062022
4907	1	26.237145	-1.081569
4908	1	26.237145	1.807212
4911	1	26.237145	2.354741
4912	1	26.237145	1.550991
4913	10	22.245108	1.963863
4917	3	24.348288	1.441525
4922	28	20.278692	-1.08596
4923	1	26.237145	-2.580957
4927	29	20.21033	1.765938
4940	3	24.348288	1.705981
4943	1	26.237145	1.517002
4954	1	26.237145	2.017168
4961	2	24.966857	3.077158
4965	5	23.495066	1.371661
4972	2	24.966857	1.97953
4977	1	26.237145	1.770666
4980	2	24.966857	2.354559
4983	20	20.930634	-1.563457
4985	1	26.237145	1.80846
4986	2	24.966857	1.719289
4989	2	24.966857	-2.222918
4995	1	26.237145	-3.111521
4996	3	24.348288	2.051938
4997	2	24.966857	1.963863
5000	1	26.237145	0.513757
5003	1	26.237145	1.506656
5006	17	21.242809	1.180894
5008	4	23.876518	-2.192029
5009	14	21.612887	2.376274
5015	1	26.237145	-2.576002
5017	21	20.836539	-2.896025
5018	3	24.348288	3.02158
5022	2	24.966857	-1.114729
5026	1	26.237145	1.268538
5032	1	26.237145	1.110096
5033	4	23.876518	1.996012
5036	1	26.237145	1.854703
5048	3	24.348288	1.352712
5049	4	23.876518	1.027793
5050	19	21.029375	2.681254
5056	56	18.918965	1.851235
5058	1	26.237145	2.743066
5061	4	23.876518	1.700281
5069	2	24.966857	-1.100413
5071	5	23.495066	2.490743
5073	1	26.237145	-2.384085
5077	3	24.348288	-0.243751
5078	25	20.499025	2.694843
5080	4	23.876518	-2.517615
5081	2	24.966857	2.001789
5087	4	23.876518	-2.665598
5088	2	24.966857	1.807212
5089	149	16.978539	-1.530996
5090	1	26.237145	2.694429
5091	6	23.174844	-2.197843
5096	1	26.237145	-1.120725
5098	4	23.876518	1.368837
5101	2	24.966857	1.750316
5103	1	26.237145	-2.199478
5104	2	24.966857	-2.901658
5105	1	26.237145	1.441789
5106	1	26.237145	-2.420062
5107	2	24.966857	-2.901567
5108	2	24.966857	2.83452
5110	2	24.966857	2.432327
5116	1	26.237145	-1.081297
5132	1	26.237145	2.743851
5133	1	26.237145	0.901959
5180	2	24.966857	0.902017
5182	1	26.237145	0.902017
5237	1	26.237145	0.905865
5264	1	26.237145	2.743066
5265	1	26.237145	0.898234
5306	1	26.237145	0.905774
5307	1	26.237145	0.898325
5323	1	26.237145	0.898416
5329	2	24.966857	0.902958
5341	2	24.966857	0.899597
5376	1	26.237145	0.905684
5377	7	22.898887	-1.774779
5378	7	22.898887	-2.035585
5379	3	24.348288	-0.843232
5381	2	24.966857	-0.706761
5382	1	26.237145	-1.381652
5384	37	19.734146	-1.369255
5385	23	20.660671	-1.628631
5386	3	24.348288	0.022892
5387	6	23.174844	0.022061
5388	1	26.237145	-2.006528
5390	56	18.918965	-2.244137
5391	126	17.312018	-1.251443
5392	190	16.494572	-1.404467
5394	1550	12.303594	-2.14502
5396	215	16.248269	-1.399986
5397	9	22.440214	-2.145015
5400	197	16.422495	-2.301713
5401	1	26.237145	-1.87269
5403	21	20.836539	-1.702649
5404	68	18.535378	-1.69335
5405	1	26.237145	-2.026227
5408	27	20.349473	2.660801
5409	71	18.449967	-1.867132
5410	79	18.238574	-1.935045
5411	2	24.966857	-2.010056
5413	336	15.357858	-1.501555
5414	1	26.237145	-1.249914
5415	1	26.237145	-1.365028
5416	13	21.753207	-2.824746
5417	1	26.237145	-2.242728
5418	1	26.237145	-2.204026
5419	1	26.237145	-2.200958
5420	4	23.876518	-0.715054
5421	2	24.966857	-0.899934
5425	2	24.966857	-3.120271
5427	1	26.237145	-1.992872
5429	45	19.349817	-0.248459
5430	52	19.065125	-1.862085
5432	8	22.65643	-2.27791
5433	10	22.245108	0.00664
5435	11	22.067356	-1.678199
5436	3	24.348288	-1.940705
5438	7	22.898887	2.769108
5439	63	18.686373	-1.818453
5458	1	26.237145	-1.268538
5459	52	19.065125	-2.016216
5461	1	26.237145	-0.238118
5463	5	23.495066	-1.326581
5464	2	24.966857	-1.795498
5466	119	17.425631	-1.563469
5467	23	20.660671	0.02073
5468	3	24.348288	-0.083726
5470	1	26.237145	2.660801
5473	3	24.348288	0.047696
5474	3	24.348288	-1.277952
5479	2	24.966857	-0.784949
5480	2	24.966857	-0.128524
5483	191	16.484115	-0.951964
5484	3	24.348288	-3.08463
5485	1	26.237145	-0.705268
5486	7	22.898887	-2.51635
5488	32	20.018238	-2.277155
5491	2	24.966857	-0.670014
5495	15	21.48177	0.00656
5498	2	24.966857	0.725276
5500	55	18.954516	-1.530996
5501	3	24.348288	-1.843057
5502	1	26.237145	-1.380556
5503	69	18.506501	-2.005039
5504	5	23.495066	-0.870714
5505	16	21.358723	-2.096999
5511	195	16.442825	-2.514818
5513	1	26.237145	-0.951964
5514	2	24.966857	-0.131914
5516	2	24.966857	-1.670111
5517	2	24.966857	-1.824616
5518	62	18.71799	0.297502
5520	1	26.237145	-1.829739
5521	7	22.898887	-1.801231
5522	1	26.237145	-0.786482
5523	18	21.133246	0.014679
5524	89	18.002337	-2.009057
5526	6	23.174844	0.551641
5527	2	24.966857	0.552638
5528	1	26.237145	0.292355
5529	2	24.966857	-1.638116
5530	2	24.966857	-0.434717
5531	4	23.876518	-0.230486
5532	5	23.495066	-1.419095
5535	2	24.966857	-1.128435
5537	97	17.831583	-0.257342
5538	16	21.358723	0.298757
5539	80	18.213655	-1.813282
5540	1	26.237145	-2.141243
5541	41	19.532764	-1.041504
5542	2	24.966857	-1.413353
5545	2	24.966857	-0.060869
5547	1	26.237145	-0.053067
5548	1	26.237145	-0.207956
5550	5	23.495066	0.56082
5552	1	26.237145	-2.004253
5553	2	24.966857	-0.131404
5554	1	26.237145	-0.013537
5555	13	21.753207	1.857155
5563	133	17.204514	-0.083882
5564	60	18.782763	-1.536306
5567	2	24.966857	-0.06841
5568	18	21.133246	0.023122
5570	1	26.237145	-0.064776
5572	2	24.966857	-0.276699
5573	1	26.237145	0.075754
5576	4	23.876518	-1.248733
5577	7	22.898887	-1.895676
5578	120	17.409	-1.174772
5580	1352	12.576791	-2.201236
5582	5	23.495066	0.53765
5583	86	18.070325	-1.470431
5585	5	23.495066	-2.135611
5586	1	26.237145	-1.365028
5587	7	22.898887	-1.509431
5588	601	14.196879	-1.181951
5593	1	26.237145	-0.473617
5594	1	26.237145	-0.869753
5598	1	26.237145	-0.503652
5601	1	26.237145	-0.61235
5602	258	15.884799	-1.400578
5603	130	17.249882	-1.676094
5605	80	18.213655	-1.86449
5606	2	24.966857	-1.031457
5607	59	18.815954	-2.059388
5609	1	26.237145	-2.689905
5610	48	19.222814	-1.192027
5613	1	26.237145	-1.370472
5617	284	15.693307	0.517522
5618	2	24.966857	-2.644824
5619	3	24.348288	-2.710064
5620	2	24.966857	-1.138169
5623	1	26.237145	-1.463321
5624	2	24.966857	-0.715054
5626	2	24.966857	-2.260863
5627	1	26.237145	-2.635195
5629	2	24.966857	0.51401
5630	1	26.237145	-1.333263
5631	66	18.594415	-1.995553
5632	1	26.237145	1.574612
5635	1	26.237145	1.96136
[truncated: 61,464 more rows]
