# Supplementary material for: Finding shortest and nearly shortest path nodes in large substantially incomplete networks by hyperbolic mapping
Source: Nat Commun. 2023 Jan 17;14:186. doi: 10.1038/s41467-022-35181-w (PMC9845360; doi:10.1038/s41467-022-35181-w)
Supplement: Supplementary file 4 — Supplementary Data 1 [file 41467_2022_35181_MOESM4_ESM.zip › SI_Internet/MT-hijack.txt]

10026 1273 4788 45558 45558 9988
10026 1299 3549 4788 11164 2381 53355
10026 1299 3549 4788 11164 600 29709
10026 1299 3549 4788 1200
10026 1299 3549 4788 1273 10103
10026 1299 3549 4788 1273 11403
10026 1299 3549 4788 1273 17557 38616 45814
10026 1299 3549 4788 1273 17922
10026 1299 3549 4788 1273 17922 131735
10026 1299 3549 4788 1273 17922 23679 7597 58395
10026 1299 3549 4788 1273 17922 23951
10026 1299 3549 4788 1273 17922 23951 23951
10026 1299 3549 4788 1273 17922 23951 23951 23951 23951
10026 1299 3549 4788 1273 17922 38320
10026 1299 3549 4788 1273 17922 38320 38320
10026 1299 3549 4788 1273 17922 38320 38320 38320 38320
10026 1299 3549 4788 1273 17922 38506
10026 1299 3549 4788 1273 17922 38523
10026 1299 3549 4788 1273 17922 38773
10026 1299 3549 4788 1273 17922 45294
10026 1299 3549 4788 1273 17922 45701
10026 1299 3549 4788 1273 17922 46024 46024 46024 46024
10026 1299 3549 4788 1273 17922 46029
10026 1299 3549 4788 1273 17922 4795
10026 1299 3549 4788 1273 17922 4800
10026 1299 3549 4788 1273 17922 55688 55688
10026 1299 3549 4788 1273 17922 9785
10026 1299 3549 4788 1273 18059
10026 1299 3549 4788 1273 18200 132079
10026 1299 3549 4788 1273 18391 23979
10026 1299 3549 4788 1273 24535
10026 1299 3549 4788 1273 29791 29791 29791
10026 1299 3549 4788 1273 32934 34825 34825
10026 1299 3549 4788 1273 38158 4787
10026 1299 3549 4788 1273 38753
10026 1299 3549 4788 1273 45166
10026 1299 3549 4788 1273 45309 24195
10026 1299 3549 4788 1273 45309 38758
10026 1299 3549 4788 1273 45309 58396
10026 1299 3549 4788 1273 45309 58482
10026 1299 3549 4788 1273 45309 58825
10026 1299 3549 4788 1273 45352
10026 1299 3549 4788 1273 4761
10026 1299 3549 4788 1273 4800
10026 1299 3549 4788 1273 4800 55666 58377 58377 58377 58377 58377
10026 1299 3549 4788 1273 4818
10026 1299 3549 4788 1273 4844
10026 1299 3549 4788 1273 5017
10026 1299 3549 4788 1273 55855
10026 1299 3549 4788 1273 56258
10026 1299 3549 4788 1273 56258 18059
10026 1299 3549 4788 1273 56258 18156
10026 1299 3549 4788 1273 56258 23756
10026 1299 3549 4788 1273 56258 38149
10026 1299 3549 4788 1273 56258 45729
10026 1299 3549 4788 1273 56258 55690
10026 1299 3549 4788 1273 56258 9340
10026 1299 3549 4788 1273 58389
10026 1299 3549 4788 1273 58389 131749
10026 1299 3549 4788 1273 58389 18153
10026 1299 3549 4788 1273 58389 23950
10026 1299 3549 4788 1273 58389 38506 38506 38506 38506
10026 1299 3549 4788 1273 58389 38771 24197
10026 1299 3549 4788 1273 58389 4434
10026 1299 3549 4788 1273 58389 45305 45305 45305 45305
10026 1299 3549 4788 1273 58389 45305 45305 45305 45305 45305 45305
10026 1299 3549 4788 1273 58389 56246
10026 1299 3549 4788 1273 58389 56246 131740
10026 1299 3549 4788 1273 58389 56246 38511
10026 1299 3549 4788 1273 58389 56246 38511 132652
10026 1299 3549 4788 1273 58389 56246 38511 56242 56242 56242 56242
10026 1299 3549 4788 1273 58389 56246 45723 45723 45723 45723 45723
10026 1299 3549 4788 1273 58389 58482 58482 58482
10026 1299 3549 4788 1273 58389 59155
10026 1299 3549 4788 1273 58389 63858
10026 1299 3549 4788 1273 63516
10026 1299 3549 4788 1273 63516 131711
10026 1299 3549 4788 1273 63516 131743
10026 1299 3549 4788 1273 63516 24534
10026 1299 3549 4788 1273 63516 45786
10026 1299 3549 4788 1273 6939 7545 2764 18291
10026 1299 3549 4788 1273 7568 4750
10026 1299 3549 4788 1273 7642
10026 1299 3549 4788 1273 7922 33651 20381
10026 1299 3549 4788 1273 8121
10026 1299 3549 4788 1273 8966 5384
10026 1299 3549 4788 1273 9931 9931 9931 9931
10026 1299 3549 4788 13030 20940 20940 16625
10026 1299 3549 4788 13030 58299
10026 1299 3549 4788 13037
10026 1299 3549 4788 13335 13335 13335
10026 1299 3549 4788 15366
10026 1299 3549 4788 15436
10026 1299 3549 4788 16150 31283
10026 1299 3549 4788 16150 39369
10026 1299 3549 4788 17506 37922
10026 1299 3549 4788 18221
10026 1299 3549 4788 2042
10026 1299 3549 4788 2042 24314
10026 1299 3549 4788 21371 200124
10026 1299 3549 4788 21385
10026 1299 3549 4788 21385 31400 31400 31400
10026 1299 3549 4788 2152 195
10026 1299 3549 4788 22356
10026 1299 3549 4788 22356 28668 262281
10026 1299 3549 4788 22356 53141
10026 1299 3549 4788 22773 36085
10026 1299 3549 4788 23520
10026 1299 3549 4788 23520 262199
10026 1299 3549 4788 23576
10026 1299 3549 4788 23576 38631
10026 1299 3549 4788 23855 132500
10026 1299 3549 4788 23855 23767
10026 1299 3549 4788 23855 7610 7472
10026 1299 3549 4788 23930 59325
10026 1299 3549 4788 23930 3491
10026 1299 3549 4788 2516 3908 17676 17511
10026 1299 3549 4788 25180
10026 1299 3549 4788 2647 51964
10026 1299 3549 4788 2647 51964 4005
10026 1299 3549 4788 29550
10026 1299 3549 4788 3209
10026 1299 3549 4788 3209 201318 201318
10026 1299 3549 4788 3255 48420 48420 48420 48420
10026 1299 3549 4788 3255 49480 49480 49480 49480
10026 1299 3549 4788 3255 50392 57232
10026 1299 3549 4788 32934
10026 1299 3549 4788 34224
10026 1299 3549 4788 3491 45899 45899
10026 1299 3549 4788 3491 9416 9416 9416
10026 1299 3549 4788 3786 38393
10026 1299 3549 4788 38285
10026 1299 3549 4788 38285 10113
10026 1299 3549 4788 38861 45932 23475
10026 1299 3549 4788 39326 61373
10026 1299 3549 4788 42
10026 1299 3549 4788 45629
10026 1299 3549 4788 4635 10098
10026 1299 3549 4788 4635 10099
10026 1299 3549 4788 4635 10103
10026 1299 3549 4788 4635 10103 38197
10026 1299 3549 4788 4635 132252
10026 1299 3549 4788 4635 133380 24549
10026 1299 3549 4788 4635 17554
10026 1299 3549 4788 4635 17579 1237 10052
10026 1299 3549 4788 4635 17579 1237 9708
10026 1299 3549 4788 4635 17619 56190
10026 1299 3549 4788 4635 17660
10026 1299 3549 4788 4635 17990
10026 1299 3549 4788 4635 18403
10026 1299 3549 4788 4635 23673
10026 1299 3549 4788 4635 23881
10026 1299 3549 4788 4635 23944
10026 1299 3549 4788 4635 24028
10026 1299 3549 4788 4635 24028 24068
10026 1299 3549 4788 4635 24133
10026 1299 3549 4788 4635 24133 38374
10026 1299 3549 4788 4635 24482
10026 1299 3549 4788 4635 3662 3363
10026 1299 3549 4788 4635 3662 4528
10026 1299 3549 4788 4635 3662 4605
10026 1299 3549 4788 4635 38040
10026 1299 3549 4788 4635 38040 9737
10026 1299 3549 4788 4635 38040 9737 23969
10026 1299 3549 4788 4635 38040 9737 9737
10026 1299 3549 4788 4635 38040 9737 9737 9737 23969
10026 1299 3549 4788 4635 38082 7470
10026 1299 3549 4788 4635 38182
10026 1299 3549 4788 4635 38372
10026 1299 3549 4788 4635 38478
10026 1299 3549 4788 4635 38574
10026 1299 3549 4788 4635 4058
10026 1299 3549 4788 4635 4515 4515
10026 1299 3549 4788 4635 4515 4515 4515 4515
10026 1299 3549 4788 4635 45309 131730
10026 1299 3549 4788 4635 45309 18112
10026 1299 3549 4788 4635 45309 18189
10026 1299 3549 4788 4635 45309 18351 38507
10026 1299 3549 4788 4635 45309 24522
10026 1299 3549 4788 4635 45309 38496
10026 1299 3549 4788 4635 45309 38516
10026 1299 3549 4788 4635 45309 45298
10026 1299 3549 4788 4635 45348
10026 1299 3549 4788 4635 45352
10026 1299 3549 4788 4635 45590
10026 1299 3549 4788 4635 45753 45753 45753
10026 1299 3549 4788 4635 45816
10026 1299 3549 4788 4635 4645
10026 1299 3549 4788 4635 4658
10026 1299 3549 4788 4635 4780
10026 1299 3549 4788 4635 4780 9674
10026 1299 3549 4788 4635 4780 9918
10026 1299 3549 4788 4635 4780 9919
10026 1299 3549 4788 4635 55350
10026 1299 3549 4788 4635 55350 133953
10026 1299 3549 4788 4635 55350 45250
10026 1299 3549 4788 4635 55536
10026 1299 3549 4788 4635 55569 55569 55569 55569 55569
10026 1299 3549 4788 4635 55945
10026 1299 3549 4788 4635 58708
10026 1299 3549 4788 4635 58779
10026 1299 3549 4788 4635 7479 7479
10026 1299 3549 4788 4635 7497
10026 1299 3549 4788 4635 7540
10026 1299 3549 4788 4635 7545
10026 1299 3549 4788 4635 7617 4609
10026 1299 3549 4788 4635 9231
10026 1299 3549 4788 4635 9253
10026 1299 3549 4788 4635 9269
10026 1299 3549 4788 4635 9293
10026 1299 3549 4788 4635 9304
10026 1299 3549 4788 4635 9304 10118
10026 1299 3549 4788 4635 9304 133038
10026 1299 3549 4788 4635 9304 17709
10026 1299 3549 4788 4635 9304 17709 7482
10026 1299 3549 4788 4635 9304 17709 9415
10026 1299 3549 4788 4635 9304 23730
10026 1299 3549 4788 4635 9381 55649
10026 1299 3549 4788 4635 9409
10026 1299 3549 4788 4635 9505 4780
10026 1299 3549 4788 4635 9535
10026 1299 3549 4788 4635 9535 134117
10026 1299 3549 4788 4635 9584 9244
10026 1299 3549 4788 4635 9658
10026 1299 3549 4788 4635 9729 10238 10238 10238
10026 1299 3549 4788 4635 9729 133107 133929
10026 1299 3549 4788 4635 9902
10026 1299 3549 4788 4635 9908
10026 1299 3549 4788 4635 9908 9513
10026 1299 3549 4788 4635 9925
10026 1299 3549 4788 4637 714
10026 1299 3549 4788 4657 38861
10026 1299 3549 4788 4761
10026 1299 3549 4788 4761 4795 133822
10026 1299 3549 4788 4773
10026 1299 3549 4788 4780
10026 1299 3549 4788 4780 4780
10026 1299 3549 4788 4862 4862 4862 51964
10026 1299 3549 4788 4862 51964 19637
10026 1299 3549 4788 6695 10282 51964
10026 1299 3549 4788 6695 12327
10026 1299 3549 4788 6695 12355
10026 1299 3549 4788 6695 12849
10026 1299 3549 4788 6695 15933
10026 1299 3549 4788 6695 16178
10026 1299 3549 4788 6695 20640
10026 1299 3549 4788 6695 25279
10026 1299 3549 4788 6695 29076 39612
10026 1299 3549 4788 6695 29076 48964
10026 1299 3549 4788 6695 29076 50581
10026 1299 3549 4788 6695 29076 59406 59406 59406
10026 1299 3549 4788 6695 29545
10026 1299 3549 4788 6695 31029
10026 1299 3549 4788 6695 31334
10026 1299 3549 4788 6695 35205
10026 1299 3549 4788 6695 35297
10026 1299 3549 4788 6695 39063
10026 1299 3549 4788 6695 39386 39386
10026 1299 3549 4788 6695 41059 16154
10026 1299 3549 4788 6695 42459
10026 1299 3549 4788 6695 42459 25076
10026 1299 3549 4788 6695 42459 44525
10026 1299 3549 4788 6695 47927
10026 1299 3549 4788 6695 48293 43897
10026 1299 3549 4788 6695 50289
10026 1299 3549 4788 6695 56357
10026 1299 3549 4788 6695 57344 20657
10026 1299 3549 4788 6695 6682 49363 49363 49363
10026 1299 3549 4788 6695 8452
10026 1299 3549 4788 6695 8591 198061
10026 1299 3549 4788 6695 8591 31687
10026 1299 3549 4788 6695 8926
10026 1299 3549 4788 6695 9116
10026 1299 3549 4788 6730
10026 1299 3549 4788 6871
10026 1299 3549 4788 8220 17978
10026 1299 3549 4788 8708 41537 41537 41537
10026 1299 3549 4788 9264
10026 1299 3549 4788 9264 131146
10026 1299 3549 4788 9264 1659
10026 1299 3549 4788 9264 1659 9916
10026 1299 3549 4788 9264 17713
10026 1299 3549 4788 9304
10026 1299 3549 4788 9304 55361 17773
10026 1299 3549 4788 9304 55967
10026 1299 3549 4788 9304 56309 56309 56309 56309 56309
10026 1299 3549 4788 9394
10026 1299 3549 4788 9394 24138
10026 1299 3549 4788 9394 37981
10026 1299 3549 4788 9394 38341
10026 1299 3549 4788 9394 38370
10026 1299 3549 4788 9394 45057
10026 1299 3549 4788 9394 45069
10026 1299 3549 4788 9394 63711
10026 1299 3549 4788 9505 4780
10026 1299 3549 4788 9505 4780 133747 133747
10026 1299 3549 4788 9505 4780 9919
10026 1299 3549 4788 9595
10026 1299 3549 4788 9658
10026 1299 3549 4788 9658 55704
10026 1299 3549 4788 9658 9658 9658
10026 1299 4788 23948 4833
10026 1299 4788 58717 38592
10026 174 1299 4788 23948 4833
10026 174 3257 4788 23948 4833
10026 174 3257 4788 58601 59316
10026 174 3549 4788 10310
10026 174 3549 4788 11164 2381 53355
10026 174 3549 4788 1200
10026 174 3549 4788 1273 10103
10026 174 3549 4788 1273 17557 38616 45814
10026 174 3549 4788 1273 17922
10026 174 3549 4788 1273 17922 131735
10026 174 3549 4788 1273 17922 23679 7597 58395
10026 174 3549 4788 1273 17922 23951
10026 174 3549 4788 1273 17922 38506
10026 174 3549 4788 1273 17922 38523
10026 174 3549 4788 1273 17922 38773
10026 174 3549 4788 1273 17922 45294
10026 174 3549 4788 1273 17922 55688 55688
10026 174 3549 4788 1273 17922 9785
10026 174 3549 4788 1273 18200 132079
10026 174 3549 4788 1273 29791 29791 29791
10026 174 3549 4788 1273 38158 4787
10026 174 3549 4788 1273 38753
10026 174 3549 4788 1273 45166
10026 174 3549 4788 1273 45309 24195
10026 174 3549 4788 1273 45309 38758
10026 174 3549 4788 1273 45309 58396
10026 174 3549 4788 1273 45309 58482
10026 174 3549 4788 1273 45309 58825
10026 174 3549 4788 1273 45899
10026 174 3549 4788 1273 4761
10026 174 3549 4788 1273 4800
10026 174 3549 4788 1273 4800 55666 58377 58377 58377 58377 58377
10026 174 3549 4788 1273 4818
10026 174 3549 4788 1273 56258
10026 174 3549 4788 1273 56258 18059
10026 174 3549 4788 1273 56258 23756
10026 174 3549 4788 1273 56258 55690
10026 174 3549 4788 1273 56258 9340
10026 174 3549 4788 1273 58389
10026 174 3549 4788 1273 58389 131749
10026 174 3549 4788 1273 58389 38506 38506 38506 38506
10026 174 3549 4788 1273 58389 45305 45305 45305 45305 45305 45305
10026 174 3549 4788 1273 58389 56246 131740
10026 174 3549 4788 1273 58389 56246 38511
10026 174 3549 4788 1273 58389 56246 38511 132652
10026 174 3549 4788 1273 58389 56246 38511 56242 56242 56242 56242
10026 174 3549 4788 1273 58389 56246 45723 45723 45723 45723 45723
10026 174 3549 4788 1273 58389 58482 58482 58482
10026 174 3549 4788 1273 58389 59155
10026 174 3549 4788 1273 58389 63858
10026 174 3549 4788 1273 63516
10026 174 3549 4788 1273 63516 131711
10026 174 3549 4788 1273 63516 131743
10026 174 3549 4788 1273 63516 24534
10026 174 3549 4788 1273 6939 7545 2764 18291
10026 174 3549 4788 1273 7568 4750
10026 174 3549 4788 1273 7642
10026 174 3549 4788 1273 7922 33651 20381
10026 174 3549 4788 1273 8121
10026 174 3549 4788 1273 8966 5384
10026 174 3549 4788 13030 20940 20940 16625
10026 174 3549 4788 13030 58299
10026 174 3549 4788 13037
10026 174 3549 4788 15366
10026 174 3549 4788 16150 39369
10026 174 3549 4788 17506 37922
10026 174 3549 4788 2042
10026 174 3549 4788 21385
10026 174 3549 4788 21385 31400 31400 31400
10026 174 3549 4788 22773 36085
10026 174 3549 4788 23520
10026 174 3549 4788 23576 38631
10026 174 3549 4788 23855 132500
10026 174 3549 4788 23855 23767
10026 174 3549 4788 23930 59325
10026 174 3549 4788 2516 3908 17676 17511
10026 174 3549 4788 25180
10026 174 3549 4788 2647 51964
10026 174 3549 4788 29550
10026 174 3549 4788 3209
10026 174 3549 4788 3255 50392 57232
10026 174 3549 4788 32934
10026 174 3549 4788 34224
10026 174 3549 4788 3491 9416 9416
10026 174 3549 4788 3491 9416 9416 9416
10026 174 3549 4788 38285
10026 174 3549 4788 42
10026 174 3549 4788 45629
10026 174 3549 4788 4635 10098
10026 174 3549 4788 4635 10103
10026 174 3549 4788 4635 10103 38197
10026 174 3549 4788 4635 132252
10026 174 3549 4788 4635 133380 24549
10026 174 3549 4788 4635 17451
10026 174 3549 4788 4635 17554
10026 174 3549 4788 4635 17660
10026 174 3549 4788 4635 18403
10026 174 3549 4788 4635 23673
10026 174 3549 4788 4635 23881
10026 174 3549 4788 4635 23944
10026 174 3549 4788 4635 24482
10026 174 3549 4788 4635 38040
10026 174 3549 4788 4635 38040 9737
10026 174 3549 4788 4635 38040 9737 23969
10026 174 3549 4788 4635 38040 9737 9737 9737 23969
10026 174 3549 4788 4635 38082 7470
10026 174 3549 4788 4635 38182
10026 174 3549 4788 4635 38277
10026 174 3549 4788 4635 38372
10026 174 3549 4788 4635 38478
10026 174 3549 4788 4635 4058
10026 174 3549 4788 4635 45309 18351 38507
10026 174 3549 4788 4635 45309 24532
10026 174 3549 4788 4635 45309 38496
10026 174 3549 4788 4635 45309 45298
10026 174 3549 4788 4635 45348
10026 174 3549 4788 4635 45352
10026 174 3549 4788 4635 45753 45753 45753
10026 174 3549 4788 4635 45816
10026 174 3549 4788 4635 4780
10026 174 3549 4788 4635 4780 9674
10026 174 3549 4788 4635 4780 9918
10026 174 3549 4788 4635 4780 9919
10026 174 3549 4788 4635 55350 133953
10026 174 3549 4788 4635 55350 45250
10026 174 3549 4788 4635 55536
10026 174 3549 4788 4635 55945
10026 174 3549 4788 4635 58708
10026 174 3549 4788 4635 58779
10026 174 3549 4788 4635 7479 7479
10026 174 3549 4788 4635 7540
10026 174 3549 4788 4635 7545
10026 174 3549 4788 4635 7617 4609
10026 174 3549 4788 4635 9269
10026 174 3549 4788 4635 9293
10026 174 3549 4788 4635 9304
10026 174 3549 4788 4635 9535
10026 174 3549 4788 4635 9535 134117
10026 174 3549 4788 4635 9729 133107 133929
10026 174 3549 4788 4635 9902
10026 174 3549 4788 4761
10026 174 3549 4788 4761 4795 133822
10026 174 3549 4788 4773
10026 174 3549 4788 4780 4780
10026 174 3549 4788 4862 4862 4862 51964
10026 174 3549 4788 6695 10282 51964
10026 174 3549 4788 6695 15933
10026 174 3549 4788 6695 16178
10026 174 3549 4788 6695 20640
10026 174 3549 4788 6695 21021
10026 174 3549 4788 6695 29076 39612
10026 174 3549 4788 6695 29076 48964
10026 174 3549 4788 6695 29545
10026 174 3549 4788 6695 29632 6768 6768 49465
10026 174 3549 4788 6695 31029
10026 174 3549 4788 6695 31334
10026 174 3549 4788 6695 35205
10026 174 3549 4788 6695 35297
10026 174 3549 4788 6695 39386 39386
10026 174 3549 4788 6695 41059 16154
10026 174 3549 4788 6695 42459
10026 174 3549 4788 6695 42459 25076
10026 174 3549 4788 6695 42459 44525
10026 174 3549 4788 6695 47927
10026 174 3549 4788 6695 48293 43897
10026 174 3549 4788 6695 57344 20657
10026 174 3549 4788 6695 6682 49363 49363 49363
10026 174 3549 4788 6695 8452
10026 174 3549 4788 6695 8591 31687
10026 174 3549 4788 6695 8926
10026 174 3549 4788 6695 9116
10026 174 3549 4788 6730
10026 174 3549 4788 6871
10026 174 3549 4788 9264 131146
10026 174 3549 4788 9304
10026 174 3549 4788 9304 55361 17773
10026 174 3549 4788 9304 55967
10026 174 3549 4788 9304 56309 56309 56309 56309 56309
10026 174 3549 4788 9394
10026 174 3549 4788 9394 24138
10026 174 3549 4788 9394 37981
10026 174 3549 4788 9394 38341
10026 174 3549 4788 9394 38370
10026 174 3549 4788 9394 45057
10026 174 3549 4788 9394 45069
10026 174 3549 4788 9394 63711
10026 174 3549 4788 9505 4780
10026 174 3549 4788 9505 4780 133747 133747
10026 174 3549 4788 9505 4780 9919
10026 174 3549 4788 9595
10026 174 3549 4788 9658
10026 174 3549 4788 9658 9658 9658
10026 3257 3549 4788 10310
10026 3257 3549 4788 11164 2381 53355
10026 3257 3549 4788 11164 600 29709
10026 3257 3549 4788 13030 20940 20940 16625
10026 3257 3549 4788 13030 58299
10026 3257 3549 4788 13037
10026 3257 3549 4788 13335 13335 13335
10026 3257 3549 4788 15366
10026 3257 3549 4788 15436
10026 3257 3549 4788 16150 39369
10026 3257 3549 4788 17506 37922
10026 3257 3549 4788 18221
10026 3257 3549 4788 2042
10026 3257 3549 4788 2042 24314
10026 3257 3549 4788 21371 200124
10026 3257 3549 4788 21385
10026 3257 3549 4788 21385 31400 31400 31400
10026 3257 3549 4788 2152 195
10026 3257 3549 4788 22356
10026 3257 3549 4788 22356 28668 262281
10026 3257 3549 4788 22356 53141
10026 3257 3549 4788 23520
10026 3257 3549 4788 23520 10299
10026 3257 3549 4788 23520 10299 10299 10299 10299 10299 10299
10026 3257 3549 4788 23520 262199
10026 3257 3549 4788 23576
10026 3257 3549 4788 23576 38631
10026 3257 3549 4788 23855 132500
10026 3257 3549 4788 23855 23767
10026 3257 3549 4788 23855 7610 7472
10026 3257 3549 4788 23930 59325
10026 3257 3549 4788 23930 3491
10026 3257 3549 4788 2516 3908 17676 17511
10026 3257 3549 4788 25180
10026 3257 3549 4788 2647 51964
10026 3257 3549 4788 2647 51964 4005
10026 3257 3549 4788 29550
10026 3257 3549 4788 3209
10026 3257 3549 4788 3209 198311
10026 3257 3549 4788 3209 201318 201318
10026 3257 3549 4788 3216 8402
10026 3257 3549 4788 3255 49480 49480 49480 49480
10026 3257 3549 4788 3255 50392 57232
10026 3257 3549 4788 32934
10026 3257 3549 4788 34224
10026 3257 3549 4788 3491 9416 9416 9416
10026 3257 3549 4788 38285
10026 3257 3549 4788 38285 10113
10026 3257 3549 4788 38861 45932 23475
10026 3257 3549 4788 39326 61373
10026 3257 3549 4788 42
10026 3257 3549 4788 45629
10026 3257 3549 4788 4635 10098
10026 3257 3549 4788 4635 10099
10026 3257 3549 4788 4635 10103
10026 3257 3549 4788 4635 10103 38197
10026 3257 3549 4788 4635 132252
10026 3257 3549 4788 4635 133380 24549
10026 3257 3549 4788 4635 17451
10026 3257 3549 4788 4635 17537
10026 3257 3549 4788 4635 17554
10026 3257 3549 4788 4635 17579 1237 10052
10026 3257 3549 4788 4635 17579 1237 9708
10026 3257 3549 4788 4635 17619 56190
10026 3257 3549 4788 4635 17660
10026 3257 3549 4788 4635 17990
10026 3257 3549 4788 4635 18403
10026 3257 3549 4788 4635 23673
10026 3257 3549 4788 4635 23881
10026 3257 3549 4788 4635 23944
10026 3257 3549 4788 4635 24028
10026 3257 3549 4788 4635 24028 24068
10026 3257 3549 4788 4635 24133
10026 3257 3549 4788 4635 24133 38374
10026 3257 3549 4788 4635 24482
10026 3257 3549 4788 4635 3662 3363
10026 3257 3549 4788 4635 3662 4528
10026 3257 3549 4788 4635 3662 4605
10026 3257 3549 4788 4635 38040
10026 3257 3549 4788 4635 38040 9737
10026 3257 3549 4788 4635 38040 9737 23969
10026 3257 3549 4788 4635 38040 9737 9737
10026 3257 3549 4788 4635 38040 9737 9737 9737 23969
10026 3257 3549 4788 4635 38082 7470
10026 3257 3549 4788 4635 38182
10026 3257 3549 4788 4635 38277
10026 3257 3549 4788 4635 38372
10026 3257 3549 4788 4635 38478
10026 3257 3549 4788 4635 38574
10026 3257 3549 4788 4635 4058
10026 3257 3549 4788 4635 4515 4515
10026 3257 3549 4788 4635 4515 4515 4515 4515
10026 3257 3549 4788 4635 45309 131730
10026 3257 3549 4788 4635 45309 18112
10026 3257 3549 4788 4635 45309 18189
10026 3257 3549 4788 4635 45309 18351 38507
10026 3257 3549 4788 4635 45309 24522
10026 3257 3549 4788 4635 45309 24532
10026 3257 3549 4788 4635 45309 38496
10026 3257 3549 4788 4635 45309 38516
10026 3257 3549 4788 4635 45309 45298
10026 3257 3549 4788 4635 45348
10026 3257 3549 4788 4635 45352
10026 3257 3549 4788 4635 45590
10026 3257 3549 4788 4635 45753 45753 45753
10026 3257 3549 4788 4635 45816
10026 3257 3549 4788 4635 4645
10026 3257 3549 4788 4635 4658
10026 3257 3549 4788 4635 4780
10026 3257 3549 4788 4635 4780 9674
10026 3257 3549 4788 4635 4780 9918
10026 3257 3549 4788 4635 4780 9919
10026 3257 3549 4788 4635 55350
10026 3257 3549 4788 4635 55350 133953
10026 3257 3549 4788 4635 55350 45250
10026 3257 3549 4788 4635 55480
10026 3257 3549 4788 4635 55536
10026 3257 3549 4788 4635 55569 55569 55569 55569 55569
10026 3257 3549 4788 4635 55945
10026 3257 3549 4788 4635 58708
10026 3257 3549 4788 4635 58779
10026 3257 3549 4788 4635 7479 7479
10026 3257 3549 4788 4635 7497
10026 3257 3549 4788 4635 7540
10026 3257 3549 4788 4635 7545
10026 3257 3549 4788 4635 8966 5384
10026 3257 3549 4788 4635 9231
10026 3257 3549 4788 4635 9253
10026 3257 3549 4788 4635 9269
10026 3257 3549 4788 4635 9293
10026 3257 3549 4788 4635 9304
10026 3257 3549 4788 4635 9304 10118
10026 3257 3549 4788 4635 9304 133038
10026 3257 3549 4788 4635 9304 17709
10026 3257 3549 4788 4635 9304 17709 7482
10026 3257 3549 4788 4635 9304 17709 9415
10026 3257 3549 4788 4635 9304 23730
10026 3257 3549 4788 4635 9381 55649
10026 3257 3549 4788 4635 9409
10026 3257 3549 4788 4635 9505 4780
10026 3257 3549 4788 4635 9535
10026 3257 3549 4788 4635 9535 134117
10026 3257 3549 4788 4635 9584 9244
10026 3257 3549 4788 4635 9658
10026 3257 3549 4788 4635 9729 10238 10238 10238
10026 3257 3549 4788 4635 9729 133107 133929
10026 3257 3549 4788 4635 9902
10026 3257 3549 4788 4635 9908 9513
10026 3257 3549 4788 4635 9925
10026 3257 3549 4788 4637 714
10026 3257 3549 4788 4657 38861
10026 3257 3549 4788 4761
10026 3257 3549 4788 4761 4795 133822
10026 3257 3549 4788 4773
10026 3257 3549 4788 4780
10026 3257 3549 4788 4780 4780
10026 3257 3549 4788 4826 18015 24466
10026 3257 3549 4788 4862 4862 4862 51964
10026 3257 3549 4788 4862 51964 19637
10026 3257 3549 4788 5413 12654
10026 3257 3549 4788 58601 59316
10026 3257 3549 4788 6695 10282 51964
10026 3257 3549 4788 6695 12327
10026 3257 3549 4788 6695 12355
10026 3257 3549 4788 6695 12808
10026 3257 3549 4788 6695 12849
10026 3257 3549 4788 6695 13249 38961 51694
10026 3257 3549 4788 6695 15933
10026 3257 3549 4788 6695 16178
10026 3257 3549 4788 6695 20640
10026 3257 3549 4788 6695 25279
10026 3257 3549 4788 6695 29076 39612
10026 3257 3549 4788 6695 29076 48964
10026 3257 3549 4788 6695 29076 50581
10026 3257 3549 4788 6695 29076 59406 59406 59406
10026 3257 3549 4788 6695 29545
10026 3257 3549 4788 6695 29632
10026 3257 3549 4788 6695 29632 13023
10026 3257 3549 4788 6695 29632 16181
10026 3257 3549 4788 6695 29632 196638
10026 3257 3549 4788 6695 29632 196638 29511
10026 3257 3549 4788 6695 29632 196638 48595
10026 3257 3549 4788 6695 29632 21411
10026 3257 3549 4788 6695 29632 25082 51611
10026 3257 3549 4788 6695 29632 31173
10026 3257 3549 4788 6695 29632 34775
10026 3257 3549 4788 6695 29632 35639
10026 3257 3549 4788 6695 29632 39810
10026 3257 3549 4788 6695 29632 39810 197341 197341
10026 3257 3549 4788 6695 29632 41305
10026 3257 3549 4788 6695 29632 43418
10026 3257 3549 4788 6695 29632 44010
10026 3257 3549 4788 6695 29632 47598
10026 3257 3549 4788 6695 29632 58271
10026 3257 3549 4788 6695 29632 62181
10026 3257 3549 4788 6695 29632 6768 6768 49465
10026 3257 3549 4788 6695 31027
10026 3257 3549 4788 6695 31029
10026 3257 3549 4788 6695 31334
10026 3257 3549 4788 6695 35205
10026 3257 3549 4788 6695 35297
10026 3257 3549 4788 6695 39063
10026 3257 3549 4788 6695 39386 39386
10026 3257 3549 4788 6695 41059 16154
10026 3257 3549 4788 6695 42459
10026 3257 3549 4788 6695 42459 25076
10026 3257 3549 4788 6695 42459 44525
10026 3257 3549 4788 6695 47927
10026 3257 3549 4788 6695 48293 43897
10026 3257 3549 4788 6695 50289
10026 3257 3549 4788 6695 56357
10026 3257 3549 4788 6695 57344 20657
10026 3257 3549 4788 6695 6682 49363 49363 49363
10026 3257 3549 4788 6695 8452
10026 3257 3549 4788 6695 8591 198061
10026 3257 3549 4788 6695 8591 198827
10026 3257 3549 4788 6695 8591 199071
10026 3257 3549 4788 6695 8591 31687
10026 3257 3549 4788 6695 8591 44968
10026 3257 3549 4788 6695 8926
10026 3257 3549 4788 6695 9116
10026 3257 3549 4788 6730
10026 3257 3549 4788 6871
10026 3257 3549 4788 6939 21777 39938
10026 3257 3549 4788 8218 31167 56553
10026 3257 3549 4788 8708 41537 41537 41537
10026 3257 3549 4788 8928 39184
10026 3257 3549 4788 9002 41165
10026 3257 3549 4788 9264
10026 3257 3549 4788 9264 131146
10026 3257 3549 4788 9264 1659
10026 3257 3549 4788 9264 1659 9916
10026 3257 3549 4788 9264 17713
10026 3257 3549 4788 9304
10026 3257 3549 4788 9394
10026 3257 3549 4788 9394 24138
10026 3257 3549 4788 9394 37981
10026 3257 3549 4788 9394 38341
10026 3257 3549 4788 9394 38370
10026 3257 3549 4788 9394 45057
10026 3257 3549 4788 9394 45069
10026 3257 3549 4788 9394 63711
10026 3257 3549 4788 9505 4780
10026 3257 3549 4788 9505 4780 133747 133747
10026 3257 3549 4788 9505 4780 9919
10026 3257 3549 4788 9595
10026 3257 3549 4788 9658
10026 3257 3549 4788 9658 55704
10026 3257 3549 4788 9658 9658 9658
10026 3356 3549 4788 11164 2381 53355
10026 3356 3549 4788 11164 600 29709
10026 3356 3549 4788 1200
10026 3356 3549 4788 1273 10103
10026 3356 3549 4788 1273 11403
10026 3356 3549 4788 1273 17557 38616 45814
10026 3356 3549 4788 1273 17922
10026 3356 3549 4788 1273 17922 131735
10026 3356 3549 4788 1273 17922 23679 7597 58395
10026 3356 3549 4788 1273 17922 23951
10026 3356 3549 4788 1273 17922 23951 23951
10026 3356 3549 4788 1273 17922 23951 23951 23951 23951
10026 3356 3549 4788 1273 17922 38320
10026 3356 3549 4788 1273 17922 38320 38320
10026 3356 3549 4788 1273 17922 38320 38320 38320 38320
10026 3356 3549 4788 1273 17922 38506
10026 3356 3549 4788 1273 17922 38523
10026 3356 3549 4788 1273 17922 38773
10026 3356 3549 4788 1273 17922 45294
10026 3356 3549 4788 1273 17922 45701
10026 3356 3549 4788 1273 17922 46024 46024 46024 46024
10026 3356 3549 4788 1273 17922 46029
10026 3356 3549 4788 1273 17922 4795
10026 3356 3549 4788 1273 17922 4800
10026 3356 3549 4788 1273 17922 55688 55688
10026 3356 3549 4788 1273 17922 9785
10026 3356 3549 4788 1273 18059
10026 3356 3549 4788 1273 18200 132079
10026 3356 3549 4788 1273 18391 23979
10026 3356 3549 4788 1273 24535
10026 3356 3549 4788 1273 29791 29791 29791
10026 3356 3549 4788 1273 32934 34825 34825
10026 3356 3549 4788 1273 38158 4787
10026 3356 3549 4788 1273 38753
10026 3356 3549 4788 1273 45166
10026 3356 3549 4788 1273 45309 24195
10026 3356 3549 4788 1273 45309 38758
10026 3356 3549 4788 1273 45309 58396
10026 3356 3549 4788 1273 45309 58482
10026 3356 3549 4788 1273 45309 58825
10026 3356 3549 4788 1273 45352
10026 3356 3549 4788 1273 4637 1221 132789 60725 55723
10026 3356 3549 4788 1273 4761
10026 3356 3549 4788 1273 4800
10026 3356 3549 4788 1273 4800 55666 58377 58377 58377 58377 58377
10026 3356 3549 4788 1273 4818
10026 3356 3549 4788 1273 4844
10026 3356 3549 4788 1273 5017
10026 3356 3549 4788 1273 55855
10026 3356 3549 4788 1273 56258
10026 3356 3549 4788 1273 56258 18059
10026 3356 3549 4788 1273 56258 18156
10026 3356 3549 4788 1273 56258 23756
10026 3356 3549 4788 1273 56258 38149
10026 3356 3549 4788 1273 56258 45729
10026 3356 3549 4788 1273 56258 55690
10026 3356 3549 4788 1273 56258 9340
10026 3356 3549 4788 1273 58389
10026 3356 3549 4788 1273 58389 131749
10026 3356 3549 4788 1273 58389 18153
10026 3356 3549 4788 1273 58389 23950
10026 3356 3549 4788 1273 58389 38506 38506 38506 38506
10026 3356 3549 4788 1273 58389 38771 24197
10026 3356 3549 4788 1273 58389 4434
10026 3356 3549 4788 1273 58389 45305 45305 45305 45305
10026 3356 3549 4788 1273 58389 45305 45305 45305 45305 45305 45305
10026 3356 3549 4788 1273 58389 56246
10026 3356 3549 4788 1273 58389 56246 131740
10026 3356 3549 4788 1273 58389 56246 38511
10026 3356 3549 4788 1273 58389 56246 38511 132652
10026 3356 3549 4788 1273 58389 56246 38511 56242 56242 56242 56242
10026 3356 3549 4788 1273 58389 56246 45723 45723 45723 45723 45723
10026 3356 3549 4788 1273 58389 58482 58482 58482
10026 3356 3549 4788 1273 58389 59155
10026 3356 3549 4788 1273 58389 63858
10026 3356 3549 4788 1273 63516
10026 3356 3549 4788 1273 63516 131711
10026 3356 3549 4788 1273 63516 131743
10026 3356 3549 4788 1273 63516 24534
10026 3356 3549 4788 1273 63516 45786
10026 3356 3549 4788 1273 6939 7545 2764 18291
10026 3356 3549 4788 1273 7568 4750
10026 3356 3549 4788 1273 7642
10026 3356 3549 4788 1273 7922 33651 20381
10026 3356 3549 4788 1273 7922 7016 12268
10026 3356 3549 4788 1273 8121
10026 3356 3549 4788 1273 8966 5384
10026 3356 3549 4788 1273 9931 9931 9931 9931
10026 3356 3549 4788 13030 20940 20940 16625
10026 3356 3549 4788 13030 58299
10026 3356 3549 4788 13037
10026 3356 3549 4788 13335 13335 13335
10026 3356 3549 4788 15366
10026 3356 3549 4788 15436
10026 3356 3549 4788 16150 31283
10026 3356 3549 4788 16150 39369
10026 3356 3549 4788 17506 37922
10026 3356 3549 4788 18221
10026 3356 3549 4788 2042
10026 3356 3549 4788 2042 24314
10026 3356 3549 4788 20804 42675
10026 3356 3549 4788 21371 200124
10026 3356 3549 4788 21385 31400 31400 31400
10026 3356 3549 4788 22773 36085
10026 3356 3549 4788 23520
10026 3356 3549 4788 23520 10299
10026 3356 3549 4788 23520 10299 10299 10299 10299 10299 10299
10026 3356 3549 4788 23520 262199
10026 3356 3549 4788 23576
10026 3356 3549 4788 23576 38631
10026 3356 3549 4788 23855 132500
10026 3356 3549 4788 23855 23767
10026 3356 3549 4788 23855 7610 7472
10026 3356 3549 4788 23930 59325
10026 3356 3549 4788 23930 3491
10026 3356 3549 4788 2516 3908 17676 17511
10026 3356 3549 4788 25180
10026 3356 3549 4788 2647 51964
10026 3356 3549 4788 2647 51964 4005
10026 3356 3549 4788 29550
10026 3356 3549 4788 3209
10026 3356 3549 4788 3209 198311
10026 3356 3549 4788 3209 201318 201318
10026 3356 3549 4788 3255 50392 57232
10026 3356 3549 4788 32934
10026 3356 3549 4788 34224
10026 3356 3549 4788 3491 45899 45899
10026 3356 3549 4788 3491 9416 9416 9416
10026 3356 3549 4788 3786 38393
10026 3356 3549 4788 3786 38393 38393 38393 38393 38393
10026 3356 3549 4788 38285
10026 3356 3549 4788 38285 10113
10026 3356 3549 4788 38861 45932 23475
10026 3356 3549 4788 39326 61373
10026 3356 3549 4788 42
10026 3356 3549 4788 45629
10026 3356 3549 4788 4635 10098
10026 3356 3549 4788 4635 10099
10026 3356 3549 4788 4635 10103
10026 3356 3549 4788 4635 10103 38197
10026 3356 3549 4788 4635 132252
10026 3356 3549 4788 4635 17451
10026 3356 3549 4788 4635 17537
10026 3356 3549 4788 4635 17554
10026 3356 3549 4788 4635 17579 1237 10052
10026 3356 3549 4788 4635 17579 1237 9708
10026 3356 3549 4788 4635 17619 56190
10026 3356 3549 4788 4635 17660
10026 3356 3549 4788 4635 17990
10026 3356 3549 4788 4635 18403
10026 3356 3549 4788 4635 23673
10026 3356 3549 4788 4635 23881
10026 3356 3549 4788 4635 23944
10026 3356 3549 4788 4635 24028
10026 3356 3549 4788 4635 24028 24068
10026 3356 3549 4788 4635 24133
10026 3356 3549 4788 4635 24133 38374
10026 3356 3549 4788 4635 24482
10026 3356 3549 4788 4635 3662 3363
10026 3356 3549 4788 4635 3662 4528
10026 3356 3549 4788 4635 3662 4605
10026 3356 3549 4788 4635 38040
10026 3356 3549 4788 4635 38040 9737
10026 3356 3549 4788 4635 38040 9737 23969
10026 3356 3549 4788 4635 38040 9737 9737
10026 3356 3549 4788 4635 38040 9737 9737 9737 23969
10026 3356 3549 4788 4635 38082 7470
10026 3356 3549 4788 4635 38182
10026 3356 3549 4788 4635 38197
10026 3356 3549 4788 4635 38372
10026 3356 3549 4788 4635 38478
10026 3356 3549 4788 4635 38574
10026 3356 3549 4788 4635 4058
10026 3356 3549 4788 4635 4515 4515
10026 3356 3549 4788 4635 4515 4515 4515 4515
10026 3356 3549 4788 4635 45309 131730
10026 3356 3549 4788 4635 45309 18112
10026 3356 3549 4788 4635 45309 18189
10026 3356 3549 4788 4635 45309 18351 38507
10026 3356 3549 4788 4635 45309 24522
10026 3356 3549 4788 4635 45309 38496
10026 3356 3549 4788 4635 45309 38516
10026 3356 3549 4788 4635 45309 45298
10026 3356 3549 4788 4635 45348
10026 3356 3549 4788 4635 45352
10026 3356 3549 4788 4635 45590
10026 3356 3549 4788 4635 45753 45753 45753
10026 3356 3549 4788 4635 45816
10026 3356 3549 4788 4635 4645
10026 3356 3549 4788 4635 4658
10026 3356 3549 4788 4635 4780
10026 3356 3549 4788 4635 4780 9674
10026 3356 3549 4788 4635 4780 9918
10026 3356 3549 4788 4635 4780 9919
10026 3356 3549 4788 4635 55350 133953
10026 3356 3549 4788 4635 55350 45250
10026 3356 3549 4788 4635 55480
10026 3356 3549 4788 4635 55536
10026 3356 3549 4788 4635 55569 55569 55569 55569 55569
10026 3356 3549 4788 4635 55945
10026 3356 3549 4788 4635 58708
10026 3356 3549 4788 4635 58779
10026 3356 3549 4788 4635 7479 7479
10026 3356 3549 4788 4635 7497
10026 3356 3549 4788 4635 7540
10026 3356 3549 4788 4635 7545
10026 3356 3549 4788 4635 7617 4609
10026 3356 3549 4788 4635 9231
10026 3356 3549 4788 4635 9253
10026 3356 3549 4788 4635 9269
10026 3356 3549 4788 4635 9293
10026 3356 3549 4788 4635 9304
10026 3356 3549 4788 4635 9304 10118
10026 3356 3549 4788 4635 9304 133038
10026 3356 3549 4788 4635 9304 17709
10026 3356 3549 4788 4635 9304 17709 7482
10026 3356 3549 4788 4635 9304 17709 9415
10026 3356 3549 4788 4635 9304 23730
10026 3356 3549 4788 4635 9381 55649
10026 3356 3549 4788 4635 9409
10026 3356 3549 4788 4635 9505 4780
10026 3356 3549 4788 4635 9535
10026 3356 3549 4788 4635 9535 134117
10026 3356 3549 4788 4635 9584 9244
10026 3356 3549 4788 4635 9658
10026 3356 3549 4788 4635 9729 10238 10238 10238
10026 3356 3549 4788 4635 9729 133107 133929
10026 3356 3549 4788 4635 9902
10026 3356 3549 4788 4635 9902 38623
10026 3356 3549 4788 4635 9908
10026 3356 3549 4788 4635 9908 9513
10026 3356 3549 4788 4635 9925
10026 3356 3549 4788 4637 7552 24086
10026 3356 3549 4788 4657 38861
10026 3356 3549 4788 4761
10026 3356 3549 4788 4761 4795 133822
10026 3356 3549 4788 4773
10026 3356 3549 4788 4780
10026 3356 3549 4788 4780 4780
10026 3356 3549 4788 4826 18015 24466
10026 3356 3549 4788 4837 9929
10026 3356 3549 4788 4862 4862 4862 51964
10026 3356 3549 4788 4862 51964 19637
10026 3356 3549 4788 6695 10282 51964
10026 3356 3549 4788 6695 12327
10026 3356 3549 4788 6695 12355
10026 3356 3549 4788 6695 12808
10026 3356 3549 4788 6695 12849
10026 3356 3549 4788 6695 15933
10026 3356 3549 4788 6695 16178
10026 3356 3549 4788 6695 20640
10026 3356 3549 4788 6695 25279
10026 3356 3549 4788 6695 29076 39612
10026 3356 3549 4788 6695 29076 48964
10026 3356 3549 4788 6695 29076 50581
10026 3356 3549 4788 6695 29076 59406 59406 59406
10026 3356 3549 4788 6695 29545
10026 3356 3549 4788 6695 29632 6768 6768 49465
10026 3356 3549 4788 6695 31027
10026 3356 3549 4788 6695 31029
10026 3356 3549 4788 6695 31334
10026 3356 3549 4788 6695 35205
10026 3356 3549 4788 6695 35297
10026 3356 3549 4788 6695 39063
10026 3356 3549 4788 6695 39386 39386
10026 3356 3549 4788 6695 41059 16154
10026 3356 3549 4788 6695 42459
10026 3356 3549 4788 6695 42459 25076
10026 3356 3549 4788 6695 42459 44525
10026 3356 3549 4788 6695 48293 43897
10026 3356 3549 4788 6695 50289
10026 3356 3549 4788 6695 56357
10026 3356 3549 4788 6695 57344 20657
10026 3356 3549 4788 6695 6682 49363 49363 49363
10026 3356 3549 4788 6695 8452
10026 3356 3549 4788 6695 8591 198061
10026 3356 3549 4788 6695 8591 31687
10026 3356 3549 4788 6695 8926
10026 3356 3549 4788 6695 9116
10026 3356 3549 4788 6730
10026 3356 3549 4788 6830
10026 3356 3549 4788 6871
10026 3356 3549 4788 6939 21777 39938
10026 3356 3549 4788 8359 8359 60872
10026 3356 3549 4788 8708 41537 41537 41537
10026 3356 3549 4788 9002 41165
10026 3356 3549 4788 9264
10026 3356 3549 4788 9264 131146
10026 3356 3549 4788 9264 1659
10026 3356 3549 4788 9264 1659 9916
10026 3356 3549 4788 9264 17713
10026 3356 3549 4788 9304
10026 3356 3549 4788 9394
10026 3356 3549 4788 9394 24138
10026 3356 3549 4788 9394 37981
10026 3356 3549 4788 9394 38341
10026 3356 3549 4788 9394 38370
10026 3356 3549 4788 9394 45057
10026 3356 3549 4788 9394 45069
10026 3356 3549 4788 9394 63711
10026 3356 3549 4788 9498 58599 23688
10026 3356 3549 4788 9505 4780
10026 3356 3549 4788 9505 4780 133747 133747
10026 3356 3549 4788 9505 4780 9919
10026 3356 3549 4788 9595
10026 3356 3549 4788 9658
10026 3356 3549 4788 9658 55704
10026 3356 3549 4788 9658 9658 9658
10026 3491 4788 23948 4833
10026 3491 4788 58601 24323
10026 3491 4788 58601 59316
10026 3491 4788 58717 38192
10026 3491 4788 58717 38562
10026 3491 4788 58717 38592
10026 3491 4788 58717 38592 38592 38592 38592
10026 3491 4788 58717 58736
10026 3491 4788 58717 59249
10026 3491 4788 58717 59249 3
10026 3549 3257 4788 58601 59316
10026 3549 3549 4788 1273 5413 12654
10026 3549 3549 4788 1273 56258 9340
10026 3549 3549 4788 1273 7642
10026 3549 3549 4788 1273 7922 33491 54051
10026 3549 3549 4788 1273 7922 33491 54056
10026 3549 3549 4788 1273 8121
10026 3549 3549 4788 15366
10026 3549 3549 4788 16150 39369
10026 3549 3549 4788 23520 262199
10026 3549 3549 4788 38285
10026 3549 3549 4788 39326 61373
10026 3549 3549 4788 4635 17660
10026 3549 3549 4788 4635 38082 7470
10026 3549 3549 4788 4635 38182
10026 3549 3549 4788 4635 38197
10026 3549 3549 4788 4635 38478
10026 3549 3549 4788 4635 45309 18112
10026 3549 3549 4788 4635 45309 18189
10026 3549 3549 4788 4635 45816
10026 3549 3549 4788 4635 4780 9674
10026 3549 3549 4788 4635 4780 9918
10026 3549 3549 4788 4635 9409
10026 3549 3549 4788 4862 4862 4862 51964
10026 3549 3549 4788 6695 12808
10026 3549 3549 4788 6695 15933
10026 3549 3549 4788 6695 6682 49363 49363 49363
10026 3549 3549 4788 6695 9116
10026 3549 3549 4788 9394
10026 3549 3549 4788 9394 37981
10026 3549 3549 4788 9394 38341
10026 3549 3549 4788 9394 38370
10026 3549 3549 4788 9505 4780 133747 133747
10026 3549 4788 11164 600 29709
10026 3549 4788 1200
10026 3549 4788 1273 17557 38616 45814
10026 3549 4788 1273 17922
10026 3549 4788 1273 17922 131735
10026 3549 4788 1273 17922 23679 7597 58395
10026 3549 4788 1273 17922 23951
10026 3549 4788 1273 17922 23951 23951
10026 3549 4788 1273 17922 23951 23951 23951 23951
10026 3549 4788 1273 17922 38320
10026 3549 4788 1273 17922 38320 38320
10026 3549 4788 1273 17922 38320 38320 38320 38320
10026 3549 4788 1273 17922 38506
10026 3549 4788 1273 17922 38523
10026 3549 4788 1273 17922 38773
10026 3549 4788 1273 17922 45294
10026 3549 4788 1273 17922 45701
10026 3549 4788 1273 17922 46024 46024 46024 46024
10026 3549 4788 1273 17922 46029
10026 3549 4788 1273 17922 4795
10026 3549 4788 1273 17922 4800
10026 3549 4788 1273 17922 55688 55688
10026 3549 4788 1273 17922 9785
10026 3549 4788 1273 18059
10026 3549 4788 1273 18391 23979
10026 3549 4788 1273 24535
10026 3549 4788 1273 29791 29791 29791
10026 3549 4788 1273 32934 34825 34825
10026 3549 4788 1273 38158 4787
10026 3549 4788 1273 45166
10026 3549 4788 1273 45309 24195
10026 3549 4788 1273 45309 58396
10026 3549 4788 1273 45309 58482
10026 3549 4788 1273 45309 58825
10026 3549 4788 1273 4761
10026 3549 4788 1273 4800
10026 3549 4788 1273 4800 55666 58377 58377 58377 58377 58377
10026 3549 4788 1273 4844
10026 3549 4788 1273 5017
10026 3549 4788 1273 55855
10026 3549 4788 1273 56258
10026 3549 4788 1273 56258 18059
10026 3549 4788 1273 56258 18156
10026 3549 4788 1273 56258 23756
10026 3549 4788 1273 56258 38149
10026 3549 4788 1273 56258 45729
10026 3549 4788 1273 56258 55690
10026 3549 4788 1273 56258 9340
10026 3549 4788 1273 58389
10026 3549 4788 1273 58389 131749
10026 3549 4788 1273 58389 18153
10026 3549 4788 1273 58389 23950
10026 3549 4788 1273 58389 38506 38506 38506 38506
10026 3549 4788 1273 58389 38771 24197
10026 3549 4788 1273 58389 4434
10026 3549 4788 1273 58389 45305 45305 45305 45305
10026 3549 4788 1273 58389 45305 45305 45305 45305 45305 45305
10026 3549 4788 1273 58389 56246
10026 3549 4788 1273 58389 56246 131740
10026 3549 4788 1273 58389 56246 38511
10026 3549 4788 1273 58389 56246 38511 132652
10026 3549 4788 1273 58389 56246 38511 56242 56242 56242 56242
10026 3549 4788 1273 58389 56246 45723 45723 45723 45723 45723
10026 3549 4788 1273 58389 58482 58482 58482
10026 3549 4788 1273 58389 59155
10026 3549 4788 1273 58389 63858
10026 3549 4788 1273 63516
10026 3549 4788 1273 63516 131711
10026 3549 4788 1273 63516 131743
10026 3549 4788 1273 63516 24534
10026 3549 4788 1273 63516 45786
10026 3549 4788 1273 6939 7545 2764 18291
10026 3549 4788 1273 8121
10026 3549 4788 1273 8966 5384
10026 3549 4788 1273 9931 9931 9931 9931
10026 3549 4788 13335 13335 13335
10026 3549 4788 15366
10026 3549 4788 16150 39369
10026 3549 4788 18221
10026 3549 4788 21371 200124
10026 3549 4788 21385 31400 31400 31400
10026 3549 4788 22773 46787
10026 3549 4788 23520 262199
10026 3549 4788 23576
10026 3549 4788 23855 132500
10026 3549 4788 23855 23767
10026 3549 4788 23855 7610 7472
10026 3549 4788 23930 3491
10026 3549 4788 2647 51964 4005
10026 3549 4788 3209 198311
10026 3549 4788 3255 50392 57232
10026 3549 4788 32934
10026 3549 4788 34224
10026 3549 4788 38285 10113
10026 3549 4788 38861 45932 23475
10026 3549 4788 39326 61373
10026 3549 4788 4635 10098
10026 3549 4788 4635 10099
10026 3549 4788 4635 10103 38197
10026 3549 4788 4635 17451
10026 3549 4788 4635 17537
10026 3549 4788 4635 17554
10026 3549 4788 4635 17579 1237 10052
10026 3549 4788 4635 17579 1237 9708
10026 3549 4788 4635 17619 56190
10026 3549 4788 4635 17660
10026 3549 4788 4635 17990
10026 3549 4788 4635 18403
10026 3549 4788 4635 23673
10026 3549 4788 4635 23881
10026 3549 4788 4635 23944
10026 3549 4788 4635 24028
10026 3549 4788 4635 24028 24068
10026 3549 4788 4635 24133
10026 3549 4788 4635 24133 38374
10026 3549 4788 4635 3662 3363
10026 3549 4788 4635 3662 4528
10026 3549 4788 4635 3662 4605
10026 3549 4788 4635 38040 9737
10026 3549 4788 4635 38040 9737 23969
10026 3549 4788 4635 38040 9737 9737
10026 3549 4788 4635 38040 9737 9737 9737 23969
10026 3549 4788 4635 38182
10026 3549 4788 4635 38197
10026 3549 4788 4635 38372
10026 3549 4788 4635 38574
10026 3549 4788 4635 4058
10026 3549 4788 4635 4515 4515
10026 3549 4788 4635 4515 4515 4515 4515
10026 3549 4788 4635 45309 131730
10026 3549 4788 4635 45309 18112
10026 3549 4788 4635 45309 18189
10026 3549 4788 4635 45309 18351 38507
10026 3549 4788 4635 45309 24522
10026 3549 4788 4635 45309 38496
10026 3549 4788 4635 45309 38516
10026 3549 4788 4635 45309 45298
10026 3549 4788 4635 45348
10026 3549 4788 4635 45590
10026 3549 4788 4635 45753 45753 45753
10026 3549 4788 4635 4645
10026 3549 4788 4635 4780
10026 3549 4788 4635 4780 9674
10026 3549 4788 4635 4780 9918
10026 3549 4788 4635 4780 9919
10026 3549 4788 4635 55350
10026 3549 4788 4635 55350 133953
10026 3549 4788 4635 55569 55569 55569 55569 55569
10026 3549 4788 4635 58708
10026 3549 4788 4635 58779
10026 3549 4788 4635 7479 7479
10026 3549 4788 4635 7497
10026 3549 4788 4635 7540
10026 3549 4788 4635 9231
10026 3549 4788 4635 9253
10026 3549 4788 4635 9293
10026 3549 4788 4635 9304
10026 3549 4788 4635 9304 10118
10026 3549 4788 4635 9304 133038
10026 3549 4788 4635 9304 17709
10026 3549 4788 4635 9304 17709 7482
10026 3549 4788 4635 9304 17709 9415
10026 3549 4788 4635 9304 23730
10026 3549 4788 4635 9381 55649
10026 3549 4788 4635 9409
10026 3549 4788 4635 9505 4780
10026 3549 4788 4635 9535
10026 3549 4788 4635 9584 9244
10026 3549 4788 4635 9658
10026 3549 4788 4635 9729 10238 10238 10238
10026 3549 4788 4635 9902
10026 3549 4788 4635 9908 9513
10026 3549 4788 4635 9925
10026 3549 4788 4657 38861
10026 3549 4788 4761
10026 3549 4788 4761 4795 133822
10026 3549 4788 4780
10026 3549 4788 4780 4780
10026 3549 4788 4862 51964 19637
10026 3549 4788 58601 24323
10026 3549 4788 6695 12355
10026 3549 4788 6695 12808
10026 3549 4788 6695 12849
10026 3549 4788 6695 15933
10026 3549 4788 6695 20640
10026 3549 4788 6695 25279
10026 3549 4788 6695 29076 39612
10026 3549 4788 6695 29076 48964
10026 3549 4788 6695 29076 50581
10026 3549 4788 6695 29076 59406 59406 59406
10026 3549 4788 6695 29545
10026 3549 4788 6695 31029
10026 3549 4788 6695 31334
10026 3549 4788 6695 35297
10026 3549 4788 6695 39063
10026 3549 4788 6695 39386 39386
10026 3549 4788 6695 42459
10026 3549 4788 6695 42459 25076
10026 3549 4788 6695 42459 44525
10026 3549 4788 6695 48293 43897
10026 3549 4788 6695 56357
10026 3549 4788 6695 57344 20657
10026 3549 4788 6695 8452
10026 3549 4788 9264 131146
10026 3549 4788 9264 1659
10026 3549 4788 9264 1659 9916
10026 3549 4788 9264 17713
10026 3549 4788 9304
10026 3549 4788 9394
10026 3549 4788 9394 24138
10026 3549 4788 9394 38341
10026 3549 4788 9394 45069
10026 3549 4788 9394 63711
10026 3549 4788 9505 4780
10026 3549 4788 9505 4780 9919
10026 3549 4788 9658
10026 3549 4788 9658 9658 9658
10026 4788 132454 132454
10026 4788 58717 133957
10026 4788 58717 134108
10026 4788 58717 38192
10026 4788 58717 38562
10026 4788 58717 38592
10026 4788 58717 38592 38592 38592 38592
10026 4788 58717 58736
10026 4788 58717 58890
10026 4788 58717 59249
10026 4788 58717 59249 3
10026 4788 65068
10102 6453 1299 4788 58601 24323
10102 6453 3257 4788 23948 4833
10102 6453 3549 4788 10001
10102 6453 3549 4788 10003
10102 6453 3549 4788 10026
10102 6453 3549 4788 10026 13335 13335 13335
10102 6453 3549 4788 10026 17888 17888 17888 38277 38277
10102 6453 3549 4788 10026 17888 17888 17888 4635 9906
10102 6453 3549 4788 10026 17888 38277 38277
10102 6453 3549 4788 10026 4809
10102 6453 3549 4788 10036 10036 10036 10036
10102 6453 3549 4788 10310
10102 6453 3549 4788 10310 10880
10102 6453 3549 4788 10310 13533
10102 6453 3549 4788 10310 14678
10102 6453 3549 4788 10310 14778
10102 6453 3549 4788 10310 15635
10102 6453 3549 4788 10310 15896
10102 6453 3549 4788 10310 16515
10102 6453 3549 4788 10310 17110
10102 6453 3549 4788 10310 22565
10102 6453 3549 4788 10310 23926
10102 6453 3549 4788 10310 26085
10102 6453 3549 4788 10310 26101
10102 6453 3549 4788 10310 26316
10102 6453 3549 4788 10310 34010
10102 6453 3549 4788 10310 34082
10102 6453 3549 4788 10310 36129
10102 6453 3549 4788 10310 36646
10102 6453 3549 4788 10310 36647
10102 6453 3549 4788 10310 36752
10102 6453 3549 4788 10310 38689
10102 6453 3549 4788 10310 42173
10102 6453 3549 4788 10310 45501
10102 6453 3549 4788 10310 55416
10102 6453 3549 4788 10310 55417
10102 6453 3549 4788 10310 55517
10102 6453 3549 4788 10310 56173
10102 6453 3549 4788 10310 7233
10102 6453 3549 4788 10310 7280
10102 6453 3549 4788 11164
10102 6453 3549 4788 11164 101 47065
10102 6453 3549 4788 11164 101 47065 73 47065
10102 6453 3549 4788 11164 10578
10102 6453 3549 4788 11164 10578 10326
10102 6453 3549 4788 11164 10578 10326 46464
10102 6453 3549 4788 11164 10578 10561
10102 6453 3549 4788 11164 10578 11499
10102 6453 3549 4788 11164 10578 1650
10102 6453 3549 4788 11164 10886
10102 6453 3549 4788 11164 10886 6629
10102 6453 3549 4788 11164 10886 6629 3477 10871
10102 6453 3549 4788 11164 11096
10102 6453 3549 4788 11164 11096 36548
10102 6453 3549 4788 11164 11096 3681
10102 6453 3549 4788 11164 11096 5661 22471
10102 6453 3549 4788 11164 11317
10102 6453 3549 4788 11164 11317 2572 2572 2572
10102 6453 3549 4788 11164 11317 2698 6122
10102 6453 3549 4788 11164 11317 46832
10102 6453 3549 4788 11164 11317 5078 3923 4046
10102 6453 3549 4788 11164 11537
10102 6453 3549 4788 11164 14085
10102 6453 3549 4788 11164 14085 302
10102 6453 3549 4788 11164 14085 4551 11773
10102 6453 3549 4788 11164 14085 4557 16903
10102 6453 3549 4788 11164 14085 4557 30049
10102 6453 3549 4788 11164 14085 4557 7276
10102 6453 3549 4788 11164 19782 11114
10102 6453 3549 4788 11164 19782 17
10102 6453 3549 4788 11164 19782 1767
10102 6453 3549 4788 11164 19782 1767 19217
10102 6453 3549 4788 11164 19782 1767 20452
10102 6453 3549 4788 11164 19782 1767 26026
10102 6453 3549 4788 11164 19782 1767 46149
10102 6453 3549 4788 11164 19782 3677
10102 6453 3549 4788 11164 19782 693
10102 6453 3549 4788 11164 19782 87
10102 6453 3549 4788 11164 22335
10102 6453 3549 4788 11164 22335 26367
10102 6453 3549 4788 11164 22335 32698
10102 6453 3549 4788 11164 22335 32698 32715
10102 6453 3549 4788 11164 22335 6200
10102 6453 3549 4788 11164 22335 6325
10102 6453 3549 4788 11164 22335 6325 1416 1416 1416 1416 1416 1416 1416
10102 6453 3549 4788 11164 22335 6325 30200
10102 6453 3549 4788 11164 22335 6325 33460
10102 6453 3549 4788 11164 22335 6325 63056
10102 6453 3549 4788 11164 22335 6325 7968
10102 6453 3549 4788 11164 22335 7968
10102 6453 3549 4788 11164 22645
10102 6453 3549 4788 11164 22645 30674
10102 6453 3549 4788 11164 22742
10102 6453 3549 4788 11164 22742 25691
10102 6453 3549 4788 11164 22742 29
10102 6453 3549 4788 11164 22742 29867
10102 6453 3549 4788 11164 22742 3481
10102 6453 3549 4788 11164 22742 3606
10102 6453 3549 4788 11164 22742 393337
10102 6453 3549 4788 11164 22742 62548
10102 6453 3549 4788 11164 237
10102 6453 3549 4788 11164 237 1432 1432
10102 6453 3549 4788 11164 237 1638
10102 6453 3549 4788 11164 237 19106 19106 19106
10102 6453 3549 4788 11164 237 20039
10102 6453 3549 4788 11164 237 20379 20379 20379 20379 20379
10102 6453 3549 4788 11164 237 229
10102 6453 3549 4788 11164 237 231
10102 6453 3549 4788 11164 237 25609
10102 6453 3549 4788 11164 237 27274
10102 6453 3549 4788 11164 237 36375
10102 6453 3549 4788 11164 237 393474
10102 6453 3549 4788 11164 237 40684
10102 6453 3549 4788 11164 237 46417
10102 6453 3549 4788 11164 237 46418
10102 6453 3549 4788 11164 237 46419
10102 6453 3549 4788 11164 237 46420
10102 6453 3549 4788 11164 237 46871
10102 6453 3549 4788 11164 237 47052
10102 6453 3549 4788 11164 2381 53355
10102 6453 3549 4788 11164 27311
10102 6453 3549 4788 11164 30700 10437
10102 6453 3549 4788 11164 30700 3714 3714 14271
10102 6453 3549 4788 11164 30700 3714 3714 1657
10102 6453 3549 4788 11164 30700 7029 13327
10102 6453 3549 4788 11164 30700 7029 14760
10102 6453 3549 4788 11164 30700 7029 33632 33632 33632
10102 6453 3549 4788 11164 36412 3782
10102 6453 3549 4788 11164 3921
10102 6453 3549 4788 11164 393689
10102 6453 3549 4788 11164 40581
10102 6453 3549 4788 11164 40581 10508
10102 6453 3549 4788 11164 40581 1603
10102 6453 3549 4788 11164 40581 1826
10102 6453 3549 4788 11164 40581 30408
10102 6453 3549 4788 11164 40581 5090
10102 6453 3549 4788 11164 40581 53450
10102 6453 3549 4788 11164 40581 53604
10102 6453 3549 4788 11164 4600 14262 6366
10102 6453 3549 4788 11164 46435 23492
10102 6453 3549 4788 11164 5050
10102 6453 3549 4788 11164 5050 3503
10102 6453 3549 4788 11164 5050 46616
10102 6453 3549 4788 11164 5050 5050
10102 6453 3549 4788 11164 5078
10102 6453 3549 4788 11164 5078 11897
10102 6453 3549 4788 11164 5078 25776
10102 6453 3549 4788 11164 5078 30116
10102 6453 3549 4788 11164 5078 32214
10102 6453 3549 4788 11164 5078 3923
10102 6453 3549 4788 11164 54234
10102 6453 3549 4788 11164 54234 10546
10102 6453 3549 4788 11164 54234 16430 16430 16430
10102 6453 3549 4788 11164 54234 25656
10102 6453 3549 4788 11164 600 22968
10102 6453 3549 4788 11164 600 29709
10102 6453 3549 4788 11164 81 18538
10102 6453 3549 4788 11164 81 36850
10102 6453 3549 4788 11164 81 46255
10102 6453 3549 4788 1200
10102 6453 3549 4788 12322
10102 6453 3549 4788 12322 20940
10102 6453 3549 4788 12322 36040
10102 6453 3549 4788 12389 59515
10102 6453 3549 4788 1257 1880
10102 6453 3549 4788 1267
10102 6453 3549 4788 1273 10103
10102 6453 3549 4788 1273 11403
10102 6453 3549 4788 1273 15412 4780
10102 6453 3549 4788 1273 15412 4780 9919
10102 6453 3549 4788 1273 17451
10102 6453 3549 4788 1273 17547 23767 23767 23767 23767 23767 23767 23767 23767 23767
10102 6453 3549 4788 1273 17557 38616 45814
10102 6453 3549 4788 1273 17922
10102 6453 3549 4788 1273 17922 131735
10102 6453 3549 4788 1273 17922 23679 7597 58395
10102 6453 3549 4788 1273 17922 23951
10102 6453 3549 4788 1273 17922 23951 23951
10102 6453 3549 4788 1273 17922 23951 23951 23951 23951
10102 6453 3549 4788 1273 17922 38320
10102 6453 3549 4788 1273 17922 38320 38320
10102 6453 3549 4788 1273 17922 38320 38320 38320 38320
10102 6453 3549 4788 1273 17922 38506
10102 6453 3549 4788 1273 17922 38523
10102 6453 3549 4788 1273 17922 38773
10102 6453 3549 4788 1273 17922 45294
10102 6453 3549 4788 1273 17922 45701
10102 6453 3549 4788 1273 17922 46024 46024 46024 46024
10102 6453 3549 4788 1273 17922 46029
10102 6453 3549 4788 1273 17922 4795
10102 6453 3549 4788 1273 17922 4800
10102 6453 3549 4788 1273 17922 55688 55688
10102 6453 3549 4788 1273 17922 9785
10102 6453 3549 4788 1273 18059
10102 6453 3549 4788 1273 18200 132079
10102 6453 3549 4788 1273 18391 23979
10102 6453 3549 4788 1273 19318
10102 6453 3549 4788 1273 19318 33440
10102 6453 3549 4788 1273 24535
10102 6453 3549 4788 1273 2687
10102 6453 3549 4788 1273 2687 10770
10102 6453 3549 4788 1273 2687 10770 24023
10102 6453 3549 4788 1273 2687 6904
10102 6453 3549 4788 1273 286 201998
10102 6453 3549 4788 1273 29614 327853
10102 6453 3549 4788 1273 29614 37087
10102 6453 3549 4788 1273 29791 29791 29791
10102 6453 3549 4788 1273 3216 29125
10102 6453 3549 4788 1273 3216 29125 24846
10102 6453 3549 4788 1273 3216 29125 50051
10102 6453 3549 4788 1273 3216 57011
10102 6453 3549 4788 1273 32934 34825 34825
10102 6453 3549 4788 1273 3491 45899 45899
10102 6453 3549 4788 1273 38158 4787
10102 6453 3549 4788 1273 38753
10102 6453 3549 4788 1273 42
10102 6453 3549 4788 1273 45166
10102 6453 3549 4788 1273 45309 24195
10102 6453 3549 4788 1273 45309 38758
10102 6453 3549 4788 1273 45309 58396
10102 6453 3549 4788 1273 45309 58482
10102 6453 3549 4788 1273 45309 58825
10102 6453 3549 4788 1273 45352
10102 6453 3549 4788 1273 4637 1221 132789 60725 55723
10102 6453 3549 4788 1273 4761
10102 6453 3549 4788 1273 4766 6648
10102 6453 3549 4788 1273 4800
10102 6453 3549 4788 1273 4800 55666 58377 58377 58377 58377 58377
10102 6453 3549 4788 1273 4818
10102 6453 3549 4788 1273 4844
10102 6453 3549 4788 1273 5017
10102 6453 3549 4788 1273 5413 12654
10102 6453 3549 4788 1273 55855
10102 6453 3549 4788 1273 56258
10102 6453 3549 4788 1273 56258 18059
10102 6453 3549 4788 1273 56258 18156
10102 6453 3549 4788 1273 56258 23756
10102 6453 3549 4788 1273 56258 38149
10102 6453 3549 4788 1273 56258 45729
10102 6453 3549 4788 1273 56258 55690
10102 6453 3549 4788 1273 56258 9340
10102 6453 3549 4788 1273 58389
10102 6453 3549 4788 1273 58389 131749
10102 6453 3549 4788 1273 58389 18153
10102 6453 3549 4788 1273 58389 23950
10102 6453 3549 4788 1273 58389 38506 38506 38506 38506
10102 6453 3549 4788 1273 58389 38771 24197
10102 6453 3549 4788 1273 58389 4434
10102 6453 3549 4788 1273 58389 45305 45305 45305 45305
10102 6453 3549 4788 1273 58389 45305 45305 45305 45305 45305 45305
10102 6453 3549 4788 1273 58389 56246
10102 6453 3549 4788 1273 58389 56246 131740
10102 6453 3549 4788 1273 58389 56246 38511
10102 6453 3549 4788 1273 58389 56246 38511 132652
10102 6453 3549 4788 1273 58389 56246 38511 56242 56242 56242 56242
10102 6453 3549 4788 1273 58389 56246 45723 45723 45723 45723 45723
10102 6453 3549 4788 1273 58389 58482 58482 58482
10102 6453 3549 4788 1273 58389 59155
10102 6453 3549 4788 1273 58389 63858
10102 6453 3549 4788 1273 63516
10102 6453 3549 4788 1273 63516 131711
10102 6453 3549 4788 1273 63516 131743
10102 6453 3549 4788 1273 63516 24534
10102 6453 3549 4788 1273 63516 45786
10102 6453 3549 4788 1273 6939 7545 2764 18291
10102 6453 3549 4788 1273 7568 4750
10102 6453 3549 4788 1273 7568 9891
10102 6453 3549 4788 1273 7575 45128
10102 6453 3549 4788 1273 7575 58698
10102 6453 3549 4788 1273 7642
10102 6453 3549 4788 1273 7843
10102 6453 3549 4788 1273 7843 20001
10102 6453 3549 4788 1273 7922 33491
10102 6453 3549 4788 1273 7922 33651 20381
10102 6453 3549 4788 1273 7922 7016
10102 6453 3549 4788 1273 7922 7016 12268
10102 6453 3549 4788 1273 7922 7016 14773 22050
10102 6453 3549 4788 1273 7922 7016 16673
10102 6453 3549 4788 1273 812 16477
10102 6453 3549 4788 1273 812 20386 20386 20386 20386
10102 6453 3549 4788 1273 8121
10102 6453 3549 4788 1273 8928
10102 6453 3549 4788 1273 8966 5384
10102 6453 3549 4788 1273 9892
10102 6453 3549 4788 1273 9931 9931 9931 9931
10102 6453 3549 4788 12859 12654
10102 6453 3549 4788 12989 22381 262532
10102 6453 3549 4788 12989 263444 28153
10102 6453 3549 4788 12989 263444 28187
10102 6453 3549 4788 12989 263444 28207
10102 6453 3549 4788 12989 263444 28654
10102 6453 3549 4788 12989 263444 28654 28654
10102 6453 3549 4788 12989 28294
10102 6453 3549 4788 12989 53237 53237 53237 53237 28191
10102 6453 3549 4788 12989 62519 62519 62519 62519 62519 62519 62519
10102 6453 3549 4788 12989 63485 63485 63485 63485 63485 63485 63485
10102 6453 3549 4788 13030
10102 6453 3549 4788 13030 13250
10102 6453 3549 4788 13030 24940 42366
10102 6453 3549 4788 13037
10102 6453 3549 4788 13122
10102 6453 3549 4788 132132 132047
10102 6453 3549 4788 13237 25394 25394 42730
10102 6453 3549 4788 13285 13285
10102 6453 3549 4788 13285 13285 43234
10102 6453 3549 4788 13285 13285 8586 39089
10102 6453 3549 4788 13285 13285 9105
10102 6453 3549 4788 13335
10102 6453 3549 4788 13335 13335 13335
10102 6453 3549 4788 15366
10102 6453 3549 4788 15412 4780
10102 6453 3549 4788 15412 4780 4780 4780
10102 6453 3549 4788 15412 4780 4780 4780 4780
10102 6453 3549 4788 15412 4780 4780 4780 4780 4780 4780 4780
10102 6453 3549 4788 15412 4780 4780 4780 9919
10102 6453 3549 4788 15412 9924
10102 6453 3549 4788 15436
10102 6453 3549 4788 15766
10102 6453 3549 4788 16150 196916
10102 6453 3549 4788 16150 21503
10102 6453 3549 4788 16150 31283
10102 6453 3549 4788 16150 34556
10102 6453 3549 4788 16150 39369
10102 6453 3549 4788 16265
10102 6453 3549 4788 16265 60781
10102 6453 3549 4788 16509
10102 6453 3549 4788 17506
10102 6453 3549 4788 17506 37922
10102 6453 3549 4788 17511
10102 6453 3549 4788 17877
10102 6453 3549 4788 18221
10102 6453 3549 4788 20080
10102 6453 3549 4788 20080 1251
10102 6453 3549 4788 20080 1251 263313
10102 6453 3549 4788 20080 1251 28571
10102 6453 3549 4788 20080 1251 52703
10102 6453 3549 4788 20080 1251 52888 52888 52888
10102 6453 3549 4788 20080 1251 52954
10102 6453 3549 4788 20080 1251 53166
10102 6453 3549 4788 20080 1916 11242 263325
10102 6453 3549 4788 20080 1916 2716 61880
10102 6453 3549 4788 20080 19226
10102 6453 3549 4788 20080 20243 20243
10102 6453 3549 4788 20080 20312 27892
10102 6453 3549 4788 20080 27750
10102 6453 3549 4788 20080 3681
10102 6453 3549 4788 20080 46764
10102 6453 3549 4788 20080 46764 55033
10102 6453 3549 4788 20080 54308
10102 6453 3549 4788 20080 54308 52457
10102 6453 3549 4788 20080 54308 52502
10102 6453 3549 4788 2042
10102 6453 3549 4788 2042 24314
10102 6453 3549 4788 20804 38987 200609
10102 6453 3549 4788 20804 42675
10102 6453 3549 4788 20804 50607 50607 50607 50607 50607 50607 50607 50607 50607 50607 43495 43495 43495 43495
10102 6453 3549 4788 20940
10102 6453 3549 4788 20940 16625
10102 6453 3549 4788 21011 29242
10102 6453 3549 4788 21011 35362
10102 6453 3549 4788 21099
10102 6453 3549 4788 21371 200124
10102 6453 3549 4788 21371 20577
10102 6453 3549 4788 21371 60015 60015 60015 60015 60670
10102 6453 3549 4788 21385
10102 6453 3549 4788 21385 31400 31400 31400
10102 6453 3549 4788 2152
10102 6453 3549 4788 2152 10294
10102 6453 3549 4788 2152 10867
10102 6453 3549 4788 2152 11293
10102 6453 3549 4788 2152 131
10102 6453 3549 4788 2152 13940
10102 6453 3549 4788 2152 14212
10102 6453 3549 4788 2152 14706
10102 6453 3549 4788 2152 16573
10102 6453 3549 4788 2152 18558
10102 6453 3549 4788 2152 18975
10102 6453 3549 4788 2152 195
10102 6453 3549 4788 2152 195 1909
10102 6453 3549 4788 2152 195 195
10102 6453 3549 4788 2152 195 22213
10102 6453 3549 4788 2152 20343
10102 6453 3549 4788 2152 2037
10102 6453 3549 4788 2152 21545
10102 6453 3549 4788 2152 21694
10102 6453 3549 4788 2152 21708
10102 6453 3549 4788 2152 21828
10102 6453 3549 4788 2152 21915
10102 6453 3549 4788 2152 22226
10102 6453 3549 4788 2152 22315
10102 6453 3549 4788 2152 22323
10102 6453 3549 4788 2152 23024
10102 6453 3549 4788 2152 23309
10102 6453 3549 4788 2152 23323
10102 6453 3549 4788 2152 23369
10102 6453 3549 4788 2152 23483
10102 6453 3549 4788 2152 23489
10102 6453 3549 4788 2152 25
10102 6453 3549 4788 2152 25664
10102 6453 3549 4788 2152 25995
10102 6453 3549 4788 2152 26066 26066
10102 6453 3549 4788 2152 26403
10102 6453 3549 4788 2152 27502
10102 6453 3549 4788 2152 2920
10102 6453 3549 4788 2152 299
10102 6453 3549 4788 2152 30193
10102 6453 3549 4788 2152 30679
10102 6453 3549 4788 2152 31764
10102 6453 3549 4788 2152 33021
10102 6453 3549 4788 2152 3734
10102 6453 3549 4788 2152 393282
10102 6453 3549 4788 2152 40498 11570
10102 6453 3549 4788 2152 40498 17153
10102 6453 3549 4788 2152 40498 54249
10102 6453 3549 4788 2152 46290
10102 6453 3549 4788 2152 52
10102 6453 3549 4788 2152 54048
10102 6453 3549 4788 2152 54048 14750
10102 6453 3549 4788 2152 54048 15121
10102 6453 3549 4788 2152 54048 26421
10102 6453 3549 4788 2152 5653
10102 6453 3549 4788 2152 567 16408
10102 6453 3549 4788 2152 567 25789
10102 6453 3549 4788 2152 5739
10102 6453 3549 4788 2152 5783
10102 6453 3549 4788 2152 6099
10102 6453 3549 4788 2152 6106
10102 6453 3549 4788 2152 6192
10102 6453 3549 4788 2152 6492
10102 6453 3549 4788 2152 7377
10102 6453 3549 4788 2152 7377 26397
10102 6453 3549 4788 22356
10102 6453 3549 4788 22356 18547
10102 6453 3549 4788 22356 22071
10102 6453 3549 4788 22356 262662
10102 6453 3549 4788 22356 263461
10102 6453 3549 4788 22356 27682
10102 6453 3549 4788 22356 28124
10102 6453 3549 4788 22356 28204 263513
10102 6453 3549 4788 22356 28204 264367
10102 6453 3549 4788 22356 28206
10102 6453 3549 4788 22356 28576 28576
10102 6453 3549 4788 22356 28576 28576 28576 28576 28576 262731 263253
10102 6453 3549 4788 22356 28576 28576 28576 28576 28576 262731 53229
10102 6453 3549 4788 22356 28668 262281
10102 6453 3549 4788 22356 28668 28668
10102 6453 3549 4788 22356 28668 28668 28668 28668
10102 6453 3549 4788 22356 28668 28668 28668 28668 28668
10102 6453 3549 4788 22356 28668 28668 28668 28668 28668 28668
10102 6453 3549 4788 22356 35204 35204
10102 6453 3549 4788 22356 52915
10102 6453 3549 4788 22356 53141
10102 6453 3549 4788 22356 8055
10102 6453 3549 4788 22773
10102 6453 3549 4788 22773 10411
10102 6453 3549 4788 22773 12064 15347 15347 15347 15347 15347
10102 6453 3549 4788 22773 19670
10102 6453 3549 4788 22773 36040
10102 6453 3549 4788 22773 36085
10102 6453 3549 4788 22773 53383
10102 6453 3549 4788 22773 54936
10102 6453 3549 4788 22773 55063
10102 6453 3549 4788 22773 63012
10102 6453 3549 4788 22773 7258
10102 6453 3549 4788 22822
10102 6453 3549 4788 23148
10102 6453 3549 4788 23148 11004
10102 6453 3549 4788 23148 11303
10102 6453 3549 4788 23148 19535 19535 19535 19535 19535 19535 19535 19535 19535
10102 6453 3549 4788 23148 22527
10102 6453 3549 4788 23148 26239
10102 6453 3549 4788 23148 32139 32139 32139 32139 32139 32139
10102 6453 3549 4788 23148 32238
10102 6453 3549 4788 23148 3585
10102 6453 3549 4788 23148 3926
10102 6453 3549 4788 23148 53373
10102 6453 3549 4788 23148 7046
10102 6453 3549 4788 23520
10102 6453 3549 4788 23520 10299
10102 6453 3549 4788 23520 10299 10299 10299 10299 10299 10299
10102 6453 3549 4788 23520 14187
10102 6453 3549 4788 23520 262199
10102 6453 3549 4788 23520 263698
10102 6453 3549 4788 23520 263762
10102 6453 3549 4788 23520 26505 26505 49933
10102 6453 3549 4788 23520 27665
10102 6453 3549 4788 23520 27665 14813
10102 6453 3549 4788 23520 27665 15344
10102 6453 3549 4788 23520 27665 15344 15344 15344
10102 6453 3549 4788 23520 27665 263222
10102 6453 3549 4788 23520 27665 27789
10102 6453 3549 4788 23520 27665 27800
10102 6453 3549 4788 23520 27665 46408
10102 6453 3549 4788 23520 27665 46650
10102 6453 3549 4788 23563
10102 6453 3549 4788 23563 10164
10102 6453 3549 4788 23563 17849
10102 6453 3549 4788 23563 17854
10102 6453 3549 4788 23563 17864
10102 6453 3549 4788 23563 9689 45372
10102 6453 3549 4788 23563 9756
10102 6453 3549 4788 23576
10102 6453 3549 4788 23576 38631
10102 6453 3549 4788 23599
10102 6453 3549 4788 23855 132500
10102 6453 3549 4788 23855 23767
10102 6453 3549 4788 23855 7610 7472
10102 6453 3549 4788 23930 59325
10102 6453 3549 4788 23930 9927
10102 6453 3549 4788 23930 3491
10102 6453 3549 4788 251
10102 6453 3549 4788 251 13364
10102 6453 3549 4788 251 20755 20755
10102 6453 3549 4788 251 20940 20940
10102 6453 3549 4788 251 20940 20940 16625
10102 6453 3549 4788 251 29545
10102 6453 3549 4788 251 31078
10102 6453 3549 4788 251 31103
10102 6453 3549 4788 251 34209 62421 8545
10102 6453 3549 4788 251 35745 62393
10102 6453 3549 4788 251 42473
10102 6453 3549 4788 251 43449
10102 6453 3549 4788 251 45012
10102 6453 3549 4788 251 51310
10102 6453 3549 4788 251 57879 39239
10102 6453 3549 4788 251 57879 57879 57879
10102 6453 3549 4788 251 57879 59926
10102 6453 3549 4788 251 57879 61973
10102 6453 3549 4788 251 59577
10102 6453 3549 4788 251 8038
10102 6453 3549 4788 2516
10102 6453 3549 4788 2516 290
10102 6453 3549 4788 2516 3908 17676 17511
10102 6453 3549 4788 25180
10102 6453 3549 4788 25577
10102 6453 3549 4788 25577 199373
10102 6453 3549 4788 25577 31712
10102 6453 3549 4788 25577 56367
10102 6453 3549 4788 2647 51964
10102 6453 3549 4788 2647 51964 4005
10102 6453 3549 4788 2686 26940
10102 6453 3549 4788 2856
10102 6453 3549 4788 2856 13114
10102 6453 3549 4788 2856 21874
10102 6453 3549 4788 2856 28863 28863 28863
10102 6453 3549 4788 2856 42536
10102 6453 3549 4788 2856 49247
10102 6453 3549 4788 2856 57002
10102 6453 3549 4788 2856 8698
10102 6453 3549 4788 28917 43727 43727 43727 43727 43727 43727 41798 43994 42597
10102 6453 3549 4788 29006
10102 6453 3549 4788 29006 41977
10102 6453 3549 4788 29017 39545 59953
10102 6453 3549 4788 29527
10102 6453 3549 4788 29527 34623
10102 6453 3549 4788 29527 35082
10102 6453 3549 4788 29550
10102 6453 3549 4788 30844 10798
10102 6453 3549 4788 30844 31856
10102 6453 3549 4788 30844 33770 21280
10102 6453 3549 4788 30844 37545 25429
10102 6453 3549 4788 31122
10102 6453 3549 4788 31477
10102 6453 3549 4788 31727
10102 6453 3549 4788 31800
10102 6453 3549 4788 3209
10102 6453 3549 4788 3209 12430
10102 6453 3549 4788 3209 15924 8386
10102 6453 3549 4788 3209 15924 8386 8386 8386 8386 8386 8386 8386 8386 8386 8386
10102 6453 3549 4788 3209 198311
10102 6453 3549 4788 3209 201318 201318
10102 6453 3549 4788 3216
10102 6453 3549 4788 3216 29125
10102 6453 3549 4788 3216 8402
10102 6453 3549 4788 3255 16038
10102 6453 3549 4788 3255 48420 48420 48420 48420
10102 6453 3549 4788 3255 49480 49480 49480 49480
10102 6453 3549 4788 3255 50392 57232
10102 6453 3549 4788 32934
10102 6453 3549 4788 32934 54115
10102 6453 3549 4788 3303 201306
10102 6453 3549 4788 3327 48412
10102 6453 3549 4788 3327 51504
10102 6453 3549 4788 33891 16097 47518
10102 6453 3549 4788 33891 39392 201987
10102 6453 3549 4788 34224
10102 6453 3549 4788 3462
10102 6453 3549 4788 3462 17421
10102 6453 3549 4788 3462 20940 20940
10102 6453 3549 4788 3462 36408
10102 6453 3549 4788 3491
10102 6453 3549 4788 3491 12389 31357
10102 6453 3549 4788 3491 22683
10102 6453 3549 4788 3491 22822 198949
10102 6453 3549 4788 3491 2687
10102 6453 3549 4788 3491 2687 10770
10102 6453 3549 4788 3491 2687 10772
10102 6453 3549 4788 3491 2687 12052
10102 6453 3549 4788 3491 2687 12257
10102 6453 3549 4788 3491 2687 17802
10102 6453 3549 4788 3491 2687 17802 17802 17802 17802 17802 17802
10102 6453 3549 4788 3491 2687 17802 17802 17802 17802 17802 17802 17802 17802 17802 17802 17802
10102 6453 3549 4788 3491 2687 17916
10102 6453 3549 4788 3491 2687 18289
10102 6453 3549 4788 3491 2687 19485
10102 6453 3549 4788 3491 2687 19486
10102 6453 3549 4788 3491 2687 24024 24024
10102 6453 3549 4788 3491 2687 24189
10102 6453 3549 4788 3491 2687 24300
10102 6453 3549 4788 3491 2687 29874 29874
10102 6453 3549 4788 3491 2687 3422
10102 6453 3549 4788 3491 2687 3455
10102 6453 3549 4788 3491 2687 3573
10102 6453 3549 4788 3491 2687 4249
10102 6453 3549 4788 3491 2687 4468
10102 6453 3549 4788 3491 2687 45215 45215 45215 45215 45215 45215
10102 6453 3549 4788 3491 2687 45631
10102 6453 3549 4788 3491 2687 46163
10102 6453 3549 4788 3491 2687 48075 48075 48075
10102 6453 3549 4788 3491 2687 5104
10102 6453 3549 4788 3491 2687 5107
10102 6453 3549 4788 3491 2687 54363
10102 6453 3549 4788 3491 2687 59248
10102 6453 3549 4788 3491 2687 6075
10102 6453 3549 4788 3491 2687 6904
10102 6453 3549 4788 3491 2687 6904 11719
10102 6453 3549 4788 3491 2687 6904 131200
10102 6453 3549 4788 3491 2687 6904 18676
10102 6453 3549 4788 3491 2687 6904 53590
10102 6453 3549 4788 3491 2687 7294
10102 6453 3549 4788 3491 2687 8030
10102 6453 3549 4788 3491 2687 9468
10102 6453 3549 4788 3491 3786
10102 6453 3549 4788 3491 41095 24173
10102 6453 3549 4788 3491 45753 45753
10102 6453 3549 4788 3491 4760
10102 6453 3549 4788 3491 4760 4760
10102 6453 3549 4788 3491 4809
10102 6453 3549 4788 3491 4809 48200
10102 6453 3549 4788 3491 4809 58520
10102 6453 3549 4788 3491 55480
10102 6453 3549 4788 3491 58463 58463 58463 58463 38149 24195 24195 24195
10102 6453 3549 4788 3491 6660 7430
10102 6453 3549 4788 3491 9416 18042
10102 6453 3549 4788 3491 9416 9416
10102 6453 3549 4788 3491 9416 9416 9416
10102 6453 3549 4788 3491 9498 133689
10102 6453 3549 4788 3491 9498 8529 8529 8529 8529 8529 8529 8529 8529 8529 8529 8529 8529 12880 43754 35043
10102 6453 3549 4788 3491 9498 8529 8529 8529 8529 8529 8529 8529 8529 8529 8529 8529 8529 12880 51431 43444
10102 6453 3549 4788 3491 9924 31972
10102 6453 3549 4788 3491 9929 17622
10102 6453 3549 4788 35432 200649 200649 200649 200649
10102 6453 3549 4788 35662
10102 6453 3549 4788 3786 38393
10102 6453 3549 4788 3786 38393 38393 38393 38393 38393
10102 6453 3549 4788 38091
10102 6453 3549 4788 38091 17577
10102 6453 3549 4788 38091 17839
10102 6453 3549 4788 38091 18313
10102 6453 3549 4788 38091 9770
10102 6453 3549 4788 38091 9845
10102 6453 3549 4788 38091 9845 10037
10102 6453 3549 4788 38091 9845 10037 10037 10037 10037
10102 6453 3549 4788 38091 9845 10066
10102 6453 3549 4788 38091 9845 10155
10102 6453 3549 4788 38091 9845 9697
10102 6453 3549 4788 38107
10102 6453 3549 4788 38285
10102 6453 3549 4788 38285 10113
10102 6453 3549 4788 38726 38726 38726 7602 45545
10102 6453 3549 4788 38861 45932 23475
10102 6453 3549 4788 39326 30933
10102 6453 3549 4788 39326 41103
10102 6453 3549 4788 39326 61373
10102 6453 3549 4788 4004 51964
10102 6453 3549 4788 41095
10102 6453 3549 4788 4134 23650
10102 6453 3549 4788 41692 34154
10102 6453 3549 4788 41692 47138 43140
10102 6453 3549 4788 41692 8820
10102 6453 3549 4788 41692 8820 43140
10102 6453 3549 4788 4181 55192 55192 55192 55192 55192 55192 55192 55192
10102 6453 3549 4788 42
10102 6453 3549 4788 42708 30880
10102 6453 3549 4788 42708 50683 50989 21202
10102 6453 3549 4788 4323 10969
10102 6453 3549 4788 4323 13647 13647
10102 6453 3549 4788 4323 14052 14052 14052 14052 14052
10102 6453 3549 4788 4323 14091 14091
10102 6453 3549 4788 4323 19
10102 6453 3549 4788 4323 19271 53965
10102 6453 3549 4788 4323 20141 22157 22157 22157 22157
10102 6453 3549 4788 4323 33648
10102 6453 3549 4788 4323 53416
10102 6453 3549 4788 4323 53609
10102 6453 3549 4788 45629
10102 6453 3549 4788 45899
10102 6453 3549 4788 45899 131363
10102 6453 3549 4788 45899 131366
10102 6453 3549 4788 45899 131393
10102 6453 3549 4788 45899 131408
10102 6453 3549 4788 45899 131416
10102 6453 3549 4788 45899 131418
10102 6453 3549 4788 45899 24176
10102 6453 3549 4788 45899 38235
10102 6453 3549 4788 45899 38726
10102 6453 3549 4788 45899 55329 17976
10102 6453 3549 4788 45899 55329 38901
10102 6453 3549 4788 4635 10098
10102 6453 3549 4788 4635 10099
10102 6453 3549 4788 4635 10103
10102 6453 3549 4788 4635 10103 38197
10102 6453 3549 4788 4635 10118
10102 6453 3549 4788 4635 132252
10102 6453 3549 4788 4635 133380 24549
10102 6453 3549 4788 4635 17444
10102 6453 3549 4788 4635 17451
10102 6453 3549 4788 4635 17537
10102 6453 3549 4788 4635 17554
10102 6453 3549 4788 4635 17579 1237 10052
10102 6453 3549 4788 4635 17579 1237 9708
10102 6453 3549 4788 4635 17619 56190
10102 6453 3549 4788 4635 17660
10102 6453 3549 4788 4635 17814
10102 6453 3549 4788 4635 17990
10102 6453 3549 4788 4635 18403
10102 6453 3549 4788 4635 20485 20485
10102 6453 3549 4788 4635 20485 20485 49301
10102 6453 3549 4788 4635 23673
10102 6453 3549 4788 4635 23881
10102 6453 3549 4788 4635 23944
10102 6453 3549 4788 4635 24028
10102 6453 3549 4788 4635 24028 24068
10102 6453 3549 4788 4635 24133
10102 6453 3549 4788 4635 24133 38374
10102 6453 3549 4788 4635 24167
10102 6453 3549 4788 4635 24167 9821
10102 6453 3549 4788 4635 24482
10102 6453 3549 4788 4635 24482 18106
10102 6453 3549 4788 4635 3662 3363
10102 6453 3549 4788 4635 3662 4528
10102 6453 3549 4788 4635 3662 4605
10102 6453 3549 4788 4635 38040
10102 6453 3549 4788 4635 38040 9737
10102 6453 3549 4788 4635 38040 9737 23969
10102 6453 3549 4788 4635 38040 9737 9737
10102 6453 3549 4788 4635 38040 9737 9737 9737 23969
10102 6453 3549 4788 4635 38082 7470
10102 6453 3549 4788 4635 38182
10102 6453 3549 4788 4635 38197
10102 6453 3549 4788 4635 38277
10102 6453 3549 4788 4635 38372
10102 6453 3549 4788 4635 38478
10102 6453 3549 4788 4635 38574
10102 6453 3549 4788 4635 4058
10102 6453 3549 4788 4635 4515 4515
10102 6453 3549 4788 4635 4515 4515 4515 4515
10102 6453 3549 4788 4635 45309 131730
10102 6453 3549 4788 4635 45309 18112
10102 6453 3549 4788 4635 45309 18189
10102 6453 3549 4788 4635 45309 18351 38507
10102 6453 3549 4788 4635 45309 24522
10102 6453 3549 4788 4635 45309 24532
10102 6453 3549 4788 4635 45309 38496
10102 6453 3549 4788 4635 45309 38516
10102 6453 3549 4788 4635 45309 45298
10102 6453 3549 4788 4635 45348
10102 6453 3549 4788 4635 45352
10102 6453 3549 4788 4635 45590
10102 6453 3549 4788 4635 45753 45753 45753
10102 6453 3549 4788 4635 45816
10102 6453 3549 4788 4635 4645
10102 6453 3549 4788 4635 4658
10102 6453 3549 4788 4635 4780
10102 6453 3549 4788 4635 4780 9674
10102 6453 3549 4788 4635 4780 9674 9674 9674
10102 6453 3549 4788 4635 4780 9918
10102 6453 3549 4788 4635 4780 9919
10102 6453 3549 4788 4635 55329 17976
10102 6453 3549 4788 4635 55350
10102 6453 3549 4788 4635 55350 133953
10102 6453 3549 4788 4635 55480
10102 6453 3549 4788 4635 55536
10102 6453 3549 4788 4635 55569 55569 55569 55569 55569
10102 6453 3549 4788 4635 55953
10102 6453 3549 4788 4635 58708
10102 6453 3549 4788 4635 58779
10102 6453 3549 4788 4635 6648
10102 6453 3549 4788 4635 7479 7479
10102 6453 3549 4788 4635 7497
10102 6453 3549 4788 4635 7540
10102 6453 3549 4788 4635 7545
10102 6453 3549 4788 4635 7552
10102 6453 3549 4788 4635 7617 4609
10102 6453 3549 4788 4635 8966 5384
10102 6453 3549 4788 4635 9231
10102 6453 3549 4788 4635 9253
10102 6453 3549 4788 4635 9269
10102 6453 3549 4788 4635 9293
10102 6453 3549 4788 4635 9304
10102 6453 3549 4788 4635 9304 10118
10102 6453 3549 4788 4635 9304 133038
10102 6453 3549 4788 4635 9304 16467 17117
10102 6453 3549 4788 4635 9304 16467 19099 19099 19099 19099 19099
10102 6453 3549 4788 4635 9304 16467 54012
10102 6453 3549 4788 4635 9304 16467 62515
10102 6453 3549 4788 4635 9304 17709
10102 6453 3549 4788 4635 9304 17709 7482
10102 6453 3549 4788 4635 9304 17709 9415
10102 6453 3549 4788 4635 9304 23730
10102 6453 3549 4788 4635 9304 7829 32129 32129 32129 32129 32129 32129 32129 32129 32129 32129 32129
10102 6453 3549 4788 4635 9381 133779
10102 6453 3549 4788 4635 9381 55649
10102 6453 3549 4788 4635 9409
10102 6453 3549 4788 4635 9505 4780
10102 6453 3549 4788 4635 9505 7532
10102 6453 3549 4788 4635 9535
10102 6453 3549 4788 4635 9535 134117
10102 6453 3549 4788 4635 9584 9244
10102 6453 3549 4788 4635 9658
10102 6453 3549 4788 4635 9729 10238 10238 10238
10102 6453 3549 4788 4635 9729 133107 133929
10102 6453 3549 4788 4635 9902
10102 6453 3549 4788 4635 9902 38623
10102 6453 3549 4788 4635 9908
10102 6453 3549 4788 4635 9908 9513
10102 6453 3549 4788 4635 9925
10102 6453 3549 4788 4637 45147 55658 55661
10102 6453 3549 4788 4637 714
10102 6453 3549 4788 4637 714 6185
10102 6453 3549 4788 4637 7552 24086
10102 6453 3549 4788 4648
10102 6453 3549 4788 4648 17893
10102 6453 3549 4788 4648 23655 133878
10102 6453 3549 4788 4648 45267
10102 6453 3549 4788 4648 4770 4770 4770 4770 4770 4770 4770 4770 133852
10102 6453 3549 4788 4680 18281
10102 6453 3549 4788 4694
10102 6453 3549 4788 4721
10102 6453 3549 4788 4721 18134
10102 6453 3549 4788 4725 17676 131154
10102 6453 3549 4788 4739
10102 6453 3549 4788 4739 133415 133415
10102 6453 3549 4788 4739 18371 59256
10102 6453 3549 4788 4739 55845 55845
10102 6453 3549 4788 4755 55713 55831 55831 55831 55831 55831 55831
10102 6453 3549 4788 4761
10102 6453 3549 4788 4761 45701
10102 6453 3549 4788 4761 4795 133822
10102 6453 3549 4788 4761 63874
10102 6453 3549 4788 4766
10102 6453 3549 4788 4773
10102 6453 3549 4788 4780
10102 6453 3549 4788 4780 4780
10102 6453 3549 4788 4826 18015 24466
10102 6453 3549 4788 4826 9268 9268 9268 9268 9268 9268 9268 133189
10102 6453 3549 4788 4826 9268 9268 9268 9268 9268 9268 9268 58915
10102 6453 3549 4788 4837 133119
10102 6453 3549 4788 4837 9929
10102 6453 3549 4788 4837 9929 4808
10102 6453 3549 4788 4862 4862 4862 51964
10102 6453 3549 4788 4862 51964
10102 6453 3549 4788 4862 51964 19637
10102 6453 3549 4788 5413 12654
10102 6453 3549 4788 5524
10102 6453 3549 4788 5580 5580 196925
10102 6453 3549 4788 5580 5580 60230
10102 6453 3549 4788 5588 34262
10102 6453 3549 4788 5588 56771
10102 6453 3549 4788 5769
10102 6453 3549 4788 5769 63278
10102 6453 3549 4788 58601 59316
10102 6453 3549 4788 58717 133957
10102 6453 3549 4788 6079 25755 25755 25755 25755 25755
10102 6453 3549 4788 6079 27506 27506 27506 31797 62813
10102 6453 3549 4788 6128
10102 6453 3549 4788 6128 13652
10102 6453 3549 4788 6128 26782
10102 6453 3549 4788 6128 40321
10102 6453 3549 4788 6128 55209
10102 6453 3549 4788 6128 55209 55209 55209 55209
10102 6453 3549 4788 6327 26198
10102 6453 3549 4788 6327 54520
10102 6453 3549 4788 6327 54527 39962
10102 6453 3549 4788 6667 375
10102 6453 3549 4788 6667 719
10102 6453 3549 4788 6695 10282 51964
10102 6453 3549 4788 6695 12327
10102 6453 3549 4788 6695 12355
10102 6453 3549 4788 6695 12615 49740
10102 6453 3549 4788 6695 12695
10102 6453 3549 4788 6695 12695 201121
10102 6453 3549 4788 6695 12695 50113
10102 6453 3549 4788 6695 12808
10102 6453 3549 4788 6695 12849
10102 6453 3549 4788 6695 12849 4983
10102 6453 3549 4788 6695 13124
10102 6453 3549 4788 6695 13238
10102 6453 3549 4788 6695 13249 38961 51694
10102 6453 3549 4788 6695 15933
10102 6453 3549 4788 6695 16178
10102 6453 3549 4788 6695 16347 47300
10102 6453 3549 4788 6695 20485 197068 197068 197068 197068
10102 6453 3549 4788 6695 20485 24626
10102 6453 3549 4788 6695 20485 28769
10102 6453 3549 4788 6695 20485 28769 39703
10102 6453 3549 4788 6695 20485 28840 41938 12389 3216 29125 198918
10102 6453 3549 4788 6695 20485 5547
10102 6453 3549 4788 6695 20504
10102 6453 3549 4788 6695 20562
10102 6453 3549 4788 6695 20562 20180
10102 6453 3549 4788 6695 20562 41887
10102 6453 3549 4788 6695 20562 41887 25042
10102 6453 3549 4788 6695 20562 41887 34108
10102 6453 3549 4788 6695 20562 47121 47121
10102 6453 3549 4788 6695 20562 59832
10102 6453 3549 4788 6695 20640
10102 6453 3549 4788 6695 20686
10102 6453 3549 4788 6695 20940
10102 6453 3549 4788 6695 20940 16625
10102 6453 3549 4788 6695 21021
10102 6453 3549 4788 6695 21219 21219 15738
10102 6453 3549 4788 6695 24679
10102 6453 3549 4788 6695 24724 15694 57367
10102 6453 3549 4788 6695 24724 197155
10102 6453 3549 4788 6695 24724 30838
10102 6453 3549 4788 6695 24724 58307 41641
10102 6453 3549 4788 6695 24724 58307 50505
10102 6453 3549 4788 6695 24724 58307 60652
10102 6453 3549 4788 6695 24961
10102 6453 3549 4788 6695 25074
10102 6453 3549 4788 6695 25279
10102 6453 3549 4788 6695 2857
10102 6453 3549 4788 6695 29076
10102 6453 3549 4788 6695 29076 12722
10102 6453 3549 4788 6695 29076 12722 29634
10102 6453 3549 4788 6695 29076 39431 39431 39431 39431 39431 39431
10102 6453 3549 4788 6695 29076 39612
10102 6453 3549 4788 6695 29076 41098
10102 6453 3549 4788 6695 29076 41168 15936
10102 6453 3549 4788 6695 29076 43110 200732
10102 6453 3549 4788 6695 29076 43110 35390
10102 6453 3549 4788 6695 29076 43226 43226 43226 60826
10102 6453 3549 4788 6695 29076 48964
10102 6453 3549 4788 6695 29076 50473 50473
10102 6453 3549 4788 6695 29076 50581
10102 6453 3549 4788 6695 29076 57246
10102 6453 3549 4788 6695 29076 59406 59406 59406
10102 6453 3549 4788 6695 29404
10102 6453 3549 4788 6695 29404 20653
10102 6453 3549 4788 6695 29545
10102 6453 3549 4788 6695 29632
10102 6453 3549 4788 6695 29632 13023
10102 6453 3549 4788 6695 29632 16181
10102 6453 3549 4788 6695 29632 196638
10102 6453 3549 4788 6695 29632 196638 29511
10102 6453 3549 4788 6695 29632 196638 48595
10102 6453 3549 4788 6695 29632 197625
10102 6453 3549 4788 6695 29632 21411
10102 6453 3549 4788 6695 29632 25082 51611
10102 6453 3549 4788 6695 29632 31173
10102 6453 3549 4788 6695 29632 34775
10102 6453 3549 4788 6695 29632 35639
10102 6453 3549 4788 6695 29632 39695
10102 6453 3549 4788 6695 29632 39810
10102 6453 3549 4788 6695 29632 39810 197341 197341
10102 6453 3549 4788 6695 29632 41305
10102 6453 3549 4788 6695 29632 43418
10102 6453 3549 4788 6695 29632 43418 39307
10102 6453 3549 4788 6695 29632 43418 47804
10102 6453 3549 4788 6695 29632 43418 50723
10102 6453 3549 4788 6695 29632 43418 59461
10102 6453 3549 4788 6695 29632 44010
10102 6453 3549 4788 6695 29632 47598
10102 6453 3549 4788 6695 29632 51264
10102 6453 3549 4788 6695 29632 58271
10102 6453 3549 4788 6695 29632 62181
10102 6453 3549 4788 6695 29632 6768 6768 49465
10102 6453 3549 4788 6695 31027
10102 6453 3549 4788 6695 31029
10102 6453 3549 4788 6695 31133 31357
10102 6453 3549 4788 6695 31334
10102 6453 3549 4788 6695 31638 31638
10102 6453 3549 4788 6695 3255 16038
10102 6453 3549 4788 6695 35205
10102 6453 3549 4788 6695 35297
10102 6453 3549 4788 6695 39063
10102 6453 3549 4788 6695 393728
10102 6453 3549 4788 6695 39386 39386
10102 6453 3549 4788 6695 39737 50244 35664
10102 6453 3549 4788 6695 39737 50244 39770
10102 6453 3549 4788 6695 39737 50244 43036
10102 6453 3549 4788 6695 39737 50244 48998
10102 6453 3549 4788 6695 41059 16154
10102 6453 3549 4788 6695 42459
10102 6453 3549 4788 6695 42459 25076
10102 6453 3549 4788 6695 42459 44525
10102 6453 3549 4788 6695 43341
10102 6453 3549 4788 6695 43531 42040
10102 6453 3549 4788 6695 43531 47794
10102 6453 3549 4788 6695 43531 47794 47794
10102 6453 3549 4788 6695 44356
10102 6453 3549 4788 6695 47297
10102 6453 3549 4788 6695 47622
10102 6453 3549 4788 6695 47927
10102 6453 3549 4788 6695 48293 43897
10102 6453 3549 4788 6695 50289
10102 6453 3549 4788 6695 50384
10102 6453 3549 4788 6695 50384 202144
10102 6453 3549 4788 6695 50629
10102 6453 3549 4788 6695 50629 61987
10102 6453 3549 4788 6695 50629 62092
10102 6453 3549 4788 6695 5588 198143
10102 6453 3549 4788 6695 56357
10102 6453 3549 4788 6695 57344 20657
10102 6453 3549 4788 6695 57344 31287 29694
10102 6453 3549 4788 6695 58243
10102 6453 3549 4788 6695 6682 49363 49363 49363
10102 6453 3549 4788 6695 8308
10102 6453 3549 4788 6695 8400
10102 6453 3549 4788 6695 8400 29170 50091 47394
10102 6453 3549 4788 6695 8452
10102 6453 3549 4788 6695 8473
10102 6453 3549 4788 6695 8473 48514
10102 6453 3549 4788 6695 8551
10102 6453 3549 4788 6695 8591 196895 196895
10102 6453 3549 4788 6695 8591 198061
10102 6453 3549 4788 6695 8591 198827
10102 6453 3549 4788 6695 8591 199071
10102 6453 3549 4788 6695 8591 31687
10102 6453 3549 4788 6695 8591 34367
10102 6453 3549 4788 6695 8591 44968
10102 6453 3549 4788 6695 8881
10102 6453 3549 4788 6695 8881 197008
10102 6453 3549 4788 6695 8881 31474
10102 6453 3549 4788 6695 8881 39363
10102 6453 3549 4788 6695 8881 60209
10102 6453 3549 4788 6695 8881 8687
10102 6453 3549 4788 6695 8926
10102 6453 3549 4788 6695 8926 25454 25454 25454 25454 59728
10102 6453 3549 4788 6695 9036
10102 6453 3549 4788 6695 9116
10102 6453 3549 4788 6695 9116 5486
10102 6453 3549 4788 6724
10102 6453 3549 4788 6730
10102 6453 3549 4788 6774 30999 37674
10102 6453 3549 4788 6805 12466 12466 12466 12466 56586
10102 6453 3549 4788 6805 13184 16356
10102 6453 3549 4788 6805 13184 42274
10102 6453 3549 4788 6805 31481
10102 6453 3549 4788 6805 39706
10102 6453 3549 4788 6830
10102 6453 3549 4788 6830 8751 44682
10102 6453 3549 4788 6871
10102 6453 3549 4788 6939 12083 14498 14498 14498 14498 14498 14498 14498
10102 6453 3549 4788 6939 16851 54868
10102 6453 3549 4788 6939 17001 17001 17001
10102 6453 3549 4788 6939 17001 17001 17001 10965
10102 6453 3549 4788 6939 20115
10102 6453 3549 4788 6939 20115 33588 33588
10102 6453 3549 4788 6939 20115 62882 62882 62882 62882
10102 6453 3549 4788 6939 21777 39938
10102 6453 3549 4788 6939 23148 16837
10102 6453 3549 4788 6939 23148 16837 22314 22314 22314 22314 22314 22314 22314 22314 22314 22314 22314
10102 6453 3549 4788 6939 23148 16999
10102 6453 3549 4788 6939 23148 20414
10102 6453 3549 4788 6939 23148 22808
10102 6453 3549 4788 6939 23148 23518
10102 6453 3549 4788 6939 23473
10102 6453 3549 4788 6939 52320 11562 52285
10102 6453 3549 4788 6939 8551
10102 6453 3549 4788 6939 8551 15805
10102 6453 3549 4788 6939 8551 20464
10102 6453 3549 4788 6939 8551 25804
10102 6453 3549 4788 6939 8551 35560
10102 6453 3549 4788 6939 8551 44709
10102 6453 3549 4788 6939 8551 4983
10102 6453 3549 4788 6939 8551 56521
10102 6453 3549 4788 6939 8551 56596
10102 6453 3549 4788 6939 8551 61102
10102 6453 3549 4788 6939 8551 8551 8551 8551 8551 8551
10102 6453 3549 4788 6939 9394
10102 6453 3549 4788 6939 9394 24138
10102 6453 3549 4788 6939 9394 37981
10102 6453 3549 4788 6939 9394 38341
10102 6453 3549 4788 6939 9394 38370
10102 6453 3549 4788 6939 9394 45057
10102 6453 3549 4788 6939 9394 45069
10102 6453 3549 4788 6939 9394 63711
10102 6453 3549 4788 703
10102 6453 3549 4788 703 10100
10102 6453 3549 4788 703 10100 10100 10100 10100 10100 10100
10102 6453 3549 4788 703 10361
10102 6453 3549 4788 703 109
10102 6453 3549 4788 703 12176
10102 6453 3549 4788 703 12234
10102 6453 3549 4788 703 12740
10102 6453 3549 4788 703 132868
10102 6453 3549 4788 703 133541
10102 6453 3549 4788 703 133782
10102 6453 3549 4788 703 133924
10102 6453 3549 4788 703 13530
10102 6453 3549 4788 703 13778
10102 6453 3549 4788 703 16477
10102 6453 3549 4788 703 16638
10102 6453 3549 4788 703 16875
10102 6453 3549 4788 703 1689
10102 6453 3549 4788 703 1689 1699
10102 6453 3549 4788 703 17003
10102 6453 3549 4788 703 17802 17802 17802 17802 17802 17802
10102 6453 3549 4788 703 17802 17802 17802 17802 17802 17802 17802 17802 17802 17802 17802
10102 6453 3549 4788 703 18108
10102 6453 3549 4788 703 19512
10102 6453 3549 4788 703 21551
10102 6453 3549 4788 703 21595
10102 6453 3549 4788 703 23148
10102 6453 3549 4788 703 23749
10102 6453 3549 4788 703 23920
10102 6453 3549 4788 703 23992
10102 6453 3549 4788 703 24010
10102 6453 3549 4788 703 24304
10102 6453 3549 4788 703 26395
10102 6453 3549 4788 703 27343
10102 6453 3549 4788 703 29874
10102 6453 3549 4788 703 31515
10102 6453 3549 4788 703 32745
10102 6453 3549 4788 703 32906
10102 6453 3549 4788 703 3573
10102 6453 3549 4788 703 36032
10102 6453 3549 4788 703 3620
10102 6453 3549 4788 703 3738
10102 6453 3549 4788 703 37996 37996
10102 6453 3549 4788 703 38238
10102 6453 3549 4788 703 38551
10102 6453 3549 4788 703 4249
10102 6453 3549 4788 703 45177
10102 6453 3549 4788 703 45346
10102 6453 3549 4788 703 45346 55361
10102 6453 3549 4788 703 45346 56008
10102 6453 3549 4788 703 45956
10102 6453 3549 4788 703 4642
10102 6453 3549 4788 703 4781
10102 6453 3549 4788 703 55348
10102 6453 3549 4788 703 56080
10102 6453 3549 4788 703 58414
10102 6453 3549 4788 703 59252
10102 6453 3549 4788 703 705
10102 6453 3549 4788 703 7704
10102 6453 3549 4788 703 7722
10102 6453 3549 4788 703 7722 7722
10102 6453 3549 4788 703 9229
10102 6453 3549 4788 703 9241 38442
10102 6453 3549 4788 703 9466
10102 6453 3549 4788 703 9466 19773
10102 6453 3549 4788 703 9466 3738
10102 6453 3549 4788 703 9466 9466 9466
10102 6453 3549 4788 703 9466 9466 9466 9466
10102 6453 3549 4788 703 9468
10102 6453 3549 4788 703 9468 9468
10102 6453 3549 4788 703 9878
10102 6453 3549 4788 7065
10102 6453 3549 4788 7473 2687 2687
10102 6453 3549 4788 7473 2687 2687 10770
10102 6453 3549 4788 7473 2687 2687 19239
10102 6453 3549 4788 7473 2687 2687 4468
10102 6453 3549 4788 7473 2687 2687 6904
10102 6453 3549 4788 7473 39386 29684 3573
10102 6453 3549 4788 7473 39386 29684 49610
10102 6453 3549 4788 7473 39386 42912 42912 42912 42912 42912 42912 42912 42912 42912 42912 42912
10102 6453 3549 4788 7473 4761 63874
10102 6453 3549 4788 7473 58599
10102 6453 3549 4788 7473 58599 23688
10102 6453 3549 4788 7473 58599 23688 133610
10102 6453 3549 4788 7473 9498 20258 20258 20258 20258 20258
10102 6453 3549 4788 7473 9498 8529 8529 8529 8529 8529 8529 8529 8529 8529 8529 8529 8529 12880 12880 12880 12880 12880 12880 12880 12880 12880 12880 12880 43343 21341 43005
10102 6453 3549 4788 7524
10102 6453 3549 4788 7575
10102 6453 3549 4788 7575 10106
10102 6453 3549 4788 7575 10148
10102 6453 3549 4788 7575 131294
10102 6453 3549 4788 7575 132693
10102 6453 3549 4788 7575 134096
10102 6453 3549 4788 7575 134111
10102 6453 3549 4788 7575 1851
10102 6453 3549 4788 7575 23719
10102 6453 3549 4788 7575 23859
10102 6453 3549 4788 7575 24101
10102 6453 3549 4788 7575 24390
10102 6453 3549 4788 7575 24390 38568
10102 6453 3549 4788 7575 24433
10102 6453 3549 4788 7575 24434
10102 6453 3549 4788 7575 24436 24436
10102 6453 3549 4788 7575 24437
10102 6453 3549 4788 7575 24437 55813
10102 6453 3549 4788 7575 24510
10102 6453 3549 4788 7575 37978
10102 6453 3549 4788 7575 38307
10102 6453 3549 4788 7575 38307 38858
10102 6453 3549 4788 7575 38474
10102 6453 3549 4788 7575 38795
10102 6453 3549 4788 7575 45128
10102 6453 3549 4788 7575 45158
10102 6453 3549 4788 7575 45797
10102 6453 3549 4788 7575 45962
10102 6453 3549 4788 7575 55354
10102 6453 3549 4788 7575 55491
10102 6453 3549 4788 7575 55773
10102 6453 3549 4788 7575 56132
10102 6453 3549 4788 7575 56132 132158
10102 6453 3549 4788 7575 56303
10102 6453 3549 4788 7575 58528
10102 6453 3549 4788 7575 58582
10102 6453 3549 4788 7575 58584
10102 6453 3549 4788 7575 58611
10102 6453 3549 4788 7575 58698
10102 6453 3549 4788 7575 58877
10102 6453 3549 4788 7575 6262
10102 6453 3549 4788 7575 7476
10102 6453 3549 4788 7575 7570 7570
10102 6453 3549 4788 7575 7573
10102 6453 3549 4788 7575 7637
10102 6453 3549 4788 7575 7645
10102 6453 3549 4788 7575 9348
10102 6453 3549 4788 7784 30515 30515 30515 30515 30515 30515 30515 30515 30515 30515 30515
10102 6453 3549 4788 7784 40468
10102 6453 3549 4788 7784 53995
10102 6453 3549 4788 7843 10796
10102 6453 3549 4788 7843 10796 13567
10102 6453 3549 4788 7843 10796 13567 13567 13567
10102 6453 3549 4788 7843 10796 13602
10102 6453 3549 4788 7843 10796 30628
10102 6453 3549 4788 7843 10796 46778
10102 6453 3549 4788 7843 10796 55194
10102 6453 3549 4788 7843 10796 5790
10102 6453 3549 4788 7843 11351 7828
10102 6453 3549 4788 7843 11426
10102 6453 3549 4788 7843 11426 18569
10102 6453 3549 4788 7843 11426 18569 18569
10102 6453 3549 4788 7843 11427
10102 6453 3549 4788 7843 11427 21569
10102 6453 3549 4788 7843 11427 29790
10102 6453 3549 4788 7843 11427 3709
10102 6453 3549 4788 7843 11427 7896
10102 6453 3549 4788 7843 12271
10102 6453 3549 4788 7843 12271 14465
10102 6453 3549 4788 7843 12271 20208
10102 6453 3549 4788 7843 12271 32099
10102 6453 3549 4788 7843 20001
10102 6453 3549 4788 7843 20001 14217
10102 6453 3549 4788 7843 20001 36074
10102 6453 3549 4788 7843 33363
10102 6453 3549 4788 8075 8068
10102 6453 3549 4788 8218 20756
10102 6453 3549 4788 8218 31167 56553
10102 6453 3549 4788 8220 17978
10102 6453 3549 4788 8220 31164 31164 31164
10102 6453 3549 4788 8359 8359 16020
10102 6453 3549 4788 8359 8359 41209
10102 6453 3549 4788 8359 8359 50397
10102 6453 3549 4788 8359 8359 57372 57372 57372 57372 57372 57372 57372
10102 6453 3549 4788 8359 8359 60872
10102 6453 3549 4788 8365 35548
10102 6453 3549 4788 8468 33920 33920 33920 33920
10102 6453 3549 4788 8468 41659
10102 6453 3549 4788 8468 41659 44955
10102 6453 3549 4788 8468 41695
10102 6453 3549 4788 8468 51901
10102 6453 3549 4788 8553
10102 6453 3549 4788 8553 25564
10102 6453 3549 4788 8708
10102 6453 3549 4788 8708 41537 41537 41537
10102 6453 3549 4788 8708 48754
10102 6453 3549 4788 8928
10102 6453 3549 4788 8928 12516
10102 6453 3549 4788 8928 13004
10102 6453 3549 4788 8928 13105
10102 6453 3549 4788 8928 15735 20521
10102 6453 3549 4788 8928 15926
10102 6453 3549 4788 8928 198471
10102 6453 3549 4788 8928 26245
10102 6453 3549 4788 8928 26245 26245 26245 26245
10102 6453 3549 4788 8928 29092
10102 6453 3549 4788 8928 31180
10102 6453 3549 4788 8928 33870
10102 6453 3549 4788 8928 35066
10102 6453 3549 4788 8928 39473
10102 6453 3549 4788 8928 39473 197732
10102 6453 3549 4788 8928 39852
10102 6453 3549 4788 8928 42845
10102 6453 3549 4788 8928 42845 43121
10102 6453 3549 4788 8928 43205
10102 6453 3549 4788 8928 43648
10102 6453 3549 4788 8928 49493
10102 6453 3549 4788 8928 50173 200038
10102 6453 3549 4788 8928 51933 51933 51933
10102 6453 3549 4788 8928 7148
10102 6453 3549 4788 8928 9070
10102 6453 3549 4788 8928 9070 47366
10102 6453 3549 4788 9002 15772 197145 197145 197145 50297
10102 6453 3549 4788 9002 21412 21412 21412 21412
10102 6453 3549 4788 9002 41165
10102 6453 3549 4788 9002 42927 60816
10102 6453 3549 4788 9119
10102 6453 3549 4788 9264
10102 6453 3549 4788 9264 131146
10102 6453 3549 4788 9264 1659
10102 6453 3549 4788 9264 1659 9916
10102 6453 3549 4788 9264 17713
10102 6453 3549 4788 9299
10102 6453 3549 4788 9304
10102 6453 3549 4788 9304 4761 55699
10102 6453 3549 4788 9304 55361 17773
10102 6453 3549 4788 9304 55967
10102 6453 3549 4788 9304 56309 56309 56309 56309 56309
10102 6453 3549 4788 9354
10102 6453 3549 4788 9354 59108
10102 6453 3549 4788 9394
10102 6453 3549 4788 9394 24138
10102 6453 3549 4788 9394 37981
10102 6453 3549 4788 9394 38341
10102 6453 3549 4788 9394 38370
10102 6453 3549 4788 9394 45057
10102 6453 3549 4788 9394 45069
10102 6453 3549 4788 9394 63711
10102 6453 3549 4788 9505 4780
10102 6453 3549 4788 9505 4780 133747 133747
10102 6453 3549 4788 9505 4780 4780 4780 4780 4780 4780 4780 9919 2687
10102 6453 3549 4788 9505 4780 9919
10102 6453 3549 4788 9505 9416 18042
10102 6453 3549 4788 9595
10102 6453 3549 4788 9658
10102 6453 3549 4788 9658 14454
10102 6453 3549 4788 9658 55704
10102 6453 3549 4788 9658 56212
10102 6453 3549 4788 9658 9658 9658
10102 6453 3549 4788 9997
10102 6453 4788 132454 132454
10102 6453 4788 4788 132454 132454
1103 286 1299 4788 23948 4833
1103 286 3257 4788 58601 24323
1103 286 3257 4788 58601 59316
1103 286 3356 4788 58601 24323
1103 286 3549 4788 10026 17888 17888 17888 38277 38277
1103 286 3549 4788 10026 17888 17888 17888 4635 9906
1103 286 3549 4788 10026 17888 38277 38277
1103 286 3549 4788 10310
1103 286 3549 4788 11164 10886 6629
1103 286 3549 4788 11164 600 22968
1103 286 3549 4788 11164 600 29709
1103 286 3549 4788 1257 1880
1103 286 3549 4788 1273 10103
1103 286 3549 4788 1273 11403
1103 286 3549 4788 1273 12956 60725 52253 52253
1103 286 3549 4788 1273 12989 62519 62519 62519 62519 62519 62519 62519
1103 286 3549 4788 1273 17451
1103 286 3549 4788 1273 17547 23767 23767 23767 23767 23767 23767 23767 23767 23767
1103 286 3549 4788 1273 17557 38616 45814
1103 286 3549 4788 1273 17922
1103 286 3549 4788 1273 17922 131735
1103 286 3549 4788 1273 17922 23679 7597 58395
1103 286 3549 4788 1273 17922 23951
1103 286 3549 4788 1273 17922 23951 23951
1103 286 3549 4788 1273 17922 23951 23951 23951 23951
1103 286 3549 4788 1273 17922 38320
1103 286 3549 4788 1273 17922 38320 38320
1103 286 3549 4788 1273 17922 38320 38320 38320 38320
1103 286 3549 4788 1273 17922 38506
1103 286 3549 4788 1273 17922 38523
1103 286 3549 4788 1273 17922 38773
1103 286 3549 4788 1273 17922 45294
1103 286 3549 4788 1273 17922 45701
1103 286 3549 4788 1273 17922 46024 46024 46024 46024
1103 286 3549 4788 1273 17922 46029
1103 286 3549 4788 1273 17922 4795
1103 286 3549 4788 1273 17922 4800
1103 286 3549 4788 1273 17922 55688 55688
1103 286 3549 4788 1273 17922 9785
1103 286 3549 4788 1273 18059
1103 286 3549 4788 1273 18200 132079
1103 286 3549 4788 1273 18391 23979
1103 286 3549 4788 1273 19318
1103 286 3549 4788 1273 19318 33440
1103 286 3549 4788 1273 21351 2472
1103 286 3549 4788 1273 24535
1103 286 3549 4788 1273 29614 327853
1103 286 3549 4788 1273 29614 37087
1103 286 3549 4788 1273 29791 29791 29791
1103 286 3549 4788 1273 3216 29125
1103 286 3549 4788 1273 3216 57011
1103 286 3549 4788 1273 32934 34825 34825
1103 286 3549 4788 1273 38158 4787
1103 286 3549 4788 1273 38753
1103 286 3549 4788 1273 42
1103 286 3549 4788 1273 45166
1103 286 3549 4788 1273 45309 24195
1103 286 3549 4788 1273 45309 38758
1103 286 3549 4788 1273 45309 58396
1103 286 3549 4788 1273 45309 58482
1103 286 3549 4788 1273 45309 58825
1103 286 3549 4788 1273 45352
1103 286 3549 4788 1273 45899
1103 286 3549 4788 1273 4637 1221 132789 60725 55723
1103 286 3549 4788 1273 4761
1103 286 3549 4788 1273 4766 6648
1103 286 3549 4788 1273 4800
1103 286 3549 4788 1273 4800 55666 58377 58377 58377 58377 58377
1103 286 3549 4788 1273 4818
1103 286 3549 4788 1273 4844
1103 286 3549 4788 1273 5017
1103 286 3549 4788 1273 5413 12654
1103 286 3549 4788 1273 5568 44597
1103 286 3549 4788 1273 55855
1103 286 3549 4788 1273 56258
1103 286 3549 4788 1273 56258 18059
1103 286 3549 4788 1273 56258 18156
1103 286 3549 4788 1273 56258 23756
1103 286 3549 4788 1273 56258 38149
1103 286 3549 4788 1273 56258 45729
1103 286 3549 4788 1273 56258 55690
1103 286 3549 4788 1273 56258 9340
1103 286 3549 4788 1273 58389
1103 286 3549 4788 1273 58389 131749
1103 286 3549 4788 1273 58389 18153
1103 286 3549 4788 1273 58389 23950
1103 286 3549 4788 1273 58389 38506 38506 38506 38506
1103 286 3549 4788 1273 58389 38771 24197
1103 286 3549 4788 1273 58389 4434
1103 286 3549 4788 1273 58389 45305 45305 45305 45305
1103 286 3549 4788 1273 58389 45305 45305 45305 45305 45305 45305
1103 286 3549 4788 1273 58389 56246
1103 286 3549 4788 1273 58389 56246 131740
1103 286 3549 4788 1273 58389 56246 38511
1103 286 3549 4788 1273 58389 56246 38511 132652
1103 286 3549 4788 1273 58389 56246 38511 56242 56242 56242 56242
1103 286 3549 4788 1273 58389 56246 45723 45723 45723 45723 45723
1103 286 3549 4788 1273 58389 58482 58482 58482
1103 286 3549 4788 1273 58389 59155
1103 286 3549 4788 1273 58389 63858
1103 286 3549 4788 1273 63516
1103 286 3549 4788 1273 63516 131711
1103 286 3549 4788 1273 63516 131743
1103 286 3549 4788 1273 63516 24534
1103 286 3549 4788 1273 63516 45786
1103 286 3549 4788 1273 6939 7545 2764 18291
1103 286 3549 4788 1273 7568 4750
1103 286 3549 4788 1273 7568 9891
1103 286 3549 4788 1273 7642
1103 286 3549 4788 1273 7922 33491
1103 286 3549 4788 1273 7922 33651 20381
1103 286 3549 4788 1273 7922 33651 54169 54169 54169 54169 54169 54169 54169 54169
1103 286 3549 4788 1273 7922 33667 54169 54169 54169 54169 54169 54169 54169 54169
1103 286 3549 4788 1273 8121
1103 286 3549 4788 1273 8966 5384
1103 286 3549 4788 1273 9892
1103 286 3549 4788 1273 9931 9931 9931 9931
1103 286 3549 4788 12859 12654
1103 286 3549 4788 12989 263444 28153
1103 286 3549 4788 12989 263444 28207
1103 286 3549 4788 12989 263444 28654
1103 286 3549 4788 12989 263444 28654 28654
1103 286 3549 4788 12989 53237 53237 53237 53237 28191
1103 286 3549 4788 12989 62519 62519 62519 62519 62519 62519 62519
1103 286 3549 4788 12989 63485 63485 63485 63485 63485 63485 63485
1103 286 3549 4788 132132 132047
1103 286 3549 4788 15366
1103 286 3549 4788 15412 9304 23752
1103 286 3549 4788 15436
1103 286 3549 4788 16150 31283
1103 286 3549 4788 16265
1103 286 3549 4788 17506 37922
1103 286 3549 4788 18221
1103 286 3549 4788 20080 20312 27892
1103 286 3549 4788 2042
1103 286 3549 4788 2042 24314
1103 286 3549 4788 20804 199389
1103 286 3549 4788 20804 42675
1103 286 3549 4788 2152 195
1103 286 3549 4788 2152 54048 26421
1103 286 3549 4788 2152 6192
1103 286 3549 4788 22356
1103 286 3549 4788 22356 28668 262281
1103 286 3549 4788 22356 53141
1103 286 3549 4788 22773 12064 15347 15347 15347 15347 15347
1103 286 3549 4788 22773 36085
1103 286 3549 4788 23576
1103 286 3549 4788 23576 38631
1103 286 3549 4788 23930 59325
1103 286 3549 4788 23930 3491
1103 286 3549 4788 2516 290
1103 286 3549 4788 2516 3908 17676 17511
1103 286 3549 4788 25577 56367
1103 286 3549 4788 2647 51964
1103 286 3549 4788 2647 51964 4005
1103 286 3549 4788 2856
1103 286 3549 4788 2856 13114
1103 286 3549 4788 2856 21874
1103 286 3549 4788 2856 28863 28863 28863
1103 286 3549 4788 2856 42536
1103 286 3549 4788 2856 49247
1103 286 3549 4788 2856 57002
1103 286 3549 4788 2856 8698
1103 286 3549 4788 30844 33770 21280
1103 286 3549 4788 3209 12430
1103 286 3549 4788 3209 15924 15924 8386 8386 8386 8386 8386 8386 8386 8386 8386 8386
1103 286 3549 4788 3209 15924 8386 8386 8386 8386 8386 8386 8386 8386 8386 8386
1103 286 3549 4788 3216
1103 286 3549 4788 3216 29125 34518
1103 286 3549 4788 3255 16038
1103 286 3549 4788 3255 42501 42501 42501
1103 286 3549 4788 3255 48420 48420 48420 48420
1103 286 3549 4788 3255 49480 49480 49480 49480
1103 286 3549 4788 3255 50392 57232
1103 286 3549 4788 32934
1103 286 3549 4788 3303 201306
1103 286 3549 4788 34224
1103 286 3549 4788 3462 20940 20940
1103 286 3549 4788 3462 36408
1103 286 3549 4788 3491 45899 45899
1103 286 3549 4788 3491 4826 24395
1103 286 3549 4788 3491 58463 58463 58463 58463 38149 24195 24195 24195
1103 286 3549 4788 3491 9416 9416 9416
1103 286 3549 4788 3491 9498 133689
1103 286 3549 4788 3491 9498 58599 58736 63984
1103 286 3549 4788 3491 9498 8529 8529 8529 8529 8529 8529 8529 8529 8529 8529 8529 8529 12880 51431 43444
1103 286 3549 4788 3786 18330
1103 286 3549 4788 3786 23668 23668 23668 23668
1103 286 3549 4788 3786 38393
1103 286 3549 4788 3786 38393 38393 38393 38393 38393
1103 286 3549 4788 38285
1103 286 3549 4788 38285 10113
1103 286 3549 4788 38861 45932 23475
1103 286 3549 4788 4134 23650
1103 286 3549 4788 4134 36678
1103 286 3549 4788 4323 36188 36188 36188 36188
1103 286 3549 4788 45629
1103 286 3549 4788 45899
1103 286 3549 4788 45899 131366
1103 286 3549 4788 4635 10098
1103 286 3549 4788 4635 10099
1103 286 3549 4788 4635 10103
1103 286 3549 4788 4635 10103 38197
1103 286 3549 4788 4635 10118
1103 286 3549 4788 4635 132252
1103 286 3549 4788 4635 133380 24549
1103 286 3549 4788 4635 17451
1103 286 3549 4788 4635 17537
1103 286 3549 4788 4635 17554
1103 286 3549 4788 4635 17619 56190
1103 286 3549 4788 4635 17660
1103 286 3549 4788 4635 17990
1103 286 3549 4788 4635 18403
1103 286 3549 4788 4635 23673
1103 286 3549 4788 4635 23881
1103 286 3549 4788 4635 23944
1103 286 3549 4788 4635 24028
1103 286 3549 4788 4635 24028 24068
1103 286 3549 4788 4635 24133
1103 286 3549 4788 4635 24133 38374
1103 286 3549 4788 4635 24167 9821
1103 286 3549 4788 4635 3491 36408
1103 286 3549 4788 4635 38040
1103 286 3549 4788 4635 38040 9737
1103 286 3549 4788 4635 38040 9737 23969
1103 286 3549 4788 4635 38040 9737 9737
1103 286 3549 4788 4635 38040 9737 9737 9737 23969
1103 286 3549 4788 4635 38182
1103 286 3549 4788 4635 38186
1103 286 3549 4788 4635 38197
1103 286 3549 4788 4635 38277
1103 286 3549 4788 4635 38372
1103 286 3549 4788 4635 38478
1103 286 3549 4788 4635 38574
1103 286 3549 4788 4635 4058
1103 286 3549 4788 4635 4515 4515
1103 286 3549 4788 4635 4515 4515 4515 4515
1103 286 3549 4788 4635 45309 131730
1103 286 3549 4788 4635 45309 18112
1103 286 3549 4788 4635 45309 18189
1103 286 3549 4788 4635 45309 18351 38507
1103 286 3549 4788 4635 45309 24522
1103 286 3549 4788 4635 45309 24532
1103 286 3549 4788 4635 45309 38496
1103 286 3549 4788 4635 45309 38516
1103 286 3549 4788 4635 45309 45298
1103 286 3549 4788 4635 45348
1103 286 3549 4788 4635 45352
1103 286 3549 4788 4635 45590
1103 286 3549 4788 4635 45753 45753 45753
1103 286 3549 4788 4635 45816
1103 286 3549 4788 4635 4645
1103 286 3549 4788 4635 4658
1103 286 3549 4788 4635 4780
1103 286 3549 4788 4635 4780 9674
1103 286 3549 4788 4635 4780 9918
1103 286 3549 4788 4635 4780 9919
1103 286 3549 4788 4635 55350
1103 286 3549 4788 4635 55350 133953
1103 286 3549 4788 4635 55350 45250
1103 286 3549 4788 4635 55480
1103 286 3549 4788 4635 55536
1103 286 3549 4788 4635 55569 55569 55569 55569 55569
1103 286 3549 4788 4635 55945
1103 286 3549 4788 4635 58708
1103 286 3549 4788 4635 58779
1103 286 3549 4788 4635 7479 7479
1103 286 3549 4788 4635 7540
1103 286 3549 4788 4635 7545
1103 286 3549 4788 4635 7552
1103 286 3549 4788 4635 7617 4609
1103 286 3549 4788 4635 9231
1103 286 3549 4788 4635 9253
1103 286 3549 4788 4635 9269
1103 286 3549 4788 4635 9293
1103 286 3549 4788 4635 9304
1103 286 3549 4788 4635 9304 10118
1103 286 3549 4788 4635 9304 133038
1103 286 3549 4788 4635 9304 16467 17117
1103 286 3549 4788 4635 9304 16467 19099 19099 19099 19099 19099
1103 286 3549 4788 4635 9304 16467 54012
1103 286 3549 4788 4635 9304 16467 62515
1103 286 3549 4788 4635 9304 17709
1103 286 3549 4788 4635 9304 17709 7482
1103 286 3549 4788 4635 9304 17709 9415
1103 286 3549 4788 4635 9304 23730
1103 286 3549 4788 4635 9381 55649
1103 286 3549 4788 4635 9409
1103 286 3549 4788 4635 9505 4780
1103 286 3549 4788 4635 9505 7532
1103 286 3549 4788 4635 9535
1103 286 3549 4788 4635 9535 134117
1103 286 3549 4788 4635 9584 9244
1103 286 3549 4788 4635 9658
1103 286 3549 4788 4635 9729 10238 10238 10238
1103 286 3549 4788 4635 9729 133107 133929
1103 286 3549 4788 4635 9902
1103 286 3549 4788 4635 9902 38623
1103 286 3549 4788 4635 9908
1103 286 3549 4788 4635 9908 9513
1103 286 3549 4788 4635 9925
1103 286 3549 4788 4637 45334 10201 30337
1103 286 3549 4788 4637 714
1103 286 3549 4788 4637 7552 24086
1103 286 3549 4788 4648 23655 133878
1103 286 3549 4788 4648 45267
1103 286 3549 4788 4648 4770 4770 4770 4770 4770 4770 4770 4770 133852
1103 286 3549 4788 4725 17676 131154
1103 286 3549 4788 4755 55713 55831 55831 55831 55831 55831 55831
1103 286 3549 4788 4761
1103 286 3549 4788 4761 4795 133822
1103 286 3549 4788 4761 63874
1103 286 3549 4788 4773
1103 286 3549 4788 4780
1103 286 3549 4788 4780 4780
1103 286 3549 4788 4826 18015 24466
1103 286 3549 4788 4826 9268 9268 9268 9268 9268 9268 9268 133189
1103 286 3549 4788 4826 9268 9268 9268 9268 9268 9268 9268 58915
1103 286 3549 4788 4837 9929
1103 286 3549 4788 4862 4862 4862 51964
1103 286 3549 4788 4862 51964
1103 286 3549 4788 4862 51964 19637
1103 286 3549 4788 5413
1103 286 3549 4788 5413 12654
1103 286 3549 4788 5588 34262
1103 286 3549 4788 5769 63278
1103 286 3549 4788 58601 59316
1103 286 3549 4788 6079 27506 27506 27506 31797 62813
1103 286 3549 4788 6695 10282 51964
1103 286 3549 4788 6695 12355
1103 286 3549 4788 6695 12615 49740
1103 286 3549 4788 6695 12808
1103 286 3549 4788 6695 15933
1103 286 3549 4788 6695 16178
1103 286 3549 4788 6695 20640
1103 286 3549 4788 6695 25279
1103 286 3549 4788 6695 29076
1103 286 3549 4788 6695 29076 12722
1103 286 3549 4788 6695 29076 12722 29634
1103 286 3549 4788 6695 29076 39612
1103 286 3549 4788 6695 29076 41098
1103 286 3549 4788 6695 29076 43110 200732
1103 286 3549 4788 6695 29076 43110 35390
1103 286 3549 4788 6695 29076 43226 43226 43226 60826
1103 286 3549 4788 6695 29076 48964
1103 286 3549 4788 6695 29076 50581
1103 286 3549 4788 6695 29076 59406 59406 59406
1103 286 3549 4788 6695 29545
1103 286 3549 4788 6695 29632
1103 286 3549 4788 6695 29632 13023
1103 286 3549 4788 6695 29632 16181
1103 286 3549 4788 6695 29632 196638
1103 286 3549 4788 6695 29632 196638 29511
1103 286 3549 4788 6695 29632 196638 48595
1103 286 3549 4788 6695 29632 21411
1103 286 3549 4788 6695 29632 25082 51611
1103 286 3549 4788 6695 29632 31173
1103 286 3549 4788 6695 29632 34775
1103 286 3549 4788 6695 29632 35639
1103 286 3549 4788 6695 29632 39810
1103 286 3549 4788 6695 29632 39810 197341 197341
1103 286 3549 4788 6695 29632 41305
1103 286 3549 4788 6695 29632 43418
1103 286 3549 4788 6695 29632 44010
1103 286 3549 4788 6695 29632 47598
1103 286 3549 4788 6695 29632 58271
1103 286 3549 4788 6695 29632 62181
1103 286 3549 4788 6695 29632 6768 6768 49465
1103 286 3549 4788 6695 31029
1103 286 3549 4788 6695 3255 16038
1103 286 3549 4788 6695 35205
1103 286 3549 4788 6695 35297
1103 286 3549 4788 6695 39063
1103 286 3549 4788 6695 39386 39386
1103 286 3549 4788 6695 41059 16154
1103 286 3549 4788 6695 47927
1103 286 3549 4788 6695 48293 43897
1103 286 3549 4788 6695 50289
1103 286 3549 4788 6695 56357
1103 286 3549 4788 6695 57344 20657
1103 286 3549 4788 6695 6682 49363 49363 49363
1103 286 3549 4788 6695 8452
1103 286 3549 4788 6695 8926
1103 286 3549 4788 6695 8926 25454 25454 25454 25454 59728
1103 286 3549 4788 6695 9116
1103 286 3549 4788 6830
1103 286 3549 4788 6830 8751 44682
1103 286 3549 4788 6871
1103 286 3549 4788 6939 15011 46568
1103 286 3549 4788 6939 21777 39938
1103 286 3549 4788 6939 22925 22925 22925 22925 4954
1103 286 3549 4788 6939 23473
1103 286 3549 4788 6939 30844 33770 21280
1103 286 3549 4788 6939 52320 11562 52285
1103 286 3549 4788 6939 58864
1103 286 3549 4788 6939 6565
1103 286 3549 4788 6939 9394
1103 286 3549 4788 6939 9394 24138
1103 286 3549 4788 6939 9394 37981
1103 286 3549 4788 6939 9394 38341
1103 286 3549 4788 6939 9394 38370
1103 286 3549 4788 6939 9394 45057
1103 286 3549 4788 6939 9394 45069
1103 286 3549 4788 6939 9394 63711
1103 286 3549 4788 703
1103 286 3549 4788 7065
1103 286 3549 4788 7473 39386 42912 42912 42912 42912 42912 42912 42912 42912 42912 42912 42912
1103 286 3549 4788 7473 58599
1103 286 3549 4788 7473 58599 23688
1103 286 3549 4788 7473 58599 23688 133610
1103 286 3549 4788 7473 9505
1103 286 3549 4788 7843 11427 3709
1103 286 3549 4788 8075 8068
1103 286 3549 4788 8218 20756
1103 286 3549 4788 8218 31167 56553
1103 286 3549 4788 8359 8359 60872
1103 286 3549 4788 8708 41537 41537 41537
1103 286 3549 4788 8928 15735 42108
1103 286 3549 4788 8928 35066
1103 286 3549 4788 9002 15772 197145 197145 197145 50297
1103 286 3549 4788 9304
1103 286 3549 4788 9304 55967
1103 286 3549 4788 9304 56309 56309 56309 56309 56309
1103 286 3549 4788 9394
1103 286 3549 4788 9394 24138
1103 286 3549 4788 9394 37981
1103 286 3549 4788 9394 38341
1103 286 3549 4788 9394 38370
1103 286 3549 4788 9394 45057
1103 286 3549 4788 9394 45069
1103 286 3549 4788 9394 63711
1103 286 3549 4788 9505 4780
1103 286 3549 4788 9505 4780 133747 133747
1103 286 3549 4788 9505 4780 9919
1103 286 3549 4788 9595
1103 286 3549 4788 9658
1103 286 3549 4788 9658 14454
1103 286 3549 4788 9658 55704
1103 286 3549 4788 9658 56212
1103 286 3549 4788 9658 9658 9658
1103 286 6453 4788 58601 24323
1103 3257 1299 4788 17557 45595
1103 3257 1299 4788 23948 4833
1103 3257 3549 4788 10026 17888 17888 17888 38277 38277
1103 3257 3549 4788 10026 17888 17888 17888 4635 9906
1103 3257 3549 4788 10310
1103 3257 3549 4788 11164 10886 6629
1103 3257 3549 4788 11164 600 29709
1103 3257 3549 4788 12989 28294
1103 3257 3549 4788 12989 62519 62519 62519 62519 62519 62519 62519
1103 3257 3549 4788 132132 132047
1103 3257 3549 4788 15366
1103 3257 3549 4788 15436
1103 3257 3549 4788 16150 31283
1103 3257 3549 4788 16265
1103 3257 3549 4788 17506 37922
1103 3257 3549 4788 18221
1103 3257 3549 4788 20080 20312 27892
1103 3257 3549 4788 2042
1103 3257 3549 4788 2042 24314
1103 3257 3549 4788 2152 195
1103 3257 3549 4788 2152 54048 26421
1103 3257 3549 4788 2152 6192
1103 3257 3549 4788 22356
1103 3257 3549 4788 22356 28668 262281
1103 3257 3549 4788 22356 53141
1103 3257 3549 4788 22773 12064 15347 15347 15347 15347 15347
1103 3257 3549 4788 23576
1103 3257 3549 4788 23576 38631
1103 3257 3549 4788 23930 59325
1103 3257 3549 4788 23930 3491
1103 3257 3549 4788 2516 290
1103 3257 3549 4788 2516 3908 17676 17511
1103 3257 3549 4788 2647 51964
1103 3257 3549 4788 2647 51964 4005
1103 3257 3549 4788 2856
1103 3257 3549 4788 2856 13114
1103 3257 3549 4788 2856 21874
1103 3257 3549 4788 2856 28863 28863 28863
1103 3257 3549 4788 2856 42536
1103 3257 3549 4788 2856 49247
1103 3257 3549 4788 2856 57002
1103 3257 3549 4788 2856 8698
1103 3257 3549 4788 30844 33770 21280
1103 3257 3549 4788 30844 37545 25429
1103 3257 3549 4788 3216 8402
1103 3257 3549 4788 3255 50392 57232
1103 3257 3549 4788 32934
1103 3257 3549 4788 34224
1103 3257 3549 4788 3491 12389 31357
1103 3257 3549 4788 3491 9416 9416 9416
1103 3257 3549 4788 3491 9498 58599 58736 63984
1103 3257 3549 4788 3786 18330
1103 3257 3549 4788 38285
1103 3257 3549 4788 38285 10113
1103 3257 3549 4788 38861 45932 23475
1103 3257 3549 4788 4323 15029 19050 70
1103 3257 3549 4788 4323 53416
1103 3257 3549 4788 45629
1103 3257 3549 4788 4635 10098
1103 3257 3549 4788 4635 10099
1103 3257 3549 4788 4635 10103
1103 3257 3549 4788 4635 10103 38197
1103 3257 3549 4788 4635 10118
1103 3257 3549 4788 4635 132252
1103 3257 3549 4788 4635 17451
1103 3257 3549 4788 4635 17537
1103 3257 3549 4788 4635 17554
1103 3257 3549 4788 4635 17619 56190
1103 3257 3549 4788 4635 17660
1103 3257 3549 4788 4635 17990
1103 3257 3549 4788 4635 18403
1103 3257 3549 4788 4635 23673
1103 3257 3549 4788 4635 23881
1103 3257 3549 4788 4635 23944
1103 3257 3549 4788 4635 24133 38374
1103 3257 3549 4788 4635 24167 9821
1103 3257 3549 4788 4635 38040
1103 3257 3549 4788 4635 38040 9737
1103 3257 3549 4788 4635 38040 9737 23969
1103 3257 3549 4788 4635 38040 9737 9737
1103 3257 3549 4788 4635 38040 9737 9737 9737 23969
1103 3257 3549 4788 4635 38182
1103 3257 3549 4788 4635 38197
1103 3257 3549 4788 4635 38372
1103 3257 3549 4788 4635 38478
1103 3257 3549 4788 4635 38574
1103 3257 3549 4788 4635 4058
1103 3257 3549 4788 4635 4515 4515 4515 4515
1103 3257 3549 4788 4635 45309 131730
1103 3257 3549 4788 4635 45309 18112
1103 3257 3549 4788 4635 45309 18189
1103 3257 3549 4788 4635 45309 18351 38507
1103 3257 3549 4788 4635 45309 24522
1103 3257 3549 4788 4635 45309 24532
1103 3257 3549 4788 4635 45309 38496
1103 3257 3549 4788 4635 45309 38516
1103 3257 3549 4788 4635 45309 45298
1103 3257 3549 4788 4635 45348
1103 3257 3549 4788 4635 45590
1103 3257 3549 4788 4635 45753 45753 45753
1103 3257 3549 4788 4635 45816
1103 3257 3549 4788 4635 4645
1103 3257 3549 4788 4635 4658
1103 3257 3549 4788 4635 4780
1103 3257 3549 4788 4635 4780 9674
1103 3257 3549 4788 4635 4780 9918
1103 3257 3549 4788 4635 4780 9919
1103 3257 3549 4788 4635 55350
1103 3257 3549 4788 4635 55350 133953
1103 3257 3549 4788 4635 55350 45250
1103 3257 3549 4788 4635 55480
1103 3257 3549 4788 4635 55536
1103 3257 3549 4788 4635 55569 55569 55569 55569 55569
1103 3257 3549 4788 4635 55945
1103 3257 3549 4788 4635 58708
1103 3257 3549 4788 4635 58779
1103 3257 3549 4788 4635 7479 7479
1103 3257 3549 4788 4635 7540
1103 3257 3549 4788 4635 7545
1103 3257 3549 4788 4635 9231
1103 3257 3549 4788 4635 9253
1103 3257 3549 4788 4635 9269
1103 3257 3549 4788 4635 9293
1103 3257 3549 4788 4635 9304
1103 3257 3549 4788 4635 9304 16467 17117
1103 3257 3549 4788 4635 9304 16467 19099 19099 19099 19099 19099
1103 3257 3549 4788 4635 9304 17709 7482
1103 3257 3549 4788 4635 9304 23730
1103 3257 3549 4788 4635 9381 55649
1103 3257 3549 4788 4635 9409
1103 3257 3549 4788 4635 9505 4780
1103 3257 3549 4788 4635 9505 7532
1103 3257 3549 4788 4635 9535
1103 3257 3549 4788 4635 9535 134117
1103 3257 3549 4788 4635 9584 9244
1103 3257 3549 4788 4635 9658
1103 3257 3549 4788 4635 9729 10238 10238 10238
1103 3257 3549 4788 4635 9729 133107 133929
1103 3257 3549 4788 4635 9902
1103 3257 3549 4788 4635 9902 38623
1103 3257 3549 4788 4635 9908
1103 3257 3549 4788 4635 9925
1103 3257 3549 4788 4637 45334 10201 30337
1103 3257 3549 4788 4637 714
1103 3257 3549 4788 4648 23655 133878
1103 3257 3549 4788 4648 45267
1103 3257 3549 4788 4648 4770 4770 4770 4770 4770 4770 4770 4770 133852
1103 3257 3549 4788 4755 55713 55831 55831 55831 55831 55831 55831
1103 3257 3549 4788 4761
1103 3257 3549 4788 4761 4795 133822
1103 3257 3549 4788 4761 63874
1103 3257 3549 4788 4773
1103 3257 3549 4788 4780
1103 3257 3549 4788 4780 4780
1103 3257 3549 4788 4826 18015 24466
1103 3257 3549 4788 4826 18015 24466 134110
1103 3257 3549 4788 4826 9268 9268 9268 9268 9268 9268 9268 133189
1103 3257 3549 4788 4826 9268 9268 9268 9268 9268 9268 9268 58915
1103 3257 3549 4788 4862 4862 4862 51964
1103 3257 3549 4788 4862 51964
1103 3257 3549 4788 4862 51964 19637
1103 3257 3549 4788 5413
1103 3257 3549 4788 5413 12654
1103 3257 3549 4788 5769 63278
1103 3257 3549 4788 6695 10282 51964
1103 3257 3549 4788 6695 12355
1103 3257 3549 4788 6695 12808
1103 3257 3549 4788 6695 15933
1103 3257 3549 4788 6695 16178
1103 3257 3549 4788 6695 20640
1103 3257 3549 4788 6695 25279
1103 3257 3549 4788 6695 29076
1103 3257 3549 4788 6695 29076 12722
1103 3257 3549 4788 6695 29076 12722 29634
1103 3257 3549 4788 6695 29076 39612
1103 3257 3549 4788 6695 29076 41098
1103 3257 3549 4788 6695 29076 43110 200732
1103 3257 3549 4788 6695 29076 43110 35390
1103 3257 3549 4788 6695 29076 43226 43226 43226 60826
1103 3257 3549 4788 6695 29076 48964
1103 3257 3549 4788 6695 29076 50581
1103 3257 3549 4788 6695 29076 59406 59406 59406
1103 3257 3549 4788 6695 29545
1103 3257 3549 4788 6695 29632
1103 3257 3549 4788 6695 29632 13023
1103 3257 3549 4788 6695 29632 16181
1103 3257 3549 4788 6695 29632 196638
1103 3257 3549 4788 6695 29632 196638 29511
1103 3257 3549 4788 6695 29632 196638 48595
1103 3257 3549 4788 6695 29632 21411
1103 3257 3549 4788 6695 29632 25082 51611
1103 3257 3549 4788 6695 29632 34775
1103 3257 3549 4788 6695 29632 35639
1103 3257 3549 4788 6695 29632 39810
1103 3257 3549 4788 6695 29632 39810 197341 197341
1103 3257 3549 4788 6695 29632 41305
1103 3257 3549 4788 6695 29632 43418
1103 3257 3549 4788 6695 29632 44010
1103 3257 3549 4788 6695 29632 47598
1103 3257 3549 4788 6695 29632 58271
1103 3257 3549 4788 6695 29632 62181
1103 3257 3549 4788 6695 29632 6768 6768 49465
1103 3257 3549 4788 6695 31029
1103 3257 3549 4788 6695 35205
1103 3257 3549 4788 6695 35297
1103 3257 3549 4788 6695 39063
1103 3257 3549 4788 6695 39386 39386
1103 3257 3549 4788 6695 41059 16154
1103 3257 3549 4788 6695 45204 38008
1103 3257 3549 4788 6695 47927
1103 3257 3549 4788 6695 48293 43897
1103 3257 3549 4788 6695 50289
1103 3257 3549 4788 6695 5588 198143
1103 3257 3549 4788 6695 56357
1103 3257 3549 4788 6695 57344 20657
1103 3257 3549 4788 6695 6682 49363 49363 49363
1103 3257 3549 4788 6695 8452
1103 3257 3549 4788 6695 8926
1103 3257 3549 4788 6695 8926 25454 25454 25454 25454 59728
1103 3257 3549 4788 6695 9116
1103 3257 3549 4788 6871
1103 3257 3549 4788 6939 21777 39938
1103 3257 3549 4788 6939 9394
1103 3257 3549 4788 6939 9394 24138
1103 3257 3549 4788 6939 9394 37981
1103 3257 3549 4788 6939 9394 38341
1103 3257 3549 4788 6939 9394 38370
1103 3257 3549 4788 6939 9394 45057
1103 3257 3549 4788 6939 9394 45069
1103 3257 3549 4788 6939 9394 63711
1103 3257 3549 4788 703
1103 3257 3549 4788 7065
1103 3257 3549 4788 7473 39386 42912 42912 42912 42912 42912 42912 42912 42912 42912 42912 42912
1103 3257 3549 4788 7473 9505
1103 3257 3549 4788 7843 11427 3709
1103 3257 3549 4788 8075 8068
1103 3257 3549 4788 8359 8359 60872
1103 3257 3549 4788 8708 41537 41537 41537
1103 3257 3549 4788 8928 35066
1103 3257 3549 4788 8928 39184
1103 3257 3549 4788 8928 8390 41764 41764 41764 41764
1103 3257 3549 4788 9002 15772 197145 197145 197145 50297
1103 3257 3549 4788 9002 41165
1103 3257 3549 4788 9269
1103 3257 3549 4788 9304
1103 3257 3549 4788 9394
1103 3257 3549 4788 9394 24138
1103 3257 3549 4788 9394 37981
1103 3257 3549 4788 9394 38341
1103 3257 3549 4788 9394 38370
1103 3257 3549 4788 9394 45057
1103 3257 3549 4788 9394 45069
1103 3257 3549 4788 9394 63711
1103 3257 3549 4788 9505 4780
1103 3257 3549 4788 9505 4780 9919
1103 3257 3549 4788 9595
1103 3257 3549 4788 9658
1103 3257 3549 4788 9658 55704
1103 3257 3549 4788 9658 9658 9658
1103 3257 4788 10094
1103 3257 4788 23948 4833
1103 3257 4788 24203 17885
1103 3257 4788 58601 24323
1103 3257 4788 58601 59316
1103 49289 174 3549 4788 6695 47927
1103 49289 2914 3549 4788 6695 47927
1103 49289 8928 3257 3549 4788 6695 47927
1103 702 702 7754 3356 3549 4788 4637 9901 4768 14600
1103 702 7754 3356 3549 4788 4637 9901 4768 14600
1103 9329 1299 3549 4788 1273 7642
11039 11557 4436 3549 4788 10026 17888 17888 17888 38277 38277
11039 11557 4436 3549 4788 10026 17888 17888 17888 4635 9906
11039 11557 4436 3549 4788 11164 600 29709
11039 11557 4436 3549 4788 1267
11039 11557 4436 3549 4788 12989 62519 62519 62519 62519 62519 62519 62519
11039 11557 4436 3549 4788 13122
11039 11557 4436 3549 4788 132132 132047
11039 11557 4436 3549 4788 13335 13335 13335
11039 11557 4436 3549 4788 16150 21503
11039 11557 4436 3549 4788 16150 34556
11039 11557 4436 3549 4788 16150 39369
11039 11557 4436 3549 4788 17506 37922
11039 11557 4436 3549 4788 20804 38987 200609
11039 11557 4436 3549 4788 2152 195
11039 11557 4436 3549 4788 23520
11039 11557 4436 3549 4788 23520 10299
11039 11557 4436 3549 4788 23520 10299 10299 10299 10299 10299 10299
11039 11557 4436 3549 4788 23576
11039 11557 4436 3549 4788 23576 38631
11039 11557 4436 3549 4788 23930 3491
11039 11557 4436 3549 4788 25577
11039 11557 4436 3549 4788 25577 31712
11039 11557 4436 3549 4788 2856
11039 11557 4436 3549 4788 2856 13114
11039 11557 4436 3549 4788 2856 21874
11039 11557 4436 3549 4788 2856 28863 28863 28863
11039 11557 4436 3549 4788 2856 42536
11039 11557 4436 3549 4788 2856 57002
11039 11557 4436 3549 4788 2856 8698
11039 11557 4436 3549 4788 29017 39545 59953
11039 11557 4436 3549 4788 3255 50392 57232
11039 11557 4436 3549 4788 41692 34154
11039 11557 4436 3549 4788 42708 30880
11039 11557 4436 3549 4788 4323 15029 19050 70
11039 11557 4436 3549 4788 4635 10118
11039 11557 4436 3549 4788 4635 17451
11039 11557 4436 3549 4788 4635 17554
11039 11557 4436 3549 4788 4635 17660
11039 11557 4436 3549 4788 4635 17990
11039 11557 4436 3549 4788 4635 18403
11039 11557 4436 3549 4788 4635 20485 20485
11039 11557 4436 3549 4788 4635 20485 20485 49301
11039 11557 4436 3549 4788 4635 23673
11039 11557 4436 3549 4788 4635 23944
11039 11557 4436 3549 4788 4635 24133 38374
11039 11557 4436 3549 4788 4635 38040 9737
11039 11557 4436 3549 4788 4635 38040 9737 23969
11039 11557 4436 3549 4788 4635 38040 9737 9737
11039 11557 4436 3549 4788 4635 38040 9737 9737 9737 23969
11039 11557 4436 3549 4788 4635 38182
11039 11557 4436 3549 4788 4635 38372
11039 11557 4436 3549 4788 4635 4515 4515 4515 4515
11039 11557 4436 3549 4788 4635 45309 131730
11039 11557 4436 3549 4788 4635 45309 18351 38507
11039 11557 4436 3549 4788 4635 45309 38496
11039 11557 4436 3549 4788 4635 45309 38516
11039 11557 4436 3549 4788 4635 45309 45298
11039 11557 4436 3549 4788 4635 45348
11039 11557 4436 3549 4788 4635 45590
11039 11557 4436 3549 4788 4635 45753 45753 45753
11039 11557 4436 3549 4788 4635 4780
11039 11557 4436 3549 4788 4635 55350
11039 11557 4436 3549 4788 4635 55350 133953
11039 11557 4436 3549 4788 4635 55350 45250
11039 11557 4436 3549 4788 4635 55569 55569 55569 55569 55569
11039 11557 4436 3549 4788 4635 55953
11039 11557 4436 3549 4788 4635 58708
11039 11557 4436 3549 4788 4635 58779
11039 11557 4436 3549 4788 4635 7479 7479
11039 11557 4436 3549 4788 4635 7540
11039 11557 4436 3549 4788 4635 9293
11039 11557 4436 3549 4788 4635 9304
11039 11557 4436 3549 4788 4635 9584 9244
11039 11557 4436 3549 4788 4635 9658
11039 11557 4436 3549 4788 4635 9729 10238 10238 10238
11039 11557 4436 3549 4788 4635 9902
11039 11557 4436 3549 4788 4761
11039 11557 4436 3549 4788 4761 4795 133822
11039 11557 4436 3549 4788 4780
11039 11557 4436 3549 4788 4780 4780
11039 11557 4436 3549 4788 4826 9268 9268 9268 9268 9268 9268 9268 133189
11039 11557 4436 3549 4788 4826 9268 9268 9268 9268 9268 9268 9268 58915
11039 11557 4436 3549 4788 4862 51964 19637
11039 11557 4436 3549 4788 6695 12695 201121
11039 11557 4436 3549 4788 6695 12808
11039 11557 4436 3549 4788 6695 12849
11039 11557 4436 3549 4788 6695 13249 38961 51694
11039 11557 4436 3549 4788 6695 20485 197068 197068 197068 197068
11039 11557 4436 3549 4788 6695 21219 21219 15738
11039 11557 4436 3549 4788 6695 24724 15694 57367
11039 11557 4436 3549 4788 6695 24724 58307 60652
11039 11557 4436 3549 4788 6695 25279
11039 11557 4436 3549 4788 6695 29076 39612
11039 11557 4436 3549 4788 6695 29076 48964
11039 11557 4436 3549 4788 6695 29076 50581
11039 11557 4436 3549 4788 6695 29076 59406 59406 59406
11039 11557 4436 3549 4788 6695 29545
11039 11557 4436 3549 4788 6695 29632 16181
11039 11557 4436 3549 4788 6695 29632 196638
11039 11557 4436 3549 4788 6695 29632 31173
11039 11557 4436 3549 4788 6695 29632 34775
11039 11557 4436 3549 4788 6695 29632 39810
11039 11557 4436 3549 4788 6695 29632 39810 197341 197341
11039 11557 4436 3549 4788 6695 29632 41305
11039 11557 4436 3549 4788 6695 29632 43418
11039 11557 4436 3549 4788 6695 29632 43418 39307
11039 11557 4436 3549 4788 6695 29632 43418 47804
11039 11557 4436 3549 4788 6695 29632 43418 59461
11039 11557 4436 3549 4788 6695 29632 44010
11039 11557 4436 3549 4788 6695 29632 58271
11039 11557 4436 3549 4788 6695 29632 62181
11039 11557 4436 3549 4788 6695 35297
11039 11557 4436 3549 4788 6695 39386 39386
11039 11557 4436 3549 4788 6695 48293 43897
11039 11557 4436 3549 4788 6695 56357
11039 11557 4436 3549 4788 6695 57344 20657
11039 11557 4436 3549 4788 6695 8308
11039 11557 4436 3549 4788 6695 8400
11039 11557 4436 3549 4788 6695 8452
11039 11557 4436 3549 4788 6695 8591 31687
11039 11557 4436 3549 4788 6695 8926
11039 11557 4436 3549 4788 6695 8926 25454 25454 25454 25454 59728
11039 11557 4436 3549 4788 6695 9116 5486
11039 11557 4436 3549 4788 8359 8359 16020
11039 11557 4436 3549 4788 8359 8359 50397
11039 11557 4436 3549 4788 8359 8359 57372 57372 57372 57372 57372 57372 57372
11039 11557 4436 3549 4788 8928 39184
11039 11557 4436 3549 4788 9304
11039 11557 4436 3549 4788 9394
11039 11557 4436 3549 4788 9394 24138
11039 11557 4436 3549 4788 9394 38341
11039 11557 4436 3549 4788 9394 45069
11039 11557 4436 3549 4788 9505 4780
11039 11557 4436 3549 4788 9505 4780 9919
11039 11557 4436 3549 4788 9658 55704
11039 11557 6079 3356 3549 4788 10026 17888 17888 17888 38277 38277
11039 11557 6079 3356 3549 4788 10026 17888 17888 17888 4635 9906
11039 11557 6079 3356 3549 4788 10026 17888 38277 38277
11039 11557 6079 3356 3549 4788 11164 600 29709
11039 11557 6079 3356 3549 4788 1267
11039 11557 6079 3356 3549 4788 1273 10103
11039 11557 6079 3356 3549 4788 1273 17451
11039 11557 6079 3356 3549 4788 1273 17547 23767 23767 23767 23767 23767 23767 23767 23767 23767
11039 11557 6079 3356 3549 4788 1273 17557 38616 45814
11039 11557 6079 3356 3549 4788 1273 17922
11039 11557 6079 3356 3549 4788 1273 17922 131735
11039 11557 6079 3356 3549 4788 1273 17922 23679 7597 58395
11039 11557 6079 3356 3549 4788 1273 17922 23951
11039 11557 6079 3356 3549 4788 1273 17922 23951 23951
11039 11557 6079 3356 3549 4788 1273 17922 23951 23951 23951 23951
11039 11557 6079 3356 3549 4788 1273 17922 38320
11039 11557 6079 3356 3549 4788 1273 17922 38320 38320
11039 11557 6079 3356 3549 4788 1273 17922 38320 38320 38320 38320
11039 11557 6079 3356 3549 4788 1273 17922 38506
11039 11557 6079 3356 3549 4788 1273 17922 38523
11039 11557 6079 3356 3549 4788 1273 17922 38773
11039 11557 6079 3356 3549 4788 1273 17922 45294
11039 11557 6079 3356 3549 4788 1273 17922 45701
11039 11557 6079 3356 3549 4788 1273 17922 46024 46024 46024 46024
11039 11557 6079 3356 3549 4788 1273 17922 46029
11039 11557 6079 3356 3549 4788 1273 17922 4795
11039 11557 6079 3356 3549 4788 1273 17922 4800
11039 11557 6079 3356 3549 4788 1273 17922 55688 55688
11039 11557 6079 3356 3549 4788 1273 17922 9785
11039 11557 6079 3356 3549 4788 1273 18059
11039 11557 6079 3356 3549 4788 1273 18200 132079
11039 11557 6079 3356 3549 4788 1273 18391 23979
11039 11557 6079 3356 3549 4788 1273 19318 33440
11039 11557 6079 3356 3549 4788 1273 24535
11039 11557 6079 3356 3549 4788 1273 29791 29791 29791
11039 11557 6079 3356 3549 4788 1273 32934 34825 34825
11039 11557 6079 3356 3549 4788 1273 38158 4787
11039 11557 6079 3356 3549 4788 1273 38753
11039 11557 6079 3356 3549 4788 1273 45166
11039 11557 6079 3356 3549 4788 1273 45309 38758
11039 11557 6079 3356 3549 4788 1273 45309 58396
11039 11557 6079 3356 3549 4788 1273 45309 58482
11039 11557 6079 3356 3549 4788 1273 45309 58825
11039 11557 6079 3356 3549 4788 1273 4637 1221 132789 60725 55723
11039 11557 6079 3356 3549 4788 1273 4761
11039 11557 6079 3356 3549 4788 1273 4766 6648
11039 11557 6079 3356 3549 4788 1273 4800
11039 11557 6079 3356 3549 4788 1273 4800 55666 58377 58377 58377 58377 58377
11039 11557 6079 3356 3549 4788 1273 4818
11039 11557 6079 3356 3549 4788 1273 4844
11039 11557 6079 3356 3549 4788 1273 5017
11039 11557 6079 3356 3549 4788 1273 55855
11039 11557 6079 3356 3549 4788 1273 56258
11039 11557 6079 3356 3549 4788 1273 56258 18059
11039 11557 6079 3356 3549 4788 1273 56258 18156
11039 11557 6079 3356 3549 4788 1273 56258 23756
11039 11557 6079 3356 3549 4788 1273 56258 38149
11039 11557 6079 3356 3549 4788 1273 56258 45729
11039 11557 6079 3356 3549 4788 1273 56258 55690
11039 11557 6079 3356 3549 4788 1273 56258 9340
11039 11557 6079 3356 3549 4788 1273 58389
11039 11557 6079 3356 3549 4788 1273 58389 131749
11039 11557 6079 3356 3549 4788 1273 58389 18153
11039 11557 6079 3356 3549 4788 1273 58389 23950
11039 11557 6079 3356 3549 4788 1273 58389 38506 38506 38506 38506
11039 11557 6079 3356 3549 4788 1273 58389 38771 24197
11039 11557 6079 3356 3549 4788 1273 58389 4434
11039 11557 6079 3356 3549 4788 1273 58389 45305 45305 45305 45305
11039 11557 6079 3356 3549 4788 1273 58389 45305 45305 45305 45305 45305 45305
11039 11557 6079 3356 3549 4788 1273 58389 56246
11039 11557 6079 3356 3549 4788 1273 58389 56246 131740
11039 11557 6079 3356 3549 4788 1273 58389 56246 38511
11039 11557 6079 3356 3549 4788 1273 58389 56246 38511 132652
11039 11557 6079 3356 3549 4788 1273 58389 56246 38511 56242 56242 56242 56242
11039 11557 6079 3356 3549 4788 1273 58389 56246 45723 45723 45723 45723 45723
11039 11557 6079 3356 3549 4788 1273 58389 58482 58482 58482
11039 11557 6079 3356 3549 4788 1273 58389 59155
11039 11557 6079 3356 3549 4788 1273 58389 63858
11039 11557 6079 3356 3549 4788 1273 63516
11039 11557 6079 3356 3549 4788 1273 63516 131711
11039 11557 6079 3356 3549 4788 1273 63516 131743
11039 11557 6079 3356 3549 4788 1273 63516 24534
11039 11557 6079 3356 3549 4788 1273 63516 45786
11039 11557 6079 3356 3549 4788 1273 6939 7545 2764 18291
11039 11557 6079 3356 3549 4788 1273 7568 4750
11039 11557 6079 3356 3549 4788 1273 7568 9891
11039 11557 6079 3356 3549 4788 1273 7642
11039 11557 6079 3356 3549 4788 1273 7922 33651 20381
11039 11557 6079 3356 3549 4788 1273 7922 33651 54169 54169 54169 54169 54169 54169 54169 54169
11039 11557 6079 3356 3549 4788 1273 8121
11039 11557 6079 3356 3549 4788 1273 8928
11039 11557 6079 3356 3549 4788 1273 8966 5384
11039 11557 6079 3356 3549 4788 1273 9892
11039 11557 6079 3356 3549 4788 1273 9931 9931 9931 9931
11039 11557 6079 3356 3549 4788 13122
11039 11557 6079 3356 3549 4788 13285 13285 9105
11039 11557 6079 3356 3549 4788 15366
11039 11557 6079 3356 3549 4788 16150 21503
11039 11557 6079 3356 3549 4788 16150 31283
11039 11557 6079 3356 3549 4788 16150 34556
11039 11557 6079 3356 3549 4788 16150 39369
11039 11557 6079 3356 3549 4788 17506 37922
11039 11557 6079 3356 3549 4788 18221
11039 11557 6079 3356 3549 4788 20080 20312 27892
11039 11557 6079 3356 3549 4788 20804 38987 200609
11039 11557 6079 3356 3549 4788 20804 42675
11039 11557 6079 3356 3549 4788 22773 36085
11039 11557 6079 3356 3549 4788 23520
11039 11557 6079 3356 3549 4788 23520 262199
11039 11557 6079 3356 3549 4788 23576
11039 11557 6079 3356 3549 4788 23576 38631
11039 11557 6079 3356 3549 4788 23930 59325
11039 11557 6079 3356 3549 4788 23930 9927
11039 11557 6079 3356 3549 4788 23930 3491
11039 11557 6079 3356 3549 4788 251 29545
11039 11557 6079 3356 3549 4788 2516 3908 17676 17511
11039 11557 6079 3356 3549 4788 25577
11039 11557 6079 3356 3549 4788 25577 199373
11039 11557 6079 3356 3549 4788 25577 31712
11039 11557 6079 3356 3549 4788 2856
11039 11557 6079 3356 3549 4788 2856 13114
11039 11557 6079 3356 3549 4788 2856 28863 28863 28863
11039 11557 6079 3356 3549 4788 2856 42536
11039 11557 6079 3356 3549 4788 2856 49247
11039 11557 6079 3356 3549 4788 2856 57002
11039 11557 6079 3356 3549 4788 2856 8698
11039 11557 6079 3356 3549 4788 29017 39545 59953
11039 11557 6079 3356 3549 4788 30844 37545 25429
11039 11557 6079 3356 3549 4788 31122
11039 11557 6079 3356 3549 4788 31727
11039 11557 6079 3356 3549 4788 3216
11039 11557 6079 3356 3549 4788 3255 50392 57232
11039 11557 6079 3356 3549 4788 32934
11039 11557 6079 3356 3549 4788 3327 48412
11039 11557 6079 3356 3549 4788 34224
11039 11557 6079 3356 3549 4788 3491 45903
11039 11557 6079 3356 3549 4788 3491 9416 9416 9416
11039 11557 6079 3356 3549 4788 3491 9498 58599 58736 63984
11039 11557 6079 3356 3549 4788 3786 38393
11039 11557 6079 3356 3549 4788 3786 38393 38393 38393 38393 38393
11039 11557 6079 3356 3549 4788 38285
11039 11557 6079 3356 3549 4788 38285 10113
11039 11557 6079 3356 3549 4788 38861 45932 23475
11039 11557 6079 3356 3549 4788 41692 34154
11039 11557 6079 3356 3549 4788 41692 8820 43140
11039 11557 6079 3356 3549 4788 42
11039 11557 6079 3356 3549 4788 45629
11039 11557 6079 3356 3549 4788 4635 10098
11039 11557 6079 3356 3549 4788 4635 10099
11039 11557 6079 3356 3549 4788 4635 10103
11039 11557 6079 3356 3549 4788 4635 10103 38197
11039 11557 6079 3356 3549 4788 4635 10118
11039 11557 6079 3356 3549 4788 4635 132252
11039 11557 6079 3356 3549 4788 4635 133380 24549
11039 11557 6079 3356 3549 4788 4635 17451
11039 11557 6079 3356 3549 4788 4635 17537
11039 11557 6079 3356 3549 4788 4635 17554
11039 11557 6079 3356 3549 4788 4635 17619 56190
11039 11557 6079 3356 3549 4788 4635 17660
11039 11557 6079 3356 3549 4788 4635 17990
11039 11557 6079 3356 3549 4788 4635 18403
11039 11557 6079 3356 3549 4788 4635 23673
11039 11557 6079 3356 3549 4788 4635 23881
11039 11557 6079 3356 3549 4788 4635 23944
11039 11557 6079 3356 3549 4788 4635 24028
11039 11557 6079 3356 3549 4788 4635 24028 24068
11039 11557 6079 3356 3549 4788 4635 24133
11039 11557 6079 3356 3549 4788 4635 24133 38374
11039 11557 6079 3356 3549 4788 4635 38040
11039 11557 6079 3356 3549 4788 4635 38040 9737
11039 11557 6079 3356 3549 4788 4635 38040 9737 23969
11039 11557 6079 3356 3549 4788 4635 38040 9737 9737
11039 11557 6079 3356 3549 4788 4635 38040 9737 9737 9737 23969
11039 11557 6079 3356 3549 4788 4635 38182
11039 11557 6079 3356 3549 4788 4635 38197
11039 11557 6079 3356 3549 4788 4635 38372
11039 11557 6079 3356 3549 4788 4635 38478
11039 11557 6079 3356 3549 4788 4635 38574
11039 11557 6079 3356 3549 4788 4635 4058
11039 11557 6079 3356 3549 4788 4635 4515 4515
11039 11557 6079 3356 3549 4788 4635 4515 4515 4515 4515
11039 11557 6079 3356 3549 4788 4635 45309 131730
11039 11557 6079 3356 3549 4788 4635 45309 18112
11039 11557 6079 3356 3549 4788 4635 45309 18189
11039 11557 6079 3356 3549 4788 4635 45309 18351 38507
11039 11557 6079 3356 3549 4788 4635 45309 24522
11039 11557 6079 3356 3549 4788 4635 45309 38496
11039 11557 6079 3356 3549 4788 4635 45309 38516
11039 11557 6079 3356 3549 4788 4635 45309 45298
11039 11557 6079 3356 3549 4788 4635 45348
11039 11557 6079 3356 3549 4788 4635 45590
11039 11557 6079 3356 3549 4788 4635 45753 45753 45753
11039 11557 6079 3356 3549 4788 4635 45816
11039 11557 6079 3356 3549 4788 4635 4645
11039 11557 6079 3356 3549 4788 4635 4658
11039 11557 6079 3356 3549 4788 4635 4780
11039 11557 6079 3356 3549 4788 4635 4780 9674
11039 11557 6079 3356 3549 4788 4635 4780 9918
11039 11557 6079 3356 3549 4788 4635 4780 9919
11039 11557 6079 3356 3549 4788 4635 55350 45250
11039 11557 6079 3356 3549 4788 4635 55480
11039 11557 6079 3356 3549 4788 4635 55536
11039 11557 6079 3356 3549 4788 4635 55569 55569 55569 55569 55569
11039 11557 6079 3356 3549 4788 4635 55953
11039 11557 6079 3356 3549 4788 4635 58708
11039 11557 6079 3356 3549 4788 4635 58779
11039 11557 6079 3356 3549 4788 4635 7479 7479
11039 11557 6079 3356 3549 4788 4635 7540
11039 11557 6079 3356 3549 4788 4635 7545
11039 11557 6079 3356 3549 4788 4635 9231
11039 11557 6079 3356 3549 4788 4635 9253
11039 11557 6079 3356 3549 4788 4635 9269
11039 11557 6079 3356 3549 4788 4635 9293
11039 11557 6079 3356 3549 4788 4635 9304
11039 11557 6079 3356 3549 4788 4635 9304 10118
11039 11557 6079 3356 3549 4788 4635 9304 133038
11039 11557 6079 3356 3549 4788 4635 9304 16467 17117
11039 11557 6079 3356 3549 4788 4635 9304 16467 19099 19099 19099 19099 19099
11039 11557 6079 3356 3549 4788 4635 9304 16467 54012
11039 11557 6079 3356 3549 4788 4635 9304 17709
11039 11557 6079 3356 3549 4788 4635 9304 17709 7482
11039 11557 6079 3356 3549 4788 4635 9304 17709 9415
11039 11557 6079 3356 3549 4788 4635 9304 23730
11039 11557 6079 3356 3549 4788 4635 9381 55649
11039 11557 6079 3356 3549 4788 4635 9409
11039 11557 6079 3356 3549 4788 4635 9505 4780
11039 11557 6079 3356 3549 4788 4635 9505 7532
11039 11557 6079 3356 3549 4788 4635 9535
11039 11557 6079 3356 3549 4788 4635 9584 9244
11039 11557 6079 3356 3549 4788 4635 9658
11039 11557 6079 3356 3549 4788 4635 9729 10238 10238 10238
11039 11557 6079 3356 3549 4788 4635 9902
11039 11557 6079 3356 3549 4788 4635 9902 38623
11039 11557 6079 3356 3549 4788 4635 9908 9513
11039 11557 6079 3356 3549 4788 4635 9925
11039 11557 6079 3356 3549 4788 4637 714
11039 11557 6079 3356 3549 4788 4657 38861
11039 11557 6079 3356 3549 4788 4725 17676 131154
11039 11557 6079 3356 3549 4788 4755 55713 55831 55831 55831 55831 55831 55831
11039 11557 6079 3356 3549 4788 4761
11039 11557 6079 3356 3549 4788 4773
11039 11557 6079 3356 3549 4788 4780
11039 11557 6079 3356 3549 4788 4780 4780
11039 11557 6079 3356 3549 4788 4826 18015 24466
11039 11557 6079 3356 3549 4788 4826 9268 9268 9268 9268 9268 9268 9268 133189
11039 11557 6079 3356 3549 4788 4826 9268 9268 9268 9268 9268 9268 9268 58915
11039 11557 6079 3356 3549 4788 4862 4862 4862 51964
11039 11557 6079 3356 3549 4788 4862 51964
11039 11557 6079 3356 3549 4788 4862 51964 19637
11039 11557 6079 3356 3549 4788 5413 12654
11039 11557 6079 3356 3549 4788 6695 10282 51964
11039 11557 6079 3356 3549 4788 6695 12327
11039 11557 6079 3356 3549 4788 6695 12355
11039 11557 6079 3356 3549 4788 6695 12808
11039 11557 6079 3356 3549 4788 6695 12849
11039 11557 6079 3356 3549 4788 6695 13124
11039 11557 6079 3356 3549 4788 6695 13238
11039 11557 6079 3356 3549 4788 6695 15933
11039 11557 6079 3356 3549 4788 6695 16178
11039 11557 6079 3356 3549 4788 6695 20485 197068 197068 197068 197068
11039 11557 6079 3356 3549 4788 6695 24724 15694 57367
11039 11557 6079 3356 3549 4788 6695 24724 58307 41641
11039 11557 6079 3356 3549 4788 6695 24961
11039 11557 6079 3356 3549 4788 6695 25279
11039 11557 6079 3356 3549 4788 6695 29076 39612
11039 11557 6079 3356 3549 4788 6695 29076 48964
11039 11557 6079 3356 3549 4788 6695 29076 50581
11039 11557 6079 3356 3549 4788 6695 29076 59406 59406 59406
11039 11557 6079 3356 3549 4788 6695 29545
11039 11557 6079 3356 3549 4788 6695 31029
11039 11557 6079 3356 3549 4788 6695 31334
11039 11557 6079 3356 3549 4788 6695 35205
11039 11557 6079 3356 3549 4788 6695 35297
11039 11557 6079 3356 3549 4788 6695 39063
11039 11557 6079 3356 3549 4788 6695 39386 39386
11039 11557 6079 3356 3549 4788 6695 41059 16154
11039 11557 6079 3356 3549 4788 6695 42459
11039 11557 6079 3356 3549 4788 6695 42459 25076
11039 11557 6079 3356 3549 4788 6695 42459 44525
11039 11557 6079 3356 3549 4788 6695 47927
11039 11557 6079 3356 3549 4788 6695 48293 43897
11039 11557 6079 3356 3549 4788 6695 50289
11039 11557 6079 3356 3549 4788 6695 50384
11039 11557 6079 3356 3549 4788 6695 56357
11039 11557 6079 3356 3549 4788 6695 57344 20657
11039 11557 6079 3356 3549 4788 6695 6682 49363 49363 49363
11039 11557 6079 3356 3549 4788 6695 8308
11039 11557 6079 3356 3549 4788 6695 8400
11039 11557 6079 3356 3549 4788 6695 8452
11039 11557 6079 3356 3549 4788 6695 8473
11039 11557 6079 3356 3549 4788 6695 8551
11039 11557 6079 3356 3549 4788 6695 8926
11039 11557 6079 3356 3549 4788 6695 8926 25454 25454 25454 25454 59728
11039 11557 6079 3356 3549 4788 6695 9036
11039 11557 6079 3356 3549 4788 6695 9116
11039 11557 6079 3356 3549 4788 6830
11039 11557 6079 3356 3549 4788 6871
11039 11557 6079 3356 3549 4788 6939 9394
11039 11557 6079 3356 3549 4788 6939 9394 24138
11039 11557 6079 3356 3549 4788 6939 9394 37981
11039 11557 6079 3356 3549 4788 6939 9394 38341
11039 11557 6079 3356 3549 4788 6939 9394 38370
11039 11557 6079 3356 3549 4788 6939 9394 45069
11039 11557 6079 3356 3549 4788 6939 9394 63711
11039 11557 6079 3356 3549 4788 703
11039 11557 6079 3356 3549 4788 7843 11427
11039 11557 6079 3356 3549 4788 8075 8068
11039 11557 6079 3356 3549 4788 8359 8359 60872
11039 11557 6079 3356 3549 4788 8468 33920 33920 33920 33920
11039 11557 6079 3356 3549 4788 9002 41165
11039 11557 6079 3356 3549 4788 9304
11039 11557 6079 3356 3549 4788 9394
11039 11557 6079 3356 3549 4788 9394 24138
11039 11557 6079 3356 3549 4788 9394 38341
11039 11557 6079 3356 3549 4788 9394 38370
11039 11557 6079 3356 3549 4788 9394 45057
11039 11557 6079 3356 3549 4788 9394 45069
11039 11557 6079 3356 3549 4788 9394 63711
11039 11557 6079 3356 3549 4788 9505 4780
11039 11557 6079 3356 3549 4788 9505 4780 9919
11039 11557 6079 3356 3549 4788 9658
11039 11557 6079 3356 3549 4788 9658 14454
11039 11557 6079 3356 3549 4788 9658 55704
11039 11557 6079 3356 3549 4788 9658 9658 9658
11039 174 1299 4788 23948 4833
11039 174 3257 4788 23948 4833
11039 174 3549 4788 1273 17922 23679 7597 58395
11039 174 3549 4788 1273 38158 4787
11039 174 3549 4788 1273 45166
11039 174 3549 4788 1273 45309 58396
11039 174 3549 4788 1273 45309 58482
11039 174 3549 4788 1273 45309 58825
11039 174 3549 4788 1273 45899
11039 174 3549 4788 1273 4800
11039 174 3549 4788 1273 4800 55666 58377 58377 58377 58377 58377
11039 174 3549 4788 1273 56258
11039 174 3549 4788 1273 56258 9340
11039 174 3549 4788 1273 58389 38506 38506 38506 38506
11039 174 3549 4788 1273 58389 45305 45305 45305 45305 45305 45305
11039 174 3549 4788 1273 58389 56246 38511
11039 174 3549 4788 1273 58389 56246 38511 132652
11039 174 3549 4788 1273 58389 56246 38511 56242 56242 56242 56242
11039 174 3549 4788 1273 58389 56246 45723 45723 45723 45723 45723
11039 174 3549 4788 1273 58389 58482 58482 58482
11039 174 3549 4788 1273 58389 63858
11039 174 3549 4788 1273 63516
11039 174 3549 4788 1273 63516 131711
11039 174 3549 4788 1273 63516 24534
11039 174 3549 4788 1273 6939 7545 2764 18291
11039 174 3549 4788 1273 7922 33651 20381
11039 174 3549 4788 13122
11039 174 3549 4788 13335 13335 13335
11039 174 3549 4788 16150 34556
11039 174 3549 4788 16150 39369
11039 174 3549 4788 2042
11039 174 3549 4788 20804 42675
11039 174 3549 4788 22773 36085
11039 174 3549 4788 23576 38631
11039 174 3549 4788 23930 59325
11039 174 3549 4788 23930 9927
11039 174 3549 4788 23930 3491
11039 174 3549 4788 25577
11039 174 3549 4788 25577 31712
11039 174 3549 4788 31727
11039 174 3549 4788 32934
11039 174 3549 4788 34224
11039 174 3549 4788 38285
11039 174 3549 4788 4134 36678
11039 174 3549 4788 41692 34154
11039 174 3549 4788 41692 47138 43140
11039 174 3549 4788 41692 8820 43140
11039 174 3549 4788 4635 10118
11039 174 3549 4788 4635 23673
11039 174 3549 4788 4635 38040 9737
11039 174 3549 4788 4635 38040 9737 9737 9737 23969
11039 174 3549 4788 4635 38182
11039 174 3549 4788 4635 38197
11039 174 3549 4788 4635 45753 45753 45753
11039 174 3549 4788 4635 45816
11039 174 3549 4788 4635 4780 9674
11039 174 3549 4788 4635 55480
11039 174 3549 4788 4635 55569 55569 55569 55569 55569
11039 174 3549 4788 4635 55945
11039 174 3549 4788 4635 58708
11039 174 3549 4788 4635 7479 7479
11039 174 3549 4788 4635 9535
11039 174 3549 4788 4635 9902
11039 174 3549 4788 4761
11039 174 3549 4788 4826 9268 9268 9268 9268 9268 9268 9268 133189
11039 174 3549 4788 4826 9268 9268 9268 9268 9268 9268 9268 58915
11039 174 3549 4788 6695 24724 197155
11039 174 3549 4788 6695 25074
11039 174 3549 4788 6695 29076
11039 174 3549 4788 6695 29076 43226 43226 43226 60826
11039 174 3549 4788 6695 29545
11039 174 3549 4788 6695 29632 6768 6768 49465
11039 174 3549 4788 6695 39737 48067
11039 174 3549 4788 6695 39737 50244 39770
11039 174 3549 4788 6695 48293 43897
11039 174 3549 4788 6695 6682 49363 49363 49363
11039 174 3549 4788 6695 8452
11039 174 3549 4788 6695 8473
11039 174 3549 4788 6695 8551
11039 174 3549 4788 6695 8591 31687
11039 174 3549 4788 6695 8926 25454 25454 25454 25454 59728
11039 174 3549 4788 703
11039 174 3549 4788 8468 33920 33920 33920 33920
11039 174 3549 4788 9304 55361 17773
11039 174 3549 4788 9304 56309 56309 56309 56309 56309
11039 174 3549 4788 9658
11039 174 3549 4788 9658 9658 9658
11039 4901 11164 3549 4788 10001
11039 4901 11164 3549 4788 10003
11039 4901 11164 3549 4788 10026
11039 4901 11164 3549 4788 10026 13335 13335
11039 4901 11164 3549 4788 10026 13335 13335 13335
11039 4901 11164 3549 4788 10026 17888 38277 38277
11039 4901 11164 3549 4788 10026 23352 16686
11039 4901 11164 3549 4788 10026 23352 29997
11039 4901 11164 3549 4788 10026 23352 32771
11039 4901 11164 3549 4788 10026 38197
11039 4901 11164 3549 4788 10026 41477
11039 4901 11164 3549 4788 10026 7543
11039 4901 11164 3549 4788 10026 9498
11039 4901 11164 3549 4788 10026 9498 17917
11039 4901 11164 3549 4788 10026 9498 24560
11039 4901 11164 3549 4788 10026 9498 45157 4613
11039 4901 11164 3549 4788 10026 9498 55410 17488
11039 4901 11164 3549 4788 10026 9498 55644 45769
11039 4901 11164 3549 4788 10310
11039 4901 11164 3549 4788 10310 15635
11039 4901 11164 3549 4788 10310 15896
11039 4901 11164 3549 4788 10310 34010
11039 4901 11164 3549 4788 10310 34082
11039 4901 11164 3549 4788 10310 42173
11039 4901 11164 3549 4788 11666 23252 393632
11039 4901 11164 3549 4788 1200
11039 4901 11164 3549 4788 12322
11039 4901 11164 3549 4788 12322 20940
11039 4901 11164 3549 4788 12322 36040
11039 4901 11164 3549 4788 12322 51207
11039 4901 11164 3549 4788 12322 6758
11039 4901 11164 3549 4788 12389 12389 41440
11039 4901 11164 3549 4788 12389 12389 41440 35389
11039 4901 11164 3549 4788 12389 12389 41440 5573
11039 4901 11164 3549 4788 12389 12389 41440 8594
11039 4901 11164 3549 4788 12389 13105
11039 4901 11164 3549 4788 12389 16300 50147
11039 4901 11164 3549 4788 12389 28812 28881
11039 4901 11164 3549 4788 12389 29049 48159 49689
11039 4901 11164 3549 4788 12389 31357
11039 4901 11164 3549 4788 12389 34470 34470
11039 4901 11164 3549 4788 12389 41938 28840
11039 4901 11164 3549 4788 12389 60280 60330 25106
11039 4901 11164 3549 4788 12389 9198
11039 4901 11164 3549 4788 12389 9198 48503
11039 4901 11164 3549 4788 12389 9198 50482
11039 4901 11164 3549 4788 12399
11039 4901 11164 3549 4788 1248
11039 4901 11164 3549 4788 1248 14803
11039 4901 11164 3549 4788 12552
11039 4901 11164 3549 4788 12552 12552 197799
11039 4901 11164 3549 4788 12552 1342 1342
11039 4901 11164 3549 4788 12552 16117
11039 4901 11164 3549 4788 12552 16117 41848 41848
11039 4901 11164 3549 4788 12552 16150
11039 4901 11164 3549 4788 12552 16150 31283
11039 4901 11164 3549 4788 12552 16331
11039 4901 11164 3549 4788 12552 196639
11039 4901 11164 3549 4788 12552 197308
11039 4901 11164 3549 4788 12552 197430
11039 4901 11164 3549 4788 12552 197557
11039 4901 11164 3549 4788 12552 197603
11039 4901 11164 3549 4788 12552 197753
11039 4901 11164 3549 4788 12552 197942
11039 4901 11164 3549 4788 12552 198008
11039 4901 11164 3549 4788 12552 198538
11039 4901 11164 3549 4788 12552 198549
11039 4901 11164 3549 4788 12552 198612
11039 4901 11164 3549 4788 12552 199137
11039 4901 11164 3549 4788 12552 199508
11039 4901 11164 3549 4788 12552 199973
11039 4901 11164 3549 4788 12552 199977
11039 4901 11164 3549 4788 12552 200144
11039 4901 11164 3549 4788 12552 200701
11039 4901 11164 3549 4788 12552 201013
11039 4901 11164 3549 4788 12552 201409
11039 4901 11164 3549 4788 12552 201428
11039 4901 11164 3549 4788 12552 202093
11039 4901 11164 3549 4788 12552 202152
11039 4901 11164 3549 4788 12552 202188
11039 4901 11164 3549 4788 12552 20574
11039 4901 11164 3549 4788 12552 20625
11039 4901 11164 3549 4788 12552 20626 20626
11039 4901 11164 3549 4788 12552 24862
11039 4901 11164 3549 4788 12552 25417
11039 4901 11164 3549 4788 12552 25545
11039 4901 11164 3549 4788 12552 28680
11039 4901 11164 3549 4788 12552 28847
11039 4901 11164 3549 4788 12552 28954
11039 4901 11164 3549 4788 12552 29468
11039 4901 11164 3549 4788 12552 31507
11039 4901 11164 3549 4788 12552 31507 31634
11039 4901 11164 3549 4788 12552 31642
11039 4901 11164 3549 4788 12552 31642 31642
11039 4901 11164 3549 4788 12552 33976
11039 4901 11164 3549 4788 12552 34385
11039 4901 11164 3549 4788 12552 34385 47698
11039 4901 11164 3549 4788 12552 34622
11039 4901 11164 3549 4788 12552 34628
11039 4901 11164 3549 4788 12552 34946
11039 4901 11164 3549 4788 12552 35445
11039 4901 11164 3549 4788 12552 39656
11039 4901 11164 3549 4788 12552 39658
11039 4901 11164 3549 4788 12552 39658 39658
11039 4901 11164 3549 4788 12552 41216
11039 4901 11164 3549 4788 12552 41369
11039 4901 11164 3549 4788 12552 41584
11039 4901 11164 3549 4788 12552 42251
11039 4901 11164 3549 4788 12552 42303
11039 4901 11164 3549 4788 12552 42695
11039 4901 11164 3549 4788 12552 42695 202044
11039 4901 11164 3549 4788 12552 42695 29024
11039 4901 11164 3549 4788 12552 42695 43101
11039 4901 11164 3549 4788 12552 42695 49317
11039 4901 11164 3549 4788 12552 43448
11039 4901 11164 3549 4788 12552 43591
11039 4901 11164 3549 4788 12552 43770
11039 4901 11164 3549 4788 12552 43850
11039 4901 11164 3549 4788 12552 44034 44034 44034
11039 4901 11164 3549 4788 12552 44136
11039 4901 11164 3549 4788 12552 44236
11039 4901 11164 3549 4788 12552 44368
11039 4901 11164 3549 4788 12552 44769
11039 4901 11164 3549 4788 12552 47234
11039 4901 11164 3549 4788 12552 47708
11039 4901 11164 3549 4788 12552 48042
11039 4901 11164 3549 4788 12552 48220 48220
11039 4901 11164 3549 4788 12552 48768 48768 48768
11039 4901 11164 3549 4788 12552 48803
11039 4901 11164 3549 4788 12552 48803 38982
11039 4901 11164 3549 4788 12552 48871
11039 4901 11164 3549 4788 12552 49232
11039 4901 11164 3549 4788 12552 49283 49283
11039 4901 11164 3549 4788 12552 49949
11039 4901 11164 3549 4788 12552 50273
11039 4901 11164 3549 4788 12552 51594
11039 4901 11164 3549 4788 12552 56334
11039 4901 11164 3549 4788 12552 56961
11039 4901 11164 3549 4788 12552 57955
11039 4901 11164 3549 4788 12552 59835
11039 4901 11164 3549 4788 12552 60094
11039 4901 11164 3549 4788 12552 60213 60213 60213
11039 4901 11164 3549 4788 12552 60433
11039 4901 11164 3549 4788 12552 61207
11039 4901 11164 3549 4788 12552 61990
11039 4901 11164 3549 4788 12552 9201
11039 4901 11164 3549 4788 1257
11039 4901 11164 3549 4788 1257 1880
11039 4901 11164 3549 4788 1257 1880 1881
11039 4901 11164 3549 4788 1257 197595
11039 4901 11164 3549 4788 1257 197595 41457 37674
11039 4901 11164 3549 4788 1257 198217
11039 4901 11164 3549 4788 1257 198450
11039 4901 11164 3549 4788 1257 198463
11039 4901 11164 3549 4788 1257 198513
11039 4901 11164 3549 4788 1257 198568
11039 4901 11164 3549 4788 1257 199154
11039 4901 11164 3549 4788 1257 201230
11039 4901 11164 3549 4788 1257 202046
11039 4901 11164 3549 4788 1257 202064
11039 4901 11164 3549 4788 1257 202093
11039 4901 11164 3549 4788 1257 202116
11039 4901 11164 3549 4788 1257 20861
11039 4901 11164 3549 4788 1257 20861 44852
11039 4901 11164 3549 4788 1257 25252
11039 4901 11164 3549 4788 1257 25255
11039 4901 11164 3549 4788 1257 25255 12635
11039 4901 11164 3549 4788 1257 28726
11039 4901 11164 3549 4788 1257 28726 48445 15688
11039 4901 11164 3549 4788 1257 31337
11039 4901 11164 3549 4788 1257 3220
11039 4901 11164 3549 4788 1257 34234
11039 4901 11164 3549 4788 1257 34244
11039 4901 11164 3549 4788 1257 34244 33980
11039 4901 11164 3549 4788 1257 34686
11039 4901 11164 3549 4788 1257 39078
11039 4901 11164 3549 4788 1257 39302
11039 4901 11164 3549 4788 1257 39570
11039 4901 11164 3549 4788 1257 39731
11039 4901 11164 3549 4788 1257 39840
11039 4901 11164 3549 4788 1257 41483
11039 4901 11164 3549 4788 1257 43922
11039 4901 11164 3549 4788 1257 43948 2863
11039 4901 11164 3549 4788 1257 44320
11039 4901 11164 3549 4788 1257 48768
11039 4901 11164 3549 4788 1257 49079
11039 4901 11164 3549 4788 1257 49419
11039 4901 11164 3549 4788 1257 50168
11039 4901 11164 3549 4788 1257 50168 56563
11039 4901 11164 3549 4788 1257 50572
11039 4901 11164 3549 4788 1257 51368
11039 4901 11164 3549 4788 1257 57777
11039 4901 11164 3549 4788 1257 62116
11039 4901 11164 3549 4788 1257 8437
11039 4901 11164 3549 4788 1257 8437 15655
11039 4901 11164 3549 4788 1257 8437 197047
11039 4901 11164 3549 4788 1257 8437 197458
11039 4901 11164 3549 4788 1257 8437 198244
11039 4901 11164 3549 4788 1257 8437 199372
11039 4901 11164 3549 4788 1257 8437 199893 199893
11039 4901 11164 3549 4788 1257 8437 201736
11039 4901 11164 3549 4788 1257 8437 21213 21213
11039 4901 11164 3549 4788 1257 8437 24656
11039 4901 11164 3549 4788 1257 8437 29143
11039 4901 11164 3549 4788 1257 8437 31146
11039 4901 11164 3549 4788 1257 8437 34905
11039 4901 11164 3549 4788 1257 8437 35609
11039 4901 11164 3549 4788 1257 8437 39393
11039 4901 11164 3549 4788 1257 8437 40982
11039 4901 11164 3549 4788 1257 8437 41437
11039 4901 11164 3549 4788 1257 8437 42114
11039 4901 11164 3549 4788 1257 8437 42539
11039 4901 11164 3549 4788 1257 8437 43913
11039 4901 11164 3549 4788 1257 8437 44353
11039 4901 11164 3549 4788 1257 8437 44825
11039 4901 11164 3549 4788 1257 8437 47477
11039 4901 11164 3549 4788 1257 8437 47641
11039 4901 11164 3549 4788 1257 8437 48943
11039 4901 11164 3549 4788 1257 8437 49660
11039 4901 11164 3549 4788 1257 8437 51767
11039 4901 11164 3549 4788 1257 8437 51967
11039 4901 11164 3549 4788 1257 8437 57693
11039 4901 11164 3549 4788 1257 8437 8437
11039 4901 11164 3549 4788 1257 8437 8547
11039 4901 11164 3549 4788 1257 8995
11039 4901 11164 3549 4788 12611
11039 4901 11164 3549 4788 12611 13012
11039 4901 11164 3549 4788 12611 15866
11039 4901 11164 3549 4788 12611 20902
11039 4901 11164 3549 4788 12611 20902 51379
11039 4901 11164 3549 4788 12611 20902 57684
11039 4901 11164 3549 4788 12611 29008
11039 4901 11164 3549 4788 12611 41307
11039 4901 11164 3549 4788 12611 41307 31671
11039 4901 11164 3549 4788 12611 60169
11039 4901 11164 3549 4788 12611 60169 57154
11039 4901 11164 3549 4788 1267
11039 4901 11164 3549 4788 1267 12363
11039 4901 11164 3549 4788 1267 12709
11039 4901 11164 3549 4788 1267 12709 12046
11039 4901 11164 3549 4788 1267 12709 200127 200127
11039 4901 11164 3549 4788 1267 12709 200805
11039 4901 11164 3549 4788 1267 12709 34558
11039 4901 11164 3549 4788 1267 12709 35134
11039 4901 11164 3549 4788 1267 12709 57567
11039 4901 11164 3549 4788 1267 15360
11039 4901 11164 3549 4788 1267 15605 200148
11039 4901 11164 3549 4788 1267 15663
11039 4901 11164 3549 4788 1267 15746
11039 4901 11164 3549 4788 1267 16027
11039 4901 11164 3549 4788 1267 16076
11039 4901 11164 3549 4788 1267 16076 20992
11039 4901 11164 3549 4788 1267 196753
11039 4901 11164 3549 4788 1267 196784
11039 4901 11164 3549 4788 1267 196983
11039 4901 11164 3549 4788 1267 198380
11039 4901 11164 3549 4788 1267 198387
11039 4901 11164 3549 4788 1267 198898
11039 4901 11164 3549 4788 1267 198916 198916 198916
11039 4901 11164 3549 4788 1267 199026
11039 4901 11164 3549 4788 1267 200873
11039 4901 11164 3549 4788 1267 200873 201352
11039 4901 11164 3549 4788 1267 201352
11039 4901 11164 3549 4788 1267 20522
11039 4901 11164 3549 4788 1267 20604
11039 4901 11164 3549 4788 1267 20745 20745
11039 4901 11164 3549 4788 1267 20912
11039 4901 11164 3549 4788 1267 21014
11039 4901 11164 3549 4788 1267 21058
11039 4901 11164 3549 4788 1267 21176
11039 4901 11164 3549 4788 1267 21176 21176 21176
11039 4901 11164 3549 4788 1267 21199
11039 4901 11164 3549 4788 1267 21333
11039 4901 11164 3549 4788 1267 21333 29598
11039 4901 11164 3549 4788 1267 21333 31403
11039 4901 11164 3549 4788 1267 24780
11039 4901 11164 3549 4788 1267 24994
11039 4901 11164 3549 4788 1267 25002
11039 4901 11164 3549 4788 1267 25002 25002 25002
11039 4901 11164 3549 4788 1267 28977
11039 4901 11164 3549 4788 1267 29050 29050 29050
11039 4901 11164 3549 4788 1267 29094
11039 4901 11164 3549 4788 1267 29438
11039 4901 11164 3549 4788 1267 31034
11039 4901 11164 3549 4788 1267 3242
11039 4901 11164 3549 4788 1267 3242 8660
11039 4901 11164 3549 4788 1267 33874
11039 4901 11164 3549 4788 1267 33964
11039 4901 11164 3549 4788 1267 35146
11039 4901 11164 3549 4788 1267 39250
11039 4901 11164 3549 4788 1267 41094
11039 4901 11164 3549 4788 1267 41734
11039 4901 11164 3549 4788 1267 41836
11039 4901 11164 3549 4788 1267 44059
11039 4901 11164 3549 4788 1267 44701
11039 4901 11164 3549 4788 1267 44747
11039 4901 11164 3549 4788 1267 47178
11039 4901 11164 3549 4788 1267 47735
11039 4901 11164 3549 4788 1267 48135
11039 4901 11164 3549 4788 1267 49976
11039 4901 11164 3549 4788 1267 50891
11039 4901 11164 3549 4788 1267 50891 49073
11039 4901 11164 3549 4788 1267 51139
11039 4901 11164 3549 4788 1267 52030
11039 4901 11164 3549 4788 1267 60049
11039 4901 11164 3549 4788 1267 6665
11039 4901 11164 3549 4788 12713
11039 4901 11164 3549 4788 12713 199370
11039 4901 11164 3549 4788 12713 21183
11039 4901 11164 3549 4788 12713 21183 202179
11039 4901 11164 3549 4788 12713 21183 21183 21183
11039 4901 11164 3549 4788 12713 21183 42409
11039 4901 11164 3549 4788 12713 21183 56782
11039 4901 11164 3549 4788 12713 21183 58166
11039 4901 11164 3549 4788 12713 21183 8214
11039 4901 11164 3549 4788 12713 41697
11039 4901 11164 3549 4788 12713 42313
11039 4901 11164 3549 4788 12713 42313 12783
11039 4901 11164 3549 4788 12713 42313 196838
11039 4901 11164 3549 4788 12713 42313 201249
11039 4901 11164 3549 4788 12713 42313 35444
11039 4901 11164 3549 4788 12713 42313 39611
11039 4901 11164 3549 4788 12713 42313 39611 197167
11039 4901 11164 3549 4788 12713 42313 42313 35047
11039 4901 11164 3549 4788 12713 42313 47394
11039 4901 11164 3549 4788 12713 42313 50616
11039 4901 11164 3549 4788 12713 42313 5576
11039 4901 11164 3549 4788 12713 42313 5576 42391
11039 4901 11164 3549 4788 12713 42313 5576 57961
11039 4901 11164 3549 4788 12713 42313 57388
11039 4901 11164 3549 4788 12713 42313 57388 56671
11039 4901 11164 3549 4788 12713 42313 60304
11039 4901 11164 3549 4788 12713 42313 60352
11039 4901 11164 3549 4788 12713 42313 60471
11039 4901 11164 3549 4788 12713 6799
11039 4901 11164 3549 4788 12713 6799 15430
11039 4901 11164 3549 4788 12713 6799 15439
11039 4901 11164 3549 4788 12713 6799 15439 39062
11039 4901 11164 3549 4788 12713 6799 199081
11039 4901 11164 3549 4788 12713 6799 199081 41372
11039 4901 11164 3549 4788 12713 6799 199141
11039 4901 11164 3549 4788 12713 6799 24735
11039 4901 11164 3549 4788 12713 6799 28969
11039 4901 11164 3549 4788 12713 6799 29247
11039 4901 11164 3549 4788 12713 6799 29353
11039 4901 11164 3549 4788 12713 6799 3260 3260
11039 4901 11164 3549 4788 12713 6799 34239
11039 4901 11164 3549 4788 12713 6799 35506
11039 4901 11164 3549 4788 12713 6799 41125
11039 4901 11164 3549 4788 12713 6799 41579
11039 4901 11164 3549 4788 12713 6799 42365
11039 4901 11164 3549 4788 12713 6799 44036
11039 4901 11164 3549 4788 12713 6799 50501
11039 4901 11164 3549 4788 12713 6799 51537
11039 4901 11164 3549 4788 12713 6799 6674
11039 4901 11164 3549 4788 12713 6799 9128
11039 4901 11164 3549 4788 12713 6821
11039 4901 11164 3549 4788 12713 6821 34547
11039 4901 11164 3549 4788 12713 6821 41557
11039 4901 11164 3549 4788 12713 6821 41557 41557
11039 4901 11164 3549 4788 12713 6821 44021
11039 4901 11164 3549 4788 12713 6821 6821 6821
11039 4901 11164 3549 4788 12713 6866
11039 4901 11164 3549 4788 12713 8452
11039 4901 11164 3549 4788 12715
11039 4901 11164 3549 4788 12715 15734
11039 4901 11164 3549 4788 12715 196816
11039 4901 11164 3549 4788 12715 197100
11039 4901 11164 3549 4788 12715 198193
11039 4901 11164 3549 4788 12715 198454
11039 4901 11164 3549 4788 12715 198479
11039 4901 11164 3549 4788 12715 198760
11039 4901 11164 3549 4788 12715 198968
11039 4901 11164 3549 4788 12715 199312
11039 4901 11164 3549 4788 12715 199380
11039 4901 11164 3549 4788 12715 199435
11039 4901 11164 3549 4788 12715 199581
11039 4901 11164 3549 4788 12715 199611
11039 4901 11164 3549 4788 12715 199913
11039 4901 11164 3549 4788 12715 199952
11039 4901 11164 3549 4788 12715 200738
11039 4901 11164 3549 4788 12715 200738 39339
11039 4901 11164 3549 4788 12715 200832
11039 4901 11164 3549 4788 12715 201234
11039 4901 11164 3549 4788 12715 201435
11039 4901 11164 3549 4788 12715 202147
11039 4901 11164 3549 4788 12715 20693
11039 4901 11164 3549 4788 12715 31346
11039 4901 11164 3549 4788 12715 31577
11039 4901 11164 3549 4788 12715 31577 25487
11039 4901 11164 3549 4788 12715 31577 50926
11039 4901 11164 3549 4788 12715 34471
11039 4901 11164 3549 4788 12715 39155
11039 4901 11164 3549 4788 12715 41074
11039 4901 11164 3549 4788 12715 42493
11039 4901 11164 3549 4788 12715 42820
11039 4901 11164 3549 4788 12715 43160
11039 4901 11164 3549 4788 12715 43833 35394
11039 4901 11164 3549 4788 12715 43833 41368
11039 4901 11164 3549 4788 12715 43833 48624
11039 4901 11164 3549 4788 12715 43833 50977
11039 4901 11164 3549 4788 12715 44278
11039 4901 11164 3549 4788 12715 47507
11039 4901 11164 3549 4788 12715 48846
11039 4901 11164 3549 4788 12715 50478
11039 4901 11164 3549 4788 12715 50518
11039 4901 11164 3549 4788 12715 51487
11039 4901 11164 3549 4788 12715 51678
11039 4901 11164 3549 4788 12715 56822
11039 4901 11164 3549 4788 12715 57877
11039 4901 11164 3549 4788 12715 57910
11039 4901 11164 3549 4788 12715 58327 58327 58327
11039 4901 11164 3549 4788 12715 59814
11039 4901 11164 3549 4788 12715 60917
11039 4901 11164 3549 4788 12715 60917 202198
11039 4901 11164 3549 4788 12715 61408
11039 4901 11164 3549 4788 12715 62055
11039 4901 11164 3549 4788 12715 62235
11039 4901 11164 3549 4788 12715 62352
11039 4901 11164 3549 4788 12715 62352 12924 12924
11039 4901 11164 3549 4788 12715 62412
11039 4901 11164 3549 4788 12715 8216
11039 4901 11164 3549 4788 12715 8311
11039 4901 11164 3549 4788 12715 9165
11039 4901 11164 3549 4788 1273
11039 4901 11164 3549 4788 1273 10103
11039 4901 11164 3549 4788 1273 11179
11039 4901 11164 3549 4788 1273 11269
11039 4901 11164 3549 4788 1273 11269 19626
11039 4901 11164 3549 4788 1273 11269 47060
11039 4901 11164 3549 4788 1273 11383
11039 4901 11164 3549 4788 1273 11383 13480
11039 4901 11164 3549 4788 1273 11383 16385
11039 4901 11164 3549 4788 1273 11383 26239
11039 4901 11164 3549 4788 1273 11383 30096
11039 4901 11164 3549 4788 1273 11403
11039 4901 11164 3549 4788 1273 11757
11039 4901 11164 3549 4788 1273 12007
11039 4901 11164 3549 4788 1273 12124
11039 4901 11164 3549 4788 1273 12124 19082
11039 4901 11164 3549 4788 1273 12124 36130
11039 4901 11164 3549 4788 1273 12124 6485
11039 4901 11164 3549 4788 1273 12190
11039 4901 11164 3549 4788 1273 12302
11039 4901 11164 3549 4788 1273 12353
11039 4901 11164 3549 4788 1273 12353 15919 16091
11039 4901 11164 3549 4788 1273 12353 29673
11039 4901 11164 3549 4788 1273 12353 35822
11039 4901 11164 3549 4788 1273 12353 59690
11039 4901 11164 3549 4788 1273 12430
11039 4901 11164 3549 4788 1273 12541
11039 4901 11164 3549 4788 1273 12541 13205
11039 4901 11164 3549 4788 1273 12541 34721
11039 4901 11164 3549 4788 1273 12541 39551
11039 4901 11164 3549 4788 1273 12541 39551 16153
11039 4901 11164 3549 4788 1273 12541 39551 21193
11039 4901 11164 3549 4788 1273 12541 42211
11039 4901 11164 3549 4788 1273 12541 44662
11039 4901 11164 3549 4788 1273 12541 44662 44662
11039 4901 11164 3549 4788 1273 12541 44989
11039 4901 11164 3549 4788 1273 12541 49538
11039 4901 11164 3549 4788 1273 12541 51457
11039 4901 11164 3549 4788 1273 12541 60714
11039 4901 11164 3549 4788 1273 12880 12880
11039 4901 11164 3549 4788 1273 12880 12880 52137
11039 4901 11164 3549 4788 1273 12880 16322
11039 4901 11164 3549 4788 1273 12880 25184 197207
11039 4901 11164 3549 4788 1273 12880 31549
11039 4901 11164 3549 4788 1273 12880 41881
11039 4901 11164 3549 4788 1273 12880 50810
11039 4901 11164 3549 4788 1273 12880 51074
11039 4901 11164 3549 4788 1273 12956
11039 4901 11164 3549 4788 1273 12956 10396 39963
11039 4901 11164 3549 4788 1273 12956 10429
11039 4901 11164 3549 4788 1273 12956 10429 10455
11039 4901 11164 3549 4788 1273 12956 10429 10954
11039 4901 11164 3549 4788 1273 12956 10429 11271
11039 4901 11164 3549 4788 1273 12956 10429 11706
11039 4901 11164 3549 4788 1273 12956 10429 15256
11039 4901 11164 3549 4788 1273 12956 10429 19182
11039 4901 11164 3549 4788 1273 12956 10429 19361
11039 4901 11164 3549 4788 1273 12956 10429 2047
11039 4901 11164 3549 4788 1273 12956 10429 21433
11039 4901 11164 3549 4788 1273 12956 10429 22876
11039 4901 11164 3549 4788 1273 12956 10429 23105
11039 4901 11164 3549 4788 1273 12956 10429 26118
11039 4901 11164 3549 4788 1273 12956 10429 262281
11039 4901 11164 3549 4788 1273 12956 10429 262317
11039 4901 11164 3549 4788 1273 12956 10429 262333
11039 4901 11164 3549 4788 1273 12956 10429 262382
11039 4901 11164 3549 4788 1273 12956 10429 262383
11039 4901 11164 3549 4788 1273 12956 10429 262406
11039 4901 11164 3549 4788 1273 12956 10429 262414
11039 4901 11164 3549 4788 1273 12956 10429 262478
11039 4901 11164 3549 4788 1273 12956 10429 262617
11039 4901 11164 3549 4788 1273 12956 10429 262665
11039 4901 11164 3549 4788 1273 12956 10429 262690
11039 4901 11164 3549 4788 1273 12956 10429 262699
11039 4901 11164 3549 4788 1273 12956 10429 262719
11039 4901 11164 3549 4788 1273 12956 10429 262730
11039 4901 11164 3549 4788 1273 12956 10429 262754
11039 4901 11164 3549 4788 1273 12956 10429 262761
11039 4901 11164 3549 4788 1273 12956 10429 262809
11039 4901 11164 3549 4788 1273 12956 10429 262820
11039 4901 11164 3549 4788 1273 12956 10429 262822
11039 4901 11164 3549 4788 1273 12956 10429 262885
11039 4901 11164 3549 4788 1273 12956 10429 262908
11039 4901 11164 3549 4788 1273 12956 10429 262972
11039 4901 11164 3549 4788 1273 12956 10429 262983
11039 4901 11164 3549 4788 1273 12956 10429 263075
11039 4901 11164 3549 4788 1273 12956 10429 263110
11039 4901 11164 3549 4788 1273 12956 10429 263135
11039 4901 11164 3549 4788 1273 12956 10429 263152
11039 4901 11164 3549 4788 1273 12956 10429 263320
11039 4901 11164 3549 4788 1273 12956 10429 263331
11039 4901 11164 3549 4788 1273 12956 10429 263347
11039 4901 11164 3549 4788 1273 12956 10429 263378
11039 4901 11164 3549 4788 1273 12956 10429 263388
11039 4901 11164 3549 4788 1273 12956 10429 263479
11039 4901 11164 3549 4788 1273 12956 10429 263516
11039 4901 11164 3549 4788 1273 12956 10429 263537
11039 4901 11164 3549 4788 1273 12956 10429 263574
11039 4901 11164 3549 4788 1273 12956 10429 263595
11039 4901 11164 3549 4788 1273 12956 10429 263674
11039 4901 11164 3549 4788 1273 12956 10429 264221
11039 4901 11164 3549 4788 1273 12956 10429 264478
11039 4901 11164 3549 4788 1273 12956 10429 26599
11039 4901 11164 3549 4788 1273 12956 10429 27688
11039 4901 11164 3549 4788 1273 12956 10429 27693
11039 4901 11164 3549 4788 1273 12956 10429 27699
11039 4901 11164 3549 4788 1273 12956 10429 27715
11039 4901 11164 3549 4788 1273 12956 10429 28170
11039 4901 11164 3549 4788 1273 12956 10429 28217
11039 4901 11164 3549 4788 1273 12956 10429 28218
11039 4901 11164 3549 4788 1273 12956 10429 28242
11039 4901 11164 3549 4788 1273 12956 10429 28245
11039 4901 11164 3549 4788 1273 12956 10429 28263
11039 4901 11164 3549 4788 1273 12956 10429 28265
11039 4901 11164 3549 4788 1273 12956 10429 28269
11039 4901 11164 3549 4788 1273 12956 10429 28302
11039 4901 11164 3549 4788 1273 12956 10429 28304
11039 4901 11164 3549 4788 1273 12956 10429 28330
11039 4901 11164 3549 4788 1273 12956 10429 28492
11039 4901 11164 3549 4788 1273 12956 10429 28580
11039 4901 11164 3549 4788 1273 12956 10429 28594
11039 4901 11164 3549 4788 1273 12956 10429 28596
11039 4901 11164 3549 4788 1273 12956 10429 28604
11039 4901 11164 3549 4788 1273 12956 10429 28618
11039 4901 11164 3549 4788 1273 12956 10429 28624
11039 4901 11164 3549 4788 1273 12956 10429 28628
11039 4901 11164 3549 4788 1273 12956 10429 28634
11039 4901 11164 3549 4788 1273 12956 10429 28637
11039 4901 11164 3549 4788 1273 12956 10429 28641
11039 4901 11164 3549 4788 1273 12956 10429 28657
11039 4901 11164 3549 4788 1273 12956 10429 3573
11039 4901 11164 3549 4788 1273 12956 10429 52593
11039 4901 11164 3549 4788 1273 12956 10429 52672
11039 4901 11164 3549 4788 1273 12956 10429 52726
11039 4901 11164 3549 4788 1273 12956 10429 52782
11039 4901 11164 3549 4788 1273 12956 10429 52859
11039 4901 11164 3549 4788 1273 12956 10429 52862
11039 4901 11164 3549 4788 1273 12956 10429 52887
11039 4901 11164 3549 4788 1273 12956 10429 52916
11039 4901 11164 3549 4788 1273 12956 10429 52925
11039 4901 11164 3549 4788 1273 12956 10429 52930
11039 4901 11164 3549 4788 1273 12956 10429 52961
11039 4901 11164 3549 4788 1273 12956 10429 52965
11039 4901 11164 3549 4788 1273 12956 10429 52967
11039 4901 11164 3549 4788 1273 12956 10429 53011
11039 4901 11164 3549 4788 1273 12956 10429 53037
11039 4901 11164 3549 4788 1273 12956 10429 53070
11039 4901 11164 3549 4788 1273 12956 10429 53072
11039 4901 11164 3549 4788 1273 12956 10429 53116
11039 4901 11164 3549 4788 1273 12956 10429 53217
11039 4901 11164 3549 4788 1273 12956 10429 61632
11039 4901 11164 3549 4788 1273 12956 10429 61795
11039 4901 11164 3549 4788 1273 12956 10429 61852
11039 4901 11164 3549 4788 1273 12956 10429 61899
11039 4901 11164 3549 4788 1273 12956 10429 7162
11039 4901 11164 3549 4788 1273 12956 10834
11039 4901 11164 3549 4788 1273 12956 10834 10277
11039 4901 11164 3549 4788 1273 12956 10834 11315
11039 4901 11164 3549 4788 1273 12956 10834 262194
11039 4901 11164 3549 4788 1273 12956 10834 262932
11039 4901 11164 3549 4788 1273 12956 10834 263219
11039 4901 11164 3549 4788 1273 12956 10834 263716
11039 4901 11164 3549 4788 1273 12956 10834 263739
11039 4901 11164 3549 4788 1273 12956 10834 27343
11039 4901 11164 3549 4788 1273 12956 10834 27655
11039 4901 11164 3549 4788 1273 12956 10834 27730
11039 4901 11164 3549 4788 1273 12956 10834 27949
11039 4901 11164 3549 4788 1273 12956 10834 27983
11039 4901 11164 3549 4788 1273 12956 10834 28034
11039 4901 11164 3549 4788 1273 12956 10834 4926
11039 4901 11164 3549 4788 1273 12956 10834 4967
11039 4901 11164 3549 4788 1273 12956 10834 52357
11039 4901 11164 3549 4788 1273 12956 10834 52406
11039 4901 11164 3549 4788 1273 12956 10834 52442
11039 4901 11164 3549 4788 1273 12956 10834 5648
11039 4901 11164 3549 4788 1273 12956 10834 5692
11039 4901 11164 3549 4788 1273 12956 10834 5795
11039 4901 11164 3549 4788 1273 12956 10834 7417
11039 4901 11164 3549 4788 1273 12956 11921 11896
11039 4901 11164 3549 4788 1273 12956 11921 262712
11039 4901 11164 3549 4788 1273 12956 12127
11039 4901 11164 3549 4788 1273 12956 12127 13682
11039 4901 11164 3549 4788 1273 12956 12678
11039 4901 11164 3549 4788 1273 12956 13335
11039 4901 11164 3549 4788 1273 12956 13682
11039 4901 11164 3549 4788 1273 12956 14522
11039 4901 11164 3549 4788 1273 12956 14638
11039 4901 11164 3549 4788 1273 12956 14638 21559
11039 4901 11164 3549 4788 1273 12956 14638 36423
11039 4901 11164 3549 4788 1273 12956 14638 53764
11039 4901 11164 3549 4788 1273 12956 14709 14709
11039 4901 11164 3549 4788 1273 12956 16592
11039 4901 11164 3549 4788 1273 12956 19114
11039 4901 11164 3549 4788 1273 12956 19114 262154
11039 4901 11164 3549 4788 1273 12956 19114 27738
11039 4901 11164 3549 4788 1273 12956 19114 27740
11039 4901 11164 3549 4788 1273 12956 19114 28021
11039 4901 11164 3549 4788 1273 12956 19114 28041
11039 4901 11164 3549 4788 1273 12956 19114 28058
11039 4901 11164 3549 4788 1273 12956 19114 52238
11039 4901 11164 3549 4788 1273 12956 19114 52487
11039 4901 11164 3549 4788 1273 12956 19169 14522
11039 4901 11164 3549 4788 1273 12956 19169 27947
11039 4901 11164 3549 4788 1273 12956 19422
11039 4901 11164 3549 4788 1273 12956 19422 14234
11039 4901 11164 3549 4788 1273 12956 19422 19422
11039 4901 11164 3549 4788 1273 12956 19422 52366
11039 4901 11164 3549 4788 1273 12956 19422 61442
11039 4901 11164 3549 4788 1273 12956 19855
11039 4901 11164 3549 4788 1273 12956 21559
11039 4901 11164 3549 4788 1273 12956 21575
11039 4901 11164 3549 4788 1273 12956 22047
11039 4901 11164 3549 4788 1273 12956 22085
11039 4901 11164 3549 4788 1273 12956 22085 22085
11039 4901 11164 3549 4788 1273 12956 22185
11039 4901 11164 3549 4788 1273 12956 22364 22364
11039 4901 11164 3549 4788 1273 12956 22411 32034
11039 4901 11164 3549 4788 1273 12956 22689
11039 4901 11164 3549 4788 1273 12956 22927
11039 4901 11164 3549 4788 1273 12956 22927 10617
11039 4901 11164 3549 4788 1273 12956 22927 11315
11039 4901 11164 3549 4788 1273 12956 22927 11392
11039 4901 11164 3549 4788 1273 12956 22927 11664
11039 4901 11164 3549 4788 1273 12956 22927 12150
11039 4901 11164 3549 4788 1273 12956 22927 13585
11039 4901 11164 3549 4788 1273 12956 22927 16814
11039 4901 11164 3549 4788 1273 12956 22927 18747
11039 4901 11164 3549 4788 1273 12956 22927 22080
11039 4901 11164 3549 4788 1273 12956 22927 22501
11039 4901 11164 3549 4788 1273 12956 22927 262187
11039 4901 11164 3549 4788 1273 12956 22927 262229
11039 4901 11164 3549 4788 1273 12956 22927 262231
11039 4901 11164 3549 4788 1273 12956 22927 27747
11039 4901 11164 3549 4788 1273 12956 22927 27754
11039 4901 11164 3549 4788 1273 12956 22927 27813
11039 4901 11164 3549 4788 1273 12956 22927 27818
11039 4901 11164 3549 4788 1273 12956 22927 27851
11039 4901 11164 3549 4788 1273 12956 22927 27865
11039 4901 11164 3549 4788 1273 12956 22927 27871
11039 4901 11164 3549 4788 1273 12956 22927 27879
11039 4901 11164 3549 4788 1273 12956 22927 27927
11039 4901 11164 3549 4788 1273 12956 22927 27934
11039 4901 11164 3549 4788 1273 12956 22927 27940
11039 4901 11164 3549 4788 1273 12956 22927 27983
11039 4901 11164 3549 4788 1273 12956 22927 27984
11039 4901 11164 3549 4788 1273 12956 22927 27987
11039 4901 11164 3549 4788 1273 12956 22927 27994
11039 4901 11164 3549 4788 1273 12956 22927 27997
11039 4901 11164 3549 4788 1273 12956 22927 28051
11039 4901 11164 3549 4788 1273 12956 22927 28066
11039 4901 11164 3549 4788 1273 12956 22927 28073
11039 4901 11164 3549 4788 1273 12956 22927 28075
11039 4901 11164 3549 4788 1273 12956 22927 28080
11039 4901 11164 3549 4788 1273 12956 22927 52232
11039 4901 11164 3549 4788 1273 12956 22927 52255
11039 4901 11164 3549 4788 1273 12956 22927 52268
11039 4901 11164 3549 4788 1273 12956 22927 52273
11039 4901 11164 3549 4788 1273 12956 22927 52275
11039 4901 11164 3549 4788 1273 12956 22927 52295
11039 4901 11164 3549 4788 1273 12956 22927 52300
11039 4901 11164 3549 4788 1273 12956 22927 52303
11039 4901 11164 3549 4788 1273 12956 22927 52312
11039 4901 11164 3549 4788 1273 12956 22927 52317
11039 4901 11164 3549 4788 1273 12956 22927 52323
11039 4901 11164 3549 4788 1273 12956 22927 52339
11039 4901 11164 3549 4788 1273 12956 22927 52348
11039 4901 11164 3549 4788 1273 12956 22927 52364
11039 4901 11164 3549 4788 1273 12956 22927 52369
11039 4901 11164 3549 4788 1273 12956 22927 52380
11039 4901 11164 3549 4788 1273 12956 22927 52381
11039 4901 11164 3549 4788 1273 12956 22927 52383
11039 4901 11164 3549 4788 1273 12956 22927 52387
11039 4901 11164 3549 4788 1273 12956 22927 52405
11039 4901 11164 3549 4788 1273 12956 22927 52416
11039 4901 11164 3549 4788 1273 12956 22927 52419
11039 4901 11164 3549 4788 1273 12956 22927 52444
11039 4901 11164 3549 4788 1273 12956 22927 52447
11039 4901 11164 3549 4788 1273 12956 22927 52474
11039 4901 11164 3549 4788 1273 12956 22927 52484
11039 4901 11164 3549 4788 1273 12956 22927 52491
11039 4901 11164 3549 4788 1273 12956 22927 52496
11039 4901 11164 3549 4788 1273 12956 22927 61480
11039 4901 11164 3549 4788 1273 12956 22927 7303
11039 4901 11164 3549 4788 1273 12956 23047
11039 4901 11164 3549 4788 1273 12956 23201
11039 4901 11164 3549 4788 1273 12956 23201 27795
11039 4901 11164 3549 4788 1273 12956 23201 52229
11039 4901 11164 3549 4788 1273 12956 23201 52418
11039 4901 11164 3549 4788 1273 12956 23201 52445
11039 4901 11164 3549 4788 1273 12956 25607
11039 4901 11164 3549 4788 1273 12956 25620
11039 4901 11164 3549 4788 1273 12956 25877
11039 4901 11164 3549 4788 1273 12956 26210
11039 4901 11164 3549 4788 1273 12956 26210 22541
11039 4901 11164 3549 4788 1273 12956 26210 263242
11039 4901 11164 3549 4788 1273 12956 26210 27828
11039 4901 11164 3549 4788 1273 12956 26210 52355
11039 4901 11164 3549 4788 1273 12956 26210 61488
11039 4901 11164 3549 4788 1273 12956 262168
11039 4901 11164 3549 4788 1273 12956 262182
11039 4901 11164 3549 4788 1273 12956 262182 262939
11039 4901 11164 3549 4788 1273 12956 262182 263202
11039 4901 11164 3549 4788 1273 12956 262182 264123
11039 4901 11164 3549 4788 1273 12956 262182 52489
11039 4901 11164 3549 4788 1273 12956 262202 263232
11039 4901 11164 3549 4788 1273 12956 262253
11039 4901 11164 3549 4788 1273 12956 262253 3132
11039 4901 11164 3549 4788 1273 12956 262532
11039 4901 11164 3549 4788 1273 12956 262589
11039 4901 11164 3549 4788 1273 12956 262589 22177
11039 4901 11164 3549 4788 1273 12956 262589 262195
11039 4901 11164 3549 4788 1273 12956 262589 262354
11039 4901 11164 3549 4788 1273 12956 262589 262488
11039 4901 11164 3549 4788 1273 12956 262589 262794
11039 4901 11164 3549 4788 1273 12956 262589 263296
11039 4901 11164 3549 4788 1273 12956 262589 263631
11039 4901 11164 3549 4788 1273 12956 262589 28128
11039 4901 11164 3549 4788 1273 12956 262589 28586
11039 4901 11164 3549 4788 1273 12956 262589 28615
11039 4901 11164 3549 4788 1273 12956 262589 28649
11039 4901 11164 3549 4788 1273 12956 262589 28667
11039 4901 11164 3549 4788 1273 12956 262589 52699
11039 4901 11164 3549 4788 1273 12956 262589 52973
11039 4901 11164 3549 4788 1273 12956 262589 53053
11039 4901 11164 3549 4788 1273 12956 262589 53061
11039 4901 11164 3549 4788 1273 12956 262589 53142
11039 4901 11164 3549 4788 1273 12956 262589 61949
11039 4901 11164 3549 4788 1273 12956 263311 52981
11039 4901 11164 3549 4788 1273 12956 27724
11039 4901 11164 3549 4788 1273 12956 27724 22407
11039 4901 11164 3549 4788 1273 12956 27724 262330
11039 4901 11164 3549 4788 1273 12956 27724 262888
11039 4901 11164 3549 4788 1273 12956 27724 263041
11039 4901 11164 3549 4788 1273 12956 27724 263514
11039 4901 11164 3549 4788 1273 12956 27724 28255
11039 4901 11164 3549 4788 1273 12956 27724 28281
11039 4901 11164 3549 4788 1273 12956 27724 28322
11039 4901 11164 3549 4788 1273 12956 27724 28582
11039 4901 11164 3549 4788 1273 12956 27724 36408
11039 4901 11164 3549 4788 1273 12956 27724 52524
11039 4901 11164 3549 4788 1273 12956 27724 52731
11039 4901 11164 3549 4788 1273 12956 27724 52903
11039 4901 11164 3549 4788 1273 12956 27724 52972
11039 4901 11164 3549 4788 1273 12956 27724 52993
11039 4901 11164 3549 4788 1273 12956 27724 53040
11039 4901 11164 3549 4788 1273 12956 27724 53056
11039 4901 11164 3549 4788 1273 12956 27724 53082
11039 4901 11164 3549 4788 1273 12956 27724 53194
11039 4901 11164 3549 4788 1273 12956 27724 53211
11039 4901 11164 3549 4788 1273 12956 27724 53232
11039 4901 11164 3549 4788 1273 12956 27724 61856
11039 4901 11164 3549 4788 1273 12956 27757
11039 4901 11164 3549 4788 1273 12956 27757 14420
11039 4901 11164 3549 4788 1273 12956 27757 27668
11039 4901 11164 3549 4788 1273 12956 27757 27968
11039 4901 11164 3549 4788 1273 12956 27757 28006
11039 4901 11164 3549 4788 1273 12956 27768
11039 4901 11164 3549 4788 1273 12956 27768 27768
11039 4901 11164 3549 4788 1273 12956 27768 27866
11039 4901 11164 3549 4788 1273 12956 27839
11039 4901 11164 3549 4788 1273 12956 27843
11039 4901 11164 3549 4788 1273 12956 27843 262235
11039 4901 11164 3549 4788 1273 12956 27884
11039 4901 11164 3549 4788 1273 12956 28036
11039 4901 11164 3549 4788 1273 12956 28036 25607
11039 4901 11164 3549 4788 1273 12956 28103
11039 4901 11164 3549 4788 1273 12956 28103 262250
11039 4901 11164 3549 4788 1273 12956 28103 263169
11039 4901 11164 3549 4788 1273 12956 28103 28103
11039 4901 11164 3549 4788 1273 12956 28103 32723
11039 4901 11164 3549 4788 1273 12956 28103 52229
11039 4901 11164 3549 4788 1273 12956 28186
11039 4901 11164 3549 4788 1273 12956 28186 262368
11039 4901 11164 3549 4788 1273 12956 28186 52999
11039 4901 11164 3549 4788 1273 12956 28220 262818
11039 4901 11164 3549 4788 1273 12956 28220 262959
11039 4901 11164 3549 4788 1273 12956 28220 52562
11039 4901 11164 3549 4788 1273 12956 28220 52822
11039 4901 11164 3549 4788 1273 12956 28270
11039 4901 11164 3549 4788 1273 12956 28368
11039 4901 11164 3549 4788 1273 12956 28368 262274
11039 4901 11164 3549 4788 1273 12956 28368 262293
11039 4901 11164 3549 4788 1273 12956 28368 262537
11039 4901 11164 3549 4788 1273 12956 28368 263103
11039 4901 11164 3549 4788 1273 12956 28368 263521
11039 4901 11164 3549 4788 1273 12956 28368 264439
11039 4901 11164 3549 4788 1273 12956 28368 264561
11039 4901 11164 3549 4788 1273 12956 28368 53246
11039 4901 11164 3549 4788 1273 12956 28368 61790
11039 4901 11164 3549 4788 1273 12956 28368 61831
11039 4901 11164 3549 4788 1273 12956 28598 262832
11039 4901 11164 3549 4788 1273 12956 28598 263427
11039 4901 11164 3549 4788 1273 12956 28598 52796
11039 4901 11164 3549 4788 1273 12956 33392
11039 4901 11164 3549 4788 1273 12956 33392 40573
11039 4901 11164 3549 4788 1273 12956 3352
11039 4901 11164 3549 4788 1273 12956 3352 12319
11039 4901 11164 3549 4788 1273 12956 3352 12980
11039 4901 11164 3549 4788 1273 12956 3352 13168
11039 4901 11164 3549 4788 1273 12956 3352 15711
11039 4901 11164 3549 4788 1273 12956 3352 15732
11039 4901 11164 3549 4788 1273 12956 3352 16371
11039 4901 11164 3549 4788 1273 12956 3352 16373
11039 4901 11164 3549 4788 1273 12956 3352 197991
11039 4901 11164 3549 4788 1273 12956 3352 198355
11039 4901 11164 3549 4788 1273 12956 3352 198479
11039 4901 11164 3549 4788 1273 12956 3352 199134
11039 4901 11164 3549 4788 1273 12956 3352 199840
11039 4901 11164 3549 4788 1273 12956 3352 200968
11039 4901 11164 3549 4788 1273 12956 3352 201704
11039 4901 11164 3549 4788 1273 12956 3352 201976
11039 4901 11164 3549 4788 1273 12956 3352 202125
11039 4901 11164 3549 4788 1273 12956 3352 202233
11039 4901 11164 3549 4788 1273 12956 3352 21027
11039 4901 11164 3549 4788 1273 12956 3352 2114
11039 4901 11164 3549 4788 1273 12956 3352 21364
11039 4901 11164 3549 4788 1273 12956 3352 25247
11039 4901 11164 3549 4788 1273 12956 3352 25392
11039 4901 11164 3549 4788 1273 12956 3352 25508
11039 4901 11164 3549 4788 1273 12956 3352 25544
11039 4901 11164 3549 4788 1273 12956 3352 29481
11039 4901 11164 3549 4788 1273 12956 3352 29612
11039 4901 11164 3549 4788 1273 12956 3352 29967
11039 4901 11164 3549 4788 1273 12956 3352 31341
11039 4901 11164 3549 4788 1273 12956 3352 35264
11039 4901 11164 3549 4788 1273 12956 3352 39069
11039 4901 11164 3549 4788 1273 12956 3352 39353
11039 4901 11164 3549 4788 1273 12956 3352 41140
11039 4901 11164 3549 4788 1273 12956 3352 4318
11039 4901 11164 3549 4788 1273 12956 3352 43697
11039 4901 11164 3549 4788 1273 12956 3352 43919
11039 4901 11164 3549 4788 1273 12956 3352 44280
11039 4901 11164 3549 4788 1273 12956 3352 44561
11039 4901 11164 3549 4788 1273 12956 3352 44762
11039 4901 11164 3549 4788 1273 12956 3352 44978
11039 4901 11164 3549 4788 1273 12956 3352 47585
11039 4901 11164 3549 4788 1273 12956 3352 47973
11039 4901 11164 3549 4788 1273 12956 3352 48221
11039 4901 11164 3549 4788 1273 12956 3352 48710
11039 4901 11164 3549 4788 1273 12956 3352 48884
11039 4901 11164 3549 4788 1273 12956 3352 49054
11039 4901 11164 3549 4788 1273 12956 3352 49576
11039 4901 11164 3549 4788 1273 12956 3352 49851
11039 4901 11164 3549 4788 1273 12956 3352 49928
11039 4901 11164 3549 4788 1273 12956 3352 50235
11039 4901 11164 3549 4788 1273 12956 3352 50889
11039 4901 11164 3549 4788 1273 12956 3352 52037
11039 4901 11164 3549 4788 1273 12956 3352 59499
11039 4901 11164 3549 4788 1273 12956 3352 59723
11039 4901 11164 3549 4788 1273 12956 3352 60273
11039 4901 11164 3549 4788 1273 12956 3352 60493
11039 4901 11164 3549 4788 1273 12956 3352 60506
11039 4901 11164 3549 4788 1273 12956 3352 62064
11039 4901 11164 3549 4788 1273 12956 3352 62104
11039 4901 11164 3549 4788 1273 12956 3352 6813
11039 4901 11164 3549 4788 1273 12956 35228 29180
11039 4901 11164 3549 4788 1273 12956 36884
11039 4901 11164 3549 4788 1273 12956 36947
11039 4901 11164 3549 4788 1273 12956 36947 327712
11039 4901 11164 3549 4788 1273 12956 36947 33779
11039 4901 11164 3549 4788 1273 12956 37081
11039 4901 11164 3549 4788 1273 12956 3816
11039 4901 11164 3549 4788 1273 12956 3816 22368
11039 4901 11164 3549 4788 1273 12956 3816 27753
11039 4901 11164 3549 4788 1273 12956 3816 27921
11039 4901 11164 3549 4788 1273 12956 3816 52256
11039 4901 11164 3549 4788 1273 12956 3816 7315
11039 4901 11164 3549 4788 1273 12956 3816 8163
11039 4901 11164 3549 4788 1273 12956 40260
11039 4901 11164 3549 4788 1273 12956 40336
11039 4901 11164 3549 4788 1273 12956 52276
11039 4901 11164 3549 4788 1273 12956 52276 10269
11039 4901 11164 3549 4788 1273 12956 52276 28087
11039 4901 11164 3549 4788 1273 12956 52340
11039 4901 11164 3549 4788 1273 12956 52873
11039 4901 11164 3549 4788 1273 12956 53242 262843
11039 4901 11164 3549 4788 1273 12956 53242 262999
11039 4901 11164 3549 4788 1273 12956 53242 263472
11039 4901 11164 3549 4788 1273 12956 53242 264457
11039 4901 11164 3549 4788 1273 12956 53242 52566
11039 4901 11164 3549 4788 1273 12956 53242 53073
11039 4901 11164 3549 4788 1273 12956 53242 61902
11039 4901 11164 3549 4788 1273 12956 5610
11039 4901 11164 3549 4788 1273 12956 5610 197353
11039 4901 11164 3549 4788 1273 12956 5610 197879
11039 4901 11164 3549 4788 1273 12956 5610 198002
11039 4901 11164 3549 4788 1273 12956 5610 198657
11039 4901 11164 3549 4788 1273 12956 5610 201457
11039 4901 11164 3549 4788 1273 12956 5610 20884
11039 4901 11164 3549 4788 1273 12956 5610 21241
11039 4901 11164 3549 4788 1273 12956 5610 28892
11039 4901 11164 3549 4788 1273 12956 5610 38952
11039 4901 11164 3549 4788 1273 12956 5610 41824
11039 4901 11164 3549 4788 1273 12956 5610 44712
11039 4901 11164 3549 4788 1273 12956 5610 49580
11039 4901 11164 3549 4788 1273 12956 5610 5610
11039 4901 11164 3549 4788 1273 12956 5610 57564
11039 4901 11164 3549 4788 1273 12956 5610 60266
11039 4901 11164 3549 4788 1273 12956 6057
11039 4901 11164 3549 4788 1273 12956 6057 14234
11039 4901 11164 3549 4788 1273 12956 6057 20255
11039 4901 11164 3549 4788 1273 12956 6057 28000
11039 4901 11164 3549 4788 1273 12956 6057 52241
11039 4901 11164 3549 4788 1273 12956 60725
11039 4901 11164 3549 4788 1273 12956 6147
11039 4901 11164 3549 4788 1273 12956 6147 52278
11039 4901 11164 3549 4788 1273 12956 6306
11039 4901 11164 3549 4788 1273 12956 6568
11039 4901 11164 3549 4788 1273 12956 6713
11039 4901 11164 3549 4788 1273 12956 6752
11039 4901 11164 3549 4788 1273 12956 7004
11039 4901 11164 3549 4788 1273 12956 7004 11340
11039 4901 11164 3549 4788 1273 12956 7004 13381
11039 4901 11164 3549 4788 1273 12956 7004 13424
11039 4901 11164 3549 4788 1273 12956 7004 13774
11039 4901 11164 3549 4788 1273 12956 7004 15311
11039 4901 11164 3549 4788 1273 12956 7004 16629
11039 4901 11164 3549 4788 1273 12956 7004 16742
11039 4901 11164 3549 4788 1273 12956 7004 16780
11039 4901 11164 3549 4788 1273 12956 7004 16874
11039 4901 11164 3549 4788 1273 12956 7004 16990
11039 4901 11164 3549 4788 1273 12956 7004 18941
11039 4901 11164 3549 4788 1273 12956 7004 20015
11039 4901 11164 3549 4788 1273 12956 7004 27659
11039 4901 11164 3549 4788 1273 12956 7004 27680
11039 4901 11164 3549 4788 1273 12956 7004 27856
11039 4901 11164 3549 4788 1273 12956 7004 27880
11039 4901 11164 3549 4788 1273 12956 7004 27901
11039 4901 11164 3549 4788 1273 12956 7004 28047
11039 4901 11164 3549 4788 1273 12956 7004 28059
11039 4901 11164 3549 4788 1273 12956 7004 52341
11039 4901 11164 3549 4788 1273 12956 7004 52353
11039 4901 11164 3549 4788 1273 12956 7004 52396
11039 4901 11164 3549 4788 1273 12956 7004 52411
11039 4901 11164 3549 4788 1273 12956 7004 52439
11039 4901 11164 3549 4788 1273 12956 7004 6507
11039 4901 11164 3549 4788 1273 12956 7004 7418
11039 4901 11164 3549 4788 1273 12956 7315 7315
11039 4901 11164 3549 4788 1273 12956 7438
11039 4901 11164 3549 4788 1273 12956 7438 278
11039 4901 11164 3549 4788 1273 12956 7438 28389
11039 4901 11164 3549 4788 1273 12956 7738
11039 4901 11164 3549 4788 1273 12956 8346
11039 4901 11164 3549 4788 1273 12956 8346 21271
11039 4901 11164 3549 4788 1273 12969
11039 4901 11164 3549 4788 1273 12969 1850
11039 4901 11164 3549 4788 1273 12969 198815
11039 4901 11164 3549 4788 1273 12969 20963
11039 4901 11164 3549 4788 1273 12969 31441
11039 4901 11164 3549 4788 1273 12969 39472
11039 4901 11164 3549 4788 1273 12969 48685
11039 4901 11164 3549 4788 1273 12969 51017
11039 4901 11164 3549 4788 1273 12969 57729
11039 4901 11164 3549 4788 1273 13076
11039 4901 11164 3549 4788 1273 131267
11039 4901 11164 3549 4788 1273 132267
11039 4901 11164 3549 4788 1273 133410
11039 4901 11164 3549 4788 1273 14413 197612
11039 4901 11164 3549 4788 1273 14541
11039 4901 11164 3549 4788 1273 14907
11039 4901 11164 3549 4788 1273 15217
11039 4901 11164 3549 4788 1273 15412 18101 132754
11039 4901 11164 3549 4788 1273 15412 18101 17783
11039 4901 11164 3549 4788 1273 15412 18101 17813
11039 4901 11164 3549 4788 1273 15412 18101 23872
11039 4901 11164 3549 4788 1273 15412 18101 24574
11039 4901 11164 3549 4788 1273 15412 18101 58678
11039 4901 11164 3549 4788 1273 15412 4 24863
11039 4901 11164 3549 4788 1273 15502
11039 4901 11164 3549 4788 1273 15502 34912
11039 4901 11164 3549 4788 1273 15502 34912 34912
11039 4901 11164 3549 4788 1273 15502 34912 41973
11039 4901 11164 3549 4788 1273 15769
11039 4901 11164 3549 4788 1273 15772 24685
11039 4901 11164 3549 4788 1273 15865 15865 15865
11039 4901 11164 3549 4788 1273 15917
11039 4901 11164 3549 4788 1273 15957
11039 4901 11164 3549 4788 1273 15964
11039 4901 11164 3549 4788 1273 16086
11039 4901 11164 3549 4788 1273 16086 201964
11039 4901 11164 3549 4788 1273 16086 24752
11039 4901 11164 3549 4788 1273 16086 29282
11039 4901 11164 3549 4788 1273 16086 48156
11039 4901 11164 3549 4788 1273 16086 49762
11039 4901 11164 3549 4788 1273 16086 61395
11039 4901 11164 3549 4788 1273 16086 62357
11039 4901 11164 3549 4788 1273 16477
11039 4901 11164 3549 4788 1273 16509
11039 4901 11164 3549 4788 1273 1696
11039 4901 11164 3549 4788 1273 17451
11039 4901 11164 3549 4788 1273 17547
11039 4901 11164 3549 4788 1273 17557
11039 4901 11164 3549 4788 1273 17557 17563
11039 4901 11164 3549 4788 1273 17557 23674
11039 4901 11164 3549 4788 1273 17557 23888
11039 4901 11164 3549 4788 1273 17557 24435
11039 4901 11164 3549 4788 1273 17557 38616 45814
11039 4901 11164 3549 4788 1273 17557 38710
11039 4901 11164 3549 4788 1273 17557 45595
11039 4901 11164 3549 4788 1273 17557 45748
11039 4901 11164 3549 4788 1273 17557 45773
11039 4901 11164 3549 4788 1273 17557 56167
11039 4901 11164 3549 4788 1273 17557 9260
11039 4901 11164 3549 4788 1273 17557 9541
11039 4901 11164 3549 4788 1273 17557 9541 38196
11039 4901 11164 3549 4788 1273 17557 9541 45195
11039 4901 11164 3549 4788 1273 17922
11039 4901 11164 3549 4788 1273 17922 131735
11039 4901 11164 3549 4788 1273 17922 23951
11039 4901 11164 3549 4788 1273 17922 23951 23951
11039 4901 11164 3549 4788 1273 17922 38320
11039 4901 11164 3549 4788 1273 17922 38320 38320
11039 4901 11164 3549 4788 1273 17922 38506
11039 4901 11164 3549 4788 1273 17922 38523
11039 4901 11164 3549 4788 1273 17922 38773
11039 4901 11164 3549 4788 1273 17922 45294
11039 4901 11164 3549 4788 1273 17922 45701
11039 4901 11164 3549 4788 1273 17922 46029
11039 4901 11164 3549 4788 1273 17922 4795
11039 4901 11164 3549 4788 1273 17922 4800
11039 4901 11164 3549 4788 1273 17922 55688 55688
11039 4901 11164 3549 4788 1273 17922 9785
11039 4901 11164 3549 4788 1273 18001
11039 4901 11164 3549 4788 1273 18059
11039 4901 11164 3549 4788 1273 18200 132079
11039 4901 11164 3549 4788 1273 18210
11039 4901 11164 3549 4788 1273 18391 23979
11039 4901 11164 3549 4788 1273 18403
11039 4901 11164 3549 4788 1273 18403 131353
11039 4901 11164 3549 4788 1273 18403 131368
11039 4901 11164 3549 4788 1273 18403 131373
11039 4901 11164 3549 4788 1273 18403 131378
11039 4901 11164 3549 4788 1273 18403 131386
11039 4901 11164 3549 4788 1273 18403 24085
11039 4901 11164 3549 4788 1273 18403 38735 38735
11039 4901 11164 3549 4788 1273 18403 45544
11039 4901 11164 3549 4788 1273 18403 45556
11039 4901 11164 3549 4788 1273 18403 45894
11039 4901 11164 3549 4788 1273 19318
11039 4901 11164 3549 4788 1273 19318 33440
11039 4901 11164 3549 4788 1273 19428
11039 4901 11164 3549 4788 1273 196839
11039 4901 11164 3549 4788 1273 197669
11039 4901 11164 3549 4788 1273 198472
11039 4901 11164 3549 4788 1273 199291
11039 4901 11164 3549 4788 1273 199555
11039 4901 11164 3549 4788 1273 199713
11039 4901 11164 3549 4788 1273 201358
11039 4901 11164 3549 4788 1273 201528
11039 4901 11164 3549 4788 1273 201529
11039 4901 11164 3549 4788 1273 202219
11039 4901 11164 3549 4788 1273 20485 15774
11039 4901 11164 3549 4788 1273 20485 21127
11039 4901 11164 3549 4788 1273 20485 42395 50688
11039 4901 11164 3549 4788 1273 20485 57041
11039 4901 11164 3549 4788 1273 20485 9198 20661
11039 4901 11164 3549 4788 1273 20705
11039 4901 11164 3549 4788 1273 20940
11039 4901 11164 3549 4788 1273 20940 16625
11039 4901 11164 3549 4788 1273 20940 20940
11039 4901 11164 3549 4788 1273 20940 20940 16625
11039 4901 11164 3549 4788 1273 20990
11039 4901 11164 3549 4788 1273 21351
11039 4901 11164 3549 4788 1273 21351 2199
11039 4901 11164 3549 4788 1273 21351 2471
11039 4901 11164 3549 4788 1273 21351 2472
11039 4901 11164 3549 4788 1273 21949
11039 4901 11164 3549 4788 1273 21949 14484
11039 4901 11164 3549 4788 1273 2200 44850
11039 4901 11164 3549 4788 1273 22717
11039 4901 11164 3549 4788 1273 22822
11039 4901 11164 3549 4788 1273 24203
11039 4901 11164 3549 4788 1273 24203 17885
11039 4901 11164 3549 4788 1273 24203 18365
11039 4901 11164 3549 4788 1273 24203 23949
11039 4901 11164 3549 4788 1273 24203 55670
11039 4901 11164 3549 4788 1273 24203 55670 38504
11039 4901 11164 3549 4788 1273 24203 55696
11039 4901 11164 3549 4788 1273 24535
11039 4901 11164 3549 4788 1273 24691
11039 4901 11164 3549 4788 1273 24835
11039 4901 11164 3549 4788 1273 24835 36935
11039 4901 11164 3549 4788 1273 25028
11039 4901 11164 3549 4788 1273 2516 290
11039 4901 11164 3549 4788 1273 2529
11039 4901 11164 3549 4788 1273 2529 21346
11039 4901 11164 3549 4788 1273 2529 35707
11039 4901 11164 3549 4788 1273 2529 40834
11039 4901 11164 3549 4788 1273 2529 43835
11039 4901 11164 3549 4788 1273 2529 8546
11039 4901 11164 3549 4788 1273 2529 8546 21369
11039 4901 11164 3549 4788 1273 25310
11039 4901 11164 3549 4788 1273 2535
11039 4901 11164 3549 4788 1273 26178
11039 4901 11164 3549 4788 1273 26282 18924
11039 4901 11164 3549 4788 1273 2635
11039 4901 11164 3549 4788 1273 26496
11039 4901 11164 3549 4788 1273 2687
11039 4901 11164 3549 4788 1273 2687 10770
11039 4901 11164 3549 4788 1273 2687 10770 24023
11039 4901 11164 3549 4788 1273 2687 6904
11039 4901 11164 3549 4788 1273 27257
11039 4901 11164 3549 4788 1273 27257 14576
11039 4901 11164 3549 4788 1273 27257 14704 14704
11039 4901 11164 3549 4788 1273 27257 14712
11039 4901 11164 3549 4788 1273 27257 1623
11039 4901 11164 3549 4788 1273 27257 18807
11039 4901 11164 3549 4788 1273 27257 19624
11039 4901 11164 3549 4788 1273 27257 20264
11039 4901 11164 3549 4788 1273 27257 32742
11039 4901 11164 3549 4788 1273 27257 32742 46323
11039 4901 11164 3549 4788 1273 27257 36241
11039 4901 11164 3549 4788 1273 27257 46323
11039 4901 11164 3549 4788 1273 27495
11039 4901 11164 3549 4788 1273 286 201998
11039 4901 11164 3549 4788 1273 28695
11039 4901 11164 3549 4788 1273 29033
11039 4901 11164 3549 4788 1273 29054
11039 4901 11164 3549 4788 1273 2906
11039 4901 11164 3549 4788 1273 29571
11039 4901 11164 3549 4788 1273 29614
11039 4901 11164 3549 4788 1273 29614 327853
11039 4901 11164 3549 4788 1273 29614 37087
11039 4901 11164 3549 4788 1273 29791 29791 29791
11039 4901 11164 3549 4788 1273 30204
11039 4901 11164 3549 4788 1273 30781 30741
11039 4901 11164 3549 4788 1273 31334
11039 4901 11164 3549 4788 1273 31641
11039 4901 11164 3549 4788 1273 31733
11039 4901 11164 3549 4788 1273 31855
11039 4901 11164 3549 4788 1273 3209
11039 4901 11164 3549 4788 1273 3209 44957
11039 4901 11164 3549 4788 1273 3216 29125
11039 4901 11164 3549 4788 1273 3216 29125 198918
11039 4901 11164 3549 4788 1273 3216 29125 24846
11039 4901 11164 3549 4788 1273 3216 29125 3325
11039 4901 11164 3549 4788 1273 3216 29125 34518
11039 4901 11164 3549 4788 1273 3216 29125 41190
11039 4901 11164 3549 4788 1273 3216 29125 50051
11039 4901 11164 3549 4788 1273 3216 29125 8888
11039 4901 11164 3549 4788 1273 3216 57011
11039 4901 11164 3549 4788 1273 32590
11039 4901 11164 3549 4788 1273 32934
11039 4901 11164 3549 4788 1273 32934 34825 34825
11039 4901 11164 3549 4788 1273 33874
11039 4901 11164 3549 4788 1273 33874 12709
11039 4901 11164 3549 4788 1273 33874 20521
11039 4901 11164 3549 4788 1273 33874 42108
11039 4901 11164 3549 4788 1273 33874 49069
11039 4901 11164 3549 4788 1273 33874 51840
11039 4901 11164 3549 4788 1273 33915 33915
11039 4901 11164 3549 4788 1273 33915 33915 199937
11039 4901 11164 3549 4788 1273 33915 33915 201644
11039 4901 11164 3549 4788 1273 33915 33915 48869
11039 4901 11164 3549 4788 1273 33915 33915 60719
11039 4901 11164 3549 4788 1273 33953
11039 4901 11164 3549 4788 1273 34164 34164
11039 4901 11164 3549 4788 1273 3491 23986
11039 4901 11164 3549 4788 1273 3491 28346
11039 4901 11164 3549 4788 1273 3491 29571 37577
11039 4901 11164 3549 4788 1273 3491 36873
11039 4901 11164 3549 4788 1273 3491 37164
11039 4901 11164 3549 4788 1273 3491 45899 45899
11039 4901 11164 3549 4788 1273 3491 51606
11039 4901 11164 3549 4788 1273 3491 9116 12400
11039 4901 11164 3549 4788 1273 3491 9498 9829
11039 4901 11164 3549 4788 1273 34930
11039 4901 11164 3549 4788 1273 35072
11039 4901 11164 3549 4788 1273 36351
11039 4901 11164 3549 4788 1273 36614
11039 4901 11164 3549 4788 1273 36873 36887
11039 4901 11164 3549 4788 1273 36873 37605
11039 4901 11164 3549 4788 1273 36891
11039 4901 11164 3549 4788 1273 36925
11039 4901 11164 3549 4788 1273 36994
11039 4901 11164 3549 4788 1273 36994 16284
11039 4901 11164 3549 4788 1273 36994 16284 16284
11039 4901 11164 3549 4788 1273 36994 16284 36872
11039 4901 11164 3549 4788 1273 36994 16284 36920
11039 4901 11164 3549 4788 1273 36994 16284 36923
11039 4901 11164 3549 4788 1273 36994 16284 37340
11039 4901 11164 3549 4788 1273 36994 16284 8513
11039 4901 11164 3549 4788 1273 36994 29674
11039 4901 11164 3549 4788 1273 36994 29674 37534
11039 4901 11164 3549 4788 1273 36994 29918
11039 4901 11164 3549 4788 1273 36994 29975
11039 4901 11164 3549 4788 1273 36994 36908
11039 4901 11164 3549 4788 1273 36994 36959
11039 4901 11164 3549 4788 1273 36994 36959 37262
11039 4901 11164 3549 4788 1273 36994 37057
11039 4901 11164 3549 4788 1273 36994 37057 37505
11039 4901 11164 3549 4788 1273 36994 37137
11039 4901 11164 3549 4788 1273 36994 37137 37261
11039 4901 11164 3549 4788 1273 36994 37223
11039 4901 11164 3549 4788 1273 36994 37402
11039 4901 11164 3549 4788 1273 36994 37453
11039 4901 11164 3549 4788 1273 36994 37525
11039 4901 11164 3549 4788 1273 36994 37670
11039 4901 11164 3549 4788 1273 36994 37672
11039 4901 11164 3549 4788 1273 36994 37672 37089
11039 4901 11164 3549 4788 1273 37148
11039 4901 11164 3549 4788 1273 37148 24890
11039 4901 11164 3549 4788 1273 37148 35074
11039 4901 11164 3549 4788 1273 37148 36887
11039 4901 11164 3549 4788 1273 37148 36887 36911
11039 4901 11164 3549 4788 1273 37148 36923
11039 4901 11164 3549 4788 1273 37148 36932
11039 4901 11164 3549 4788 1273 37148 37127
11039 4901 11164 3549 4788 1273 37148 37192
11039 4901 11164 3549 4788 1273 37148 37308
11039 4901 11164 3549 4788 1273 37148 37340
11039 4901 11164 3549 4788 1273 37148 37341
11039 4901 11164 3549 4788 1273 37148 37379
11039 4901 11164 3549 4788 1273 37148 37521
11039 4901 11164 3549 4788 1273 37148 37623
11039 4901 11164 3549 4788 1273 37148 37688
11039 4901 11164 3549 4788 1273 37677
11039 4901 11164 3549 4788 1273 38001
11039 4901 11164 3549 4788 1273 38158 4787
11039 4901 11164 3549 4788 1273 38158 58397
11039 4901 11164 3549 4788 1273 38182
11039 4901 11164 3549 4788 1273 38182 132197 10111
11039 4901 11164 3549 4788 1273 38182 45352
11039 4901 11164 3549 4788 1273 38191
11039 4901 11164 3549 4788 1273 38623
11039 4901 11164 3549 4788 1273 38753
11039 4901 11164 3549 4788 1273 38757
11039 4901 11164 3549 4788 1273 38757 9341
11039 4901 11164 3549 4788 1273 39139
11039 4901 11164 3549 4788 1273 393223
11039 4901 11164 3549 4788 1273 393223 10292
11039 4901 11164 3549 4788 1273 393223 10292 10278
11039 4901 11164 3549 4788 1273 393223 10292 35878
11039 4901 11164 3549 4788 1273 393223 11139
11039 4901 11164 3549 4788 1273 393223 11139 11594
11039 4901 11164 3549 4788 1273 393223 22933
11039 4901 11164 3549 4788 1273 393223 6639
11039 4901 11164 3549 4788 1273 39386 25019
11039 4901 11164 3549 4788 1273 39386 25019 39891
11039 4901 11164 3549 4788 1273 39836 39836
11039 4901 11164 3549 4788 1273 41276
11039 4901 11164 3549 4788 1273 4134 4809 55303
11039 4901 11164 3549 4788 1273 41690
11039 4901 11164 3549 4788 1273 4184
11039 4901 11164 3549 4788 1273 41840
11039 4901 11164 3549 4788 1273 41963
11039 4901 11164 3549 4788 1273 42
11039 4901 11164 3549 4788 1273 43639 43639
11039 4901 11164 3549 4788 1273 44022
11039 4901 11164 3549 4788 1273 44444
11039 4901 11164 3549 4788 1273 4445
11039 4901 11164 3549 4788 1273 4445 4445
11039 4901 11164 3549 4788 1273 45166
11039 4901 11164 3549 4788 1273 45273
11039 4901 11164 3549 4788 1273 45309 132640
11039 4901 11164 3549 4788 1273 45309 132646
11039 4901 11164 3549 4788 1273 45309 24195
11039 4901 11164 3549 4788 1273 45309 38758
11039 4901 11164 3549 4788 1273 45309 55670
11039 4901 11164 3549 4788 1273 45309 58396
11039 4901 11164 3549 4788 1273 45309 58482
11039 4901 11164 3549 4788 1273 45309 58825
11039 4901 11164 3549 4788 1273 45309 63494
11039 4901 11164 3549 4788 1273 45352
11039 4901 11164 3549 4788 1273 45356
11039 4901 11164 3549 4788 1273 45474
11039 4901 11164 3549 4788 1273 45494
11039 4901 11164 3549 4788 1273 45634
11039 4901 11164 3549 4788 1273 45796 38794
11039 4901 11164 3549 4788 1273 45896 45543
11039 4901 11164 3549 4788 1273 45896 45543 55314
11039 4901 11164 3549 4788 1273 45899
11039 4901 11164 3549 4788 1273 4637
11039 4901 11164 3549 4788 1273 4637 1221
11039 4901 11164 3549 4788 1273 47541
11039 4901 11164 3549 4788 1273 4761
11039 4901 11164 3549 4788 1273 4766
11039 4901 11164 3549 4788 1273 4766 26415
11039 4901 11164 3549 4788 1273 4766 6648
11039 4901 11164 3549 4788 1273 4766 9760
11039 4901 11164 3549 4788 1273 4800
11039 4901 11164 3549 4788 1273 4800 24210
11039 4901 11164 3549 4788 1273 4800 46062
11039 4901 11164 3549 4788 1273 4800 56254
11039 4901 11164 3549 4788 1273 48003
11039 4901 11164 3549 4788 1273 48083
11039 4901 11164 3549 4788 1273 4818
11039 4901 11164 3549 4788 1273 4818 10081
11039 4901 11164 3549 4788 1273 4837 133118
11039 4901 11164 3549 4788 1273 4844
11039 4901 11164 3549 4788 1273 4844 37989
11039 4901 11164 3549 4788 1273 48945
11039 4901 11164 3549 4788 1273 4913
11039 4901 11164 3549 4788 1273 4913 5666
11039 4901 11164 3549 4788 1273 49635
11039 4901 11164 3549 4788 1273 49694
11039 4901 11164 3549 4788 1273 49758
11039 4901 11164 3549 4788 1273 49846
11039 4901 11164 3549 4788 1273 5017
11039 4901 11164 3549 4788 1273 5089
11039 4901 11164 3549 4788 1273 5089 25546
11039 4901 11164 3549 4788 1273 5089 2589
11039 4901 11164 3549 4788 1273 5388
11039 4901 11164 3549 4788 1273 5413
11039 4901 11164 3549 4788 1273 5413 12654
11039 4901 11164 3549 4788 1273 55410
11039 4901 11164 3549 4788 1273 55410 10029 132323
11039 4901 11164 3549 4788 1273 55410 132116
11039 4901 11164 3549 4788 1273 55410 132390
11039 4901 11164 3549 4788 1273 55410 132453
11039 4901 11164 3549 4788 1273 55410 132568
11039 4901 11164 3549 4788 1273 55410 132768
11039 4901 11164 3549 4788 1273 55410 132770
11039 4901 11164 3549 4788 1273 55410 132965
11039 4901 11164 3549 4788 1273 55410 132976
11039 4901 11164 3549 4788 1273 55410 133234
11039 4901 11164 3549 4788 1273 55410 133255 132957
11039 4901 11164 3549 4788 1273 55410 133268
11039 4901 11164 3549 4788 1273 55410 133268 133645
11039 4901 11164 3549 4788 1273 55410 133283
11039 4901 11164 3549 4788 1273 55410 133298
11039 4901 11164 3549 4788 1273 55410 133671
11039 4901 11164 3549 4788 1273 55410 133684
11039 4901 11164 3549 4788 1273 55410 133710
11039 4901 11164 3549 4788 1273 55410 133968
11039 4901 11164 3549 4788 1273 55410 133972
11039 4901 11164 3549 4788 1273 55410 17488
11039 4901 11164 3549 4788 1273 55410 17625
11039 4901 11164 3549 4788 1273 55410 23682
11039 4901 11164 3549 4788 1273 55410 33480 133596
11039 4901 11164 3549 4788 1273 55410 33480 133598
11039 4901 11164 3549 4788 1273 55410 38266
11039 4901 11164 3549 4788 1273 55410 45194 133724
11039 4901 11164 3549 4788 1273 55410 45942
11039 4901 11164 3549 4788 1273 55410 55644 133967
11039 4901 11164 3549 4788 1273 55410 55644 59165
11039 4901 11164 3549 4788 1273 55410 58659
11039 4901 11164 3549 4788 1273 55410 58906
11039 4901 11164 3549 4788 1273 55415
11039 4901 11164 3549 4788 1273 5568
11039 4901 11164 3549 4788 1273 5568 3316
11039 4901 11164 3549 4788 1273 5568 3316 42385
11039 4901 11164 3549 4788 1273 5568 3316 42403
11039 4901 11164 3549 4788 1273 5568 42385
11039 4901 11164 3549 4788 1273 5568 44597
11039 4901 11164 3549 4788 1273 5568 45018
11039 4901 11164 3549 4788 1273 5568 47445
11039 4901 11164 3549 4788 1273 55759
11039 4901 11164 3549 4788 1273 55855
11039 4901 11164 3549 4788 1273 56258
11039 4901 11164 3549 4788 1273 56258 18059
11039 4901 11164 3549 4788 1273 56258 18156
11039 4901 11164 3549 4788 1273 56258 23756
11039 4901 11164 3549 4788 1273 56258 38149
11039 4901 11164 3549 4788 1273 56258 45729
11039 4901 11164 3549 4788 1273 56258 55690
11039 4901 11164 3549 4788 1273 56258 58392
11039 4901 11164 3549 4788 1273 56258 9340
11039 4901 11164 3549 4788 1273 58389
11039 4901 11164 3549 4788 1273 58389 131749
11039 4901 11164 3549 4788 1273 58389 18153
11039 4901 11164 3549 4788 1273 58389 23950
11039 4901 11164 3549 4788 1273 58389 38753
11039 4901 11164 3549 4788 1273 58389 38771 24197
11039 4901 11164 3549 4788 1273 58389 4434
11039 4901 11164 3549 4788 1273 58389 45325
11039 4901 11164 3549 4788 1273 58389 56246
11039 4901 11164 3549 4788 1273 58389 56246 131740
11039 4901 11164 3549 4788 1273 58389 56246 38511
11039 4901 11164 3549 4788 1273 58389 56246 4434
11039 4901 11164 3549 4788 1273 58389 59155
11039 4901 11164 3549 4788 1273 58389 59155 59155
11039 4901 11164 3549 4788 1273 58389 63858
11039 4901 11164 3549 4788 1273 58623 58623
11039 4901 11164 3549 4788 1273 59253
11039 4901 11164 3549 4788 1273 59605 36998
11039 4901 11164 3549 4788 1273 59605 43766
11039 4901 11164 3549 4788 1273 59809
11039 4901 11164 3549 4788 1273 59930
11039 4901 11164 3549 4788 1273 60110
11039 4901 11164 3549 4788 1273 60185
11039 4901 11164 3549 4788 1273 60962
11039 4901 11164 3549 4788 1273 60969
11039 4901 11164 3549 4788 1273 61054
11039 4901 11164 3549 4788 1273 62041
11039 4901 11164 3549 4788 1273 63516
11039 4901 11164 3549 4788 1273 63516 131711
11039 4901 11164 3549 4788 1273 63516 131743
11039 4901 11164 3549 4788 1273 63516 24534
11039 4901 11164 3549 4788 1273 63516 45786
11039 4901 11164 3549 4788 1273 6407
11039 4901 11164 3549 4788 1273 65538
11039 4901 11164 3549 4788 1273 65539
11039 4901 11164 3549 4788 1273 6739
11039 4901 11164 3549 4788 1273 6758
11039 4901 11164 3549 4788 1273 6939 6565
11039 4901 11164 3549 4788 1273 714
11039 4901 11164 3549 4788 1273 714 6185
11039 4901 11164 3549 4788 1273 7160
11039 4901 11164 3549 4788 1273 7430
11039 4901 11164 3549 4788 1273 7430 1889
11039 4901 11164 3549 4788 1273 7473
11039 4901 11164 3549 4788 1273 7473 45899
11039 4901 11164 3549 4788 1273 7552
11039 4901 11164 3549 4788 1273 7552 131267
11039 4901 11164 3549 4788 1273 7552 133606
11039 4901 11164 3549 4788 1273 7552 24086
11039 4901 11164 3549 4788 1273 7552 38731
11039 4901 11164 3549 4788 1273 7552 55313
11039 4901 11164 3549 4788 1273 7568 4750
11039 4901 11164 3549 4788 1273 7568 4750 56130
11039 4901 11164 3549 4788 1273 7568 4750 9891
11039 4901 11164 3549 4788 1273 7568 9891
11039 4901 11164 3549 4788 1273 7632
11039 4901 11164 3549 4788 1273 7632 23700
11039 4901 11164 3549 4788 1273 7642
11039 4901 11164 3549 4788 1273 7843
11039 4901 11164 3549 4788 1273 7843 11427
11039 4901 11164 3549 4788 1273 7922 33491
11039 4901 11164 3549 4788 1273 7922 33651 20381
11039 4901 11164 3549 4788 1273 7922 7016 12268
11039 4901 11164 3549 4788 1273 8002
11039 4901 11164 3549 4788 1273 8075 8068
11039 4901 11164 3549 4788 1273 8121
11039 4901 11164 3549 4788 1273 8301
11039 4901 11164 3549 4788 1273 8301 12798
11039 4901 11164 3549 4788 1273 8401
11039 4901 11164 3549 4788 1273 8473
11039 4901 11164 3549 4788 1273 8473 201456
11039 4901 11164 3549 4788 1273 8473 35100
11039 4901 11164 3549 4788 1273 8473 49969
11039 4901 11164 3549 4788 1273 8473 59913
11039 4901 11164 3549 4788 1273 8760
11039 4901 11164 3549 4788 1273 8928
11039 4901 11164 3549 4788 1273 8928 197638
11039 4901 11164 3549 4788 1273 8966 15399 36914
11039 4901 11164 3549 4788 1273 8966 17470
11039 4901 11164 3549 4788 1273 8966 33788
11039 4901 11164 3549 4788 1273 8966 35753
11039 4901 11164 3549 4788 1273 8966 35753 197989
11039 4901 11164 3549 4788 1273 8966 35753 31416
11039 4901 11164 3549 4788 1273 8966 36866
11039 4901 11164 3549 4788 1273 8966 36866 36866
11039 4901 11164 3549 4788 1273 8966 38742
11039 4901 11164 3549 4788 1273 8966 44703
11039 4901 11164 3549 4788 1273 8966 47201
11039 4901 11164 3549 4788 1273 8966 47423
11039 4901 11164 3549 4788 1273 8966 5384
11039 4901 11164 3549 4788 1273 8966 6412
11039 4901 11164 3549 4788 1273 9009
11039 4901 11164 3549 4788 1273 9009 12310 20879
11039 4901 11164 3549 4788 1273 9009 197529
11039 4901 11164 3549 4788 1273 9009 197651
11039 4901 11164 3549 4788 1273 9009 198722
11039 4901 11164 3549 4788 1273 9009 28757
11039 4901 11164 3549 4788 1273 9009 33823
11039 4901 11164 3549 4788 1273 9009 33823 35161
11039 4901 11164 3549 4788 1273 9009 33823 42423
11039 4901 11164 3549 4788 1273 9009 33970 57230
11039 4901 11164 3549 4788 1273 9009 34198
11039 4901 11164 3549 4788 1273 9009 34744
11039 4901 11164 3549 4788 1273 9009 35650
11039 4901 11164 3549 4788 1273 9009 39602
11039 4901 11164 3549 4788 1273 9009 42568
11039 4901 11164 3549 4788 1273 9009 47583
11039 4901 11164 3549 4788 1273 9009 48723
11039 4901 11164 3549 4788 1273 9009 50887
11039 4901 11164 3549 4788 1273 9009 57156
11039 4901 11164 3549 4788 1273 9009 61281
11039 4901 11164 3549 4788 1273 9299
11039 4901 11164 3549 4788 1273 9299 10139
11039 4901 11164 3549 4788 1273 9498
11039 4901 11164 3549 4788 1273 9498 132041
11039 4901 11164 3549 4788 1273 9498 132539
11039 4901 11164 3549 4788 1273 9498 133275 133275
11039 4901 11164 3549 4788 1273 9498 45609
11039 4901 11164 3549 4788 1273 9583 131169
11039 4901 11164 3549 4788 1273 9583 133232
11039 4901 11164 3549 4788 1273 9583 17786
11039 4901 11164 3549 4788 1273 9583 33480
11039 4901 11164 3549 4788 1273 9583 33480 58964
11039 4901 11164 3549 4788 1273 9583 45194
11039 4901 11164 3549 4788 1273 9583 45769
11039 4901 11164 3549 4788 1273 9583 56290
11039 4901 11164 3549 4788 1273 9605
11039 4901 11164 3549 4788 1273 9829
11039 4901 11164 3549 4788 1273 9892
11039 4901 11164 3549 4788 12859 12654
11039 4901 11164 3549 4788 12989 16735 262375
11039 4901 11164 3549 4788 12989 16735 262691
11039 4901 11164 3549 4788 12989 16735 262761 61755
11039 4901 11164 3549 4788 12989 16735 28191
11039 4901 11164 3549 4788 12989 16735 52573 263426
11039 4901 11164 3549 4788 12989 16735 52657
11039 4901 11164 3549 4788 12989 22381 262532
11039 4901 11164 3549 4788 12989 263444 28153
11039 4901 11164 3549 4788 12989 263444 28187
11039 4901 11164 3549 4788 12989 263444 28207
11039 4901 11164 3549 4788 12989 263444 28224
11039 4901 11164 3549 4788 12989 263444 28654
11039 4901 11164 3549 4788 12989 263444 28654 28654
11039 4901 11164 3549 4788 12989 28202
11039 4901 11164 3549 4788 12989 28294
11039 4901 11164 3549 4788 13030 197988
11039 4901 11164 3549 4788 13030 24940 42366
11039 4901 11164 3549 4788 13030 29668
11039 4901 11164 3549 4788 13030 6772 6772
11039 4901 11164 3549 4788 13030 6772 6772 199178
11039 4901 11164 3549 4788 13030 6772 6772 48776
11039 4901 11164 3549 4788 13037
11039 4901 11164 3549 4788 13037 20941
11039 4901 11164 3549 4788 13037 29474
11039 4901 11164 3549 4788 13037 48888
11039 4901 11164 3549 4788 13037 51551
11039 4901 11164 3549 4788 13037 52024
11039 4901 11164 3549 4788 13101
11039 4901 11164 3549 4788 13101 12586
11039 4901 11164 3549 4788 13101 12586 12586
11039 4901 11164 3549 4788 13101 12586 197549
11039 4901 11164 3549 4788 13101 12586 202010
11039 4901 11164 3549 4788 13101 12586 31530
11039 4901 11164 3549 4788 13101 12586 35042
11039 4901 11164 3549 4788 13101 12586 41130
11039 4901 11164 3549 4788 13101 12586 42596
11039 4901 11164 3549 4788 13101 12586 48835 48835
11039 4901 11164 3549 4788 13101 12586 49296
11039 4901 11164 3549 4788 13101 12586 57821
11039 4901 11164 3549 4788 13101 12586 61430
11039 4901 11164 3549 4788 13101 29551
11039 4901 11164 3549 4788 13101 29551 24632
11039 4901 11164 3549 4788 13101 29551 29471
11039 4901 11164 3549 4788 13101 29551 35684
11039 4901 11164 3549 4788 13101 29551 41399
11039 4901 11164 3549 4788 13101 29551 41964
11039 4901 11164 3549 4788 13101 29551 44207
11039 4901 11164 3549 4788 13101 29551 48344
11039 4901 11164 3549 4788 13101 29551 57089
11039 4901 11164 3549 4788 13101 31147
11039 4901 11164 3549 4788 13101 31572
11039 4901 11164 3549 4788 13101 34549
11039 4901 11164 3549 4788 13101 34549 29394
11039 4901 11164 3549 4788 13101 42102
11039 4901 11164 3549 4788 13101 57667
11039 4901 11164 3549 4788 13101 8495
11039 4901 11164 3549 4788 13101 8495 25486
11039 4901 11164 3549 4788 13101 8893
11039 4901 11164 3549 4788 13101 8893 20692 20692
11039 4901 11164 3549 4788 13101 8893 39227
11039 4901 11164 3549 4788 13101 8893 8805
11039 4901 11164 3549 4788 13122
11039 4901 11164 3549 4788 132132 132047
11039 4901 11164 3549 4788 13237
11039 4901 11164 3549 4788 13237 12331
11039 4901 11164 3549 4788 13237 12348
11039 4901 11164 3549 4788 13237 12374
11039 4901 11164 3549 4788 13237 12379
11039 4901 11164 3549 4788 13237 12502
11039 4901 11164 3549 4788 13237 12502 24766
11039 4901 11164 3549 4788 13237 12502 49499
11039 4901 11164 3549 4788 13237 12512
11039 4901 11164 3549 4788 13237 12579
11039 4901 11164 3549 4788 13237 12581
11039 4901 11164 3549 4788 13237 12581 199714
11039 4901 11164 3549 4788 13237 12581 60640
11039 4901 11164 3549 4788 13237 12598
11039 4901 11164 3549 4788 13237 12625 12625
11039 4901 11164 3549 4788 13237 12759
11039 4901 11164 3549 4788 13237 12830
11039 4901 11164 3549 4788 13237 12964
11039 4901 11164 3549 4788 13237 13247
11039 4901 11164 3549 4788 13237 13289
11039 4901 11164 3549 4788 13237 13289 29624
11039 4901 11164 3549 4788 13237 13289 60774
11039 4901 11164 3549 4788 13237 1449
11039 4901 11164 3549 4788 13237 15372
11039 4901 11164 3549 4788 13237 15388
11039 4901 11164 3549 4788 13237 15726
11039 4901 11164 3549 4788 13237 15830
11039 4901 11164 3549 4788 13237 16096
11039 4901 11164 3549 4788 13237 16205
11039 4901 11164 3549 4788 13237 16365
11039 4901 11164 3549 4788 13237 16378
11039 4901 11164 3549 4788 13237 196636
11039 4901 11164 3549 4788 13237 197334 197334 197334
11039 4901 11164 3549 4788 13237 197915
11039 4901 11164 3549 4788 13237 198041 198041 198041
11039 4901 11164 3549 4788 13237 198710
11039 4901 11164 3549 4788 13237 199597
11039 4901 11164 3549 4788 13237 199645
11039 4901 11164 3549 4788 13237 199753
11039 4901 11164 3549 4788 13237 200093
11039 4901 11164 3549 4788 13237 200682
11039 4901 11164 3549 4788 13237 200946
11039 4901 11164 3549 4788 13237 201414
11039 4901 11164 3549 4788 13237 201491
11039 4901 11164 3549 4788 13237 201546
11039 4901 11164 3549 4788 13237 201698
11039 4901 11164 3549 4788 13237 201840
11039 4901 11164 3549 4788 13237 20677
11039 4901 11164 3549 4788 13237 20775
11039 4901 11164 3549 4788 13237 20783
11039 4901 11164 3549 4788 13237 20783 50179
11039 4901 11164 3549 4788 13237 21192
11039 4901 11164 3549 4788 13237 24640
11039 4901 11164 3549 4788 13237 24679
11039 4901 11164 3549 4788 13237 24978
11039 4901 11164 3549 4788 13237 24993
11039 4901 11164 3549 4788 13237 25394 25394 42730
11039 4901 11164 3549 4788 13237 28748
11039 4901 11164 3549 4788 13237 29019
11039 4901 11164 3549 4788 13237 29239
11039 4901 11164 3549 4788 13237 29488
11039 4901 11164 3549 4788 13237 29650
11039 4901 11164 3549 4788 13237 31197 31197
11039 4901 11164 3549 4788 13237 31521
11039 4901 11164 3549 4788 13237 34218
11039 4901 11164 3549 4788 13237 34432
11039 4901 11164 3549 4788 13237 34868
11039 4901 11164 3549 4788 13237 35044
11039 4901 11164 3549 4788 13237 35226
11039 4901 11164 3549 4788 13237 35226 35226
11039 4901 11164 3549 4788 13237 35801
11039 4901 11164 3549 4788 13237 35831
11039 4901 11164 3549 4788 13237 36535
11039 4901 11164 3549 4788 13237 38914
11039 4901 11164 3549 4788 13237 39291
11039 4901 11164 3549 4788 13237 39319
11039 4901 11164 3549 4788 13237 39373
11039 4901 11164 3549 4788 13237 39867
11039 4901 11164 3549 4788 13237 41493
11039 4901 11164 3549 4788 13237 41514
11039 4901 11164 3549 4788 13237 41961
11039 4901 11164 3549 4788 13237 42311
11039 4901 11164 3549 4788 13237 42821
11039 4901 11164 3549 4788 13237 43150
11039 4901 11164 3549 4788 13237 43150 59675
11039 4901 11164 3549 4788 13237 43155
11039 4901 11164 3549 4788 13237 43282
11039 4901 11164 3549 4788 13237 43536
11039 4901 11164 3549 4788 13237 43566
11039 4901 11164 3549 4788 13237 44253
11039 4901 11164 3549 4788 13237 44286 35339
11039 4901 11164 3549 4788 13237 44365
11039 4901 11164 3549 4788 13237 47197 47197 47197
11039 4901 11164 3549 4788 13237 47462
11039 4901 11164 3549 4788 13237 47532
11039 4901 11164 3549 4788 13237 47661
11039 4901 11164 3549 4788 13237 47777
11039 4901 11164 3549 4788 13237 47777 8520
11039 4901 11164 3549 4788 13237 47870
11039 4901 11164 3549 4788 13237 47870 47870
11039 4901 11164 3549 4788 13237 49464 49464 49464
11039 4901 11164 3549 4788 13237 51057
11039 4901 11164 3549 4788 13237 51378
11039 4901 11164 3549 4788 13237 51402
11039 4901 11164 3549 4788 13237 51402 51402 51402
11039 4901 11164 3549 4788 13237 51906 51906 51906
11039 4901 11164 3549 4788 13237 51978
11039 4901 11164 3549 4788 13237 5430
11039 4901 11164 3549 4788 13237 5430 62086
11039 4901 11164 3549 4788 13237 56896
11039 4901 11164 3549 4788 13237 58010
11039 4901 11164 3549 4788 13237 59769
11039 4901 11164 3549 4788 13237 61054
11039 4901 11164 3549 4788 13237 61194
11039 4901 11164 3549 4788 13237 61314
11039 4901 11164 3549 4788 13237 62310
11039 4901 11164 3549 4788 13237 6900
11039 4901 11164 3549 4788 13237 6900 2129
11039 4901 11164 3549 4788 13237 6900 6301
11039 4901 11164 3549 4788 13237 8386
11039 4901 11164 3549 4788 13237 8520
11039 4901 11164 3549 4788 13237 8569
11039 4901 11164 3549 4788 13237 8569 35465
11039 4901 11164 3549 4788 13237 8763
11039 4901 11164 3549 4788 13237 8767 24764
11039 4901 11164 3549 4788 13237 8794
11039 4901 11164 3549 4788 13237 8794 34161
11039 4901 11164 3549 4788 13237 8820
11039 4901 11164 3549 4788 13237 8925
11039 4901 11164 3549 4788 13237 8925 12460
11039 4901 11164 3549 4788 13237 9182
11039 4901 11164 3549 4788 13237 9182 31348
11039 4901 11164 3549 4788 13237 9182 34372
11039 4901 11164 3549 4788 13285 13285 12708
11039 4901 11164 3549 4788 13285 13285 24916 201760
11039 4901 11164 3549 4788 13285 13285 31487
11039 4901 11164 3549 4788 13285 13285 8586
11039 4901 11164 3549 4788 13285 13285 8586 199629
11039 4901 11164 3549 4788 13285 13285 8586 201508
11039 4901 11164 3549 4788 13285 13285 8586 39089
11039 4901 11164 3549 4788 13285 13285 8586 43079
11039 4901 11164 3549 4788 13285 13285 8586 48101
11039 4901 11164 3549 4788 13285 13285 8586 8586
11039 4901 11164 3549 4788 13285 13285 9105
11039 4901 11164 3549 4788 13335
11039 4901 11164 3549 4788 13335 13335
11039 4901 11164 3549 4788 13335 13335 13335
11039 4901 11164 3549 4788 13414 54888
11039 4901 11164 3549 4788 13445
11039 4901 11164 3549 4788 13768 15197
11039 4901 11164 3549 4788 14492 22205
11039 4901 11164 3549 4788 14537
11039 4901 11164 3549 4788 14537 17397
11039 4901 11164 3549 4788 14537 196904
11039 4901 11164 3549 4788 14537 36983 36983 36983
11039 4901 11164 3549 4788 14537 39882
11039 4901 11164 3549 4788 14537 43937
11039 4901 11164 3549 4788 14537 47971
11039 4901 11164 3549 4788 14537 61194
11039 4901 11164 3549 4788 15133 14153
11039 4901 11164 3549 4788 15290 26753 31347
11039 4901 11164 3549 4788 15366
11039 4901 11164 3549 4788 15366 20855
11039 4901 11164 3549 4788 15366 35833
11039 4901 11164 3549 4788 15366 51467
11039 4901 11164 3549 4788 15395 15395
11039 4901 11164 3549 4788 15436
11039 4901 11164 3549 4788 15557
11039 4901 11164 3549 4788 15557 11521
11039 4901 11164 3549 4788 15557 12566
11039 4901 11164 3549 4788 15557 12626
11039 4901 11164 3549 4788 15557 12727
11039 4901 11164 3549 4788 15557 12980 12980 12980
11039 4901 11164 3549 4788 15557 1301
11039 4901 11164 3549 4788 15557 196633
11039 4901 11164 3549 4788 15557 197369
11039 4901 11164 3549 4788 15557 198286
11039 4901 11164 3549 4788 15557 199074
11039 4901 11164 3549 4788 15557 199117
11039 4901 11164 3549 4788 15557 199233
11039 4901 11164 3549 4788 15557 199528
11039 4901 11164 3549 4788 15557 202215
11039 4901 11164 3549 4788 15557 21203
11039 4901 11164 3549 4788 15557 29322
11039 4901 11164 3549 4788 15557 29372
11039 4901 11164 3549 4788 15557 29660
11039 4901 11164 3549 4788 15557 31180
11039 4901 11164 3549 4788 15557 31660
11039 4901 11164 3549 4788 15557 3259
11039 4901 11164 3549 4788 15557 3295 3295
11039 4901 11164 3549 4788 15557 3296
11039 4901 11164 3549 4788 15557 34235
11039 4901 11164 3549 4788 15557 34383
11039 4901 11164 3549 4788 15557 35238
11039 4901 11164 3549 4788 15557 35238 20994
11039 4901 11164 3549 4788 15557 35625
11039 4901 11164 3549 4788 15557 35625 57183
11039 4901 11164 3549 4788 15557 35625 57348
11039 4901 11164 3549 4788 15557 35632
11039 4901 11164 3549 4788 15557 35676
11039 4901 11164 3549 4788 15557 38926
11039 4901 11164 3549 4788 15557 39005
11039 4901 11164 3549 4788 15557 39552 39552 39552
11039 4901 11164 3549 4788 15557 39847
11039 4901 11164 3549 4788 15557 41272
11039 4901 11164 3549 4788 15557 41334
11039 4901 11164 3549 4788 15557 41894
11039 4901 11164 3549 4788 15557 42117
11039 4901 11164 3549 4788 15557 42208
11039 4901 11164 3549 4788 15557 42363
11039 4901 11164 3549 4788 15557 42811
11039 4901 11164 3549 4788 15557 43342
11039 4901 11164 3549 4788 15557 43698
11039 4901 11164 3549 4788 15557 43763
11039 4901 11164 3549 4788 15557 44842
11039 4901 11164 3549 4788 15557 47206
11039 4901 11164 3549 4788 15557 47355
11039 4901 11164 3549 4788 15557 47835
11039 4901 11164 3549 4788 15557 48125
11039 4901 11164 3549 4788 15557 48179
11039 4901 11164 3549 4788 15557 48703
11039 4901 11164 3549 4788 15557 49011 49011 49011
11039 4901 11164 3549 4788 15557 49083
11039 4901 11164 3549 4788 15557 49112
11039 4901 11164 3549 4788 15557 49449
11039 4901 11164 3549 4788 15557 49540
11039 4901 11164 3549 4788 15557 49881 49881
11039 4901 11164 3549 4788 15557 49902
11039 4901 11164 3549 4788 15557 49902 37614
11039 4901 11164 3549 4788 15557 58324
11039 4901 11164 3549 4788 15557 60174
11039 4901 11164 3549 4788 15557 60620
11039 4901 11164 3549 4788 15557 60697
11039 4901 11164 3549 4788 15557 60855 60855
11039 4901 11164 3549 4788 15557 61394
11039 4901 11164 3549 4788 15557 8228
11039 4901 11164 3549 4788 15594
11039 4901 11164 3549 4788 15600 202035
11039 4901 11164 3549 4788 15766
11039 4901 11164 3549 4788 15766 44481
11039 4901 11164 3549 4788 15830
11039 4901 11164 3549 4788 15830 12808 12808 12808
11039 4901 11164 3549 4788 15830 13100
11039 4901 11164 3549 4788 15830 199997
11039 4901 11164 3549 4788 15830 201204
11039 4901 11164 3549 4788 15830 28867
11039 4901 11164 3549 4788 15830 34973
11039 4901 11164 3549 4788 15830 35384
11039 4901 11164 3549 4788 15830 35803
11039 4901 11164 3549 4788 15830 39157
11039 4901 11164 3549 4788 15830 49216
11039 4901 11164 3549 4788 15830 50845
11039 4901 11164 3549 4788 15830 50894
11039 4901 11164 3549 4788 15830 51149
11039 4901 11164 3549 4788 15830 52129
11039 4901 11164 3549 4788 15830 5740
11039 4901 11164 3549 4788 15830 609
11039 4901 11164 3549 4788 15879
11039 4901 11164 3549 4788 15879 12573
11039 4901 11164 3549 4788 16082
11039 4901 11164 3549 4788 16150
11039 4901 11164 3549 4788 16150 12939
11039 4901 11164 3549 4788 16150 15782 15782
11039 4901 11164 3549 4788 16150 15782 15782 34936
11039 4901 11164 3549 4788 16150 15782 15782 34965
11039 4901 11164 3549 4788 16150 15782 15782 43974
11039 4901 11164 3549 4788 16150 196704
11039 4901 11164 3549 4788 16150 196916
11039 4901 11164 3549 4788 16150 197847
11039 4901 11164 3549 4788 16150 199998 199998
11039 4901 11164 3549 4788 16150 201733
11039 4901 11164 3549 4788 16150 21250 21250 21250
11039 4901 11164 3549 4788 16150 21503
11039 4901 11164 3549 4788 16150 2840
11039 4901 11164 3549 4788 16150 31283
11039 4901 11164 3549 4788 16150 34537
11039 4901 11164 3549 4788 16150 34556
11039 4901 11164 3549 4788 16150 35041
11039 4901 11164 3549 4788 16150 37560
11039 4901 11164 3549 4788 16150 39351
11039 4901 11164 3549 4788 16150 39369
11039 4901 11164 3549 4788 16150 39889
11039 4901 11164 3549 4788 16150 41528
11039 4901 11164 3549 4788 16150 41753
11039 4901 11164 3549 4788 16150 41884 41884
11039 4901 11164 3549 4788 16150 42400
11039 4901 11164 3549 4788 16150 42499
11039 4901 11164 3549 4788 16150 42732
11039 4901 11164 3549 4788 16150 43568
11039 4901 11164 3549 4788 16150 43575
11039 4901 11164 3549 4788 16150 43893
11039 4901 11164 3549 4788 16150 48598
11039 4901 11164 3549 4788 16150 49788
11039 4901 11164 3549 4788 16150 49788 16185
11039 4901 11164 3549 4788 16150 49788 202008
11039 4901 11164 3549 4788 16150 49788 29300
11039 4901 11164 3549 4788 16150 49788 34989
11039 4901 11164 3549 4788 16150 49788 48630
11039 4901 11164 3549 4788 16150 49788 50562
11039 4901 11164 3549 4788 16150 49788 50562 51850
11039 4901 11164 3549 4788 16150 49788 50582
11039 4901 11164 3549 4788 16150 49788 57423
11039 4901 11164 3549 4788 16150 50608
11039 4901 11164 3549 4788 16150 51307
11039 4901 11164 3549 4788 16150 51747
11039 4901 11164 3549 4788 16150 56805
11039 4901 11164 3549 4788 16150 56946
11039 4901 11164 3549 4788 16150 57597 57597
11039 4901 11164 3549 4788 16150 57963
11039 4901 11164 3549 4788 16150 59586
11039 4901 11164 3549 4788 16150 60792
11039 4901 11164 3549 4788 16265 60781
11039 4901 11164 3549 4788 16276
11039 4901 11164 3549 4788 16353
11039 4901 11164 3549 4788 17506
11039 4901 11164 3549 4788 17506 17677
11039 4901 11164 3549 4788 17506 17699
11039 4901 11164 3549 4788 17506 37922
11039 4901 11164 3549 4788 17506 37922 37922
11039 4901 11164 3549 4788 17511
11039 4901 11164 3549 4788 17534
11039 4901 11164 3549 4788 17557 45595
11039 4901 11164 3549 4788 18221
11039 4901 11164 3549 4788 19151 12654
11039 4901 11164 3549 4788 197985
11039 4901 11164 3549 4788 19817
11039 4901 11164 3549 4788 199524
11039 4901 11164 3549 4788 20080 20312 27892
11039 4901 11164 3549 4788 20080 3681
11039 4901 11164 3549 4788 20080 46764
11039 4901 11164 3549 4788 2042
11039 4901 11164 3549 4788 2042 24314
11039 4901 11164 3549 4788 2042 55710
11039 4901 11164 3549 4788 20495
11039 4901 11164 3549 4788 20495 30870
11039 4901 11164 3549 4788 20495 30870 199522
11039 4901 11164 3549 4788 20495 30870 201873
11039 4901 11164 3549 4788 20804
11039 4901 11164 3549 4788 20804 15563
11039 4901 11164 3549 4788 20804 196899
11039 4901 11164 3549 4788 20804 196928
11039 4901 11164 3549 4788 20804 197025
11039 4901 11164 3549 4788 20804 197135
11039 4901 11164 3549 4788 20804 197136
11039 4901 11164 3549 4788 20804 197233
11039 4901 11164 3549 4788 20804 197405 197405 197405
11039 4901 11164 3549 4788 20804 197448
11039 4901 11164 3549 4788 20804 198000
11039 4901 11164 3549 4788 20804 198594
11039 4901 11164 3549 4788 20804 198709
11039 4901 11164 3549 4788 20804 198937
11039 4901 11164 3549 4788 20804 199104
11039 4901 11164 3549 4788 20804 199389
11039 4901 11164 3549 4788 20804 199981 199981
11039 4901 11164 3549 4788 20804 200792 200792
11039 4901 11164 3549 4788 20804 201113
11039 4901 11164 3549 4788 20804 201519
11039 4901 11164 3549 4788 20804 201724
11039 4901 11164 3549 4788 20804 202228 202228 202228
11039 4901 11164 3549 4788 20804 20804 20804 48659
11039 4901 11164 3549 4788 20804 20808 20808
11039 4901 11164 3549 4788 20804 20829
11039 4901 11164 3549 4788 20804 20938
11039 4901 11164 3549 4788 20804 21111
11039 4901 11164 3549 4788 20804 21132 51863 51863
11039 4901 11164 3549 4788 20804 21211
11039 4901 11164 3549 4788 20804 21211 198009
11039 4901 11164 3549 4788 20804 21211 201341
11039 4901 11164 3549 4788 20804 21211 39067
11039 4901 11164 3549 4788 20804 21211 61053
11039 4901 11164 3549 4788 20804 21211 61053 43463
11039 4901 11164 3549 4788 20804 21328
11039 4901 11164 3549 4788 20804 21404
11039 4901 11164 3549 4788 20804 21433
11039 4901 11164 3549 4788 20804 24607
11039 4901 11164 3549 4788 20804 24607 35135
11039 4901 11164 3549 4788 20804 24732
11039 4901 11164 3549 4788 20804 25055
11039 4901 11164 3549 4788 20804 25070 25070
11039 4901 11164 3549 4788 20804 25191
11039 4901 11164 3549 4788 20804 25410
11039 4901 11164 3549 4788 20804 25523
11039 4901 11164 3549 4788 20804 25552
11039 4901 11164 3549 4788 20804 28978
11039 4901 11164 3549 4788 20804 28978 20491
11039 4901 11164 3549 4788 20804 28978 39168
11039 4901 11164 3549 4788 20804 28978 42564
11039 4901 11164 3549 4788 20804 29223
11039 4901 11164 3549 4788 20804 29653
11039 4901 11164 3549 4788 20804 30730 30730 30730
11039 4901 11164 3549 4788 20804 30816
11039 4901 11164 3549 4788 20804 31129
11039 4901 11164 3549 4788 20804 31412
11039 4901 11164 3549 4788 20804 31423
11039 4901 11164 3549 4788 20804 31528
11039 4901 11164 3549 4788 20804 34730
11039 4901 11164 3549 4788 20804 34999 34999
11039 4901 11164 3549 4788 20804 35198 35198
11039 4901 11164 3549 4788 20804 35281
11039 4901 11164 3549 4788 20804 35306
11039 4901 11164 3549 4788 20804 35596
11039 4901 11164 3549 4788 20804 35601
11039 4901 11164 3549 4788 20804 35601 198835
11039 4901 11164 3549 4788 20804 38987
11039 4901 11164 3549 4788 20804 38987 200609
11039 4901 11164 3549 4788 20804 39171
11039 4901 11164 3549 4788 20804 39195
11039 4901 11164 3549 4788 20804 39661
11039 4901 11164 3549 4788 20804 39794
11039 4901 11164 3549 4788 20804 39897
11039 4901 11164 3549 4788 20804 41023 41023 41023
11039 4901 11164 3549 4788 20804 41023 47357
11039 4901 11164 3549 4788 20804 41201
11039 4901 11164 3549 4788 20804 41253
11039 4901 11164 3549 4788 20804 41356
11039 4901 11164 3549 4788 20804 42246
11039 4901 11164 3549 4788 20804 42272
11039 4901 11164 3549 4788 20804 42619
11039 4901 11164 3549 4788 20804 42675
11039 4901 11164 3549 4788 20804 43290
11039 4901 11164 3549 4788 20804 43505
11039 4901 11164 3549 4788 20804 43769
11039 4901 11164 3549 4788 20804 43769 196776
11039 4901 11164 3549 4788 20804 43769 198106
11039 4901 11164 3549 4788 20804 43769 199222
11039 4901 11164 3549 4788 20804 43862
11039 4901 11164 3549 4788 20804 43867
11039 4901 11164 3549 4788 20804 43963
11039 4901 11164 3549 4788 20804 44518
11039 4901 11164 3549 4788 20804 44523
11039 4901 11164 3549 4788 20804 47290
11039 4901 11164 3549 4788 20804 47468
11039 4901 11164 3549 4788 20804 47672 47672
11039 4901 11164 3549 4788 20804 47876
11039 4901 11164 3549 4788 20804 48183
11039 4901 11164 3549 4788 20804 48224
11039 4901 11164 3549 4788 20804 48424
11039 4901 11164 3549 4788 20804 48424 198788
11039 4901 11164 3549 4788 20804 48424 43058
11039 4901 11164 3549 4788 20804 48424 43363
11039 4901 11164 3549 4788 20804 48424 58077
11039 4901 11164 3549 4788 20804 48659
11039 4901 11164 3549 4788 20804 49633 49633 49633
11039 4901 11164 3549 4788 20804 50625
11039 4901 11164 3549 4788 20804 51068 51068
11039 4901 11164 3549 4788 20804 51393
11039 4901 11164 3549 4788 20804 51772 51772
11039 4901 11164 3549 4788 20804 52110
11039 4901 11164 3549 4788 20804 57101 57101 57101
11039 4901 11164 3549 4788 20804 57170
11039 4901 11164 3549 4788 20804 57810
11039 4901 11164 3549 4788 20804 57905 57905
11039 4901 11164 3549 4788 20804 57921
11039 4901 11164 3549 4788 20804 59472
11039 4901 11164 3549 4788 20804 59977
11039 4901 11164 3549 4788 20804 60378
11039 4901 11164 3549 4788 20804 60468
11039 4901 11164 3549 4788 20804 61256
11039 4901 11164 3549 4788 20804 61256 61256
11039 4901 11164 3549 4788 20804 62025
11039 4901 11164 3549 4788 20804 62258
11039 4901 11164 3549 4788 20804 6778
11039 4901 11164 3549 4788 20804 6778 41660
11039 4901 11164 3549 4788 20804 8477 8477 8477
11039 4901 11164 3549 4788 20804 8535
11039 4901 11164 3549 4788 20804 8886
11039 4901 11164 3549 4788 20932
11039 4901 11164 3549 4788 20940
11039 4901 11164 3549 4788 20940 16625
11039 4901 11164 3549 4788 21011 35362
11039 4901 11164 3549 4788 21011 6789
11039 4901 11164 3549 4788 21013 12447
11039 4901 11164 3549 4788 21013 12605
11039 4901 11164 3549 4788 21013 12605 28760
11039 4901 11164 3549 4788 21013 12605 28835
11039 4901 11164 3549 4788 21013 39285 39285
11039 4901 11164 3549 4788 21099
11039 4901 11164 3549 4788 2110
11039 4901 11164 3549 4788 2110 13280
11039 4901 11164 3549 4788 2110 13280 13280 13280
11039 4901 11164 3549 4788 2110 13971
11039 4901 11164 3549 4788 2110 16599
11039 4901 11164 3549 4788 2110 199559
11039 4901 11164 3549 4788 2110 200947
11039 4901 11164 3549 4788 2110 20258
11039 4901 11164 3549 4788 2110 2128
11039 4901 11164 3549 4788 2110 22711
11039 4901 11164 3549 4788 2110 24675
11039 4901 11164 3549 4788 2110 27475
11039 4901 11164 3549 4788 2110 30864
11039 4901 11164 3549 4788 2110 31733
11039 4901 11164 3549 4788 2110 32313
11039 4901 11164 3549 4788 2110 34218
11039 4901 11164 3549 4788 2110 39915
11039 4901 11164 3549 4788 2110 42342
11039 4901 11164 3549 4788 2110 47417
11039 4901 11164 3549 4788 2110 48255
11039 4901 11164 3549 4788 2110 50524
11039 4901 11164 3549 4788 2110 50813
11039 4901 11164 3549 4788 2110 62190
11039 4901 11164 3549 4788 2119
11039 4901 11164 3549 4788 2119 12501
11039 4901 11164 3549 4788 2119 15659
11039 4901 11164 3549 4788 2119 15659 21331
11039 4901 11164 3549 4788 2119 15659 35157
11039 4901 11164 3549 4788 2119 15659 42175
11039 4901 11164 3549 4788 2119 15659 43200
11039 4901 11164 3549 4788 2119 15659 50272
11039 4901 11164 3549 4788 2119 15659 59720
11039 4901 11164 3549 4788 2119 15659 59720 58264
11039 4901 11164 3549 4788 2119 15932
11039 4901 11164 3549 4788 2119 15950
11039 4901 11164 3549 4788 2119 16037
11039 4901 11164 3549 4788 2119 197090
11039 4901 11164 3549 4788 2119 197212
11039 4901 11164 3549 4788 2119 197212 38990
11039 4901 11164 3549 4788 2119 197623
11039 4901 11164 3549 4788 2119 197909
11039 4901 11164 3549 4788 2119 197943
11039 4901 11164 3549 4788 2119 198965
11039 4901 11164 3549 4788 2119 199791
11039 4901 11164 3549 4788 2119 199900
11039 4901 11164 3549 4788 2119 199990
11039 4901 11164 3549 4788 2119 199999
11039 4901 11164 3549 4788 2119 200168
11039 4901 11164 3549 4788 2119 200915
11039 4901 11164 3549 4788 2119 202204
11039 4901 11164 3549 4788 2119 202230
11039 4901 11164 3549 4788 2119 20514
11039 4901 11164 3549 4788 2119 20888
11039 4901 11164 3549 4788 2119 21297
11039 4901 11164 3549 4788 2119 25169
11039 4901 11164 3549 4788 2119 25387
11039 4901 11164 3549 4788 2119 28908
11039 4901 11164 3549 4788 2119 29672
11039 4901 11164 3549 4788 2119 3166
11039 4901 11164 3549 4788 2119 33885
11039 4901 11164 3549 4788 2119 33885 12381
11039 4901 11164 3549 4788 2119 33885 48994
11039 4901 11164 3549 4788 2119 34228
11039 4901 11164 3549 4788 2119 35041
11039 4901 11164 3549 4788 2119 35565
11039 4901 11164 3549 4788 2119 35703
11039 4901 11164 3549 4788 2119 35742
11039 4901 11164 3549 4788 2119 35742 43646
11039 4901 11164 3549 4788 2119 38956 38956
11039 4901 11164 3549 4788 2119 39052
11039 4901 11164 3549 4788 2119 39197
11039 4901 11164 3549 4788 2119 39197 200037
11039 4901 11164 3549 4788 2119 39787
11039 4901 11164 3549 4788 2119 41175
11039 4901 11164 3549 4788 2119 41410
11039 4901 11164 3549 4788 2119 41572
11039 4901 11164 3549 4788 2119 41572 201577
11039 4901 11164 3549 4788 2119 41572 31726
11039 4901 11164 3549 4788 2119 41572 49193 49193
11039 4901 11164 3549 4788 2119 41572 56538
11039 4901 11164 3549 4788 2119 41572 56538 57506
11039 4901 11164 3549 4788 2119 41572 56538 61188
11039 4901 11164 3549 4788 2119 41572 60586
11039 4901 11164 3549 4788 2119 41572 62225
11039 4901 11164 3549 4788 2119 41729
11039 4901 11164 3549 4788 2119 41980
11039 4901 11164 3549 4788 2119 43012
11039 4901 11164 3549 4788 2119 43096
11039 4901 11164 3549 4788 2119 43098
11039 4901 11164 3549 4788 2119 43796
11039 4901 11164 3549 4788 2119 43905
11039 4901 11164 3549 4788 2119 44381
11039 4901 11164 3549 4788 2119 44381 50213
11039 4901 11164 3549 4788 2119 44381 58005
11039 4901 11164 3549 4788 2119 44381 60942
11039 4901 11164 3549 4788 2119 44381 62002
11039 4901 11164 3549 4788 2119 47405
11039 4901 11164 3549 4788 2119 47953
11039 4901 11164 3549 4788 2119 49310
11039 4901 11164 3549 4788 2119 49409
11039 4901 11164 3549 4788 2119 49952
11039 4901 11164 3549 4788 2119 50171
11039 4901 11164 3549 4788 2119 50171 51821
11039 4901 11164 3549 4788 2119 50217
11039 4901 11164 3549 4788 2119 52157
11039 4901 11164 3549 4788 2119 5619
11039 4901 11164 3549 4788 2119 5619 5619
11039 4901 11164 3549 4788 2119 5619 5619 5619
11039 4901 11164 3549 4788 2119 56711
11039 4901 11164 3549 4788 2119 60269
11039 4901 11164 3549 4788 2119 60376
11039 4901 11164 3549 4788 2119 60687
11039 4901 11164 3549 4788 2119 60717
11039 4901 11164 3549 4788 2119 60717 59767
11039 4901 11164 3549 4788 2119 60745
11039 4901 11164 3549 4788 2119 60830
11039 4901 11164 3549 4788 2119 61275
11039 4901 11164 3549 4788 2119 62225
11039 4901 11164 3549 4788 2119 9158
11039 4901 11164 3549 4788 21385
11039 4901 11164 3549 4788 21385 12907
11039 4901 11164 3549 4788 21385 16097
11039 4901 11164 3549 4788 21385 16097 13251
11039 4901 11164 3549 4788 21385 16097 15725
11039 4901 11164 3549 4788 21385 16097 35515
11039 4901 11164 3549 4788 21385 16097 48153
11039 4901 11164 3549 4788 21385 16097 49081
11039 4901 11164 3549 4788 21385 16097 50050
11039 4901 11164 3549 4788 21385 16097 51401
11039 4901 11164 3549 4788 21385 21385 21385
11039 4901 11164 3549 4788 21385 24961
11039 4901 11164 3549 4788 21385 25504
11039 4901 11164 3549 4788 21385 31400
11039 4901 11164 3549 4788 21385 31400 31400 31400
11039 4901 11164 3549 4788 21385 31400 51058
11039 4901 11164 3549 4788 21385 31400 62255
11039 4901 11164 3549 4788 21385 48484
11039 4901 11164 3549 4788 21385 48484 58129
11039 4901 11164 3549 4788 21385 59752
11039 4901 11164 3549 4788 21385 8319
11039 4901 11164 3549 4788 21385 8319 47432
11039 4901 11164 3549 4788 21385 8665
11039 4901 11164 3549 4788 21385 8823
11039 4901 11164 3549 4788 21385 8823 13201
11039 4901 11164 3549 4788 2152 195
11039 4901 11164 3549 4788 2152 23024
11039 4901 11164 3549 4788 2152 54048 26421
11039 4901 11164 3549 4788 2152 6192
11039 4901 11164 3549 4788 22356
11039 4901 11164 3549 4788 22773
11039 4901 11164 3549 4788 22773 12064 15347
11039 4901 11164 3549 4788 22773 36085
11039 4901 11164 3549 4788 22773 46787
11039 4901 11164 3549 4788 22781 7961
11039 4901 11164 3549 4788 22822
11039 4901 11164 3549 4788 22822 198949
11039 4901 11164 3549 4788 23114
11039 4901 11164 3549 4788 23114 11367
11039 4901 11164 3549 4788 23114 11367 25877
11039 4901 11164 3549 4788 23114 11367 32455
11039 4901 11164 3549 4788 23114 11367 393573
11039 4901 11164 3549 4788 23114 14979
11039 4901 11164 3549 4788 23114 21559
11039 4901 11164 3549 4788 23114 22555
11039 4901 11164 3549 4788 23114 22888
11039 4901 11164 3549 4788 23114 36810
11039 4901 11164 3549 4788 23114 5704
11039 4901 11164 3549 4788 23114 5704 32189
11039 4901 11164 3549 4788 23114 5704 46869
11039 4901 11164 3549 4788 23520
11039 4901 11164 3549 4788 23520 10269
11039 4901 11164 3549 4788 23520 10299
11039 4901 11164 3549 4788 23520 10396 33315
11039 4901 11164 3549 4788 23520 10396 33590
11039 4901 11164 3549 4788 23520 10396 40414
11039 4901 11164 3549 4788 23520 10524
11039 4901 11164 3549 4788 23520 11830 3790
11039 4901 11164 3549 4788 23520 11830 3790 263696
11039 4901 11164 3549 4788 23520 11830 3790 263713
11039 4901 11164 3549 4788 23520 11830 52385
11039 4901 11164 3549 4788 23520 11830 52450
11039 4901 11164 3549 4788 23520 12066
11039 4901 11164 3549 4788 23520 14434
11039 4901 11164 3549 4788 23520 14709
11039 4901 11164 3549 4788 23520 14754
11039 4901 11164 3549 4788 23520 14813
11039 4901 11164 3549 4788 23520 14920
11039 4901 11164 3549 4788 23520 14920 14920
11039 4901 11164 3549 4788 23520 14979
11039 4901 11164 3549 4788 23520 14979 14434
11039 4901 11164 3549 4788 23520 15146
11039 4901 11164 3549 4788 23520 15146 15146
11039 4901 11164 3549 4788 23520 15261
11039 4901 11164 3549 4788 23520 15344
11039 4901 11164 3549 4788 23520 15344 15344 15344
11039 4901 11164 3549 4788 23520 15344 46408
11039 4901 11164 3549 4788 23520 16973
11039 4901 11164 3549 4788 23520 18678 27650
11039 4901 11164 3549 4788 23520 18678 28032
11039 4901 11164 3549 4788 23520 18809
11039 4901 11164 3549 4788 23520 18840
11039 4901 11164 3549 4788 23520 18840 263177
11039 4901 11164 3549 4788 23520 19429
11039 4901 11164 3549 4788 23520 19429 19429 19429
11039 4901 11164 3549 4788 23520 19429 262261
11039 4901 11164 3549 4788 23520 19429 263210
11039 4901 11164 3549 4788 23520 19863 19863
11039 4901 11164 3549 4788 23520 19863 19863 19863
11039 4901 11164 3549 4788 23520 20299
11039 4901 11164 3549 4788 23520 20299 263248
11039 4901 11164 3549 4788 23520 20299 28022
11039 4901 11164 3549 4788 23520 20299 52356
11039 4901 11164 3549 4788 23520 20299 52395
11039 4901 11164 3549 4788 23520 20299 52408
11039 4901 11164 3549 4788 23520 22555
11039 4901 11164 3549 4788 23520 22698
11039 4901 11164 3549 4788 23520 23534
11039 4901 11164 3549 4788 23520 25877
11039 4901 11164 3549 4788 23520 25894
11039 4901 11164 3549 4788 23520 262186
11039 4901 11164 3549 4788 23520 262186 61469
11039 4901 11164 3549 4788 23520 262191
11039 4901 11164 3549 4788 23520 262199
11039 4901 11164 3549 4788 23520 262199 28076
11039 4901 11164 3549 4788 23520 262206
11039 4901 11164 3549 4788 23520 262206 20299 262184
11039 4901 11164 3549 4788 23520 262206 20299 28086
11039 4901 11164 3549 4788 23520 262206 23243
11039 4901 11164 3549 4788 23520 262206 23243 20299
11039 4901 11164 3549 4788 23520 262206 23243 52362
11039 4901 11164 3549 4788 23520 262206 262206 262197
11039 4901 11164 3549 4788 23520 262206 262206 262206
11039 4901 11164 3549 4788 23520 262206 27773
11039 4901 11164 3549 4788 23520 262206 52262 20299
11039 4901 11164 3549 4788 23520 262206 52263
11039 4901 11164 3549 4788 23520 262214
11039 4901 11164 3549 4788 23520 262225
11039 4901 11164 3549 4788 23520 262241
11039 4901 11164 3549 4788 23520 262263
11039 4901 11164 3549 4788 23520 262931
11039 4901 11164 3549 4788 23520 263191 263191
11039 4901 11164 3549 4788 23520 263212
11039 4901 11164 3549 4788 23520 263215
11039 4901 11164 3549 4788 23520 263227
11039 4901 11164 3549 4788 23520 263689
11039 4901 11164 3549 4788 23520 263698
11039 4901 11164 3549 4788 23520 263762
11039 4901 11164 3549 4788 23520 26426
11039 4901 11164 3549 4788 23520 26426 263211
11039 4901 11164 3549 4788 23520 26426 52337
11039 4901 11164 3549 4788 23520 26426 52337 52337
11039 4901 11164 3549 4788 23520 26505
11039 4901 11164 3549 4788 23520 26505 26505
11039 4901 11164 3549 4788 23520 26505 26505 262933
11039 4901 11164 3549 4788 23520 26505 26505 49933
11039 4901 11164 3549 4788 23520 26611
11039 4901 11164 3549 4788 23520 26619
11039 4901 11164 3549 4788 23520 27213
11039 4901 11164 3549 4788 23520 27649
11039 4901 11164 3549 4788 23520 27653
11039 4901 11164 3549 4788 23520 27653 263685
11039 4901 11164 3549 4788 23520 27665
11039 4901 11164 3549 4788 23520 27665 14813
11039 4901 11164 3549 4788 23520 27665 15344
11039 4901 11164 3549 4788 23520 27665 26317
11039 4901 11164 3549 4788 23520 27665 263222
11039 4901 11164 3549 4788 23520 27665 27789
11039 4901 11164 3549 4788 23520 27665 27800
11039 4901 11164 3549 4788 23520 27665 27800 52398
11039 4901 11164 3549 4788 23520 27665 46408
11039 4901 11164 3549 4788 23520 27665 46650
11039 4901 11164 3549 4788 23520 27696
11039 4901 11164 3549 4788 23520 27696 263239
11039 4901 11164 3549 4788 23520 27696 27912
11039 4901 11164 3549 4788 23520 27696 28084
11039 4901 11164 3549 4788 23520 27696 52287
11039 4901 11164 3549 4788 23520 27749
11039 4901 11164 3549 4788 23520 27757
11039 4901 11164 3549 4788 23520 27757 14420
11039 4901 11164 3549 4788 23520 27759
11039 4901 11164 3549 4788 23520 27759 52243
11039 4901 11164 3549 4788 23520 27763
11039 4901 11164 3549 4788 23520 27781
11039 4901 11164 3549 4788 23520 27810
11039 4901 11164 3549 4788 23520 27932
11039 4901 11164 3549 4788 23520 27932 262234
11039 4901 11164 3549 4788 23520 27932 262262
11039 4901 11164 3549 4788 23520 27932 27923
11039 4901 11164 3549 4788 23520 27932 52393
11039 4901 11164 3549 4788 23520 27944
11039 4901 11164 3549 4788 23520 27975 27975 27975
11039 4901 11164 3549 4788 23520 28053
11039 4901 11164 3549 4788 23520 28083
11039 4901 11164 3549 4788 23520 28087
11039 4901 11164 3549 4788 23520 28088
11039 4901 11164 3549 4788 23520 28088 28088
11039 4901 11164 3549 4788 23520 28118
11039 4901 11164 3549 4788 23520 28118 12066
11039 4901 11164 3549 4788 23520 28545
11039 4901 11164 3549 4788 23520 28545 28509
11039 4901 11164 3549 4788 23520 28545 28512 18734
11039 4901 11164 3549 4788 23520 30689
11039 4901 11164 3549 4788 23520 30689 11580
11039 4901 11164 3549 4788 23520 36423
11039 4901 11164 3549 4788 23520 36423 14638 21559
11039 4901 11164 3549 4788 23520 36423 36423 36423
11039 4901 11164 3549 4788 23520 39963
11039 4901 11164 3549 4788 23520 40336
11039 4901 11164 3549 4788 23520 46408
11039 4901 11164 3549 4788 23520 46650
11039 4901 11164 3549 4788 23520 46650 393682
11039 4901 11164 3549 4788 23520 46941
11039 4901 11164 3549 4788 23520 52228
11039 4901 11164 3549 4788 23520 52228 263232
11039 4901 11164 3549 4788 23520 52233
11039 4901 11164 3549 4788 23520 52233 20940 20940
11039 4901 11164 3549 4788 23520 52233 262162
11039 4901 11164 3549 4788 23520 52233 262173
11039 4901 11164 3549 4788 23520 52233 262238
11039 4901 11164 3549 4788 23520 52242
11039 4901 11164 3549 4788 23520 52242 52242
11039 4901 11164 3549 4788 23520 52242 52242 52242
11039 4901 11164 3549 4788 23520 52245
11039 4901 11164 3549 4788 23520 52260
11039 4901 11164 3549 4788 23520 52262
11039 4901 11164 3549 4788 23520 52263
11039 4901 11164 3549 4788 23520 52263 263246
11039 4901 11164 3549 4788 23520 52263 28050
11039 4901 11164 3549 4788 23520 52263 28317
11039 4901 11164 3549 4788 23520 52276
11039 4901 11164 3549 4788 23520 52276 28049
11039 4901 11164 3549 4788 23520 52276 28049 28049
11039 4901 11164 3549 4788 23520 52284
11039 4901 11164 3549 4788 23520 52286
11039 4901 11164 3549 4788 23520 52286 52451
11039 4901 11164 3549 4788 23520 52325
11039 4901 11164 3549 4788 23520 52344
11039 4901 11164 3549 4788 23520 52344 61473
11039 4901 11164 3549 4788 23520 52412
11039 4901 11164 3549 4788 23520 52454
11039 4901 11164 3549 4788 23520 52464
11039 4901 11164 3549 4788 23520 52471
11039 4901 11164 3549 4788 23520 54123
11039 4901 11164 3549 4788 23520 55158
11039 4901 11164 3549 4788 23520 5639
11039 4901 11164 3549 4788 23520 5639 263222
11039 4901 11164 3549 4788 23520 5639 61478
11039 4901 11164 3549 4788 23520 61446
11039 4901 11164 3549 4788 23520 61446 61446 61446
11039 4901 11164 3549 4788 23520 61497
11039 4901 11164 3549 4788 23520 61498
11039 4901 11164 3549 4788 23520 62627
11039 4901 11164 3549 4788 23520 62913
11039 4901 11164 3549 4788 23520 62913 21944
11039 4901 11164 3549 4788 23520 8048
11039 4901 11164 3549 4788 23520 8048 20312
11039 4901 11164 3549 4788 23520 8048 27889
11039 4901 11164 3549 4788 23520 8048 3496
11039 4901 11164 3549 4788 23563 9689 45372
11039 4901 11164 3549 4788 23576
11039 4901 11164 3549 4788 23576 38631
11039 4901 11164 3549 4788 23930 59325
11039 4901 11164 3549 4788 23930 9927
11039 4901 11164 3549 4788 23947
11039 4901 11164 3549 4788 23947 131702
11039 4901 11164 3549 4788 23947 131702 24197
11039 4901 11164 3549 4788 23947 18004
11039 4901 11164 3549 4788 23947 24197
11039 4901 11164 3549 4788 23947 38757 9341
11039 4901 11164 3549 4788 23947 46038
11039 4901 11164 3549 4788 24931
11039 4901 11164 3549 4788 24931 202119
11039 4901 11164 3549 4788 25061 8457
11039 4901 11164 3549 4788 25061 8457 34649
11039 4901 11164 3549 4788 251
11039 4901 11164 3549 4788 251 12355
11039 4901 11164 3549 4788 251 13364
11039 4901 11164 3549 4788 251 15935
11039 4901 11164 3549 4788 251 15935 15935
11039 4901 11164 3549 4788 251 15935 16354 16354
11039 4901 11164 3549 4788 251 15935 198284
11039 4901 11164 3549 4788 251 15935 25238
11039 4901 11164 3549 4788 251 15935 25238 25238
11039 4901 11164 3549 4788 251 15935 39453
11039 4901 11164 3549 4788 251 15935 51968
11039 4901 11164 3549 4788 251 15935 56360
11039 4901 11164 3549 4788 251 15935 56360 31559
11039 4901 11164 3549 4788 251 15935 56360 57288
11039 4901 11164 3549 4788 251 15935 56747 56747
11039 4901 11164 3549 4788 251 15935 61437
11039 4901 11164 3549 4788 251 15943
11039 4901 11164 3549 4788 251 198040
11039 4901 11164 3549 4788 251 200097
11039 4901 11164 3549 4788 251 20755 20755
11039 4901 11164 3549 4788 251 20755 20755 197729
11039 4901 11164 3549 4788 251 20880
11039 4901 11164 3549 4788 251 20940 20940
11039 4901 11164 3549 4788 251 20940 20940 16625
11039 4901 11164 3549 4788 251 24694
11039 4901 11164 3549 4788 251 29545
11039 4901 11164 3549 4788 251 31078
11039 4901 11164 3549 4788 251 31103
11039 4901 11164 3549 4788 251 34209
11039 4901 11164 3549 4788 251 34209 197918
11039 4901 11164 3549 4788 251 34209 198945
11039 4901 11164 3549 4788 251 34209 20473
11039 4901 11164 3549 4788 251 34209 21344
11039 4901 11164 3549 4788 251 34209 3169
11039 4901 11164 3549 4788 251 34209 3169 199899
11039 4901 11164 3549 4788 251 34209 3169 60658
11039 4901 11164 3549 4788 251 34209 35498
11039 4901 11164 3549 4788 251 34209 41790
11039 4901 11164 3549 4788 251 34209 41796 41796
11039 4901 11164 3549 4788 251 34209 50312
11039 4901 11164 3549 4788 251 34209 50480
11039 4901 11164 3549 4788 251 34209 51290
11039 4901 11164 3549 4788 251 34209 57249
11039 4901 11164 3549 4788 251 34209 58334
11039 4901 11164 3549 4788 251 34209 60217
11039 4901 11164 3549 4788 251 34209 62421 8545
11039 4901 11164 3549 4788 251 34393 34393
11039 4901 11164 3549 4788 251 34868
11039 4901 11164 3549 4788 251 35745
11039 4901 11164 3549 4788 251 35745 198221
11039 4901 11164 3549 4788 251 35745 198509
11039 4901 11164 3549 4788 251 35745 199234
11039 4901 11164 3549 4788 251 35745 199667
11039 4901 11164 3549 4788 251 35745 35745
11039 4901 11164 3549 4788 251 35745 49649
11039 4901 11164 3549 4788 251 35745 51305
11039 4901 11164 3549 4788 251 35745 62393
11039 4901 11164 3549 4788 251 42473
11039 4901 11164 3549 4788 251 43171
11039 4901 11164 3549 4788 251 43171 56373
11039 4901 11164 3549 4788 251 43449
11039 4901 11164 3549 4788 251 45012
11039 4901 11164 3549 4788 251 50472
11039 4901 11164 3549 4788 251 51310
11039 4901 11164 3549 4788 251 51310 51310 51310
11039 4901 11164 3549 4788 251 57879 39239
11039 4901 11164 3549 4788 251 57879 57879 57879
11039 4901 11164 3549 4788 251 57879 59926
11039 4901 11164 3549 4788 251 57879 61973
11039 4901 11164 3549 4788 251 59577
11039 4901 11164 3549 4788 251 6507 6507
11039 4901 11164 3549 4788 251 8038
11039 4901 11164 3549 4788 2510
11039 4901 11164 3549 4788 2510 18082
11039 4901 11164 3549 4788 2510 18284
11039 4901 11164 3549 4788 2510 24275
11039 4901 11164 3549 4788 2510 37902
11039 4901 11164 3549 4788 2510 6253
11039 4901 11164 3549 4788 2516
11039 4901 11164 3549 4788 2516 10006
11039 4901 11164 3549 4788 2516 10011 10011 10011
11039 4901 11164 3549 4788 2516 10099
11039 4901 11164 3549 4788 2516 10209
11039 4901 11164 3549 4788 2516 109
11039 4901 11164 3549 4788 2516 11179
11039 4901 11164 3549 4788 2516 131078
11039 4901 11164 3549 4788 2516 131160
11039 4901 11164 3549 4788 2516 131337
11039 4901 11164 3549 4788 2516 131894
11039 4901 11164 3549 4788 2516 132095
11039 4901 11164 3549 4788 2516 132451 132451
11039 4901 11164 3549 4788 2516 132499
11039 4901 11164 3549 4788 2516 132837
11039 4901 11164 3549 4788 2516 16509
11039 4901 11164 3549 4788 2516 17509
11039 4901 11164 3549 4788 2516 17514
11039 4901 11164 3549 4788 2516 17530
11039 4901 11164 3549 4788 2516 17682
11039 4901 11164 3549 4788 2516 17682 17682
11039 4901 11164 3549 4788 2516 17692
11039 4901 11164 3549 4788 2516 17694
11039 4901 11164 3549 4788 2516 17696
11039 4901 11164 3549 4788 2516 17707
11039 4901 11164 3549 4788 2516 18066
11039 4901 11164 3549 4788 2516 18077
11039 4901 11164 3549 4788 2516 18085
11039 4901 11164 3549 4788 2516 18085 18085 18085
11039 4901 11164 3549 4788 2516 18135
11039 4901 11164 3549 4788 2516 18149
11039 4901 11164 3549 4788 2516 18265
11039 4901 11164 3549 4788 2516 18271
11039 4901 11164 3549 4788 2516 18274
11039 4901 11164 3549 4788 2516 19229
11039 4901 11164 3549 4788 2516 20940 20940
11039 4901 11164 3549 4788 2516 20940 20940 16625
11039 4901 11164 3549 4788 2516 21433
11039 4901 11164 3549 4788 2516 21734
11039 4901 11164 3549 4788 2516 23197
11039 4901 11164 3549 4788 2516 23576
11039 4901 11164 3549 4788 2516 23620
11039 4901 11164 3549 4788 2516 23635
11039 4901 11164 3549 4788 2516 23818
11039 4901 11164 3549 4788 2516 24251
11039 4901 11164 3549 4788 2516 24262
11039 4901 11164 3549 4788 2516 24271
11039 4901 11164 3549 4788 2516 24275
11039 4901 11164 3549 4788 2516 24319
11039 4901 11164 3549 4788 2516 24319 24319
11039 4901 11164 3549 4788 2516 24512
11039 4901 11164 3549 4788 2516 2510
11039 4901 11164 3549 4788 2516 2518
11039 4901 11164 3549 4788 2516 2518 45674
11039 4901 11164 3549 4788 2516 2518 55658
11039 4901 11164 3549 4788 2516 26704
11039 4901 11164 3549 4788 2516 27477
11039 4901 11164 3549 4788 2516 27477 27477
11039 4901 11164 3549 4788 2516 290
11039 4901 11164 3549 4788 2516 36408
11039 4901 11164 3549 4788 2516 36631 36631
11039 4901 11164 3549 4788 2516 3738
11039 4901 11164 3549 4788 2516 37891
11039 4901 11164 3549 4788 2516 37893
11039 4901 11164 3549 4788 2516 37898
11039 4901 11164 3549 4788 2516 37927
11039 4901 11164 3549 4788 2516 38627
11039 4901 11164 3549 4788 2516 38628 38628 38628
11039 4901 11164 3549 4788 2516 38641
11039 4901 11164 3549 4788 2516 38643
11039 4901 11164 3549 4788 2516 38648
11039 4901 11164 3549 4788 2516 3908 17676 17511
11039 4901 11164 3549 4788 2516 40263
11039 4901 11164 3549 4788 2516 4249
11039 4901 11164 3549 4788 2516 4459
11039 4901 11164 3549 4788 2516 4459 1421
11039 4901 11164 3549 4788 2516 45652 45652
11039 4901 11164 3549 4788 2516 45677
11039 4901 11164 3549 4788 2516 45680
11039 4901 11164 3549 4788 2516 45685
11039 4901 11164 3549 4788 2516 45796 38794
11039 4901 11164 3549 4788 2516 4983
11039 4901 11164 3549 4788 2516 55388
11039 4901 11164 3549 4788 2516 58645
11039 4901 11164 3549 4788 2516 58654
11039 4901 11164 3549 4788 2516 58789
11039 4901 11164 3549 4788 2516 6648
11039 4901 11164 3549 4788 2516 6648 23944
11039 4901 11164 3549 4788 2516 7054
11039 4901 11164 3549 4788 2516 714
11039 4901 11164 3549 4788 2516 714 6185
11039 4901 11164 3549 4788 2516 7430
11039 4901 11164 3549 4788 2516 7479 58708
11039 4901 11164 3549 4788 2516 7667
11039 4901 11164 3549 4788 2516 7672
11039 4901 11164 3549 4788 2516 7687
11039 4901 11164 3549 4788 2516 9366
11039 4901 11164 3549 4788 2516 9381 133779
11039 4901 11164 3549 4788 2516 9381 3662 7650
11039 4901 11164 3549 4788 2516 9597
11039 4901 11164 3549 4788 2516 9604
11039 4901 11164 3549 4788 2516 9621
11039 4901 11164 3549 4788 2516 9824 9824 23790
11039 4901 11164 3549 4788 2516 9999
11039 4901 11164 3549 4788 25160
11039 4901 11164 3549 4788 25180
11039 4901 11164 3549 4788 25180 15998
11039 4901 11164 3549 4788 25180 18608
11039 4901 11164 3549 4788 25180 196933
11039 4901 11164 3549 4788 25180 197591
11039 4901 11164 3549 4788 25180 197852
11039 4901 11164 3549 4788 25180 198628
11039 4901 11164 3549 4788 25180 198763 198763 198763
11039 4901 11164 3549 4788 25180 200143
11039 4901 11164 3549 4788 25180 25320 25320
11039 4901 11164 3549 4788 25180 30949
11039 4901 11164 3549 4788 25180 31665
11039 4901 11164 3549 4788 25180 31910
11039 4901 11164 3549 4788 25180 34632
11039 4901 11164 3549 4788 25180 34728
11039 4901 11164 3549 4788 25180 34830 34830 34830
11039 4901 11164 3549 4788 25180 36224
11039 4901 11164 3549 4788 25180 41909
11039 4901 11164 3549 4788 25180 42584
11039 4901 11164 3549 4788 25180 43280
11039 4901 11164 3549 4788 25180 44402
11039 4901 11164 3549 4788 25180 46646
11039 4901 11164 3549 4788 25180 47351
11039 4901 11164 3549 4788 25180 48570
11039 4901 11164 3549 4788 25180 49182
11039 4901 11164 3549 4788 25180 49669
11039 4901 11164 3549 4788 25180 49999
11039 4901 11164 3549 4788 25180 5089
11039 4901 11164 3549 4788 25180 51553
11039 4901 11164 3549 4788 25180 57228
11039 4901 11164 3549 4788 25180 9140
11039 4901 11164 3549 4788 25577
11039 4901 11164 3549 4788 25577 12433
11039 4901 11164 3549 4788 25577 15988
11039 4901 11164 3549 4788 25577 199373
11039 4901 11164 3549 4788 25577 200041
11039 4901 11164 3549 4788 25577 200041 25501
11039 4901 11164 3549 4788 25577 201862
11039 4901 11164 3549 4788 25577 20652
11039 4901 11164 3549 4788 25577 23456 198864
11039 4901 11164 3549 4788 25577 24594
11039 4901 11164 3549 4788 25577 31712
11039 4901 11164 3549 4788 25577 33446
11039 4901 11164 3549 4788 25577 34499
11039 4901 11164 3549 4788 25577 34811
11039 4901 11164 3549 4788 25577 35262
11039 4901 11164 3549 4788 25577 39414
11039 4901 11164 3549 4788 25577 39846
11039 4901 11164 3549 4788 25577 41593
11039 4901 11164 3549 4788 25577 41813
11039 4901 11164 3549 4788 25577 42262
11039 4901 11164 3549 4788 25577 43551
11039 4901 11164 3549 4788 25577 43950
11039 4901 11164 3549 4788 25577 47351
11039 4901 11164 3549 4788 25577 47571
11039 4901 11164 3549 4788 25577 47746
11039 4901 11164 3549 4788 25577 48231
11039 4901 11164 3549 4788 25577 49819
11039 4901 11164 3549 4788 25577 50882
11039 4901 11164 3549 4788 25577 50882 201902
11039 4901 11164 3549 4788 25577 51572
11039 4901 11164 3549 4788 25577 56367
11039 4901 11164 3549 4788 25577 56990
11039 4901 11164 3549 4788 25577 57907
11039 4901 11164 3549 4788 25577 57937
11039 4901 11164 3549 4788 25577 58102
11039 4901 11164 3549 4788 25577 58188 58188
11039 4901 11164 3549 4788 25577 59581
11039 4901 11164 3549 4788 25577 59849
11039 4901 11164 3549 4788 25577 59870
11039 4901 11164 3549 4788 25577 60103
11039 4901 11164 3549 4788 25577 62240
11039 4901 11164 3549 4788 25577 62240 200886
11039 4901 11164 3549 4788 2647 19545
11039 4901 11164 3549 4788 2647 22726
11039 4901 11164 3549 4788 2647 27678
11039 4901 11164 3549 4788 2647 51964
11039 4901 11164 3549 4788 2647 51964 11245
11039 4901 11164 3549 4788 2647 51964 14496
11039 4901 11164 3549 4788 2647 51964 19637
11039 4901 11164 3549 4788 2647 51964 263214
11039 4901 11164 3549 4788 2647 51964 26960
11039 4901 11164 3549 4788 2647 51964 4005
11039 4901 11164 3549 4788 2647 51964 6505
11039 4901 11164 3549 4788 2647 51964 6505 27735
11039 4901 11164 3549 4788 2647 51964 6505 27962
11039 4901 11164 3549 4788 2686
11039 4901 11164 3549 4788 2686 10879
11039 4901 11164 3549 4788 2686 11757
11039 4901 11164 3549 4788 2686 11857
11039 4901 11164 3549 4788 2686 12467
11039 4901 11164 3549 4788 2686 12980
11039 4901 11164 3549 4788 2686 12980 16807
11039 4901 11164 3549 4788 2686 14926
11039 4901 11164 3549 4788 2686 15423
11039 4901 11164 3549 4788 2686 16477
11039 4901 11164 3549 4788 2686 18523
11039 4901 11164 3549 4788 2686 19495
11039 4901 11164 3549 4788 2686 19496
11039 4901 11164 3549 4788 2686 19496 14163
11039 4901 11164 3549 4788 2686 19497
11039 4901 11164 3549 4788 2686 19497 30383
11039 4901 11164 3549 4788 2686 19497 38191
11039 4901 11164 3549 4788 2686 20464
11039 4901 11164 3549 4788 2686 22562
11039 4901 11164 3549 4788 2686 22562 17916
11039 4901 11164 3549 4788 2686 22562 4237
11039 4901 11164 3549 4788 2686 22562 4237 17916
11039 4901 11164 3549 4788 2686 25049
11039 4901 11164 3549 4788 2686 25181
11039 4901 11164 3549 4788 2686 2687 26344
11039 4901 11164 3549 4788 2686 26940
11039 4901 11164 3549 4788 2686 27343
11039 4901 11164 3549 4788 2686 29874
11039 4901 11164 3549 4788 2686 30311
11039 4901 11164 3549 4788 2686 30383
11039 4901 11164 3549 4788 2686 31255
11039 4901 11164 3549 4788 2686 31328
11039 4901 11164 3549 4788 2686 31328 31328
11039 4901 11164 3549 4788 2686 31547
11039 4901 11164 3549 4788 2686 31618
11039 4901 11164 3549 4788 2686 3421
11039 4901 11164 3549 4788 2686 3421 18523
11039 4901 11164 3549 4788 2686 3421 199944
11039 4901 11164 3549 4788 2686 3421 24652
11039 4901 11164 3549 4788 2686 3421 26704
11039 4901 11164 3549 4788 2686 3421 32062
11039 4901 11164 3549 4788 2686 34311
11039 4901 11164 3549 4788 2686 3455
11039 4901 11164 3549 4788 2686 34774
11039 4901 11164 3549 4788 2686 3738
11039 4901 11164 3549 4788 2686 3917
11039 4901 11164 3549 4788 2686 41958
11039 4901 11164 3549 4788 2686 41958 15293
11039 4901 11164 3549 4788 2686 4249
11039 4901 11164 3549 4788 2686 43484
11039 4901 11164 3549 4788 2686 4468
11039 4901 11164 3549 4788 2686 4969
11039 4901 11164 3549 4788 2686 50524
11039 4901 11164 3549 4788 2686 54363
11039 4901 11164 3549 4788 2686 59952
11039 4901 11164 3549 4788 2686 59952 59952 59952
11039 4901 11164 3549 4788 2686 60825
11039 4901 11164 3549 4788 2686 62377
11039 4901 11164 3549 4788 2686 6905
11039 4901 11164 3549 4788 2686 6905 24652
11039 4901 11164 3549 4788 2686 7054 7054
11039 4901 11164 3549 4788 2686 7734
11039 4901 11164 3549 4788 2686 8030
11039 4901 11164 3549 4788 27524
11039 4901 11164 3549 4788 27524 32743
11039 4901 11164 3549 4788 27589
11039 4901 11164 3549 4788 27589 40818
11039 4901 11164 3549 4788 2818
11039 4901 11164 3549 4788 2818 31459
11039 4901 11164 3549 4788 2856
11039 4901 11164 3549 4788 2856 13114
11039 4901 11164 3549 4788 2856 21188
11039 4901 11164 3549 4788 2856 21874
11039 4901 11164 3549 4788 2856 28863 28863 28863
11039 4901 11164 3549 4788 2856 35452
11039 4901 11164 3549 4788 2856 42536
11039 4901 11164 3549 4788 2856 49247
11039 4901 11164 3549 4788 2856 57002
11039 4901 11164 3549 4788 2856 59915
11039 4901 11164 3549 4788 2856 62364
11039 4901 11164 3549 4788 2856 8698
11039 4901 11164 3549 4788 28788
11039 4901 11164 3549 4788 28917
11039 4901 11164 3549 4788 28917 12739
11039 4901 11164 3549 4788 28917 13188
11039 4901 11164 3549 4788 28917 16094
11039 4901 11164 3549 4788 28917 16094 202080
11039 4901 11164 3549 4788 28917 16094 51238
11039 4901 11164 3549 4788 28917 16094 8507
11039 4901 11164 3549 4788 28917 196638
11039 4901 11164 3549 4788 28917 196638 12809
11039 4901 11164 3549 4788 28917 196638 196638
11039 4901 11164 3549 4788 28917 196638 41875
11039 4901 11164 3549 4788 28917 197078
11039 4901 11164 3549 4788 28917 197078 44425
11039 4901 11164 3549 4788 28917 198354
11039 4901 11164 3549 4788 28917 198459
11039 4901 11164 3549 4788 28917 201131
11039 4901 11164 3549 4788 28917 201260
11039 4901 11164 3549 4788 28917 201578 201578
11039 4901 11164 3549 4788 28917 20985
11039 4901 11164 3549 4788 28917 2118
11039 4901 11164 3549 4788 28917 2118 56495
11039 4901 11164 3549 4788 28917 24829
11039 4901 11164 3549 4788 28917 24829 33797
11039 4901 11164 3549 4788 28917 24936
11039 4901 11164 3549 4788 28917 24936 38912
11039 4901 11164 3549 4788 28917 25143
11039 4901 11164 3549 4788 28917 25143 25448
11039 4901 11164 3549 4788 28917 25143 25529
11039 4901 11164 3549 4788 28917 25143 56439
11039 4901 11164 3549 4788 28917 25308
11039 4901 11164 3549 4788 28917 25592
11039 4901 11164 3549 4788 28917 28736
11039 4901 11164 3549 4788 28917 28917 199995 51784
11039 4901 11164 3549 4788 28917 28917 29491 15386
11039 4901 11164 3549 4788 28917 28917 29491 29508
11039 4901 11164 3549 4788 28917 28917 29491 31023
11039 4901 11164 3549 4788 28917 28917 29491 50074
11039 4901 11164 3549 4788 28917 28917 42277
11039 4901 11164 3549 4788 28917 28917 42277 44011
11039 4901 11164 3549 4788 28917 28917 42277 48673
11039 4901 11164 3549 4788 28917 29442
11039 4901 11164 3549 4788 28917 29442 20949
11039 4901 11164 3549 4788 28917 29491 29491 25526
11039 4901 11164 3549 4788 28917 31343
11039 4901 11164 3549 4788 28917 31480
11039 4901 11164 3549 4788 28917 33840
11039 4901 11164 3549 4788 28917 33840 33840
11039 4901 11164 3549 4788 28917 34300
11039 4901 11164 3549 4788 28917 34300 61375
11039 4901 11164 3549 4788 28917 35000
11039 4901 11164 3549 4788 28917 35000 15673
11039 4901 11164 3549 4788 28917 35000 25520
11039 4901 11164 3549 4788 28917 35000 25520 43741
11039 4901 11164 3549 4788 28917 35000 34268
11039 4901 11164 3549 4788 28917 35000 35278
11039 4901 11164 3549 4788 28917 35000 35595
11039 4901 11164 3549 4788 28917 35000 39749
11039 4901 11164 3549 4788 28917 35000 49722
11039 4901 11164 3549 4788 28917 35000 50230
11039 4901 11164 3549 4788 28917 35000 50453
11039 4901 11164 3549 4788 28917 35000 50717
11039 4901 11164 3549 4788 28917 35000 50952
11039 4901 11164 3549 4788 28917 35000 5433
11039 4901 11164 3549 4788 28917 35000 57557
11039 4901 11164 3549 4788 28917 35000 58042
11039 4901 11164 3549 4788 28917 35000 58191
11039 4901 11164 3549 4788 28917 35000 59454
11039 4901 11164 3549 4788 28917 35000 60623
11039 4901 11164 3549 4788 28917 35000 60952
11039 4901 11164 3549 4788 28917 35539
11039 4901 11164 3549 4788 28917 35539 33993
11039 4901 11164 3549 4788 28917 35539 50219
11039 4901 11164 3549 4788 28917 35539 52169
11039 4901 11164 3549 4788 28917 39125
11039 4901 11164 3549 4788 28917 39125 49346
11039 4901 11164 3549 4788 28917 39156 31183
11039 4901 11164 3549 4788 28917 39812
11039 4901 11164 3549 4788 28917 41435
11039 4901 11164 3549 4788 28917 41435 12662
11039 4901 11164 3549 4788 28917 41435 56652
11039 4901 11164 3549 4788 28917 41435 57001
11039 4901 11164 3549 4788 28917 41435 58054
11039 4901 11164 3549 4788 28917 42244
11039 4901 11164 3549 4788 28917 42429 48597
11039 4901 11164 3549 4788 28917 42510
11039 4901 11164 3549 4788 28917 42510 42051
11039 4901 11164 3549 4788 28917 42583
11039 4901 11164 3549 4788 28917 42583 198445
11039 4901 11164 3549 4788 28917 42583 199735
11039 4901 11164 3549 4788 28917 42583 41853
11039 4901 11164 3549 4788 28917 42583 49320
11039 4901 11164 3549 4788 28917 42583 58278
11039 4901 11164 3549 4788 28917 42748
11039 4901 11164 3549 4788 28917 43320
11039 4901 11164 3549 4788 28917 43320 47838
11039 4901 11164 3549 4788 28917 43896
11039 4901 11164 3549 4788 28917 44600 44600
11039 4901 11164 3549 4788 28917 44600 44600 197172
11039 4901 11164 3549 4788 28917 44600 44600 197203
11039 4901 11164 3549 4788 28917 44600 44600 34870
11039 4901 11164 3549 4788 28917 44600 44600 47604
11039 4901 11164 3549 4788 28917 44600 44600 50127
11039 4901 11164 3549 4788 28917 44600 44600 60488
11039 4901 11164 3549 4788 28917 47282
11039 4901 11164 3549 4788 28917 47914 47914 47914
11039 4901 11164 3549 4788 28917 48494
11039 4901 11164 3549 4788 28917 48573
11039 4901 11164 3549 4788 28917 48573 51442
11039 4901 11164 3549 4788 28917 48573 58238
11039 4901 11164 3549 4788 28917 48573 61308
11039 4901 11164 3549 4788 28917 48658
11039 4901 11164 3549 4788 28917 48658 57820
11039 4901 11164 3549 4788 28917 48674
11039 4901 11164 3549 4788 28917 48969
11039 4901 11164 3549 4788 28917 49060
11039 4901 11164 3549 4788 28917 49368 49368
11039 4901 11164 3549 4788 28917 50045
11039 4901 11164 3549 4788 28917 50045 51921
11039 4901 11164 3549 4788 28917 50299
11039 4901 11164 3549 4788 28917 50549
11039 4901 11164 3549 4788 28917 50549 61308
11039 4901 11164 3549 4788 28917 50549 61308 61274
11039 4901 11164 3549 4788 28917 51042
11039 4901 11164 3549 4788 28917 51147
11039 4901 11164 3549 4788 28917 51273 51273 51273
11039 4901 11164 3549 4788 28917 52043 52043 52043
11039 4901 11164 3549 4788 28917 57363
11039 4901 11164 3549 4788 28917 58219
11039 4901 11164 3549 4788 28917 59492
11039 4901 11164 3549 4788 28917 59574
11039 4901 11164 3549 4788 28917 60042
11039 4901 11164 3549 4788 28917 61011
11039 4901 11164 3549 4788 28917 61308
11039 4901 11164 3549 4788 28917 61368
11039 4901 11164 3549 4788 28917 62026
11039 4901 11164 3549 4788 28917 6670
11039 4901 11164 3549 4788 28917 8491 58330
11039 4901 11164 3549 4788 28917 8936
11039 4901 11164 3549 4788 29006
11039 4901 11164 3549 4788 29006 41977
11039 4901 11164 3549 4788 29006 43636
11039 4901 11164 3549 4788 29006 47603
11039 4901 11164 3549 4788 29006 59705
11039 4901 11164 3549 4788 29017 39545 59953
11039 4901 11164 3549 4788 29073
11039 4901 11164 3549 4788 29073 201048
11039 4901 11164 3549 4788 29073 56611
11039 4901 11164 3549 4788 29073 61138
11039 4901 11164 3549 4788 29297
11039 4901 11164 3549 4788 29527
11039 4901 11164 3549 4788 29527 34623
11039 4901 11164 3549 4788 29527 35082
11039 4901 11164 3549 4788 29550
11039 4901 11164 3549 4788 29550 202212
11039 4901 11164 3549 4788 29550 20860
11039 4901 11164 3549 4788 29550 39152
11039 4901 11164 3549 4788 29550 8622
11039 4901 11164 3549 4788 29636
11039 4901 11164 3549 4788 29636 34675
11039 4901 11164 3549 4788 29636 45028
11039 4901 11164 3549 4788 29686
11039 4901 11164 3549 4788 29686 29570 29570 29570
11039 4901 11164 3549 4788 29686 35197
11039 4901 11164 3549 4788 29686 42442
11039 4901 11164 3549 4788 30094 22363
11039 4901 11164 3549 4788 30827
11039 4901 11164 3549 4788 30844
11039 4901 11164 3549 4788 30844 25320 37631
11039 4901 11164 3549 4788 30844 33770 21280
11039 4901 11164 3549 4788 30844 37516
11039 4901 11164 3549 4788 30844 37545 25429
11039 4901 11164 3549 4788 31122
11039 4901 11164 3549 4788 31122 1197
11039 4901 11164 3549 4788 31122 14829
11039 4901 11164 3549 4788 31122 199203
11039 4901 11164 3549 4788 31122 34815
11039 4901 11164 3549 4788 31122 41680
11039 4901 11164 3549 4788 31122 41949
11039 4901 11164 3549 4788 31122 42227
11039 4901 11164 3549 4788 31122 42227 47490
11039 4901 11164 3549 4788 31122 61262
11039 4901 11164 3549 4788 31122 62059
11039 4901 11164 3549 4788 31122 62167
11039 4901 11164 3549 4788 31122 6468
11039 4901 11164 3549 4788 31474
11039 4901 11164 3549 4788 31477
11039 4901 11164 3549 4788 31661
11039 4901 11164 3549 4788 31727
11039 4901 11164 3549 4788 31727 21971
11039 4901 11164 3549 4788 31727 29212
11039 4901 11164 3549 4788 31727 34934
11039 4901 11164 3549 4788 31727 39620
11039 4901 11164 3549 4788 31727 60228
11039 4901 11164 3549 4788 31727 8621
11039 4901 11164 3549 4788 31800
11039 4901 11164 3549 4788 3209
11039 4901 11164 3549 4788 3209 12302
11039 4901 11164 3549 4788 3209 12302 12302 12302
11039 4901 11164 3549 4788 3209 12302 13085
11039 4901 11164 3549 4788 3209 12302 21433
11039 4901 11164 3549 4788 3209 12302 24704
11039 4901 11164 3549 4788 3209 12302 28946
11039 4901 11164 3549 4788 3209 12302 31278
11039 4901 11164 3549 4788 3209 12302 31313
11039 4901 11164 3549 4788 3209 12302 31710
11039 4901 11164 3549 4788 3209 12302 33946
11039 4901 11164 3549 4788 3209 12302 34184
11039 4901 11164 3549 4788 3209 12302 35413
11039 4901 11164 3549 4788 3209 12302 35626
11039 4901 11164 3549 4788 3209 12302 39516
11039 4901 11164 3549 4788 3209 12302 42234
11039 4901 11164 3549 4788 3209 12302 44580
11039 4901 11164 3549 4788 3209 12302 44675
11039 4901 11164 3549 4788 3209 12302 47693
11039 4901 11164 3549 4788 3209 12302 50402
11039 4901 11164 3549 4788 3209 12302 50668
11039 4901 11164 3549 4788 3209 12302 50945
11039 4901 11164 3549 4788 3209 12302 51179
11039 4901 11164 3549 4788 3209 12302 51240
11039 4901 11164 3549 4788 3209 12302 51481
11039 4901 11164 3549 4788 3209 12302 51654
11039 4901 11164 3549 4788 3209 12302 51854
11039 4901 11164 3549 4788 3209 12302 56406
11039 4901 11164 3549 4788 3209 12302 57009
11039 4901 11164 3549 4788 3209 12302 60100
11039 4901 11164 3549 4788 3209 12302 60149
11039 4901 11164 3549 4788 3209 12430
11039 4901 11164 3549 4788 3209 12430 12357
11039 4901 11164 3549 4788 3209 12430 12357 12569
11039 4901 11164 3549 4788 3209 12430 12357 202210
11039 4901 11164 3549 4788 3209 12430 12357 57656
11039 4901 11164 3549 4788 3209 12571
11039 4901 11164 3549 4788 3209 12610
11039 4901 11164 3549 4788 3209 12663
11039 4901 11164 3549 4788 3209 12693 29083
11039 4901 11164 3549 4788 3209 12853
11039 4901 11164 3549 4788 3209 13233
11039 4901 11164 3549 4788 3209 15415
11039 4901 11164 3549 4788 3209 15451
11039 4901 11164 3549 4788 3209 15480 15480 15480
11039 4901 11164 3549 4788 3209 15894
11039 4901 11164 3549 4788 3209 15894 48175
11039 4901 11164 3549 4788 3209 15924
11039 4901 11164 3549 4788 3209 15924 12729
11039 4901 11164 3549 4788 3209 15924 12840
11039 4901 11164 3549 4788 3209 15924 12861
11039 4901 11164 3549 4788 3209 15924 13138 13138
11039 4901 11164 3549 4788 3209 15924 15464
11039 4901 11164 3549 4788 3209 15924 15897
11039 4901 11164 3549 4788 3209 15924 197912
11039 4901 11164 3549 4788 3209 15924 199812
11039 4901 11164 3549 4788 3209 15924 202048
11039 4901 11164 3549 4788 3209 15924 25594
11039 4901 11164 3549 4788 3209 15924 2600
11039 4901 11164 3549 4788 3209 15924 29189
11039 4901 11164 3549 4788 3209 15924 29334
11039 4901 11164 3549 4788 3209 15924 31645
11039 4901 11164 3549 4788 3209 15924 33830
11039 4901 11164 3549 4788 3209 15924 35185
11039 4901 11164 3549 4788 3209 15924 35455
11039 4901 11164 3549 4788 3209 15924 41077
11039 4901 11164 3549 4788 3209 15924 41374
11039 4901 11164 3549 4788 3209 15924 41933
11039 4901 11164 3549 4788 3209 15924 42321
11039 4901 11164 3549 4788 3209 15924 43417
11039 4901 11164 3549 4788 3209 15924 44261
11039 4901 11164 3549 4788 3209 15924 44554
11039 4901 11164 3549 4788 3209 15924 47134
11039 4901 11164 3549 4788 3209 15924 47436
11039 4901 11164 3549 4788 3209 15924 49177
11039 4901 11164 3549 4788 3209 15924 49563
11039 4901 11164 3549 4788 3209 15924 51361
11039 4901 11164 3549 4788 3209 15924 51585
11039 4901 11164 3549 4788 3209 15924 58156
11039 4901 11164 3549 4788 3209 15924 58203
11039 4901 11164 3549 4788 3209 15924 60083
11039 4901 11164 3549 4788 3209 15924 60093
11039 4901 11164 3549 4788 3209 15924 60096
11039 4901 11164 3549 4788 3209 15924 8386
11039 4901 11164 3549 4788 3209 15924 8386 43856
11039 4901 11164 3549 4788 3209 15924 8386 44713
11039 4901 11164 3549 4788 3209 15924 8386 8386
11039 4901 11164 3549 4788 3209 15924 8947
11039 4901 11164 3549 4788 3209 16019
11039 4901 11164 3549 4788 3209 16019 198605
11039 4901 11164 3549 4788 3209 16151
11039 4901 11164 3549 4788 3209 16316
11039 4901 11164 3549 4788 3209 19637
11039 4901 11164 3549 4788 3209 197269
11039 4901 11164 3549 4788 3209 197491
11039 4901 11164 3549 4788 3209 198205
11039 4901 11164 3549 4788 3209 198311
11039 4901 11164 3549 4788 3209 201318 201318
11039 4901 11164 3549 4788 3209 201368
11039 4901 11164 3549 4788 3209 201530
11039 4901 11164 3549 4788 3209 201741
11039 4901 11164 3549 4788 3209 201832
11039 4901 11164 3549 4788 3209 21173
11039 4901 11164 3549 4788 3209 21334
11039 4901 11164 3549 4788 3209 24835
11039 4901 11164 3549 4788 3209 24835 30995
11039 4901 11164 3549 4788 3209 24835 31065
11039 4901 11164 3549 4788 3209 24835 31619
11039 4901 11164 3549 4788 3209 24835 36893
11039 4901 11164 3549 4788 3209 24835 36929
11039 4901 11164 3549 4788 3209 24835 36935
11039 4901 11164 3549 4788 3209 24835 37091
11039 4901 11164 3549 4788 3209 24835 37191
11039 4901 11164 3549 4788 3209 24835 37348
11039 4901 11164 3549 4788 3209 24835 37437
11039 4901 11164 3549 4788 3209 24835 8524
11039 4901 11164 3549 4788 3209 25102
11039 4901 11164 3549 4788 3209 25109
11039 4901 11164 3549 4788 3209 25115
11039 4901 11164 3549 4788 3209 25135
11039 4901 11164 3549 4788 3209 25325
11039 4901 11164 3549 4788 3209 25419
11039 4901 11164 3549 4788 3209 29239
11039 4901 11164 3549 4788 3209 29252
11039 4901 11164 3549 4788 3209 29252 29252
11039 4901 11164 3549 4788 3209 29252 39913
11039 4901 11164 3549 4788 3209 29252 51417
11039 4901 11164 3549 4788 3209 29316
11039 4901 11164 3549 4788 3209 29494
11039 4901 11164 3549 4788 3209 29614
11039 4901 11164 3549 4788 3209 31438
11039 4901 11164 3549 4788 3209 3211
11039 4901 11164 3549 4788 3209 3278
11039 4901 11164 3549 4788 3209 33806 33806
11039 4901 11164 3549 4788 3209 34127 34127
11039 4901 11164 3549 4788 3209 34156
11039 4901 11164 3549 4788 3209 34419
11039 4901 11164 3549 4788 3209 34548
11039 4901 11164 3549 4788 3209 35151
11039 4901 11164 3549 4788 3209 35205 35205 35205
11039 4901 11164 3549 4788 3209 35501
11039 4901 11164 3549 4788 3209 36994
11039 4901 11164 3549 4788 3209 36994 29975
11039 4901 11164 3549 4788 3209 36994 37057
11039 4901 11164 3549 4788 3209 36994 37160
11039 4901 11164 3549 4788 3209 36994 37223
11039 4901 11164 3549 4788 3209 36994 37275
11039 4901 11164 3549 4788 3209 39099
11039 4901 11164 3549 4788 3209 39129
11039 4901 11164 3549 4788 3209 39151
11039 4901 11164 3549 4788 3209 39170
11039 4901 11164 3549 4788 3209 39538
11039 4901 11164 3549 4788 3209 41213
11039 4901 11164 3549 4788 3209 41321
11039 4901 11164 3549 4788 3209 41585
11039 4901 11164 3549 4788 3209 41886
11039 4901 11164 3549 4788 3209 43570
11039 4901 11164 3549 4788 3209 44499
11039 4901 11164 3549 4788 3209 44974
11039 4901 11164 3549 4788 3209 47261
11039 4901 11164 3549 4788 3209 47295
11039 4901 11164 3549 4788 3209 48097
11039 4901 11164 3549 4788 3209 49034
11039 4901 11164 3549 4788 3209 50034
11039 4901 11164 3549 4788 3209 50800
11039 4901 11164 3549 4788 3209 50824 50824
11039 4901 11164 3549 4788 3209 50832
11039 4901 11164 3549 4788 3209 51720
11039 4901 11164 3549 4788 3209 51733
11039 4901 11164 3549 4788 3209 51871 51871
11039 4901 11164 3549 4788 3209 55410
11039 4901 11164 3549 4788 3209 55410 10029 132323
11039 4901 11164 3549 4788 3209 55410 10029 132453
11039 4901 11164 3549 4788 3209 55410 10029 133292
11039 4901 11164 3549 4788 3209 55410 10029 133318
11039 4901 11164 3549 4788 3209 55410 131210
11039 4901 11164 3549 4788 3209 55410 131459
11039 4901 11164 3549 4788 3209 55410 132116
11039 4901 11164 3549 4788 3209 55410 132137
11039 4901 11164 3549 4788 3209 55410 132150
11039 4901 11164 3549 4788 3209 55410 132208
11039 4901 11164 3549 4788 3209 55410 132390
11039 4901 11164 3549 4788 3209 55410 132453
11039 4901 11164 3549 4788 3209 55410 132547
11039 4901 11164 3549 4788 3209 55410 132556
11039 4901 11164 3549 4788 3209 55410 132770
11039 4901 11164 3549 4788 3209 55410 132783
11039 4901 11164 3549 4788 3209 55410 132787
11039 4901 11164 3549 4788 3209 55410 132787 132943
11039 4901 11164 3549 4788 3209 55410 132971
11039 4901 11164 3549 4788 3209 55410 133225
11039 4901 11164 3549 4788 3209 55410 133238
11039 4901 11164 3549 4788 3209 55410 133247
11039 4901 11164 3549 4788 3209 55410 133255
11039 4901 11164 3549 4788 3209 55410 133269
11039 4901 11164 3549 4788 3209 55410 133591
11039 4901 11164 3549 4788 3209 55410 133593
11039 4901 11164 3549 4788 3209 55410 133676
11039 4901 11164 3549 4788 3209 55410 133680
11039 4901 11164 3549 4788 3209 55410 133693
11039 4901 11164 3549 4788 3209 55410 133710
11039 4901 11164 3549 4788 3209 55410 133972
11039 4901 11164 3549 4788 3209 55410 24309 133281
11039 4901 11164 3549 4788 3209 55410 38207
11039 4901 11164 3549 4788 3209 55410 38266
11039 4901 11164 3549 4788 3209 55410 45528
11039 4901 11164 3549 4788 3209 55410 45916
11039 4901 11164 3549 4788 3209 55410 55410 38266
11039 4901 11164 3549 4788 3209 57094
11039 4901 11164 3549 4788 3209 57911 57911 57911
11039 4901 11164 3549 4788 3209 58234
11039 4901 11164 3549 4788 3209 58346
11039 4901 11164 3549 4788 3209 62291
11039 4901 11164 3549 4788 3209 8373
11039 4901 11164 3549 4788 3216
11039 4901 11164 3549 4788 3216 11414
11039 4901 11164 3549 4788 3216 12297
11039 4901 11164 3549 4788 3216 12297 201063
11039 4901 11164 3549 4788 3216 12297 39863
11039 4901 11164 3549 4788 3216 12297 56561
11039 4901 11164 3549 4788 3216 12418
11039 4901 11164 3549 4788 3216 12418 12418
11039 4901 11164 3549 4788 3216 12456
11039 4901 11164 3549 4788 3216 12543
11039 4901 11164 3549 4788 3216 12690
11039 4901 11164 3549 4788 3216 12690 16231
11039 4901 11164 3549 4788 3216 12695
11039 4901 11164 3549 4788 3216 12695 47352
11039 4901 11164 3549 4788 3216 12739
11039 4901 11164 3549 4788 3216 12772
11039 4901 11164 3549 4788 3216 12772 12772
11039 4901 11164 3549 4788 3216 12883 34312
11039 4901 11164 3549 4788 3216 12883 56354 56354
11039 4901 11164 3549 4788 3216 13105
11039 4901 11164 3549 4788 3216 13192
11039 4901 11164 3549 4788 3216 13225
11039 4901 11164 3549 4788 3216 13257
11039 4901 11164 3549 4788 3216 13257 56618
11039 4901 11164 3549 4788 3216 13257 60348
11039 4901 11164 3549 4788 3216 13296
11039 4901 11164 3549 4788 3216 15428
11039 4901 11164 3549 4788 3216 15428 201147
11039 4901 11164 3549 4788 3216 15428 49878
11039 4901 11164 3549 4788 3216 15428 57990
11039 4901 11164 3549 4788 3216 15428 59424
11039 4901 11164 3549 4788 3216 15559
11039 4901 11164 3549 4788 3216 15707
11039 4901 11164 3549 4788 3216 15835
11039 4901 11164 3549 4788 3216 15835 21416
11039 4901 11164 3549 4788 3216 15835 24406
11039 4901 11164 3549 4788 3216 15835 30124
11039 4901 11164 3549 4788 3216 15835 30853
11039 4901 11164 3549 4788 3216 15835 3316
11039 4901 11164 3549 4788 3216 15835 34879
11039 4901 11164 3549 4788 3216 15835 43832
11039 4901 11164 3549 4788 3216 15835 43832 43832
11039 4901 11164 3549 4788 3216 15835 44048
11039 4901 11164 3549 4788 3216 15835 51039
11039 4901 11164 3549 4788 3216 15835 51408 56727
11039 4901 11164 3549 4788 3216 15835 51408 59433
11039 4901 11164 3549 4788 3216 15835 62261
11039 4901 11164 3549 4788 3216 15835 6801
11039 4901 11164 3549 4788 3216 15895 34668
11039 4901 11164 3549 4788 3216 15895 39644
11039 4901 11164 3549 4788 3216 15895 58164
11039 4901 11164 3549 4788 3216 15930
11039 4901 11164 3549 4788 3216 16043
11039 4901 11164 3549 4788 3216 16094
11039 4901 11164 3549 4788 3216 16173
11039 4901 11164 3549 4788 3216 16345
11039 4901 11164 3549 4788 3216 16345 16345
11039 4901 11164 3549 4788 3216 16345 16345 16345
11039 4901 11164 3549 4788 3216 196894
11039 4901 11164 3549 4788 3216 197062
11039 4901 11164 3549 4788 3216 197080
11039 4901 11164 3549 4788 3216 197084
11039 4901 11164 3549 4788 3216 197092
11039 4901 11164 3549 4788 3216 197276
11039 4901 11164 3549 4788 3216 197311
11039 4901 11164 3549 4788 3216 197315
11039 4901 11164 3549 4788 3216 197340
11039 4901 11164 3549 4788 3216 197394 28840
11039 4901 11164 3549 4788 3216 197556
11039 4901 11164 3549 4788 3216 197556 35168 15736
11039 4901 11164 3549 4788 3216 197556 35168 21299
11039 4901 11164 3549 4788 3216 197556 35168 29046
11039 4901 11164 3549 4788 3216 197556 35168 29355
11039 4901 11164 3549 4788 3216 197556 35168 35104
11039 4901 11164 3549 4788 3216 197556 35168 35566
11039 4901 11164 3549 4788 3216 197556 35168 41329
11039 4901 11164 3549 4788 3216 197556 35168 42770
11039 4901 11164 3549 4788 3216 197556 35168 56698
11039 4901 11164 3549 4788 3216 197556 35168 8393
11039 4901 11164 3549 4788 3216 197559
11039 4901 11164 3549 4788 3216 197714
11039 4901 11164 3549 4788 3216 197728
11039 4901 11164 3549 4788 3216 197857
11039 4901 11164 3549 4788 3216 197878
11039 4901 11164 3549 4788 3216 197986
11039 4901 11164 3549 4788 3216 198150
11039 4901 11164 3549 4788 3216 198274
11039 4901 11164 3549 4788 3216 198376
11039 4901 11164 3549 4788 3216 198468
11039 4901 11164 3549 4788 3216 198502
11039 4901 11164 3549 4788 3216 198578
11039 4901 11164 3549 4788 3216 198712
11039 4901 11164 3549 4788 3216 198960
11039 4901 11164 3549 4788 3216 199063
11039 4901 11164 3549 4788 3216 199126
11039 4901 11164 3549 4788 3216 199179
11039 4901 11164 3549 4788 3216 199280
11039 4901 11164 3549 4788 3216 199316
11039 4901 11164 3549 4788 3216 199377
11039 4901 11164 3549 4788 3216 199463
11039 4901 11164 3549 4788 3216 199524
11039 4901 11164 3549 4788 3216 199537
11039 4901 11164 3549 4788 3216 199599 200928
11039 4901 11164 3549 4788 3216 199599 201726
11039 4901 11164 3549 4788 3216 199599 20848
11039 4901 11164 3549 4788 3216 199599 48287
11039 4901 11164 3549 4788 3216 199599 48287 25535
11039 4901 11164 3549 4788 3216 199599 49352
11039 4901 11164 3549 4788 3216 199599 49352 57306
11039 4901 11164 3549 4788 3216 199599 57596
11039 4901 11164 3549 4788 3216 199599 58229
11039 4901 11164 3549 4788 3216 199599 61324
11039 4901 11164 3549 4788 3216 199793
11039 4901 11164 3549 4788 3216 199862
11039 4901 11164 3549 4788 3216 200953
11039 4901 11164 3549 4788 3216 200982
11039 4901 11164 3549 4788 3216 201123
11039 4901 11164 3549 4788 3216 201250
11039 4901 11164 3549 4788 3216 201270
11039 4901 11164 3549 4788 3216 201285
11039 4901 11164 3549 4788 3216 201468
11039 4901 11164 3549 4788 3216 201537
11039 4901 11164 3549 4788 3216 201858
11039 4901 11164 3549 4788 3216 201865
11039 4901 11164 3549 4788 3216 201914
11039 4901 11164 3549 4788 3216 201916
11039 4901 11164 3549 4788 3216 202082
11039 4901 11164 3549 4788 3216 202164
11039 4901 11164 3549 4788 3216 20597
11039 4901 11164 3549 4788 3216 20597 197759
11039 4901 11164 3549 4788 3216 20597 197888
11039 4901 11164 3549 4788 3216 20597 5495 43951
11039 4901 11164 3549 4788 3216 20655
11039 4901 11164 3549 4788 3216 20655 50178
11039 4901 11164 3549 4788 3216 20655 56784
11039 4901 11164 3549 4788 3216 20848
11039 4901 11164 3549 4788 3216 21332
11039 4901 11164 3549 4788 3216 21332 12999
11039 4901 11164 3549 4788 3216 21332 21184
11039 4901 11164 3549 4788 3216 21332 42920
11039 4901 11164 3549 4788 3216 21332 52069
11039 4901 11164 3549 4788 3216 21353
11039 4901 11164 3549 4788 3216 21414 29304 42742
11039 4901 11164 3549 4788 3216 21414 48720
11039 4901 11164 3549 4788 3216 21414 8853
11039 4901 11164 3549 4788 3216 21483
11039 4901 11164 3549 4788 3216 24602
11039 4901 11164 3549 4788 3216 24602 47495
11039 4901 11164 3549 4788 3216 24683
11039 4901 11164 3549 4788 3216 25296
11039 4901 11164 3549 4788 3216 25549 199049
11039 4901 11164 3549 4788 3216 28703
11039 4901 11164 3549 4788 3216 28703 198683
11039 4901 11164 3549 4788 3216 28703 49144
11039 4901 11164 3549 4788 3216 28712
11039 4901 11164 3549 4788 3216 28825 28840
11039 4901 11164 3549 4788 3216 28870
11039 4901 11164 3549 4788 3216 28870 20946
11039 4901 11164 3549 4788 3216 28870 35824
11039 4901 11164 3549 4788 3216 28989
11039 4901 11164 3549 4788 3216 29125
11039 4901 11164 3549 4788 3216 29125 198918
11039 4901 11164 3549 4788 3216 29125 24846
11039 4901 11164 3549 4788 3216 29125 3325
11039 4901 11164 3549 4788 3216 29125 34518
11039 4901 11164 3549 4788 3216 29125 41190
11039 4901 11164 3549 4788 3216 29125 41190 51117
11039 4901 11164 3549 4788 3216 29125 50051
11039 4901 11164 3549 4788 3216 29125 8888
11039 4901 11164 3549 4788 3216 29546
11039 4901 11164 3549 4788 3216 29561
11039 4901 11164 3549 4788 3216 30788
11039 4901 11164 3549 4788 3216 30924
11039 4901 11164 3549 4788 3216 30943
11039 4901 11164 3549 4788 3216 30943 40966
11039 4901 11164 3549 4788 3216 30952
11039 4901 11164 3549 4788 3216 31028
11039 4901 11164 3549 4788 3216 31321
11039 4901 11164 3549 4788 3216 31321 34664
11039 4901 11164 3549 4788 3216 31359
11039 4901 11164 3549 4788 3216 31359 197606
11039 4901 11164 3549 4788 3216 31359 197817
11039 4901 11164 3549 4788 3216 31359 42582 42582
11039 4901 11164 3549 4788 3216 31359 49533
11039 4901 11164 3549 4788 3216 31359 50190
11039 4901 11164 3549 4788 3216 31359 51834
11039 4901 11164 3549 4788 3216 31359 61009
11039 4901 11164 3549 4788 3216 31368
11039 4901 11164 3549 4788 3216 31425
11039 4901 11164 3549 4788 3216 31425 13105
11039 4901 11164 3549 4788 3216 31425 43849
11039 4901 11164 3549 4788 3216 31425 62287
11039 4901 11164 3549 4788 3216 3216 12314
11039 4901 11164 3549 4788 3216 3216 34892
11039 4901 11164 3549 4788 3216 3216 34892 57412
11039 4901 11164 3549 4788 3216 3216 47684
11039 4901 11164 3549 4788 3216 3216 50048
11039 4901 11164 3549 4788 3216 3253
11039 4901 11164 3549 4788 3216 3253 198544
11039 4901 11164 3549 4788 3216 3253 20619
11039 4901 11164 3549 4788 3216 3253 39073
11039 4901 11164 3549 4788 3216 3253 41928
11039 4901 11164 3549 4788 3216 3253 42276
11039 4901 11164 3549 4788 3216 3253 49675
11039 4901 11164 3549 4788 3216 33844
11039 4901 11164 3549 4788 3216 33936
11039 4901 11164 3549 4788 3216 34038
11039 4901 11164 3549 4788 3216 34098
11039 4901 11164 3549 4788 3216 34147
11039 4901 11164 3549 4788 3216 34352
11039 4901 11164 3549 4788 3216 34364
11039 4901 11164 3549 4788 3216 34378
11039 4901 11164 3549 4788 3216 34389
11039 4901 11164 3549 4788 3216 34644
11039 4901 11164 3549 4788 3216 34662
11039 4901 11164 3549 4788 3216 34698
11039 4901 11164 3549 4788 3216 34747
11039 4901 11164 3549 4788 3216 34802
11039 4901 11164 3549 4788 3216 34879
11039 4901 11164 3549 4788 3216 34892
11039 4901 11164 3549 4788 3216 34892 57412
11039 4901 11164 3549 4788 3216 34894
11039 4901 11164 3549 4788 3216 35102
11039 4901 11164 3549 4788 3216 35195
11039 4901 11164 3549 4788 3216 35310
11039 4901 11164 3549 4788 3216 35354
11039 4901 11164 3549 4788 3216 35522
11039 4901 11164 3549 4788 3216 35631
11039 4901 11164 3549 4788 3216 35631 3191
11039 4901 11164 3549 4788 3216 35823
11039 4901 11164 3549 4788 3216 38917
11039 4901 11164 3549 4788 3216 38917 20821
11039 4901 11164 3549 4788 3216 38917 51730
11039 4901 11164 3549 4788 3216 39045
11039 4901 11164 3549 4788 3216 39045 62264
11039 4901 11164 3549 4788 3216 39046
11039 4901 11164 3549 4788 3216 39058
11039 4901 11164 3549 4788 3216 39150
11039 4901 11164 3549 4788 3216 39376
11039 4901 11164 3549 4788 3216 39429
11039 4901 11164 3549 4788 3216 39789
11039 4901 11164 3549 4788 3216 39850
11039 4901 11164 3549 4788 3216 39911
11039 4901 11164 3549 4788 3216 40966
11039 4901 11164 3549 4788 3216 41002
11039 4901 11164 3549 4788 3216 41106
11039 4901 11164 3549 4788 3216 41302 62238
11039 4901 11164 3549 4788 3216 41377
11039 4901 11164 3549 4788 3216 41430
11039 4901 11164 3549 4788 3216 41554
11039 4901 11164 3549 4788 3216 41554 197199
11039 4901 11164 3549 4788 3216 41706
11039 4901 11164 3549 4788 3216 41826
11039 4901 11164 3549 4788 3216 41942
11039 4901 11164 3549 4788 3216 42110
11039 4901 11164 3549 4788 3216 42121
11039 4901 11164 3549 4788 3216 42190
11039 4901 11164 3549 4788 3216 42245
11039 4901 11164 3549 4788 3216 42245 57412
11039 4901 11164 3549 4788 3216 42341
11039 4901 11164 3549 4788 3216 42478
11039 4901 11164 3549 4788 3216 42478 60865 60865
11039 4901 11164 3549 4788 3216 42559
11039 4901 11164 3549 4788 3216 42632
11039 4901 11164 3549 4788 3216 42632 197309
11039 4901 11164 3549 4788 3216 42632 199251
11039 4901 11164 3549 4788 3216 42632 33902
11039 4901 11164 3549 4788 3216 42632 35526
11039 4901 11164 3549 4788 3216 42632 35526 35310
11039 4901 11164 3549 4788 3216 42632 35526 50806
11039 4901 11164 3549 4788 3216 42632 43896
11039 4901 11164 3549 4788 3216 42632 48347
11039 4901 11164 3549 4788 3216 42632 48347 8395
11039 4901 11164 3549 4788 3216 42632 50277
11039 4901 11164 3549 4788 3216 42690
11039 4901 11164 3549 4788 3216 42693
11039 4901 11164 3549 4788 3216 42762
11039 4901 11164 3549 4788 3216 42850
11039 4901 11164 3549 4788 3216 43001
11039 4901 11164 3549 4788 3216 43042
11039 4901 11164 3549 4788 3216 43152
11039 4901 11164 3549 4788 3216 43275
11039 4901 11164 3549 4788 3216 43537
11039 4901 11164 3549 4788 3216 43600
11039 4901 11164 3549 4788 3216 43670
11039 4901 11164 3549 4788 3216 43687
11039 4901 11164 3549 4788 3216 43687 197783
11039 4901 11164 3549 4788 3216 43761 43761
11039 4901 11164 3549 4788 3216 43812
11039 4901 11164 3549 4788 3216 43820
11039 4901 11164 3549 4788 3216 43874
11039 4901 11164 3549 4788 3216 43889
11039 4901 11164 3549 4788 3216 43908
11039 4901 11164 3549 4788 3216 43970
11039 4901 11164 3549 4788 3216 44095
11039 4901 11164 3549 4788 3216 44115
11039 4901 11164 3549 4788 3216 44151 44151
11039 4901 11164 3549 4788 3216 44299
11039 4901 11164 3549 4788 3216 44315
11039 4901 11164 3549 4788 3216 44587 35025 39735
11039 4901 11164 3549 4788 3216 44587 44587 12499
11039 4901 11164 3549 4788 3216 44587 44587 41787
11039 4901 11164 3549 4788 3216 44587 44587 61985
11039 4901 11164 3549 4788 3216 44670
11039 4901 11164 3549 4788 3216 45003
11039 4901 11164 3549 4788 3216 45021
11039 4901 11164 3549 4788 3216 45021 45021
11039 4901 11164 3549 4788 3216 47236
11039 4901 11164 3549 4788 3216 47236 57856
11039 4901 11164 3549 4788 3216 47399
11039 4901 11164 3549 4788 3216 47819
11039 4901 11164 3549 4788 3216 47934
11039 4901 11164 3549 4788 3216 47951
11039 4901 11164 3549 4788 3216 48499
11039 4901 11164 3549 4788 3216 48667
11039 4901 11164 3549 4788 3216 48770
11039 4901 11164 3549 4788 3216 48780
11039 4901 11164 3549 4788 3216 49064
11039 4901 11164 3549 4788 3216 49377
11039 4901 11164 3549 4788 3216 49381
11039 4901 11164 3549 4788 3216 49506
11039 4901 11164 3549 4788 3216 49558
11039 4901 11164 3549 4788 3216 49777
11039 4901 11164 3549 4788 3216 49841
11039 4901 11164 3549 4788 3216 49897
11039 4901 11164 3549 4788 3216 49897 52022
11039 4901 11164 3549 4788 3216 50002
11039 4901 11164 3549 4788 3216 50003
11039 4901 11164 3549 4788 3216 50038
11039 4901 11164 3549 4788 3216 50149
11039 4901 11164 3549 4788 3216 50174
11039 4901 11164 3549 4788 3216 50212
11039 4901 11164 3549 4788 3216 50218
11039 4901 11164 3549 4788 3216 50225
11039 4901 11164 3549 4788 3216 50315
11039 4901 11164 3549 4788 3216 50315 48384
11039 4901 11164 3549 4788 3216 50367 50367
11039 4901 11164 3549 4788 3216 50378
11039 4901 11164 3549 4788 3216 50513
11039 4901 11164 3549 4788 3216 50739
11039 4901 11164 3549 4788 3216 50850
11039 4901 11164 3549 4788 3216 50992
11039 4901 11164 3549 4788 3216 51118
11039 4901 11164 3549 4788 3216 51161
11039 4901 11164 3549 4788 3216 51283
11039 4901 11164 3549 4788 3216 51360
11039 4901 11164 3549 4788 3216 51372
11039 4901 11164 3549 4788 3216 51397
11039 4901 11164 3549 4788 3216 51422
11039 4901 11164 3549 4788 3216 51471
11039 4901 11164 3549 4788 3216 51506
11039 4901 11164 3549 4788 3216 51705
11039 4901 11164 3549 4788 3216 51721
11039 4901 11164 3549 4788 3216 51956
11039 4901 11164 3549 4788 3216 51981
11039 4901 11164 3549 4788 3216 51990
11039 4901 11164 3549 4788 3216 52038
11039 4901 11164 3549 4788 3216 52162
11039 4901 11164 3549 4788 3216 52194
11039 4901 11164 3549 4788 3216 5523 196764
11039 4901 11164 3549 4788 3216 5523 5523 5523
11039 4901 11164 3549 4788 3216 5572
11039 4901 11164 3549 4788 3216 56365
11039 4901 11164 3549 4788 3216 56445
11039 4901 11164 3549 4788 3216 56562
11039 4901 11164 3549 4788 3216 56674
11039 4901 11164 3549 4788 3216 56679
11039 4901 11164 3549 4788 3216 56685
11039 4901 11164 3549 4788 3216 56686
11039 4901 11164 3549 4788 3216 56741
11039 4901 11164 3549 4788 3216 56797
11039 4901 11164 3549 4788 3216 56879
11039 4901 11164 3549 4788 3216 56939
11039 4901 11164 3549 4788 3216 56952 56952
11039 4901 11164 3549 4788 3216 56992
11039 4901 11164 3549 4788 3216 57011
11039 4901 11164 3549 4788 3216 57011 50483
11039 4901 11164 3549 4788 3216 57019
11039 4901 11164 3549 4788 3216 57257
11039 4901 11164 3549 4788 3216 57274
11039 4901 11164 3549 4788 3216 57296 57296
11039 4901 11164 3549 4788 3216 57314
11039 4901 11164 3549 4788 3216 57319
11039 4901 11164 3549 4788 3216 57363
11039 4901 11164 3549 4788 3216 57372
11039 4901 11164 3549 4788 3216 57424
11039 4901 11164 3549 4788 3216 57580 57580 57580
11039 4901 11164 3549 4788 3216 57631
11039 4901 11164 3549 4788 3216 57658 57658
11039 4901 11164 3549 4788 3216 57711
11039 4901 11164 3549 4788 3216 57781
11039 4901 11164 3549 4788 3216 57798
11039 4901 11164 3549 4788 3216 57843
11039 4901 11164 3549 4788 3216 57876 57876
11039 4901 11164 3549 4788 3216 57883 57883
11039 4901 11164 3549 4788 3216 57988
11039 4901 11164 3549 4788 3216 58001
11039 4901 11164 3549 4788 3216 58086
11039 4901 11164 3549 4788 3216 58108
11039 4901 11164 3549 4788 3216 58163
11039 4901 11164 3549 4788 3216 58225
11039 4901 11164 3549 4788 3216 58258
11039 4901 11164 3549 4788 3216 59452
11039 4901 11164 3549 4788 3216 59465
11039 4901 11164 3549 4788 3216 59483 59483
11039 4901 11164 3549 4788 3216 59509
11039 4901 11164 3549 4788 3216 59562 59562 59562
11039 4901 11164 3549 4788 3216 59722
11039 4901 11164 3549 4788 3216 59825
11039 4901 11164 3549 4788 3216 59906 59906
11039 4901 11164 3549 4788 3216 59986
11039 4901 11164 3549 4788 3216 60057
11039 4901 11164 3549 4788 3216 60470
11039 4901 11164 3549 4788 3216 60473
11039 4901 11164 3549 4788 3216 60523
11039 4901 11164 3549 4788 3216 60575
11039 4901 11164 3549 4788 3216 60710
11039 4901 11164 3549 4788 3216 60832
11039 4901 11164 3549 4788 3216 60944
11039 4901 11164 3549 4788 3216 61038
11039 4901 11164 3549 4788 3216 61197
11039 4901 11164 3549 4788 3216 61293
11039 4901 11164 3549 4788 3216 61325
11039 4901 11164 3549 4788 3216 61422
11039 4901 11164 3549 4788 3216 61980
11039 4901 11164 3549 4788 3216 61991
11039 4901 11164 3549 4788 3216 62204
11039 4901 11164 3549 4788 3216 62207
11039 4901 11164 3549 4788 3216 62330
11039 4901 11164 3549 4788 3216 62404
11039 4901 11164 3549 4788 3216 62422
11039 4901 11164 3549 4788 3216 62461
11039 4901 11164 3549 4788 3216 6679
11039 4901 11164 3549 4788 3216 6679 198675
11039 4901 11164 3549 4788 3216 6679 202051
11039 4901 11164 3549 4788 3216 6679 35810
11039 4901 11164 3549 4788 3216 6679 35810 199172
11039 4901 11164 3549 4788 3216 6679 48549
11039 4901 11164 3549 4788 3216 6697 33973
11039 4901 11164 3549 4788 3216 8299
11039 4901 11164 3549 4788 3216 8371
11039 4901 11164 3549 4788 3216 8371 12289
11039 4901 11164 3549 4788 3216 8371 199459
11039 4901 11164 3549 4788 3216 8402
11039 4901 11164 3549 4788 3216 8402 13095
11039 4901 11164 3549 4788 3216 8402 199000
11039 4901 11164 3549 4788 3216 8402 199549
11039 4901 11164 3549 4788 3216 8402 34320
11039 4901 11164 3549 4788 3216 8402 34545
11039 4901 11164 3549 4788 3216 8402 34879
11039 4901 11164 3549 4788 3216 8402 44095
11039 4901 11164 3549 4788 3216 8402 49509
11039 4901 11164 3549 4788 3216 8402 49558
11039 4901 11164 3549 4788 3216 8402 51952
11039 4901 11164 3549 4788 3216 8402 56685
11039 4901 11164 3549 4788 3216 8402 56781
11039 4901 11164 3549 4788 3216 8402 56975
11039 4901 11164 3549 4788 3216 8402 57211
11039 4901 11164 3549 4788 3216 8402 58190
11039 4901 11164 3549 4788 3216 8402 8370
11039 4901 11164 3549 4788 3216 8449
11039 4901 11164 3549 4788 3216 8449 12764
11039 4901 11164 3549 4788 3216 8449 24722
11039 4901 11164 3549 4788 3216 8449 25035
11039 4901 11164 3549 4788 3216 8449 39819
11039 4901 11164 3549 4788 3216 8449 41271
11039 4901 11164 3549 4788 3216 8449 41329
11039 4901 11164 3549 4788 3216 8449 41329 60188
11039 4901 11164 3549 4788 3216 8449 47782
11039 4901 11164 3549 4788 3216 8449 48271
11039 4901 11164 3549 4788 3216 8449 48271 50251
11039 4901 11164 3549 4788 3216 8449 48887
11039 4901 11164 3549 4788 3216 8449 50223
11039 4901 11164 3549 4788 3216 8449 57096
11039 4901 11164 3549 4788 3216 8449 59430
11039 4901 11164 3549 4788 3216 8449 59527
11039 4901 11164 3549 4788 3216 8449 59527 59527
11039 4901 11164 3549 4788 3216 8449 59527 59684
11039 4901 11164 3549 4788 3216 8449 60515
11039 4901 11164 3549 4788 3216 8449 8847
11039 4901 11164 3549 4788 3216 8449 8847 47139
11039 4901 11164 3549 4788 3216 8507
11039 4901 11164 3549 4788 3216 8764
11039 4901 11164 3549 4788 3216 8888
11039 4901 11164 3549 4788 3216 8904
11039 4901 11164 3549 4788 3216 8905
11039 4901 11164 3549 4788 3216 8905 15658
11039 4901 11164 3549 4788 3216 8905 15658 198601
11039 4901 11164 3549 4788 3216 8905 15658 34634
11039 4901 11164 3549 4788 3216 8905 15658 56368
11039 4901 11164 3549 4788 3216 8905 15658 56690
11039 4901 11164 3549 4788 3216 8905 15658 62333
11039 4901 11164 3549 4788 3216 8905 15886
11039 4901 11164 3549 4788 3216 8905 196780
11039 4901 11164 3549 4788 3216 8905 198438
11039 4901 11164 3549 4788 3216 8905 200812
11039 4901 11164 3549 4788 3216 8905 201901 201901
11039 4901 11164 3549 4788 3216 8905 24924
11039 4901 11164 3549 4788 3216 8905 3200
11039 4901 11164 3549 4788 3216 8905 39463
11039 4901 11164 3549 4788 3216 8905 42132
11039 4901 11164 3549 4788 3216 8905 42132 196698
11039 4901 11164 3549 4788 3216 8905 42132 29277
11039 4901 11164 3549 4788 3216 8905 42132 43555
11039 4901 11164 3549 4788 3216 8905 43168
11039 4901 11164 3549 4788 3216 8905 43694
11039 4901 11164 3549 4788 3216 8905 44131
11039 4901 11164 3549 4788 3216 8905 44232
11039 4901 11164 3549 4788 3216 8905 44550
11039 4901 11164 3549 4788 3216 8905 44622 44622
11039 4901 11164 3549 4788 3216 8905 47270
11039 4901 11164 3549 4788 3216 8905 47713
11039 4901 11164 3549 4788 3216 8905 48207
11039 4901 11164 3549 4788 3216 8905 48245
11039 4901 11164 3549 4788 3216 8905 51271
11039 4901 11164 3549 4788 3216 8905 58094
11039 4901 11164 3549 4788 3216 8905 60154
11039 4901 11164 3549 4788 3216 8926
11039 4901 11164 3549 4788 3216 9130
11039 4901 11164 3549 4788 32354
11039 4901 11164 3549 4788 32354 11476 11476
11039 4901 11164 3549 4788 32354 19225
11039 4901 11164 3549 4788 32354 27456
11039 4901 11164 3549 4788 32354 36168
11039 4901 11164 3549 4788 32354 40171
11039 4901 11164 3549 4788 32354 54918 54918
11039 4901 11164 3549 4788 3255 12986
11039 4901 11164 3549 4788 3255 12986 47415
11039 4901 11164 3549 4788 3255 15738
11039 4901 11164 3549 4788 3255 15738 15738 34579
11039 4901 11164 3549 4788 3255 15738 44235
11039 4901 11164 3549 4788 3255 15738 56347
11039 4901 11164 3549 4788 3255 16038
11039 4901 11164 3549 4788 3255 196790
11039 4901 11164 3549 4788 3255 196808
11039 4901 11164 3549 4788 3255 197158
11039 4901 11164 3549 4788 3255 197522
11039 4901 11164 3549 4788 3255 197610
11039 4901 11164 3549 4788 3255 198323
11039 4901 11164 3549 4788 3255 198720 41350
11039 4901 11164 3549 4788 3255 199351
11039 4901 11164 3549 4788 3255 201094 201094 201094
11039 4901 11164 3549 4788 3255 21151
11039 4901 11164 3549 4788 3255 21256
11039 4901 11164 3549 4788 3255 24593 197945
11039 4901 11164 3549 4788 3255 24945 24945 29683
11039 4901 11164 3549 4788 3255 24945 24945 57493
11039 4901 11164 3549 4788 3255 25119
11039 4901 11164 3549 4788 3255 25282
11039 4901 11164 3549 4788 3255 25282 51197
11039 4901 11164 3549 4788 3255 25498
11039 4901 11164 3549 4788 3255 28776
11039 4901 11164 3549 4788 3255 28858
11039 4901 11164 3549 4788 3255 28858 51794
11039 4901 11164 3549 4788 3255 30886 30886 30886
11039 4901 11164 3549 4788 3255 30891
11039 4901 11164 3549 4788 3255 31305
11039 4901 11164 3549 4788 3255 31388
11039 4901 11164 3549 4788 3255 31556
11039 4901 11164 3549 4788 3255 31725 31725
11039 4901 11164 3549 4788 3255 31725 31725 50879
11039 4901 11164 3549 4788 3255 34187 34187
11039 4901 11164 3549 4788 3255 34251
11039 4901 11164 3549 4788 3255 34251 29496 29496
11039 4901 11164 3549 4788 3255 34448
11039 4901 11164 3549 4788 3255 34661 34661 34661
11039 4901 11164 3549 4788 3255 34715
11039 4901 11164 3549 4788 3255 34814
11039 4901 11164 3549 4788 3255 34814 39916
11039 4901 11164 3549 4788 3255 34814 43137
11039 4901 11164 3549 4788 3255 34814 56435
11039 4901 11164 3549 4788 3255 35409
11039 4901 11164 3549 4788 3255 39066
11039 4901 11164 3549 4788 3255 39084
11039 4901 11164 3549 4788 3255 39247
11039 4901 11164 3549 4788 3255 39399
11039 4901 11164 3549 4788 3255 39399 197218
11039 4901 11164 3549 4788 3255 39399 48665
11039 4901 11164 3549 4788 3255 39399 50005
11039 4901 11164 3549 4788 3255 39399 50211
11039 4901 11164 3549 4788 3255 39399 51858
11039 4901 11164 3549 4788 3255 39399 56489
11039 4901 11164 3549 4788 3255 39399 62327
11039 4901 11164 3549 4788 3255 39445 39445 39445
11039 4901 11164 3549 4788 3255 39471 39471
11039 4901 11164 3549 4788 3255 39512
11039 4901 11164 3549 4788 3255 39680
11039 4901 11164 3549 4788 3255 39822
11039 4901 11164 3549 4788 3255 41278
11039 4901 11164 3549 4788 3255 41285
11039 4901 11164 3549 4788 3255 41285 196824
11039 4901 11164 3549 4788 3255 41285 25503
11039 4901 11164 3549 4788 3255 41631
11039 4901 11164 3549 4788 3255 41649
11039 4901 11164 3549 4788 3255 41871
11039 4901 11164 3549 4788 3255 42458
11039 4901 11164 3549 4788 3255 42501 42501 42501
11039 4901 11164 3549 4788 3255 43103
11039 4901 11164 3549 4788 3255 43206
11039 4901 11164 3549 4788 3255 43258
11039 4901 11164 3549 4788 3255 43880 43880 43880
11039 4901 11164 3549 4788 3255 44209 44209 44209
11039 4901 11164 3549 4788 3255 44411
11039 4901 11164 3549 4788 3255 44800 44800 44800
11039 4901 11164 3549 4788 3255 47266
11039 4901 11164 3549 4788 3255 47361
11039 4901 11164 3549 4788 3255 47550
11039 4901 11164 3549 4788 3255 47702 56385 39128
11039 4901 11164 3549 4788 3255 47725
11039 4901 11164 3549 4788 3255 47799
11039 4901 11164 3549 4788 3255 47898
11039 4901 11164 3549 4788 3255 48006
11039 4901 11164 3549 4788 3255 48082
11039 4901 11164 3549 4788 3255 48094
11039 4901 11164 3549 4788 3255 48664 48664 48664
11039 4901 11164 3549 4788 3255 48957 48957 48957
11039 4901 11164 3549 4788 3255 49125
11039 4901 11164 3549 4788 3255 49125 31145
11039 4901 11164 3549 4788 3255 49125 39127
11039 4901 11164 3549 4788 3255 49824 49824
11039 4901 11164 3549 4788 3255 49984
11039 4901 11164 3549 4788 3255 50012
11039 4901 11164 3549 4788 3255 50130
11039 4901 11164 3549 4788 3255 50392 57232
11039 4901 11164 3549 4788 3255 50487
11039 4901 11164 3549 4788 3255 50579
11039 4901 11164 3549 4788 3255 50662
11039 4901 11164 3549 4788 3255 51672 51672 51672
11039 4901 11164 3549 4788 3255 51784
11039 4901 11164 3549 4788 3255 52074
11039 4901 11164 3549 4788 3255 56429
11039 4901 11164 3549 4788 3255 56823 56823
11039 4901 11164 3549 4788 3255 57944
11039 4901 11164 3549 4788 3255 57944 57699
11039 4901 11164 3549 4788 3255 58309
11039 4901 11164 3549 4788 3255 58332
11039 4901 11164 3549 4788 3255 59671
11039 4901 11164 3549 4788 3255 60134
11039 4901 11164 3549 4788 3255 60386
11039 4901 11164 3549 4788 3255 6723
11039 4901 11164 3549 4788 3255 6723 13307
11039 4901 11164 3549 4788 3255 6723 13307 31009
11039 4901 11164 3549 4788 3255 6723 13307 39528
11039 4901 11164 3549 4788 3255 6723 15683
11039 4901 11164 3549 4788 3255 6723 24664
11039 4901 11164 3549 4788 3255 6723 43967
11039 4901 11164 3549 4788 3255 6723 43967 43967
11039 4901 11164 3549 4788 3255 6723 48648
11039 4901 11164 3549 4788 3255 6723 5380 5380
11039 4901 11164 3549 4788 3255 6723 59636
11039 4901 11164 3549 4788 3255 8788
11039 4901 11164 3549 4788 3255 8788 21096
11039 4901 11164 3549 4788 3255 8788 24610
11039 4901 11164 3549 4788 3255 8788 29335
11039 4901 11164 3549 4788 3255 8788 39071
11039 4901 11164 3549 4788 3255 8788 39742
11039 4901 11164 3549 4788 3255 8788 41502
11039 4901 11164 3549 4788 3255 8788 49982
11039 4901 11164 3549 4788 3255 8788 52178
11039 4901 11164 3549 4788 3255 8788 56978
11039 4901 11164 3549 4788 3255 8788 57605
11039 4901 11164 3549 4788 32787
11039 4901 11164 3549 4788 32787 200696
11039 4901 11164 3549 4788 32787 35669
11039 4901 11164 3549 4788 32934
11039 4901 11164 3549 4788 32934 54115
11039 4901 11164 3549 4788 3303 201306
11039 4901 11164 3549 4788 3327
11039 4901 11164 3549 4788 3327 12757
11039 4901 11164 3549 4788 3327 12976
11039 4901 11164 3549 4788 3327 196785
11039 4901 11164 3549 4788 3327 197060
11039 4901 11164 3549 4788 3327 197289
11039 4901 11164 3549 4788 3327 197517
11039 4901 11164 3549 4788 3327 198379
11039 4901 11164 3549 4788 3327 198632
11039 4901 11164 3549 4788 3327 198966
11039 4901 11164 3549 4788 3327 199328
11039 4901 11164 3549 4788 3327 201038
11039 4901 11164 3549 4788 3327 21147
11039 4901 11164 3549 4788 3327 28955
11039 4901 11164 3549 4788 3327 34702
11039 4901 11164 3549 4788 3327 34729
11039 4901 11164 3549 4788 3327 39038
11039 4901 11164 3549 4788 3327 39823
11039 4901 11164 3549 4788 3327 41798 39824 60411
11039 4901 11164 3549 4788 3327 41798 48503
11039 4901 11164 3549 4788 3327 42300
11039 4901 11164 3549 4788 3327 43017
11039 4901 11164 3549 4788 3327 44839
11039 4901 11164 3549 4788 3327 48412
11039 4901 11164 3549 4788 3327 48487
11039 4901 11164 3549 4788 3327 48588
11039 4901 11164 3549 4788 3327 49604
11039 4901 11164 3549 4788 3327 50794
11039 4901 11164 3549 4788 3327 51504
11039 4901 11164 3549 4788 3327 57201
11039 4901 11164 3549 4788 3327 61189
11039 4901 11164 3549 4788 3327 61952
11039 4901 11164 3549 4788 3327 8240
11039 4901 11164 3549 4788 33891
11039 4901 11164 3549 4788 33891 12387
11039 4901 11164 3549 4788 33891 12387 48576
11039 4901 11164 3549 4788 33891 12387 49652
11039 4901 11164 3549 4788 33891 12387 59748
11039 4901 11164 3549 4788 33891 16097
11039 4901 11164 3549 4788 33891 16097 15725
11039 4901 11164 3549 4788 33891 16097 43353
11039 4901 11164 3549 4788 33891 16097 47518
11039 4901 11164 3549 4788 33891 16628
11039 4901 11164 3549 4788 33891 197999
11039 4901 11164 3549 4788 33891 197999 201962
11039 4901 11164 3549 4788 33891 197999 56672 44638
11039 4901 11164 3549 4788 33891 198570
11039 4901 11164 3549 4788 33891 200062
11039 4901 11164 3549 4788 33891 200879
11039 4901 11164 3549 4788 33891 201011
11039 4901 11164 3549 4788 33891 20546
11039 4901 11164 3549 4788 33891 20546 20546
11039 4901 11164 3549 4788 33891 25447
11039 4901 11164 3549 4788 33891 25447 25447
11039 4901 11164 3549 4788 33891 29545
11039 4901 11164 3549 4788 33891 33988
11039 4901 11164 3549 4788 33891 39392 201987
11039 4901 11164 3549 4788 33891 43957
11039 4901 11164 3549 4788 33891 43957 12930
11039 4901 11164 3549 4788 33891 44545
11039 4901 11164 3549 4788 33891 47692
11039 4901 11164 3549 4788 33891 47692 16049
11039 4901 11164 3549 4788 33891 47692 200849
11039 4901 11164 3549 4788 33891 47692 42783
11039 4901 11164 3549 4788 33891 47692 60065
11039 4901 11164 3549 4788 33891 47692 60487
11039 4901 11164 3549 4788 33891 47692 8793
11039 4901 11164 3549 4788 33891 51191
11039 4901 11164 3549 4788 33891 51839
11039 4901 11164 3549 4788 33891 51852
11039 4901 11164 3549 4788 33891 56719
11039 4901 11164 3549 4788 33891 57395
11039 4901 11164 3549 4788 33891 57957
11039 4901 11164 3549 4788 33891 58262
11039 4901 11164 3549 4788 33891 60065
11039 4901 11164 3549 4788 33891 60517
11039 4901 11164 3549 4788 33891 60574
11039 4901 11164 3549 4788 33891 62023
11039 4901 11164 3549 4788 33891 62297
11039 4901 11164 3549 4788 33891 62359
11039 4901 11164 3549 4788 34224
11039 4901 11164 3549 4788 34224 199921 199921
11039 4901 11164 3549 4788 34224 200137
11039 4901 11164 3549 4788 34224 201360
11039 4901 11164 3549 4788 34224 29030 56766
11039 4901 11164 3549 4788 34224 34577
11039 4901 11164 3549 4788 34224 39163
11039 4901 11164 3549 4788 34224 47748 47748
11039 4901 11164 3549 4788 34224 48057
11039 4901 11164 3549 4788 34224 48622
11039 4901 11164 3549 4788 34224 57634
11039 4901 11164 3549 4788 34224 59763
11039 4901 11164 3549 4788 34305
11039 4901 11164 3549 4788 34305 61044
11039 4901 11164 3549 4788 3462
11039 4901 11164 3549 4788 34655
11039 4901 11164 3549 4788 34655 50144
11039 4901 11164 3549 4788 3491
11039 4901 11164 3549 4788 3491 12389
11039 4901 11164 3549 4788 3491 12389 12332
11039 4901 11164 3549 4788 3491 12389 12683
11039 4901 11164 3549 4788 3491 12389 12705
11039 4901 11164 3549 4788 3491 12389 12730
11039 4901 11164 3549 4788 3491 12389 13118
11039 4901 11164 3549 4788 3491 12389 15757 29520
11039 4901 11164 3549 4788 3491 12389 15757 44878
11039 4901 11164 3549 4788 3491 12389 15757 49377
11039 4901 11164 3549 4788 3491 12389 15757 58037
11039 4901 11164 3549 4788 3491 12389 15934
11039 4901 11164 3549 4788 3491 12389 16300 6662
11039 4901 11164 3549 4788 3491 12389 16301
11039 4901 11164 3549 4788 3491 12389 196709 16190
11039 4901 11164 3549 4788 3491 12389 196768
11039 4901 11164 3549 4788 3491 12389 201218
11039 4901 11164 3549 4788 3491 12389 21109
11039 4901 11164 3549 4788 3491 12389 21479
11039 4901 11164 3549 4788 3491 12389 21479 20806
11039 4901 11164 3549 4788 3491 12389 21487
11039 4901 11164 3549 4788 3491 12389 24699
11039 4901 11164 3549 4788 3491 12389 24810
11039 4901 11164 3549 4788 3491 12389 25490
11039 4901 11164 3549 4788 3491 12389 25490 25490
11039 4901 11164 3549 4788 3491 12389 25490 43235
11039 4901 11164 3549 4788 3491 12389 25515
11039 4901 11164 3549 4788 3491 12389 25515 42589
11039 4901 11164 3549 4788 3491 12389 25515 8557
11039 4901 11164 3549 4788 3491 12389 28702
11039 4901 11164 3549 4788 3491 12389 2878
11039 4901 11164 3549 4788 3491 12389 28812
11039 4901 11164 3549 4788 3491 12389 28890 57200
11039 4901 11164 3549 4788 3491 12389 28947
11039 4901 11164 3549 4788 3491 12389 29049 13099
11039 4901 11164 3549 4788 3491 12389 29049 15723
11039 4901 11164 3549 4788 3491 12389 29049 34797
11039 4901 11164 3549 4788 3491 12389 29049 34876
11039 4901 11164 3549 4788 3491 12389 29049 39232
11039 4901 11164 3549 4788 3491 12389 29049 39397
11039 4901 11164 3549 4788 3491 12389 29049 44725
11039 4901 11164 3549 4788 3491 12389 29049 50274
11039 4901 11164 3549 4788 3491 12389 29049 57293
11039 4901 11164 3549 4788 3491 12389 29049 6736
11039 4901 11164 3549 4788 3491 12389 29049 8814
11039 4901 11164 3549 4788 3491 12389 29071
11039 4901 11164 3549 4788 3491 12389 30855
11039 4901 11164 3549 4788 3491 12389 31225
11039 4901 11164 3549 4788 3491 12389 31357
11039 4901 11164 3549 4788 3491 12389 3312
11039 4901 11164 3549 4788 3491 12389 33894
11039 4901 11164 3549 4788 3491 12389 33934
11039 4901 11164 3549 4788 3491 12389 33991
11039 4901 11164 3549 4788 3491 12389 34137
11039 4901 11164 3549 4788 3491 12389 34168
11039 4901 11164 3549 4788 3491 12389 34205
11039 4901 11164 3549 4788 3491 12389 34266
11039 4901 11164 3549 4788 3491 12389 34267
11039 4901 11164 3549 4788 3491 12389 34449
11039 4901 11164 3549 4788 3491 12389 34485
11039 4901 11164 3549 4788 3491 12389 34584
11039 4901 11164 3549 4788 3491 12389 34797
11039 4901 11164 3549 4788 3491 12389 34896
11039 4901 11164 3549 4788 3491 12389 34974
11039 4901 11164 3549 4788 3491 12389 35104 29355
11039 4901 11164 3549 4788 3491 12389 35154
11039 4901 11164 3549 4788 3491 12389 35177
11039 4901 11164 3549 4788 3491 12389 35400 12705
11039 4901 11164 3549 4788 3491 12389 35400 28719
11039 4901 11164 3549 4788 3491 12389 35400 31094
11039 4901 11164 3549 4788 3491 12389 35400 3239
11039 4901 11164 3549 4788 3491 12389 35400 34875
11039 4901 11164 3549 4788 3491 12389 35400 35531
11039 4901 11164 3549 4788 3491 12389 35400 49483
11039 4901 11164 3549 4788 3491 12389 35400 6828
11039 4901 11164 3549 4788 3491 12389 35516
11039 4901 11164 3549 4788 3491 12389 35558
11039 4901 11164 3549 4788 3491 12389 39293 8416
11039 4901 11164 3549 4788 3491 12389 39434 57227
11039 4901 11164 3549 4788 3491 12389 39442
11039 4901 11164 3549 4788 3491 12389 39442 51032
11039 4901 11164 3549 4788 3491 12389 41134
11039 4901 11164 3549 4788 3491 12389 41440
11039 4901 11164 3549 4788 3491 12389 41440 12846
11039 4901 11164 3549 4788 3491 12389 41440 15759
11039 4901 11164 3549 4788 3491 12389 41440 16054
11039 4901 11164 3549 4788 3491 12389 41440 16287
11039 4901 11164 3549 4788 3491 12389 41560
11039 4901 11164 3549 4788 3491 12389 41789
11039 4901 11164 3549 4788 3491 12389 41938 28840
11039 4901 11164 3549 4788 3491 12389 42038
11039 4901 11164 3549 4788 3491 12389 42362 42362
11039 4901 11164 3549 4788 3491 12389 42548
11039 4901 11164 3549 4788 3491 12389 42610 12958
11039 4901 11164 3549 4788 3491 12389 42610 42610
11039 4901 11164 3549 4788 3491 12389 42610 6863
11039 4901 11164 3549 4788 3491 12389 42825
11039 4901 11164 3549 4788 3491 12389 43132 43132
11039 4901 11164 3549 4788 3491 12389 43468
11039 4901 11164 3549 4788 3491 12389 43530
11039 4901 11164 3549 4788 3491 12389 43574
11039 4901 11164 3549 4788 3491 12389 43975
11039 4901 11164 3549 4788 3491 12389 43975 15500
11039 4901 11164 3549 4788 3491 12389 43975 198052
11039 4901 11164 3549 4788 3491 12389 43975 24612
11039 4901 11164 3549 4788 3491 12389 43975 25008
11039 4901 11164 3549 4788 3491 12389 43975 25405
11039 4901 11164 3549 4788 3491 12389 43975 39229
11039 4901 11164 3549 4788 3491 12389 44237 13056
11039 4901 11164 3549 4788 3491 12389 44237 13118
11039 4901 11164 3549 4788 3491 12389 44237 15468
11039 4901 11164 3549 4788 3491 12389 44237 21017
11039 4901 11164 3549 4788 3491 12389 44237 21378
11039 4901 11164 3549 4788 3491 12389 44237 29456
11039 4901 11164 3549 4788 3491 12389 44237 35125
11039 4901 11164 3549 4788 3491 12389 44237 8570
11039 4901 11164 3549 4788 3491 12389 44237 8675
11039 4901 11164 3549 4788 3491 12389 48044
11039 4901 11164 3549 4788 3491 12389 48212
11039 4901 11164 3549 4788 3491 12389 49136
11039 4901 11164 3549 4788 3491 12389 49724
11039 4901 11164 3549 4788 3491 12389 49816
11039 4901 11164 3549 4788 3491 12389 51004
11039 4901 11164 3549 4788 3491 12389 51034
11039 4901 11164 3549 4788 3491 12389 51034 8345
11039 4901 11164 3549 4788 3491 12389 5537 5537
11039 4901 11164 3549 4788 3491 12389 5553
11039 4901 11164 3549 4788 3491 12389 5563
11039 4901 11164 3549 4788 3491 12389 5567 5567
11039 4901 11164 3549 4788 3491 12389 5591
11039 4901 11164 3549 4788 3491 12389 56341
11039 4901 11164 3549 4788 3491 12389 6697
11039 4901 11164 3549 4788 3491 12389 6828
11039 4901 11164 3549 4788 3491 12389 6863
11039 4901 11164 3549 4788 3491 12389 8342
11039 4901 11164 3549 4788 3491 12389 8342 16083
11039 4901 11164 3549 4788 3491 12389 8369
11039 4901 11164 3549 4788 3491 12389 8382
11039 4901 11164 3549 4788 3491 12389 8443
11039 4901 11164 3549 4788 3491 12389 8470
11039 4901 11164 3549 4788 3491 12389 8570
11039 4901 11164 3549 4788 3491 12389 8580
11039 4901 11164 3549 4788 3491 12389 8615
11039 4901 11164 3549 4788 3491 12389 8641
11039 4901 11164 3549 4788 3491 12389 8641 35374
11039 4901 11164 3549 4788 3491 12389 8641 50241
11039 4901 11164 3549 4788 3491 12389 8828
11039 4901 11164 3549 4788 3491 12389 8920
11039 4901 11164 3549 4788 3491 12389 8997
11039 4901 11164 3549 4788 3491 12389 8997 12380
11039 4901 11164 3549 4788 3491 12389 8997 16301
11039 4901 11164 3549 4788 3491 12389 8997 24783
11039 4901 11164 3549 4788 3491 12389 8997 24789
11039 4901 11164 3549 4788 3491 12389 8997 30749
11039 4901 11164 3549 4788 3491 12389 8997 31353
11039 4901 11164 3549 4788 3491 12389 8997 31496
11039 4901 11164 3549 4788 3491 12389 8997 51592
11039 4901 11164 3549 4788 3491 15133
11039 4901 11164 3549 4788 3491 15133 15133
11039 4901 11164 3549 4788 3491 16509
11039 4901 11164 3549 4788 3491 19855
11039 4901 11164 3549 4788 3491 22363
11039 4901 11164 3549 4788 3491 22683
11039 4901 11164 3549 4788 3491 22822 198949
11039 4901 11164 3549 4788 3491 24534 45298
11039 4901 11164 3549 4788 3491 2687
11039 4901 11164 3549 4788 3491 2687 10770
11039 4901 11164 3549 4788 3491 2687 10772
11039 4901 11164 3549 4788 3491 2687 12052
11039 4901 11164 3549 4788 3491 2687 12257
11039 4901 11164 3549 4788 3491 2687 17802
11039 4901 11164 3549 4788 3491 2687 17916
11039 4901 11164 3549 4788 3491 2687 18289
11039 4901 11164 3549 4788 3491 2687 19239
11039 4901 11164 3549 4788 3491 2687 19485
11039 4901 11164 3549 4788 3491 2687 19486
11039 4901 11164 3549 4788 3491 2687 24024 24024
11039 4901 11164 3549 4788 3491 2687 24189
11039 4901 11164 3549 4788 3491 2687 24300
11039 4901 11164 3549 4788 3491 2687 29874 29874
11039 4901 11164 3549 4788 3491 2687 3422
11039 4901 11164 3549 4788 3491 2687 3455
11039 4901 11164 3549 4788 3491 2687 3573
11039 4901 11164 3549 4788 3491 2687 3918
11039 4901 11164 3549 4788 3491 2687 4249
11039 4901 11164 3549 4788 3491 2687 4468
11039 4901 11164 3549 4788 3491 2687 45530
11039 4901 11164 3549 4788 3491 2687 45631
11039 4901 11164 3549 4788 3491 2687 46163
11039 4901 11164 3549 4788 3491 2687 5104
11039 4901 11164 3549 4788 3491 2687 5104 24023
11039 4901 11164 3549 4788 3491 2687 5107
11039 4901 11164 3549 4788 3491 2687 54363
11039 4901 11164 3549 4788 3491 2687 56180
11039 4901 11164 3549 4788 3491 2687 57515 57515
11039 4901 11164 3549 4788 3491 2687 59248
11039 4901 11164 3549 4788 3491 2687 6075
11039 4901 11164 3549 4788 3491 2687 6904
11039 4901 11164 3549 4788 3491 2687 6904 11719
11039 4901 11164 3549 4788 3491 2687 6904 131200
11039 4901 11164 3549 4788 3491 2687 6904 18676
11039 4901 11164 3549 4788 3491 2687 6904 53590
11039 4901 11164 3549 4788 3491 2687 7294
11039 4901 11164 3549 4788 3491 2687 8030
11039 4901 11164 3549 4788 3491 2687 9468
11039 4901 11164 3549 4788 3491 2687 9536
11039 4901 11164 3549 4788 3491 32934
11039 4901 11164 3549 4788 3491 33047
11039 4901 11164 3549 4788 3491 33517
11039 4901 11164 3549 4788 3491 33517 15135
11039 4901 11164 3549 4788 3491 36408
11039 4901 11164 3549 4788 3491 38385
11039 4901 11164 3549 4788 3491 38385 38385
11039 4901 11164 3549 4788 3491 41095
11039 4901 11164 3549 4788 3491 41095 131274 55996
11039 4901 11164 3549 4788 3491 41095 196674
11039 4901 11164 3549 4788 3491 41095 24173
11039 4901 11164 3549 4788 3491 45753 45753
11039 4901 11164 3549 4788 3491 45754
11039 4901 11164 3549 4788 3491 45899
11039 4901 11164 3549 4788 3491 45899 45899
11039 4901 11164 3549 4788 3491 45899 45899 45899
11039 4901 11164 3549 4788 3491 45899 7643
11039 4901 11164 3549 4788 3491 45899 7643 131389
11039 4901 11164 3549 4788 3491 45899 7643 24089
11039 4901 11164 3549 4788 3491 45899 7643 45902
11039 4901 11164 3549 4788 3491 45899 7643 56143
11039 4901 11164 3549 4788 3491 45899 7643 56150
11039 4901 11164 3549 4788 3491 45903
11039 4901 11164 3549 4788 3491 4766 4837
11039 4901 11164 3549 4788 3491 4800 131741
11039 4901 11164 3549 4788 3491 4809
11039 4901 11164 3549 4788 3491 4809 28666 52990
11039 4901 11164 3549 4788 3491 4809 36351 36167
11039 4901 11164 3549 4788 3491 4809 37271
11039 4901 11164 3549 4788 3491 4809 37271 1828
11039 4901 11164 3549 4788 3491 4809 37271 327737
11039 4901 11164 3549 4788 3491 4809 37271 327750
11039 4901 11164 3549 4788 3491 4809 37271 327772
11039 4901 11164 3549 4788 3491 4809 37271 327825
11039 4901 11164 3549 4788 3491 4809 37271 36868
11039 4901 11164 3549 4788 3491 4809 37271 37157
11039 4901 11164 3549 4788 3491 4809 37271 37417
11039 4901 11164 3549 4788 3491 4809 37271 37497
11039 4901 11164 3549 4788 3491 4809 37271 37549
11039 4901 11164 3549 4788 3491 4809 37271 37564
11039 4901 11164 3549 4788 3491 4809 37271 61092
11039 4901 11164 3549 4788 3491 4809 48200
11039 4901 11164 3549 4788 3491 4809 58520
11039 4901 11164 3549 4788 3491 4826 17536
11039 4901 11164 3549 4788 3491 4826 18015
11039 4901 11164 3549 4788 3491 4826 18200
11039 4901 11164 3549 4788 3491 4826 18200 17480
11039 4901 11164 3549 4788 3491 4826 18200 45345
11039 4901 11164 3549 4788 3491 4826 18200 45461
11039 4901 11164 3549 4788 3491 4826 18200 56055
11039 4901 11164 3549 4788 3491 4826 18210
11039 4901 11164 3549 4788 3491 4826 24395
11039 4901 11164 3549 4788 3491 4826 58620
11039 4901 11164 3549 4788 3491 4826 58940
11039 4901 11164 3549 4788 3491 4826 58940 45443
11039 4901 11164 3549 4788 3491 4826 7604
11039 4901 11164 3549 4788 3491 4826 9503 9503
11039 4901 11164 3549 4788 3491 4826 9889
11039 4901 11164 3549 4788 3491 4837
11039 4901 11164 3549 4788 3491 4837 4808
11039 4901 11164 3549 4788 3491 4837 4837
11039 4901 11164 3549 4788 3491 4837 4837 17622
11039 4901 11164 3549 4788 3491 4837 4837 17816
11039 4901 11164 3549 4788 3491 48951
11039 4901 11164 3549 4788 3491 48951 20570
11039 4901 11164 3549 4788 3491 55410
11039 4901 11164 3549 4788 3491 55410 10029
11039 4901 11164 3549 4788 3491 55410 10029 131222
11039 4901 11164 3549 4788 3491 55410 131210
11039 4901 11164 3549 4788 3491 55410 132116
11039 4901 11164 3549 4788 3491 55410 132137
11039 4901 11164 3549 4788 3491 55410 132390
11039 4901 11164 3549 4788 3491 55410 132423 132423
11039 4901 11164 3549 4788 3491 55410 132445
11039 4901 11164 3549 4788 3491 55410 132453
11039 4901 11164 3549 4788 3491 55410 132556
11039 4901 11164 3549 4788 3491 55410 132562
11039 4901 11164 3549 4788 3491 55410 132756
11039 4901 11164 3549 4788 3491 55410 132761
11039 4901 11164 3549 4788 3491 55410 132761 132984
11039 4901 11164 3549 4788 3491 55410 132768
11039 4901 11164 3549 4788 3491 55410 132777
11039 4901 11164 3549 4788 3491 55410 132787
11039 4901 11164 3549 4788 3491 55410 132787 38233
11039 4901 11164 3549 4788 3491 55410 133240
11039 4901 11164 3549 4788 3491 55410 133251 133251
11039 4901 11164 3549 4788 3491 55410 133268 17665
11039 4901 11164 3549 4788 3491 55410 133317
11039 4901 11164 3549 4788 3491 55410 133638
11039 4901 11164 3549 4788 3491 55410 133651
11039 4901 11164 3549 4788 3491 55410 133699
11039 4901 11164 3549 4788 3491 55410 16838
11039 4901 11164 3549 4788 3491 55410 17453
11039 4901 11164 3549 4788 3491 55410 17465
11039 4901 11164 3549 4788 3491 55410 17466
11039 4901 11164 3549 4788 3491 55410 17488
11039 4901 11164 3549 4788 3491 55410 17625
11039 4901 11164 3549 4788 3491 55410 17648
11039 4901 11164 3549 4788 3491 55410 17665
11039 4901 11164 3549 4788 3491 55410 17747
11039 4901 11164 3549 4788 3491 55410 17753
11039 4901 11164 3549 4788 3491 55410 17771
11039 4901 11164 3549 4788 3491 55410 17903
11039 4901 11164 3549 4788 3491 55410 18101
11039 4901 11164 3549 4788 3491 55410 18172
11039 4901 11164 3549 4788 3491 55410 18209
11039 4901 11164 3549 4788 3491 55410 18209 55577
11039 4901 11164 3549 4788 3491 55410 18229
11039 4901 11164 3549 4788 3491 55410 23682
11039 4901 11164 3549 4788 3491 55410 23860
11039 4901 11164 3549 4788 3491 55410 23976
11039 4901 11164 3549 4788 3491 55410 24084
11039 4901 11164 3549 4788 3491 55410 24178
11039 4901 11164 3549 4788 3491 55410 24186
11039 4901 11164 3549 4788 3491 55410 24309
11039 4901 11164 3549 4788 3491 55410 24309 45825
11039 4901 11164 3549 4788 3491 55410 24554
11039 4901 11164 3549 4788 3491 55410 38188
11039 4901 11164 3549 4788 3491 55410 38204
11039 4901 11164 3549 4788 3491 55410 38266
11039 4901 11164 3549 4788 3491 55410 38266 38266
11039 4901 11164 3549 4788 3491 55410 38310 38310
11039 4901 11164 3549 4788 3491 55410 38546
11039 4901 11164 3549 4788 3491 55410 38573
11039 4901 11164 3549 4788 3491 55410 40034
11039 4901 11164 3549 4788 3491 55410 45117
11039 4901 11164 3549 4788 3491 55410 45119
11039 4901 11164 3549 4788 3491 55410 45194
11039 4901 11164 3549 4788 3491 55410 45194 132220
11039 4901 11164 3549 4788 3491 55410 45194 18196
11039 4901 11164 3549 4788 3491 55410 45194 38207
11039 4901 11164 3549 4788 3491 55410 45194 45243
11039 4901 11164 3549 4788 3491 55410 45232
11039 4901 11164 3549 4788 3491 55410 45264
11039 4901 11164 3549 4788 3491 55410 45335
11039 4901 11164 3549 4788 3491 55410 45469
11039 4901 11164 3549 4788 3491 55410 45528
11039 4901 11164 3549 4788 3491 55410 45625
11039 4901 11164 3549 4788 3491 55410 45661
11039 4901 11164 3549 4788 3491 55410 45663
11039 4901 11164 3549 4788 3491 55410 45775
11039 4901 11164 3549 4788 3491 55410 45804
11039 4901 11164 3549 4788 3491 55410 45854
11039 4901 11164 3549 4788 3491 55410 45916
11039 4901 11164 3549 4788 3491 55410 55341
11039 4901 11164 3549 4788 3491 55410 55352
11039 4901 11164 3549 4788 3491 55410 55470
11039 4901 11164 3549 4788 3491 55410 55494
11039 4901 11164 3549 4788 3491 55410 55526
11039 4901 11164 3549 4788 3491 55410 55712
11039 4901 11164 3549 4788 3491 55410 55806
11039 4901 11164 3549 4788 3491 55410 56209
11039 4901 11164 3549 4788 3491 55410 58438
11039 4901 11164 3549 4788 3491 55410 58594
11039 4901 11164 3549 4788 3491 55410 58659
11039 4901 11164 3549 4788 3491 55410 58678
11039 4901 11164 3549 4788 3491 55410 58703
11039 4901 11164 3549 4788 3491 55410 58898
11039 4901 11164 3549 4788 3491 55410 58906
11039 4901 11164 3549 4788 3491 55410 58966
11039 4901 11164 3549 4788 3491 55410 7598
11039 4901 11164 3549 4788 3491 55410 9653
11039 4901 11164 3549 4788 3491 55410 9752
11039 4901 11164 3549 4788 3491 55410 9830
11039 4901 11164 3549 4788 3491 55480
11039 4901 11164 3549 4788 3491 58463 17658
11039 4901 11164 3549 4788 3491 58463 24201
11039 4901 11164 3549 4788 3491 58463 38525 24522
11039 4901 11164 3549 4788 3491 58463 38750
11039 4901 11164 3549 4788 3491 58463 38761
11039 4901 11164 3549 4788 3491 58552 38511
11039 4901 11164 3549 4788 3491 58552 38511 132652
11039 4901 11164 3549 4788 3491 6660
11039 4901 11164 3549 4788 3491 6660 15211
11039 4901 11164 3549 4788 3491 6660 16477
11039 4901 11164 3549 4788 3491 6660 17669
11039 4901 11164 3549 4788 3491 6660 30437
11039 4901 11164 3549 4788 3491 6660 6774
11039 4901 11164 3549 4788 3491 6660 72
11039 4901 11164 3549 4788 3491 6660 7430
11039 4901 11164 3549 4788 3491 6660 8576
11039 4901 11164 3549 4788 3491 7991
11039 4901 11164 3549 4788 3491 9416 18042
11039 4901 11164 3549 4788 3491 9416 9416
11039 4901 11164 3549 4788 3491 9416 9416 9416
11039 4901 11164 3549 4788 3491 9498 10102 133191
11039 4901 11164 3549 4788 3491 9498 10102 58662
11039 4901 11164 3549 4788 3491 9498 10102 58670
11039 4901 11164 3549 4788 3491 9498 10102 58699
11039 4901 11164 3549 4788 3491 9498 10102 58754
11039 4901 11164 3549 4788 3491 9498 10102 58782
11039 4901 11164 3549 4788 3491 9498 131222
11039 4901 11164 3549 4788 3491 9498 131891
11039 4901 11164 3549 4788 3491 9498 132045
11039 4901 11164 3549 4788 3491 9498 132051 132051
11039 4901 11164 3549 4788 3491 9498 132116
11039 4901 11164 3549 4788 3491 9498 132234
11039 4901 11164 3549 4788 3491 9498 132542
11039 4901 11164 3549 4788 3491 9498 132564
11039 4901 11164 3549 4788 3491 9498 132753
11039 4901 11164 3549 4788 3491 9498 132760
11039 4901 11164 3549 4788 3491 9498 132783
11039 4901 11164 3549 4788 3491 9498 132871
11039 4901 11164 3549 4788 3491 9498 132884
11039 4901 11164 3549 4788 3491 9498 132998
11039 4901 11164 3549 4788 3491 9498 133055
11039 4901 11164 3549 4788 3491 9498 133275 133275
11039 4901 11164 3549 4788 3491 9498 133276
11039 4901 11164 3549 4788 3491 9498 133285
11039 4901 11164 3549 4788 3491 9498 133647
11039 4901 11164 3549 4788 3491 9498 133648
11039 4901 11164 3549 4788 3491 9498 133676
11039 4901 11164 3549 4788 3491 9498 133689
11039 4901 11164 3549 4788 3491 9498 133706
11039 4901 11164 3549 4788 3491 9498 133964
11039 4901 11164 3549 4788 3491 9498 133989
11039 4901 11164 3549 4788 3491 9498 17426 133712
11039 4901 11164 3549 4788 3491 9498 17488
11039 4901 11164 3549 4788 3491 9498 17806 59340
11039 4901 11164 3549 4788 3491 9498 17806 59341
11039 4901 11164 3549 4788 3491 9498 17917
11039 4901 11164 3549 4788 3491 9498 17917 132944
11039 4901 11164 3549 4788 3491 9498 17917 133270
11039 4901 11164 3549 4788 3491 9498 17917 134018
11039 4901 11164 3549 4788 3491 9498 17917 23682
11039 4901 11164 3549 4788 3491 9498 17917 38205
11039 4901 11164 3549 4788 3491 9498 18002
11039 4901 11164 3549 4788 3491 9498 21874
11039 4901 11164 3549 4788 3491 9498 23682
11039 4901 11164 3549 4788 3491 9498 23752 58456
11039 4901 11164 3549 4788 3491 9498 24560
11039 4901 11164 3549 4788 3491 9498 24560 24560
11039 4901 11164 3549 4788 3491 9498 24560 38571
11039 4901 11164 3549 4788 3491 9498 36926
11039 4901 11164 3549 4788 3491 9498 45184
11039 4901 11164 3549 4788 3491 9498 45232
11039 4901 11164 3549 4788 3491 9498 45335
11039 4901 11164 3549 4788 3491 9498 45433
11039 4901 11164 3549 4788 3491 9498 45609
11039 4901 11164 3549 4788 3491 9498 55410 133314
11039 4901 11164 3549 4788 3491 9498 55410 38266
11039 4901 11164 3549 4788 3491 9498 55507
11039 4901 11164 3549 4788 3491 9498 55526
11039 4901 11164 3549 4788 3491 9498 55526 132927
11039 4901 11164 3549 4788 3491 9498 55526 133707
11039 4901 11164 3549 4788 3491 9498 56202
11039 4901 11164 3549 4788 3491 9498 58599 23688
11039 4901 11164 3549 4788 3491 9498 58656
11039 4901 11164 3549 4788 3491 9498 58656 133605
11039 4901 11164 3549 4788 3491 9498 58656 23923
11039 4901 11164 3549 4788 3491 9498 58656 23956
11039 4901 11164 3549 4788 3491 9498 58656 38026
11039 4901 11164 3549 4788 3491 9498 58656 55828
11039 4901 11164 3549 4788 3491 9498 58656 56264
11039 4901 11164 3549 4788 3491 9498 58656 58701
11039 4901 11164 3549 4788 3491 9498 58656 58736
11039 4901 11164 3549 4788 3491 9498 58656 58813
11039 4901 11164 3549 4788 3491 9498 58656 58946
11039 4901 11164 3549 4788 3491 9498 58656 59332
11039 4901 11164 3549 4788 3491 9498 58664
11039 4901 11164 3549 4788 3491 9498 58682
11039 4901 11164 3549 4788 3491 9498 58682 45925
11039 4901 11164 3549 4788 3491 9498 58682 59365
11039 4901 11164 3549 4788 3491 9498 58682 9441
11039 4901 11164 3549 4788 3491 9498 58717 131179
11039 4901 11164 3549 4788 3491 9498 58717 133331
11039 4901 11164 3549 4788 3491 9498 58717 58912
11039 4901 11164 3549 4788 3491 9498 58717 59340
11039 4901 11164 3549 4788 3491 9498 58875
11039 4901 11164 3549 4788 3491 9498 58897
11039 4901 11164 3549 4788 3491 9498 59195
11039 4901 11164 3549 4788 3491 9498 9329
11039 4901 11164 3549 4788 3491 9498 9329 17904
11039 4901 11164 3549 4788 3491 9498 9730
11039 4901 11164 3549 4788 3491 9498 9730 132122
11039 4901 11164 3549 4788 3491 9498 9730 132540
11039 4901 11164 3549 4788 3491 9498 9730 132939
11039 4901 11164 3549 4788 3491 9498 9730 133278
11039 4901 11164 3549 4788 3491 9498 9730 133317
11039 4901 11164 3549 4788 3491 9498 9730 133597
11039 4901 11164 3549 4788 3491 9498 9730 133692
11039 4901 11164 3549 4788 3491 9498 9730 133700
11039 4901 11164 3549 4788 3491 9498 9730 133716
11039 4901 11164 3549 4788 3491 9498 9730 133718
11039 4901 11164 3549 4788 3491 9498 9730 134020
11039 4901 11164 3549 4788 3491 9498 9730 23682
11039 4901 11164 3549 4788 3491 9498 9730 45433
11039 4901 11164 3549 4788 3491 9498 9730 45769
11039 4901 11164 3549 4788 3491 9498 9730 55526
11039 4901 11164 3549 4788 3491 9498 9730 56124
11039 4901 11164 3549 4788 3491 9498 9730 58678
11039 4901 11164 3549 4788 3491 9498 9730 59162
11039 4901 11164 3549 4788 3491 9498 9829
11039 4901 11164 3549 4788 3491 9498 9829 132763
11039 4901 11164 3549 4788 3491 9498 9830
11039 4901 11164 3549 4788 3491 9583 133698
11039 4901 11164 3549 4788 3491 9583 19637
11039 4901 11164 3549 4788 3491 9583 23941
11039 4901 11164 3549 4788 3491 9583 24178
11039 4901 11164 3549 4788 3491 9583 45432
11039 4901 11164 3549 4788 3491 9583 45851 45851
11039 4901 11164 3549 4788 3491 9924 31972
11039 4901 11164 3549 4788 3491 9929 17622
11039 4901 11164 3549 4788 3491 9929 17816
11039 4901 11164 3549 4788 35228
11039 4901 11164 3549 4788 35228 29180
11039 4901 11164 3549 4788 35228 35228
11039 4901 11164 3549 4788 35366
11039 4901 11164 3549 4788 35432
11039 4901 11164 3549 4788 35432 196992
11039 4901 11164 3549 4788 35432 197648 197648
11039 4901 11164 3549 4788 35432 201444
11039 4901 11164 3549 4788 35432 202232
11039 4901 11164 3549 4788 35432 25425
11039 4901 11164 3549 4788 35432 47471
11039 4901 11164 3549 4788 35432 51228
11039 4901 11164 3549 4788 35432 5504
11039 4901 11164 3549 4788 35662
11039 4901 11164 3549 4788 35662 201657
11039 4901 11164 3549 4788 35662 55561
11039 4901 11164 3549 4788 35662 60423
11039 4901 11164 3549 4788 36351
11039 4901 11164 3549 4788 36351 53334
11039 4901 11164 3549 4788 36692
11039 4901 11164 3549 4788 3741
11039 4901 11164 3549 4788 3741 10798
11039 4901 11164 3549 4788 3741 10803
11039 4901 11164 3549 4788 3741 11744
11039 4901 11164 3549 4788 3741 12556
11039 4901 11164 3549 4788 3741 12556 37421
11039 4901 11164 3549 4788 3741 12701
11039 4901 11164 3549 4788 3741 14115
11039 4901 11164 3549 4788 3741 15808
11039 4901 11164 3549 4788 3741 15808 30994
11039 4901 11164 3549 4788 3741 15808 37166
11039 4901 11164 3549 4788 3741 16838
11039 4901 11164 3549 4788 3741 18931
11039 4901 11164 3549 4788 3741 2047
11039 4901 11164 3549 4788 3741 22386
11039 4901 11164 3549 4788 3741 27322
11039 4901 11164 3549 4788 3741 30988
11039 4901 11164 3549 4788 3741 30988 327853
11039 4901 11164 3549 4788 3741 30988 36922
11039 4901 11164 3549 4788 3741 30988 37104
11039 4901 11164 3549 4788 3741 30988 37125
11039 4901 11164 3549 4788 3741 30988 37125 37378
11039 4901 11164 3549 4788 3741 30988 37162
11039 4901 11164 3549 4788 3741 30988 37212
11039 4901 11164 3549 4788 3741 30988 37373
11039 4901 11164 3549 4788 3741 30988 37587
11039 4901 11164 3549 4788 3741 32653
11039 4901 11164 3549 4788 3741 327701
11039 4901 11164 3549 4788 3741 327749
11039 4901 11164 3549 4788 3741 327767
11039 4901 11164 3549 4788 3741 327783
11039 4901 11164 3549 4788 3741 327787
11039 4901 11164 3549 4788 3741 33763
11039 4901 11164 3549 4788 3741 33763 34947
11039 4901 11164 3549 4788 3741 33763 36877
11039 4901 11164 3549 4788 3741 33763 37026
11039 4901 11164 3549 4788 3741 33764
11039 4901 11164 3549 4788 3741 33764 37177
11039 4901 11164 3549 4788 3741 33764 37181
11039 4901 11164 3549 4788 3741 33769
11039 4901 11164 3549 4788 3741 33769 33769 33769
11039 4901 11164 3549 4788 3741 36408
11039 4901 11164 3549 4788 3741 36889
11039 4901 11164 3549 4788 3741 36919
11039 4901 11164 3549 4788 3741 36943
11039 4901 11164 3549 4788 3741 36943 37399
11039 4901 11164 3549 4788 3741 36951
11039 4901 11164 3549 4788 3741 37053
11039 4901 11164 3549 4788 3741 37053 37363
11039 4901 11164 3549 4788 3741 37053 37439
11039 4901 11164 3549 4788 3741 37053 37511
11039 4901 11164 3549 4788 3741 37105
11039 4901 11164 3549 4788 3741 37105 37105
11039 4901 11164 3549 4788 3741 37105 37334
11039 4901 11164 3549 4788 3741 37105 37515
11039 4901 11164 3549 4788 3741 37116
11039 4901 11164 3549 4788 3741 37157
11039 4901 11164 3549 4788 3741 37172 37172
11039 4901 11164 3549 4788 3741 37235
11039 4901 11164 3549 4788 3741 37271 4809
11039 4901 11164 3549 4788 3741 37302
11039 4901 11164 3549 4788 3741 37333
11039 4901 11164 3549 4788 3741 37394
11039 4901 11164 3549 4788 3741 37399
11039 4901 11164 3549 4788 3741 37403
11039 4901 11164 3549 4788 3741 37422
11039 4901 11164 3549 4788 3741 37484
11039 4901 11164 3549 4788 3741 37630
11039 4901 11164 3549 4788 3741 37639
11039 4901 11164 3549 4788 3741 37667
11039 4901 11164 3549 4788 3741 37680
11039 4901 11164 3549 4788 3741 37692 37692
11039 4901 11164 3549 4788 3741 42235
11039 4901 11164 3549 4788 3741 42235 32017
11039 4901 11164 3549 4788 3741 42235 327759
11039 4901 11164 3549 4788 3741 42235 37110
11039 4901 11164 3549 4788 3741 44444 44444
11039 4901 11164 3549 4788 3741 44993
11039 4901 11164 3549 4788 3741 6968
11039 4901 11164 3549 4788 3741 7154
11039 4901 11164 3549 4788 3786
11039 4901 11164 3549 4788 3786 38393
11039 4901 11164 3549 4788 38091
11039 4901 11164 3549 4788 38091 17577
11039 4901 11164 3549 4788 38091 17839
11039 4901 11164 3549 4788 38091 18313
11039 4901 11164 3549 4788 38091 9770
11039 4901 11164 3549 4788 38091 9845
11039 4901 11164 3549 4788 38091 9845 10037
11039 4901 11164 3549 4788 38091 9845 10066
11039 4901 11164 3549 4788 38091 9845 10155
11039 4901 11164 3549 4788 38091 9845 9697
11039 4901 11164 3549 4788 38285
11039 4901 11164 3549 4788 38285 10113
11039 4901 11164 3549 4788 38726 23673
11039 4901 11164 3549 4788 38726 24176
11039 4901 11164 3549 4788 38861 10091
11039 4901 11164 3549 4788 38861 45932 23475
11039 4901 11164 3549 4788 38861 45932 4635 55945
11039 4901 11164 3549 4788 38861 55430
11039 4901 11164 3549 4788 38895
11039 4901 11164 3549 4788 39326
11039 4901 11164 3549 4788 39326 197913
11039 4901 11164 3549 4788 39326 198063
11039 4901 11164 3549 4788 39326 199909
11039 4901 11164 3549 4788 39326 200652
11039 4901 11164 3549 4788 39326 202020
11039 4901 11164 3549 4788 39326 25098 43099
11039 4901 11164 3549 4788 39326 30746
11039 4901 11164 3549 4788 39326 30746 60036
11039 4901 11164 3549 4788 39326 30746 62390
11039 4901 11164 3549 4788 39326 30805
11039 4901 11164 3549 4788 39326 30933
11039 4901 11164 3549 4788 39326 31640
11039 4901 11164 3549 4788 39326 35266
11039 4901 11164 3549 4788 39326 35266 59933
11039 4901 11164 3549 4788 39326 35399
11039 4901 11164 3549 4788 39326 35826
11039 4901 11164 3549 4788 39326 39617
11039 4901 11164 3549 4788 39326 39884
11039 4901 11164 3549 4788 39326 40669
11039 4901 11164 3549 4788 39326 41000
11039 4901 11164 3549 4788 39326 41103
11039 4901 11164 3549 4788 39326 41570
11039 4901 11164 3549 4788 39326 43178
11039 4901 11164 3549 4788 39326 44801
11039 4901 11164 3549 4788 39326 44980
11039 4901 11164 3549 4788 39326 49503
11039 4901 11164 3549 4788 39326 49823
11039 4901 11164 3549 4788 39326 50292
11039 4901 11164 3549 4788 39326 51055
11039 4901 11164 3549 4788 39326 51338
11039 4901 11164 3549 4788 39326 51918
11039 4901 11164 3549 4788 39326 51945
11039 4901 11164 3549 4788 39326 51945 56730
11039 4901 11164 3549 4788 39326 51945 62184
11039 4901 11164 3549 4788 39326 52148
11039 4901 11164 3549 4788 39326 57653
11039 4901 11164 3549 4788 39326 59410
11039 4901 11164 3549 4788 39326 60157
11039 4901 11164 3549 4788 39326 60382
11039 4901 11164 3549 4788 39326 60899
11039 4901 11164 3549 4788 39326 60899 43262
11039 4901 11164 3549 4788 39326 61241
11039 4901 11164 3549 4788 39326 61373
11039 4901 11164 3549 4788 39326 8330
11039 4901 11164 3549 4788 39326 8916
11039 4901 11164 3549 4788 39792
11039 4901 11164 3549 4788 39792 12418 12418
11039 4901 11164 3549 4788 39792 13178 201864
11039 4901 11164 3549 4788 39792 197275
11039 4901 11164 3549 4788 39792 197394
11039 4901 11164 3549 4788 39792 197394 28840
11039 4901 11164 3549 4788 39792 198084 198084
11039 4901 11164 3549 4788 39792 198607
11039 4901 11164 3549 4788 39792 198615
11039 4901 11164 3549 4788 39792 199287
11039 4901 11164 3549 4788 39792 202234
11039 4901 11164 3549 4788 39792 20483 60827 60827
11039 4901 11164 3549 4788 39792 25096
11039 4901 11164 3549 4788 39792 25251 25251
11039 4901 11164 3549 4788 39792 25251 25251 35504
11039 4901 11164 3549 4788 39792 25251 25251 59653
11039 4901 11164 3549 4788 39792 25251 25251 62459
11039 4901 11164 3549 4788 39792 31514
11039 4901 11164 3549 4788 39792 34527
11039 4901 11164 3549 4788 39792 35140 35140 35140
11039 4901 11164 3549 4788 39792 35178 56440
11039 4901 11164 3549 4788 39792 35286
11039 4901 11164 3549 4788 39792 35374
11039 4901 11164 3549 4788 39792 39735
11039 4901 11164 3549 4788 39792 41082
11039 4901 11164 3549 4788 39792 42473
11039 4901 11164 3549 4788 39792 43146
11039 4901 11164 3549 4788 39792 43146 49992
11039 4901 11164 3549 4788 39792 43146 8849
11039 4901 11164 3549 4788 39792 43317
11039 4901 11164 3549 4788 39792 44030 44030
11039 4901 11164 3549 4788 39792 44436
11039 4901 11164 3549 4788 39792 44571
11039 4901 11164 3549 4788 39792 47181
11039 4901 11164 3549 4788 39792 47210
11039 4901 11164 3549 4788 39792 47440
11039 4901 11164 3549 4788 39792 47440 48614
11039 4901 11164 3549 4788 39792 47440 48614 57518
11039 4901 11164 3549 4788 39792 47478 47478
11039 4901 11164 3549 4788 39792 47522
11039 4901 11164 3549 4788 39792 47873
11039 4901 11164 3549 4788 39792 47954
11039 4901 11164 3549 4788 39792 48209
11039 4901 11164 3549 4788 39792 48293
11039 4901 11164 3549 4788 39792 48293 43433
11039 4901 11164 3549 4788 39792 48293 43595
11039 4901 11164 3549 4788 39792 48293 43897
11039 4901 11164 3549 4788 39792 48293 47454
11039 4901 11164 3549 4788 39792 48293 49775
11039 4901 11164 3549 4788 39792 48293 49925
11039 4901 11164 3549 4788 39792 48293 50182
11039 4901 11164 3549 4788 39792 48293 56493
11039 4901 11164 3549 4788 39792 48293 59665
11039 4901 11164 3549 4788 39792 48293 60986
11039 4901 11164 3549 4788 39792 48416 48416 48416
11039 4901 11164 3549 4788 39792 48476
11039 4901 11164 3549 4788 39792 48670
11039 4901 11164 3549 4788 39792 49106
11039 4901 11164 3549 4788 39792 49261
11039 4901 11164 3549 4788 39792 49381
11039 4901 11164 3549 4788 39792 49973
11039 4901 11164 3549 4788 39792 50098
11039 4901 11164 3549 4788 39792 50947
11039 4901 11164 3549 4788 39792 51230 56636
11039 4901 11164 3549 4788 39792 51659
11039 4901 11164 3549 4788 39792 57045
11039 4901 11164 3549 4788 39792 57045 34892
11039 4901 11164 3549 4788 39792 57045 57193
11039 4901 11164 3549 4788 39792 57045 61229
11039 4901 11164 3549 4788 39792 57590 57590 57590
11039 4901 11164 3549 4788 39792 57661
11039 4901 11164 3549 4788 39792 58002 41599
11039 4901 11164 3549 4788 39792 58002 41599 51138
11039 4901 11164 3549 4788 39792 58002 43087
11039 4901 11164 3549 4788 39792 58002 43465
11039 4901 11164 3549 4788 39792 58002 49642
11039 4901 11164 3549 4788 39792 58002 52197
11039 4901 11164 3549 4788 39792 58002 56578
11039 4901 11164 3549 4788 39792 58002 57214
11039 4901 11164 3549 4788 39792 58002 57531
11039 4901 11164 3549 4788 39792 58002 57587
11039 4901 11164 3549 4788 39792 58002 59600
11039 4901 11164 3549 4788 39792 58002 60329
11039 4901 11164 3549 4788 39792 58002 9082
11039 4901 11164 3549 4788 39792 58024
11039 4901 11164 3549 4788 39792 58095
11039 4901 11164 3549 4788 39792 59730
11039 4901 11164 3549 4788 39792 60172
11039 4901 11164 3549 4788 39792 60299
11039 4901 11164 3549 4788 39792 60299 35104
11039 4901 11164 3549 4788 39792 60299 35104 12764
11039 4901 11164 3549 4788 39792 60299 35104 41750
11039 4901 11164 3549 4788 39792 60299 35104 57466
11039 4901 11164 3549 4788 39792 60299 35104 57950
11039 4901 11164 3549 4788 39792 60299 9198
11039 4901 11164 3549 4788 39792 60299 9198 48007
11039 4901 11164 3549 4788 39792 60299 9198 50482
11039 4901 11164 3549 4788 39792 60299 9198 62111
11039 4901 11164 3549 4788 39792 60771
11039 4901 11164 3549 4788 39792 60771 39303
11039 4901 11164 3549 4788 39792 60771 49810
11039 4901 11164 3549 4788 39792 60771 62253
11039 4901 11164 3549 4788 39792 60771 62268
11039 4901 11164 3549 4788 39792 60840
11039 4901 11164 3549 4788 39792 8440
11039 4901 11164 3549 4788 39792 9032
11039 4901 11164 3549 4788 39792 9032 58288
11039 4901 11164 3549 4788 39792 9123
11039 4901 11164 3549 4788 39792 9123 9123
11039 4901 11164 3549 4788 39912
11039 4901 11164 3549 4788 39912 12654
11039 4901 11164 3549 4788 39912 13064 13064 13064
11039 4901 11164 3549 4788 39912 29056 35370 35370
11039 4901 11164 3549 4788 39912 31702
11039 4901 11164 3549 4788 39912 34308
11039 4901 11164 3549 4788 39912 35150
11039 4901 11164 3549 4788 39912 41905
11039 4901 11164 3549 4788 39912 48943
11039 4901 11164 3549 4788 39912 48943 12614
11039 4901 11164 3549 4788 39912 48943 42257
11039 4901 11164 3549 4788 39912 48943 48943
11039 4901 11164 3549 4788 39912 48943 62156
11039 4901 11164 3549 4788 39912 49299
11039 4901 11164 3549 4788 39912 50226
11039 4901 11164 3549 4788 39912 51413
11039 4901 11164 3549 4788 39912 61201
11039 4901 11164 3549 4788 39912 61438
11039 4901 11164 3549 4788 39912 61438 59456
11039 4901 11164 3549 4788 4004 51964
11039 4901 11164 3549 4788 4004 51964 61402
11039 4901 11164 3549 4788 41095
11039 4901 11164 3549 4788 41095 13002
11039 4901 11164 3549 4788 41095 13002 47716
11039 4901 11164 3549 4788 41095 13002 61327
11039 4901 11164 3549 4788 41095 197252
11039 4901 11164 3549 4788 41095 197969
11039 4901 11164 3549 4788 41095 24785
11039 4901 11164 3549 4788 41095 24785 13169
11039 4901 11164 3549 4788 41095 24785 13169 15916
11039 4901 11164 3549 4788 41095 24785 13684
11039 4901 11164 3549 4788 41095 24785 16298
11039 4901 11164 3549 4788 41095 24785 197016
11039 4901 11164 3549 4788 41095 24785 198550
11039 4901 11164 3549 4788 41095 24785 199937 199937
11039 4901 11164 3549 4788 41095 24785 201401
11039 4901 11164 3549 4788 41095 24785 20180
11039 4901 11164 3549 4788 41095 24785 201866
11039 4901 11164 3549 4788 41095 24785 201968
11039 4901 11164 3549 4788 41095 24785 20969
11039 4901 11164 3549 4788 41095 24785 20969 51097
11039 4901 11164 3549 4788 41095 24785 20969 29286
11039 4901 11164 3549 4788 41095 24785 24753 13126
11039 4901 11164 3549 4788 41095 24785 29001
11039 4901 11164 3549 4788 41095 24785 29311
11039 4901 11164 3549 4788 41095 24785 34210
11039 4901 11164 3549 4788 41095 24785 34427
11039 4901 11164 3549 4788 41095 24785 34756
11039 4901 11164 3549 4788 41095 24785 42315
11039 4901 11164 3549 4788 41095 24785 42517
11039 4901 11164 3549 4788 41095 24785 42585
11039 4901 11164 3549 4788 41095 24785 42707
11039 4901 11164 3549 4788 41095 24785 42755 42755
11039 4901 11164 3549 4788 41095 24785 42949
11039 4901 11164 3549 4788 41095 24785 44858
11039 4901 11164 3549 4788 41095 24785 48056 60961
11039 4901 11164 3549 4788 41095 24785 49250
11039 4901 11164 3549 4788 41095 24785 50072
11039 4901 11164 3549 4788 41095 24785 51514
11039 4901 11164 3549 4788 41095 24785 51696 51696
11039 4901 11164 3549 4788 41095 24785 52102 52102
11039 4901 11164 3549 4788 41095 24785 5612
11039 4901 11164 3549 4788 41095 24785 57029
11039 4901 11164 3549 4788 41095 24785 57638
11039 4901 11164 3549 4788 41095 24785 57717 57717
11039 4901 11164 3549 4788 41095 24785 59685
11039 4901 11164 3549 4788 41095 24785 59865
11039 4901 11164 3549 4788 41095 24785 59865 37487
11039 4901 11164 3549 4788 41095 24785 59985
11039 4901 11164 3549 4788 41095 24785 61013
11039 4901 11164 3549 4788 41095 24785 61329
11039 4901 11164 3549 4788 41095 24785 62097
11039 4901 11164 3549 4788 41095 24785 62182
11039 4901 11164 3549 4788 41095 24785 6819
11039 4901 11164 3549 4788 41095 39572
11039 4901 11164 3549 4788 41095 39572 51142
11039 4901 11164 3549 4788 41095 43223
11039 4901 11164 3549 4788 41095 47243
11039 4901 11164 3549 4788 41095 48885
11039 4901 11164 3549 4788 41095 48885 57853
11039 4901 11164 3549 4788 41095 49647
11039 4901 11164 3549 4788 4134 23650
11039 4901 11164 3549 4788 4134 36678
11039 4901 11164 3549 4788 4134 38283 58536
11039 4901 11164 3549 4788 4134 4813 10212
11039 4901 11164 3549 4788 4134 4813 17428
11039 4901 11164 3549 4788 4134 9394
11039 4901 11164 3549 4788 4134 9394 24138
11039 4901 11164 3549 4788 4134 9394 38341
11039 4901 11164 3549 4788 41690
11039 4901 11164 3549 4788 41692
11039 4901 11164 3549 4788 41692 12470
11039 4901 11164 3549 4788 41692 12470 15909
11039 4901 11164 3549 4788 41692 29140
11039 4901 11164 3549 4788 41692 33811
11039 4901 11164 3549 4788 41692 34154
11039 4901 11164 3549 4788 41692 42184
11039 4901 11164 3549 4788 41692 42184 196731
11039 4901 11164 3549 4788 41692 42184 196932
11039 4901 11164 3549 4788 41692 42184 43397
11039 4901 11164 3549 4788 41692 42184 49552
11039 4901 11164 3549 4788 41692 47138
11039 4901 11164 3549 4788 41692 47138 43140
11039 4901 11164 3549 4788 41692 47347
11039 4901 11164 3549 4788 41692 47815
11039 4901 11164 3549 4788 41692 8820
11039 4901 11164 3549 4788 41692 8820 43140
11039 4901 11164 3549 4788 41692 8820 60123
11039 4901 11164 3549 4788 42
11039 4901 11164 3549 4788 42708
11039 4901 11164 3549 4788 42708 30880
11039 4901 11164 3549 4788 42708 39806
11039 4901 11164 3549 4788 42708 50683 50989 21202
11039 4901 11164 3549 4788 42708 61138
11039 4901 11164 3549 4788 42708 63399
11039 4901 11164 3549 4788 4323
11039 4901 11164 3549 4788 4323 15029 19050 70
11039 4901 11164 3549 4788 4323 19552
11039 4901 11164 3549 4788 4323 19693
11039 4901 11164 3549 4788 4323 22103
11039 4901 11164 3549 4788 4323 30504
11039 4901 11164 3549 4788 4323 30504 19771 65555
11039 4901 11164 3549 4788 4323 32099
11039 4901 11164 3549 4788 4323 40455
11039 4901 11164 3549 4788 4323 53416
11039 4901 11164 3549 4788 43561 34653
11039 4901 11164 3549 4788 43561 43204
11039 4901 11164 3549 4788 43821
11039 4901 11164 3549 4788 44066 43391
11039 4901 11164 3549 4788 44066 43391 201928
11039 4901 11164 3549 4788 44066 43391 3188
11039 4901 11164 3549 4788 44066 43391 48644
11039 4901 11164 3549 4788 44066 43391 49467
11039 4901 11164 3549 4788 44066 43391 57844
11039 4901 11164 3549 4788 44066 59939
11039 4901 11164 3549 4788 44444
11039 4901 11164 3549 4788 44444 43251
11039 4901 11164 3549 4788 44654
11039 4901 11164 3549 4788 45629
11039 4901 11164 3549 4788 45899
11039 4901 11164 3549 4788 45899 131363
11039 4901 11164 3549 4788 45899 131366
11039 4901 11164 3549 4788 45899 131393
11039 4901 11164 3549 4788 45899 131416
11039 4901 11164 3549 4788 45899 45538
11039 4901 11164 3549 4788 4635 10026
11039 4901 11164 3549 4788 4635 10030
11039 4901 11164 3549 4788 4635 10032
11039 4901 11164 3549 4788 4635 10098
11039 4901 11164 3549 4788 4635 10099
11039 4901 11164 3549 4788 4635 10099 11757
11039 4901 11164 3549 4788 4635 10099 38469
11039 4901 11164 3549 4788 4635 10099 56127
11039 4901 11164 3549 4788 4635 10103
11039 4901 11164 3549 4788 4635 10103 10103
11039 4901 11164 3549 4788 4635 10103 38197
11039 4901 11164 3549 4788 4635 10118
11039 4901 11164 3549 4788 4635 10118 17794
11039 4901 11164 3549 4788 4635 132252
11039 4901 11164 3549 4788 4635 133380 132374
11039 4901 11164 3549 4788 4635 133380 133380 24549
11039 4901 11164 3549 4788 4635 133380 24549
11039 4901 11164 3549 4788 4635 13445
11039 4901 11164 3549 4788 4635 17444
11039 4901 11164 3549 4788 4635 17451
11039 4901 11164 3549 4788 4635 17537
11039 4901 11164 3549 4788 4635 17554
11039 4901 11164 3549 4788 4635 17604 9957 9286
11039 4901 11164 3549 4788 4635 17619
11039 4901 11164 3549 4788 4635 17619 56190
11039 4901 11164 3549 4788 4635 17619 7581
11039 4901 11164 3549 4788 4635 17660
11039 4901 11164 3549 4788 4635 17814
11039 4901 11164 3549 4788 4635 17924
11039 4901 11164 3549 4788 4635 17924 9474
11039 4901 11164 3549 4788 4635 17990
11039 4901 11164 3549 4788 4635 18403
11039 4901 11164 3549 4788 4635 19551
11039 4901 11164 3549 4788 4635 20485 20485
11039 4901 11164 3549 4788 4635 20485 20485 12688
11039 4901 11164 3549 4788 4635 20485 20485 15774
11039 4901 11164 3549 4788 4635 20485 20485 196742
11039 4901 11164 3549 4788 4635 20485 20485 21127
11039 4901 11164 3549 4788 4635 20485 20485 34479
11039 4901 11164 3549 4788 4635 20485 20485 39811
11039 4901 11164 3549 4788 4635 20485 20485 49301
11039 4901 11164 3549 4788 4635 23673
11039 4901 11164 3549 4788 4635 23881
11039 4901 11164 3549 4788 4635 23944
11039 4901 11164 3549 4788 4635 24028
11039 4901 11164 3549 4788 4635 24028 24068
11039 4901 11164 3549 4788 4635 24133
11039 4901 11164 3549 4788 4635 24133 38374
11039 4901 11164 3549 4788 4635 24167 9821
11039 4901 11164 3549 4788 4635 24218 24461
11039 4901 11164 3549 4788 4635 24218 46015
11039 4901 11164 3549 4788 4635 24218 9930
11039 4901 11164 3549 4788 4635 24218 9930 132434
11039 4901 11164 3549 4788 4635 24218 9930 4983
11039 4901 11164 3549 4788 4635 24218 9930 72
11039 4901 11164 3549 4788 4635 24218 9930 9833
11039 4901 11164 3549 4788 4635 24334
11039 4901 11164 3549 4788 4635 24449
11039 4901 11164 3549 4788 4635 24492 131331
11039 4901 11164 3549 4788 4635 2518
11039 4901 11164 3549 4788 4635 2518 23661 2515
11039 4901 11164 3549 4788 4635 2635
11039 4901 11164 3549 4788 4635 32787 35669
11039 4901 11164 3549 4788 4635 3491 36408
11039 4901 11164 3549 4788 4635 36236
11039 4901 11164 3549 4788 4635 36236 18609
11039 4901 11164 3549 4788 4635 36236 37597
11039 4901 11164 3549 4788 4635 38040
11039 4901 11164 3549 4788 4635 38040 9737
11039 4901 11164 3549 4788 4635 38040 9737 23969
11039 4901 11164 3549 4788 4635 38040 9737 9737
11039 4901 11164 3549 4788 4635 38182
11039 4901 11164 3549 4788 4635 38182 45352
11039 4901 11164 3549 4788 4635 38182 45352 45352
11039 4901 11164 3549 4788 4635 38182 56286
11039 4901 11164 3549 4788 4635 38186
11039 4901 11164 3549 4788 4635 38197
11039 4901 11164 3549 4788 4635 38277
11039 4901 11164 3549 4788 4635 38372
11039 4901 11164 3549 4788 4635 38478
11039 4901 11164 3549 4788 4635 38574
11039 4901 11164 3549 4788 4635 4058
11039 4901 11164 3549 4788 4635 41913
11039 4901 11164 3549 4788 4635 4515 4515
11039 4901 11164 3549 4788 4635 45309 131730
11039 4901 11164 3549 4788 4635 45309 131784
11039 4901 11164 3549 4788 4635 45309 18112
11039 4901 11164 3549 4788 4635 45309 18189
11039 4901 11164 3549 4788 4635 45309 18351
11039 4901 11164 3549 4788 4635 45309 18351 17826
11039 4901 11164 3549 4788 4635 45309 18351 18112
11039 4901 11164 3549 4788 4635 45309 18351 24213
11039 4901 11164 3549 4788 4635 45309 18351 24522
11039 4901 11164 3549 4788 4635 45309 18351 24532
11039 4901 11164 3549 4788 4635 45309 18351 38145
11039 4901 11164 3549 4788 4635 45309 18351 38507
11039 4901 11164 3549 4788 4635 45309 18351 38509
11039 4901 11164 3549 4788 4635 45309 18351 45298
11039 4901 11164 3549 4788 4635 45309 18351 45728
11039 4901 11164 3549 4788 4635 45309 18351 58390
11039 4901 11164 3549 4788 4635 45309 24201
11039 4901 11164 3549 4788 4635 45309 24522
11039 4901 11164 3549 4788 4635 45309 24532
11039 4901 11164 3549 4788 4635 45309 38496
11039 4901 11164 3549 4788 4635 45309 38516
11039 4901 11164 3549 4788 4635 45309 38785
11039 4901 11164 3549 4788 4635 45309 45298
11039 4901 11164 3549 4788 4635 45309 56088
11039 4901 11164 3549 4788 4635 45309 58819
11039 4901 11164 3549 4788 4635 45309 63494
11039 4901 11164 3549 4788 4635 45309 63881
11039 4901 11164 3549 4788 4635 45348
11039 4901 11164 3549 4788 4635 45352
11039 4901 11164 3549 4788 4635 45474
11039 4901 11164 3549 4788 4635 45474 133375
11039 4901 11164 3549 4788 4635 45474 38325
11039 4901 11164 3549 4788 4635 45474 45474 45504
11039 4901 11164 3549 4788 4635 45474 45504
11039 4901 11164 3549 4788 4635 45474 45578
11039 4901 11164 3549 4788 4635 45590
11039 4901 11164 3549 4788 4635 45753 45753 45753
11039 4901 11164 3549 4788 4635 45816
11039 4901 11164 3549 4788 4635 45896
11039 4901 11164 3549 4788 4635 4645
11039 4901 11164 3549 4788 4635 4645 4645
11039 4901 11164 3549 4788 4635 4645 58779
11039 4901 11164 3549 4788 4635 4645 58933
11039 4901 11164 3549 4788 4635 4645 59352
11039 4901 11164 3549 4788 4635 4645 9293
11039 4901 11164 3549 4788 4635 4658
11039 4901 11164 3549 4788 4635 4780
11039 4901 11164 3549 4788 4635 4780 9674
11039 4901 11164 3549 4788 4635 4780 9918
11039 4901 11164 3549 4788 4635 4780 9919
11039 4901 11164 3549 4788 4635 4826 18015 24466
11039 4901 11164 3549 4788 4635 4826 24395
11039 4901 11164 3549 4788 4635 4826 9889
11039 4901 11164 3549 4788 4635 55350
11039 4901 11164 3549 4788 4635 55350 133953
11039 4901 11164 3549 4788 4635 55350 45250
11039 4901 11164 3549 4788 4635 55480
11039 4901 11164 3549 4788 4635 55536
11039 4901 11164 3549 4788 4635 55945
11039 4901 11164 3549 4788 4635 55953
11039 4901 11164 3549 4788 4635 58708
11039 4901 11164 3549 4788 4635 58779
11039 4901 11164 3549 4788 4635 59318 131207
11039 4901 11164 3549 4788 4635 6648
11039 4901 11164 3549 4788 4635 6660
11039 4901 11164 3549 4788 4635 7479 7479
11039 4901 11164 3549 4788 4635 7540
11039 4901 11164 3549 4788 4635 7545
11039 4901 11164 3549 4788 4635 7552
11039 4901 11164 3549 4788 4635 7617 4609
11039 4901 11164 3549 4788 4635 8966 5384
11039 4901 11164 3549 4788 4635 9002 42927 60816
11039 4901 11164 3549 4788 4635 9231
11039 4901 11164 3549 4788 4635 9253
11039 4901 11164 3549 4788 4635 9269
11039 4901 11164 3549 4788 4635 9293
11039 4901 11164 3549 4788 4635 9293 38564 38564
11039 4901 11164 3549 4788 4635 9293 55303
11039 4901 11164 3549 4788 4635 9293 58579
11039 4901 11164 3549 4788 4635 9304
11039 4901 11164 3549 4788 4635 9304 10032
11039 4901 11164 3549 4788 4635 9304 10118
11039 4901 11164 3549 4788 4635 9304 10232
11039 4901 11164 3549 4788 4635 9304 10848
11039 4901 11164 3549 4788 4635 9304 132252
11039 4901 11164 3549 4788 4635 9304 132342
11039 4901 11164 3549 4788 4635 9304 133038
11039 4901 11164 3549 4788 4635 9304 133467
11039 4901 11164 3549 4788 4635 9304 133486
11039 4901 11164 3549 4788 4635 9304 14589
11039 4901 11164 3549 4788 4635 9304 14589 27348
11039 4901 11164 3549 4788 4635 9304 14589 40248
11039 4901 11164 3549 4788 4635 9304 16467 17117
11039 4901 11164 3549 4788 4635 9304 16467 54012
11039 4901 11164 3549 4788 4635 9304 16467 62515
11039 4901 11164 3549 4788 4635 9304 17555
11039 4901 11164 3549 4788 4635 9304 17709
11039 4901 11164 3549 4788 4635 9304 17709 7482
11039 4901 11164 3549 4788 4635 9304 17709 9415
11039 4901 11164 3549 4788 4635 9304 17793
11039 4901 11164 3549 4788 4635 9304 23308
11039 4901 11164 3549 4788 4635 9304 23730
11039 4901 11164 3549 4788 4635 9304 23985
11039 4901 11164 3549 4788 4635 9304 24462
11039 4901 11164 3549 4788 4635 9304 24495
11039 4901 11164 3549 4788 4635 9304 26803
11039 4901 11164 3549 4788 4635 9304 26803 45028
11039 4901 11164 3549 4788 4635 9304 38475 38475
11039 4901 11164 3549 4788 4635 9304 38802
11039 4901 11164 3549 4788 4635 9304 45761
11039 4901 11164 3549 4788 4635 9304 4589 20707
11039 4901 11164 3549 4788 4635 9304 4623
11039 4901 11164 3549 4788 4635 9304 58985
11039 4901 11164 3549 4788 4635 9304 6130
11039 4901 11164 3549 4788 4635 9304 6130 10487
11039 4901 11164 3549 4788 4635 9304 6130 10732
11039 4901 11164 3549 4788 4635 9304 6130 15244
11039 4901 11164 3549 4788 4635 9304 6130 21581
11039 4901 11164 3549 4788 4635 9304 6130 22640
11039 4901 11164 3549 4788 4635 9304 6130 27292
11039 4901 11164 3549 4788 4635 9304 6130 27644
11039 4901 11164 3549 4788 4635 9304 6130 29819
11039 4901 11164 3549 4788 4635 9304 6130 32665
11039 4901 11164 3549 4788 4635 9304 6130 33737
11039 4901 11164 3549 4788 4635 9304 6130 40242
11039 4901 11164 3549 4788 4635 9304 6130 40687
11039 4901 11164 3549 4788 4635 9304 6130 46071
11039 4901 11164 3549 4788 4635 9304 6130 53370
11039 4901 11164 3549 4788 4635 9304 6130 53559
11039 4901 11164 3549 4788 4635 9304 6130 53676
11039 4901 11164 3549 4788 4635 9304 6130 55164
11039 4901 11164 3549 4788 4635 9304 6130 62572
11039 4901 11164 3549 4788 4635 9304 7499
11039 4901 11164 3549 4788 4635 9304 7829
11039 4901 11164 3549 4788 4635 9304 7829 17076
11039 4901 11164 3549 4788 4635 9304 7829 32018
11039 4901 11164 3549 4788 4635 9304 7829 32794
11039 4901 11164 3549 4788 4635 9304 7829 33585
11039 4901 11164 3549 4788 4635 9304 7829 40872
11039 4901 11164 3549 4788 4635 9304 7829 54550
11039 4901 11164 3549 4788 4635 9304 9735
11039 4901 11164 3549 4788 4635 9381 133779
11039 4901 11164 3549 4788 4635 9381 55649
11039 4901 11164 3549 4788 4635 9409
11039 4901 11164 3549 4788 4635 9505 4780
11039 4901 11164 3549 4788 4635 9505 7532
11039 4901 11164 3549 4788 4635 9534 38891
11039 4901 11164 3549 4788 4635 9535
11039 4901 11164 3549 4788 4635 9535 134117
11039 4901 11164 3549 4788 4635 9584
11039 4901 11164 3549 4788 4635 9584 133467
11039 4901 11164 3549 4788 4635 9584 133488
11039 4901 11164 3549 4788 4635 9584 9244
11039 4901 11164 3549 4788 4635 9658
11039 4901 11164 3549 4788 4635 9729
11039 4901 11164 3549 4788 4635 9729 133107
11039 4901 11164 3549 4788 4635 9729 133107 133929
11039 4901 11164 3549 4788 4635 9729 9729
11039 4901 11164 3549 4788 4635 9732
11039 4901 11164 3549 4788 4635 9902
11039 4901 11164 3549 4788 4635 9902 38623
11039 4901 11164 3549 4788 4635 9908
11039 4901 11164 3549 4788 4635 9908 9513
11039 4901 11164 3549 4788 4635 9925
11039 4901 11164 3549 4788 4637 15224 15224
11039 4901 11164 3549 4788 4637 25767
11039 4901 11164 3549 4788 4637 25767 26096
11039 4901 11164 3549 4788 4637 25767 393619
11039 4901 11164 3549 4788 4637 45147 55658 55661
11039 4901 11164 3549 4788 4637 45334 10201 30337
11039 4901 11164 3549 4788 4637 45561
11039 4901 11164 3549 4788 4637 55480
11039 4901 11164 3549 4788 4637 714
11039 4901 11164 3549 4788 4637 714 6185
11039 4901 11164 3549 4788 4637 7552
11039 4901 11164 3549 4788 4637 7552 131368
11039 4901 11164 3549 4788 4637 7552 24086
11039 4901 11164 3549 4788 4637 7552 38623
11039 4901 11164 3549 4788 4637 7552 45557
11039 4901 11164 3549 4788 4657
11039 4901 11164 3549 4788 4657 38861
11039 4901 11164 3549 4788 4657 38861 55430
11039 4901 11164 3549 4788 4657 4773 17547
11039 4901 11164 3549 4788 46786
11039 4901 11164 3549 4788 46786 13249
11039 4901 11164 3549 4788 46786 21488
11039 4901 11164 3549 4788 46786 21488 15929
11039 4901 11164 3549 4788 46786 21488 15929 56527
11039 4901 11164 3549 4788 46786 21488 197575
11039 4901 11164 3549 4788 46786 21488 198720
11039 4901 11164 3549 4788 46786 21488 198720 58221
11039 4901 11164 3549 4788 46786 21488 20516
11039 4901 11164 3549 4788 46786 21488 20516 31247
11039 4901 11164 3549 4788 46786 21488 24593 24593
11039 4901 11164 3549 4788 46786 21488 29637
11039 4901 11164 3549 4788 46786 21488 35245 35245
11039 4901 11164 3549 4788 46786 21488 39666
11039 4901 11164 3549 4788 46786 21488 42068
11039 4901 11164 3549 4788 46786 21488 42379
11039 4901 11164 3549 4788 46786 21488 43145
11039 4901 11164 3549 4788 46786 21488 44032
11039 4901 11164 3549 4788 46786 21488 44434
11039 4901 11164 3549 4788 46786 21488 48230
11039 4901 11164 3549 4788 46786 21488 48239
11039 4901 11164 3549 4788 46786 21488 48239 31350
11039 4901 11164 3549 4788 46786 21488 48239 39325
11039 4901 11164 3549 4788 46786 21488 48239 41283
11039 4901 11164 3549 4788 46786 21488 48239 41588
11039 4901 11164 3549 4788 46786 21488 50899
11039 4901 11164 3549 4788 46786 21488 56527
11039 4901 11164 3549 4788 46786 21488 57270
11039 4901 11164 3549 4788 46786 21488 57349
11039 4901 11164 3549 4788 46786 21488 57825
11039 4901 11164 3549 4788 46786 21488 8461
11039 4901 11164 3549 4788 46786 35415
11039 4901 11164 3549 4788 46786 40824
11039 4901 11164 3549 4788 46786 48287
11039 4901 11164 3549 4788 46786 5577
11039 4901 11164 3549 4788 46786 5577 34769
11039 4901 11164 3549 4788 46786 5577 49624
11039 4901 11164 3549 4788 46786 5577 51405 60391
11039 4901 11164 3549 4788 46786 5577 51430
11039 4901 11164 3549 4788 46786 5577 53667
11039 4901 11164 3549 4788 46786 5577 54456
11039 4901 11164 3549 4788 46786 5577 60778
11039 4901 11164 3549 4788 46786 61107
11039 4901 11164 3549 4788 46786 7366
11039 4901 11164 3549 4788 46786 8856
11039 4901 11164 3549 4788 4680
11039 4901 11164 3549 4788 4680 18281
11039 4901 11164 3549 4788 4704 23720
11039 4901 11164 3549 4788 4721
11039 4901 11164 3549 4788 4721 18134
11039 4901 11164 3549 4788 4725 17676
11039 4901 11164 3549 4788 4725 17676 131154
11039 4901 11164 3549 4788 4739
11039 4901 11164 3549 4788 4755
11039 4901 11164 3549 4788 4755 11757
11039 4901 11164 3549 4788 4755 12128
11039 4901 11164 3549 4788 4755 131265
11039 4901 11164 3549 4788 4755 131283
11039 4901 11164 3549 4788 4755 132028
11039 4901 11164 3549 4788 4755 132308
11039 4901 11164 3549 4788 4755 132423
11039 4901 11164 3549 4788 4755 132717
11039 4901 11164 3549 4788 4755 132968 132968 132968
11039 4901 11164 3549 4788 4755 132970
11039 4901 11164 3549 4788 4755 133236
11039 4901 11164 3549 4788 4755 17817
11039 4901 11164 3549 4788 4755 17825
11039 4901 11164 3549 4788 4755 17903
11039 4901 11164 3549 4788 4755 19460
11039 4901 11164 3549 4788 4755 21433
11039 4901 11164 3549 4788 4755 23456
11039 4901 11164 3549 4788 4755 23879
11039 4901 11164 3549 4788 4755 24084
11039 4901 11164 3549 4788 4755 24109
11039 4901 11164 3549 4788 4755 24222
11039 4901 11164 3549 4788 4755 24391
11039 4901 11164 3549 4788 4755 38015
11039 4901 11164 3549 4788 4755 38188
11039 4901 11164 3549 4788 4755 38224
11039 4901 11164 3549 4788 4755 38241
11039 4901 11164 3549 4788 4755 38461
11039 4901 11164 3549 4788 4755 38461 38461 38461
11039 4901 11164 3549 4788 4755 45272
11039 4901 11164 3549 4788 4755 45272 45272 45272
11039 4901 11164 3549 4788 4755 45644
11039 4901 11164 3549 4788 4755 45655
11039 4901 11164 3549 4788 4755 45767
11039 4901 11164 3549 4788 4755 55574
11039 4901 11164 3549 4788 4755 55713 55831
11039 4901 11164 3549 4788 4755 55782
11039 4901 11164 3549 4788 4755 55918
11039 4901 11164 3549 4788 4755 56093
11039 4901 11164 3549 4788 4755 56114
11039 4901 11164 3549 4788 4755 58428
11039 4901 11164 3549 4788 4755 58522
11039 4901 11164 3549 4788 4755 9238
11039 4901 11164 3549 4788 4755 9796
11039 4901 11164 3549 4788 4761
11039 4901 11164 3549 4788 4761 45701
11039 4901 11164 3549 4788 4761 4795
11039 4901 11164 3549 4788 4761 4795 133822
11039 4901 11164 3549 4788 4761 4795 38153
11039 4901 11164 3549 4788 4761 4795 55679
11039 4901 11164 3549 4788 4761 4795 63869
11039 4901 11164 3549 4788 4761 63874
11039 4901 11164 3549 4788 4766
11039 4901 11164 3549 4788 4773
11039 4901 11164 3549 4788 4780
11039 4901 11164 3549 4788 4780 4780
11039 4901 11164 3549 4788 4826 17435
11039 4901 11164 3549 4788 4826 18015
11039 4901 11164 3549 4788 4826 18015 24466
11039 4901 11164 3549 4788 4826 18015 24466 134110
11039 4901 11164 3549 4788 4826 18015 24466 24466
11039 4901 11164 3549 4788 4826 24324
11039 4901 11164 3549 4788 4826 56030 9245
11039 4901 11164 3549 4788 4826 9268 9268 9268
11039 4901 11164 3549 4788 4826 9503 9503
11039 4901 11164 3549 4788 4826 9503 9503 10110
11039 4901 11164 3549 4788 4826 9503 9503 131455
11039 4901 11164 3549 4788 4826 9503 9503 132027
11039 4901 11164 3549 4788 4826 9503 9503 132040
11039 4901 11164 3549 4788 4826 9503 9503 132096
11039 4901 11164 3549 4788 4826 9503 9503 132161
11039 4901 11164 3549 4788 4826 9503 9503 132210
11039 4901 11164 3549 4788 4826 9503 9503 132268
11039 4901 11164 3549 4788 4826 9503 9503 132456
11039 4901 11164 3549 4788 4826 9503 9503 132509
11039 4901 11164 3549 4788 4826 9503 9503 132534
11039 4901 11164 3549 4788 4826 9503 9503 132744
11039 4901 11164 3549 4788 4826 9503 9503 132745
11039 4901 11164 3549 4788 4826 9503 9503 132815
11039 4901 11164 3549 4788 4826 9503 9503 132898
11039 4901 11164 3549 4788 4826 9503 9503 133154
11039 4901 11164 3549 4788 4826 9503 9503 133370
11039 4901 11164 3549 4788 4826 9503 9503 133393
11039 4901 11164 3549 4788 4826 9503 9503 133455
11039 4901 11164 3549 4788 4826 9503 9503 133532
11039 4901 11164 3549 4788 4826 9503 9503 133927
11039 4901 11164 3549 4788 4826 9503 9503 133928
11039 4901 11164 3549 4788 4826 9503 9503 17663
11039 4901 11164 3549 4788 4826 9503 9503 17705
11039 4901 11164 3549 4788 4826 9503 9503 17792
11039 4901 11164 3549 4788 4826 9503 9503 18021
11039 4901 11164 3549 4788 4826 9503 9503 22853
11039 4901 11164 3549 4788 4826 9503 9503 23735
11039 4901 11164 3549 4788 4826 9503 9503 23869
11039 4901 11164 3549 4788 4826 9503 9503 24006
11039 4901 11164 3549 4788 4826 9503 9503 24107
11039 4901 11164 3549 4788 4826 9503 9503 37999
11039 4901 11164 3549 4788 4826 9503 9503 38451
11039 4901 11164 3549 4788 4826 9503 9503 38495
11039 4901 11164 3549 4788 4826 9503 9503 38900
11039 4901 11164 3549 4788 4826 9503 9503 45179
11039 4901 11164 3549 4788 4826 9503 9503 45249
11039 4901 11164 3549 4788 4826 9503 9503 45267
11039 4901 11164 3549 4788 4826 9503 9503 45285
11039 4901 11164 3549 4788 4826 9503 9503 45359
11039 4901 11164 3549 4788 4826 9503 9503 45473
11039 4901 11164 3549 4788 4826 9503 9503 45475
11039 4901 11164 3549 4788 4826 9503 9503 45586
11039 4901 11164 3549 4788 4826 9503 9503 45809
11039 4901 11164 3549 4788 4826 9503 9503 4667
11039 4901 11164 3549 4788 4826 9503 9503 55719
11039 4901 11164 3549 4788 4826 9503 9503 55759
11039 4901 11164 3549 4788 4826 9503 9503 55793
11039 4901 11164 3549 4788 4826 9503 9503 55850
11039 4901 11164 3549 4788 4826 9503 9503 55872
11039 4901 11164 3549 4788 4826 9503 9503 55926
11039 4901 11164 3549 4788 4826 9503 9503 56101
11039 4901 11164 3549 4788 4826 9503 9503 56304
11039 4901 11164 3549 4788 4826 9503 9503 58444
11039 4901 11164 3549 4788 4826 9503 9503 7696
11039 4901 11164 3549 4788 4826 9503 9503 9303
11039 4901 11164 3549 4788 4826 9503 9503 9338
11039 4901 11164 3549 4788 4826 9503 9503 9733
11039 4901 11164 3549 4788 4826 9889
11039 4901 11164 3549 4788 4826 9889 132449
11039 4901 11164 3549 4788 4826 9889 23934
11039 4901 11164 3549 4788 4837
11039 4901 11164 3549 4788 4837 10099
11039 4901 11164 3549 4788 4837 10099 133613
11039 4901 11164 3549 4788 4837 10099 17011
11039 4901 11164 3549 4788 4837 10099 40051
11039 4901 11164 3549 4788 4837 133119
11039 4901 11164 3549 4788 4837 17430
11039 4901 11164 3549 4788 4837 17621
11039 4901 11164 3549 4788 4837 17621 10212
11039 4901 11164 3549 4788 4837 17621 17775
11039 4901 11164 3549 4788 4837 17621 23853
11039 4901 11164 3549 4788 4837 17621 24141
11039 4901 11164 3549 4788 4837 17621 37963
11039 4901 11164 3549 4788 4837 17621 38342
11039 4901 11164 3549 4788 4837 17621 38363
11039 4901 11164 3549 4788 4837 17621 45079
11039 4901 11164 3549 4788 4837 17621 45086
11039 4901 11164 3549 4788 4837 17621 55958
11039 4901 11164 3549 4788 4837 17621 56000
11039 4901 11164 3549 4788 4837 17621 58850
11039 4901 11164 3549 4788 4837 17621 9814
11039 4901 11164 3549 4788 4837 17623
11039 4901 11164 3549 4788 4837 17623 17428
11039 4901 11164 3549 4788 4837 17623 17430
11039 4901 11164 3549 4788 4837 17623 17962
11039 4901 11164 3549 4788 4837 17623 37965
11039 4901 11164 3549 4788 4837 17623 45101
11039 4901 11164 3549 4788 4837 17968
11039 4901 11164 3549 4788 4837 17969
11039 4901 11164 3549 4788 4837 20940
11039 4901 11164 3549 4788 4837 23851
11039 4901 11164 3549 4788 4837 24139
11039 4901 11164 3549 4788 4837 37963
11039 4901 11164 3549 4788 4837 45113
11039 4901 11164 3549 4788 4837 4808
11039 4901 11164 3549 4788 4837 4808 10212
11039 4901 11164 3549 4788 4837 4808 17431
11039 4901 11164 3549 4788 4837 4808 17431 23844
11039 4901 11164 3549 4788 4837 4808 17431 24403
11039 4901 11164 3549 4788 4837 4808 17431 37941
11039 4901 11164 3549 4788 4837 4808 17772 17772
11039 4901 11164 3549 4788 4837 4808 17781
11039 4901 11164 3549 4788 4837 4808 18240
11039 4901 11164 3549 4788 4837 4808 18245
11039 4901 11164 3549 4788 4837 4808 24134
11039 4901 11164 3549 4788 4837 4808 24147
11039 4901 11164 3549 4788 4837 4808 24151
11039 4901 11164 3549 4788 4837 4808 26415
11039 4901 11164 3549 4788 4837 4808 38358
11039 4901 11164 3549 4788 4837 4808 38380
11039 4901 11164 3549 4788 4837 4808 45083
11039 4901 11164 3549 4788 4837 4808 45084
11039 4901 11164 3549 4788 4837 4808 45888
11039 4901 11164 3549 4788 4837 4808 4808 4808
11039 4901 11164 3549 4788 4837 4808 55973
11039 4901 11164 3549 4788 4837 4808 58448
11039 4901 11164 3549 4788 4837 4808 58536
11039 4901 11164 3549 4788 4837 4808 58811
11039 4901 11164 3549 4788 4837 4808 58850
11039 4901 11164 3549 4788 4837 4808 59023
11039 4901 11164 3549 4788 4837 4808 7638
11039 4901 11164 3549 4788 4837 4808 7641
11039 4901 11164 3549 4788 4837 4808 9298
11039 4901 11164 3549 4788 4837 4808 9802
11039 4901 11164 3549 4788 4837 4808 9803
11039 4901 11164 3549 4788 4837 4808 9811
11039 4901 11164 3549 4788 4837 4808 9814 9814
11039 4901 11164 3549 4788 4837 4859
11039 4901 11164 3549 4788 4837 9812
11039 4901 11164 3549 4788 4837 9929
11039 4901 11164 3549 4788 4837 9929 4808
11039 4901 11164 3549 4788 4862 4862 4862 51964
11039 4901 11164 3549 4788 4862 51964
11039 4901 11164 3549 4788 4862 51964 19637
11039 4901 11164 3549 4788 5400 3300
11039 4901 11164 3549 4788 5410
11039 4901 11164 3549 4788 5410 12844
11039 4901 11164 3549 4788 5413
11039 4901 11164 3549 4788 5413 12654
11039 4901 11164 3549 4788 5413 15766
11039 4901 11164 3549 4788 5413 24742
11039 4901 11164 3549 4788 5413 24775
11039 4901 11164 3549 4788 5413 31290
11039 4901 11164 3549 4788 5413 5482
11039 4901 11164 3549 4788 5459
11039 4901 11164 3549 4788 5466
11039 4901 11164 3549 4788 5466 11521
11039 4901 11164 3549 4788 5466 15751
11039 4901 11164 3549 4788 5466 2127
11039 4901 11164 3549 4788 5466 34004
11039 4901 11164 3549 4788 5466 35289
11039 4901 11164 3549 4788 5466 39730
11039 4901 11164 3549 4788 5466 47615
11039 4901 11164 3549 4788 5466 4983
11039 4901 11164 3549 4788 5466 51516 51516
11039 4901 11164 3549 4788 5503
11039 4901 11164 3549 4788 5503 29626 29626
11039 4901 11164 3549 4788 5524
11039 4901 11164 3549 4788 5580
11039 4901 11164 3549 4788 5580 24642
11039 4901 11164 3549 4788 5580 36236
11039 4901 11164 3549 4788 5580 36236 63072
11039 4901 11164 3549 4788 5580 5580 42000
11039 4901 11164 3549 4788 5580 5580 42000 197019
11039 4901 11164 3549 4788 5580 5580 42000 198171
11039 4901 11164 3549 4788 5580 5580 42000 199657
11039 4901 11164 3549 4788 5580 5580 42000 48326
11039 4901 11164 3549 4788 5580 5580 42000 49985
11039 4901 11164 3549 4788 5580 5580 42000 51427
11039 4901 11164 3549 4788 5588
11039 4901 11164 3549 4788 5588 12303
11039 4901 11164 3549 4788 5588 12325
11039 4901 11164 3549 4788 5588 12439
11039 4901 11164 3549 4788 5588 12442
11039 4901 11164 3549 4788 5588 12589
11039 4901 11164 3549 4788 5588 12824
11039 4901 11164 3549 4788 5588 13181
11039 4901 11164 3549 4788 5588 15471
11039 4901 11164 3549 4788 5588 15520
11039 4901 11164 3549 4788 5588 15537
11039 4901 11164 3549 4788 5588 15629
11039 4901 11164 3549 4788 5588 15728
11039 4901 11164 3549 4788 5588 15873
11039 4901 11164 3549 4788 5588 15874 15874
11039 4901 11164 3549 4788 5588 16026
11039 4901 11164 3549 4788 5588 16156
11039 4901 11164 3549 4788 5588 16274 16274
11039 4901 11164 3549 4788 5588 16291
11039 4901 11164 3549 4788 5588 19197
11039 4901 11164 3549 4788 5588 196666
11039 4901 11164 3549 4788 5588 196677
11039 4901 11164 3549 4788 5588 196890
11039 4901 11164 3549 4788 5588 196890 198637
11039 4901 11164 3549 4788 5588 196901 196901
11039 4901 11164 3549 4788 5588 196964
11039 4901 11164 3549 4788 5588 197093
11039 4901 11164 3549 4788 5588 197111 197111
11039 4901 11164 3549 4788 5588 197201
11039 4901 11164 3549 4788 5588 197307
11039 4901 11164 3549 4788 5588 197376
11039 4901 11164 3549 4788 5588 197410
11039 4901 11164 3549 4788 5588 197451 197451 197451
11039 4901 11164 3549 4788 5588 197459 197459
11039 4901 11164 3549 4788 5588 197503 197503 197503
11039 4901 11164 3549 4788 5588 197570
11039 4901 11164 3549 4788 5588 197694
11039 4901 11164 3549 4788 5588 197735
11039 4901 11164 3549 4788 5588 197739
11039 4901 11164 3549 4788 5588 197776
11039 4901 11164 3549 4788 5588 197801
11039 4901 11164 3549 4788 5588 197804 197220
11039 4901 11164 3549 4788 5588 197804 197854
11039 4901 11164 3549 4788 5588 197804 198547
11039 4901 11164 3549 4788 5588 197804 25313
11039 4901 11164 3549 4788 5588 197813
11039 4901 11164 3549 4788 5588 197862
11039 4901 11164 3549 4788 5588 197920
11039 4901 11164 3549 4788 5588 197933
11039 4901 11164 3549 4788 5588 197935
11039 4901 11164 3549 4788 5588 197936
11039 4901 11164 3549 4788 5588 197936 197936 197936
11039 4901 11164 3549 4788 5588 197950 197950 197950
11039 4901 11164 3549 4788 5588 198014
11039 4901 11164 3549 4788 5588 198023
11039 4901 11164 3549 4788 5588 198051
11039 4901 11164 3549 4788 5588 198103
11039 4901 11164 3549 4788 5588 198115
11039 4901 11164 3549 4788 5588 198115 198115
11039 4901 11164 3549 4788 5588 198118
11039 4901 11164 3549 4788 5588 198143
11039 4901 11164 3549 4788 5588 198161
11039 4901 11164 3549 4788 5588 198176
11039 4901 11164 3549 4788 5588 198190
11039 4901 11164 3549 4788 5588 198216
11039 4901 11164 3549 4788 5588 198223
11039 4901 11164 3549 4788 5588 198232
11039 4901 11164 3549 4788 5588 198289
11039 4901 11164 3549 4788 5588 198322
11039 4901 11164 3549 4788 5588 198389
11039 4901 11164 3549 4788 5588 198460
11039 4901 11164 3549 4788 5588 198467 198467
11039 4901 11164 3549 4788 5588 198500
11039 4901 11164 3549 4788 5588 198522
11039 4901 11164 3549 4788 5588 198591
11039 4901 11164 3549 4788 5588 198591 198591
11039 4901 11164 3549 4788 5588 198673
11039 4901 11164 3549 4788 5588 198725
11039 4901 11164 3549 4788 5588 198829
11039 4901 11164 3549 4788 5588 198953
11039 4901 11164 3549 4788 5588 198962
11039 4901 11164 3549 4788 5588 198979
11039 4901 11164 3549 4788 5588 198982
11039 4901 11164 3549 4788 5588 198998
11039 4901 11164 3549 4788 5588 199069
11039 4901 11164 3549 4788 5588 199166
11039 4901 11164 3549 4788 5588 199189
11039 4901 11164 3549 4788 5588 199220
11039 4901 11164 3549 4788 5588 199390
11039 4901 11164 3549 4788 5588 199410
11039 4901 11164 3549 4788 5588 199436
11039 4901 11164 3549 4788 5588 199709
11039 4901 11164 3549 4788 5588 199806
11039 4901 11164 3549 4788 5588 200115
11039 4901 11164 3549 4788 5588 200822
11039 4901 11164 3549 4788 5588 200828 200828 200828
11039 4901 11164 3549 4788 5588 200933
11039 4901 11164 3549 4788 5588 200940 200940
11039 4901 11164 3549 4788 5588 201044
11039 4901 11164 3549 4788 5588 201253
11039 4901 11164 3549 4788 5588 201328
11039 4901 11164 3549 4788 5588 201472
11039 4901 11164 3549 4788 5588 201549
11039 4901 11164 3549 4788 5588 201581
11039 4901 11164 3549 4788 5588 201805
11039 4901 11164 3549 4788 5588 201813
11039 4901 11164 3549 4788 5588 201845
11039 4901 11164 3549 4788 5588 201893
11039 4901 11164 3549 4788 5588 202003
11039 4901 11164 3549 4788 5588 202037
11039 4901 11164 3549 4788 5588 202073
11039 4901 11164 3549 4788 5588 202084
11039 4901 11164 3549 4788 5588 202185
11039 4901 11164 3549 4788 5588 20486
11039 4901 11164 3549 4788 5588 20553
11039 4901 11164 3549 4788 5588 20616
11039 4901 11164 3549 4788 5588 20616 25116
11039 4901 11164 3549 4788 5588 20616 29437
11039 4901 11164 3549 4788 5588 20616 47326
11039 4901 11164 3549 4788 5588 20616 57098
11039 4901 11164 3549 4788 5588 20624
11039 4901 11164 3549 4788 5588 20763
11039 4901 11164 3549 4788 5588 21123
11039 4901 11164 3549 4788 5588 21123 29227
11039 4901 11164 3549 4788 5588 21136
11039 4901 11164 3549 4788 5588 21169
11039 4901 11164 3549 4788 5588 21186
11039 4901 11164 3549 4788 5588 21210
11039 4901 11164 3549 4788 5588 21404 21404
11039 4901 11164 3549 4788 5588 21433
11039 4901 11164 3549 4788 5588 24690
11039 4901 11164 3549 4788 5588 24756
11039 4901 11164 3549 4788 5588 24858
11039 4901 11164 3549 4788 5588 24906
11039 4901 11164 3549 4788 5588 25070
11039 4901 11164 3549 4788 5588 25093
11039 4901 11164 3549 4788 5588 2541
11039 4901 11164 3549 4788 5588 25539 25539 25539
11039 4901 11164 3549 4788 5588 25552
11039 4901 11164 3549 4788 5588 28763
11039 4901 11164 3549 4788 5588 28785
11039 4901 11164 3549 4788 5588 28853
11039 4901 11164 3549 4788 5588 28924
11039 4901 11164 3549 4788 5588 28972
11039 4901 11164 3549 4788 5588 29078
11039 4901 11164 3549 4788 5588 29171
11039 4901 11164 3549 4788 5588 29245
11039 4901 11164 3549 4788 5588 29318
11039 4901 11164 3549 4788 5588 30851 30851
11039 4901 11164 3549 4788 5588 30851 30851 199615
11039 4901 11164 3549 4788 5588 30851 30851 59670
11039 4901 11164 3549 4788 5588 30851 48024 48024
11039 4901 11164 3549 4788 5588 31032
11039 4901 11164 3549 4788 5588 31045
11039 4901 11164 3549 4788 5588 31105
11039 4901 11164 3549 4788 5588 31181
11039 4901 11164 3549 4788 5588 31310
11039 4901 11164 3549 4788 5588 31349
11039 4901 11164 3549 4788 5588 31573
11039 4901 11164 3549 4788 5588 31599
11039 4901 11164 3549 4788 5588 31676
11039 4901 11164 3549 4788 5588 3289
11039 4901 11164 3549 4788 5588 33821
11039 4901 11164 3549 4788 5588 33826
11039 4901 11164 3549 4788 5588 33827
11039 4901 11164 3549 4788 5588 33839
11039 4901 11164 3549 4788 5588 33925
11039 4901 11164 3549 4788 5588 33937
11039 4901 11164 3549 4788 5588 33996
11039 4901 11164 3549 4788 5588 34075
11039 4901 11164 3549 4788 5588 34212
11039 4901 11164 3549 4788 5588 34262
11039 4901 11164 3549 4788 5588 34283
11039 4901 11164 3549 4788 5588 34293
11039 4901 11164 3549 4788 5588 34324
11039 4901 11164 3549 4788 5588 34339
11039 4901 11164 3549 4788 5588 34339 34339 34339
11039 4901 11164 3549 4788 5588 34424
11039 4901 11164 3549 4788 5588 34431
11039 4901 11164 3549 4788 5588 34451
11039 4901 11164 3549 4788 5588 34469
11039 4901 11164 3549 4788 5588 34543
11039 4901 11164 3549 4788 5588 34648
11039 4901 11164 3549 4788 5588 34740
11039 4901 11164 3549 4788 5588 34795
11039 4901 11164 3549 4788 5588 34826
11039 4901 11164 3549 4788 5588 34845
11039 4901 11164 3549 4788 5588 34951
11039 4901 11164 3549 4788 5588 35060
11039 4901 11164 3549 4788 5588 35199 200659
11039 4901 11164 3549 4788 5588 35199 35199
11039 4901 11164 3549 4788 5588 35199 42490
11039 4901 11164 3549 4788 5588 35263
11039 4901 11164 3549 4788 5588 35275
11039 4901 11164 3549 4788 5588 35436
11039 4901 11164 3549 4788 5588 35720
11039 4901 11164 3549 4788 5588 35725
11039 4901 11164 3549 4788 5588 35725 21220
11039 4901 11164 3549 4788 5588 35792 35792
11039 4901 11164 3549 4788 5588 36224
11039 4901 11164 3549 4788 5588 38981
11039 4901 11164 3549 4788 5588 38991
11039 4901 11164 3549 4788 5588 39085
11039 4901 11164 3549 4788 5588 39112
11039 4901 11164 3549 4788 5588 39133
11039 4901 11164 3549 4788 5588 39133 41567
11039 4901 11164 3549 4788 5588 39133 44044
11039 4901 11164 3549 4788 5588 39174
11039 4901 11164 3549 4788 5588 39219 39219 39219
11039 4901 11164 3549 4788 5588 39243
11039 4901 11164 3549 4788 5588 39312
11039 4901 11164 3549 4788 5588 39312 39312 39312
11039 4901 11164 3549 4788 5588 39489 39489
11039 4901 11164 3549 4788 5588 39547
11039 4901 11164 3549 4788 5588 39698
11039 4901 11164 3549 4788 5588 39904
11039 4901 11164 3549 4788 5588 39904 197895
11039 4901 11164 3549 4788 5588 39904 47767
11039 4901 11164 3549 4788 5588 39907
11039 4901 11164 3549 4788 5588 39914
11039 4901 11164 3549 4788 5588 40975
11039 4901 11164 3549 4788 5588 40975 51761
11039 4901 11164 3549 4788 5588 41004
11039 4901 11164 3549 4788 5588 41028
11039 4901 11164 3549 4788 5588 41178
11039 4901 11164 3549 4788 5588 41218
11039 4901 11164 3549 4788 5588 41235 41235 41235
11039 4901 11164 3549 4788 5588 41264
11039 4901 11164 3549 4788 5588 41414
11039 4901 11164 3549 4788 5588 41421 50988
11039 4901 11164 3549 4788 5588 41434
11039 4901 11164 3549 4788 5588 41476
11039 4901 11164 3549 4788 5588 41476 41004
11039 4901 11164 3549 4788 5588 41476 41476 41476
11039 4901 11164 3549 4788 5588 41486
11039 4901 11164 3549 4788 5588 41492
11039 4901 11164 3549 4788 5588 41621
11039 4901 11164 3549 4788 5588 41662
11039 4901 11164 3549 4788 5588 41832
11039 4901 11164 3549 4788 5588 41945
11039 4901 11164 3549 4788 5588 41953
11039 4901 11164 3549 4788 5588 41971
11039 4901 11164 3549 4788 5588 42088 42088 42088
11039 4901 11164 3549 4788 5588 42118
11039 4901 11164 3549 4788 5588 42120
11039 4901 11164 3549 4788 5588 42185
11039 4901 11164 3549 4788 5588 42194
11039 4901 11164 3549 4788 5588 42294
11039 4901 11164 3549 4788 5588 42361 42361
11039 4901 11164 3549 4788 5588 42417
11039 4901 11164 3549 4788 5588 42445
11039 4901 11164 3549 4788 5588 42473
11039 4901 11164 3549 4788 5588 42640
11039 4901 11164 3549 4788 5588 42759
11039 4901 11164 3549 4788 5588 42797
11039 4901 11164 3549 4788 5588 43007
11039 4901 11164 3549 4788 5588 43026
11039 4901 11164 3549 4788 5588 43117
11039 4901 11164 3549 4788 5588 43187 43187
11039 4901 11164 3549 4788 5588 43203 43203 43203
11039 4901 11164 3549 4788 5588 43283
11039 4901 11164 3549 4788 5588 43443 43443
11039 4901 11164 3549 4788 5588 43459
11039 4901 11164 3549 4788 5588 43506
11039 4901 11164 3549 4788 5588 43512 43512
11039 4901 11164 3549 4788 5588 43614
11039 4901 11164 3549 4788 5588 43616
11039 4901 11164 3549 4788 5588 43631
11039 4901 11164 3549 4788 5588 43638
11039 4901 11164 3549 4788 5588 43710
11039 4901 11164 3549 4788 5588 43757
11039 4901 11164 3549 4788 5588 43860
11039 4901 11164 3549 4788 5588 43862
11039 4901 11164 3549 4788 5588 43895
11039 4901 11164 3549 4788 5588 43914
11039 4901 11164 3549 4788 5588 43931
11039 4901 11164 3549 4788 5588 43982
11039 4901 11164 3549 4788 5588 44104
11039 4901 11164 3549 4788 5588 44154
11039 4901 11164 3549 4788 5588 44190
11039 4901 11164 3549 4788 5588 44262
11039 4901 11164 3549 4788 5588 44264
11039 4901 11164 3549 4788 5588 44382
11039 4901 11164 3549 4788 5588 44418
11039 4901 11164 3549 4788 5588 44424 44424 44424
11039 4901 11164 3549 4788 5588 44719
11039 4901 11164 3549 4788 5588 44792
11039 4901 11164 3549 4788 5588 44830
11039 4901 11164 3549 4788 5588 44859 44859
11039 4901 11164 3549 4788 5588 44867 44867 44867
11039 4901 11164 3549 4788 5588 44875
11039 4901 11164 3549 4788 5588 44966
11039 4901 11164 3549 4788 5588 47114 47114 47114
11039 4901 11164 3549 4788 5588 47129
11039 4901 11164 3549 4788 5588 47263
11039 4901 11164 3549 4788 5588 47322 47322 47322
11039 4901 11164 3549 4788 5588 47324
11039 4901 11164 3549 4788 5588 47388
11039 4901 11164 3549 4788 5588 47401
11039 4901 11164 3549 4788 5588 47424
11039 4901 11164 3549 4788 5588 47520
11039 4901 11164 3549 4788 5588 47640
11039 4901 11164 3549 4788 5588 47703
11039 4901 11164 3549 4788 5588 47710
11039 4901 11164 3549 4788 5588 47848
11039 4901 11164 3549 4788 5588 47868 47868 47868
11039 4901 11164 3549 4788 5588 47979
11039 4901 11164 3549 4788 5588 48114
11039 4901 11164 3549 4788 5588 48405
11039 4901 11164 3549 4788 5588 48464
11039 4901 11164 3549 4788 5588 48464 197356
11039 4901 11164 3549 4788 5588 48464 50777
11039 4901 11164 3549 4788 5588 48633
11039 4901 11164 3549 4788 5588 48694 48694 48694
11039 4901 11164 3549 4788 5588 48810
11039 4901 11164 3549 4788 5588 48963
11039 4901 11164 3549 4788 5588 49141
11039 4901 11164 3549 4788 5588 49149
11039 4901 11164 3549 4788 5588 49164
11039 4901 11164 3549 4788 5588 49180 49180 49180
11039 4901 11164 3549 4788 5588 49197
11039 4901 11164 3549 4788 5588 49203
11039 4901 11164 3549 4788 5588 49256
11039 4901 11164 3549 4788 5588 49258
11039 4901 11164 3549 4788 5588 49370
11039 4901 11164 3549 4788 5588 49423
11039 4901 11164 3549 4788 5588 49611
11039 4901 11164 3549 4788 5588 49616 49616
11039 4901 11164 3549 4788 5588 49731
11039 4901 11164 3549 4788 5588 49884
11039 4901 11164 3549 4788 5588 49888
11039 4901 11164 3549 4788 5588 50031 50031 50031
11039 4901 11164 3549 4788 5588 50080
11039 4901 11164 3549 4788 5588 50084
11039 4901 11164 3549 4788 5588 50084 200189
11039 4901 11164 3549 4788 5588 50084 43831
11039 4901 11164 3549 4788 5588 50084 56491
11039 4901 11164 3549 4788 5588 50355
11039 4901 11164 3549 4788 5588 50426
11039 4901 11164 3549 4788 5588 50489
11039 4901 11164 3549 4788 5588 50493
11039 4901 11164 3549 4788 5588 50515 50515
11039 4901 11164 3549 4788 5588 50661
11039 4901 11164 3549 4788 5588 50937
11039 4901 11164 3549 4788 5588 50991
11039 4901 11164 3549 4788 5588 50993 50993
11039 4901 11164 3549 4788 5588 50993 50993 60646
11039 4901 11164 3549 4788 5588 51064
11039 4901 11164 3549 4788 5588 51134
11039 4901 11164 3549 4788 5588 51204
11039 4901 11164 3549 4788 5588 51275
11039 4901 11164 3549 4788 5588 51277
11039 4901 11164 3549 4788 5588 51323
11039 4901 11164 3549 4788 5588 51398
11039 4901 11164 3549 4788 5588 51517
11039 4901 11164 3549 4788 5588 51712
11039 4901 11164 3549 4788 5588 51774
11039 4901 11164 3549 4788 5588 51879
11039 4901 11164 3549 4788 5588 52123
11039 4901 11164 3549 4788 5588 52124
11039 4901 11164 3549 4788 5588 54189
11039 4901 11164 3549 4788 5588 5578
11039 4901 11164 3549 4788 5588 5578 15962
11039 4901 11164 3549 4788 5588 5578 15962 20581
11039 4901 11164 3549 4788 5588 5578 15962 39574
11039 4901 11164 3549 4788 5588 5578 15962 56356
11039 4901 11164 3549 4788 5588 5578 15962 56937
11039 4901 11164 3549 4788 5588 5578 15962 57566
11039 4901 11164 3549 4788 5588 5578 16142
11039 4901 11164 3549 4788 5588 5578 198543
11039 4901 11164 3549 4788 5588 5578 21433
11039 4901 11164 3549 4788 5588 5578 24727
11039 4901 11164 3549 4788 5588 5578 24980
11039 4901 11164 3549 4788 5588 5578 25496
11039 4901 11164 3549 4788 5588 5578 25496 202224
11039 4901 11164 3549 4788 5588 5578 29531
11039 4901 11164 3549 4788 5588 5578 30898
11039 4901 11164 3549 4788 5588 5578 31117 31117
11039 4901 11164 3549 4788 5588 5578 34462 34462
11039 4901 11164 3549 4788 5588 5578 34791
11039 4901 11164 3549 4788 5588 5578 35328 35328
11039 4901 11164 3549 4788 5588 5578 35476
11039 4901 11164 3549 4788 5588 5578 39456 39456
11039 4901 11164 3549 4788 5588 5578 41318 41318
11039 4901 11164 3549 4788 5588 5578 41591
11039 4901 11164 3549 4788 5588 5578 47483
11039 4901 11164 3549 4788 5588 5578 48133
11039 4901 11164 3549 4788 5588 5578 48304
11039 4901 11164 3549 4788 5588 5578 48473
11039 4901 11164 3549 4788 5588 5578 48689
11039 4901 11164 3549 4788 5588 5578 51134
11039 4901 11164 3549 4788 5588 5578 52139
11039 4901 11164 3549 4788 5588 5578 56349 56349
11039 4901 11164 3549 4788 5588 5578 56926
11039 4901 11164 3549 4788 5588 5578 57710
11039 4901 11164 3549 4788 5588 5578 58232 58232
11039 4901 11164 3549 4788 5588 5578 59538
11039 4901 11164 3549 4788 5588 5578 60416
11039 4901 11164 3549 4788 5588 5578 61192
11039 4901 11164 3549 4788 5588 5578 6862
11039 4901 11164 3549 4788 5588 5578 8264
11039 4901 11164 3549 4788 5588 5578 8620
11039 4901 11164 3549 4788 5588 5578 8778 60296
11039 4901 11164 3549 4788 5588 5588 5588 21136
11039 4901 11164 3549 4788 5588 5588 5588 24879
11039 4901 11164 3549 4788 5588 5606 56502
11039 4901 11164 3549 4788 5588 56456
11039 4901 11164 3549 4788 5588 56470
11039 4901 11164 3549 4788 5588 56499
11039 4901 11164 3549 4788 5588 56523
11039 4901 11164 3549 4788 5588 56523 197848
11039 4901 11164 3549 4788 5588 56585
11039 4901 11164 3549 4788 5588 56709
11039 4901 11164 3549 4788 5588 56771
11039 4901 11164 3549 4788 5588 56891
11039 4901 11164 3549 4788 5588 56973
11039 4901 11164 3549 4788 5588 57265
11039 4901 11164 3549 4788 5588 57305
11039 4901 11164 3549 4788 5588 57305 57305 57305
11039 4901 11164 3549 4788 5588 57360
11039 4901 11164 3549 4788 5588 57488
11039 4901 11164 3549 4788 5588 57593
11039 4901 11164 3549 4788 5588 57701
11039 4901 11164 3549 4788 5588 57772
11039 4901 11164 3549 4788 5588 57884
11039 4901 11164 3549 4788 5588 57938
11039 4901 11164 3549 4788 5588 58153
11039 4901 11164 3549 4788 5588 58247
11039 4901 11164 3549 4788 5588 59448
11039 4901 11164 3549 4788 5588 59782
11039 4901 11164 3549 4788 5588 59949
11039 4901 11164 3549 4788 5588 60018
11039 4901 11164 3549 4788 5588 60018 197734
11039 4901 11164 3549 4788 5588 60076
11039 4901 11164 3549 4788 5588 60086
11039 4901 11164 3549 4788 5588 60101
11039 4901 11164 3549 4788 5588 60218
11039 4901 11164 3549 4788 5588 60448
11039 4901 11164 3549 4788 5588 60449
11039 4901 11164 3549 4788 5588 60905
11039 4901 11164 3549 4788 5588 60998
11039 4901 11164 3549 4788 5588 61115
11039 4901 11164 3549 4788 5588 61225
11039 4901 11164 3549 4788 5588 61243 61243
11039 4901 11164 3549 4788 5588 61258
11039 4901 11164 3549 4788 5588 61270
11039 4901 11164 3549 4788 5588 61338
11039 4901 11164 3549 4788 5588 61389
11039 4901 11164 3549 4788 5588 62032
11039 4901 11164 3549 4788 5588 62075
11039 4901 11164 3549 4788 5588 62083
11039 4901 11164 3549 4788 5588 62127
11039 4901 11164 3549 4788 5588 62242
11039 4901 11164 3549 4788 5588 62302
11039 4901 11164 3549 4788 5588 62308 62308 62308
11039 4901 11164 3549 4788 5588 62374
11039 4901 11164 3549 4788 5588 6448
11039 4901 11164 3549 4788 5588 6714
11039 4901 11164 3549 4788 5588 6714 198704
11039 4901 11164 3549 4788 5588 6718 6718
11039 4901 11164 3549 4788 5588 6718 6718 2876
11039 4901 11164 3549 4788 5588 6718 6718 47629
11039 4901 11164 3549 4788 5588 6718 6718 57611
11039 4901 11164 3549 4788 5588 6718 6718 57773
11039 4901 11164 3549 4788 5588 6718 6718 58113
11039 4901 11164 3549 4788 5588 6718 6718 59703
11039 4901 11164 3549 4788 5588 6873
11039 4901 11164 3549 4788 5588 8246 5629
11039 4901 11164 3549 4788 5588 8246 6714
11039 4901 11164 3549 4788 5588 8246 8938
11039 4901 11164 3549 4788 5588 9064
11039 4901 11164 3549 4788 5588 9176
11039 4901 11164 3549 4788 5588 9204
11039 4901 11164 3549 4788 5605
11039 4901 11164 3549 4788 5605 49756
11039 4901 11164 3549 4788 58601
11039 4901 11164 3549 4788 58601 24323
11039 4901 11164 3549 4788 58601 24323 55344
11039 4901 11164 3549 4788 58601 24323 58445
11039 4901 11164 3549 4788 58601 24323 58917
11039 4901 11164 3549 4788 58601 24432 24432
11039 4901 11164 3549 4788 58601 38614
11039 4901 11164 3549 4788 58601 59316
11039 4901 11164 3549 4788 58601 59365
11039 4901 11164 3549 4788 58717 133957
11039 4901 11164 3549 4788 58717 134108
11039 4901 11164 3549 4788 58717 38192
11039 4901 11164 3549 4788 58717 38562
11039 4901 11164 3549 4788 58717 38592
11039 4901 11164 3549 4788 58717 58736
11039 4901 11164 3549 4788 58717 58890
11039 4901 11164 3549 4788 58717 59249
11039 4901 11164 3549 4788 58717 59249 3
11039 4901 11164 3549 4788 6128
11039 4901 11164 3549 4788 6128 10317
11039 4901 11164 3549 4788 6128 10661
11039 4901 11164 3549 4788 6128 10909
11039 4901 11164 3549 4788 6128 10955
11039 4901 11164 3549 4788 6128 10985
11039 4901 11164 3549 4788 6128 11209
11039 4901 11164 3549 4788 6128 11243
11039 4901 11164 3549 4788 6128 11332
11039 4901 11164 3549 4788 6128 11337
11039 4901 11164 3549 4788 6128 11369
11039 4901 11164 3549 4788 6128 11516
11039 4901 11164 3549 4788 6128 11574
11039 4901 11164 3549 4788 6128 11579
11039 4901 11164 3549 4788 6128 11584
11039 4901 11164 3549 4788 6128 11759
11039 4901 11164 3549 4788 6128 11805
11039 4901 11164 3549 4788 6128 11813 11813
11039 4901 11164 3549 4788 6128 12002
11039 4901 11164 3549 4788 6128 12203
11039 4901 11164 3549 4788 6128 12216
11039 4901 11164 3549 4788 6128 12251
11039 4901 11164 3549 4788 6128 13313
11039 4901 11164 3549 4788 6128 13444
11039 4901 11164 3549 4788 6128 13458
11039 4901 11164 3549 4788 6128 13462
11039 4901 11164 3549 4788 6128 13581
11039 4901 11164 3549 4788 6128 13596
11039 4901 11164 3549 4788 6128 13599
11039 4901 11164 3549 4788 6128 13652
11039 4901 11164 3549 4788 6128 13745
11039 4901 11164 3549 4788 6128 13748
11039 4901 11164 3549 4788 6128 13757 13757
11039 4901 11164 3549 4788 6128 13821
11039 4901 11164 3549 4788 6128 13850
11039 4901 11164 3549 4788 6128 13883
11039 4901 11164 3549 4788 6128 13938
11039 4901 11164 3549 4788 6128 14006
11039 4901 11164 3549 4788 6128 14070
11039 4901 11164 3549 4788 6128 14076
11039 4901 11164 3549 4788 6128 14079
11039 4901 11164 3549 4788 6128 14251
11039 4901 11164 3549 4788 6128 14324
11039 4901 11164 3549 4788 6128 14350
11039 4901 11164 3549 4788 6128 14437
11039 4901 11164 3549 4788 6128 14555
11039 4901 11164 3549 4788 6128 14564
11039 4901 11164 3549 4788 6128 14584
11039 4901 11164 3549 4788 6128 14644
11039 4901 11164 3549 4788 6128 14699
11039 4901 11164 3549 4788 6128 14717
11039 4901 11164 3549 4788 6128 14822
11039 4901 11164 3549 4788 6128 14864
11039 4901 11164 3549 4788 6128 14864 14975
[truncated: 16,160,265 more chars]
