# Supplementary material for: Finding shortest and nearly shortest path nodes in large substantially incomplete networks by hyperbolic mapping
Source: Nat Commun. 2023 Jan 17;14:186. doi: 10.1038/s41467-022-35181-w (PMC9845360; doi:10.1038/s41467-022-35181-w)
Supplement: Supplementary file 5 — Supplementary Data 2 [file 41467_2022_35181_MOESM5_ESM.zip]

Archive with 21 entries (20 files):
- SI_ppi/
- SI_ppi/.DS_Store
- __MACOSX/SI_ppi/._.DS_Store
- SI_ppi/TableS1.txt
- __MACOSX/SI_ppi/._TableS1.txt
- SI_ppi/ppi_similarity.txt
- __MACOSX/SI_ppi/._ppi_similarity.txt
- SI_ppi/cell_cycle.path.w.coords.csv
- __MACOSX/SI_ppi/._cell_cycle.path.w.coords.csv
- SI_ppi/ppi_original_interactome.txt
- __MACOSX/SI_ppi/._ppi_original_interactome.txt
- SI_ppi/similarity.ppi.coords.csv
- __MACOSX/SI_ppi/._similarity.ppi.coords.csv
- SI_ppi/upp.path.w.coords.csv
- __MACOSX/SI_ppi/._upp.path.w.coords.csv
- SI_ppi/README.txt
- __MACOSX/SI_ppi/._README.txt
- SI_ppi/ANNOTATION_for_Table1.txt
- __MACOSX/SI_ppi/._ANNOTATION_for_Table1.txt
- SI_ppi/tgfb.path.w.coords.csv
- __MACOSX/SI_ppi/._tgfb.path.w.coords.csv
