# Supplementary material for: Finding shortest and nearly shortest path nodes in large substantially incomplete networks by hyperbolic mapping
Source: Nat Commun. 2023 Jan 17;14:186. doi: 10.1038/s41467-022-35181-w (PMC9845360; doi:10.1038/s41467-022-35181-w)
Supplement: Supplementary file 5 — Supplementary Data 2 [file 41467_2022_35181_MOESM5_ESM.zip › SI_ppi/TableS1.txt]

Annotation Cluster 1	Enrichment Score: 17.83908750867762
Category	Term	Count	%	PValue	Genes	List Total	Pop Hits	Pop Total	Fold Enrichment	Bonferroni	Benjamini	FDR
INTERPRO	IPR000608:Ubiquitin-conjugating enzyme, E2	18	18.181818181818183	1.0169760998570234E-28	65264, 3093, 9246, 7332, 7321, 51619, 7334, 7323, 7322, 7325, 7335, 7324, 148581, 55284, 29089, 7329, 7328, 10477	99	42	18559	80.34199134199133	2.430572878658286E-26	2.430572878658286E-26	2.257686941682592E-26
UP_KEYWORDS	Ubl conjugation pathway	37	37.37373737373738	2.1696091174678187E-28	65264, 7681, 9246, 7189, 7321, 51619, 7323, 7322, 7325, 6477, 7324, 26994, 148581, 55284, 4193, 672, 29089, 6502, 8945, 54778, 9978, 56658, 10477, 3093, 7332, 7334, 6500, 7335, 580, 78990, 10425, 114088, 55611, 867, 7329, 7328, 4734	99	680	20581	11.311601307189544	3.601551134996579E-26	1.8007755674982896E-26	1.4970302910527948E-26
INTERPRO	IPR016135:Ubiquitin-conjugating enzyme/RWD-like	18	18.181818181818183	3.6804210846974987E-26	65264, 3093, 9246, 7332, 7321, 51619, 7334, 7323, 7322, 7325, 7335, 7324, 148581, 55284, 29089, 7329, 7328, 10477	99	56	18559	60.25649350649351	8.796206392427023E-24	3.621049023960765E-24	3.363484867444727E-24
INTERPRO	IPR023313:Ubiquitin-conjugating enzyme, active site	15	15.151515151515152	4.545249820871253E-26	3093, 9246, 7332, 7321, 51619, 7334, 7323, 7322, 7325, 7324, 148581, 29089, 7329, 7328, 10477	99	26	18559	108.15268065268064	1.0863147071882295E-23	3.621049023960765E-24	3.363484867444727E-24
GOTERM_MF_DIRECT	GO:0004842~ubiquitin-protein transferase activity	29	29.292929292929294	2.9743440600022544E-25	9246, 7189, 7321, 51619, 7323, 9921, 7322, 7325, 6477, 7324, 26994, 55284, 4193, 672, 29089, 6502, 8945, 9978, 10477, 3093, 7332, 7334, 6500, 580, 10425, 114088, 867, 7328, 4734	99	329	16881	15.030210923827944	7.882011759005974E-23	6.700797858036307E-23	5.562926523652784E-23
KEGG_PATHWAY	hsa04120:Ubiquitin mediated proteolysis	26	26.262626262626267	3.2105075379627825E-25	65264, 9246, 7189, 7321, 51619, 7323, 7322, 7325, 6477, 7324, 148581, 55284, 4193, 672, 6502, 8945, 9978, 10477, 3093, 7332, 7334, 6500, 867, 7329, 7328, 4734	74	137	6879	17.64194121128428	4.687341005425662E-23	4.687341005425662E-23	2.5363009549905986E-23
UP_SEQ_FEATURE	active site:Glycyl thioester intermediate	18	18.181818181818183	9.852971665890037E-25	65264, 3093, 9246, 7332, 7321, 51619, 7334, 7323, 7322, 7325, 7324, 148581, 55284, 29089, 7329, 7328, 10477, 4734	99	71	20063	51.37772087067862	3.822953006365334E-22	3.8328059780312244E-22	3.724423289706434E-22
UP_KEYWORDS	Transferase	41	41.41414141414141	1.3571482479327442E-18	65264, 9246, 7321, 25, 51619, 7323, 7322, 7325, 7324, 2033, 148581, 7083, 55284, 1019, 672, 29089, 3815, 1017, 6502, 6303, 10477, 1956, 3093, 5295, 7332, 5594, 7334, 5894, 7534, 2064, 580, 2932, 10425, 1027, 2534, 1026, 9869, 207, 7328, 4734, 6714	99	1708	20581	4.9903070517824615	2.252866091568355E-16	5.632165228920888E-17	4.682161455367968E-17
GOTERM_MF_DIRECT	GO:0061631~ubiquitin conjugating enzyme activity	12	12.121212121212121	4.458472826040544E-18	65264, 29089, 7332, 7321, 51619, 7334, 7323, 7322, 7325, 7324, 7328, 10477	99	29	16881	70.55799373040752	1.1814952989007442E-15	2.9537382472518606E-16	2.452160054322299E-16
GOTERM_MF_DIRECT	GO:0061630~ubiquitin protein ligase activity	19	19.19191919191919	2.508838888533987E-17	65264, 7189, 7334, 6500, 7335, 6477, 148581, 55284, 4193, 29089, 10425, 6502, 8945, 867, 7329, 54778, 7328, 9978, 4734	99	187	16881	17.325068870523413	6.648423054615065E-15	1.3296846109230131E-15	1.1038891109549542E-15
GOTERM_BP_DIRECT	GO:0016567~protein ubiquitination	21	21.21212121212121	9.32388185466506E-15	7681, 9246, 7332, 51619, 7334, 7323, 7322, 6500, 7324, 580, 4193, 672, 10425, 114088, 8945, 867, 207, 54778, 9978, 56658, 4734	96	359	16792	10.231894150417828	1.1946443834176534E-11	5.971946327912971E-12	5.407851475705735E-12
UP_KEYWORDS	ATP-binding	33	33.33333333333333	2.1356146428838003E-14	65264, 9246, 7321, 25, 51619, 4176, 7323, 7322, 7325, 7324, 148581, 7083, 55284, 1019, 29089, 3815, 1017, 10477, 1956, 5859, 3093, 7332, 5594, 7334, 5894, 2064, 2932, 2534, 3326, 207, 7329, 7328, 6714	99	1391	20581	4.931943445962137	3.538502824085299E-12	5.908533845311848E-13	4.91191367863274E-13
GOTERM_BP_DIRECT	GO:0070936~protein K48-linked ubiquitination	11	11.11111111111111	9.00498002585828E-14	3093, 29089, 10425, 7321, 51619, 7323, 7322, 7325, 7324, 7328, 10477	96	47	16792	40.937943262411345	1.1534007082758535E-10	2.0705295618507272E-11	1.8749526087016736E-11
GOTERM_BP_DIRECT	GO:0006511~ubiquitin-dependent protein catabolic process	16	16.161616161616163	9.698030734663828E-14	3093, 7332, 7321, 7334, 7323, 7322, 6500, 6477, 7324, 5717, 7917, 10425, 6502, 8945, 7329, 7328	96	182	16792	15.377289377289378	1.2429990370321775E-10	2.0705295618507272E-11	1.8749526087016736E-11
GOTERM_MF_DIRECT	GO:0005524~ATP binding	34	34.34343434343434	5.707224150878607E-12	65264, 9246, 7321, 25, 51619, 4176, 7323, 7322, 7325, 7324, 148581, 7083, 55284, 1019, 29089, 3815, 1017, 10477, 1956, 5859, 3093, 7332, 5594, 7334, 7157, 5894, 2064, 2932, 2534, 3326, 207, 7329, 7328, 6714	99	1495	16881	3.8779365561974255	1.5124113073028411E-9	2.1605919999754726E-10	1.7936990188475622E-10
UP_KEYWORDS	Nucleotide-binding	33	33.33333333333333	1.892102057463903E-11	65264, 9246, 7321, 25, 51619, 4176, 7323, 7322, 7325, 7324, 148581, 7083, 55284, 1019, 29089, 3815, 1017, 10477, 1956, 5859, 3093, 7332, 5594, 7334, 5894, 2064, 2932, 2534, 3326, 207, 7329, 7328, 6714	99	1788	20581	3.8368754660700968	3.1408819989309222E-9	3.4898771282111983E-10	2.9012231547779844E-10
GOTERM_BP_DIRECT	GO:0070979~protein K11-linked ubiquitination	8	8.080808080808081	1.1998310660245894E-10	29089, 7332, 51619, 7323, 7325, 7328, 10477, 55284	96	27	16792	51.82716049382716	1.536983835759287E-7	1.2808196629812492E-8	1.1598366971571032E-8
KEGG_PATHWAY	hsa04141:Protein processing in endoplasmic reticulum	10	10.1010101010101	6.632594706252302E-5	7321, 51619, 3326, 7323, 7322, 6500, 7325, 7324, 9978, 10477	74	169	6879	5.500559731328963	0.009637171361790209	2.548312702928516E-4	1.3788815310366632E-4
Annotation Cluster 2	Enrichment Score: 11.154880347482578
Category	Term	Count	%	PValue	Genes	List Total	Pop Hits	Pop Total	Fold Enrichment	Bonferroni	Benjamini	FDR
GOTERM_BP_DIRECT	GO:0002223~stimulatory C-type lectin receptor signaling pathway	14	14.14141414141414	2.376102508059145E-14	7189, 7321, 7334, 5970, 7322, 6500, 5894, 7335, 2033, 5717, 2534, 8945, 7316, 6714	96	105	16792	23.322222222222223	3.0434987863259266E-11	8.774527436763647E-12	7.945707905266066E-12
GOTERM_BP_DIRECT	GO:0050852~T cell receptor signaling pathway	13	13.131313131313133	4.088746094860734E-11	5295, 7189, 7321, 5594, 7334, 5970, 7322, 6500, 7335, 5717, 2534, 8945, 7316	96	148	16792	15.364301801801801	5.2376906145568114E-8	5.819648608351779E-9	5.269939411153835E-9
GOTERM_BP_DIRECT	GO:0038095~Fc-epsilon receptor signaling pathway	13	13.131313131313133	3.5310481724898543E-10	5295, 7189, 7321, 5594, 7334, 6464, 5970, 7322, 6500, 7335, 5717, 8945, 7316	96	178	16792	12.774812734082397	4.523271051048994E-7	3.2309090778282165E-8	2.9257256286344508E-8
Annotation Cluster 3	Enrichment Score: 10.724370382518197
Category	Term	Count	%	PValue	Genes	List Total	Pop Hits	Pop Total	Fold Enrichment	Bonferroni	Benjamini	FDR
KEGG_PATHWAY	hsa04110:Cell cycle	23	23.232323232323232	7.239622600735704E-22	4087, 25, 4176, 4088, 7157, 4089, 6500, 7534, 2033, 4193, 890, 1019, 2932, 1017, 4609, 1027, 1026, 898, 6502, 8900, 9978, 1869, 5925	74	124	6879	17.242480383609415	1.0569848997074128E-19	5.284924498537064E-20	2.859650927290603E-20
KEGG_PATHWAY	hsa05161:Hepatitis B	20	20.2020202020202	2.476338658879697E-16	5295, 5594, 5970, 7157, 4089, 5894, 7534, 2033, 890, 1019, 1017, 4609, 1027, 1026, 898, 207, 8900, 1869, 6714, 5925	74	145	6879	12.821994408201306	3.241851231905457E-14	6.025757403273929E-15	3.260512567524935E-15
BIOCARTA	h_g1Pathway:Cell Cycle: G1/S Check Point	14	14.14141414141414	3.857666925210324E-14	25, 4088, 7157, 4089, 1019, 2932, 1017, 1027, 1026, 898, 6502, 8900, 1869, 5925	44	30	1625	17.234848484848484	6.356581927491334E-12	6.3651504265970346E-12	4.899236995017111E-12
KEGG_PATHWAY	hsa05169:Epstein-Barr virus infection	17	17.17171717171717	7.963470646094213E-14	5295, 7431, 7189, 5970, 7157, 4193, 890, 5717, 1017, 4609, 1027, 1026, 6502, 207, 8900, 4734, 5925	74	122	6879	12.953367301727956	1.1622036666381064E-11	1.4533333929121938E-12	7.863927263018037E-13
KEGG_PATHWAY	hsa05203:Viral carcinogenesis	18	18.181818181818183	2.416543428505159E-11	5295, 5594, 5970, 7157, 7534, 2033, 4193, 890, 1019, 1017, 1027, 1026, 898, 6502, 8900, 5966, 6714, 5925	74	205	6879	8.162294001318392	3.5281553234511875E-9	3.2074121869250293E-10	1.73551755319916E-10
KEGG_PATHWAY	hsa05222:Small cell lung cancer	13	13.131313131313133	5.701575964886594E-11	5295, 7189, 5970, 7157, 1019, 1017, 4609, 1027, 898, 6502, 207, 1869, 5925	74	85	6879	14.217329093799682	8.324295919237557E-9	6.403308391334175E-10	3.464803855584931E-10
GOTERM_BP_DIRECT	GO:0000082~G1/S transition of mitotic cell cycle	10	10.1010101010101	5.997499695612747E-9	1019, 1017, 1027, 4176, 1026, 898, 6117, 6502, 8900, 5925	96	102	16792	17.148692810457515	7.682767650618594E-6	5.121864740053286E-7	4.6380664312738573E-7
UP_KEYWORDS	Cell cycle	17	17.17171717171717	6.980620858123358E-8	5594, 4176, 7157, 6477, 2033, 890, 1019, 672, 1017, 1027, 1026, 898, 7329, 8900, 1869, 6714, 5925	99	650	20581	5.437094017094017	1.1587763891984793E-5	8.277021874631982E-7	6.880897703007311E-7
BIOCARTA	h_p53Pathway:p53 Signaling Pathway	8	8.080808080808081	8.783335830090188E-8	1019, 1017, 1026, 7157, 898, 1869, 4193, 5925	44	17	1625	17.379679144385026	1.4492399732390915E-5	2.8985008239297622E-6	2.2309673008429078E-6
BIOCARTA	h_cellcyclePathway:Cyclins and Cell Cycle Regulation	8	8.080808080808081	1.854141550931883E-6	1019, 1017, 1027, 1026, 898, 8900, 1869, 5925	44	25	1625	11.818181818181818	3.0588684660681764E-4	5.0988892650626776E-5	3.924599616139152E-5
KEGG_PATHWAY	hsa05166:HTLV-I infection	14	14.14141414141414	2.080254820755015E-6	5295, 4087, 4088, 5970, 7157, 4089, 2033, 1019, 2932, 4609, 1026, 207, 1869, 5925	74	254	6879	5.123749733985955	3.03671402235528E-4	1.1248785327045637E-5	6.08667151257949E-6
Annotation Cluster 4	Enrichment Score: 7.706151948303271
Category	Term	Count	%	PValue	Genes	List Total	Pop Hits	Pop Total	Fold Enrichment	Bonferroni	Benjamini	FDR
KEGG_PATHWAY	hsa05220:Chronic myeloid leukemia	18	18.181818181818183	3.1977879769712456E-19	5295, 25, 5594, 6464, 5970, 7157, 4089, 5894, 4193, 1019, 4609, 1027, 1026, 1398, 867, 207, 1869, 5925	74	72	6879	23.239864864864867	4.668770446378019E-17	1.3521609443276719E-17	7.316487301499048E-18
KEGG_PATHWAY	hsa05215:Prostate cancer	19	19.19191919191919	4.1541319796604357E-19	5295, 5594, 5970, 7157, 5894, 2033, 2064, 4193, 2932, 1017, 1027, 3326, 1026, 367, 898, 207, 1869, 1956, 5925	74	88	6879	20.070792383292382	6.065032690304237E-17	1.3521609443276719E-17	7.316487301499048E-18
KEGG_PATHWAY	hsa05200:Pathways in cancer	31	31.313131313131315	4.630688165505726E-19	7189, 25, 2033, 4193, 1019, 3815, 1017, 4609, 1398, 898, 6502, 9978, 1956, 5295, 5594, 4087, 4088, 5970, 7157, 4089, 5894, 2064, 2932, 1027, 3326, 1026, 367, 207, 867, 1869, 5925	74	393	6879	7.332680008252527	6.76080472163836E-17	1.3521609443276719E-17	7.316487301499048E-18
KEGG_PATHWAY	hsa05161:Hepatitis B	20	20.2020202020202	2.476338658879697E-16	5295, 5594, 5970, 7157, 4089, 5894, 7534, 2033, 890, 1019, 1017, 4609, 1027, 1026, 898, 207, 8900, 1869, 6714, 5925	74	145	6879	12.821994408201306	3.241851231905457E-14	6.025757403273929E-15	3.260512567524935E-15
KEGG_PATHWAY	hsa05212:Pancreatic cancer	14	14.14141414141414	7.550325916915746E-14	5295, 4087, 5594, 4088, 5970, 7157, 4089, 5894, 2064, 1019, 207, 1869, 1956, 5925	74	65	6879	20.022037422037425	1.1022294188478554E-11	1.4533333929121938E-12	7.863927263018037E-13
KEGG_PATHWAY	hsa04012:ErbB signaling pathway	15	15.151515151515152	1.8424695550253835E-13	5295, 25, 5594, 6464, 5894, 2064, 2932, 4609, 1027, 1026, 1398, 867, 207, 6714, 1956	74	87	6879	16.027493010251632	2.6907365224815294E-11	2.988895055930066E-12	1.6172788316333922E-12
KEGG_PATHWAY	hsa05219:Bladder cancer	12	12.121212121212121	2.1590790974659664E-13	1019, 4609, 5594, 1026, 7157, 5894, 2064, 6714, 1869, 1956, 4193, 5925	74	41	6879	27.207646671061305	3.152700323028057E-11	3.1522554823003107E-12	1.7056724869981138E-12
GOTERM_BP_DIRECT	GO:0043066~negative regulation of apoptotic process	20	20.2020202020202	7.813127191611557E-12	5295, 7189, 4088, 5970, 7157, 5894, 7534, 580, 4193, 7917, 2932, 4609, 1027, 1026, 7316, 867, 207, 6714, 5626, 1956	96	455	16792	7.688644688644689	1.0008559980789755E-8	1.4298022760649149E-9	1.2947467917527724E-9
BIOCARTA	h_raccycdPathway:Influence of Ras and Rho proteins on G1 to S Transition	12	12.121212121212121	1.1057378532256406E-11	1019, 5295, 1017, 1027, 5594, 1026, 5970, 5894, 898, 207, 1869, 5925	44	27	1625	16.41414141414141	1.824467243949357E-9	9.122337289111536E-10	7.021435367982818E-10
KEGG_PATHWAY	hsa05203:Viral carcinogenesis	18	18.181818181818183	2.416543428505159E-11	5295, 5594, 5970, 7157, 7534, 2033, 4193, 890, 1019, 1017, 1027, 1026, 898, 6502, 8900, 5966, 6714, 5925	74	205	6879	8.162294001318392	3.5281553234511875E-9	3.2074121869250293E-10	1.73551755319916E-10
KEGG_PATHWAY	hsa05214:Glioma	12	12.121212121212121	5.0085582921411936E-11	1019, 5295, 5594, 1026, 6464, 7157, 5894, 207, 1869, 1956, 4193, 5925	74	65	6879	17.161746361746363	7.312497940503704E-9	6.093745922105119E-10	3.29730087565962E-10
KEGG_PATHWAY	hsa05222:Small cell lung cancer	13	13.131313131313133	5.701575964886594E-11	5295, 7189, 5970, 7157, 1019, 1017, 4609, 1027, 898, 6502, 207, 1869, 5925	74	85	6879	14.217329093799682	8.324295919237557E-9	6.403308391334175E-10	3.464803855584931E-10
KEGG_PATHWAY	hsa04068:FoxO signaling pathway	14	14.14141414141414	1.0321426167109556E-9	5295, 4087, 5594, 4088, 4089, 5894, 2033, 4193, 1017, 1027, 1026, 6502, 207, 1956	74	134	6879	9.712182331585318	1.506928073435887E-7	1.0763773002842823E-8	5.824233337154679E-9
KEGG_PATHWAY	hsa05218:Melanoma	11	11.11111111111111	2.6475546704835594E-9	1019, 5295, 5594, 1026, 7157, 5894, 207, 1869, 1956, 4193, 5925	74	71	6879	14.402169775409211	3.8654290035466943E-7	2.5769532126039976E-8	1.3943787931213415E-8
KEGG_PATHWAY	hsa05223:Non-small cell lung cancer	10	10.1010101010101	5.23417534784612E-9	1019, 5295, 5594, 7157, 5894, 207, 2064, 1869, 1956, 5925	74	56	6879	16.599903474903474	7.641893060572613E-7	4.776185004909584E-8	2.584374077999022E-8
KEGG_PATHWAY	hsa04151:PI3K-Akt signaling pathway	19	19.19191919191919	1.1372351264592602E-8	5295, 5594, 5970, 7157, 5894, 7534, 4193, 1019, 672, 3815, 2932, 1017, 4609, 1027, 3326, 1026, 898, 207, 1956	74	345	6879	5.119506462984724	1.6603619182875562E-6	9.766842850767764E-8	5.284798528840093E-8
KEGG_PATHWAY	hsa05213:Endometrial cancer	9	9.090909090909092	5.631708388683882E-8	2932, 5295, 4609, 5594, 7157, 5894, 207, 2064, 1956	74	52	6879	16.089137214137217	8.222260675760928E-6	4.111147123739234E-7	2.2245248135301338E-7
KEGG_PATHWAY	hsa05230:Central carbon metabolism in cancer	9	9.090909090909092	2.9928597761569405E-7	3815, 5295, 4609, 5594, 7157, 5894, 207, 2064, 1956	74	64	6879	13.072423986486488	4.3694804632399276E-5	2.0807501300900635E-6	1.1258853443638018E-6
KEGG_PATHWAY	hsa05166:HTLV-I infection	14	14.14141414141414	2.080254820755015E-6	5295, 4087, 4088, 5970, 7157, 4089, 2033, 1019, 2932, 4609, 1026, 207, 1869, 5925	74	254	6879	5.123749733985955	3.03671402235528E-4	1.1248785327045637E-5	6.08667151257949E-6
GOTERM_BP_DIRECT	GO:0008283~cell proliferation	12	12.121212121212121	6.89777052552234E-6	7332, 4609, 4176, 367, 7157, 4089, 5894, 6502, 207, 2064, 6714, 1956	96	366	16792	5.7349726775956285	0.008797151139072201	2.761263763498162E-4	2.500441815501848E-4
KEGG_PATHWAY	hsa05205:Proteoglycans in cancer	12	12.121212121212121	6.999827013895813E-6	5295, 4609, 5594, 1026, 7157, 5894, 867, 207, 2064, 6714, 1956, 4193	74	200	6879	5.577567567567567	0.0010214562788801729	3.524050841478581E-5	1.9068494279233423E-5
KEGG_PATHWAY	hsa04915:Estrogen signaling pathway	9	9.090909090909092	8.610720963861288E-6	5295, 5594, 3326, 6464, 5894, 2100, 207, 6714, 1956	74	99	6879	8.450859950859952	0.0012563807652968828	4.19055086907916E-5	2.267489853816806E-5
KEGG_PATHWAY	hsa05160:Hepatitis C	10	10.1010101010101	9.809450078443406E-6	2932, 5295, 7189, 5594, 1026, 5970, 7157, 5894, 207, 1956	74	133	6879	6.989433042064621	0.0014311616459552479	4.619934553073346E-5	2.499827600635578E-5
GOTERM_BP_DIRECT	GO:0071364~cellular response to epidermal growth factor stimulus	5	5.05050505050505	3.468741825688604E-5	4609, 4176, 207, 2064, 1956	96	33	16792	26.502525252525253	0.04346256507465218	0.0011108645696767754	0.0010059351294496952
BIOCARTA	h_il2rbPathway:IL-2 Receptor Beta Chain in T cell Activation	8	8.080808080808081	4.498605611711625E-5	5295, 4609, 5594, 6464, 5894, 867, 207, 1869	44	39	1625	7.575757575757576	0.007395384790871984	8.043243399550009E-4	6.190860071168795E-4
KEGG_PATHWAY	hsa04510:Focal adhesion	11	11.11111111111111	5.579471699578495E-5	2932, 5295, 2534, 5594, 6464, 5894, 1398, 207, 2064, 6714, 1956	74	206	6879	4.96385463133036	0.008113165115994248	2.2627857448290561E-4	1.2243840674075032E-4
GOTERM_BP_DIRECT	GO:0048015~phosphatidylinositol-mediated signaling	6	6.0606060606060606	3.365826193521084E-4	3815, 5295, 2534, 207, 2064, 1956	96	106	16792	9.900943396226415	0.3502937313096973	0.007839315188910014	0.007098833426335376
GOTERM_BP_DIRECT	GO:0048661~positive regulation of smooth muscle cell proliferation	5	5.05050505050505	3.6784465827862446E-4	7189, 4609, 6502, 207, 1956	96	60	16792	14.57638888888889	0.37580701923094273	0.00825427867763006	0.0074746005199460355
BIOCARTA	h_tffPathway:Trefoil Factors Initiate Mucosal Healing	6	6.0606060606060606	4.458652978238299E-4	5295, 5594, 6464, 207, 2064, 1956	44	26	1625	8.522727272727272	0.07094206529655456	0.004597985883808246	0.0035390558014766495
GOTERM_MF_DIRECT	GO:0019903~protein phosphatase binding	5	5.05050505050505	4.893276925381742E-4	5295, 1027, 7157, 2064, 1956	99	63	16881	13.532948532948533	0.12164424095993143	0.006174849453457912	0.0051262901123046815
BIOCARTA	h_erkPathway:Erk1/Erk2 Mapk Signaling pathway	6	6.0606060606060606	8.92712115732315E-4	4609, 5594, 6464, 5894, 6714, 1956	44	30	1625	7.386363636363635	0.13701958770570777	0.008183194394212888	0.006298579927666889
BIOCARTA	h_telPathway:Telomeres, Telomerase, Cellular Aging, and Immortality	5	5.05050505050505	9.94397665327398E-4	4609, 7157, 207, 1956, 5925	44	18	1625	10.258838383838384	0.15139142985231113	0.008203780738951033	0.006314425174828976
KEGG_PATHWAY	hsa04370:VEGF signaling pathway	5	5.05050505050505	0.0038598667904476353	5295, 5594, 5894, 207, 6714	74	61	6879	7.619627824545857	0.43143006344490265	0.011270811028107095	0.006098589528907265
KEGG_PATHWAY	hsa04010:MAPK signaling pathway	9	9.090909090909092	0.0050946092335739145	7189, 4609, 5594, 5970, 7157, 5894, 1398, 207, 1956	74	253	6879	3.30685824164085	0.5256045992295855	0.014439036323680763	0.007812903216238223
KEGG_PATHWAY	hsa04015:Rap1 signaling pathway	8	8.080808080808081	0.006609332468489732	3815, 5295, 5594, 5894, 1398, 207, 6714, 1956	74	210	6879	3.5413127413127414	0.6202209111549613	0.017869676674064833	0.009669208611309054
KEGG_PATHWAY	hsa05231:Choline metabolism in cancer	5	5.05050505050505	0.022009443500815698	5295, 5594, 5894, 207, 1956	74	101	6879	4.601953438587102	0.9611974254078077	0.049436596171062955	0.026749939024068314
Annotation Cluster 5	Enrichment Score: 6.520865237791806
Category	Term	Count	%	PValue	Genes	List Total	Pop Hits	Pop Total	Fold Enrichment	Bonferroni	Benjamini	FDR
INTERPRO	IPR001841:Zinc finger, RING-type	15	15.151515151515152	4.766007042330145E-10	7681, 7189, 9921, 6477, 26994, 580, 4193, 672, 10425, 114088, 201292, 867, 54778, 9978, 56658	99	295	18559	9.532100667693888	1.1390757492790726E-7	2.8476892077922617E-8	2.6451339084932303E-8
GOTERM_MF_DIRECT	GO:0016874~ligase activity	15	15.151515151515152	5.039045757426593E-10	7681, 7189, 6477, 580, 4193, 672, 10425, 114088, 8945, 867, 7329, 54778, 9978, 56658, 4734	99	270	16881	9.473063973063972	1.3353470607047058E-7	1.6691839071475588E-8	1.385737583292313E-8
UP_SEQ_FEATURE	zinc finger region:RING-type	13	13.131313131313133	1.3180315269177036E-9	7681, 7189, 9921, 6477, 26994, 580, 4193, 672, 114088, 201292, 867, 9978, 56658	99	230	20063	11.454501537110234	5.113961197844574E-7	1.7090475465699556E-7	1.6607197239163064E-7
UP_KEYWORDS	Ligase	13	13.131313131313133	9.669954527478628E-8	7681, 7189, 6477, 4193, 672, 114088, 8945, 867, 7329, 54778, 9978, 56658, 5859	99	347	20581	7.788344540505925	1.6051996454602424E-5	1.0701416343743015E-6	8.896358165280337E-7
INTERPRO	IPR013083:Zinc finger, RING/FYVE/PHD-type	15	15.151515151515152	1.0968542979327554E-7	7681, 7189, 9921, 6477, 26994, 580, 4193, 672, 10425, 114088, 201292, 867, 54778, 9978, 56658	99	453	18559	6.207438624657168	2.6214475539965143E-5	5.2429635441185706E-6	4.870033082821433E-6
INTERPRO	IPR017907:Zinc finger, RING-type, conserved site	10	10.1010101010101	2.734408127693786E-7	672, 7681, 10425, 7189, 114088, 9921, 201292, 867, 56658, 580	99	169	18559	11.092582631044168	6.535022776787969E-5	1.0892059041980247E-5	1.0117310072467007E-5
SMART	SM00184:RING	11	11.11111111111111	1.7876875478873063E-6	672, 7681, 10425, 7189, 114088, 9921, 201292, 867, 26994, 54778, 56658	62	244	10057	7.312731359069276	1.233429436936495E-4	1.2335044080422414E-4	1.144120030647876E-4
GOTERM_MF_DIRECT	GO:0008270~zinc ion binding	22	22.22222222222222	2.7688902529173562E-6	7681, 7189, 4088, 9921, 7157, 6477, 2100, 2033, 26994, 580, 7083, 4193, 672, 10425, 114088, 367, 201292, 9869, 867, 54778, 9978, 56658	99	1169	16881	3.209010550327915	7.334877990954336E-4	6.114632641859162E-5	5.076298797015153E-5
UP_KEYWORDS	Zinc	28	28.28282828282828	9.10887850131419E-6	7681, 7189, 9921, 6477, 2033, 26994, 7083, 4193, 672, 54778, 10133, 9978, 56658, 4087, 4088, 7157, 4089, 5894, 2100, 580, 10425, 1026, 114088, 367, 201292, 9869, 6117, 867	99	2348	20581	2.4790838538709066	0.0015109380998504784	8.400410173434197E-5	6.983473517674212E-5
UP_KEYWORDS	Zinc-finger	22	22.22222222222222	8.088169212026368E-5	7681, 7189, 9921, 5894, 6477, 2100, 2033, 26994, 580, 4193, 672, 10425, 1026, 114088, 367, 201292, 6117, 867, 54778, 10133, 9978, 56658	99	1781	20581	2.567970553372013	0.013337165107559223	6.713180445981886E-4	5.580836756298194E-4
UP_KEYWORDS	Metal-binding	32	32.323232323232325	5.568066316553946E-4	7681, 7189, 25, 9921, 6477, 2033, 26994, 7083, 4193, 672, 3815, 1017, 54778, 10133, 9978, 56658, 4087, 4088, 7157, 4089, 5894, 2100, 580, 10425, 2534, 1026, 114088, 367, 201292, 9869, 6117, 867	99	3640	20581	1.8275946275946278	0.08831035029858558	0.003851245868949813	0.003201638132018519
Annotation Cluster 6	Enrichment Score: 5.108048596393854
Category	Term	Count	%	PValue	Genes	List Total	Pop Hits	Pop Total	Fold Enrichment	Bonferroni	Benjamini	FDR
UP_KEYWORDS	DNA damage	12	12.121212121212121	9.311913829001999E-7	672, 29089, 7189, 1017, 25, 7334, 7323, 55611, 6117, 9978, 580, 55284	99	352	20581	7.087121212121213	1.5456589499174278E-4	9.661110597589573E-6	8.031525677514224E-6
UP_KEYWORDS	DNA repair	11	11.11111111111111	1.3622514263471158E-6	672, 29089, 1017, 25, 7334, 7323, 55611, 6117, 9978, 580, 55284	99	293	20581	7.804702313234736	2.2610832445513207E-4	1.3301984516095367E-5	1.1058276284464822E-5
GOTERM_BP_DIRECT	GO:0006281~DNA repair	8	8.080808080808081	3.7373002599730177E-4	672, 29089, 1017, 7323, 55611, 6117, 55284, 148581	96	235	16792	5.954609929078014	0.38049694521762245	0.00825427867763006	0.0074746005199460355
Annotation Cluster 7	Enrichment Score: 4.604547033455887
Category	Term	Count	%	PValue	Genes	List Total	Pop Hits	Pop Total	Fold Enrichment	Bonferroni	Benjamini	FDR
GOTERM_BP_DIRECT	GO:0000082~G1/S transition of mitotic cell cycle	10	10.1010101010101	5.997499695612747E-9	1019, 1017, 1027, 4176, 1026, 898, 6117, 6502, 8900, 5925	96	102	16792	17.148692810457515	7.682767650618594E-6	5.121864740053286E-7	4.6380664312738573E-7
BIOCARTA	h_p27Pathway:Regulation of p27 Phosphorylation during Cell Cycle Progression	8	8.080808080808081	8.385223203961155E-9	1017, 1027, 6500, 898, 6502, 9978, 1869, 5925	44	13	1625	22.727272727272727	1.3835608737577942E-6	4.611872762178635E-7	3.549744489676889E-7
BIOCARTA	h_skp2e2fPathway:E2F1 Destruction Pathway	7	7.07070707070707	4.6681953736289275E-8	1017, 6500, 898, 6502, 8900, 1869, 5925	44	10	1625	25.852272727272727	7.702492883732148E-6	1.9256305916219326E-6	1.4821520311271845E-6
BIOCARTA	h_p53Pathway:p53 Signaling Pathway	8	8.080808080808081	8.783335830090188E-8	1019, 1017, 1026, 7157, 898, 1869, 4193, 5925	44	17	1625	17.379679144385026	1.4492399732390915E-5	2.8985008239297622E-6	2.2309673008429078E-6
BIOCARTA	h_cellcyclePathway:Cyclins and Cell Cycle Regulation	8	8.080808080808081	1.854141550931883E-6	1019, 1017, 1027, 1026, 898, 8900, 1869, 5925	44	25	1625	11.818181818181818	3.0588684660681764E-4	5.0988892650626776E-5	3.924599616139152E-5
BIOCARTA	h_fbw7Pathway:Cyclin E Destruction Pathway	5	5.05050505050505	4.874692969424248E-5	1017, 6500, 898, 1869, 5925	44	9	1625	20.517676767676768	0.008011177545393156	8.043243399550009E-4	6.190860071168795E-4
GOTERM_CC_DIRECT	GO:0000307~cyclin-dependent protein kinase holoenzyme complex	4	4.040404040404041	5.966730281751189E-5	1019, 1017, 1026, 898	96	15	18224	50.62222222222222	0.011744961518116548	0.0014767657447334194	0.0013947232033593405
KEGG_PATHWAY	hsa04115:p53 signaling pathway	7	7.07070707070707	6.940037129753714E-5	1019, 1017, 1026, 7157, 898, 6477, 4193	74	67	6879	9.712182331585318	0.010081641903999072	2.5980651819078007E-4	1.4058023929501115E-4
BBID	94.E2F_transcriptional_activity_cell_cycle	5	5.05050505050505	2.0218193472661965E-4	1019, 1017, 1026, 7157, 5925	22	7	388	12.597402597402597	0.00745357125325552	0.007278549650158308	0.005458912237618731
GOTERM_MF_DIRECT	GO:0030332~cyclin binding	3	3.0303030303030303	0.005920976981225417	1019, 1017, 1026	99	20	16881	25.577272727272728	0.7927278259013821	0.04483025428642102	0.03721756959627405
GOTERM_BP_DIRECT	GO:0051301~cell division	7	7.07070707070707	0.014473114677920906	1019, 1017, 898, 7329, 8900, 5925, 890	96	350	16792	3.498333333333334	0.9999999922497045	0.13532890439720205	0.12254608048458576
BBID	4.cyclins_&_p27_cell_cycle	3	3.0303030303030303	0.025312712696842266	1019, 1017, 1027	22	5	388	10.581818181818182	0.6127279436010484	0.13017966529804595	0.09763474897353445
BBID	26.cyclin-CDK_complexes	4	4.040404040404041	0.0408667802869158	1019, 1017, 1027, 1026	22	15	388	4.703030303030303	0.7864396987673075	0.1471204090328969	0.11034030677467267
Annotation Cluster 8	Enrichment Score: 4.111270107218204
Category	Term	Count	%	PValue	Genes	List Total	Pop Hits	Pop Total	Fold Enrichment	Bonferroni	Benjamini	FDR
GOTERM_BP_DIRECT	GO:0006977~DNA damage response, signal transduction by p53 class mediator resulting in cell cycle arrest	8	8.080808080808081	5.657742172620074E-8	1017, 1027, 1026, 7157, 7316, 2033, 1869, 4193	96	62	16792	22.569892473118276	7.247305301028018E-5	4.263275131250774E-6	3.860577011905463E-6
BIOCARTA	h_p53Pathway:p53 Signaling Pathway	8	8.080808080808081	8.783335830090188E-8	1019, 1017, 1026, 7157, 898, 1869, 4193, 5925	44	17	1625	17.379679144385026	1.4492399732390915E-5	2.8985008239297622E-6	2.2309673008429078E-6
GOTERM_BP_DIRECT	GO:0007265~Ras protein signal transduction	7	7.07070707070707	2.7378599572027432E-6	1017, 1026, 6464, 7157, 9869, 5925, 890	96	70	16792	17.49166666666667	0.0035010603521590244	1.2664257387787035E-4	1.146802386403822E-4
KEGG_PATHWAY	hsa04115:p53 signaling pathway	7	7.07070707070707	6.940037129753714E-5	1019, 1017, 1026, 7157, 898, 6477, 4193	74	67	6879	9.712182331585318	0.010081641903999072	2.5980651819078007E-4	1.4058023929501115E-4
BBID	94.E2F_transcriptional_activity_cell_cycle	5	5.05050505050505	2.0218193472661965E-4	1019, 1017, 1026, 7157, 5925	22	7	388	12.597402597402597	0.00745357125325552	0.007278549650158308	0.005458912237618731
BIOCARTA	h_rbPathway:RB Tumor Suppressor/Checkpoint Signaling in response to DNA damage	4	4.040404040404041	0.004105080090580251	1019, 1017, 7157, 5925	44	13	1625	11.363636363636363	0.49274035961987117	0.028222425622739227	0.021722715479320497
BBID	157.14-3-3_Cell_Cycle	3	3.0303030303030303	0.025312712696842266	1017, 1026, 7157	22	5	388	10.581818181818182	0.6127279436010484	0.13017966529804595	0.09763474897353445
BIOCARTA	h_EfpPathway:Estrogen-responsive protein Efp controls cell cycle and breast tumors growth	3	3.0303030303030303	0.06491735325846783	1019, 1017, 7157	44	16	1625	6.924715909090908	0.9999845029306309	0.20598775553167675	0.1585481512274118
Annotation Cluster 9	Enrichment Score: 3.9670724792163594
Category	Term	Count	%	PValue	Genes	List Total	Pop Hits	Pop Total	Fold Enrichment	Bonferroni	Benjamini	FDR
GOTERM_BP_DIRECT	GO:0043123~positive regulation of I-kappaB kinase/NF-kappaB signaling	9	9.090909090909092	3.5961617481266112E-6	7189, 2534, 25, 7334, 5970, 7335, 7316, 7329, 5966	96	161	16792	9.777950310559007	0.004596096954218254	1.5885114480517892E-4	1.4384646992506446E-4
GOTERM_BP_DIRECT	GO:0070423~nucleotide-binding oligomerization domain containing signaling pathway	4	4.040404040404041	3.686204221609059E-4	7189, 7334, 7335, 7316	96	25	16792	27.986666666666665	0.37642723337292394	0.00825427867763006	0.0074746005199460355
GOTERM_BP_DIRECT	GO:0051092~positive regulation of NF-kappaB transcription factor activity	6	6.0606060606060606	9.470304714602546E-4	7189, 7334, 367, 5970, 7335, 7316	96	133	16792	7.890977443609022	0.7029102032762149	0.016618438821103917	0.015048703382108154
Annotation Cluster 10	Enrichment Score: 3.770385618128287
Category	Term	Count	%	PValue	Genes	List Total	Pop Hits	Pop Total	Fold Enrichment	Bonferroni	Benjamini	FDR
GOTERM_BP_DIRECT	GO:0045893~positive regulation of transcription, DNA-templated	20	20.2020202020202	6.601918539693921E-11	4087, 5594, 4088, 9921, 5970, 7157, 4089, 7335, 2100, 890, 672, 1017, 4609, 367, 898, 8945, 54778, 1869, 6714, 5925	96	515	16792	6.792880258899677	8.457057898425546E-8	7.688234226679921E-9	6.962023187313589E-9
GOTERM_MF_DIRECT	GO:0008134~transcription factor binding	13	13.131313131313133	9.141991646963214E-8	5295, 4087, 5594, 4088, 5970, 7157, 7534, 2033, 4609, 367, 7329, 1869, 5925	99	284	16881	7.805271020059753	2.4225985503334435E-5	2.422627786445252E-6	2.011238162331907E-6
GOTERM_BP_DIRECT	GO:0045944~positive regulation of transcription from RNA polymerase II promoter	22	22.22222222222222	9.895549670910565E-8	5295, 7189, 4087, 4088, 9921, 5970, 7157, 4089, 5894, 2033, 672, 2932, 4609, 367, 7316, 207, 54778, 5966, 1869, 5626, 1956, 5925	96	981	16792	3.9226979272850833	1.2675396356376378E-4	6.671683751808649E-6	6.041493483292766E-6
GOTERM_BP_DIRECT	GO:0000122~negative regulation of transcription from RNA polymerase II promoter	18	18.181818181818183	5.180913857741671E-7	7189, 7321, 4087, 4088, 7323, 5970, 7157, 4089, 2100, 2033, 4193, 4609, 7316, 7329, 5966, 1869, 5626, 5925	96	720	16792	4.372916666666667	6.634550534253547E-4	2.885543761637861E-5	2.612982641295799E-5
GOTERM_BP_DIRECT	GO:0010628~positive regulation of gene expression	10	10.1010101010101	1.7429523280091155E-5	672, 3815, 7431, 4609, 4088, 367, 7157, 2064, 1869, 4193	96	262	16792	6.676208651399492	0.022080001971850227	5.979014806207799E-4	5.414252283529311E-4
GOTERM_MF_DIRECT	GO:0003677~DNA binding	21	21.21212121212121	0.0013398574151434798	4087, 25, 5594, 4176, 4088, 6310, 5970, 7157, 4089, 2100, 2033, 26994, 672, 4609, 367, 24144, 6117, 9869, 1869, 5626, 5925	99	1674	16881	2.139078961659607	0.2990370834061883	0.014202488600520886	0.011790745253262623
UP_KEYWORDS	Activator	10	10.1010101010101	0.004273497900622716	672, 4609, 11030, 367, 5970, 7157, 2100, 2064, 5966, 1869	99	661	20581	3.1450663977139013	0.5088082977146647	0.02533573755369182	0.021062239653069102
UP_KEYWORDS	Transcription regulation	21	21.21212121212121	0.006320650817075188	7332, 4087, 5594, 11030, 4088, 9921, 6310, 5970, 7157, 4089, 2100, 2033, 2064, 55791, 672, 4609, 367, 9869, 5966, 1869, 5925	99	2332	20581	1.8720697541452258	0.6509562395973595	0.036180277090844176	0.03007757975021986
UP_KEYWORDS	DNA-binding	19	19.19191919191919	0.007678979348877077	4087, 25, 5594, 4176, 4088, 9921, 6310, 5970, 7157, 4089, 2100, 672, 4609, 367, 6117, 5966, 1869, 5626, 5925	99	2050	20581	1.9267750677506772	0.7218598095909075	0.042490352397119825	0.035323305004834556
UP_KEYWORDS	Transcription	21	21.21212121212121	0.00855239638616451	7332, 4087, 5594, 11030, 4088, 9921, 6310, 5970, 7157, 4089, 2100, 2033, 2064, 55791, 672, 4609, 367, 9869, 5966, 1869, 5925	99	2398	20581	1.82054489852655	0.7596847189491057	0.04579670322913899	0.03807195810615169
GOTERM_BP_DIRECT	GO:0006355~regulation of transcription, DNA-templated	16	16.161616161616163	0.021421506414743843	7332, 25, 11030, 4088, 7157, 4089, 7335, 2100, 2033, 55791, 4609, 367, 24144, 867, 1869, 5626	96	1504	16792	1.8608156028368794	0.9999999999991025	0.17162145322295108	0.15541052750868328
GOTERM_MF_DIRECT	GO:0003700~transcription factor activity, sequence-specific DNA binding	12	12.121212121212121	0.023398680612274875	4609, 4087, 4088, 367, 5970, 7157, 4089, 2100, 867, 5966, 1869, 5925	99	961	16881	2.1292214549238486	0.9981159766967946	0.11924327619717003	0.09899441797500909
GOTERM_MF_DIRECT	GO:0043565~sequence-specific DNA binding	8	8.080808080808081	0.031101239990615037	4609, 4088, 367, 7157, 4089, 2100, 5626, 1869	99	518	16881	2.633438633438634	0.9997689127277397	0.1396920101273387	0.11597072538873403
GOTERM_BP_DIRECT	GO:0006351~transcription, DNA-templated	17	17.17171717171717	0.08202463015172952	7332, 4087, 5594, 11030, 4088, 9921, 6310, 7157, 4089, 2100, 2064, 55791, 672, 367, 9869, 1869, 5925	96	1955	16792	1.5210144927536233	1.0	0.4219821334311868	0.3821227750040411
Annotation Cluster 11	Enrichment Score: 3.430284883179033
Category	Term	Count	%	PValue	Genes	List Total	Pop Hits	Pop Total	Fold Enrichment	Bonferroni	Benjamini	FDR
GOTERM_BP_DIRECT	GO:0051437~positive regulation of ubiquitin-protein ligase activity involved in regulation of mitotic cell cycle transition	6	6.0606060606060606	7.011484817015423E-5	5717, 7321, 6500, 7324, 8945, 7316	96	76	16792	13.80921052631579	0.08590453857531544	0.002088770244324827	0.0018914703227297421
GOTERM_BP_DIRECT	GO:0051436~negative regulation of ubiquitin-protein ligase activity involved in mitotic cell cycle	5	5.05050505050505	6.990159296985948E-4	5717, 7321, 1017, 7324, 7316	96	71	16792	12.318075117370894	0.5916997690704984	0.013050010943688049	0.01181734012074796
GOTERM_BP_DIRECT	GO:0031145~anaphase-promoting complex-dependent catabolic process	5	5.05050505050505	0.001044355310972308	5717, 7321, 7324, 7316, 6502	96	79	16792	11.070675105485233	0.7377660459773143	0.017640224692068156	0.01597397396003049
Annotation Cluster 12	Enrichment Score: 3.306734822123475
Category	Term	Count	%	PValue	Genes	List Total	Pop Hits	Pop Total	Fold Enrichment	Bonferroni	Benjamini	FDR
GOTERM_BP_DIRECT	GO:1901796~regulation of signal transduction by p53 class mediator	9	9.090909090909092	5.004489809582434E-7	672, 1017, 7157, 7316, 6117, 2033, 207, 580, 4193	96	124	16792	12.695564516129032	6.408698601052532E-4	2.885543761637861E-5	2.612982641295799E-5
BIOCARTA	h_p53hypoxiaPathway:Hypoxia and p53 in the Cardiovascular system	6	6.0606060606060606	4.458652978238299E-4	1026, 7157, 6117, 2033, 207, 4193	44	26	1625	8.522727272727272	0.07094206529655456	0.004597985883808246	0.0035390558014766495
GOTERM_BP_DIRECT	GO:0042771~intrinsic apoptotic signaling pathway in response to DNA damage by p53 class mediator	4	4.040404040404041	7.029279899410424E-4	7917, 1026, 7157, 2033	96	31	16792	22.569892473118276	0.5937422138113426	0.013050010943688049	0.01181734012074796
BIOCARTA	h_g2Pathway:Cell Cycle: G2/M Checkpoint	5	5.05050505050505	0.003590861103578086	672, 1026, 7157, 2033, 4193	44	25	1625	7.386363636363636	0.44764173583072864	0.025760525308277573	0.019827798267583345
GOTERM_BP_DIRECT	GO:0016925~protein sumoylation	5	5.05050505050505	0.004378270814476323	672, 7157, 6117, 7329, 4193	96	117	16792	7.4750712250712255	0.9963785427424338	0.059037525403622844	0.05346099099781616
GOTERM_MF_DIRECT	GO:0003684~damaged DNA binding	4	4.040404040404041	0.005856194890927849	672, 7157, 6117, 2033	99	63	16881	10.826358826358828	0.7891173697610205	0.04483025428642102	0.03721756959627405
Annotation Cluster 13	Enrichment Score: 3.148113212890351
Category	Term	Count	%	PValue	Genes	List Total	Pop Hits	Pop Total	Fold Enrichment	Bonferroni	Benjamini	FDR
BIOCARTA	h_atmPathway:ATM Signaling Pathway	6	6.0606060606060606	1.5221727953042077E-4	672, 25, 1026, 5970, 7157, 4193	44	21	1625	10.551948051948052	0.024804936483753592	0.0020929875935432854	0.00161096620836362
UP_SEQ_FEATURE	short sequence motif:Nuclear localization signal	9	9.090909090909092	2.837520677242127E-4	1027, 25, 1026, 5970, 6310, 2033, 5966, 4193, 5925	99	344	20063	5.302061310782241	0.10426567762965544	0.01576850776353125	0.015322611657107486
KEGG_PATHWAY	hsa05202:Transcriptional misregulation in cancer	7	7.07070707070707	0.008322568350005218	4609, 1027, 1026, 5970, 7157, 5966, 4193	74	167	6879	3.896504288719858	0.7048228414612592	0.022092635983650216	0.011954234539098408
Annotation Cluster 14	Enrichment Score: 3.0653965507044747
Category	Term	Count	%	PValue	Genes	List Total	Pop Hits	Pop Total	Fold Enrichment	Bonferroni	Benjamini	FDR
KEGG_PATHWAY	hsa04012:ErbB signaling pathway	15	15.151515151515152	1.8424695550253835E-13	5295, 25, 5594, 6464, 5894, 2064, 2932, 4609, 1027, 1026, 1398, 867, 207, 6714, 1956	74	87	6879	16.027493010251632	2.6907365224815294E-11	2.988895055930066E-12	1.6172788316333922E-12
GOTERM_MF_DIRECT	GO:0016301~kinase activity	13	13.131313131313133	1.497942054904786E-8	5295, 5594, 5894, 7534, 2064, 2932, 1017, 1027, 1026, 898, 6502, 207, 6714	99	241	16881	9.197912737331825	3.969538608150636E-6	4.410607161664092E-7	3.661636134211699E-7
UP_KEYWORDS	Proto-oncogene	12	12.121212121212121	1.6650480317218247E-8	3815, 4609, 2534, 25, 5894, 1398, 867, 207, 5966, 6714, 1956, 4193	99	236	20581	10.570621468926555	2.7639759376807405E-6	2.3033164438818576E-7	1.9148052364800983E-7
KEGG_PATHWAY	hsa05213:Endometrial cancer	9	9.090909090909092	5.631708388683882E-8	2932, 5295, 4609, 5594, 7157, 5894, 207, 2064, 1956	74	52	6879	16.089137214137217	8.222260675760928E-6	4.111147123739234E-7	2.2245248135301338E-7
UP_KEYWORDS	Kinase	18	18.181818181818183	6.36407880439954E-8	5295, 25, 5594, 5894, 7534, 2064, 7083, 1019, 3815, 2932, 1017, 1027, 2534, 1026, 6502, 207, 6714, 1956	99	735	20581	5.091156462585034	1.0564315355288123E-5	8.126439088694797E-7	6.75571442313182E-7
GOTERM_BP_DIRECT	GO:0038128~ERBB2 signaling pathway	7	7.07070707070707	6.667098656435124E-8	5295, 6464, 7316, 207, 2064, 6714, 1956	96	38	16792	32.22149122807018	8.540188961647655E-5	4.744751877162997E-6	4.2965746897026355E-6
KEGG_PATHWAY	hsa05230:Central carbon metabolism in cancer	9	9.090909090909092	2.9928597761569405E-7	3815, 5295, 4609, 5594, 7157, 5894, 207, 2064, 1956	74	64	6879	13.072423986486488	4.3694804632399276E-5	2.0807501300900635E-6	1.1258853443638018E-6
GOTERM_BP_DIRECT	GO:0000165~MAPK cascade	11	11.11111111111111	2.2711102825772555E-6	5717, 3815, 4609, 2534, 5594, 6464, 5894, 7316, 2064, 9978, 1956	96	262	16792	7.34382951653944	0.002905067676385986	1.1189585661467169E-4	1.0132645876113909E-4
GOTERM_BP_DIRECT	GO:0014066~regulation of phosphatidylinositol 3-kinase signaling	7	7.07070707070707	5.172042189254788E-6	3815, 5295, 2534, 5594, 207, 2064, 1956	96	78	16792	15.697649572649574	0.006603503585546178	2.1372213046565752E-4	1.9353448192050175E-4
INTERPRO	IPR017441:Protein kinase, ATP binding site	12	12.121212121212121	5.357105750474124E-6	1019, 2932, 3815, 1017, 2534, 25, 5594, 5894, 207, 2064, 6714, 1956	99	381	18559	5.904398313847133	0.0012795324033085809	1.8290689633761653E-4	1.6989678237217936E-4
KEGG_PATHWAY	hsa04915:Estrogen signaling pathway	9	9.090909090909092	8.610720963861288E-6	5295, 5594, 3326, 6464, 5894, 2100, 207, 6714, 1956	74	99	6879	8.450859950859952	0.0012563807652968828	4.19055086907916E-5	2.267489853816806E-5
BIOCARTA	h_her2Pathway:Role of ERBB2 in Signal Transduction and Oncology	7	7.07070707070707	1.7346228275488254E-5	5295, 5594, 6464, 5894, 2033, 2064, 1956	44	23	1625	11.240118577075098	0.00285806043583281	3.5776595818194526E-4	2.75371373873376E-4
UP_SEQ_FEATURE	binding site:ATP	13	13.131313131313133	1.755996042195615E-5	25, 5594, 5894, 2064, 1019, 3815, 2932, 1017, 2534, 207, 6714, 1956, 5859	99	558	20063	4.721389522464792	0.006790166393952135	0.0016884729740978632	0.0016407269516940674
UP_SEQ_FEATURE	domain:Protein kinase	12	12.121212121212121	2.1702737456270736E-5	1019, 2932, 3815, 1017, 2534, 25, 5594, 5894, 207, 2064, 6714, 1956	99	478	20063	5.0876125269430705	0.008385398274070366	0.0016884729740978632	0.0016407269516940674
INTERPRO	IPR000719:Protein kinase, catalytic domain	12	12.121212121212121	5.198364806725769E-5	1019, 2932, 3815, 1017, 2534, 25, 5594, 5894, 207, 2064, 6714, 1956	99	487	18559	4.619252068944061	0.012347550443181032	0.0013804546542305098	0.0012822633189923565
KEGG_PATHWAY	hsa04510:Focal adhesion	11	11.11111111111111	5.579471699578495E-5	2932, 5295, 2534, 5594, 6464, 5894, 1398, 207, 2064, 6714, 1956	74	206	6879	4.96385463133036	0.008113165115994248	2.2627857448290561E-4	1.2243840674075032E-4
INTERPRO	IPR020635:Tyrosine-protein kinase, catalytic domain	6	6.0606060606060606	8.699437190562716E-5	3815, 2534, 25, 2064, 6714, 1956	99	85	18559	13.232798573975044	0.020577884508959032	0.002079165488544489	0.0019312750563049228
INTERPRO	IPR001245:Serine-threonine/tyrosine-protein kinase catalytic domain	7	7.07070707070707	9.857957289392706E-5	3815, 2534, 25, 5894, 2064, 6714, 1956	99	140	18559	9.373232323232322	0.023286270199309067	0.002141865265604415	0.001989515016586528
INTERPRO	IPR011009:Protein kinase-like domain	12	12.121212121212121	1.1228372007527231E-4	1019, 2932, 3815, 1017, 2534, 25, 5594, 5894, 207, 2064, 6714, 1956	99	531	18559	4.236489185641728	0.026480395121933564	0.002236317424832507	0.0020772488213925376
INTERPRO	IPR008266:Tyrosine-protein kinase, active site	6	6.0606060606060606	1.4740860526039995E-4	3815, 2534, 25, 2064, 6714, 1956	99	95	18559	11.839872408293461	0.03461978838072599	0.002710050512095045	0.0025172854129083683
SMART	SM00219:TyrKc	6	6.0606060606060606	1.57138494486052E-4	3815, 2534, 25, 2064, 6714, 1956	62	85	10057	11.45009487666034	0.010784830269607304	0.005421278059768795	0.005028431823553664
UP_KEYWORDS	Tyrosine-protein kinase	6	6.0606060606060606	1.9810480695703258E-4	3815, 2534, 25, 2064, 6714, 1956	99	112	20581	11.136904761904763	0.032353704570356245	0.0014947908161303369	0.0012426574254577499
GOTERM_BP_DIRECT	GO:0048015~phosphatidylinositol-mediated signaling	6	6.0606060606060606	3.365826193521084E-4	3815, 5295, 2534, 207, 2064, 1956	96	106	16792	9.900943396226415	0.3502937313096973	0.007839315188910014	0.007098833426335376
GOTERM_BP_DIRECT	GO:0046777~protein autophosphorylation	7	7.07070707070707	4.331897916489951E-4	2932, 3815, 25, 207, 2064, 6714, 1956	96	172	16792	7.1187015503875966	0.4259486058500298	0.009248602051706046	0.008375002638547239
UP_SEQ_FEATURE	active site:Proton acceptor	12	12.121212121212121	4.3695187239441684E-4	1019, 2932, 3815, 1017, 2534, 25, 5594, 5894, 207, 2064, 6714, 1956	99	672	20063	3.618867243867244	0.15597602391705645	0.021246784795178518	0.020645975970636197
BIOCARTA	h_tffPathway:Trefoil Factors Initiate Mucosal Healing	6	6.0606060606060606	4.458652978238299E-4	5295, 5594, 6464, 207, 2064, 1956	44	26	1625	8.522727272727272	0.07094206529655456	0.004597985883808246	0.0035390558014766495
GOTERM_MF_DIRECT	GO:0046934~phosphatidylinositol-4,5-bisphosphate 3-kinase activity	5	5.05050505050505	4.6029314942866033E-4	3815, 5295, 2534, 2064, 1956	99	62	16881	13.751221896383187	0.114856735214806	0.0060988842299297494	0.005063224643715263
GOTERM_BP_DIRECT	GO:2000145~regulation of cell motility	4	4.040404040404041	5.186308489868051E-4	25, 5894, 2064, 1956	96	28	16792	24.988095238095237	0.485489058431836	0.01038072058675152	0.009400184137885842
GOTERM_MF_DIRECT	GO:0004713~protein tyrosine kinase activity	6	6.0606060606060606	0.0010641165232850181	3815, 2534, 25, 2064, 6714, 1956	99	133	16881	7.692412850307588	0.24583267622232585	0.01226047298567521	0.010178505874900172
UP_SEQ_FEATURE	nucleotide phosphate-binding region:ATP	14	14.14141414141414	0.0010816417641442873	25, 5594, 4176, 5894, 2064, 7083, 1019, 3815, 2932, 1017, 2534, 207, 6714, 1956	99	994	20063	2.854317826148812	0.34289019159037704	0.03825078602292071	0.03716914425877642
GOTERM_BP_DIRECT	GO:0006468~protein phosphorylation	10	10.1010101010101	0.001106007066322745	1019, 2932, 5295, 2534, 4087, 5594, 5894, 898, 207, 2064	96	456	16792	3.8358918128654973	0.7577001142802322	0.018016252277560603	0.016314482936744965
GOTERM_MF_DIRECT	GO:0004672~protein kinase activity	9	9.090909090909092	0.0011543683818974707	1019, 2932, 1017, 25, 5894, 207, 2064, 6714, 1956	99	359	16881	4.274753102051152	0.26367547169834593	0.012746150883451239	0.01058171016739348
GOTERM_MF_DIRECT	GO:0004716~receptor signaling protein tyrosine kinase activity	3	3.0303030303030303	0.0014563340003833762	3815, 2064, 1956	99	10	16881	51.154545454545456	0.32037207769395637	0.014405476655693335	0.011959263638688806
GOTERM_CC_DIRECT	GO:0048471~perinuclear region of cytoplasm	11	11.11111111111111	0.0014700317719315307	1019, 2932, 7189, 25, 1026, 867, 2064, 10133, 4734, 6714, 1956	96	621	18224	3.3625872249060653	0.25269392520329714	0.026460571894767554	0.02499054012283602
GOTERM_BP_DIRECT	GO:0018108~peptidyl-tyrosine phosphorylation	6	6.0606060606060606	0.0017640030901397766	3815, 2534, 25, 2064, 6714, 1956	96	153	16792	6.859477124183007	0.8958250262521334	0.027897382203321653	0.025262266476075813
GOTERM_BP_DIRECT	GO:0046854~phosphatidylinositol phosphorylation	5	5.05050505050505	0.001987369883210217	3815, 5295, 2534, 2064, 1956	96	94	16792	9.304078014184398	0.9217896995581957	0.03067254000472636	0.02777528993402231
GOTERM_BP_DIRECT	GO:0035556~intracellular signal transduction	9	9.090909090909092	0.0020249133139214866	2932, 3815, 2534, 4087, 6464, 4089, 5894, 207, 6714	96	403	16792	3.9063275434243176	0.9254692681969081	0.030879928037302672	0.02796308862082053
GOTERM_MF_DIRECT	GO:0005088~Ras guanyl-nucleotide exchange factor activity	5	5.05050505050505	0.004515331100159821	3815, 2534, 6464, 2064, 1956	99	115	16881	7.413702239789196	0.6985865412242557	0.03625947701643493	0.030102207334398806
GOTERM_BP_DIRECT	GO:0043406~positive regulation of MAP kinase activity	4	4.040404040404041	0.0045351619832829145	3815, 2064, 6714, 1956	96	59	16792	11.858757062146893	0.9970405625350435	0.059892190727684674	0.054234926810393616
GOTERM_BP_DIRECT	GO:0007165~signal transduction	15	15.151515151515152	0.005579530597636313	5295, 5594, 6464, 5894, 7534, 2100, 2064, 1019, 3815, 367, 8945, 207, 10133, 6714, 1956	96	1161	16792	2.2599052540913003	0.9992286687849391	0.0693626022346078	0.06281078734749809
KEGG_PATHWAY	hsa04015:Rap1 signaling pathway	8	8.080808080808081	0.006609332468489732	3815, 5295, 5594, 5894, 1398, 207, 6714, 1956	74	210	6879	3.5413127413127414	0.6202209111549613	0.017869676674064833	0.009669208611309054
GOTERM_BP_DIRECT	GO:0045907~positive regulation of vasoconstriction	3	3.0303030303030303	0.01406856722893577	25, 207, 1956	96	32	16792	16.3984375	0.9999999868889047	0.13251348985490238	0.11999660283504039
GOTERM_BP_DIRECT	GO:0007169~transmembrane receptor protein tyrosine kinase signaling pathway	4	4.040404040404041	0.017161619794392395	3815, 2534, 2064, 1956	96	96	16792	7.288194444444444	0.9999999997658039	0.15057558189463463	0.1363525956266793
GOTERM_MF_DIRECT	GO:0004714~transmembrane receptor protein tyrosine kinase activity	3	3.0303030303030303	0.020475892715866795	3815, 2064, 1956	99	38	16881	13.461722488038278	0.9958408059837123	0.11544918233414257	0.09584460420192968
GOTERM_BP_DIRECT	GO:0006979~response to oxidative stress	4	4.040404040404041	0.02450449310761605	25, 11030, 207, 1956	96	110	16792	6.36060606060606	0.9999999999999842	0.18433151460535555	0.16692002883857335
GOTERM_BP_DIRECT	GO:0001934~positive regulation of protein phosphorylation	4	4.040404040404041	0.0353624361647364	25, 207, 2064, 1956	96	127	16792	5.509186351706036	1.0	0.2396787340054356	0.2170392907465303
GOTERM_BP_DIRECT	GO:0030307~positive regulation of cell growth	3	3.0303030303030303	0.0819505143534592	207, 2064, 1956	96	84	16792	6.247023809523809	1.0	0.4219821334311868	0.3821227750040411
INTERPRO	IPR009030:Insulin-like growth factor binding protein, N-terminal	3	3.0303030303030303	0.1670875778929387	2064, 1956, 30008	99	139	18559	4.045999563985176	1.0	0.8681289373133121	0.8063791802659216
GOTERM_BP_DIRECT	GO:0043547~positive regulation of GTPase activity	6	6.0606060606060606	0.21584317492819793	2932, 3815, 2534, 6464, 2064, 1956	96	565	16792	1.8575221238938053	1.0	0.7564608235136737	0.685007459231742
GOTERM_CC_DIRECT	GO:0005886~plasma membrane	23	23.232323232323232	0.48935317256858707	5295, 7431, 7189, 4088, 7323, 6464, 5894, 6477, 2064, 4193, 672, 3815, 2932, 2534, 367, 1398, 9869, 7316, 867, 207, 4734, 6714, 1956	96	4121	18224	1.0594920326781525	1.0	1.0	0.949238578680203
UP_KEYWORDS	Cell membrane	12	12.121212121212121	0.9069145077465222	2932, 3815, 2534, 7323, 5894, 1398, 867, 207, 2064, 4734, 6714, 1956	99	3175	20581	0.7857217847769029	1.0	1.0	0.9069145077465222
GOTERM_CC_DIRECT	GO:0016020~membrane	8	8.080808080808081	0.9500559314828744	5717, 3815, 7917, 5295, 3326, 4176, 2064, 1956	96	2200	18224	0.6903030303030303	1.0	1.0	0.9500559314828744
UP_KEYWORDS	Receptor	5	5.05050505050505	0.9594390406485176	3815, 367, 2100, 2064, 1956	99	1648	20581	0.6307308522114348	1.0	1.0	0.9594390406485176
UP_KEYWORDS	Disulfide bond	8	8.080808080808081	0.9983807789086401	3815, 7334, 7323, 5894, 207, 2064, 1956, 30008	99	3434	20581	0.4843072542548373	1.0	1.0	0.9983807789086401
UP_KEYWORDS	Signal	9	9.090909090909092	0.9996908190282967	3093, 3815, 7917, 5894, 867, 2064, 1956, 30008, 5859	99	4160	20581	0.4497596153846154	1.0	1.0	0.9996908190282967
UP_KEYWORDS	Membrane	20	20.2020202020202	0.9999251318622129	4087, 25, 7323, 7157, 5894, 2064, 55284, 1019, 672, 3815, 2932, 2534, 367, 1398, 867, 207, 4734, 6714, 1956, 5859	99	7494	20581	0.5548142217477686	1.0	1.0	0.9999251318622129
UP_SEQ_FEATURE	disulfide bond	4	4.040404040404041	0.9999690204069628	3815, 2064, 1956, 30008	99	2917	20063	0.2778972446439022	1.0	1.0	0.9999690204069628
UP_SEQ_FEATURE	topological domain:Extracellular	3	3.0303030303030303	0.9999929880616016	3815, 2064, 1956	99	2787	20063	0.21814485000706746	1.0	1.0	0.9999929880616016
UP_SEQ_FEATURE	signal peptide	4	4.040404040404041	0.9999965081370039	3815, 2064, 1956, 30008	99	3346	20063	0.24226726318776529	1.0	1.0	0.9999965081370039
UP_SEQ_FEATURE	topological domain:Cytoplasmic	3	3.0303030303030303	0.9999998159329392	3815, 2064, 1956	99	3456	20063	0.17591715768799104	1.0	1.0	0.9999998159329392
UP_SEQ_FEATURE	glycosylation site:N-linked (GlcNAc...)	4	4.040404040404041	0.9999999715531905	3815, 2064, 1956, 30008	99	4234	20063	0.19145636812146025	1.0	1.0	0.9999999715531905
UP_SEQ_FEATURE	transmembrane region	4	4.040404040404041	0.9999999997649762	3815, 7335, 2064, 1956	99	5056	20063	0.16032956143715638	1.0	1.0	0.9999999997649762
Annotation Cluster 15	Enrichment Score: 3.003810349002813
Category	Term	Count	%	PValue	Genes	List Total	Pop Hits	Pop Total	Fold Enrichment	Bonferroni	Benjamini	FDR
GOTERM_BP_DIRECT	GO:0051437~positive regulation of ubiquitin-protein ligase activity involved in regulation of mitotic cell cycle transition	6	6.0606060606060606	7.011484817015423E-5	5717, 7321, 6500, 7324, 8945, 7316	96	76	16792	13.80921052631579	0.08590453857531544	0.002088770244324827	0.0018914703227297421
GOTERM_BP_DIRECT	GO:0038061~NIK/NF-kappaB signaling	5	5.05050505050505	5.297896897158779E-4	5717, 6500, 8945, 7316, 5966	96	66	16792	13.251262626262626	0.49279520890495965	0.0104409321927083	0.009454708308775667
GOTERM_BP_DIRECT	GO:0016055~Wnt signaling pathway	6	6.0606060606060606	0.004191449716994545	2932, 6500, 898, 8945, 7316, 9978	96	187	16792	5.612299465240642	0.9953946246068502	0.05711964986670226	0.051724273103336944
GOTERM_BP_DIRECT	GO:0051403~stress-activated MAPK cascade	3	3.0303030303030303	0.006201272893837931	6500, 8945, 7316	96	21	16792	24.988095238095237	0.9996538241975339	0.072216641609149	0.06539524142592726
Annotation Cluster 16	Enrichment Score: 2.9016385339835593
Category	Term	Count	%	PValue	Genes	List Total	Pop Hits	Pop Total	Fold Enrichment	Bonferroni	Benjamini	FDR
BIOCARTA	h_atmPathway:ATM Signaling Pathway	6	6.0606060606060606	1.5221727953042077E-4	672, 25, 1026, 5970, 7157, 4193	44	21	1625	10.551948051948052	0.024804936483753592	0.0020929875935432854	0.00161096620836362
BIOCARTA	h_g2Pathway:Cell Cycle: G2/M Checkpoint	5	5.05050505050505	0.003590861103578086	672, 1026, 7157, 2033, 4193	44	25	1625	7.386363636363636	0.44764173583072864	0.025760525308277573	0.019827798267583345
GOTERM_BP_DIRECT	GO:0006978~DNA damage response, signal transduction by p53 class mediator resulting in transcription of p21 class mediator	3	3.0303030303030303	0.0036092904757939865	672, 1026, 7157	96	16	16792	32.796875	0.9902634166665382	0.05025544673360975	0.04550844512957635
Annotation Cluster 17	Enrichment Score: 2.8651480123435786
Category	Term	Count	%	PValue	Genes	List Total	Pop Hits	Pop Total	Fold Enrichment	Bonferroni	Benjamini	FDR
BIOCARTA	h_skp2e2fPathway:E2F1 Destruction Pathway	7	7.07070707070707	4.6681953736289275E-8	1017, 6500, 898, 6502, 8900, 1869, 5925	44	10	1625	25.852272727272727	7.702492883732148E-6	1.9256305916219326E-6	1.4821520311271845E-6
BIOCARTA	h_cellcyclePathway:Cyclins and Cell Cycle Regulation	8	8.080808080808081	1.854141550931883E-6	1019, 1017, 1027, 1026, 898, 8900, 1869, 5925	44	25	1625	11.818181818181818	3.0588684660681764E-4	5.0988892650626776E-5	3.924599616139152E-5
UP_KEYWORDS	Cyclin	5	5.05050505050505	3.872792074178943E-5	1019, 1027, 898, 8900, 890	99	40	20581	25.98611111111111	0.006408337790346885	3.3835972858616025E-4	2.812870032824706E-4
SMART	SM00385:CYCLIN	4	4.040404040404041	0.0013146988611219203	898, 8900, 5925, 890	62	36	10057	18.023297491039425	0.08677583672683398	0.0181428442834825	0.01682814542236058
INTERPRO	IPR013763:Cyclin-like	4	4.040404040404041	0.0016161851127035748	898, 8900, 5925, 890	99	44	18559	17.042240587695133	0.3206241154848466	0.022721661290362023	0.02110547617765845
INTERPRO	IPR004367:Cyclin, C-terminal domain	3	3.0303030303030303	0.003996393023677826	898, 8900, 890	99	18	18559	31.244107744107744	0.6159765214169592	0.04775689663295002	0.04435996256282387
SMART	SM01332:SM01332	3	3.0303030303030303	0.005201506588519998	898, 8900, 890	62	18	10057	27.034946236559136	0.3022124727120944	0.05127199351541142	0.04755663166646855
GOTERM_BP_DIRECT	GO:0000083~regulation of transcription involved in G1/S transition of mitotic cell cycle	3	3.0303030303030303	0.007416436016132477	898, 8900, 5925	96	23	16792	22.815217391304348	0.9999277847600057	0.08261264814491914	0.07480926764098847
INTERPRO	IPR006671:Cyclin, N-terminal	3	3.0303030303030303	0.01387258539250721	898, 8900, 890	99	34	18559	16.540998217468807	0.9645190890984712	0.13262191635236895	0.12318855828546404
GOTERM_BP_DIRECT	GO:0051301~cell division	7	7.07070707070707	0.014473114677920906	1019, 1017, 898, 7329, 8900, 5925, 890	96	350	16792	3.498333333333334	0.9999999922497045	0.13532890439720205	0.12254608048458576
UP_KEYWORDS	Cell division	6	6.0606060606060606	0.03799333367520677	1019, 1017, 898, 7329, 8900, 890	99	388	20581	3.2147766323024056	0.9983872704814781	0.18019695400240926	0.14980228706224386
GOTERM_BP_DIRECT	GO:0007067~mitotic nuclear division	5	5.05050505050505	0.0522129737125386	1017, 25, 7329, 8900, 890	96	248	16792	3.526545698924731	1.0	0.31332447735273383	0.2837286445973234
UP_KEYWORDS	Mitosis	4	4.040404040404041	0.12949247148749216	1017, 7329, 8900, 890	99	262	20581	3.1738761662425787	0.9999999998994828	0.44782813056091036	0.37229085552653995
Annotation Cluster 18	Enrichment Score: 2.8293477352022345
Category	Term	Count	%	PValue	Genes	List Total	Pop Hits	Pop Total	Fold Enrichment	Bonferroni	Benjamini	FDR
GOTERM_BP_DIRECT	GO:0042493~response to drug	10	10.1010101010101	5.578354648269646E-5	1019, 4609, 1027, 2534, 25, 4176, 1026, 5970, 6714, 4193	96	304	16792	5.753837719298246	0.06896714864218834	0.0017013981677222421	0.00154068842666495
GOTERM_MF_DIRECT	GO:0032403~protein complex binding	6	6.0606060606060606	0.007001535617286558	1019, 4609, 1027, 1026, 5970, 9978	99	206	16881	4.966460723742277	0.8446279577979827	0.04733305982151189	0.03929537041785893
KEGG_PATHWAY	hsa05202:Transcriptional misregulation in cancer	7	7.07070707070707	0.008322568350005218	4609, 1027, 1026, 5970, 7157, 5966, 4193	74	167	6879	3.896504288719858	0.7048228414612592	0.022092635983650216	0.011954234539098408
Annotation Cluster 19	Enrichment Score: 2.7100261689455367
Category	Term	Count	%	PValue	Genes	List Total	Pop Hits	Pop Total	Fold Enrichment	Bonferroni	Benjamini	FDR
KEGG_PATHWAY	hsa04520:Adherens junction	9	9.090909090909092	6.780529679406291E-7	2534, 4087, 5594, 4088, 4089, 2033, 2064, 6714, 1956	74	71	6879	11.783593452607537	9.899086697018333E-5	3.959829332773274E-6	2.142647378692388E-6
GOTERM_BP_DIRECT	GO:0014066~regulation of phosphatidylinositol 3-kinase signaling	7	7.07070707070707	5.172042189254788E-6	3815, 5295, 2534, 5594, 207, 2064, 1956	96	78	16792	15.697649572649574	0.006603503585546178	2.1372213046565752E-4	1.9353448192050175E-4
GOTERM_MF_DIRECT	GO:0046875~ephrin receptor binding	5	5.05050505050505	1.4474051509820522E-5	2534, 6464, 1398, 867, 6714	99	26	16881	32.79137529137529	0.0038283046941495202	2.557082433401626E-4	2.12286088810701E-4
GOTERM_BP_DIRECT	GO:0007173~epidermal growth factor receptor signaling pathway	6	6.0606060606060606	1.584792976169603E-5	5295, 25, 6464, 867, 6714, 1956	96	56	16792	18.74107142857143	0.020096673774843365	5.639221673536838E-4	5.106555145435387E-4
INTERPRO	IPR000980:SH2 domain	7	7.07070707070707	2.9764324652278695E-5	5295, 2534, 25, 6464, 1398, 867, 6714	99	113	18559	11.612854205774559	0.007088536424999514	8.89209198986826E-4	8.259600091007338E-4
GOTERM_BP_DIRECT	GO:0030168~platelet activation	7	7.07070707070707	4.7905367796256E-5	5295, 2534, 5594, 5894, 7534, 207, 6714	96	115	16792	10.647101449275363	0.05952315092382299	0.0014967506377318032	0.0013553713815526087
KEGG_PATHWAY	hsa04510:Focal adhesion	11	11.11111111111111	5.579471699578495E-5	2932, 5295, 2534, 5594, 6464, 5894, 1398, 207, 2064, 6714, 1956	74	206	6879	4.96385463133036	0.008113165115994248	2.2627857448290561E-4	1.2243840674075032E-4
GOTERM_BP_DIRECT	GO:0038096~Fc-gamma receptor signaling pathway involved in phagocytosis	7	7.07070707070707	8.335573263309531E-5	5295, 2534, 25, 5594, 3326, 1398, 6714	96	127	16792	9.641076115485566	0.101279455250041	0.0024267884887044337	0.002197560223963422
GOTERM_BP_DIRECT	GO:0042127~regulation of cell proliferation	8	8.080808080808081	8.587036345454871E-5	672, 3815, 7917, 1027, 2534, 25, 6303, 6714	96	185	16792	7.563963963963964	0.10417003813672143	0.002444443013006153	0.002213547146828367
INTERPRO	IPR020635:Tyrosine-protein kinase, catalytic domain	6	6.0606060606060606	8.699437190562716E-5	3815, 2534, 25, 2064, 6714, 1956	99	85	18559	13.232798573975044	0.020577884508959032	0.002079165488544489	0.0019312750563049228
INTERPRO	IPR001245:Serine-threonine/tyrosine-protein kinase catalytic domain	7	7.07070707070707	9.857957289392706E-5	3815, 2534, 25, 5894, 2064, 6714, 1956	99	140	18559	9.373232323232322	0.023286270199309067	0.002141865265604415	0.001989515016586528
INTERPRO	IPR008266:Tyrosine-protein kinase, active site	6	6.0606060606060606	1.4740860526039995E-4	3815, 2534, 25, 2064, 6714, 1956	99	95	18559	11.839872408293461	0.03461978838072599	0.002710050512095045	0.0025172854129083683
SMART	SM00219:TyrKc	6	6.0606060606060606	1.57138494486052E-4	3815, 2534, 25, 2064, 6714, 1956	62	85	10057	11.45009487666034	0.010784830269607304	0.005421278059768795	0.005028431823553664
UP_KEYWORDS	SH2 domain	6	6.0606060606060606	1.670910919122019E-4	5295, 2534, 25, 6464, 1398, 6714	99	108	20581	11.549382716049383	0.027358233535146104	0.0013208152979726437	0.001098027175423041
UP_KEYWORDS	Tyrosine-protein kinase	6	6.0606060606060606	1.9810480695703258E-4	3815, 2534, 25, 2064, 6714, 1956	99	112	20581	11.136904761904763	0.032353704570356245	0.0014947908161303369	0.0012426574254577499
BIOCARTA	h_ecmPathway:Erk and PI-3 Kinase Are Necessary for Collagen Binding in Corneal Epithelia	6	6.0606060606060606	2.9968247128853354E-4	5295, 2534, 5594, 6464, 5894, 6714	44	24	1625	9.232954545454545	0.04825203180738569	0.0038036621355852333	0.0029276672195110588
GOTERM_BP_DIRECT	GO:0048015~phosphatidylinositol-mediated signaling	6	6.0606060606060606	3.365826193521084E-4	3815, 5295, 2534, 207, 2064, 1956	96	106	16792	9.900943396226415	0.3502937313096973	0.007839315188910014	0.007098833426335376
SMART	SM00252:SH2	6	6.0606060606060606	3.8583783457639463E-4	5295, 2534, 25, 6464, 1398, 6714	62	103	10057	9.449107422486689	0.026276550055384984	0.008874270195257076	0.008231207137629752
GOTERM_BP_DIRECT	GO:0046777~protein autophosphorylation	7	7.07070707070707	4.331897916489951E-4	2932, 3815, 25, 207, 2064, 6714, 1956	96	172	16792	7.1187015503875966	0.4259486058500298	0.009248602051706046	0.008375002638547239
GOTERM_BP_DIRECT	GO:2000145~regulation of cell motility	4	4.040404040404041	5.186308489868051E-4	25, 5894, 2064, 1956	96	28	16792	24.988095238095237	0.485489058431836	0.01038072058675152	0.009400184137885842
KEGG_PATHWAY	hsa05131:Shigellosis	6	6.0606060606060606	5.492036396332972E-4	25, 5594, 5970, 1398, 8945, 6714	74	64	6879	8.714949324324325	0.07707357269348647	0.0018647379392200325	0.0010090020356053602
GOTERM_MF_DIRECT	GO:0004713~protein tyrosine kinase activity	6	6.0606060606060606	0.0010641165232850181	3815, 2534, 25, 2064, 6714, 1956	99	133	16881	7.692412850307588	0.24583267622232585	0.01226047298567521	0.010178505874900172
GOTERM_MF_DIRECT	GO:0004672~protein kinase activity	9	9.090909090909092	0.0011543683818974707	1019, 2932, 1017, 25, 5894, 207, 2064, 6714, 1956	99	359	16881	4.274753102051152	0.26367547169834593	0.012746150883451239	0.01058171016739348
UP_SEQ_FEATURE	domain:SH2	5	5.05050505050505	0.0012609096123925912	2534, 25, 6464, 1398, 6714	99	96	20063	10.555029461279462	0.38709273089617025	0.0408744866017265	0.039718652790366626
GOTERM_BP_DIRECT	GO:0018108~peptidyl-tyrosine phosphorylation	6	6.0606060606060606	0.0017640030901397766	3815, 2534, 25, 2064, 6714, 1956	96	153	16792	6.859477124183007	0.8958250262521334	0.027897382203321653	0.025262266476075813
GOTERM_BP_DIRECT	GO:1900182~positive regulation of protein localization to nucleus	3	3.0303030303030303	0.006201272893837931	2534, 207, 6714	96	21	16792	24.988095238095237	0.9996538241975339	0.072216641609149	0.06539524142592726
GOTERM_BP_DIRECT	GO:0048010~vascular endothelial growth factor receptor signaling pathway	4	4.040404040404041	0.007892565681719014	5295, 2534, 1398, 6714	96	72	16792	9.717592592592593	0.9999609429136131	0.08715841929553496	0.07892565681719013
KEGG_PATHWAY	hsa05100:Bacterial invasion of epithelial cells	5	5.05050505050505	0.009219181650548419	5295, 6464, 1398, 867, 6714	74	78	6879	5.95893970893971	0.7413406753469439	0.024035723588929806	0.013005631257023665
GOTERM_BP_DIRECT	GO:0031295~T cell costimulation	4	4.040404040404041	0.009826082230704438	5295, 2534, 207, 6714	96	78	16792	8.97008547008547	0.9999967907103554	0.10069769070025908	0.09118604310093718
BIOCARTA	h_metPathway:Signaling of Hepatocyte Growth Factor Receptor	5	5.05050505050505	0.013530811775678012	5295, 5594, 5894, 1398, 6714	44	36	1625	5.129419191919192	0.8943713805215276	0.06976824821833975	0.05370040923472211
GOTERM_MF_DIRECT	GO:0005158~insulin receptor binding	3	3.0303030303030303	0.01390359204994312	5295, 6464, 6714	99	31	16881	16.501466275659826	0.9755299502502481	0.08373754302806652	0.0695179602497156
UP_KEYWORDS	SH3 domain	5	5.05050505050505	0.019518657984410992	5295, 2534, 25, 1398, 6714	99	215	20581	4.834625322997415	0.9620746675536713	0.10125303829413201	0.08417421255777241
GOTERM_BP_DIRECT	GO:0038083~peptidyl-tyrosine autophosphorylation	3	3.0303030303030303	0.021487854488358667	2534, 25, 6714	96	40	16792	13.11875	0.9999999999991771	0.17162145322295108	0.15541052750868328
INTERPRO	IPR001452:Src homology-3 domain	5	5.05050505050505	0.028421354729977432	5295, 2534, 25, 1398, 6714	99	218	18559	4.299647854693727	0.9989832068607684	0.21227199313951894	0.19717314843921843
GOTERM_MF_DIRECT	GO:0004715~non-membrane spanning protein tyrosine kinase activity	3	3.0303030303030303	0.029258970425629898	2534, 25, 6714	99	46	16881	11.120553359683795	0.9996177061672499	0.13368322694468832	0.11098230161445824
GOTERM_BP_DIRECT	GO:0050900~leukocyte migration	4	4.040404040404041	0.03194918656134705	5295, 2534, 6464, 6714	96	122	16792	5.734972677595628	1.0	0.2224288477450303	0.20141878484327486
BIOCARTA	h_edg1Pathway:Phospholipids as signalling intermediaries	4	4.040404040404041	0.03244474988646148	5295, 5594, 207, 6714	44	27	1625	5.4713804713804715	0.9956698525825656	0.12449729607595686	0.09582519152513043
GOTERM_BP_DIRECT	GO:0001934~positive regulation of protein phosphorylation	4	4.040404040404041	0.0353624361647364	25, 207, 2064, 1956	96	127	16792	5.509186351706036	1.0	0.2396787340054356	0.2170392907465303
SMART	SM00326:SH3	5	5.05050505050505	0.036046279136187395	5295, 2534, 25, 1398, 6714	62	206	10057	3.937128092702787	0.920589725071388	0.27635480671077006	0.2563290960795548
KEGG_PATHWAY	hsa04611:Platelet activation	5	5.05050505050505	0.04879745539631537	5295, 2534, 5594, 207, 6714	74	130	6879	3.575363825363826	0.9993272425771877	0.09895039566475061	0.053541652448734926
GOTERM_CC_DIRECT	GO:0031234~extrinsic component of cytoplasmic side of plasma membrane	3	3.0303030303030303	0.04905687983936765	2534, 25, 6714	96	68	18224	8.375	0.9999527285339312	0.2943412790362059	0.2779889857564167
UP_SEQ_FEATURE	domain:SH3	4	4.040404040404041	0.05440564552892516	5295, 2534, 25, 6714	99	175	20063	4.632150072150073	0.9999999996254673	0.822392533559152	0.7991372177001528
UP_KEYWORDS	Myristate	4	4.040404040404041	0.06632635061560457	2534, 25, 26994, 6714	99	195	20581	4.264387464387465	0.9999887179778413	0.275254355054759	0.22882590962383578
GOTERM_BP_DIRECT	GO:0048013~ephrin receptor signaling pathway	3	3.0303030303030303	0.08531278760886543	2534, 1398, 6714	96	86	16792	6.101744186046512	1.0	0.4339857210196495	0.3929925342566693
GOTERM_BP_DIRECT	GO:0043547~positive regulation of GTPase activity	6	6.0606060606060606	0.21584317492819793	2932, 3815, 2534, 6464, 2064, 1956	96	565	16792	1.8575221238938053	1.0	0.7564608235136737	0.685007459231742
GOTERM_BP_DIRECT	GO:0045087~innate immune response	5	5.05050505050505	0.2262078741034633	2534, 25, 7316, 5966, 6714	96	430	16792	2.033914728682171	1.0	0.7831683425041527	0.7091922539459931
GOTERM_BP_DIRECT	GO:0070374~positive regulation of ERK1 and ERK2 cascade	3	3.0303030303030303	0.2605375520611294	25, 6714, 1956	96	175	16792	2.9985714285714287	1.0	0.8806031772831312	0.7974236421923749
UP_KEYWORDS	Lipoprotein	5	5.05050505050505	0.5823618646106108	2534, 25, 367, 26994, 6714	99	852	20581	1.2200052164840898	1.0	1.0	0.8363636363636363
Annotation Cluster 20	Enrichment Score: 2.6936927795302537
Category	Term	Count	%	PValue	Genes	List Total	Pop Hits	Pop Total	Fold Enrichment	Bonferroni	Benjamini	FDR
GOTERM_BP_DIRECT	GO:0030521~androgen receptor signaling pathway	4	4.040404040404041	0.0016002514141202392	672, 367, 898, 5925	96	41	16792	17.0650406504065	0.871466281558686	0.025624025768600327	0.023203645504743468
GOTERM_MF_DIRECT	GO:0050681~androgen receptor binding	4	4.040404040404041	0.0016040721725106588	672, 898, 2033, 5925	99	40	16881	17.051515151515154	0.34650501469006845	0.014657900886735329	0.012168823377667067
GOTERM_MF_DIRECT	GO:0003713~transcription coactivator activity	7	7.07070707070707	0.00323228418299626	672, 7332, 11030, 898, 2100, 2033, 5925	99	248	16881	4.812927663734115	0.5759664136644311	0.026767353390437777	0.022221953758099287
Annotation Cluster 21	Enrichment Score: 2.6004427401337167
Category	Term	Count	%	PValue	Genes	List Total	Pop Hits	Pop Total	Fold Enrichment	Bonferroni	Benjamini	FDR
GOTERM_CC_DIRECT	GO:0005667~transcription factor complex	9	9.090909090909092	7.573458811307341E-6	1019, 1017, 4087, 4088, 5970, 4089, 2033, 5966, 5626	96	193	18224	8.852331606217618	0.0014984267589359668	2.1422069209126477E-4	2.0231954253063897E-4
KEGG_PATHWAY	hsa04350:TGF-beta signaling pathway	8	8.080808080808081	2.6733040581497506E-5	4609, 4087, 5594, 4088, 4089, 6500, 2033, 9978	74	84	6879	8.853281853281855	0.003895468994428608	1.1479482132054811E-4	6.211500605700892E-5
GOTERM_CC_DIRECT	GO:0000790~nuclear chromatin	8	8.080808080808081	6.745631981835364E-5	4087, 4088, 367, 5970, 7157, 4089, 148581, 1869	96	193	18224	7.86873920552677	0.0132679955807391	0.0014840390360037802	0.001401592422892459
GOTERM_MF_DIRECT	GO:0003682~chromatin binding	11	11.11111111111111	9.054500081258391E-5	29089, 4087, 367, 5970, 7157, 4089, 9869, 2033, 5966, 5626, 1956	99	391	16881	4.797101449275362	0.023709908240770128	0.001333023623074152	0.0011066611210426922
GOTERM_BP_DIRECT	GO:0007179~transforming growth factor beta receptor signaling pathway	6	6.0606060606060606	1.7381247182420026E-4	4087, 4088, 4089, 7316, 867, 6714	96	92	16792	11.407608695652174	0.19962357333651426	0.004737314391634054	0.004289839730129198
GOTERM_BP_DIRECT	GO:0051098~regulation of binding	3	3.0303030303030303	1.886301210204147E-4	4087, 4088, 4089	96	4	16792	131.1875	0.21467526982983565	0.004931330306676556	0.004465529395585328
UP_SEQ_FEATURE	domain:MH1	3	3.0303030303030303	6.487343974286745E-4	4087, 4088, 4089	99	8	20063	75.99621212121212	0.2225925113415278	0.025235768059975437	0.024522160222803895
UP_SEQ_FEATURE	domain:MH2	3	3.0303030303030303	6.487343974286745E-4	4087, 4088, 4089	99	8	20063	75.99621212121212	0.2225925113415278	0.025235768059975437	0.024522160222803895
GOTERM_CC_DIRECT	GO:0071141~SMAD protein complex	3	3.0303030303030303	7.376890011966043E-4	4087, 4088, 4089	96	8	18224	71.1875	0.1359428124441847	0.014606242223692764	0.0137947843223765
INTERPRO	IPR013019:MAD homology, MH1	3	3.0303030303030303	7.569663348299497E-4	4087, 4088, 4089	99	8	18559	70.29924242424242	0.1655508411841905	0.011307184626522374	0.01050290789576555
INTERPRO	IPR013790:Dwarfin	3	3.0303030303030303	7.569663348299497E-4	4087, 4088, 4089	99	8	18559	70.29924242424242	0.1655508411841905	0.011307184626522374	0.01050290789576555
INTERPRO	IPR001132:SMAD domain, Dwarfin-type	3	3.0303030303030303	7.569663348299497E-4	4087, 4088, 4089	99	8	18559	70.29924242424242	0.1655508411841905	0.011307184626522374	0.01050290789576555
GOTERM_BP_DIRECT	GO:0007183~SMAD protein complex assembly	3	3.0303030303030303	8.673623540998906E-4	4087, 4088, 4089	96	8	16792	65.59375	0.6709591309000127	0.015431821883360555	0.013974171260498236
SMART	SM00524:DWB	3	3.0303030303030303	9.897894004322631E-4	4087, 4088, 4089	62	8	10057	60.828629032258064	0.06604711842141764	0.01707386715745654	0.01583663040691621
GOTERM_MF_DIRECT	GO:0044212~transcription regulatory region DNA binding	7	7.07070707070707	0.0015098921914157683	672, 4088, 367, 9921, 5970, 7157, 4089	99	213	16881	5.603784322094181	0.3299639789251758	0.014405476655693335	0.011959263638688806
INTERPRO	IPR003619:MAD homology 1, Dwarfin-type	3	3.0303030303030303	0.0017598620256151793	4087, 4088, 4089	99	12	18559	46.86616161616162	0.3435951717120368	0.023367056895668214	0.021704964982587213
SMART	SM00523:DWA	3	3.0303030303030303	0.00229689558823767	4087, 4088, 4089	62	12	10057	40.55241935483871	0.14672047383588716	0.026414299264733206	0.02450021960786848
INTERPRO	IPR017855:SMAD domain-like	3	3.0303030303030303	0.003156033436899385	4087, 4088, 4089	99	16	18559	35.14962121212121	0.5302171851409663	0.03969957849573437	0.03687575910482439
KEGG_PATHWAY	hsa04390:Hippo signaling pathway	7	7.07070707070707	0.005142670471447943	2932, 4609, 4087, 4088, 4089, 7534, 8945	74	151	6879	4.30937891533918	0.5289387584504388	0.014439036323680763	0.007812903216238223
GOTERM_BP_DIRECT	GO:0060395~SMAD protein signal transduction	4	4.040404040404041	0.0052121569266973256	7431, 4087, 4088, 4089	96	62	16792	11.284946236559138	0.9987619700546427	0.06610666359504232	0.059862396385830664
GOTERM_BP_DIRECT	GO:0017015~regulation of transforming growth factor beta receptor signaling pathway	3	3.0303030303030303	0.005631311969086036	4087, 4088, 4089	96	20	16792	26.2375	0.9992784425350133	0.0693626022346078	0.06281078734749809
GOTERM_MF_DIRECT	GO:0070412~R-SMAD binding	3	3.0303030303030303	0.006519618389986304	4087, 4088, 4089	99	21	16881	24.35930735930736	0.8233094605374487	0.046694564144496506	0.0387652985350537
GOTERM_BP_DIRECT	GO:0006366~transcription from RNA polymerase II promoter	9	9.090909090909092	0.008564181514978956	4609, 4087, 5970, 7157, 4089, 2033, 11077, 5966, 5626	96	513	16792	3.068713450292398	0.999983595651005	0.09142263767240036	0.0827870879781299
BIOCARTA	h_tgfbPathway:TGF beta signaling pathway	4	4.040404040404041	0.012448907954841775	4087, 4088, 4089, 2033	44	19	1625	7.77511961722488	0.8734303318795488	0.06846899375162976	0.052700377008830186
GOTERM_BP_DIRECT	GO:0010718~positive regulation of epithelial to mesenchymal transition	3	3.0303030303030303	0.01492161952686605	4087, 4088, 4089	96	33	16792	15.90151515151515	0.9999999956740743	0.13653281867082437	0.12363627607974728
GOTERM_BP_DIRECT	GO:0001666~response to hypoxia	5	5.05050505050505	0.016453380861785025	1027, 4088, 4089, 5894, 2033	96	172	16792	5.084786821705427	0.9999999994107077	0.14842803439399027	0.1344078999976805
GOTERM_BP_DIRECT	GO:0001701~in utero embryonic development	5	5.05050505050505	0.021636070225511273	4609, 4087, 4088, 367, 4089	96	187	16792	4.676916221033869	0.9999999999993223	0.17162145322295108	0.15541052750868328
GOTERM_MF_DIRECT	GO:0003700~transcription factor activity, sequence-specific DNA binding	12	12.121212121212121	0.023398680612274875	4609, 4087, 4088, 367, 5970, 7157, 4089, 2100, 867, 5966, 1869, 5925	99	961	16881	2.1292214549238486	0.9981159766967946	0.11924327619717003	0.09899441797500909
BIOCARTA	h_nthiPathway:NFkB activation by Nontypeable Hemophilus influenzae	4	4.040404040404041	0.023718834260393697	4088, 5970, 4089, 2033	44	24	1625	6.15530303030303	0.9809515201175341	0.10871132369347111	0.0836747764186111
INTERPRO	IPR008984:SMAD/FHA domain	3	3.0303030303030303	0.0319451084502093	4087, 4088, 4089	99	53	18559	10.611206403659233	0.9995733260556819	0.23136002786666734	0.21490345684686257
GOTERM_MF_DIRECT	GO:0001077~transcriptional activator activity, RNA polymerase II core promoter proximal region sequence-specific binding	5	5.05050505050505	0.048642163121250866	4609, 4087, 367, 5970, 4089	99	236	16881	3.612609142270159	0.9999981755434859	0.20460592424018223	0.1698615220107173
GOTERM_MF_DIRECT	GO:0000978~RNA polymerase II core promoter proximal region sequence-specific DNA binding	6	6.0606060606060606	0.055805081782031356	4609, 4087, 4088, 367, 5970, 4089	99	355	16881	2.881946222791293	0.9999997537708035	0.22047522418071988	0.18303603516889952
GOTERM_MF_DIRECT	GO:0000977~RNA polymerase II regulatory region sequence-specific DNA binding	4	4.040404040404041	0.1205567784992963	4088, 5970, 7157, 4089	99	208	16881	3.2791375291375293	0.9999999999999983	0.34725593806862526	0.28828794858527373
GOTERM_MF_DIRECT	GO:0042803~protein homodimerization activity	8	8.080808080808081	0.13172420337294494	3815, 4087, 11030, 4088, 114088, 5970, 4089, 580	99	730	16881	1.868659194686592	1.0	0.37135014780670644	0.3082906887451903
Annotation Cluster 22	Enrichment Score: 2.457654339664533
Category	Term	Count	%	PValue	Genes	List Total	Pop Hits	Pop Total	Fold Enrichment	Bonferroni	Benjamini	FDR
KEGG_PATHWAY	hsa04114:Oocyte meiosis	8	8.080808080808081	1.5967078212398309E-4	1017, 5594, 367, 6500, 7534, 898, 8945, 9978	74	111	6879	6.699780861943025	0.02304412869261685	5.550460521452745E-4	3.003331378046349E-4
GOTERM_CC_DIRECT	GO:0019005~SCF ubiquitin ligase complex	4	4.040404040404041	0.0022525211436669025	6500, 8945, 6502, 9978	96	50	18224	15.186666666666667	0.36013768163902893	0.03716659887050389	0.035101787822142565
GOTERM_BP_DIRECT	GO:0016055~Wnt signaling pathway	6	6.0606060606060606	0.004191449716994545	2932, 6500, 898, 8945, 7316, 9978	96	187	16792	5.612299465240642	0.9953946246068502	0.05711964986670226	0.051724273103336944
GOTERM_BP_DIRECT	GO:0031146~SCF-dependent proteasomal ubiquitin-dependent protein catabolic process	3	3.0303030303030303	0.008061046732529909	6500, 8945, 9978	96	24	16792	21.864583333333332	0.9999685793703768	0.08751017681670181	0.07924418821809064
KEGG_PATHWAY	hsa04710:Circadian rhythm	3	3.0303030303030303	0.0423719326609327	6500, 8945, 9978	74	31	6879	8.996076721883174	0.9982021953581184	0.08713101645769258	0.0471462349325871
Annotation Cluster 23	Enrichment Score: 2.390892600205377
Category	Term	Count	%	PValue	Genes	List Total	Pop Hits	Pop Total	Fold Enrichment	Bonferroni	Benjamini	FDR
KEGG_PATHWAY	hsa05223:Non-small cell lung cancer	10	10.1010101010101	5.23417534784612E-9	1019, 5295, 5594, 7157, 5894, 207, 2064, 1869, 1956, 5925	74	56	6879	16.599903474903474	7.641893060572613E-7	4.776185004909584E-8	2.584374077999022E-8
KEGG_PATHWAY	hsa05210:Colorectal cancer	10	10.1010101010101	1.3323927117815008E-8	2932, 5295, 4609, 4087, 5594, 4088, 7157, 4089, 5894, 207	74	62	6879	14.993461203138622	1.945291473459676E-6	1.0807185328894394E-7	5.847723568374365E-8
KEGG_PATHWAY	hsa05213:Endometrial cancer	9	9.090909090909092	5.631708388683882E-8	2932, 5295, 4609, 5594, 7157, 5894, 207, 2064, 1956	74	52	6879	16.089137214137217	8.222260675760928E-6	4.111147123739234E-7	2.2245248135301338E-7
GOTERM_BP_DIRECT	GO:0038128~ERBB2 signaling pathway	7	7.07070707070707	6.667098656435124E-8	5295, 6464, 7316, 207, 2064, 6714, 1956	96	38	16792	32.22149122807018	8.540188961647655E-5	4.744751877162997E-6	4.2965746897026355E-6
KEGG_PATHWAY	hsa05230:Central carbon metabolism in cancer	9	9.090909090909092	2.9928597761569405E-7	3815, 5295, 4609, 5594, 7157, 5894, 207, 2064, 1956	74	64	6879	13.072423986486488	4.3694804632399276E-5	2.0807501300900635E-6	1.1258853443638018E-6
KEGG_PATHWAY	hsa04722:Neurotrophin signaling pathway	11	11.11111111111111	4.406483085060298E-7	2932, 5295, 7189, 25, 5594, 6464, 5970, 7157, 5894, 1398, 207	74	120	6879	8.521283783783785	6.433259778637623E-5	2.9243024109945613E-6	1.5823280169080164E-6
KEGG_PATHWAY	hsa04066:HIF-1 signaling pathway	10	10.1010101010101	6.390322358016043E-7	5295, 1027, 5594, 1026, 5970, 2033, 207, 2064, 9978, 1956	74	96	6879	9.683277027027028	9.329438404470647E-5	3.959829332773274E-6	2.142647378692388E-6
KEGG_PATHWAY	hsa04917:Prolactin signaling pathway	9	9.090909090909092	6.780529679406291E-7	2932, 5295, 5594, 6464, 5970, 5894, 2100, 207, 6714	74	71	6879	11.783593452607537	9.899086697018333E-5	3.959829332773274E-6	2.142647378692388E-6
KEGG_PATHWAY	hsa05162:Measles	11	11.11111111111111	1.1480901833875834E-6	1019, 2932, 5295, 7189, 1017, 1027, 2534, 5970, 7157, 898, 207	74	133	6879	7.688376346271083	1.676072153348196E-4	6.4469679528687365E-6	3.4884278649084274E-6
KEGG_PATHWAY	hsa04919:Thyroid hormone signaling pathway	10	10.1010101010101	2.95174593964145E-6	2932, 5295, 4609, 5594, 7157, 5894, 2033, 207, 6714, 4193	74	115	6879	8.083431257344301	4.3086269522618625E-4	1.5391246685273275E-5	8.328140329702664E-6
GOTERM_BP_DIRECT	GO:0014066~regulation of phosphatidylinositol 3-kinase signaling	7	7.07070707070707	5.172042189254788E-6	3815, 5295, 2534, 5594, 207, 2064, 1956	96	78	16792	15.697649572649574	0.006603503585546178	2.1372213046565752E-4	1.9353448192050175E-4
INTERPRO	IPR017441:Protein kinase, ATP binding site	12	12.121212121212121	5.357105750474124E-6	1019, 2932, 3815, 1017, 2534, 25, 5594, 5894, 207, 2064, 6714, 1956	99	381	18559	5.904398313847133	0.0012795324033085809	1.8290689633761653E-4	1.6989678237217936E-4
KEGG_PATHWAY	hsa04915:Estrogen signaling pathway	9	9.090909090909092	8.610720963861288E-6	5295, 5594, 3326, 6464, 5894, 2100, 207, 6714, 1956	74	99	6879	8.450859950859952	0.0012563807652968828	4.19055086907916E-5	2.267489853816806E-5
KEGG_PATHWAY	hsa05160:Hepatitis C	10	10.1010101010101	9.809450078443406E-6	2932, 5295, 7189, 5594, 1026, 5970, 7157, 5894, 207, 1956	74	133	6879	6.989433042064621	0.0014311616459552479	4.619934553073346E-5	2.499827600635578E-5
KEGG_PATHWAY	hsa04550:Signaling pathways regulating pluripotency of stem cells	10	10.1010101010101	1.4878105463340222E-5	2932, 5295, 4609, 4087, 5594, 4088, 4089, 5894, 9869, 207	74	140	6879	6.639961389961391	0.0021698619953920417	6.788135617648976E-5	3.6730322862621176E-5
GOTERM_BP_DIRECT	GO:0007173~epidermal growth factor receptor signaling pathway	6	6.0606060606060606	1.584792976169603E-5	5295, 25, 6464, 867, 6714, 1956	96	56	16792	18.74107142857143	0.020096673774843365	5.639221673536838E-4	5.106555145435387E-4
BIOCARTA	h_her2Pathway:Role of ERBB2 in Signal Transduction and Oncology	7	7.07070707070707	1.7346228275488254E-5	5295, 5594, 6464, 5894, 2033, 2064, 1956	44	23	1625	11.240118577075098	0.00285806043583281	3.5776595818194526E-4	2.75371373873376E-4
UP_SEQ_FEATURE	binding site:ATP	13	13.131313131313133	1.755996042195615E-5	25, 5594, 5894, 2064, 1019, 3815, 2932, 1017, 2534, 207, 6714, 1956, 5859	99	558	20063	4.721389522464792	0.006790166393952135	0.0016884729740978632	0.0016407269516940674
UP_SEQ_FEATURE	domain:Protein kinase	12	12.121212121212121	2.1702737456270736E-5	1019, 2932, 3815, 1017, 2534, 25, 5594, 5894, 207, 2064, 6714, 1956	99	478	20063	5.0876125269430705	0.008385398274070366	0.0016884729740978632	0.0016407269516940674
KEGG_PATHWAY	hsa05221:Acute myeloid leukemia	7	7.07070707070707	2.4755202506311215E-5	3815, 5295, 4609, 5594, 5970, 5894, 207	74	56	6879	11.619932432432432	0.003607780566686425	1.0952301714913446E-4	5.926245448480565E-5
KEGG_PATHWAY	hsa04914:Progesterone-mediated oocyte maturation	8	8.080808080808081	3.3627270780649105E-5	5295, 1017, 5594, 3326, 5894, 207, 8900, 890	74	87	6879	8.547996272134204	0.0048976313832512774	1.4027375811356485E-4	7.590155404775085E-5
GOTERM_BP_DIRECT	GO:0071364~cellular response to epidermal growth factor stimulus	5	5.05050505050505	3.468741825688604E-5	4609, 4176, 207, 2064, 1956	96	33	16792	26.502525252525253	0.04346256507465218	0.0011108645696767754	0.0010059351294496952
BIOCARTA	h_il2rbPathway:IL-2 Receptor Beta Chain in T cell Activation	8	8.080808080808081	4.498605611711625E-5	5295, 4609, 5594, 6464, 5894, 867, 207, 1869	44	39	1625	7.575757575757576	0.007395384790871984	8.043243399550009E-4	6.190860071168795E-4
GOTERM_BP_DIRECT	GO:0030168~platelet activation	7	7.07070707070707	4.7905367796256E-5	5295, 2534, 5594, 5894, 7534, 207, 6714	96	115	16792	10.647101449275363	0.05952315092382299	0.0014967506377318032	0.0013553713815526087
INTERPRO	IPR000719:Protein kinase, catalytic domain	12	12.121212121212121	5.198364806725769E-5	1019, 2932, 3815, 1017, 2534, 25, 5594, 5894, 207, 2064, 6714, 1956	99	487	18559	4.619252068944061	0.012347550443181032	0.0013804546542305098	0.0012822633189923565
KEGG_PATHWAY	hsa04510:Focal adhesion	11	11.11111111111111	5.579471699578495E-5	2932, 5295, 2534, 5594, 6464, 5894, 1398, 207, 2064, 6714, 1956	74	206	6879	4.96385463133036	0.008113165115994248	2.2627857448290561E-4	1.2243840674075032E-4
KEGG_PATHWAY	hsa05211:Renal cell carcinoma	7	7.07070707070707	6.37159015638163E-5	5295, 5594, 5894, 1398, 2033, 207, 9978	74	66	6879	9.859336609336609	0.009259680658728953	2.5141950346803187E-4	1.360420600957159E-4
BIOCARTA	h_spryPathway:Sprouty regulation of tyrosine kinase signals	6	6.0606060606060606	6.799813783771991E-5	5594, 6464, 5894, 867, 6714, 1956	44	18	1625	12.31060606060606	0.011157363943995136	0.0010199720675657987	7.85069409580948E-4
KEGG_PATHWAY	hsa04660:T cell receptor signaling pathway	8	8.080808080808081	8.256158825262943E-5	1019, 2932, 5295, 2534, 5594, 5970, 5894, 207	74	100	6879	7.436756756756757	0.01198212521534836	3.013497971220974E-4	1.6305913679894314E-4
GOTERM_BP_DIRECT	GO:0038096~Fc-gamma receptor signaling pathway involved in phagocytosis	7	7.07070707070707	8.335573263309531E-5	5295, 2534, 25, 5594, 3326, 1398, 6714	96	127	16792	9.641076115485566	0.101279455250041	0.0024267884887044337	0.002197560223963422
INTERPRO	IPR011009:Protein kinase-like domain	12	12.121212121212121	1.1228372007527231E-4	1019, 2932, 3815, 1017, 2534, 25, 5594, 5894, 207, 2064, 6714, 1956	99	531	18559	4.236489185641728	0.026480395121933564	0.002236317424832507	0.0020772488213925376
BIOCARTA	h_ecmPathway:Erk and PI-3 Kinase Are Necessary for Collagen Binding in Corneal Epithelia	6	6.0606060606060606	2.9968247128853354E-4	5295, 2534, 5594, 6464, 5894, 6714	44	24	1625	9.232954545454545	0.04825203180738569	0.0038036621355852333	0.0029276672195110588
GOTERM_BP_DIRECT	GO:0048015~phosphatidylinositol-mediated signaling	6	6.0606060606060606	3.365826193521084E-4	3815, 5295, 2534, 207, 2064, 1956	96	106	16792	9.900943396226415	0.3502937313096973	0.007839315188910014	0.007098833426335376
UP_SEQ_FEATURE	active site:Proton acceptor	12	12.121212121212121	4.3695187239441684E-4	1019, 2932, 3815, 1017, 2534, 25, 5594, 5894, 207, 2064, 6714, 1956	99	672	20063	3.618867243867244	0.15597602391705645	0.021246784795178518	0.020645975970636197
BIOCARTA	h_tffPathway:Trefoil Factors Initiate Mucosal Healing	6	6.0606060606060606	4.458652978238299E-4	5295, 5594, 6464, 207, 2064, 1956	44	26	1625	8.522727272727272	0.07094206529655456	0.004597985883808246	0.0035390558014766495
GOTERM_MF_DIRECT	GO:0046934~phosphatidylinositol-4,5-bisphosphate 3-kinase activity	5	5.05050505050505	4.6029314942866033E-4	3815, 5295, 2534, 2064, 1956	99	62	16881	13.751221896383187	0.114856735214806	0.0060988842299297494	0.005063224643715263
GOTERM_MF_DIRECT	GO:0019903~protein phosphatase binding	5	5.05050505050505	4.893276925381742E-4	5295, 1027, 7157, 2064, 1956	99	63	16881	13.532948532948533	0.12164424095993143	0.006174849453457912	0.0051262901123046815
KEGG_PATHWAY	hsa04014:Ras signaling pathway	10	10.1010101010101	5.916072478864278E-4	3815, 5295, 25, 5594, 6464, 5970, 5894, 207, 5966, 1956	74	226	6879	4.113250418560153	0.08277293322256041	0.001963060413441329	0.001062203922341541
KEGG_PATHWAY	hsa04910:Insulin signaling pathway	8	8.080808080808081	6.068446176350823E-4	2932, 5295, 5594, 6464, 5894, 1398, 867, 207	74	138	6879	5.388954171562868	0.08481240060820472	0.001968873648327156	0.0010653494398482558
KEGG_PATHWAY	hsa04062:Chemokine signaling pathway	9	9.090909090909092	7.350599705416854E-4	2932, 5295, 5594, 6464, 5970, 5894, 1398, 207, 6714	74	186	6879	4.498038360941587	0.1017961373459434	0.002333016428241001	0.0012623856015824598
KEGG_PATHWAY	hsa05142:Chagas disease (American trypanosomiasis)	7	7.07070707070707	7.748085888032296E-4	5295, 7189, 4087, 5594, 4088, 5970, 207	74	104	6879	6.256886694386695	0.10699750181032386	0.0023632468136851677	0.0012787431389118377
KEGG_PATHWAY	hsa04662:B cell receptor signaling pathway	6	6.0606060606060606	7.769578565540278E-4	2932, 5295, 5594, 5970, 5894, 207	74	69	6879	8.083431257344301	0.10727789338140759	0.0023632468136851677	0.0012787431389118377
BIOCARTA	h_hcmvPathway:Human Cytomegalovirus and Map Kinase Pathways	5	5.05050505050505	7.885311036622763E-4	5295, 5594, 5970, 207, 5925	44	17	1625	10.86229946524064	0.12204413656234692	0.0076533901237809164	0.005890791186182888
BIOCARTA	h_erkPathway:Erk1/Erk2 Mapk Signaling pathway	6	6.0606060606060606	8.92712115732315E-4	4609, 5594, 6464, 5894, 6714, 1956	44	30	1625	7.386363636363635	0.13701958770570777	0.008183194394212888	0.006298579927666889
BIOCARTA	h_ptenPathway:PTEN dependent cell cycle arrest and apoptosis	5	5.05050505050505	9.94397665327398E-4	5295, 1027, 5594, 6464, 207	44	18	1625	10.258838383838384	0.15139142985231113	0.008203780738951033	0.006314425174828976
GOTERM_BP_DIRECT	GO:0006468~protein phosphorylation	10	10.1010101010101	0.001106007066322745	1019, 2932, 5295, 2534, 4087, 5594, 5894, 898, 207, 2064	96	456	16792	3.8358918128654973	0.7577001142802322	0.018016252277560603	0.016314482936744965
GOTERM_MF_DIRECT	GO:0004672~protein kinase activity	9	9.090909090909092	0.0011543683818974707	1019, 2932, 1017, 25, 5894, 207, 2064, 6714, 1956	99	359	16881	4.274753102051152	0.26367547169834593	0.012746150883451239	0.01058171016739348
KEGG_PATHWAY	hsa04071:Sphingolipid signaling pathway	7	7.07070707070707	0.0016324460186585678	5295, 2534, 5594, 5970, 7157, 5894, 207	74	120	6879	5.422635135135136	0.21221641639288313	0.0048640228311051205	0.0026319027647760587
GOTERM_BP_DIRECT	GO:0046854~phosphatidylinositol phosphorylation	5	5.05050505050505	0.001987369883210217	3815, 5295, 2534, 2064, 1956	96	94	16792	9.304078014184398	0.9217896995581957	0.03067254000472636	0.02777528993402231
BIOCARTA	h_igf1rPathway:Multiple antiapoptotic pathways from IGF-1R signaling lead to BAD phosphorylation	5	5.05050505050505	0.0026125219538497895	5295, 5594, 6464, 5894, 207	44	23	1625	8.028656126482213	0.3505504947186753	0.020526958208819775	0.015799537530424918
BIOCARTA	h_cxcr4Pathway:CXCR4 Signaling Pathway	5	5.05050505050505	0.0030750898503587787	5295, 5594, 5970, 5894, 1398	44	24	1625	7.694128787878788	0.398405448446395	0.02306317387769084	0.01775165504525295
KEGG_PATHWAY	hsa04370:VEGF signaling pathway	5	5.05050505050505	0.0038598667904476353	5295, 5594, 5894, 207, 6714	74	61	6879	7.619627824545857	0.43143006344490265	0.011270811028107095	0.006098589528907265
KEGG_PATHWAY	hsa04010:MAPK signaling pathway	9	9.090909090909092	0.0050946092335739145	7189, 4609, 5594, 5970, 7157, 5894, 1398, 207, 1956	74	253	6879	3.30685824164085	0.5256045992295855	0.014439036323680763	0.007812903216238223
GOTERM_BP_DIRECT	GO:0018105~peptidyl-serine phosphorylation	5	5.05050505050505	0.005531058581524305	2932, 1017, 5594, 207, 6714	96	125	16792	6.996666666666667	0.9991789718507317	0.0693626022346078	0.06281078734749809
KEGG_PATHWAY	hsa04664:Fc epsilon RI signaling pathway	5	5.05050505050505	0.005697685926588203	5295, 2534, 5594, 5894, 207	74	68	6879	6.835254372019079	0.5657960959858503	0.015695512175129767	0.00849277713585789
GOTERM_BP_DIRECT	GO:1900182~positive regulation of protein localization to nucleus	3	3.0303030303030303	0.006201272893837931	2534, 207, 6714	96	21	16792	24.988095238095237	0.9996538241975339	0.072216641609149	0.06539524142592726
BBID	106.Glycogen_synthase-synthesis	4	4.040404040404041	0.0064508155871043785	5295, 5594, 5894, 207	22	8	388	8.818181818181818	0.21294200689919585	0.07740978704525255	0.058057340283939406
KEGG_PATHWAY	hsa04015:Rap1 signaling pathway	8	8.080808080808081	0.006609332468489732	3815, 5295, 5594, 5894, 1398, 207, 6714, 1956	74	210	6879	3.5413127413127414	0.6202209111549613	0.017869676674064833	0.009669208611309054
GOTERM_BP_DIRECT	GO:0043154~negative regulation of cysteine-type endopeptidase activity involved in apoptotic process	4	4.040404040404041	0.007018464083250067	5894, 207, 6714, 4193	96	69	16792	10.140096618357488	0.9998793179529181	0.08027368295217265	0.07269123514794712
GOTERM_BP_DIRECT	GO:0048010~vascular endothelial growth factor receptor signaling pathway	4	4.040404040404041	0.007892565681719014	5295, 2534, 1398, 6714	96	72	16792	9.717592592592593	0.9999609429136131	0.08715841929553496	0.07892565681719013
BIOCARTA	h_cdmacPathway:Cadmium induces DNA synthesis and proliferation in macrophages	4	4.040404040404041	0.009064366882572254	4609, 5594, 5970, 5894	44	17	1625	8.689839572192513	0.7774136592166613	0.05982482142497687	0.04604698376346705
GOTERM_BP_DIRECT	GO:0032869~cellular response to insulin stimulus	4	4.040404040404041	0.00948645406457643	5295, 4609, 207, 6714	96	77	16792	9.086580086580087	0.9999950203711646	0.0980011907800194	0.08874424770087629
GOTERM_BP_DIRECT	GO:0031295~T cell costimulation	4	4.040404040404041	0.009826082230704438	5295, 2534, 207, 6714	96	78	16792	8.97008547008547	0.9999967907103554	0.10069769070025908	0.09118604310093718
BIOCARTA	h_at1rPathway:Angiotensin II mediated activation of JNK Pathway via Pyk2 dependent signaling	5	5.05050505050505	0.009957148613656446	5594, 6464, 5894, 6714, 1956	44	33	1625	5.595730027548209	0.8081734446280084	0.06075619033768388	0.0467638555932476
KEGG_PATHWAY	hsa05164:Influenza A	7	7.07070707070707	0.010085374622856637	2932, 5295, 5594, 5970, 5894, 2033, 207	74	174	6879	3.739748369058714	0.7723486935755948	0.02583271394626437	0.013977975354485517
BIOCARTA	h_PparaPathway:Mechanism of Gene Regulation by Peroxisome Proliferators via PPARa(alpha)	6	6.0606060606060606	0.01056281000947102	5295, 4609, 5594, 5970, 2033, 5925	44	52	1625	4.261363636363636	0.8265964526218468	0.06075619033768388	0.0467638555932476
BIOCARTA	h_erk5Pathway:Role of Erk5 in Neuronal Survival	4	4.040404040404041	0.010678360726017168	5295, 5594, 6464, 207	44	18	1625	8.207070707070708	0.8299060401570294	0.06075619033768388	0.0467638555932476
KEGG_PATHWAY	hsa05152:Tuberculosis	7	7.07070707070707	0.010917054589872646	7189, 5594, 5970, 5894, 2033, 207, 6714	74	177	6879	3.6763628034814477	0.7986386263060317	0.02748086155381735	0.014869781251723089
KEGG_PATHWAY	hsa04666:Fc gamma R-mediated phagocytosis	5	5.05050505050505	0.011892674615223031	5295, 5594, 5894, 1398, 207	74	84	6879	5.533301158301159	0.8256582625352669	0.02942933040377225	0.01592408973902745
KEGG_PATHWAY	hsa04380:Osteoclast differentiation	6	6.0606060606060606	0.012399202247541364	5295, 7189, 2534, 5594, 5970, 207	74	131	6879	4.257685166082113	0.838233316378149	0.030171392135683983	0.016325616292596132
BBID	105.Signaling_glucose_uptake	4	4.040404040404041	0.012873059752572328	5295, 5594, 5894, 207	22	10	388	7.054545454545455	0.38084245148606777	0.11585753777315096	0.08689315332986322
BIOCARTA	h_metPathway:Signaling of Hepatocyte Growth Factor Receptor	5	5.05050505050505	0.013530811775678012	5295, 5594, 5894, 1398, 6714	44	36	1625	5.129419191919192	0.8943713805215276	0.06976824821833975	0.05370040923472211
BIOCARTA	h_integrinPathway:Integrin Signaling Pathway	5	5.05050505050505	0.014882542292895895	2534, 5594, 6464, 5894, 6714	44	37	1625	4.990786240786241	0.9157591865758066	0.07441271146447948	0.057275238521144814
GOTERM_BP_DIRECT	GO:0018107~peptidyl-threonine phosphorylation	3	3.0303030303030303	0.01950819233176509	2932, 5594, 207	96	38	16792	13.80921052631579	0.9999999999890422	0.16333329658164106	0.14790524905129088
GOTERM_BP_DIRECT	GO:0030335~positive regulation of cell migration	5	5.05050505050505	0.02052860574367204	3815, 5295, 5594, 4088, 1956	96	184	16792	4.753170289855073	0.9999999999971131	0.16958643666152234	0.15356773343276028
BIOCARTA	h_gleevecPathway:Inhibition of Cellular Proliferation by Gleevec	4	4.040404040404041	0.021138366209164303	5295, 4609, 5894, 207	44	23	1625	6.4229249011857705	0.9705547246192843	0.09965229784320315	0.07670207167325332
BIOCARTA	h_rasPathway:Ras Signaling Pathway	4	4.040404040404041	0.021138366209164303	5295, 5970, 5894, 207	44	23	1625	6.4229249011857705	0.9705547246192843	0.09965229784320315	0.07670207167325332
KEGG_PATHWAY	hsa04621:NOD-like receptor signaling pathway	4	4.040404040404041	0.021272506174532156	7189, 5594, 3326, 5970	74	56	6879	6.63996138996139	0.9566867162238322	0.04860125563989506	0.026297939695559658
KEGG_PATHWAY	hsa04916:Melanogenesis	5	5.05050505050505	0.02130466000652934	2932, 3815, 5594, 5894, 2033	74	100	6879	4.647972972972973	0.9568939740336225	0.04860125563989506	0.026297939695559658
KEGG_PATHWAY	hsa05231:Choline metabolism in cancer	5	5.05050505050505	0.022009443500815698	5295, 5594, 5894, 207, 1956	74	101	6879	4.601953438587102	0.9611974254078077	0.049436596171062955	0.026749939024068314
KEGG_PATHWAY	hsa04810:Regulation of actin cytoskeleton	7	7.07070707070707	0.023506511209439095	5295, 5594, 7114, 5894, 1398, 6714, 1956	74	210	6879	3.098648648648649	0.9689740305983059	0.051999252069365266	0.028136581599177105
INTERPRO	IPR008271:Serine/threonine-protein kinase, active site	6	6.0606060606060606	0.02486456721491352	1019, 2932, 1017, 5594, 5894, 207	99	312	18559	3.6050893550893552	0.9975648818893574	0.1980877188121444	0.18399779739036007
KEGG_PATHWAY	hsa04620:Toll-like receptor signaling pathway	5	5.05050505050505	0.025747309671457382	5295, 7189, 5594, 5970, 207	74	106	6879	4.38488016318205	0.977815195499257	0.056106077791534	0.030358768120076624
BIOCARTA	h_tcrPathway:T Cell Receptor Signaling Pathway	5	5.05050505050505	0.02675201465900632	5295, 2534, 6464, 5970, 5894	44	44	1625	4.196797520661157	0.9886006599636341	0.11929952483070386	0.09182448274848115
KEGG_PATHWAY	hsa04210:Apoptosis	4	4.040404040404041	0.0277492812304701	5295, 5970, 7157, 207	74	62	6879	5.997384481255449	0.9835703677929445	0.059579339112479916	0.0322381355471638
GOTERM_BP_DIRECT	GO:0000186~activation of MAPKK activity	3	3.0303030303030303	0.0278975365940588	5894, 1398, 1956	96	46	16792	11.407608695652174	0.9999999999999998	0.1990696158407623	0.18026600653808297
BIOCARTA	h_badPathway:Regulation of BAD phosphorylation	4	4.040404040404041	0.02937236822274672	3815, 5295, 5594, 207	44	26	1625	5.681818181818182	0.9926938707036712	0.12426771171162074	0.09564848113561111
GOTERM_BP_DIRECT	GO:0050900~leukocyte migration	4	4.040404040404041	0.03194918656134705	5295, 2534, 6464, 6714	96	122	16792	5.734972677595628	1.0	0.2224288477450303	0.20141878484327486
BIOCARTA	h_edg1Pathway:Phospholipids as signalling intermediaries	4	4.040404040404041	0.03244474988646148	5295, 5594, 207, 6714	44	27	1625	5.4713804713804715	0.9956698525825656	0.12449729607595686	0.09582519152513043
BIOCARTA	h_egfPathway:EGF Signaling Pathway	4	4.040404040404041	0.03244474988646148	5295, 6464, 5894, 1956	44	27	1625	5.4713804713804715	0.9956698525825656	0.12449729607595686	0.09582519152513043
BIOCARTA	h_ghPathway:Growth Hormone Signaling Pathway	4	4.040404040404041	0.03244474988646148	5295, 5594, 6464, 5894	44	27	1625	5.4713804713804715	0.9956698525825656	0.12449729607595686	0.09582519152513043
BIOCARTA	H_gsk3Pathway:Inactivation of Gsk3 by AKT causes accumulation of b-catenin in Alveolar Macrophages	4	4.040404040404041	0.03244474988646148	2932, 5295, 5970, 207	44	27	1625	5.4713804713804715	0.9956698525825656	0.12449729607595686	0.09582519152513043
BBID	107.mRNA_translation-protein_synthesis	4	4.040404040404041	0.033873989488204345	5295, 5594, 5894, 207	22	14	388	5.038961038961039	0.7205850375908938	0.14692810198325476	0.11019607648744106
BIOCARTA	h_pyk2Pathway:Links between Pyk2 and Map Kinases	4	4.040404040404041	0.035679863955637464	5594, 6464, 5894, 6714	44	28	1625	5.275974025974026	0.9975082535976659	0.13379948983364048	0.10298506187195358
BBID	2.Cytokine_Receptors	3	3.0303030303030303	0.03673202549581369	5295, 5594, 5894	22	6	388	8.818181818181817	0.7495947088260707	0.14692810198325476	0.11019607648744106
UP_KEYWORDS	Serine/threonine-protein kinase	6	6.0606060606060606	0.0397868068724807	1019, 2932, 1017, 5594, 5894, 207	99	393	20581	3.1738761662425787	0.9988168684953602	0.18346138724532765	0.15251609301117602
KEGG_PATHWAY	hsa04650:Natural killer cell mediated cytotoxicity	5	5.05050505050505	0.04016294970384558	5295, 2534, 5594, 6464, 5894	74	122	6879	3.8098139122729284	0.9974832710026965	0.08376843795373508	0.04532675752291145
KEGG_PATHWAY	hsa04611:Platelet activation	5	5.05050505050505	0.04879745539631537	5295, 2534, 5594, 207, 6714	74	130	6879	3.575363825363826	0.9993272425771877	0.09895039566475061	0.053541652448734926
BIOCARTA	h_trkaPathway:Trka Receptor Signaling Pathway	3	3.0303030303030303	0.050891879525787664	5295, 6464, 207	44	14	1625	7.913961038961038	0.9998192456670211	0.177049867460063	0.1362747464692606
BIOCARTA	h_nfatPathway:NFAT and Hypertrophy of the heart (Transcription in the broken heart)	5	5.05050505050505	0.05150541598838196	2932, 5295, 5594, 5894, 207	44	54	1625	3.4196127946127945	0.9998375382465274	0.177049867460063	0.1362747464692606
BBID	104.Insulin_signaling	4	4.040404040404041	0.0568976259118263	5295, 5594, 5894, 207	22	17	388	4.149732620320856	0.885533867312328	0.17069287773547892	0.1280196583016092
BIOCARTA	h_longevityPathway:The IGF-1 Receptor and Longevity	3	3.0303030303030303	0.057753174760287046	5295, 6464, 207	44	15	1625	7.386363636363635	0.9999454025112432	0.19447497623361965	0.14968679988890723
KEGG_PATHWAY	hsa04024:cAMP signaling pathway	6	6.0606060606060606	0.05848730428906258	5295, 5594, 5970, 5894, 2033, 207	74	198	6879	2.816953316953317	0.9998491232345295	0.11697460857812517	0.06329447998405403
GOTERM_BP_DIRECT	GO:0033138~positive regulation of peptidyl-serine phosphorylation	3	3.0303030303030303	0.05969055106854035	2932, 5894, 207	96	70	16792	7.496428571428572	1.0	0.349148839811873	0.31616912894751964
BBID	37.Akt-PKB_Effector_of_P13K_in_Vivo	3	3.0303030303030303	0.06418790054466963	5295, 5594, 207	22	8	388	6.613636363636363	0.914102549542523	0.1777511092006236	0.1333133319004677
BIOCARTA	h_achPathway:Role of nicotinic acetylcholine receptors in the regulation of apoptosis	3	3.0303030303030303	0.06491735325846783	5295, 207, 6714	44	16	1625	6.924715909090908	0.9999845029306309	0.20598775553167675	0.1585481512274118
SMART	SM00220:S_TKc	6	6.0606060606060606	0.06597040143354344	1019, 2932, 1017, 5594, 5894, 207	62	359	10057	2.7110252493485487	0.9909866947186727	0.4551957698914497	0.42221056917467803
KEGG_PATHWAY	hsa04540:Gap junction	4	4.040404040404041	0.06638301294522725	5594, 5894, 6714, 1956	74	88	6879	4.225429975429976	0.9999558798706536	0.13097189040544835	0.07086835165774262
GOTERM_MF_DIRECT	GO:0004674~protein serine/threonine kinase activity	6	6.0606060606060606	0.06790037749887964	1019, 2932, 1017, 5594, 5894, 207	99	376	16881	2.7209864603481626	0.9999999919180157	0.2464876717425083	0.20463127465415784
KEGG_PATHWAY	hsa04912:GnRH signaling pathway	4	4.040404040404041	0.07188352871215793	5594, 5894, 6714, 1956	74	91	6879	4.086130086130086	0.9999813807533822	0.13993326922633412	0.07571731691013969
GOTERM_BP_DIRECT	GO:0008286~insulin receptor signaling pathway	3	3.0303030303030303	0.0721256508805054	5295, 6464, 207	96	78	16792	6.727564102564102	1.0	0.39149558804206536	0.35451591110756897
KEGG_PATHWAY	hsa04921:Oxytocin signaling pathway	5	5.05050505050505	0.07451993454625949	5594, 1026, 5894, 6714, 1956	74	150	6879	3.098648648648649	0.9999877088641392	0.1431567163651827	0.07746151090992764
BIOCARTA	h_biopeptidesPathway:Bioactive Peptide Induced Signaling Pathway	4	4.040404040404041	0.07660673338746177	2534, 5594, 6464, 5894	44	38	1625	3.88755980861244	0.9999980555084838	0.23407612979502204	0.18016768778162304
BIOCARTA	h_fcer1Pathway:Fc Epsilon Receptor I Signaling in Mast Cells	4	4.040404040404041	0.08150421149829658	5295, 5594, 6464, 5894	44	39	1625	3.787878787878788	0.9999991914014899	0.24014633745033814	0.18483990821935117
BIOCARTA	h_gcrpathway:Corticosteroids and cardioprotection	3	3.0303030303030303	0.08803120673141272	5295, 5970, 207	44	19	1625	5.83133971291866	0.9999997507149263	0.24618896797767967	0.18949090262524435
BIOCARTA	h_bArrestin-srcPathway:Roles of ï¿½-arrestin-dependent Recruitment of Src Kinases in GPCR Signaling	3	3.0303030303030303	0.09621484431164373	5594, 5894, 6714	44	20	1625	5.539772727272727	0.9999999436675486	0.2560556340551809	0.19708524560610893
BIOCARTA	h_igf1mtorPathway:Skeletal muscle hypertrophy is regulated via AKT/mTOR pathway	3	3.0303030303030303	0.09621484431164373	2932, 5295, 207	44	20	1625	5.539772727272727	0.9999999436675486	0.2560556340551809	0.19708524560610893
BIOCARTA	h_ngfPathway:Nerve growth factor pathway (NGF)	3	3.0303030303030303	0.09621484431164373	5295, 6464, 5894	44	20	1625	5.539772727272727	0.9999999436675486	0.2560556340551809	0.19708524560610893
KEGG_PATHWAY	hsa04668:TNF signaling pathway	4	4.040404040404041	0.10444428521726903	5295, 5594, 5970, 207	74	107	6879	3.4751199797928773	0.9999998987206282	0.19803721612625036	0.10715712379434097
BIOCARTA	h_igf1Pathway:IGF-1 Signaling Pathway	3	3.0303030303030303	0.1046091444758657	5295, 6464, 5894	44	21	1625	5.275974025974026	0.9999999879194134	0.2655462898233514	0.20439017459130682
BIOCARTA	h_insulinPathway:Insulin Signaling Pathway	3	3.0303030303030303	0.1046091444758657	5295, 6464, 5894	44	21	1625	5.275974025974026	0.9999999879194134	0.2655462898233514	0.20439017459130682
BIOCARTA	h_sppaPathway:Aspirin Blocks Signaling Pathway Involved in Platelet Activation	3	3.0303030303030303	0.1046091444758657	5594, 5894, 6714	44	21	1625	5.275974025974026	0.9999999879194134	0.2655462898233514	0.20439017459130682
KEGG_PATHWAY	hsa04931:Insulin resistance	4	4.040404040404041	0.10664716846092845	2932, 5295, 5970, 207	74	108	6879	3.4429429429429432	0.9999999293095628	0.19962162301660966	0.10801443985145319
KEGG_PATHWAY	hsa05145:Toxoplasmosis	4	4.040404040404041	0.11110777771503652	7189, 5594, 5970, 207	74	110	6879	3.380343980343981	0.9999999659615714	0.20277169432994163	0.11110777771503652
GOTERM_BP_DIRECT	GO:0016337~single organismal cell-cell adhesion	3	3.0303030303030303	0.11175833097723904	6464, 6714, 1956	96	101	16792	5.195544554455445	1.0	0.510506546461468	0.4622853972640928
BIOCARTA	h_aktPathway:AKT Signaling Pathway	3	3.0303030303030303	0.1131978637494995	5295, 5970, 207	44	22	1625	5.036157024793388	0.9999999975373054	0.2787708584875734	0.214569085017708
BIOCARTA	h_ceramidePathway:Ceramide Signaling Pathway	3	3.0303030303030303	0.1131978637494995	5594, 5970, 5894	44	22	1625	5.036157024793388	0.9999999975373054	0.2787708584875734	0.214569085017708
KEGG_PATHWAY	hsa04725:Cholinergic synapse	4	4.040404040404041	0.11336502646579451	5295, 2534, 5594, 207	74	111	6879	3.3498904309715125	0.9999999765172318	0.20433696128402468	0.11336502646579451
GOTERM_BP_DIRECT	GO:0030154~cell differentiation	6	6.0606060606060606	0.12118021817558836	7917, 2534, 7157, 5894, 7335, 207	96	462	16792	2.2716450216450217	1.0	0.5333616622449291	0.4829816769743308
KEGG_PATHWAY	hsa04150:mTOR signaling pathway	3	3.0303030303030303	0.12577997407504699	5295, 5594, 207	74	58	6879	4.80824790307549	0.9999999970033943	0.2239497099384983	0.12577997407504699
BIOCARTA	h_eif4Pathway:Regulation of eIF4e and p70 S6 Kinase	3	3.0303030303030303	0.13089694409666275	5295, 5594, 207	44	24	1625	4.6164772727272725	0.9999999999115372	0.30493553462929274	0.23470795695709198
BIOCARTA	h_tpoPathway:TPO Signaling Pathway	3	3.0303030303030303	0.13089694409666275	5295, 6464, 5894	44	24	1625	4.6164772727272725	0.9999999999115372	0.30493553462929274	0.23470795695709198
BIOCARTA	h_keratinocytePathway:Keratinocyte Differentiation	4	4.040404040404041	0.1312146845980593	5594, 5970, 5894, 1956	44	48	1625	3.077651515151515	0.9999999999167167	0.30493553462929274	0.23470795695709198
BBID	83.Growth_factors_Survival_factors_Mitogens	3	3.0303030303030303	0.1327375396630783	1019, 5894, 207	22	12	388	4.409090909090908	0.9948528089844575	0.3413251019907728	0.2559938264930796
KEGG_PATHWAY	hsa04720:Long-term potentiation	3	3.0303030303030303	0.15485344265194873	5594, 5894, 2033	74	66	6879	4.225429975429975	0.999999999978518	0.26289072822307574	0.15485344265194873
BIOCARTA	h_crebPathway:Transcription factor CREB and its extracellular signals	3	3.0303030303030303	0.15853529336513872	5295, 5594, 207	44	27	1625	4.103535353535353	0.9999999999995726	0.3633100472951095	0.27963864246350856
BIOCARTA	h_pdgfPathway:PDGF Signaling Pathway	3	3.0303030303030303	0.16798571101163318	5295, 6464, 5894	44	28	1625	3.956980519480519	0.9999999999999337	0.3771895311890705	0.2903216391576482
KEGG_PATHWAY	hsa05140:Leishmaniasis	3	3.0303030303030303	0.1736301526725292	7189, 5594, 5970	74	71	6879	3.9278644842025123	0.9999999999991919	0.28806820784305986	0.1736301526725292
KEGG_PATHWAY	hsa05133:Pertussis	3	3.0303030303030303	0.18890892962770217	7189, 5594, 5970	74	75	6879	3.718378378378379	0.999999999999947	0.3098955474791519	0.18890892962770217
BIOCARTA	h_mapkPathway:MAPKinase Signaling Pathway	5	5.05050505050505	0.1949682287208666	4609, 5594, 6464, 5970, 5894	44	87	1625	2.1225182863113896	0.9999999999999997	0.4072121232777594	0.31342993731076024
KEGG_PATHWAY	hsa04630:Jak-STAT signaling pathway	4	4.040404040404041	0.19900908441731835	5295, 4609, 2033, 207	74	145	6879	2.564398881640261	0.9999999999999915	0.322836959165872	0.19900908441731835
KEGG_PATHWAY	hsa04932:Non-alcoholic fatty liver disease (NAFLD)	4	4.040404040404041	0.2155175578088072	2932, 5295, 5970, 207	74	151	6879	2.4625022373366745	0.9999999999999996	0.3457754224185258	0.2155175578088072
GOTERM_CC_DIRECT	GO:0005911~cell-cell junction	3	3.0303030303030303	0.2259889085386321	3815, 5295, 207	96	172	18224	3.311046511627907	1.0	0.7850141033447221	0.7414022087144597
BIOCARTA	h_agrPathway:Agrin in Postsynaptic Differentiation	3	3.0303030303030303	0.2561976957889126	5594, 6714, 1956	44	37	1625	2.994471744471744	1.0	0.49732493888435975	0.3827894984140224
BIOCARTA	h_fmlpPathway:fMLP induced chemokine gene expression in HMC-1 cells	3	3.0303030303030303	0.2561976957889126	5594, 5970, 5894	44	37	1625	2.994471744471744	1.0	0.49732493888435975	0.3827894984140224
BBID	67.Ikaros_and_signaling_inhibitors	3	3.0303030303030303	0.33731330853064306	2534, 5594, 5894	22	22	388	2.40495867768595	0.9999997554288597	0.6746266170612861	0.5059699627959646
GOTERM_BP_DIRECT	GO:0006954~inflammatory response	4	4.040404040404041	0.3628108681129826	3815, 5970, 207, 5966	96	379	16792	1.8460861917326297	1.0	1.0	0.90625
KEGG_PATHWAY	hsa04022:cGMP-PKG signaling pathway	3	3.0303030303030303	0.503055779828216	5594, 5894, 207	74	158	6879	1.7650530277112557	1.0	0.6928881495747126	0.503055779828216
KEGG_PATHWAY	hsa05034:Alcoholism	3	3.0303030303030303	0.5646710791154403	5594, 6464, 5894	74	177	6879	1.5755840586349061	1.0	0.7494725231895846	0.5646710791154403
Annotation Cluster 24	Enrichment Score: 2.1280950564860115
Category	Term	Count	%	PValue	Genes	List Total	Pop Hits	Pop Total	Fold Enrichment	Bonferroni	Benjamini	FDR
GOTERM_BP_DIRECT	GO:0007173~epidermal growth factor receptor signaling pathway	6	6.0606060606060606	1.584792976169603E-5	5295, 25, 6464, 867, 6714, 1956	96	56	16792	18.74107142857143	0.020096673774843365	5.639221673536838E-4	5.106555145435387E-4
BIOCARTA	h_spryPathway:Sprouty regulation of tyrosine kinase signals	6	6.0606060606060606	6.799813783771991E-5	5594, 6464, 5894, 867, 6714, 1956	44	18	1625	12.31060606060606	0.011157363943995136	0.0010199720675657987	7.85069409580948E-4
BIOCARTA	h_cblPathway:CBL mediated ligand-induced downregulation of EGF receptors	3	3.0303030303030303	0.04435429508095254	867, 6714, 1956	44	13	1625	8.522727272727272	0.9994389642718793	0.15909692800776454	0.1224564233756733
GOTERM_MF_DIRECT	GO:0098641~cadherin binding involved in cell-cell adhesion	5	5.05050505050505	0.08848123407754743	3326, 7534, 867, 6714, 1956	99	290	16881	2.939916405433647	0.9999999999782285	0.29112905429536085	0.24169204507539394
GOTERM_CC_DIRECT	GO:0005913~cell-cell adherens junction	5	5.05050505050505	0.0885174661461238	3326, 7534, 867, 6714, 1956	96	323	18224	2.9385964912280707	0.9999999892805256	0.42956183059220293	0.4056972844481917
GOTERM_BP_DIRECT	GO:0098609~cell-cell adhesion	3	3.0303030303030303	0.45513923751620067	3326, 7534, 867	96	271	16792	1.9363468634686345	1.0	1.0	0.90625
Annotation Cluster 25	Enrichment Score: 1.8399481119090142
Category	Term	Count	%	PValue	Genes	List Total	Pop Hits	Pop Total	Fold Enrichment	Bonferroni	Benjamini	FDR
GOTERM_BP_DIRECT	GO:0006283~transcription-coupled nucleotide-excision repair	4	4.040404040404041	0.008509394454861261	7316, 6117, 2033, 9978	96	74	16792	9.454954954954955	0.9999823923582917	0.09142263767240036	0.0827870879781299
GOTERM_BP_DIRECT	GO:0006294~nucleotide-excision repair, preincision complex assembly	3	3.0303030303030303	0.011642784304357476	7316, 6117, 9978	96	29	16792	18.094827586206897	0.9999996946811354	0.11385043277772464	0.10309641063400513
GOTERM_BP_DIRECT	GO:0042769~DNA damage response, detection of DNA damage	3	3.0303030303030303	0.017610362578720395	7316, 6117, 9978	96	36	16792	14.57638888888889	0.9999999998695294	0.15140184203584445	0.13710080933768898
GOTERM_BP_DIRECT	GO:0006296~nucleotide-excision repair, DNA incision, 5'-to lesion	3	3.0303030303030303	0.018548919070784684	7316, 6117, 9978	96	37	16792	14.182432432432433	0.9999999999616513	0.1584077688645012	0.14344497414740157
GOTERM_BP_DIRECT	GO:0033683~nucleotide-excision repair, DNA incision	3	3.0303030303030303	0.01950819233176509	7316, 6117, 9978	96	38	16792	13.80921052631579	0.9999999999890422	0.16333329658164106	0.14790524905129088
Annotation Cluster 26	Enrichment Score: 1.7895600139791819
Category	Term	Count	%	PValue	Genes	List Total	Pop Hits	Pop Total	Fold Enrichment	Bonferroni	Benjamini	FDR
KEGG_PATHWAY	hsa05152:Tuberculosis	7	7.07070707070707	0.010917054589872646	7189, 5594, 5970, 5894, 2033, 207, 6714	74	177	6879	3.6763628034814477	0.7986386263060317	0.02748086155381735	0.014869781251723089
GOTERM_BP_DIRECT	GO:0070555~response to interleukin-1	3	3.0303030303030303	0.01492161952686605	7189, 5970, 6714	96	33	16792	15.90151515151515	0.9999999956740743	0.13653281867082437	0.12363627607974728
GOTERM_BP_DIRECT	GO:0071222~cellular response to lipopolysaccharide	4	4.040404040404041	0.026266276639422978	7189, 25, 5970, 6714	96	113	16792	6.1917404129793505	0.9999999999999984	0.19449190968266378	0.17612069885393442
Annotation Cluster 27	Enrichment Score: 1.7722612277699126
Category	Term	Count	%	PValue	Genes	List Total	Pop Hits	Pop Total	Fold Enrichment	Bonferroni	Benjamini	FDR
BIOCARTA	h_telPathway:Telomeres, Telomerase, Cellular Aging, and Immortality	5	5.05050505050505	9.94397665327398E-4	4609, 7157, 207, 1956, 5925	44	18	1625	10.258838383838384	0.15139142985231113	0.008203780738951033	0.006314425174828976
GOTERM_BP_DIRECT	GO:0035690~cellular response to drug	4	4.040404040404041	0.007018464083250067	4609, 3326, 7157, 1956	96	69	16792	10.140096618357488	0.9998793179529181	0.08027368295217265	0.07269123514794712
GOTERM_MF_DIRECT	GO:0003690~double-stranded DNA binding	4	4.040404040404041	0.01167467475442977	4609, 4087, 7157, 1956	99	81	16881	8.4205013093902	0.9554877167777709	0.07194857697497417	0.05973089409243138
UP_KEYWORDS	Glycoprotein	10	10.1010101010101	0.9997884627015706	3815, 7431, 4609, 3326, 4176, 7157, 207, 2064, 1956, 30008	99	4551	20581	0.45679826167631044	1.0	1.0	0.9997884627015706
Annotation Cluster 28	Enrichment Score: 1.3674852034727343
Category	Term	Count	%	PValue	Genes	List Total	Pop Hits	Pop Total	Fold Enrichment	Bonferroni	Benjamini	FDR
KEGG_PATHWAY	hsa05168:Herpes simplex infection	7	7.07070707070707	0.012725030084055377	7189, 1017, 5970, 7157, 6500, 6502, 2033	74	183	6879	3.5558263181214	0.8458418513499092	0.03045662938150959	0.016479956994104508
BBID	99.NF-kB_activation	4	4.040404040404041	0.0568976259118263	7189, 4609, 5970, 7157	22	17	388	4.149732620320856	0.885533867312328	0.17069287773547892	0.1280196583016092
GOTERM_MF_DIRECT	GO:0047485~protein N-terminus binding	3	3.0303030303030303	0.10909162884831301	7189, 5970, 7157	99	97	16881	5.273664479850047	0.9999999999999493	0.33229059361842467	0.27586388904171105
Annotation Cluster 29	Enrichment Score: 0.9820215932315698
Category	Term	Count	%	PValue	Genes	List Total	Pop Hits	Pop Total	Fold Enrichment	Bonferroni	Benjamini	FDR
INTERPRO	IPR000315:Zinc finger, B-box	3	3.0303030303030303	0.06983255763046725	114088, 201292, 56658	99	82	18559	6.858462675535847	0.9999999693725317	0.4392100335179388	0.40796915247272975
SMART	SM00336:BBOX	3	3.0303030303030303	0.0740326098960732	114088, 201292, 56658	62	74	10057	6.576068003487358	0.9950443255083902	0.46438637116627735	0.43073518484988044
UP_SEQ_FEATURE	domain:B30.2/SPRY	3	3.0303030303030303	0.08160530877797148	114088, 201292, 56658	99	97	20063	6.2677288347391436	0.9999999999999954	1.0	0.9742268041237113
INTERPRO	IPR003877:SPla/RYanodine receptor SPRY	3	3.0303030303030303	0.08830677233734976	114088, 201292, 56658	99	94	18559	5.982914248871696	0.9999999997465769	0.5276329647156648	0.49010258647229116
INTERPRO	IPR001870:B30.2/SPRY domain	3	3.0303030303030303	0.09638992437254197	114088, 201292, 56658	99	99	18559	5.680746862565044	0.999999999969837	0.5485045696437507	0.5094896002548647
SMART	SM00449:SPRY	3	3.0303030303030303	0.10718646172257043	114088, 201292, 56658	62	92	10057	5.289446002805049	0.9995996010489936	0.5282761327755258	0.4899952535888934
INTERPRO	IPR013320:Concanavalin A-like lectin/glucanase, subgroup	3	3.0303030303030303	0.3471233598962295	114088, 201292, 56658	99	232	18559	2.4241118077324972	1.0	1.0	0.9327731092436975
Annotation Cluster 30	Enrichment Score: 0.45039087557920915
Category	Term	Count	%	PValue	Genes	List Total	Pop Hits	Pop Total	Fold Enrichment	Bonferroni	Benjamini	FDR
GOTERM_BP_DIRECT	GO:0006397~mRNA processing	3	3.0303030303030303	0.2689301632408118	24144, 6607, 6606	96	179	16792	2.931564245810056	1.0	0.9018312542185338	0.8166465690035123
UP_KEYWORDS	mRNA splicing	3	3.0303030303030303	0.35180912098162465	24144, 6607, 6606	99	260	20581	2.3987179487179486	1.0	1.0	0.8329940521464047
UP_KEYWORDS	mRNA processing	3	3.0303030303030303	0.4708480357752072	24144, 6607, 6606	99	332	20581	1.8785140562248994	1.0	1.0	0.8363636363636363
Annotation Cluster 31	Enrichment Score: 0.3288891092679761
Category	Term	Count	%	PValue	Genes	List Total	Pop Hits	Pop Total	Fold Enrichment	Bonferroni	Benjamini	FDR
GOTERM_CC_DIRECT	GO:0016323~basolateral plasma membrane	3	3.0303030303030303	0.2413804641687871	3326, 2064, 1956	96	180	18224	3.1638888888888888	1.0	0.8165270099579718	0.77116439829364
GOTERM_CC_DIRECT	GO:0016324~apical plasma membrane	3	3.0303030303030303	0.44965702249351	3326, 2064, 1956	96	291	18224	1.9570446735395188	1.0	1.0	0.949238578680203
GOTERM_CC_DIRECT	GO:0016020~membrane	8	8.080808080808081	0.9500559314828744	5717, 3815, 7917, 5295, 3326, 4176, 2064, 1956	96	2200	18224	0.6903030303030303	1.0	1.0	0.9500559314828744
Annotation Cluster 32	Enrichment Score: 0.003603128464667489
Category	Term	Count	%	PValue	Genes	List Total	Pop Hits	Pop Total	Fold Enrichment	Bonferroni	Benjamini	FDR
UP_KEYWORDS	Receptor	5	5.05050505050505	0.9594390406485176	3815, 367, 2100, 2064, 1956	99	1648	20581	0.6307308522114348	1.0	1.0	0.9594390406485176
UP_KEYWORDS	Membrane	20	20.2020202020202	0.9999251318622129	4087, 25, 7323, 7157, 5894, 2064, 55284, 1019, 672, 3815, 2932, 2534, 367, 1398, 867, 207, 4734, 6714, 1956, 5859	99	7494	20581	0.5548142217477686	1.0	1.0	0.9999251318622129
UP_KEYWORDS	Transmembrane helix	9	9.090909090909092	0.9999995689164615	672, 3815, 4087, 367, 7157, 2064, 55284, 1956, 5859	99	5634	20581	0.3320908768193113	1.0	1.0	0.9999995689164615
UP_KEYWORDS	Transmembrane	9	9.090909090909092	0.9999996035401338	672, 3815, 4087, 367, 7157, 2064, 55284, 1956, 5859	99	5651	20581	0.3310918421518316	1.0	1.0	0.9999996035401338
GOTERM_CC_DIRECT	GO:0016021~integral component of membrane	9	9.090909090909092	0.9999996469966667	672, 3815, 4087, 367, 7157, 2064, 55284, 1956, 5859	96	5163	18224	0.3309122603137711	1.0	1.0	0.9999996469966667
