# Supplementary material for: Finding shortest and nearly shortest path nodes in large substantially incomplete networks by hyperbolic mapping
Source: Nat Commun. 2023 Jan 17;14:186. doi: 10.1038/s41467-022-35181-w (PMC9845360; doi:10.1038/s41467-022-35181-w)
Supplement: Supplementary file 5 — Supplementary Data 2 [file 41467_2022_35181_MOESM5_ESM.zip › SI_ppi/ppi_similarity.txt]

1	55791
1	51763
1	10980
1	84060
1	51003
1	7157
1	1019
1	22993
1	23564
1	27037
1	5315
1	5859
1	7917
1	9869
1	79174
1	10381
1	1059
1	1287
1	151230
1	170959
1	1780
1	1915
1	2132
1	2244
1	2661
1	3032
1	3431
1	4436
1	4804
1	51150
1	51380
1	51412
1	58525
1	5928
1	6187
1	6612
1	7088
1	7114
1	7375
1	7846
1	80308
1	81794
1	84942
1	85440
1	9094
1	9362
1	9659
1	9757
1	1284
1	57418
1	6137
1	2597
1	1760
1	2
1	60
1	23139
1	8666
1	333
1	506
1	523
1026	2886
1026	310
1026	6606
1026	6607
1026	6622
1026	7083
1026	56243
1026	10008
1026	55791
1026	205860
1026	11170
1026	51324
1026	56893
1026	60491
1026	50618
1026	390535
1026	10403
1026	57473
1026	23028
1026	54556
1026	10063
1026	55183
1026	10425
1026	10912
1026	5764
1026	10084
1026	55729
1026	80321
1026	5597
1026	79839
1026	29922
1026	51588
1026	83878
1026	10174
1026	145483
1026	246176
1026	54474
1026	55885
1026	79165
1026	27330
1026	10813
1026	1017
1026	1027
1026	10982
1026	1163
1026	3009
1026	3024
1026	3398
1026	4172
1026	4173
1026	4605
1026	4999
1026	5063
1026	5111
1026	51343
1026	55643
1026	5925
1026	5933
1026	6117
1026	6502
1026	81620
1026	8317
1026	10464
1026	154313
1026	200081
1026	23294
1026	27238
1026	29948
1026	55633
1026	63898
1026	79696
1026	80022
1026	3326
1026	5626
1026	1019
1026	1029
1026	1030
1026	1031
1026	1032
1026	4171
1026	4176
1026	51361
1026	51631
1026	6500
1026	7917
1026	9802
1026	9869
1026	10989
1026	57562
1026	27124
1026	284058
1026	84062
1026	1020
1026	1641
1026	10200
1026	56915
1026	1021
1026	55388
1026	220082
1026	2965
1026	3117
1026	4331
1026	79607
1026	11143
1026	127665
1026	143884
1026	163050
1026	285093
1026	54927
1026	57459
1026	85302
1026	8454
1026	55274
1026	84619
1026	115106
1026	6279
1026	7114
1026	7321
1026	7376
1026	7431
1026	9659
1026	10286
1026	4193
1026	5001
1026	10301
1026	84832
1026	55577
1026	5966
1026	10445
1026	148281
1026	153527
1026	220136
1026	55211
1026	65265
1026	3164
1026	11051
1026	22938
1026	25942
1026	26240
1026	401508
1026	64147
1026	84164
1026	10362
1026	127703
1026	1329
1026	151254
1026	5563
1026	55758
1026	5585
1026	55957
1026	57639
1026	58500
1026	6602
1026	7004
1026	7276
1026	7584
1026	83541
1026	84260
1026	9759
1026	8575
1026	147700
1026	149371
1026	57761
1026	10542
1026	4004
1026	10529
1026	54906
1026	91156
1026	23641
1026	53826
1026	5594
1026	55749
1026	29903
1026	10540
1026	11102
1026	2534
1026	51726
1026	1460
1026	1647
1026	2932
1026	6863
1026	8328
1026	25843
1026	10733
1026	137209
1026	23503
1026	440321
1026	55285
1026	81629
1026	27005
1026	159989
1026	84676
1026	26292
1026	6195
1026	5566
1026	55339
1026	81539
1026	51142
1026	51138
1026	23199
1026	10944
1026	11243
1026	55512
1026	80228
1026	81890
1026	79101
1026	164592
1026	220965
1026	23265
1026	26150
1026	27229
1026	401541
1026	53615
1026	7329
1026	1104
1026	90480
1026	11165
1026	1107
1026	2874
1026	3838
1026	4097
1026	4747
1026	51548
1026	54544
1026	5888
1026	5997
1026	6303
1026	6613
1026	7138
1026	7965
1026	8764
1026	8848
1026	11075
1026	283237
1026	54552
1026	55195
1026	56006
1026	63940
1026	79577
1026	79745
1026	84256
1026	56259
1026	5201
1026	5908
1026	55734
1026	56144
1026	9873
1026	2100
1026	57862
1026	29115
1026	3315
1026	8517
1026	835
1026	6997
1026	9533
1026	6839
1026	2033
1026	5602
1026	286887
1026	9921
1026	9001
1026	3845
1026	3866
1026	9252
1026	4088
1026	8569
1026	55644
1026	5833
1026	1785
1026	7159
1026	3336
1026	5050
1026	5272
1026	5717
1026	6118
1026	6362
1026	7320
1026	7572
1026	8894
1026	284904
1026	8576
1026	283385
1026	4093
1026	1457
1026	5347
1026	8543
1026	1937
1026	7050
1026	1838
1026	8676
1026	3184
1026	7189
1026	7316
1026	8503
1026	3276
1026	8626
1026	4232
1026	293
1026	9729
1026	1656
1026	4236
1026	463
1026	1962
1026	54967
1026	1787
1026	2202
1026	9815
1026	100653061
1026	11039
1026	3910
1026	5427
1026	5873
1026	5985
1026	6783
1026	6880
1026	728411
1026	8600
1026	8761
1026	9587
1026	9796
1026	3163
1026	53358
1026	7251
1026	998
1026	3014
1026	7353
1026	6811
1026	3875
1026	7421
1026	5499
1026	672
1026	6788
1026	2079
1026	113115
1026	9724
1026	6185
1026	5318
1026	55916
1026	29941
1026	23647
1026	199745
1026	4998
1026	4342
1026	3603
1026	25901
1026	63904
1026	2786
1026	3853
1026	3854
1026	3983
1026	5129
1026	9113
1026	9958
1026	355
1026	373
1026	2948
1026	89953
1026	301
1026	333
1026	598
1026	4175
1026	328
1026	862
1026	5464
1026	983
1026	4860
1026	3481
1026	896
1026	595
1026	8736
1026	403
1026	826
1026	9462
1026	84675
1026	4645
1026	8520
1026	6275
1026	8988
1026	481
1026	509
1026	596
1026	637
1026	580
1026	8649
1026	988
1026	890
1026	995
10549	23148
10549	1374
10549	2033
10549	339390
10549	4088
10549	6774
2886	310
2886	6606
2886	6607
2886	7083
2886	5795
2886	10019
2886	1398
2886	23371
2886	3326
2886	1019
2886	55577
2886	5966
2886	11051
2886	10451
2886	11102
2886	2932
2886	1104
2886	8848
2886	5908
2886	8440
2886	1956
2886	117157
2886	4690
2886	6464
2886	7294
2886	5295
2886	5781
2886	6776
2886	5050
2886	6714
2886	2268
2886	8503
2886	7525
2886	5335
2886	5921
2886	2242
2886	3055
2886	4068
2886	5296
2886	53358
2886	5336
2886	5753
2886	6850
2886	7409
2886	7410
2886	9047
2886	9021
2886	3716
2886	4145
2886	64759
2886	8412
2886	25
2886	27
2886	6461
2886	640
310	6606
310	6607
310	6622
310	7083
310	10008
310	56893
310	23028
310	10063
310	10912
310	10084
310	55729
310	51588
310	64946
310	65080
310	27330
310	55643
310	3326
310	1019
310	1031
310	9802
310	9869
310	10200
310	3117
310	4331
310	79607
310	55274
310	6279
310	7114
310	7376
310	7431
310	10301
310	11051
310	25942
310	84164
310	54622
310	7276
310	8575
310	57761
310	10542
310	53826
310	29903
310	10551
310	11102
310	51726
310	1460
310	1647
310	2932
310	25843
310	84676
310	23542
310	6195
310	7013
310	55339
310	81539
310	10944
310	11243
310	55512
310	80228
310	81890
310	79101
310	57819
310	7329
310	1104
310	4097
310	51548
310	54544
310	5888
310	5997
310	6303
310	7965
310	8764
310	8848
310	22929
310	5201
310	5908
310	27252
310	55734
310	56144
310	3315
310	6997
310	6637
310	9319
310	9921
310	9252
310	8569
310	1822
310	5833
310	1785
310	3146
310	3336
310	5050
310	51776
310	5216
310	5272
310	5511
310	5717
310	6118
310	6362
310	7320
310	7572
310	8312
310	8894
310	4093
310	5347
310	7050
310	8503
310	8626
310	6456
310	8655
310	1787
310	100653061
310	11039
310	3910
310	5427
310	5873
310	5985
310	6783
310	6880
310	728411
310	8600
310	8761
310	9587
310	9796
310	3163
310	998
310	3014
310	7353
310	6811
310	6788
310	2079
310	6185
310	355
310	2948
310	301
310	333
310	598
310	5464
310	4860
310	403
310	84675
310	6275
310	8988
310	481
310	637
310	8649
310	665
6606	6607
6606	6622
6606	7083
6606	10008
6606	10241
6606	54971
6606	56893
6606	11337
6606	93487
6606	10253
6606	337968
6606	114928
6606	23468
6606	27043
6606	54472
6606	57473
6606	26019
6606	10062
6606	23028
6606	10063
6606	10912
6606	25913
6606	11178
6606	10084
6606	30012
6606	84445
6606	23421
6606	55729
6606	114824
6606	440295
6606	80321
6606	5597
6606	11077
6606	51588
6606	27185
6606	55145
6606	342371
6606	10174
6606	122183
6606	24144
6606	65080
6606	27330
6606	10197
6606	11030
6606	353323
6606	66037
6606	84528
6606	3398
6606	55643
6606	10657
6606	3326
6606	5626
6606	10181
6606	1019
6606	1031
6606	7917
6606	9802
6606	9869
6606	10989
6606	57562
6606	54819
6606	1020
6606	1600
6606	10200
6606	10513
6606	6310
6606	117178
6606	3117
6606	4331
6606	79607
6606	5469
6606	55274
6606	1915
6606	6279
6606	7114
6606	7185
6606	7376
6606	7431
6606	65057
6606	10301
6606	154796
6606	114823
6606	65265
6606	11051
6606	25942
6606	54512
6606	84164
6606	54622
6606	27287
6606	7276
6606	8575
6606	147700
6606	59349
6606	54764
6606	10419
6606	55147
6606	57761
6606	10542
6606	57511
6606	53826
6606	5970
6606	29903
6606	65990
6606	171017
6606	11102
6606	2534
6606	51726
6606	1460
6606	1647
6606	2932
6606	6863
6606	25843
6606	7013
6606	150572
6606	27258
6606	55339
6606	81539
6606	348093
6606	55697
6606	84456
6606	11243
6606	55512
6606	80228
6606	81890
6606	25934
6606	54949
6606	79101
6606	57819
6606	7329
6606	1104
6606	11091
6606	1107
6606	1478
6606	54544
6606	6303
6606	7965
6606	8553
6606	8848
6606	3065
6606	5201
6606	5908
6606	56144
6606	2100
6606	57409
6606	388407
6606	3885
6606	4188
6606	3315
6606	8548
6606	6997
6606	6839
6606	6632
6606	6636
6606	6637
6606	2033
6606	9319
6606	126393
6606	7205
6606	9921
6606	4105
6606	9001
6606	9240
6606	136371
6606	9252
6606	4088
6606	8350
6606	1822
6606	55644
6606	5833
6606	1785
6606	7159
6606	3146
6606	3336
6606	5050
6606	51776
6606	5216
6606	5272
6606	5717
6606	6118
6606	6362
6606	7572
6606	8894
6606	6660
6606	7867
6606	4093
6606	1457
6606	5347
6606	8161
6606	1514
6606	7050
6606	3184
6606	9500
6606	8503
6606	3276
6606	8626
6606	3188
6606	7681
6606	6456
6606	8655
6606	9618
6606	1787
6606	7916
6606	100653061
6606	11039
6606	170961
6606	3910
6606	4300
6606	5047
6606	5427
6606	5873
6606	5985
6606	6783
6606	6880
6606	728411
6606	8600
6606	8761
6606	9587
6606	3163
6606	9141
6606	7251
6606	998
6606	23176
6606	3014
6606	60
6606	7353
6606	6811
6606	8697
6606	6788
6606	2079
6606	8431
6606	284403
6606	6185
6606	25
6606	4715
6606	7168
6606	2810
6606	355
6606	373
6606	2948
6606	301
6606	333
6606	598
6606	5464
6606	4666
6606	4860
6606	403
6606	5708
6606	6275
6606	8988
6606	481
6606	637
6606	8649
6606	71
6606	815
6606	816
6607	6622
6607	7083
6607	10008
6607	23649
6607	55791
6607	56893
6607	11337
6607	93487
6607	23468
6607	27043
6607	54472
6607	57473
6607	10062
6607	23028
6607	10063
6607	55183
6607	10912
6607	25913
6607	11178
6607	10084
6607	23421
6607	55729
6607	440295
6607	80321
6607	5597
6607	11077
6607	51588
6607	65080
6607	27330
6607	3398
6607	55643
6607	79720
6607	10657
6607	10181
6607	1019
6607	1031
6607	7917
6607	9802
6607	9869
6607	10989
6607	57562
6607	54819
6607	1020
6607	1600
6607	10200
6607	6310
6607	3117
6607	4331
6607	79607
6607	5469
6607	55274
6607	1915
6607	6279
6607	7114
6607	7376
6607	7431
6607	65057
6607	10301
6607	65265
6607	81631
6607	11051
6607	25942
6607	84164
6607	54622
6607	7276
6607	8575
6607	10419
6607	55147
6607	57761
6607	10542
6607	53826
6607	29903
6607	65990
6607	11102
6607	51726
6607	1460
6607	1647
6607	2932
6607	6863
6607	25843
6607	7013
6607	27258
6607	55339
6607	81539
6607	55697
6607	222389
6607	84456
6607	11243
6607	55512
6607	80228
6607	81890
6607	25934
6607	54949
6607	79101
6607	7329
6607	1104
6607	1107
6607	54544
6607	6303
6607	7965
6607	8848
6607	3065
6607	5201
6607	5908
6607	55734
6607	56144
6607	2100
6607	2975
6607	57409
6607	3315
6607	8548
6607	6997
6607	6839
6607	6636
6607	6637
6607	2033
6607	9921
6607	9240
6607	9252
6607	8350
6607	1822
6607	55644
6607	5833
6607	1785
6607	7159
6607	3146
6607	3336
6607	5050
6607	51776
6607	5216
6607	5272
6607	5717
6607	6118
6607	6362
6607	7572
6607	8894
6607	7867
6607	4093
6607	5347
6607	8161
6607	1514
6607	7050
6607	3184
6607	8503
6607	3276
6607	8626
6607	3188
6607	8655
6607	9618
6607	1787
6607	100653061
6607	11039
6607	170961
6607	3910
6607	4300
6607	5047
6607	5427
6607	5873
6607	5985
6607	6783
6607	6880
6607	728411
6607	8600
6607	8761
6607	9587
6607	3163
6607	9141
6607	7251
6607	998
6607	23176
6607	3014
6607	60
6607	7353
6607	6811
6607	8697
6607	6788
6607	2079
6607	8431
6607	284403
6607	6185
6607	4715
6607	2810
6607	355
6607	373
6607	2948
6607	301
6607	333
6607	598
6607	5464
6607	4666
6607	4860
6607	403
6607	5708
6607	8487
6607	6275
6607	8988
6607	481
6607	637
6607	8649
6607	71
6607	815
6622	7083
6622	1499
6622	5777
6622	57473
6622	10912
6622	7157
6622	3326
6622	7046
6622	1460
6622	56144
6622	801
6622	1956
6622	3845
6622	6774
6622	1822
6622	3815
6622	4233
6622	6464
6622	7159
6622	6118
6622	3958
6622	5336
6622	6850
6622	367
6622	867
6622	355
7083	10008
7083	23649
7083	55791
7083	56893
7083	10253
7083	26019
7083	23028
7083	10063
7083	10912
7083	25913
7083	10084
7083	55729
7083	5597
7083	51588
7083	23043
7083	27185
7083	79723
7083	64946
7083	65080
7083	27330
7083	3398
7083	55643
7083	5925
7083	3326
7083	10181
7083	1019
7083	1029
7083	1031
7083	51631
7083	9802
7083	9869
7083	10989
7083	57562
7083	1020
7083	10200
7083	10513
7083	6310
7083	3117
7083	4331
7083	79607
7083	11345
7083	55274
7083	1915
7083	6279
7083	7114
7083	7376
7083	7431
7083	65057
7083	10301
7083	65265
7083	81631
7083	11051
7083	25942
7083	84164
7083	54622
7083	7276
7083	8575
7083	57761
7083	10542
7083	53826
7083	5594
7083	29903
7083	65990
7083	78987
7083	10551
7083	11102
7083	51726
7083	1460
7083	1647
7083	2932
7083	6863
7083	25843
7083	23542
7083	6195
7083	7013
7083	22803
7083	55339
7083	64400
7083	81539
7083	55697
7083	10944
7083	11243
7083	55512
7083	80228
7083	81890
7083	25934
7083	54949
7083	79101
7083	79020
7083	7329
7083	1104
7083	1107
7083	1363
7083	54544
7083	5997
7083	6303
7083	7965
7083	8764
7083	8848
7083	11075
7083	4751
7083	5201
7083	5586
7083	5908
7083	27252
7083	55734
7083	56144
7083	3315
7083	6997
7083	6176
7083	6637
7083	2033
7083	9319
7083	9921
7083	3845
7083	9252
7083	1822
7083	55644
7083	5833
7083	1785
7083	7159
7083	3146
7083	3336
7083	5050
7083	51776
7083	5216
7083	5272
7083	5320
7083	5511
7083	5717
7083	6118
7083	6183
7083	6362
7083	7320
7083	7572
7083	8894
7083	7867
7083	5347
7083	1514
7083	7050
7083	3184
7083	8503
7083	8626
7083	4232
7083	6456
7083	8655
7083	1787
7083	100653061
7083	11039
7083	170961
7083	3910
7083	4300
7083	5047
7083	5427
7083	5432
7083	5873
7083	5985
7083	6783
7083	6880
7083	728411
7083	8600
7083	8738
7083	8761
7083	9587
7083	9796
7083	3163
7083	998
7083	23176
7083	3014
7083	7353
7083	6811
7083	6788
7083	2079
7083	6185
7083	217
7083	355
7083	5516
7083	2948
7083	301
7083	333
7083	598
7083	5464
7083	4666
7083	4860
7083	3481
7083	403
7083	5708
7083	6275
7083	8988
7083	481
7083	637
7083	8649
7083	71
7083	8991
7083	641
7083	891
80854	23028
80854	8850
80854	10419
80854	7534
80854	10919
80854	25842
80854	11091
80854	3065
80854	1387
80854	2033
80854	8554
80854	6667
80854	2146
80854	29128
80854	6908
80854	51147
80854	7158
80854	4678
80854	79813
80854	9682
26277	54386
26277	25913
26277	10073
26277	23616
26277	10657
26277	3326
26277	65057
26277	1072
26277	7013
26277	57062
26277	3312
26277	1809
26277	7014
26277	1627
26277	2597
26277	5830
26277	2242
26277	2029
26277	3303
26277	7531
26277	6904
26277	203569
26277	27232
26277	84632
26277	3945
54386	10010
54386	60491
54386	25913
54386	64395
54386	10174
54386	7157
54386	6925
54386	65057
54386	5966
54386	2130
54386	7013
54386	7329
54386	57062
54386	4188
54386	1387
54386	2033
54386	8968
54386	7014
54386	5499
9063	51324
9063	10054
9063	391257
9063	22932
9063	10114
9063	51588
9063	10174
9063	24144
9063	339834
9063	79165
9063	5626
9063	9869
9063	11244
9063	28996
9063	143884
9063	84619
9063	7431
9063	4193
9063	5578
9063	23368
9063	152206
9063	9759
9063	10401
9063	57594
9063	5594
9063	57684
9063	128178
9063	7329
9063	1107
9063	5888
9063	7341
9063	2033
9063	5371
9063	7750
9063	8554
9063	1616
9063	6672
9063	9994
9063	2495
9063	147339
9063	4665
9063	1911
9063	84186
9063	6047
9063	204851
9063	5905
9063	56852
9063	373
9063	29843
9063	3093
9063	983
9063	6996
9063	5893
9063	6304
1000	1499
1000	2064
1000	1956
1000	2057
1000	2549
1000	2690
1000	4233
1000	4914
1000	5829
1000	5595
1000	3932
1000	1445
1000	3643
1000	2904
1000	7006
1000	7454
1000	5170
1000	238
1000	867
1000	5159
1000	7010
1000	4905
10640	11178
10640	84445
10640	80321
10640	83878
10640	5626
10640	29079
10640	84289
10640	64753
10640	7170
10640	3866
10640	6293
10640	9135
1499	3728
1499	5777
1499	1495
1499	1500
1499	29950
1499	23054
1499	7157
1499	10657
1499	3320
1499	4609
1499	4654
1499	2099
1499	8454
1499	4193
1499	3164
1499	10499
1499	5970
1499	3725
1499	2534
1499	8359
1499	8370
1499	2932
1499	2316
1499	6886
1499	2064
1499	2065
1499	1387
1499	2175
1499	2475
1499	4791
1499	4792
1499	8202
1499	1956
1499	2057
1499	4087
1499	2033
1499	5371
1499	9564
1499	8945
1499	3091
1499	4088
1499	6772
1499	6774
1499	6929
1499	8648
1499	2549
1499	2690
1499	3667
1499	3815
1499	4233
1499	4914
1499	5747
1499	5829
1499	6464
1499	6667
1499	5295
1499	6714
1499	8312
1499	5595
1499	1978
1499	3932
1499	1445
1499	3643
1499	1454
1499	55914
1499	324
1499	2904
1499	7006
1499	4851
1499	8502
1499	7454
1499	130540
1499	3717
1499	6850
1499	207
1499	367
1499	5170
1499	672
1499	238
1499	25
1499	867
1499	5159
1499	27
1499	7010
1499	4905
1499	87
1499	898
1499	999
26191	5770
26191	5777
26191	5782
26191	5787
26191	5788
26191	5793
26191	5795
26191	5796
26191	5800
26191	1398
26191	3326
26191	6772
26191	6464
26191	5295
26191	5803
26191	5335
26191	5921
26191	25759
3728	386675
3728	1500
3728	83878
3728	122183
3728	91694
3728	1406
3728	5966
3728	1956
3728	3866
3728	2275
3728	55914
3728	79444
3728	2670
3728	87
5770	5777
5770	5782
5770	5787
5770	5788
5770	5793
5770	5795
5770	5796
5770	5800
5770	3791
5770	1398
5770	3326
5770	4734
5770	2099
5770	2064
5770	8440
5770	2065
5770	801
5770	1956
5770	5580
5770	3159
5770	6772
5770	6774
5770	2549
5770	3667
5770	5747
5770	6464
5770	5295
5770	5781
5770	6714
5770	8651
5770	4582
5770	5792
5770	8503
5770	5335
5770	5921
5770	25759
5770	25970
5770	2887
5770	3717
5770	5296
5770	5771
5770	10603
5770	3716
5770	3718
5770	367
5770	25
5770	867
5770	27
5770	2888
5770	8660
5777	5782
5777	5787
5777	5788
5777	5793
5777	5795
5777	5796
5777	5800
5777	1398
5777	22839
5777	4067
5777	10657
5777	3326
5777	10451
5777	27040
5777	2534
5777	2316
5777	2064
5777	2065
5777	7132
5777	1956
5777	4690
5777	6772
5777	6774
5777	2549
5777	3667
5777	3815
5777	4233
5777	4914
5777	5747
5777	6464
5777	6777
5777	9228
5777	5295
5777	5781
5777	6776
5777	6714
5777	3932
5777	1445
5777	3643
5777	3953
5777	5335
5777	7297
5777	5921
5777	3717
5777	5336
5777	6850
5777	7409
5777	3937
5777	9021
5777	3716
5777	9402
5777	367
5777	567
5777	8751
5777	80306
5777	25
5777	326
5777	695
5777	867
5777	5159
5777	8660
5777	930
5777	933
5777	940
5778	5801
5778	4155
5778	1843
5778	2002
5778	3856
5782	5787
5782	5788
5782	5793
5782	5795
5782	5796
5782	5800
5782	10019
5782	1398
5782	3326
5782	4734
5782	5578
5782	4089
5782	2534
5782	2064
5782	8440
5782	2065
5782	1956
5782	4690
5782	6772
5782	2549
5782	3667
5782	3815
5782	4233
5782	5747
5782	6464
5782	7535
5782	1399
5782	1796
5782	5295
5782	5781
5782	6714
5782	8651
5782	1445
5782	5803
5782	5792
5782	8503
5782	7525
5782	5335
5782	5921
5782	2242
5782	25759
5782	25970
5782	3055
5782	3717
5782	4068
5782	5296
5782	53358
5782	5336
5782	5771
5782	6850
5782	7409
5782	7410
5782	9047
5782	9021
5782	10603
5782	3702
5782	3716
5782	367
5782	695
5782	867
5782	640
5787	5788
5787	5793
5787	5795
5787	5796
5787	5800
5787	5801
5787	1398
5787	3326
5787	5578
5787	2534
5787	1154
5787	6772
5787	3667
5787	4233
5787	6464
5787	1399
5787	5295
5787	5781
5787	6714
5787	8651
5787	3932
5787	2268
5787	5803
5787	5335
5787	5921
5787	5296
5787	5336
5787	6850
5787	9021
5787	10603
5787	3716
5787	695
5787	640
5788	5793
5788	5795
5788	5796
5788	5800
5788	5801
5788	10019
5788	1398
5788	4067
5788	3326
5788	4734
5788	5578
5788	2534
5788	8440
5788	1154
5788	1956
5788	5580
5788	4690
5788	6772
5788	2549
5788	3667
5788	3815
5788	4233
5788	6464
5788	7535
5788	1399
5788	1796
5788	5295
5788	5781
5788	6714
5788	8651
5788	1439
5788	3932
5788	1445
5788	2268
5788	3643
5788	5803
5788	6004
5788	55914
5788	8503
5788	7525
5788	5335
5788	5921
5788	2242
5788	25759
5788	25970
5788	3055
5788	3717
5788	4068
5788	5296
5788	5336
5788	6850
5788	7409
5788	7410
5788	9047
5788	9021
5788	10603
5788	3702
5788	3716
5788	4145
5788	25
5788	695
5788	867
5788	5791
5788	640
5788	921
5788	919
5793	5795
5793	5796
5793	5800
5793	5801
5793	1398
5793	3326
5793	5578
5793	2534
5793	6464
5793	1399
5793	5295
5793	5781
5793	6714
5793	8651
5793	3932
5793	2268
5793	5803
5793	5335
5793	5921
5793	5296
5793	5336
5793	6850
5793	9021
5793	10603
5793	3702
5793	3716
5793	695
5793	640
5795	5796
5795	5800
5795	5801
5795	10019
5795	1398
5795	4067
5795	3326
5795	5578
5795	10451
5795	2534
5795	8440
5795	1154
5795	1956
5795	117157
5795	4690
5795	6772
5795	6774
5795	2549
5795	3667
5795	4233
5795	5747
5795	6464
5795	6777
5795	7535
5795	1399
5795	5295
5795	5781
5795	6714
5795	8651
5795	3932
5795	2268
5795	5803
5795	55914
5795	8503
5795	7525
5795	5335
5795	5921
5795	2242
5795	25759
5795	25970
5795	3055
5795	3717
5795	4068
5795	5296
5795	53358
5795	5336
5795	5753
5795	6850
5795	7409
5795	7410
5795	9047
5795	8835
5795	9021
5795	10603
5795	3702
5795	3716
5795	4145
5795	8412
5795	84174
5795	25
5795	695
5795	867
5795	640
5796	5800
5796	5801
5796	1398
5796	7157
5796	1915
5796	7088
5796	2549
5796	6464
5796	5295
5796	5781
5796	6714
5796	8651
5796	3932
5796	2268
5796	5803
5796	5335
5796	5921
5796	6850
5796	10603
5796	3716
5796	867
5796	640
5800	5801
5800	1398
5800	3326
5800	5578
[truncated: 105,303 more rows]
