# Supplementary material for: Finding shortest and nearly shortest path nodes in large substantially incomplete networks by hyperbolic mapping
Source: Nat Commun. 2023 Jan 17;14:186. doi: 10.1038/s41467-022-35181-w (PMC9845360; doi:10.1038/s41467-022-35181-w)
Supplement: Supplementary file 5 — Supplementary Data 2 [file 41467_2022_35181_MOESM5_ESM.zip › SI_ppi/cell_cycle.path.w.coords.csv]

gene id	radial	angle	x	y
595	12.084465	1.631709	-0.735642	12.062053
894	14.553338	1.634234	-0.922611	14.524064
896	12.650808	1.634234	-0.802	12.625361
1019	9.804315	1.651908	-0.794373	9.772081
1021	11.851916	1.651908	-0.960275	11.81295
5925	10.505534	1.607723	-0.387846	10.498372
5933	14.351961	1.612773	-0.602271	14.339318
5934	16.572307	1.608985	-0.632721	16.560224
25	7.835768	1.353972	1.685704	7.652298
3065	11.086131	1.850112	-3.056423	10.656481
3066	13.703246	1.850112	-3.777956	13.172168
1869	12.278541	1.617822	-0.577194	12.264967
1870	16.572307	1.62161	-0.841737	16.550917
1871	16.572307	1.617822	-0.779037	16.553986
1874	15.029508	1.62161	-0.763376	15.010109
1875	18.313964	1.590049	-0.352571	18.31057
7027	16.572307	-1.997818	-6.863616	-15.084168
7029	16.572307	-1.997818	-6.863616	-15.084168
2932	8.937905	1.968782	-3.463994	8.23935
7040	9.316815	0.282156	8.948404	2.594053
7042	17.259254	0.280894	16.582829	4.784519
7043	17.259254	0.265745	16.653404	4.532767
4087	9.708087	2.53057	-7.951523	5.569582
4088	8.163269	2.529307	-6.680301	4.691752
4089	9.411739	2.548244	-7.803018	5.262484
4609	10.941768	1.625397	-0.597131	10.925462
1029	12.734362	1.635497	-0.823347	12.707717
1030	13.108584	2.116488	-6.803479	11.204805
1031	9.580702	2.002868	-4.011948	8.700237
1032	10.370238	-1.948583	-3.825209	-9.638963
1027	11.162418	1.608985	-0.426174	11.154279
1026	7.124128	1.994031	-2.925964	6.495532
898	13.443815	1.622872	-0.699779	13.42559
9134	15.318193	1.624135	-0.816665	15.296408
1017	10.680982	1.631709	-0.650205	10.661173
6500	12.084465	1.61656	-0.552836	12.071813
8454	13.325717	1.626659	-0.744023	13.30493
9978	12.912733	1.61656	-0.590728	12.899214
6502	12.734362	1.619085	-0.614686	12.719518
890	12.347657	1.622872	-0.642722	12.330918
8900	13.008262	1.622872	-0.677108	12.990628
990	12.147088	1.644334	-0.892464	12.114258
8318	12.734362	1.644334	-0.935612	12.699945
8317	9.746024	-1.000487	5.261805	-8.20356
10926	13.008262	1.645596	-0.972107	12.971888
983	11.547067	1.598886	-0.324311	11.542512
891	13.108584	1.630447	-0.781472	13.085269
9133	13.443815	1.650646	-1.072344	13.400979
994	13.846779	2.418212	-10.379162	9.165494
995	12.82156	1.607723	-0.47335	12.812819
7534	9.804315	1.679682	-1.065441	9.746252
7529	14.169018	2.427049	-10.703168	9.284572
10971	12.570604	2.427049	-9.495738	8.237174
7531	11.201681	2.419475	-8.405828	7.404034
7533	14.777285	2.427049	-11.162648	9.683152
7532	12.147088	2.421999	-9.135504	8.005892
5347	11.201681	1.967519	-4.328303	10.331672
902	11.086131	-0.956302	6.391658	-9.058091
1022	12.211735	1.595098	-0.296736	12.208129
64682	16.061941	1.603935	-0.532174	16.053122
29882	15.318193	1.603935	-0.507532	15.309783
996	9.926254	1.15198	4.036803	9.068337
29945	16.061941	1.602673	-0.511915	16.053781
51433	13.703246	2.524257	-11.173951	7.932325
8881	14.351961	1.602673	-0.457415	14.34467
51434	16.061941	1.603935	-0.532174	16.053122
8697	9.395603	-1.756691	-1.73655	-9.233729
51529	16.061941	1.534501	0.582845	16.051363
991	14.001416	1.603935	-0.463903	13.993729
9232	15.655692	1.639284	-1.071384	15.618989
9700	13.846779	2.654289	-12.234995	6.483686
8243	17.259254	-2.884054	-16.690041	-4.395952
9126	15.029508	-3.091095	-15.010349	-0.758632
5885	18.313964	-3.091095	-18.290619	-0.924419
8379	9.511395	-2.642927	-8.353112	-4.548864
10459	11.282598	-1.812239	-2.697711	-10.955335
51343	13.214205	1.603935	-0.437821	13.20695
545	16.572307	1.610248	-0.653636	16.559412
472	11.797771	1.894298	-3.750376	11.185798
7157	6.85864	2.286918	-4.50245	5.173866
1111	13.325717	1.665795	-1.264022	13.265632
11200	13.325717	1.665795	-1.264022	13.265632
1387	9.652497	1.774365	-1.951403	9.453186
2033	8.111861	1.775628	-1.649972	7.942284
5591	13.846779	1.862737	-3.98526	13.260882
4193	9.167981	2.684588	-8.227147	4.045483
1647	10.370238	1.968782	-4.019113	9.559737
10912	9.824129	2.067253	-4.67936	8.638119
5111	12.570604	1.61151	-0.511654	12.560187
2810	12.419246	2.425787	-9.371126	8.149827
993	13.214205	2.467447	-10.323473	8.248704
4998	12.211735	1.646859	-0.927962	12.176426
4999	12.419246	1.646859	-0.94373	12.383337
23595	12.912733	1.644334	-0.948717	12.877834
5000	12.734362	1.646859	-0.967676	12.697542
5001	12.493494	1.644334	-0.917915	12.459728
23594	12.912733	1.646859	-0.98123	12.875398
4171	12.084465	1.640546	-0.842204	12.055081
4172	12.278541	1.644334	-0.902122	12.245356
4173	12.493494	1.645596	-0.933638	12.45856
4174	12.734362	1.646859	-0.967676	12.697542
4175	12.493494	1.646859	-0.949372	12.457371
4176	10.774838	1.640546	-0.750932	10.748639
