# Supplementary material for: Finding shortest and nearly shortest path nodes in large substantially incomplete networks by hyperbolic mapping
Source: Nat Commun. 2023 Jan 17;14:186. doi: 10.1038/s41467-022-35181-w (PMC9845360; doi:10.1038/s41467-022-35181-w)
Supplement: Supplementary file 5 — Supplementary Data 2 [file 41467_2022_35181_MOESM5_ESM.zip › SI_ppi/ppi_original_interactome.txt]

1	1026
1	10549
1	2886
1	310
1	368
1	6606
1	6607
1	6622
1	7083
1	80854
100	134
100	1803
100	26277
100	54386
100	6444
100	9063
1000	10640
1000	1499
1000	26191
1000	3728
1000	5770
1000	5777
1000	5778
1000	5782
1000	5787
1000	5788
1000	5793
1000	5795
1000	5796
1000	5800
1000	5801
10000	23327
10001	81857
10001	84246
10002	10379
10002	162989
10002	23543
10005	63976
10006	10163
10006	10250
10006	10580
10006	10586
10006	10787
10006	114932
10006	150248
10006	23114
10006	23224
10006	284001
10006	340527
10006	54535
10006	54620
10006	55740
10006	56243
10006	57176
10006	64783
10006	64927
10006	653361
10006	79843
10006	84080
10006	93621
10007	10007
10007	56952
10008	11186
10008	23446
10008	23649
10008	51280
10008	55791
10008	83638
10009	205860
10009	79792
10009	84304
1001	1001
1001	1495
1001	1499
10010	10010
10010	10241
10010	10758
10010	11063
10010	11074
10010	11170
10010	22893
10010	23037
10010	23099
10010	23219
10010	25978
10010	26003
10010	26060
10010	27125
10010	27301
10010	29110
10010	29127
10010	50616
10010	51194
10010	51224
10010	51324
10010	51606
10010	51763
10010	54469
10010	54532
10010	54971
10010	55209
10010	55707
10010	56893
10010	60491
10010	60496
10010	79873
10010	80149
10010	80254
10010	80764
10010	81576
10010	83461
10010	83707
10010	84708
10010	89885
10011	65264
10013	10549
10013	23148
10013	23649
10013	26073
10013	79738
10013	84172
10014	11337
10014	23235
10014	23764
10015	10015
10015	10016
10015	10268
10015	10454
10015	128866
10015	26994
10015	29082
10015	30011
10015	50618
10015	55165
10015	79155
10015	85365
10015	92421
10016	10016
10016	23593
10016	284338
10016	55048
10016	553115
10016	93487
10017	390535
10018	10018
10018	56929
10019	162632
10020	10020
10020	10253
10020	125115
10020	146664
10020	337968
10020	375791
10020	386675
10020	386676
10020	386680
10020	386681
10020	386682
10020	386683
10020	388677
10020	448834
10020	54507
10020	81850
10020	81851
10020	83755
10020	83899
10020	83900
10020	83901
10020	84616
10020	84705
10020	85285
10021	10021
10023	10319
10023	10960
10023	114928
10023	23424
10023	79874
10024	125115
10024	22919
10024	22924
10024	388677
10024	54971
10024	64599
1003	1499
1003	1500
1003	3728
1003	3791
10036	10155
10036	10951
10036	11281
10036	11335
10036	23468
10036	23543
10036	29950
10036	55723
10036	65125
10036	79797
10036	84105
1004	1004
1004	1016
10040	10376
10040	10403
10040	10630
10040	10658
10040	22931
10040	23190
10040	23272
10040	23420
10040	27043
10040	50813
10040	54472
10040	55280
10040	57003
10040	644945
10042	23210
10042	64061
10043	10994
10043	23635
10043	29992
10043	54472
10043	55222
10043	57473
10043	58155
10043	84779
10044	10278
10048	11065
10048	23054
10048	64581
10048	65125
10048	65264
10049	10426
10049	23066
10049	27063
10049	50807
10049	51082
10049	51154
1005	26291
10051	10592
10051	26146
10051	29781
10053	10618
10053	22983
10053	51295
10053	84171
100532737	100532737
10054	10055
10054	391257
10054	55299
10057	10592
10057	83758
10059	10059
10059	23410
10061	23243
10061	26019
10062	23028
10062	23054
10062	26039
10062	54556
10062	54929
10062	55154
10062	79364
10063	10980
10063	11161
10063	386681
10063	55183
10063	55791
10063	84056
10063	84060
10066	10425
10069	10320
10069	10912
10069	11269
10069	125115
10069	158405
10069	386675
10069	81786
10072	25913
10072	26277
10072	54386
10073	23285
10073	55658
10073	84206
10075	10075
10075	10477
10075	26994
10078	10454
10078	54386
10078	55072
10078	64395
10078	79959
1008	10980
1008	5764
10081	11178
10081	55660
10083	10083
10083	124590
10083	145282
10083	257629
10083	56124
10083	64072
10084	10907
10084	11161
10084	22919
10084	30012
10084	51003
10084	51729
10084	55183
10084	55791
10084	79084
10084	84445
100861412	100861412
10087	10087
10087	10313
10087	135293
10087	22932
10087	23204
10087	23251
10087	23421
10087	57142
10087	81569
10087	92840
1009	1398
1009	55729
10092	10093
10092	10095
10092	10097
10093	10095
10093	10096
10093	10097
10093	10109
10093	114824
10093	51497
10093	55819
10093	81873
10094	10096
10094	116985
10094	123283
10094	140893
10094	162427
10094	55258
10094	55593
10095	10097
10095	10109
10096	10097
10096	10109
10096	10163
10100	56947
10101	23371
10101	375791
10101	386675
10101	386682
10101	388677
10101	81851
10102	10928
10102	440295
10102	80321
10102	81851
10105	10152
10105	116173
10105	54971
10105	57085
10106	83461
10107	54765
10107	64927
10107	79005
10107	84708
10109	57175
10110	23327
10112	80256
10114	26508
10114	51427
10114	55679
10114	64689
10114	79753
1012	5597
10120	23390
10121	51164
10123	56893
10124	23281
10124	284001
10124	79839
10124	79983
10124	84221
10126	140735
10126	386682
10126	388677
10126	57159
10126	65056
10126	84304
10127	284312
10127	29922
10127	30008
10127	342945
10127	51282
10127	51324
10127	51684
10127	55663
10127	55668
10127	79666
10127	84708
10127	90933
10128	27063
1013	29978
1013	6449
10131	80712
10133	10133
10133	10137
10133	10318
10133	10890
10133	11077
10133	11281
10133	151050
10133	202333
10133	222484
10133	22873
10133	26994
10133	29110
10133	339318
10133	51019
10133	51588
10133	54476
10133	55900
10133	57541
10133	57561
10133	58533
10133	64786
10133	79088
10133	79673
10133	79735
10133	93474
10134	10134
10134	55973
10135	10135
10135	25862
10136	10488
10136	57085
10138	139212
10138	26040
10138	494119
10138	85403
1014	2538
10140	22955
10140	29883
10142	10214
10142	154075
10142	22806
10142	23028
10142	23043
10142	27185
10142	374659
10142	51322
10142	51567
10142	55145
10142	63978
10142	79723
10142	83878
10142	84970
10146	22827
10147	342371
1015	29978
10152	10152
10152	10174
10152	10254
10152	10278
10152	10810
10152	10921
10152	11077
10152	112399
10152	112574
10152	114932
10152	122183
10152	144717
10152	145483
10152	170394
10152	199720
10152	22839
10152	22885
10152	22954
10152	23114
10152	23616
10152	23636
10152	24144
10152	246176
10152	25894
10152	26146
10152	26258
10152	27156
10152	27185
10152	284001
10152	284194
10152	29978
10152	339834
10152	340527
10152	342574
10152	51019
10152	51225
10152	51334
10152	51655
10152	54474
10152	54535
10152	54620
10152	54785
10152	54869
10152	54913
10152	54955
10152	55138
10152	55885
10152	55909
10152	56243
10152	57176
10152	57513
10152	645455
10152	64946
10152	65080
10152	79165
10152	79571
10152	79637
10152	79839
10152	80256
10152	80817
10152	81850
10152	83444
10152	83878
10152	84069
10152	84080
10152	84106
10152	84445
10152	84708
10152	90410
10153	27330
10155	10155
10155	10951
10155	11335
10155	147923
10155	148581
10155	23468
10155	51438
10156	57136
10156	57585
10156	90861
10158	10813
10158	10980
10158	23390
1016	4656
1016	84988
10163	10163
10163	10458
10163	23390
10163	50618
10164	28960
10168	27185
10168	81565
10169	10197
10169	11030
10169	122183
10169	22913
10169	26019
10169	353323
10169	375791
10169	386682
10169	51497
10169	55145
10169	66037
10169	84528
1017	1017
1017	1022
1017	1026
1017	1027
1017	1033
1017	10982
1017	115426
1017	1163
1017	2305
1017	23612
1017	245711
1017	3005
1017	3009
1017	3024
1017	3398
1017	3601
1017	4067
1017	4172
1017	4173
1017	4605
1017	4863
1017	4869
1017	4999
1017	5063
1017	5111
1017	51343
1017	51554
1017	5422
1017	5515
1017	55643
1017	5925
1017	5933
1017	5934
1017	6117
1017	6502
1017	7157
1017	7343
1017	81620
1017	8317
1017	8812
1017	8850
1017	8900
1017	9133
1017	9134
1017	91574
10172	386675
10174	10174
10174	10278
10174	10464
10174	10521
10174	10523
10174	10783
10174	11100
10174	113179
10174	11339
10174	114327
10174	114824
10174	117144
10174	144402
10174	144717
10174	147179
10174	154313
10174	154865
10174	158297
10174	170082
10174	170954
10174	200081
10174	221184
10174	23181
10174	23294
10174	23371
10174	254187
10174	25839
10174	25959
10174	27238
10174	27316
10174	284001
10174	285755
10174	29948
10174	29959
10174	30837
10174	340527
10174	387755
10174	399693
10174	51043
10174	51307
10174	51324
10174	51517
10174	54507
10174	54535
10174	54620
10174	54763
10174	54955
10174	55048
10174	55122
10174	55209
10174	55272
10174	55633
10174	55906
10174	56243
10174	57018
10174	57144
10174	57176
10174	63898
10174	63948
10174	79005
10174	79025
10174	79696
10174	79720
10174	79839
10174	79869
10174	79933
10174	80022
10174	80256
10174	80705
10174	84069
10174	84080
10174	84330
10174	84766
10174	84807
10174	90060
10174	90933
10174	92345
10175	135656
10175	199675
10175	56947
10175	85027
10179	10363
10179	10523
10179	10656
10179	10657
10179	10992
10179	11007
10179	115704
10179	27316
10179	283234
1018	1163
1018	1164
1018	1869
1018	1870
1018	1871
1018	3326
1018	388333
1018	4223
1018	5079
1018	5080
1018	5465
1018	5626
1018	5925
1018	7849
1018	8022
1018	89884
1018	91768
1018	93986
10180	23450
10181	23350
10181	23390
10181	23417
10181	27339
10181	51371
10181	51691
10181	51729
10181	55183
10181	55791
10181	79084
10188	10188
10188	10490
10188	10783
10188	124925
10188	255426
10188	375791
10188	386682
10188	388677
10188	51429
10188	55846
1019	1026
1019	1027
1019	1029
1019	1030
1019	1031
1019	1032
1019	1050
1019	10519
1019	10982
1019	11140
1019	1852
1019	22806
1019	22993
1019	23564
1019	27037
1019	29950
1019	3024
1019	3320
1019	3326
1019	3601
1019	4171
1019	4176
1019	4609
1019	4654
1019	5063
1019	51361
1019	51534
1019	51631
1019	5226
1019	5315
1019	5716
1019	5859
1019	5925
1019	5933
1019	6500
1019	6622
1019	7046
1019	7083
1019	7704
1019	79159
1019	7917
1019	8317
1019	8318
1019	9802
1019	9869
10190	10989
10190	11178
10190	11340
10190	143241
10190	28964
10190	374355
10190	375341
10190	57562
10190	79959
10190	84970
10193	10193
10193	115992
10193	122961
10193	140459
10193	148581
10193	222166
10193	22954
10193	51329
10193	54955
10193	58478
10193	63826
10193	65264
10193	81603
10193	84445
10195	10488
10197	10197
10197	11033
10197	126282
10197	200350
10197	23181
10197	25764
10197	25793
10197	25828
10197	27124
10197	284058
10197	30850
10197	401431
10197	54458
10197	54620
10197	54778
10197	54819
10197	55093
10197	55668
10197	55840
10197	58524
10197	64798
10197	65264
10197	79446
10197	79873
10197	84062
10197	84078
10197	84708
10197	84996
10197	85403
10198	65125
102	558
1020	1020
1020	1027
1020	10763
1020	11140
1020	140545
1020	1600
1020	1641
1020	1759
1020	22983
1020	23327
1020	388333
1020	4137
1020	4223
1020	4734
1020	5663
1020	7157
1020	7917
1020	79174
1020	81565
1020	8851
1020	91768
10200	11161
10200	11244
10200	23517
10200	26574
10200	51429
10200	55183
10200	55791
10200	64965
10200	83658
10200	84060
10200	90417
10200	93663
10201	10534
10201	81554
10202	10513
10202	22882
10202	56915
10203	10266
10203	10267
10203	10268
10204	10204
10204	23636
10204	29946
10204	51631
10204	79904
10206	64395
10207	285753
10207	51550
10207	51564
10207	54550
10207	54810
10209	93145
1021	1026
1021	1029
1021	1030
1021	1031
1021	1032
1021	1600
1021	3326
1021	4171
1021	4176
1021	5063
1021	55388
1021	5626
1021	5684
1021	5925
1021	6310
1021	7046
1021	89870
10210	51465
10210	51619
10210	55284
10210	79753
10211	10580
10211	11132
10211	51280
10212	100532737
10212	10212
10212	28996
10212	54386
10212	84324
10213	116448
10213	171483
10213	29890
10213	55041
10213	84661
10214	116173
10214	117178
10214	145282
10214	220082
10214	284312
10214	29079
10214	342574
10214	57085
10214	57381
10214	79842
10214	80254
10214	80321
10214	84105
10214	84838
10215	200081
10215	386684
10217	83461
10219	163183
10219	23484
1022	1022
1022	1025
1022	1283
1022	2071
1022	2099
1022	2960
1022	2965
1022	3117
1022	3295
1022	3326
1022	4331
1022	5430
1022	6829
1022	7157
10223	25913
10226	10226
10226	116173
10228	63908
10229	51280
10229	51588
10232	10513
10232	79363
10233	55165
10235	57540
10235	79607
10236	10454
10236	202559
10236	23243
10236	26505
10236	51655
10236	56122
10236	84708
10237	254827
10237	56947
10237	84867
1024	1283
1024	51586
1024	5430
1024	5469
1024	81857
1024	9412
1024	9968
10240	23421
10241	10241
10241	10667
10241	10922
10241	11043
10241	11143
10241	11170
10241	11201
10241	11266
10241	112858
10241	11345
10241	114327
10241	114822
10241	115265
10241	127665
10241	132158
10241	143884
10241	153657
10241	154865
10241	161882
10241	163050
10241	164127
10241	167153
10241	170954
10241	202051
10241	22893
10241	23089
10241	23198
10241	23201
10241	23710
10241	254187
10241	255877
10241	25801
10241	25804
10241	26036
10241	26121
10241	26152
10241	26505
10241	26994
10241	27132
10241	27247
10241	27301
10241	27332
10241	283212
10241	284058
10241	285093
10241	285753
10241	286380
10241	337867
10241	342132
10241	440738
10241	51032
10241	51164
10241	51204
10241	51224
10241	51282
10241	51296
10241	51545
10241	51564
10241	51588
10241	54927
10241	55110
10241	55138
10241	55209
10241	553115
10241	55388
10241	55633
10241	55679
10241	55684
10241	55861
10241	56915
10241	57332
10241	57459
10241	57542
10241	57559
10241	57659
10241	58155
10241	63943
10241	64518
10241	64745
10241	64783
10241	78986
10241	79005
10241	79025
10241	79088
10241	79165
10241	79696
10241	79797
10241	79943
10241	80028
10241	80125
10241	80256
10241	84069
10241	84080
10241	84140
10241	84330
10241	84707
10241	84708
10241	84759
10241	84816
10241	84904
10241	85302
10241	90060
10241	91056
10241	91289
10241	91694
10241	94039
10243	10243
10243	10657
10243	129531
10243	221409
10243	23229
10244	26022
10245	10488
10247	10247
10247	10522
10247	23013
10247	54971
10247	55365
10247	6775079
10248	138716
10248	54913
10249	386681
10249	388677
10249	81552
10249	84060
1025	10217
1025	1025
1025	10614
1025	124790
1025	1283
1025	27125
1025	3326
1025	4155
1025	4683
1025	5430
1025	5925
1025	64777
1025	6502
1025	6596
1025	6829
1025	8317
1025	8454
1025	85474
1025	8573
1025	8812
1025	8915
1025	9150
1025	9204
1025	9412
10250	23524
10250	84530
10252	10253
10252	11077
10252	116412
10252	122809
10252	124790
10252	22864
10252	353132
10252	353134
10252	353140
10252	353141
10252	353323
10252	375791
10252	386675
10252	386676
10252	386677
10252	386680
10252	386681
10252	386682
10252	386683
10252	388677
10252	50628
10252	54507
10252	81850
10252	81851
10252	85291
10253	10253
10253	10781
10253	10817
10253	10868
10253	11043
10253	117144
10253	124790
10253	147687
10253	197131
10253	199834
10253	203259
10253	23005
10253	23028
10253	23390
10253	29763
10253	30011
10253	353132
10253	353141
10253	353144
10253	353145
10253	386676
10253	386677
10253	386678
10253	386680
10253	386681
10253	386682
10253	440023
10253	51507
10253	53347
10253	54437
10253	54507
10253	55179
10253	55337
10253	653240
10253	80270
10253	81567
10253	83755
10253	83899
10253	84126
10253	84767
10253	84914
10253	84959
10253	85280
10253	85287
10253	91694
10254	10617
10254	26994
10254	29978
10254	29979
10254	339005
10254	54464
10254	55041
10254	55048
10254	55274
10254	56893
10254	57542
10254	57561
10254	63898
10254	83746
10254	84872
10256	11186
10256	23390
10256	27128
10256	84619
1026	1026
1026	10318
1026	10381
1026	10399
1026	10522
1026	10574
1026	1059
1026	10641
1026	10681
1026	10743
1026	10912
1026	10980
1026	11007
1026	11124
1026	1114
1026	11189
1026	11224
1026	115106
1026	1287
1026	1508
1026	151230
1026	161742
1026	170959
1026	1780
1026	1915
1026	2132
1026	2162
1026	221184
1026	2244
1026	22806
1026	22993
1026	23093
1026	23281
1026	23564
1026	24144
1026	2646
1026	2661
1026	27037
1026	27097
1026	27231
1026	2783
1026	2801
1026	29911
1026	29959
1026	3032
1026	3104
1026	3190
1026	3234
1026	3242
1026	3431
1026	347733
1026	3801
1026	3881
1026	4223
1026	4287
1026	4436
1026	4609
1026	4804
1026	51003
1026	51053
1026	51061
1026	5111
1026	51150
1026	51380
1026	51412
1026	51608
1026	5162
1026	51763
1026	5315
1026	54987
1026	55388
1026	55611
1026	5575
1026	55791
1026	56159
1026	56647
1026	57159
1026	58525
1026	5859
1026	5861
1026	5928
1026	6141
1026	6187
1026	6279
1026	6494
1026	6502
1026	6612
1026	6925
1026	7088
1026	7114
1026	7123
1026	7157
1026	7185
1026	7295
1026	7321
1026	7375
1026	7376
1026	7431
1026	7694
1026	7704
1026	7846
1026	79155
1026	7917
1026	79174
1026	79885
1026	80308
1026	81794
1026	8317
1026	8318
1026	83878
1026	8402
1026	84060
1026	84289
1026	84467
1026	84942
1026	85409
1026	85440
1026	8900
1026	9094
1026	9133
1026	9134
1026	9362
1026	9659
1026	9757
1026	9869
10260	29950
10260	30012
10260	338872
10262	10286
10262	10342
10262	10458
10262	10521
10262	10523
10262	10594
10262	10992
10262	11100
10262	11325
10262	143884
10262	26039
10262	26051
10262	27129
10262	51667
10262	53347
10262	54819
10262	54913
10262	64745
10262	79084
10262	83640
10262	84292
10263	10320
10263	10897
10263	114932
10263	29896
10268	375791
10268	386682
10268	388677
10268	440050
1027	10010
1027	10971
1027	10987
1027	1163
1027	23281
1027	2885
1027	3659
1027	6502
1027	7186
1027	7314
1027	7322
1027	7514
1027	7529
1027	8900
1027	9134
10273	10273
10273	10657
10273	118427
10273	23623
10273	25828
10273	25913
10273	26277
10273	26575
10273	56477
10273	57154
10273	65057
10273	79733
10278	147687
10278	26578
10278	399693
10278	431707
10278	79090
10278	83942
10278	84959
10280	51248
10282	112755
10282	147872
10282	171483
10282	23786
10282	56947
10282	63908
10282	83878
10283	118924
10284	10474
10284	388324
10284	51684
10284	79159
10286	10594
10286	11077
10286	125115
10286	22806
10286	25913
10286	27339
10286	342574
10287	10755
10287	114990
10287	199834
10287	57532
10289	10475
1029	1029
1029	10522
1029	115106
1029	2335
1029	23424
1029	29950
1029	3192
1029	4171
1029	4174
1029	4193
1029	5000
1029	5001
1029	51053
1029	55388
1029	55602
1029	5578
1029	7157
1029	79174
1029	8317
1029	8318
10290	11077
10291	10946
10291	11325
10291	23543
10291	55660
10291	57154
10291	79084
10293	10982
10293	148581
10293	22888
10293	55905
10293	56925
10293	65264
10293	90933
10294	114034
10295	51691
10298	25913
10298	54815
103	103
103	7052
1030	10094
1030	3670
1030	4110
1030	57562
1030	60491
1030	60492
1030	65263
1030	7041
1030	7185
1030	80125
1030	8518
1030	9463
10300	11104
10300	54464
10301	10383
10301	10524
10301	10813
10301	10980
10301	197131
10301	51003
10301	55207
10301	55324
10301	57562
10301	60492
10302	10534
10302	10538
10302	10597
10302	154796
10302	167838
10302	170685
10302	220082
10302	23636
10302	27128
10302	55789
10302	56850
10302	79184
10302	81565
10302	84832
10305	56893
1031	10174
1031	10589
1031	10768
1031	10980
1031	11281
1031	1406
1031	23643
1031	25894
1031	2661
1031	3881
1031	4809
1031	5515
1031	55183
1031	55577
1031	55791
1031	5626
1031	57120
1031	5966
1031	60491
1031	60492
1031	6925
1031	6938
1031	7088
1031	7157
1031	84060
1031	9094
10311	11099
10313	10313
10313	10423
10313	129531
10313	151393
10313	169026
10313	22908
10313	346157
10313	55012
10313	57142
10313	79666
10313	84067
10316	10316
10318	10318
10318	10403
10318	10445
10318	10464
10318	10467
10318	10567
10318	10928
10318	10933
10318	11140
10318	11284
10318	11345
10318	114823
10318	127428
10318	148281
10318	148932
10318	153527
10318	153733
10318	170082
10318	200081
10318	220136
10318	22996
10318	23201
10318	23710
10318	26276
10318	26994
10318	286514
10318	28986
10318	29922
10318	29965
10318	337966
10318	337967
10318	337968
10318	337970
10318	374659
10318	375791
10318	440738
10318	54715
10318	55211
10318	55388
10318	57698
10318	65265
10318	79753
10318	79931
10318	81631
10318	81926
10318	84140
10318	84365
10318	84557
10318	92597
10319	10749
10319	11224
10319	25913
10319	29015
10319	54566
10319	54883
10319	57161
10319	90338
10319	91746
1032	10513
1032	158297
1032	22806
1032	27033
1032	285180
1032	3164
1032	388324
1032	4223
1032	4929
1032	51171
1032	55145
1032	5626
1032	57459
1032	5966
1032	6386
1032	79735
1032	84656
1032	84970
1032	9119
1032	91694
1032	9463
10320	10320
10320	10445
10320	10459
10320	10539
10320	10783
10320	10933
10320	11051
10320	11284
10320	122786
10320	143884
10320	147687
10320	153527
10320	158427
10320	164127
10320	221120
10320	22924
10320	22938
10320	23309
10320	23479
10320	25804
10320	25942
10320	26240
10320	285753
10320	29922
10320	339448
10320	375248
10320	375287
10320	401508
10320	51157
10320	51265
10320	51545
10320	51760
10320	53944
10320	54955
10320	55337
10320	55885
10320	57332
10320	63898
10320	64147
10320	64375
10320	64396
10320	64782
10320	65265
10320	79005
10320	79050
10320	79637
10320	80256
10320	84140
10320	84221
10320	84914
10324	25898
10324	51371
10326	11030
10327	54386
10327	54512
10327	84164
1033	1033
10332	10332
10332	254827
10336	11065
10336	114088
10336	54880
10342	10342
10342	10802
10342	11030
10342	11161
10342	114823
10342	122183
10342	134701
10342	23201
10342	25894
10342	27237
10342	388646
10342	51324
10342	54622
10342	55048
10342	55165
10342	553115
10342	57562
10342	66037
10342	81552
10342	81857
10342	93487
10346	23152
10346	26009
1036	1586
10360	10361
10360	57562
10361	27111
10361	79156
10361	79666
10362	10363
10362	10579
10362	11007
10362	23368
10362	24144
10362	51317
10362	51322
10362	64753
10362	79839
10362	83878
10362	93426
10363	10363
10363	10556
10363	11036
10363	126003
10363	220136
10363	221421
10363	541468
10363	548332
10363	54997
10363	55093
10363	55110
10363	55346
10363	60468
10363	64753
10363	79005
10363	83878
10363	94121
10376	10381
10376	57085
10376	643382
10376	79008
10379	10620
10379	117154
10379	27287
10379	30012
10379	63946
1038	51364
10381	10573
10381	10657
10381	11337
10381	171546
10381	196383
10381	23231
10381	26018
10381	284004
10381	55023
10381	57662
10382	10573
10382	10657
10382	11337
10382	171546
10382	196383
10382	23231
10382	284004
10382	55023
10382	57662
10383	10495
10383	25913
10383	26277
10383	65057
10384	55207
10385	10488
10385	80270
10385	89885
10389	57713
10389	81617
10389	84708
1039	10573
1039	115106
1039	127703
1039	1329
1039	147687
1039	151254
1039	152206
1039	1527
1039	153527
1039	167838
1039	200081
1039	201725
1039	205860
1039	254187
1039	25959
1039	2622
1039	26240
1039	26511
1039	2669
1039	27156
1039	283152
1039	284058
1039	285753
1039	29926
1039	30850
1039	339005
1039	3799
1039	3801
1039	399693
1039	51421
1039	54535
1039	55093
1039	55138
1039	55231
1039	55329
1039	5563
1039	55633
1039	55758
1039	5585
1039	55957
1039	5682
1039	57639
1039	58500
1039	63898
1039	64927
1039	6602
1039	6605
1039	7004
1039	7276
1039	7584
1039	79005
1039	79165
1039	79571
1039	79778
1039	8195
1039	83541
1039	84080
1039	84140
1039	84260
1039	84619
1039	84707
1039	84832
1039	8559
1039	90060
1039	9146
1039	9470
1039	9759
1039	9911
10391	10513
10392	10392
10392	30812
10399	10523
10399	10987
10399	11269
10399	159195
10399	22927
10399	23185
10399	23609
10399	26121
10399	28965
10399	51280
10399	57448
10399	81628
10399	84292
104	104
104	170082
104	23567
104	391257
104	55342
104	55922
104	5610
104	6780
104	6895
104	79698
104	8575
104	87178
10401	23589
10401	50628
10401	51156
10401	55049
10401	55660
10401	55729
10403	10403
10403	112869
10403	115106
10403	119392
10403	147700
10403	149371
10403	200081
10403	23368
10403	24144
10403	26258
10403	285180
10403	285782
10403	29079
10403	342574
10403	51019
10403	51421
10403	54535
10403	57405
10403	57658
10403	58513
10403	59349
10403	64753
10403	64946
10403	79003
10403	81565
10403	83540
10403	83878
10403	84708
10403	90410
10407	29978
10407	64927
1041	23390
1041	29978
1041	55165
1041	56893
10411	54764
10412	11213
10413	23291
10413	23559
10413	26524
10418	375791
10419	10419
10419	10445
10419	10569
10419	10946
10419	11140
10419	114823
10419	116225
10419	124359
10419	134492
10419	143684
10419	221302
10419	23390
10419	25959
10419	26206
10419	29789
10419	440093
10419	51497
10419	54676
10419	54955
10419	55082
10419	55093
10419	55147
10419	55692
10419	57035
10419	57761
10419	57805
10419	57822
10419	79084
10419	80818
10419	84289
10419	84708
10419	84950
10419	92483
10421	24148
10421	55234
10421	79090
10421	84129
10422	11052
10422	11281
10422	23321
10422	23327
10422	23390
10422	26994
10422	29978
10422	54476
10422	56658
10422	63891
10423	56947
10423	84708
10425	10477
10425	10524
10425	10813
10425	116985
10425	147791
10425	27185
10425	27436
[truncated: 63,132 more rows]
