# Supplementary material for: Finding shortest and nearly shortest path nodes in large substantially incomplete networks by hyperbolic mapping
Source: Nat Commun. 2023 Jan 17;14:186. doi: 10.1038/s41467-022-35181-w (PMC9845360; doi:10.1038/s41467-022-35181-w)
Supplement: Supplementary file 5 — Supplementary Data 2 [file 41467_2022_35181_MOESM5_ESM.zip › SI_ppi/similarity.ppi.coords.csv]

gene id	degree	radial	angle
1	60	10.839948	2.286918
1026	387	7.124128	1.994031
10549	6	15.318193	1.717555
2886	56	10.976894	1.511777
310	148	9.042888	1.997818
6606	258	7.933923	2.000343
6607	205	8.392942	1.994031
6622	30	12.211735	1.425931
7083	202	8.422363	1.996556
80854	20	13.008262	1.773103
26277	25	12.570604	2.395488
54386	20	13.008262	2.394226
9063	54	11.049052	1.875361
1000	22	12.82156	1.395632
10640	12	14.001416	-2.904253
1499	90	10.033877	1.393107
26191	18	13.214205	1.460017
3728	15	13.569327	-2.953488
5770	51	11.162418	1.448655
5777	68	10.591335	1.427193
5778	5	15.655692	1.699881
5782	64	10.711781	1.461279
5787	37	11.797771	1.467592
5788	71	10.505534	1.471379
5793	34	11.964813	1.471379
5795	71	10.505534	1.472641
5796	30	12.211735	1.460017
5800	47	11.324318	1.471379
5801	11	14.169018	1.699881
10000	2	17.259254	1.601411
23327	37	11.797771	2.578542
81857	22	12.82156	3.113819
10002	6	15.318193	3.123918
10379	10	14.351961	-3.094882
162989	4	16.061941	2.939602
23543	142	9.125408	3.051959
63976	19	13.108584	-2.771696
10006	36	11.851916	-2.786846
10250	1	18.313964	-2.173298
10586	56	10.976894	-1.356496
114932	153	8.976631	-2.476285
150248	4	16.061941	-1.187329
23114	68	10.591335	1.154505
284001	214	8.30719	-2.658076
340527	31	12.147088	-1.660745
54620	28	12.347657	-1.662008
55740	1	18.313964	-1.667058
56243	95	9.926254	-1.313573
57176	11	14.169018	-1.66327
64783	1	18.313964	-1.784465
653361	10	14.351961	1.659483
93621	23	12.734362	-2.528045
56952	16	13.443815	-2.371502
10008	14	13.703246	1.981406
11186	16	13.443815	-2.12785
23649	20	13.008262	2.194759
51280	2	17.259254	2.226321
55791	193	8.513315	2.225058
83638	8	14.777285	-1.95237
10009	1	18.313964	-2.637877
205860	137	9.196875	-1.582474
84304	15	13.569327	-1.853899
1495	3	16.572307	-2.108913
10010	151	9.002871	-2.338678
10241	338	7.394556	-2.651764
10758	25	12.570604	-1.437293
11063	12	14.001416	-1.43603
11074	85	10.147621	2.731298
11170	195	8.492743	-1.27065
22893	323	7.485223	-0.65079
23037	8	14.777285	2.952226
23099	60	10.839948	-2.578542
23219	15	13.569327	-1.442343
25978	2	17.259254	-1.427193
26003	95	9.926254	-1.44108
26060	45	11.410464	-1.443605
27125	6	15.318193	-1.417094
27301	23	12.734362	-1.406994
29110	17	13.325717	1.751641
29127	5	15.655692	-2.721199
50616	22	12.82156	-2.382864
51194	6	15.318193	2.910565
51224	28	12.347657	-1.428456
51324	382	7.150106	-1.596361
51763	70	10.533727	2.29323
54469	5	15.655692	-1.442343
54532	6	15.318193	1.336297
54971	211	8.335367	-2.631565
55209	54	11.049052	-1.408257
55707	4	16.061941	-1.414569
56893	194	8.503003	2.92319
60491	149	9.02946	-1.430981
60496	13	13.846779	-1.417094
79873	23	12.734362	-1.427193
80149	13	13.846779	1.737755
80254	118	9.494437	-2.828506
81576	12	14.001416	-1.401944
83461	8	14.777285	-1.44108
89885	32	12.084465	-2.29323
65264	46	11.366928	2.606316
10013	8	14.777285	1.586261
23148	7	15.029508	2.187185
26073	5	15.655692	2.194759
79738	18	13.214205	2.197284
84172	1	18.313964	1.386795
10014	5	15.655692	1.850112
11337	4	16.061941	1.932171
23764	1	18.313964	1.817289
10015	51	11.162418	1.576162
10016	5	15.655692	2.978737
10268	19	13.108584	0.174849
10454	22	12.82156	1.914497
26994	143	9.111416	2.746448
30011	20	13.008262	1.574899
50618	36	11.851916	1.548388
55165	168	8.790091	-2.828506
79155	14	13.703246	1.756691
85365	2	17.259254	2.978737
284338	38	11.745053	-0.285944
55048	100	9.824129	3.010298
553115	20	13.008262	3.000199
93487	38	11.745053	3.007774
10017	1	18.313964	1.924596
390535	72	10.477733	0.389464
10018	13	13.846779	1.922071
56929	1	18.313964	-1.314836
10019	45	11.410464	1.514302
10020	363	7.252021	0.014518
10253	232	8.145986	0.501822
146664	144	9.097521	3.072158
337968	207	8.373566	-3.054484
386675	418	6.970183	-2.651764
386676	413	6.994225	0.362953
386680	315	7.535313	0.323817
386683	257	7.941676	0.352853
448834	139	9.167981	0.4286
81850	280	7.77053	0.436175
81851	228	8.180703	0.482885
83755	376	7.181733	0.328867
83899	376	7.181733	0.130663
83900	352	7.313489	0.089002
83901	227	8.189477	0.289731
84616	217	8.279404	0.318767
84705	5	15.655692	-2.563393
85285	41	11.594757	0.422288
10023	5	15.655692	-1.415831
10319	1	18.313964	-2.875217
114928	56	10.976894	-2.774221
10024	30	12.211735	-0.926003
22919	48	11.282598	-1.990243
22924	81	10.243517	-1.948583
64599	69	10.562324	-2.788108
1003	2	17.259254	1.563537
1500	2	17.259254	-2.953488
3791	59	10.873315	1.311048
10036	76	10.370238	1.026998
10155	5	15.655692	2.371502
10951	22	12.82156	2.083664
11281	219	8.261092	-3.014086
11335	3	16.572307	2.083664
23468	11	14.169018	2.084927
29950	59	10.873315	-2.990099
65125	28	12.347657	2.421999
84105	14	13.703246	-3.092357
10040	3	16.572307	2.223796
10403	136	9.21148	-1.630447
23420	1	18.313964	2.148049
27043	4	16.061941	1.95237
50813	7	15.029508	1.89051
54472	60	10.839948	3.040597
644945	10	14.351961	-1.66832
10042	4	16.061941	2.182135
23210	4	16.061941	-2.166986
64061	30	12.211735	-2.504058
10043	3	16.572307	2.677013
23635	2	17.259254	-2.920665
57473	113	9.580702	-0.87803
58155	24	12.650808	-2.220008
84779	2	17.259254	-0.174849
10044	9	14.553338	1.478954
10278	157	8.925161	1.202478
10048	36	11.851916	2.570968
11065	1	18.313964	1.557225
23054	50	11.201681	1.813501
64581	12	14.001416	-2.279343
10049	10	14.351961	2.828506
27063	18	13.214205	2.828506
50807	138	9.182376	1.221415
51082	6	15.318193	1.437293
26146	24	12.650808	-3.102457
29781	2	17.259254	-1.33251
10053	24	12.650808	-2.100076
10618	119	9.477622	1.259288
22983	33	12.023744	-2.100076
51295	35	11.907568	-2.098814
84171	36	11.851916	-2.091239
100532737	2	17.259254	-2.415687
10054	16	13.443815	-2.264194
10055	17	13.325717	-1.999081
391257	115	9.545748	-2.300805
23243	19	13.108584	-2.75276
26019	56	10.976894	-2.057153
10062	61	10.807128	1.831175
23028	380	7.160593	-1.596361
26039	22	12.82156	2.967375
54556	12	14.001416	-1.462542
79364	12	14.001416	2.347515
10063	59	10.873315	2.025592
10980	110	9.634305	2.228845
11161	64	10.711781	2.230108
55183	130	9.301423	2.201072
84056	17	13.325717	-2.535619
84060	97	9.884776	2.285655
10425	151	9.002871	2.74266
10069	34	11.964813	-0.76441
10320	216	8.288623	-2.603791
10912	100	9.824129	2.067253
158405	11	14.169018	-2.573493
81786	6	15.318193	-2.716149
10072	15	13.569327	2.438411
25913	55	11.012647	2.396751
10073	6	15.318193	2.396751
55658	77	10.344243	2.722461
84206	2	17.259254	2.721199
10075	6	15.318193	2.594954
10477	56	10.976894	2.607579
10078	23	12.734362	-1.682207
55072	38	11.745053	-3.126443
64395	110	9.634305	-2.477547
79959	139	9.167981	-2.630303
5764	92	9.99013	2.199809
10081	5	15.655692	2.1329
11178	318	7.516382	-2.668176
55660	103	9.765266	-2.165723
145282	160	8.88741	-2.674488
10084	26	12.493494	2.025592
30012	26	12.493494	3.116344
51003	109	9.652497	2.285655
51729	21	12.912733	1.080021
79084	12	14.001416	-2.24147
84445	370	7.213867	-2.673226
100861412	8	14.777285	-2.387913
10087	7	15.029508	-1.461279
10313	7	15.029508	-2.399275
135293	4	16.061941	-1.90061
22932	45	11.410464	-1.393107
23204	35	11.907568	-2.399275
23251	2	17.259254	-2.267981
23421	44	11.45497	2.103863
57142	12	14.001416	-2.4018
92840	53	11.086131	-2.403063
1398	120	9.460946	1.499153
55729	36	11.851916	1.885461
114824	174	8.720088	-2.469972
51497	3	16.572307	2.540669
55819	66	10.650651	2.75276
10094	1	18.313964	1.89556
140893	3	16.572307	-2.62399
56947	27	12.419246	-2.273031
10101	86	10.124349	0.008206
23371	325	7.472894	0.332654
10102	19	13.108584	-0.178636
10928	56	10.976894	-2.915615
440295	358	7.279727	-2.674488
80321	444	6.84962	-2.663126
10105	3	16.572307	-1.490316
116173	69	10.562324	-2.403063
57085	59	10.873315	-2.399275
10107	21	12.912733	-2.728773
10110	7	15.029508	1.715031
80256	218	8.270227	-1.22899
10114	21	12.912733	1.877886
26508	30	12.211735	2.543194
55679	92	9.99013	-0.614179
79753	42	11.547067	-2.173298
5597	87	10.101344	1.935958
10120	4	16.061941	2.18971
23390	54	11.049052	-2.958538
51164	5	15.655692	-1.145668
10124	8	14.777285	-1.182279
79839	348	7.336318	-2.435886
79983	7	15.029508	-2.75781
84221	94	9.94732	-0.985338
10126	1	18.313964	-0.368003
140735	17	13.325717	-2.973688
65056	1	18.313964	-2.694687
10127	22	12.82156	-0.747998
284312	14	13.703246	-3.092357
29922	222	8.233935	-1.896823
30008	313	7.548034	2.957276
342945	8	14.777285	-0.750523
51282	27	12.419246	-0.753048
51684	24	12.650808	-1.821076
55663	235	8.120338	-0.426075
55668	186	8.587031	-0.703813
79666	39	11.693689	-2.318479
90933	227	8.189477	-2.606316
29978	141	9.139499	2.929502
6449	39	11.693689	2.91814
10133	58	10.907249	2.591167
10318	166	8.81398	-2.600004
11077	445	6.845125	-2.671963
202333	7	15.029508	2.817144
222484	13	13.846779	-2.937077
22873	1	18.313964	-2.97495
51019	115	9.545748	-2.894154
51588	122	9.428008	2.146787
54476	8	14.777285	2.679538
57541	6	15.318193	-2.740135
57561	41	11.594757	2.796945
58533	10	14.351961	-3.106244
64786	1	18.313964	2.719936
79088	62	10.774838	-0.860356
79673	97	9.884776	-0.711387
79735	2	17.259254	2.719936
93474	45	11.410464	-0.678564
25862	1	18.313964	-1.932171
10488	29	12.278541	-2.276818
139212	7	15.029508	-2.522995
494119	35	11.907568	-2.141737
85403	90	10.033877	-1.073709
22955	9	14.553338	2.847443
10142	28	12.347657	-3.09867
10214	48	11.282598	-1.134306
154075	2	17.259254	-2.789371
22806	329	7.448461	-2.665651
23043	18	13.214205	-3.118869
27185	228	8.180703	-2.817144
374659	10	14.351961	-1.528189
51322	15	13.569327	-1.34261
51567	3	16.572307	2.469972
55145	196	8.482536	-2.480072
63978	95	9.926254	-2.697212
79723	155	8.95073	1.15198
83878	421	6.955895	-2.79947
84970	176	8.697288	3.03176
22827	56	10.976894	-2.196022
10147	1	18.313964	3.131493
342371	46	11.366928	2.971163
10174	251	7.988841	-2.79947
10254	54	11.049052	2.904253
10810	6	15.318193	-2.552031
10921	55	11.012647	-2.185922
112399	20	13.008262	-1.847587
112574	24	12.650808	-1.165867
122183	131	9.286149	3.020398
144717	5	15.655692	-0.054916
145483	290	7.700456	-1.239089
199720	48	11.282598	-0.561156
22839	162	8.862632	1.196166
22885	11	14.169018	-1.703669
22954	45	11.410464	2.896678
23616	4	16.061941	-2.905516
23636	123	9.411739	-2.880267
24144	383	7.144884	-2.796945
246176	115	9.545748	-1.068659
25894	88	10.078601	-3.025448
26258	59	10.873315	-2.892891
27156	141	9.139499	-1.778153
339834	156	8.937905	-2.796945
342574	189	8.555105	-2.870167
51225	128	9.332326	-1.587524
51655	142	9.125408	-0.042292
54474	250	7.996811	-0.403351
54785	82	10.219108	-2.876479
54913	27	12.419246	-1.107795
55885	336	7.40641	-1.025736
645455	44	11.45497	-2.910565
64946	25	12.570604	2.058415
65080	26	12.493494	2.095026
79165	425	6.937002	-1.264338
79571	207	8.373566	-1.756691
79637	158	8.912498	-1.803402
80817	106	9.708087	-2.647977
83444	360	7.268599	-0.99165
84069	118	9.494437	-1.72008
84106	68	10.591335	-2.088714
90410	57	10.941768	-1.510515
10153	2	17.259254	2.321004
27330	13	13.846779	1.929646
148581	51	11.162418	2.615153
10813	47	11.324318	2.217483
4656	52	11.123911	-2.778009
84988	49	11.24173	-2.783058
10458	18	13.214205	1.548388
81565	103	9.765266	-2.323529
10169	109	9.652497	3.051959
10197	82	10.219108	-2.435886
11030	331	7.436356	3.02671
22913	47	11.324318	-2.227583
353323	231	8.154609	0.492985
66037	43	11.500489	2.986312
84528	139	9.167981	3.058271
1017	65	10.680982	1.631709
1022	30	12.211735	1.595098
1027	51	11.162418	1.608985
10982	23	12.734362	-2.379076
115426	62	10.774838	2.75781
1163	176	8.697288	-1.978881
2305	1	18.313964	2.270506
3009	9	14.553338	1.60646
3024	19	13.108584	1.60646
3398	45	11.410464	2.083664
4067	75	10.396575	1.49789
4172	29	12.278541	1.644334
4173	26	12.493494	1.645596
4605	7	15.029508	1.607723
4869	7	15.029508	1.596361
4999	27	12.419246	1.646859
5063	23	12.734362	1.635497
5111	25	12.570604	1.61151
51343	18	13.214205	1.603935
5515	29	12.278541	1.692307
55643	101	9.804315	2.016755
5925	71	10.505534	1.607723
5933	10	14.351961	1.612773
5934	3	16.572307	1.608985
6117	70	10.533727	1.644334
6502	23	12.734362	1.619085
7157	442	6.85864	2.286918
81620	12	14.001416	1.640546
8317	104	9.746024	-1.000487
8812	115	9.545748	3.029235
8850	31	12.147088	1.773103
8900	20	13.008262	1.622872
9133	16	13.443815	1.650646
9134	6	15.318193	1.624135
10464	397	7.073162	-1.755429
10521	45	11.410464	-2.237683
10523	55	11.012647	-2.169511
11100	47	11.324318	-2.243995
11339	91	10.011884	-1.511777
114327	83	10.194994	-1.809714
117144	423	6.946426	0.019568
147179	4	16.061941	1.090121
154313	317	7.522672	-1.756691
154865	255	7.957275	-1.018161
158297	65	10.680982	-2.996412
200081	310	7.567269	-1.578687
221184	66	10.650651	-1.898085
23181	12	14.001416	-2.558343
23294	223	8.224964	-0.417238
27238	257	7.941676	-1.770578
27316	53	11.086131	-2.207384
29948	144	9.097521	-1.927121
29959	19	13.108584	2.336153
30837	2	17.259254	-0.255645
51043	37	11.797771	-2.956013
51307	42	11.547067	2.410637
51517	82	10.219108	1.150718
54763	117	9.511395	-2.429574
55122	6	15.318193	-2.506583
55272	13	13.846779	-1.639284
55633	228	8.180703	-1.239089
55906	13	13.846779	-2.709837
57018	4	16.061941	-1.823601
57144	75	10.396575	-2.74771
63898	375	7.187053	-1.240352
63948	22	12.82156	2.993887
79025	234	8.12885	-0.875505
79696	274	7.813785	-1.263076
79720	79	10.293246	-2.828506
79869	61	10.807128	-2.987574
79933	9	14.553338	-1.207528
80022	240	8.078309	-1.746592
80705	193	8.513315	-2.649239
84330	296	7.65956	-0.419763
84766	135	9.226192	-0.626804
84807	99	9.844141	-1.79204
92345	9	14.553338	2.993887
85027	7	15.029508	-2.283131
10179	23	12.734362	-2.216221
10363	19	13.108584	-2.764122
10656	83	10.194994	-2.207384
10657	166	8.81398	1.309786
10992	25	12.570604	-2.168248
11007	245	8.037145	-2.668176
115704	20	13.008262	-2.568443
283234	100	9.824129	-2.801995
1018	41	11.594757	-1.997818
1164	2	17.259254	-2.770434
1869	29	12.278541	1.617822
1870	3	16.572307	1.62161
1871	3	16.572307	1.617822
3326	392	7.098483	1.67337
388333	7	15.029508	-2.921927
5079	18	13.214205	-2.9699
5080	99	9.844141	-2.983787
5465	20	13.008262	1.836225
5626	384	7.139674	-2.972425
7849	1	18.313964	-2.983787
8022	77	10.344243	-2.98505
89884	11	14.169018	-3.009036
93986	35	11.907568	-2.517945
23450	2	17.259254	-2.257882
10181	17	13.325717	1.985194
23350	3	16.572307	-2.512895
27339	3	16.572307	-2.514158
51371	6	15.318193	-2.043266
51691	17	13.325717	-2.063465
10188	54	11.049052	1.381745
10490	39	11.693689	-0.784609
1019	101	9.804315	1.651908
1029	23	12.734362	1.635497
1030	19	13.108584	2.116488
1031	113	9.580702	2.002868
1032	76	10.370238	-1.948583
1050	24	12.650808	1.73018
10519	1	18.313964	1.822338
1852	3	16.572307	1.625397
22993	63	10.743061	2.291968
23564	90	10.033877	2.295755
27037	82	10.219108	2.29323
3320	40	11.643611	1.684732
4171	32	12.084465	1.640546
4176	62	10.774838	1.640546
4609	57	10.941768	1.625397
4654	37	11.797771	1.784465
51361	32	12.084465	-2.538144
51534	8	14.777285	-1.422144
51631	62	10.774838	2.150574
5315	84	10.171167	2.295755
5859	314	7.541663	2.290705
6500	32	12.084465	1.61656
7046	63	10.743061	2.52047
79159	26	12.493494	-0.725274
7917	226	8.19829	2.305855
8318	23	12.734362	1.644334
9802	215	8.297885	3.009036
9869	178	8.674745	2.230108
10190	47	11.324318	2.121538
10989	139	9.167981	2.160673
11340	89	10.056114	-2.055891
143241	94	9.94732	-2.837344
28964	68	10.591335	2.17961
374355	19	13.108584	-2.842393
375341	2	17.259254	2.159411
57562	120	9.460946	2.173298
10193	26	12.493494	2.697212
115992	79	10.293246	2.759072
140459	2	17.259254	-1.722605
222166	20	13.008262	2.637877
51329	1	18.313964	-2.170773
81603	110	9.634305	2.732561
11033	2	17.259254	-2.217483
126282	1	18.313964	-2.164461
200350	65	10.680982	-0.274582
25764	16	13.443815	3.08352
25828	130	9.301423	-1.04846
27124	124	9.395603	-1.232777
284058	198	8.462276	-1.263076
30850	115	9.545748	-2.669438
401431	13	13.846779	-1.124207
54458	92	9.99013	0.445012
54778	121	9.444409	2.741398
54819	125	9.379595	-2.159411
55840	2	17.259254	-1.074971
79446	85	10.147621	-0.442487
84062	71	10.505534	-2.892891
84078	36	11.851916	2.139212
84996	14	13.703246	-0.938627
10198	5	15.655692	2.413162
558	16	13.443815	1.356496
1020	51	11.162418	-2.086189
140545	47	11.324318	-2.096289
1600	96	9.905408	3.012823
1641	171	8.754783	-1.015636
1759	12	14.001416	1.578687
4137	24	12.650808	1.702406
4734	83	10.194994	2.584855
5663	40	11.643611	-2.101339
79174	103	9.765266	2.313429
8851	25	12.570604	-0.494247
10200	55	11.012647	2.00918
11244	69	10.562324	2.216221
23517	5	15.655692	-2.052103
26574	3	16.572307	1.521877
83658	1	18.313964	1.558487
90417	1	18.313964	-2.347515
10534	20	13.008262	-2.519208
10513	18	13.214205	-2.925715
56915	128	9.332326	-1.928384
10204	1	18.313964	2.068515
29946	46	11.366928	-2.885316
51550	82	10.219108	-1.985194
51564	4	16.061941	-1.8337
54550	249	8.004813	-2.438411
54810	14	13.703246	2.074827
1021	36	11.851916	1.651908
55388	113	9.580702	-1.005537
5684	72	10.477733	2.98505
6310	303	7.612882	3.014086
89870	15	13.569327	-3.092357
10210	73	10.450312	2.736348
51465	11	14.169018	2.610104
51619	99	9.844141	2.622728
55284	44	11.45497	2.618941
10212	19	13.108584	2.380339
28996	22	12.82156	1.866524
171483	164	8.838158	-2.602529
55041	24	12.650808	2.921927
117178	232	8.145986	-2.646714
220082	281	7.763411	-2.658076
29079	97	9.884776	-2.881529
57381	33	12.023744	2.512895
79842	12	14.001416	1.817289
84838	12	14.001416	-0.740424
386684	119	9.477622	0.352853
163183	24	12.650808	-2.276818
1025	11	14.169018	1.66327
1283	3	16.572307	1.596361
2071	23	12.734362	-1.183542
2099	98	9.864355	1.8337
2960	13	13.846779	2.356352
2965	16	13.443815	1.598886
3117	24	12.650808	1.999081
3295	1	18.313964	2.275556
4331	47	11.324318	2.034429
5430	17	13.325717	1.590049
6829	13	13.846779	2.353827
10228	18	13.214205	-0.779559
63908	25	12.570604	-0.779559
79607	27	12.419246	2.110176
10236	102	9.784695	1.168392
202559	56	10.976894	-2.208646
56122	24	12.650808	-2.213696
254827	1	18.313964	-2.269244
1024	1	18.313964	1.539551
51586	4	16.061941	-3.139068
5469	26	12.493494	1.814764
9412	2	17.259254	-2.365189
10667	419	6.965409	-0.369265
10922	27	12.419246	-0.87298
11143	40	11.643611	2.175823
11201	20	13.008262	2.600004
11266	1	18.313964	2.164461
112858	4	16.061941	-1.206266
11345	21	12.912733	2.887841
114822	40	11.643611	-1.199953
115265	2	17.259254	-3.007774
127665	375	7.187053	-0.652052
132158	176	8.697288	-1.793302
143884	429	6.918286	-1.239089
153657	1	18.313964	-2.781796
161882	7	15.029508	-0.860356
163050	314	7.541663	-0.653315
164127	251	7.988841	-1.018161
167153	2	17.259254	-1.326198
202051	171	8.754783	-0.395776
23089	1	18.313964	2.822194
23201	76	10.370238	3.020398
23710	23	12.734362	2.891629
255877	199	8.452223	-0.162224
25801	1	18.313964	3.001461
25804	26	12.493494	-2.072302
26036	51	11.162418	-2.135425
26152	26	12.493494	-0.866668
27132	71	10.505534	-1.809714
27247	18	13.214205	-1.491578
27332	14	13.703246	-1.398157
283212	1	18.313964	2.483859
285093	226	8.19829	-1.2656
286380	69	10.562324	-0.269532
342132	72	10.477733	-1.021949
440738	7	15.029508	2.894154
51204	72	10.477733	-0.843944
51296	26	12.493494	-0.306143
54927	117	9.511395	-0.881817
55110	154	8.963639	-1.794565
55684	7	15.029508	-0.871718
57459	45	11.410464	-1.191116
57542	60	10.839948	2.90804
57559	87	10.101344	-2.088714
57659	57	10.941768	-1.220152
64518	10	14.351961	-1.702406
64745	97	9.884776	-0.850256
78986	19	13.108584	-1.117894
79943	256	7.94946	-0.147075
80028	188	8.565691	-0.620491
84759	10	14.351961	2.626515
84816	1	18.313964	-1.749117
84904	1	18.313964	-1.727655
85302	290	7.700456	-1.309786
91056	1	18.313964	-2.329841
91289	29	12.278541	-0.369265
91694	229	8.171967	-1.793302
94039	79	10.293246	-0.229134
10522	36	11.851916	2.36014
23013	74	10.423263	1.279487
138716	1	18.313964	-0.658365
10249	3	16.572307	2.102601
81552	14	13.703246	2.18466
10614	1	18.313964	-1.918284
124790	140	9.153689	-1.923334
4155	19	13.108584	1.696094
4683	10	14.351961	1.887985
64777	51	11.162418	2.769172
8454	17	13.325717	1.626659
8573	2	17.259254	-0.736636
8915	22	12.82156	-1.409519
23524	1	18.313964	-2.161936
84530	34	11.964813	-2.190972
10252	336	7.40641	-0.004419
116412	393	7.093393	-0.014518
22864	218	8.270227	0.097839
353132	304	7.606302	0.018305
353134	251	7.988841	0.023355
353140	282	7.756318	0.128138
353141	232	8.145986	0.13445
386677	229	8.171967	0.323817
50628	23	12.734362	-2.92824
85291	306	7.593206	0.30488
10781	121	9.444409	-0.64574
10817	178	8.674745	0.285944
10868	30	12.211735	2.646714
197131	21	12.912733	2.232633
199834	345	7.353612	0.042292
29763	2	17.259254	-2.357615
353144	310	7.567269	0.006943
353145	310	7.567269	-0.015781
386678	148	9.042888	0.336441
440023	289	7.707354	0.126876
53347	130	9.301423	-1.732705
54437	32	12.084465	2.270506
653240	173	8.731586	0.338966
80270	232	8.145986	0.09279
81567	115	9.545748	-0.210197
84126	27	12.419246	-2.761597
84959	15	13.569327	2.597479
85280	99	9.844141	0.4286
85287	71	10.505534	0.364215
10617	23	12.734362	2.650502
29979	85	10.147621	2.920665
339005	137	9.196875	-1.588786
54464	15	13.569327	-2.06094
55274	13	13.846779	2.049578
83746	125	9.379595	-1.924596
84872	36	11.851916	3.057009
10256	3	16.572307	-3.040597
27128	43	11.500489	-1.500415
84619	320	7.50386	-1.260551
10381	66	10.650651	2.295755
10399	36	11.851916	2.362665
10574	22	12.82156	2.324791
1059	86	10.124349	2.299542
10681	13	13.846779	2.264194
10743	29	12.278541	2.336153
11124	60	10.839948	2.323529
1114	28	12.347657	2.327316
115106	323	7.485223	-1.294637
1287	70	10.533727	2.295755
1508	15	13.569327	2.252832
151230	64	10.711781	2.299542
161742	23	12.734362	2.323529
170959	57	10.941768	2.294493
1780	78	10.318582	2.30333
1915	145	9.083723	2.286918
2132	63	10.743061	2.291968
2162	12	14.001416	2.334891
2244	70	10.533727	2.297017
2661	86	10.124349	2.289443
27097	8	14.777285	2.322266
27231	8	14.777285	2.259144
2783	33	12.023744	2.329841
29911	228	8.180703	-2.668176
3032	62	10.774838	2.297017
3104	52	11.123911	-0.727799
3190	178	8.674745	-2.220008
3234	2	17.259254	2.180873
3431	68	10.591335	2.28818
347733	20	13.008262	2.267981
4287	52	11.123911	2.653027
4436	67	10.620773	2.286918
4804	67	10.620773	2.299542
51053	20	13.008262	1.636759
51061	11	14.169018	-3.130231
51150	68	10.591335	2.297017
51380	78	10.318582	2.291968
51412	72	10.477733	2.29323
51608	24	12.650808	2.072302
5162	24	12.650808	2.327316
55611	118	9.494437	2.658076
5575	129	9.316815	-2.664389
56159	44	11.45497	-2.942126
56647	3	16.572307	-2.559606
58525	68	10.591335	2.284393
5861	2	17.259254	2.126587
5928	72	10.477733	2.286918
6187	71	10.505534	2.295755
6279	37	11.797771	2.012967
6612	76	10.370238	2.29323
6925	258	7.933923	-2.64419
7088	122	9.428008	2.294493
7114	207	8.373566	2.290705
7123	29	12.278541	2.343728
7185	364	7.246526	-2.803258
7295	9	14.553338	-1.516827
7321	133	9.255946	2.62399
7375	81	10.243517	2.295755
7376	68	10.591335	1.836225
7431	353	7.307822	2.153099
7694	26	12.493494	2.327316
7846	80	10.268227	2.290705
79885	1	18.313964	2.252832
80308	99	9.844141	2.290705
81794	59	10.873315	2.294493
84289	66	10.650651	-3.080995
84467	56	10.976894	2.338678
84942	61	10.807128	2.295755
85440	62	10.774838	2.295755
9094	119	9.477622	2.286918
9362	69	10.562324	2.294493
9659	215	8.297885	-2.658076
9757	166	8.81398	2.28818
338872	8	14.777285	2.831031
10262	169	8.778252	1.120419
10286	75	10.396575	-1.603935
10342	83	10.194994	3.020398
10594	7	15.029508	-2.23137
11325	3	16.572307	-2.24147
26051	10	14.351961	-1.133044
27129	21	12.912733	-1.875361
83640	129	9.316815	3.030498
84292	19	13.108584	-2.250307
10263	7	15.029508	2.097551
29896	5	15.655692	2.178348
440050	59	10.873315	0.456374
10971	25	12.570604	2.427049
10987	50	11.201681	1.889248
3659	1	18.313964	2.280606
7314	30	12.211735	2.911828
7322	84	10.171167	2.621466
7514	2	17.259254	-0.090265
7529	11	14.169018	2.427049
10273	86	10.124349	2.47376
118427	22	12.82156	0.394514
23623	12	14.001416	-1.086333
26575	49	11.24173	0.415975
57154	35	11.907568	2.549506
65057	30	12.211735	2.395488
79733	2	17.259254	-1.439818
26578	75	10.396575	-1.954895
431707	3	16.572307	-1.658221
79090	14	13.703246	-1.697356
83942	2	17.259254	0.279631
10282	35	11.907568	-0.787134
112755	12	14.001416	-0.777034
147872	78	10.318582	-2.275556
23786	8	14.777285	-2.280606
118924	36	11.851916	-2.158149
10474	2	17.259254	-2.834819
388324	72	10.477733	-2.993887
10287	27	12.419246	0.415975
114990	302	7.619484	0.011993
57532	247	8.020914	0.038505
10475	36	11.851916	-2.541932
2335	54	11.049052	1.778153
3192	1	18.313964	-2.222533
4174	23	12.734362	1.646859
4193	139	9.167981	2.684588
5000	23	12.734362	1.646859
5001	26	12.493494	1.644334
5578	50	11.201681	1.5547
10290	12	14.001416	-1.886723
10291	6	15.318193	-2.252832
10946	1	18.313964	-2.86133
10293	46	11.366928	1.246664
22888	78	10.318582	2.750235
55905	83	10.194994	2.759072
56925	1	18.313964	2.598742
114034	18	13.214205	-2.153099
10298	5	15.655692	2.46871
7052	20	13.008262	2.564656
3670	1	18.313964	-2.98505
4110	119	9.477622	-2.365189
60492	65	10.680982	2.232633
65263	2	17.259254	-2.346253
7041	8	14.777285	1.404469
8518	14	13.703246	2.190972
10301	55	11.012647	2.059678
10383	32	12.084465	2.453561
55324	1	18.313964	2.916878
10302	6	15.318193	-2.841131
10538	27	12.419246	1.727655
10597	2	17.259254	-1.817289
154796	158	8.912498	-1.577424
167838	137	9.196875	-1.584999
170685	19	13.108584	-1.672107
56850	146	9.070018	-2.600004
84832	198	8.462276	-1.294637
10589	18	13.214205	-2.52047
10768	4	16.061941	-2.692162
1406	130	9.301423	-3.011561
4809	5	15.655692	2.088714
55577	46	11.366928	-2.448511
57120	25	12.570604	-2.945914
5966	408	7.01856	-2.79947
6938	82	10.219108	-2.995149
10311	1	18.313964	-1.953633
11099	10	14.351961	-2.731298
10423	1	18.313964	-2.404325
151393	3	16.572307	-1.470116
346157	17	13.325717	-1.475166
84067	10	14.351961	-1.480216
10445	239	8.086644	-0.980288
10467	74	10.423263	-0.123088
10567	47	11.324318	-2.372764
10933	133	9.255946	-1.942271
11284	68	10.591335	-1.944795
114823	70	10.533727	-2.11775
148281	92	9.99013	-1.030786
148932	25	12.570604	-0.963876
153527	220	8.251999	-1.045935
153733	10	14.351961	-0.967664
220136	43	11.500489	-1.189854
286514	4	16.061941	1.72008
28986	11	14.169018	2.168248
29965	8	14.777285	2.901728
337966	32	12.084465	3.074683
337967	56	10.976894	3.072158
337970	57	10.941768	3.065846
54715	54	11.049052	3.043122
55211	44	11.45497	1.571112
65265	148	9.042888	-0.979026
79931	81	10.243517	-0.465211
81631	22	12.82156	2.093764
81926	27	12.419246	-1.122944
84557	5	15.655692	2.875217
10749	6	15.318193	2.384126
54883	1	18.313964	-1.612773
57161	33	12.023744	-0.568731
91746	27	12.419246	-2.213696
27033	33	12.023744	3.051959
3164	60	10.839948	1.712506
4929	2	17.259254	1.827388
51171	52	11.123911	-2.437149
84656	3	16.572307	-2.772959
10459	48	11.282598	-1.812239
10539	182	8.630407	0.481623
11051	79	10.293246	2.096289
122786	23	12.734362	-1.125469
158427	54	11.049052	-1.946058
221120	3	16.572307	-1.444868
22938	164	8.838158	-1.063609
23479	63	10.743061	-1.45118
25942	22	12.82156	1.851375
26240	161	8.874983	-1.2757
339448	8	14.777285	2.055891
375248	17	13.325717	-1.096433
401508	298	7.646112	-0.400826
51157	256	7.94946	-0.479098
51265	123	9.411739	-0.999225
51760	181	8.6414	-1.240352
53944	1	18.313964	2.30333
64147	216	8.288623	-1.756691
64375	10	14.351961	-2.591167
64396	147	9.056407	-0.984075
64782	140	9.153689	-0.706338
79050	15	13.569327	-1.425931
10324	1	18.313964	2.833556
25898	41	11.594757	0.58893
10326	1	18.313964	3.033022
54512	13	13.846779	-2.057153
84164	28	12.347657	2.113963
10336	13	13.846779	2.62904
114088	31	12.147088	2.618941
10802	2	17.259254	3.003986
27237	1	18.313964	-2.115225
388646	19	13.108584	2.227583
54622	29	12.278541	1.976357
23152	12	14.001416	-0.956302
26009	38	11.745053	-1.150718
27111	34	11.964813	-2.328579
79156	1	18.313964	-2.321004
10362	45	11.410464	-1.403207
23368	107	9.689385	-2.812095
51317	26	12.493494	-1.45623
64753	263	7.895599	-2.675751
93426	51	11.162418	-2.815882
11036	8	14.777285	1.899347
541468	38	11.745053	-2.879004
55346	6	15.318193	-1.996556
60468	83	10.194994	-2.612628
94121	19	13.108584	-0.93484
27287	88	10.078601	3.112556
51364	33	12.023744	-0.085215
10573	9	14.553338	-1.669583
284004	2	17.259254	-2.158149
57662	1	18.313964	2.201072
10382	1	18.313964	2.428312
10495	9	14.553338	-2.453561
10385	1	18.313964	-1.951108
57713	1	18.313964	-2.615153
1039	184	8.608601	-2.812095
127703	219	8.261092	-1.548388
1329	85	10.147621	-1.311048
151254	200	8.44222	-1.27065
152206	100	9.824129	-1.608985
1527	10	14.351961	-1.523139
201725	12	14.001416	-1.116632
2622	236	8.111861	-1.300949
26511	398	7.068136	-0.018305
283152	9	14.553338	-1.506727
3799	26	12.493494	-1.698619
51421	243	8.053509	-2.64419
55231	41	11.594757	-1.390582
55329	22	12.82156	-1.487791
5563	353	7.307822	-1.727655
55758	429	6.918286	-1.293374
5585	382	7.150106	-1.266863
55957	69	10.562324	-1.290849
57639	286	7.728192	-1.300949
58500	420	6.960646	-1.006799
6602	358	7.279727	-1.579949
7004	202	8.422363	-1.260551
7276	52	11.123911	2.120275
7584	134	9.241014	-1.062347
79778	9	14.553338	-1.207528
83541	283	7.749249	-1.284537
84260	129	9.316815	-1.576162
9470	259	7.926199	-1.73523
9759	361	7.263058	-1.240352
9911	59	10.873315	-2.697212
159195	183	8.619475	-3.019136
22927	6	15.318193	-2.182135
28965	3	16.572307	-2.182135
57448	4	16.061941	2.693425
81628	121	9.444409	-2.469972
104	8	14.777285	2.704787
23567	3	16.572307	2.708574
55342	17	13.325717	3.057009
55922	5	15.655692	2.702262
5610	8	14.777285	1.760479
6780	12	14.001416	2.702262
6895	13	13.846779	2.703524
8575	39	11.693689	2.057153
10401	38	11.745053	1.875361
23589	138	9.182376	0.071328
55049	10	14.351961	2.254094
112869	56	10.976894	-1.561012
119392	14	13.703246	-1.353972
147700	85	10.147621	-1.625397
149371	255	7.957275	-1.597623
285782	22	12.82156	-2.897941
57658	27	12.419246	-2.53057
58513	1	18.313964	1.129256
59349	82	10.219108	-2.442199
83540	1	18.313964	-1.353972
1041	1	18.313964	0.259432
10411	1	18.313964	-1.252976
54764	304	7.606302	-2.646714
11213	1	18.313964	1.927121
10413	1	18.313964	1.654433
23291	3	16.572307	1.619085
10418	16	13.443815	-0.062491
10419	82	10.219108	-2.309642
10569	102	9.784695	-2.163198
116225	25	12.570604	-1.824863
134492	29	12.278541	2.453561
143684	78	10.318582	-0.166011
26206	16	13.443815	2.926977
440093	17	13.325717	-2.11775
54676	29	12.278541	-2.1228
55082	6	15.318193	-2.177085
55147	49	11.24173	2.112701
55692	3	16.572307	-2.18466
57761	24	12.650808	2.06094
80818	23	12.734362	-2.121538
84950	29	12.278541	-2.185922
92483	5	15.655692	-2.116488
10421	1	18.313964	-2.80957
10422	34	11.964813	2.600004
11052	25	12.570604	2.796945
23321	83	10.194994	2.754022
56658	173	8.731586	2.743923
29089	12	14.001416	2.612628
51533	9	14.553338	2.605054
54926	21	12.912733	2.607579
10430	9	14.553338	-0.809858
388633	18	13.214205	-2.278081
90993	12	14.001416	-2.285655
91445	81	10.243517	2.74771
10437	7	15.029508	0.181161
51645	13	13.846779	-1.963732
11157	16	13.443815	-2.064728
116840	19	13.108584	-2.593692
123722	208	8.363947	-2.669438
138046	23	12.734362	-2.557081
23216	80	10.268227	-2.598742
26031	50	11.201681	-2.598742
283899	70	10.533727	-2.467447
55109	2	17.259254	-2.315954
55536	118	9.494437	-2.302067
57673	1	18.313964	-2.466185
79036	111	9.616277	-2.600004
79618	242	8.061741	-2.611366
84699	24	12.650808	-2.285655
85294	164	8.838158	0.421025
10447	10	14.351961	-0.794709
388512	10	14.351961	-2.279343
10542	50	11.201681	2.077352
56949	4	16.061941	-2.150574
10451	57	10.941768	1.499153
11066	1	18.313964	2.135425
11151	25	12.570604	-1.486528
11248	32	12.084465	1.201216
114971	304	7.606302	-0.330129
116983	1	18.313964	2.312167
23039	1	18.313964	2.170773
23118	29	12.278541	1.914497
64780	14	13.703246	2.342465
84315	1	18.313964	-2.618941
84433	1	18.313964	1.746592
90990	3	16.572307	1.165867
148223	14	13.703246	-1.460017
22941	73	10.450312	1.27065
57511	127	9.347959	-2.80452
54793	318	7.516382	-2.429574
1046	6	15.318193	-2.574755
4004	281	7.763411	-1.77689
5562	129	9.316815	-1.721343
10460	9	14.553338	-2.751497
117286	82	10.219108	-2.011705
124460	4	16.061941	-1.696094
132671	11	14.169018	-1.202478
166979	139	9.167981	-1.244139
27018	20	13.008262	-1.489053
53371	27	12.419246	-1.50799
56254	12	14.001416	-2.906778
79058	30	12.211735	0.182423
10461	3	16.572307	1.357759
10529	100	9.824129	-1.266863
10746	10	14.351961	1.715031
11275	13	13.846779	-2.543194
146310	9	14.553338	-2.499008
165055	10	14.351961	-2.707312
196441	57	10.941768	-1.239089
220929	212	8.325931	-1.028261
22981	90	10.033877	-2.683325
23526	16	13.443815	-1.170917
254958	99	9.844141	-2.645452
26012	67	10.620773	-1.261813
29775	158	8.912498	-2.64419
374407	18	13.214205	-1.163342
54906	76	10.370238	-3.000199
55132	1	18.313964	-1.739017
55898	23	12.734362	-2.039479
57594	254	7.96512	-2.620203
57616	144	9.097521	-1.236564
80258	196	8.482536	-2.803258
84271	99	9.844141	-0.902016
84823	69	10.562324	-1.631709
84984	28	12.347657	-0.937365
91156	141	9.139499	-1.769316
10468	1	18.313964	2.391701
57621	42	11.547067	-2.261669
10473	17	13.325717	2.380339
23270	14	13.703246	-1.173442
92595	179	8.663568	-0.131925
11060	52	11.123911	2.942126
11342	56	10.976894	2.764122
135892	65	10.680982	2.800733
148066	64	10.711781	2.75781
151636	79	10.293246	2.760334
196403	80	10.268227	2.754022
23376	58	10.907249	2.755285
26001	77	10.344243	2.740135
27246	65	10.680982	2.759072
494470	63	10.743061	2.75276
51255	59	10.873315	2.762859
51569	62	10.774838	2.759072
54894	56	10.976894	2.765384
55159	72	10.477733	2.738873
55182	19	13.108584	2.772959
55223	43	11.500489	2.764122
55743	75	10.396575	2.74771
57484	65	10.680982	2.745185
64320	78	10.318582	2.746448
79594	76	10.370238	2.73761
84937	71	10.505534	2.755285
92714	6	15.318193	2.796945
93664	68	10.591335	2.74266
2130	127	9.347959	2.967375
57474	220	8.251999	-0.677301
60529	1	18.313964	3.127706
10482	69	10.562324	-0.898229
23641	254	7.96512	-2.671963
54442	2	17.259254	2.919402
92610	47	11.324318	-2.384126
10483	2	17.259254	-2.294493
10484	11	14.169018	-2.294493
113878	107	9.689385	3.003986
10613	2	17.259254	-2.297017
375056	3	16.572307	-1.317361
10486	4	16.061941	2.430837
102723680	1	18.313964	-2.149311
22800	29	12.278541	2.516683
27040	26	12.493494	1.331248
441521	5	15.655692	-2.137949
51090	2	17.259254	-0.785872
51107	7	15.029508	2.971163
51522	17	13.325717	-0.792184
53826	37	11.797771	2.000343
54708	5	15.655692	2.774221
54946	1	18.313964	-1.95742
55266	2	17.259254	-0.825007
55273	5	15.655692	-0.773247
55281	4	16.061941	-0.806071
55850	7	15.029508	-0.758098
55851	2	17.259254	2.963588
56475	4	16.061941	-2.262931
79415	8	14.777285	-0.787134
80221	11	14.169018	-1.476429
84277	1	18.313964	-1.956157
84975	1	18.313964	-1.959945
10489	6	15.318193	-0.534645
286827	1	18.313964	-2.304592
10492	2	17.259254	-2.212434
29974	31	12.147088	-1.375433
56341	4	16.061941	-2.314692
10494	39	11.693689	-1.184804
23582	72	10.477733	-2.687113
27158	36	11.851916	-1.841275
55068	9	14.553338	-2.391701
80108	21	12.912733	-1.093908
84282	2	17.259254	-1.097695
22999	71	10.505534	1.141881
10498	30	12.211735	1.761741
10499	35	11.907568	1.812239
10892	22	12.82156	-2.1228
1051	23	12.734362	1.728917
1052	18	13.214205	1.728917
1053	29	12.278541	1.727655
1054	27	12.419246	1.726393
1386	38	11.745053	1.726393
1649	53	11.086131	1.727655
22809	17	13.325717	1.73018
55509	33	12.023744	1.728917
1628	19	13.108584	1.727655
4089	123	9.411739	2.548244
4790	36	11.851916	1.751641
5594	95	9.926254	1.685994
5970	114	9.563149	1.766791
6722	2	17.259254	1.433506
11276	1	18.313964	2.563393
148327	10	14.351961	-2.285655
170261	1	18.313964	-1.309786
22980	1	18.313964	-1.050985
27131	8	14.777285	2.18466
27153	13	13.846779	-1.111582
441150	4	16.061941	-0.58388
50808	1	18.313964	1.982669
51213	89	10.056114	-0.158437
51411	7	15.029508	2.447248
55608	1	18.313964	-1.728917
79078	22	12.82156	-1.964995
79589	3	16.572307	-2.172035
79836	10	14.351961	0.19631
83593	11	14.169018	-1.447392
10516	3	16.572307	2.962326
10769	1	18.313964	1.530714
11338	83	10.194994	-2.221271
151613	17	13.325717	-2.154361
55749	24	12.650808	-2.228845
10621	6	15.318193	2.073565
116115	130	9.301423	-2.630303
130557	1	18.313964	-0.129401
154881	152	8.989708	-2.469972
202243	70	10.533727	-2.692162
22890	33	12.023744	-2.718674
23149	57	10.941768	-2.610104
23557	88	10.078601	-1.55975
266812	26	12.493494	2.134162
284119	10	14.351961	-2.509108
29903	82	10.219108	2.06094
54935	18	13.214205	2.089977
55755	22	12.82156	2.064728
56901	7	15.029508	2.064728
57664	8	14.777285	2.078615
653121	238	8.095014	-2.476285
65990	23	12.734362	2.146787
78987	19	13.108584	2.053366
79760	14	13.703246	2.089977
80318	13	13.846779	-2.505321
10526	3	16.572307	-2.333628
10615	76	10.370238	-2.823457
256646	109	9.652497	-2.783058
342096	60	10.839948	-2.79947
171017	8	14.777285	2.052103
25920	118	9.494437	1.140618
3725	88	10.078601	1.733967
5451	25	12.570604	3.134018
6923	1	18.313964	1.582474
10533	1	18.313964	-2.352565
22948	2	17.259254	2.233895
80342	63	10.743061	-0.802283
140258	91	10.011884	0.486672
23173	2	17.259254	0.375577
25865	6	15.318193	2.529307
27300	2	17.259254	-0.722749
29068	3	16.572307	2.519208
387266	123	9.411739	0.352853
388962	2	17.259254	-1.567325
440051	186	8.587031	0.080165
51027	6	15.318193	1.911972
51764	59	10.873315	-1.496628
55007	24	12.650808	-2.410637
55521	23	12.734362	-2.554556
64220	1	18.313964	0.31498
65220	24	12.650808	-2.392963
654483	23	12.734362	-1.818551
85289	161	8.874983	0.365478
2353	35	11.907568	1.733967
2355	37	11.797771	1.726393
3131	22	12.82156	1.727655
4302	39	11.693689	-2.036954
4783	36	11.851916	1.728917
7008	18	13.214205	1.728917
8061	32	12.084465	1.73018
10540	60	10.839948	-2.895416
27342	55	11.012647	-2.909303
60561	124	9.395603	-2.817144
10541	6	15.318193	-2.24652
157567	26	12.493494	-0.788396
23095	3	16.572307	2.823457
10551	49	11.24173	2.877742
29117	42	11.547067	2.208646
10555	1	18.313964	1.972569
11102	9	14.553338	1.997818
10562	10	14.351961	-0.81617
125170	21	12.912733	-1.467592
23551	64	10.711781	2.51542
23592	5	15.655692	2.554556
26100	8	14.777285	-1.466329
29886	64	10.711781	1.134306
29907	12	14.001416	-1.467592
29916	4	16.061941	-1.485266
51100	29	12.278541	-1.477691
56997	25	12.570604	-1.478954
60626	7	15.029508	2.899203
65009	30	12.211735	-1.476429
79038	116	9.528498	-0.615442
79890	119	9.477622	1.193641
83851	12	14.001416	-1.472641
54904	9	14.553338	-2.307117
55170	21	12.912733	-2.305855
10570	5	15.655692	1.572374
388969	32	12.084465	-0.293518
2534	170	8.766483	1.552175
8359	22	12.82156	1.793302
8370	26	12.493494	1.793302
9212	3	16.572307	1.660745
57556	2	17.259254	1.093908
10865	117	9.511395	3.062059
102157402	1	18.313964	2.033167
51726	35	11.907568	1.956157
1460	76	10.370238	1.964995
1647	76	10.370238	1.968782
2932	156	8.937905	1.968782
6863	7	15.029508	1.967519
8328	98	9.864355	-0.955039
23020	1	18.313964	1.11537
91603	8	14.777285	-2.154361
284252	82	10.219108	-2.430837
1432	48	11.282598	1.679682
6921	5	15.655692	1.579949
26986	4	16.061941	-2.226321
10606	50	11.201681	-2.382864
25843	25	12.570604	2.039479
10611	16	13.443815	-0.691188
10612	32	12.084465	2.805782
147007	14	13.703246	-0.784609
155465	14	13.703246	2.858805
26984	50	11.201681	-0.801021
10724	31	12.147088	-2.093764
10733	39	11.693689	-1.449917
116841	20	13.008262	-0.797234
137209	371	7.208475	-1.026998
23503	184	8.608601	-1.302211
23594	21	12.912733	1.646859
440321	40	11.643611	-1.646859
55285	180	8.652453	-1.260551
56891	110	9.634305	-1.795827
84894	1	18.313964	-0.881817
10616	60	10.839948	2.812095
201292	6	15.318193	2.613891
25915	4	16.061941	-0.432387
81629	146	9.070018	-1.858949
27005	24	12.650808	2.659339
57646	23	12.734362	2.656814
64219	9	14.553338	2.664389
26985	1	18.313964	-1.601411
10623	106	9.708087	-1.766791
84265	39	11.693689	-2.011705
10625	1	18.313964	3.039335
10626	30	12.211735	2.453561
64750	51	11.162418	2.549506
11092	36	11.851916	-0.083953
155060	12	14.001416	-1.901872
159989	73	10.450312	-2.889104
26098	4	16.061941	2.17961
30000	19	13.108584	-3.121394
53916	1	18.313964	-1.39437
54536	25	12.570604	-2.100076
84312	16	13.443815	-1.383008
120379	23	12.734362	-2.050841
256329	104	9.746024	0.062491
284346	157	8.925161	-0.235446
339344	91	10.011884	-0.255645
441208	72	10.477733	-0.58893
57104	23	12.734362	-0.923478
57727	50	11.201681	-2.367714
57787	24	12.650808	-0.548532
64926	87	10.101344	-1.631709
80742	21	12.912733	-2.214959
58191	197	8.47238	-0.017043
85376	31	12.147088	-3.043122
23495	3	16.572307	1.742804
10687	111	9.616277	-2.649239
126353	39	11.693689	-1.16713
146540	60	10.839948	-0.713912
254173	103	9.765266	-0.848994
60484	237	8.10342	-0.616704
79862	92	9.99013	-0.653315
7508	1	18.313964	2.11775
9814	15	13.569327	-1.194904
10691	13	13.846779	2.557081
84676	36	11.851916	2.661864
1070	2	17.259254	1.961207
5147	6	15.318193	2.261669
146705	48	11.282598	-1.335035
79177	2	17.259254	-1.90566
1072	23	12.734362	2.429574
1073	5	15.655692	2.192235
23542	27	12.419246	1.939746
26292	8	14.777285	2.054628
3984	2	17.259254	2.396751
3985	1	18.313964	2.405588
6195	28	12.347657	1.939746
7013	80	10.268227	1.933433
7534	101	9.804315	1.679682
10726	4	16.061941	2.457348
10728	4	16.061941	1.90061
23607	10	14.351961	1.550913
11034	3	16.572307	2.429574
5862	3	16.572307	-1.840013
53335	14	13.703246	-2.578542
115572	54	11.049052	3.035547
30851	1	18.313964	-1.312311
54855	3	16.572307	3.08857
26548	2	17.259254	1.856424
10742	11	14.169018	2.867642
54557	6	15.318193	2.920665
55534	2	17.259254	-0.737899
22803	7	15.029508	-2.06094
59339	9	14.553338	-1.215103
10762	4	16.061941	-2.24652
53918	6	15.318193	-1.832438
55075	7	15.029508	-0.587668
10771	1	18.313964	1.990243
10773	3	16.572307	1.938483
57684	72	10.477733	-2.485122
51367	14	13.703246	-1.357759
56924	9	14.553338	1.528189
57536	75	10.396575	-2.807045
57786	49	11.24173	-2.736348
26999	1	18.313964	2.477547
10791	23	12.734362	-0.779559
65983	3	16.572307	-2.281868
10794	2	17.259254	-2.713624
27309	172	8.743151	0.298568
1080	1	18.313964	1.653171
2316	134	9.241014	1.206266
5566	35	11.907568	1.684732
9351	1	18.313964	1.39942
9368	2	17.259254	1.408257
23157	3	16.572307	-2.317217
10807	11	14.169018	-2.495221
29844	4	16.061941	-2.85123
10811	26	12.493494	-1.874099
150572	48	11.282598	-1.741542
27258	32	12.084465	-2.067253
51319	4	16.061941	2.082402
55339	36	11.851916	2.06094
64129	58	10.907249	-0.104152
64400	31	12.147088	2.107651
81539	109	9.652497	2.057153
222546	54	11.049052	-3.053222
51350	107	9.689385	-1.553438
83637	10	14.351961	-2.967375
10847	14	13.703246	-1.367858
79065	256	7.94946	0.234183
80823	107	9.689385	-2.671963
10848	1	18.313964	-2.808307
25885	24	12.650808	-1.972569
388389	34	11.964813	-2.007918
51025	2	17.259254	1.976357
79682	4	16.061941	2.129112
348093	84	10.171167	3.022923
55697	57	10.941768	2.998936
222389	68	10.591335	-2.502796
246100	67	10.620773	2.877742
65986	27	12.419246	-2.516683
79656	41	11.594757	-2.703524
10874	87	10.101344	0.13445
386674	58	10.907249	0.474048
51473	5	15.655692	0.448799
56923	25	12.570604	0.205147
10879	1	18.313964	2.868905
26136	1	18.313964	-2.786846
10894	47	11.324318	0.236708
818	30	12.211735	-3.115081
10900	73	10.450312	-2.689638
125997	6	15.318193	-1.081284
55565	1	18.313964	-1.008062
81669	1	18.313964	-0.164749
347918	8	14.777285	3.137805
54069	2	17.259254	-2.853755
55257	13	13.846779	-0.081428
55768	11	14.169018	-1.966257
121268	34	11.964813	2.495221
163033	8	14.777285	2.173298
51808	5	15.655692	2.64419
56904	12	14.001416	-2.41695
128178	29	12.278541	-2.264194
10915	12	14.001416	2.201072
10919	64	10.711781	-3.038072
126961	7	15.029508	1.800877
23119	2	17.259254	-1.004274
253461	69	10.562324	-0.678564
285971	72	10.477733	-0.47531
51142	78	10.318582	-1.858949
51274	3	16.572307	-0.688663
54749	28	12.347657	-0.297306
653604	4	16.061941	1.800877
84726	11	14.169018	2.959801
84814	11	14.169018	2.959801
93100	2	17.259254	-1.039623
10920	7	15.029508	1.89051
51138	10	14.351961	1.89051
159163	50	11.201681	-2.206121
25888	37	11.797771	-0.763148
10926	20	13.008262	1.645596
23199	62	10.774838	-1.360284
25776	4	16.061941	-2.584855
286075	45	11.410464	-0.181161
58487	1	18.313964	-2.684588
84437	9	14.553338	-2.534357
10929	5	15.655692	-2.202334
221504	86	10.124349	-0.130663
57326	45	11.410464	2.863855
64168	24	12.650808	-2.533094
84456	94	9.94732	-2.488909
10934	3	16.572307	-1.937221
171482	4	16.061941	-2.148049
30845	1	18.313964	-0.755573
10944	24	12.650808	2.097551
23451	16	13.443815	2.554556
25897	4	16.061941	2.247782
55738	15	13.569327	2.242732
140691	51	11.162418	-2.706049
10949	15	13.569327	-2.243995
10953	29	12.278541	2.453561
10954	35	11.907568	-0.058704
10963	3	16.572307	2.464923
23164	2	17.259254	-3.127706
283989	23	12.734362	-1.198691
11243	41	11.594757	2.054628
23787	2	17.259254	2.555818
55512	36	11.851916	2.042004
55700	4	16.061941	2.111438
80228	18	13.214205	2.047053
81890	19	13.108584	1.980144
84103	5	15.655692	-2.136687
22976	32	12.084465	-2.100076
11183	59	10.873315	1.234039
51316	22	12.82156	3.079733
60314	20	13.008262	-1.475166
85358	141	9.139499	1.193641
11079	3	16.572307	2.119013
25934	16	13.443815	2.130375
29070	8	14.777285	2.145524
51593	14	13.703246	2.1228
54949	4	16.061941	2.12785
79101	54	11.049052	2.130375
57819	62	10.774838	-2.069777
79020	18	13.214205	2.095026
84924	1	18.313964	2.006655
100131997	108	9.670856	-0.246808
11067	9	14.553338	-1.398157
157773	8	14.777285	-0.721487
164592	140	9.153689	-0.851519
220965	21	12.912733	-1.134306
23265	63	10.743061	-3.09867
26150	69	10.562324	-1.403207
27229	75	10.396575	-1.393107
284680	4	16.061941	-0.53717
401541	24	12.650808	-1.462542
51207	18	13.214205	-1.138094
51562	39	11.693689	-2.930764
55233	5	15.655692	-0.963876
55367	1	18.313964	-0.857831
60493	11	14.169018	-1.120419
64112	9	14.553338	2.889104
64769	11	14.169018	-1.193641
83538	40	11.643611	-1.141881
85397	4	16.061941	-1.148193
25842	3	16.572307	1.816026
100288797	36	11.851916	-2.40685
53615	153	8.976631	-1.05856
1102	1	18.313964	-2.608841
7329	325	7.472894	1.870311
11135	10	14.351961	-3.139068
118738	40	11.643611	3.128968
128977	58	10.907249	-0.073853
129807	37	11.797771	3.086045
145946	123	9.411739	-0.114251
146325	159	8.899915	-1.717555
149069	27	12.419246	-0.509396
153328	25	12.570604	-0.543482
153769	60	10.839948	-0.884342
158572	7	15.029508	3.130231
196477	109	9.652497	-0.327604
200523	26	12.493494	3.072158
201181	16	13.443815	3.057009
220164	10	14.351961	3.107507
221662	4	16.061941	3.038072
22836	18	13.214205	-1.691044
23126	59	10.873315	3.132756
23132	20	13.008262	2.96485
23493	46	11.366928	0.177373
23583	5	15.655692	3.082258
254950	21	12.912733	3.072158
255193	19	13.108584	3.097407
25796	165	8.826033	-0.336441
283551	8	14.777285	-0.505609
284185	3	16.572307	3.094882
284365	50	11.201681	3.096145
285464	216	8.288623	0.121826
337879	24	12.650808	3.060796
337963	2	17.259254	3.022923
337972	54	11.049052	3.069633
337974	28	12.347657	3.062059
353267	8	14.777285	2.997674
388818	165	8.826033	0.48541
388951	3	16.572307	-0.506871
391104	11	14.169018	3.065846
399947	109	9.652497	-0.034717
50717	12	14.001416	2.966113
50943	7	15.029508	-3.14033
51185	3	16.572307	-1.816026
51352	215	8.297885	-0.424813
51447	5	15.655692	2.968638
51529	4	16.061941	1.534501
51778	7	15.029508	-1.207528
57088	56	10.976894	0.514446
57715	8	14.777285	3.080995
64333	32	12.084465	-1.430981
654346	17	13.325717	3.084783
79930	7	15.029508	-1.656958
83719	28	12.347657	3.096145
84536	5	15.655692	-0.160962
92129	66	10.650651	-1.679682
92906	57	10.941768	3.053222
1104	51	11.162418	1.999081
5901	26	12.493494	2.486384
51076	85	10.147621	-2.382864
100128927	5	15.655692	-0.664677
100526836	300	7.632754	0.052391
126070	306	7.593206	-0.005681
126375	144	9.097521	-0.669727
139324	21	12.912733	-2.74771
146849	6	15.318193	-1.126732
147808	11	14.169018	-0.914641
162968	289	7.707354	6.31E-4
201255	4	16.061941	-0.961351
202151	19	13.108584	-1.149456
221044	14	13.703246	-0.60408
23619	36	11.851916	-0.147075
23650	85	10.147621	-1.155768
253128	107	9.689385	0.058704
27042	23	12.734362	-1.119157
54461	317	7.522672	-0.393251
55224	60	10.839948	-0.269532
55503	110	9.634305	-0.26322
56204	29	12.278541	-1.146931
78990	99	9.844141	2.655552
79169	125	9.379595	-1.062347
79810	1	18.313964	2.616416
80019	31	12.147088	2.63914
80726	24	12.650808	2.368977
83659	31	12.147088	-2.738873
84285	72	10.477733	-1.988981
84294	239	8.086644	-0.414713
85359	34	11.964813	-1.653171
26959	8	14.777285	2.920665
51377	20	13.008262	2.655552
118460	26	12.493494	-2.055891
221037	2	17.259254	2.338678
22920	1	18.313964	-2.68585
25791	7	15.029508	2.187185
29947	1	18.313964	1.821076
55269	15	13.569327	-1.699881
65991	9	14.553338	2.198547
11059	49	11.24173	2.579805
51741	3	16.572307	2.581067
11083	2	17.259254	-0.623016
1106	25	12.570604	-2.040741
7289	71	10.505534	-0.167274
11091	13	13.846779	1.757954
146779	8	14.777285	-1.45118
23598	66	10.650651	3.101194
440836	8	14.777285	-0.275844
90480	256	7.94946	-1.261813
11165	11	14.169018	2.091239
29882	6	15.318193	1.603935
1107	139	9.167981	2.163198
10808	1	18.313964	2.216221
1363	13	13.846779	2.107651
1385	38	11.745053	1.857687
1478	72	10.477733	2.881529
1487	15	13.569327	-2.938339
2017	7	15.029508	2.400538
2167	3	16.572307	2.005393
26135	5	15.655692	2.106388
2874	93	9.968611	-1.607723
3028	5	15.655692	1.930909
3064	78	10.318582	2.145524
3550	44	11.45497	-2.165723
3837	10	14.351961	2.161936
3838	153	8.976631	-1.290849
4097	34	11.964813	1.723868
4122	12	14.001416	2.165723
4747	77	10.344243	-2.831031
51548	9	14.553338	1.930909
54544	230	8.163269	0.323817
5553	3	16.572307	2.249045
56992	7	15.029508	2.11775
57002	6	15.318193	2.100076
5720	42	11.547067	2.245257
5802	51	11.162418	2.072302
5888	44	11.45497	1.866524
5997	29	12.278541	2.1228
6294	1	18.313964	2.218746
6303	227	8.189477	2.057153
6498	61	10.807128	2.53057
6613	53	11.086131	2.207384
6886	11	14.169018	1.893035
6888	18	13.214205	2.380339
7138	146	9.070018	2.481334
7341	79	10.293246	1.867786
7389	4	16.061941	1.919547
7518	4	16.061941	2.481334
79137	1	18.313964	2.144262
7965	122	9.428008	-2.481334
8553	118	9.494437	3.030498
8764	28	12.347657	2.110176
8848	89	10.056114	1.999081
8880	9	14.553338	2.98505
93974	1	18.313964	2.207384
9905	3	16.572307	1.978881
266740	18	13.214205	-2.755285
11075	10	14.351961	2.115225
114800	1	18.313964	-1.627922
116461	16	13.443815	-1.837488
136895	1	18.313964	-1.336297
140885	31	12.147088	-1.386795
151121	1	18.313964	-0.917166
158787	61	10.807128	-1.391845
164312	3	16.572307	-0.056179
220004	82	10.219108	-1.323673
23034	9	14.553338	-1.196166
26231	4	16.061941	-1.341347
283237	69	10.562324	-1.359021
284391	48	11.282598	-0.838894
29994	67	10.620773	-1.097695
347240	32	12.084465	-2.53057
388336	29	12.278541	-0.558632
50650	14	13.703246	-1.201216
54552	33	12.023744	-1.153243
54910	69	10.562324	-0.446274
55152	45	11.410464	-0.066278
55195	197	8.47238	-1.261813
55917	5	15.655692	-1.49789
56006	155	8.95073	-1.22899
63940	19	13.108584	-1.38427
64221	6	15.318193	-1.080021
642938	2	17.259254	-0.896967
64844	5	15.655692	2.706049
79577	71	10.505534	-1.072446
79745	57	10.941768	-0.917166
81704	18	13.214205	-2.576018
84256	63	10.743061	-1.066134
84612	24	12.650808	-1.168392
84690	5	15.655692	-2.134162
84951	33	12.023744	1.519352
84991	5	15.655692	-1.338822
93611	2	17.259254	-1.388058
3065	53	11.086131	1.850112
7273	50	11.201681	2.825982
22929	14	13.703246	2.029379
57062	28	12.347657	2.381601
11098	1	18.313964	-1.760479
158345	1	18.313964	2.319741
115290	18	13.214205	-1.827388
50855	3	16.572307	-1.168392
55696	20	13.008262	-1.33756
83759	2	17.259254	-2.106388
84966	24	12.650808	2.232633
90332	1	18.313964	-2.791896
253827	113	9.580702	-1.874099
56259	28	12.347657	-2.180873
1111	17	13.325717	1.665795
4194	39	11.693689	2.68585
63967	1	18.313964	1.810976
8451	2	17.259254	1.629184
9874	5	15.655692	-1.822338
11117	9	14.553338	-2.844918
66036	21	12.912733	-2.932027
11126	6	15.318193	-1.477691
114569	6	15.318193	-2.396751
11127	1	18.313964	-3.116344
54477	23	12.734362	-2.939602
11129	23	12.734362	3.055746
1113	3	16.572307	2.196022
4751	11	14.169018	2.140474
5201	73	10.450312	2.103863
201294	9	14.553338	-3.062059
50619	26	12.493494	-1.879148
2261	17	13.325717	2.112701
25937	15	13.569327	2.4119
5424	42	11.547067	1.189854
5434	5	15.655692	2.35509
5586	8	14.777285	1.703669
56252	4	16.061941	1.081284
5880	5	15.655692	2.509108
5908	37	11.797771	1.999081
6258	14	13.703246	1.814764
6311	4	16.061941	2.950964
7280	39	11.693689	2.227583
80212	13	13.846779	-1.701144
148266	4	16.061941	-1.526926
22903	5	15.655692	-2.452298
24138	34	11.964813	-2.093764
253980	46	11.366928	-2.452298
256126	1	18.313964	-2.977475
26190	2	17.259254	-2.07609
51013	47	11.324318	-2.087452
51535	25	12.570604	-1.143143
541465	11	14.169018	-2.500271
54850	48	11.282598	-2.093764
55297	3	16.572307	-2.492696
55964	35	11.907568	-2.413162
57731	20	13.008262	2.342465
84167	24	12.650808	-1.140618
11142	1	18.313964	-2.592429
29993	1	18.313964	2.462398
11144	19	13.108584	-2.391701
79734	17	13.325717	-2.386651
11145	5	15.655692	2.879004
23658	10	14.351961	-2.064728
27257	12	14.001416	-2.063465
51690	14	13.703246	-2.063465
26151	12	14.001416	2.069777
27252	27	12.419246	2.084927
55734	30	12.211735	1.948583
56144	87	10.101344	2.026854
54663	1	18.313964	2.346253
81533	9	14.553338	2.188447
57596	86	10.124349	-2.678276
140710	19	13.108584	-1.648121
144100	6	15.318193	-1.087596
151194	8	14.777285	-2.049578
51256	18	13.214205	-1.362809
56944	6	15.318193	2.121538
11184	144	9.097521	1.201216
5664	37	11.797771	-2.107651
9873	52	11.123911	-1.458754
284297	27	12.419246	-1.511777
80153	6	15.318193	-2.762859
11200	17	13.325717	1.665795
11202	92	9.99013	0.128138
2100	174	8.720088	1.845062
11211	5	15.655692	-0.192523
5868	2	17.259254	1.329985
54918	1	18.313964	2.031904
11228	12	14.001416	-1.644334
1123	24	12.650808	2.502796
2064	177	8.685985	1.375433
2975	9	14.553338	2.194759
8440	224	8.216033	-1.928384
51765	1	18.313964	-1.139356
11236	3	16.572307	2.776746
1124	1	18.313964	2.466185
2065	169	8.778252	1.345134
23299	104	9.746024	-2.669438
23435	1	18.313964	3.04186
55646	3	16.572307	2.36014
57050	14	13.703246	-0.928528
112464	9	14.553338	-1.104008
11252	22	12.82156	2.437149
11260	1	18.313964	-3.104982
112616	1	18.313964	-0.819958
26353	2	17.259254	2.972425
11267	32	12.084465	-2.131637
84313	28	12.347657	-1.893035
57409	24	12.650808	-2.735086
11270	5	15.655692	-0.795971
25777	1	18.313964	-2.372764
11273	2	17.259254	3.049434
26249	2	17.259254	-2.543194
51060	29	12.278541	2.85628
65266	1	18.313964	-2.539407
23062	13	13.846779	-2.962326
26088	8	14.777285	2.593692
112802	66	10.650651	-1.548388
147183	19	13.108584	-2.86638
162605	12	14.001416	-2.86638
353288	15	13.569327	-2.86638
113251	6	15.318193	-2.029379
162239	84	10.171167	-1.062347
199221	9	14.553338	-1.689782
26205	30	12.211735	-2.56718
29119	57	10.941768	-2.029379
346673	4	16.061941	-2.018017
378108	34	11.964813	2.63409
388407	30	12.211735	-2.1228
50674	6	15.318193	-1.862737
51686	10	14.351961	-1.904397
54870	71	10.505534	-2.028117
54902	22	12.82156	-1.903135
55175	1	18.313964	-1.746592
57567	138	9.182376	-0.400826
57862	139	9.167981	-1.057297
58498	7	15.029508	-2.023067
64098	74	10.423263	-2.01928
64763	37	11.797771	-1.109057
64778	37	11.797771	3.120131
80829	26	12.493494	-0.92979
84299	2	17.259254	-1.871574
84662	14	13.703246	3.111294
85446	4	16.061941	3.079733
92105	9	14.553338	-2.01928
90678	92	9.99013	2.731298
58529	38	11.745053	-1.130519
64770	1	18.313964	-2.63914
11285	44	11.45497	-0.076378
339965	1	18.313964	-2.760334
112950	1	18.313964	2.392963
2547	80	10.268227	2.212434
5359	170	8.766483	-3.054484
8896	4	16.061941	-0.195048
79871	1	18.313964	-2.443461
11329	1	18.313964	2.256619
11330	81	10.243517	0.015781
11332	28	12.347657	2.904253
134526	3	16.572307	-2.005393
51035	46	11.366928	2.505321
54776	9	14.553338	-2.730036
23192	7	15.029508	-2.352565
51160	44	11.45497	-1.856424
151871	16	13.443815	-2.524257
22889	1	18.313964	-2.160673
246329	35	11.907568	-2.501533
29115	49	11.24173	-2.163198
378951	17	13.325717	-2.206121
54033	12	14.001416	3.045647
57794	1	18.313964	-2.242732
56478	19	13.108584	-3.020398
1134	1	18.313964	-2.971163
118812	11	14.169018	-1.530714
122060	2	17.259254	3.103719
22894	3	16.572307	-2.044529
23404	12	14.001416	-2.058415
23608	55	11.012647	2.735086
29109	9	14.553338	2.420737
51010	9	14.553338	-2.058415
54726	2	17.259254	-2.083664
55083	1	18.313964	-1.712506
90355	14	13.703246	-1.121682
115201	1	18.313964	0.36169
139341	10	14.351961	-2.389176
51088	4	16.061941	2.238945
55108	1	18.313964	2.190972
57147	5	15.655692	-2.529307
63893	4	16.061941	2.632828
90121	13	13.846779	-2.025592
11346	21	12.912733	2.4119
801	28	12.347657	1.453705
386618	3	16.572307	-2.348778
114336	280	7.77053	6.31E-4
100506164	6	15.318193	2.995149
1146	212	8.325931	0.011993
3846	443	6.854125	0.327604
3885	287	7.721222	-2.823457
4188	397	7.073162	-2.671963
1147	41	11.594757	1.746592
1387	109	9.652497	1.774365
2175	97	9.884776	1.255501
[truncated: 2,978 more rows]
