# Supplementary material for: Finding shortest and nearly shortest path nodes in large substantially incomplete networks by hyperbolic mapping
Source: Nat Commun. 2023 Jan 17;14:186. doi: 10.1038/s41467-022-35181-w (PMC9845360; doi:10.1038/s41467-022-35181-w)
Supplement: Supplementary file 5 — Supplementary Data 2 [file 41467_2022_35181_MOESM5_ESM.zip › SI_ppi/upp.path.w.coords.csv]

gene id	radial	angular	x	y
7317	17.259254	1.365334	3.521229	16.896236
10055	13.325717	-1.999081	-5.534317	-12.122131
10054	13.443815	-2.264194	-8.592667	-10.339353
7319	17.259254	1.959945	-6.548176	15.968821
7320	13.703246	1.977619	-5.422283	12.584824
11065	18.313964	1.557225	0.248537	18.312277
7321	9.255946	2.62399	-8.04349	4.579826
7323	10.450312	2.621466	-9.068323	5.193701
7325	11.643611	2.607579	-10.022484	5.926508
10477	10.976894	2.607579	-9.448593	5.587154
7324	11.797771	2.622728	-10.244981	5.85045
7327	14.351961	2.622728	-12.462995	7.117059
7328	12.278541	2.615153	-10.616045	6.169454
7329	7.472894	1.870311	-2.204926	7.140199
51465	14.169018	2.610104	-12.214452	7.181102
118424	15.029508	2.627778	-13.088837	7.387047
7332	12.278541	2.615153	-10.616045	6.169454
9246	12.912733	2.615153	-11.164368	6.488109
7334	11.745053	2.615153	-10.15479	5.901399
63893	16.061941	2.632828	-14.027647	7.823751
92912	14.777285	2.627778	-12.869182	7.263079
54926	12.912733	2.607579	-11.114907	6.572481
997	11.201681	-2.01423	-4.806009	-10.118297
148581	11.162418	2.615153	-9.651043	5.608649
55284	11.45497	2.618941	-9.925715	5.718087
65264	11.366928	2.606316	-9.777008	5.798031
3093	8.862632	2.615153	-7.662645	4.453103
57448	16.061941	2.693425	-14.475705	6.959878
7337	12.570604	2.68585	-11.287578	5.532691
64750	11.162418	2.549506	-9.262328	6.229675
57154	11.907568	2.549506	-9.880637	6.645539
83737	15.655692	2.579805	-13.249478	8.339786
11059	11.24173	2.579805	-9.513923	5.988469
11060	11.123911	2.942126	-10.903351	2.204165
4734	10.194994	2.584855	-8.655382	5.387232
23327	11.797771	2.578542	-9.976557	6.297277
10075	15.318193	2.594954	-13.085974	7.962682
8924	18.313964	2.673226	-16.341675	8.267463
9354	13.846779	2.709837	-12.576094	5.794406
10273	10.124349	2.47376	-7.949292	6.269865
27339	16.572307	-2.514158	-13.415883	-9.729103
22888	10.318582	2.750235	-9.538415	3.935959
4193	9.167981	2.684588	-8.227147	4.045483
867	8.503003	1.39437	1.492383	8.371013
868	11.643611	1.340085	2.662545	11.335102
23624	13.008262	2.784321	-12.186848	4.549243
5371	10.941768	1.874099	-3.268019	10.442334
7189	8.663568	2.730036	-7.940153	3.465743
4214	10.743061	2.743923	-9.904737	4.160475
25898	11.594757	0.58893	9.641452	6.440558
329	10.591335	-3.067108	-10.561968	-0.788163
330	13.443815	2.693425	-12.116139	5.825405
331	9.689385	2.745185	-8.938012	3.74114
79444	10.907249	-2.949701	-10.707049	-2.080189
8554	10.711781	1.879148	-3.250902	10.206561
9063	11.049052	1.875361	-3.313367	10.540548
10401	11.745053	1.875361	-3.522082	11.204517
51588	9.428008	2.146787	-5.135114	7.906828
84447	16.572307	2.663126	-14.711269	7.630198
326	9.002871	1.197428	3.283831	8.382609
23295	10.533727	2.74266	-9.706578	4.091669
672	8.95073	2.748972	-8.269665	3.424648
55120	14.001416	2.500271	-11.219415	8.376417
4281	9.824129	2.74771	-9.071856	3.770271
22954	11.410464	2.896678	-11.069953	2.766735
4591	9.689385	-2.611366	-8.358959	-4.900202
9978	12.912733	1.61656	-0.590728	12.899214
8454	13.325717	1.626659	-0.744023	13.30493
23291	16.572307	1.619085	-0.799944	16.552989
8945	13.008262	1.619085	-0.627908	12.993099
6502	12.734362	1.619085	-0.614686	12.719518
55294	15.318193	1.619085	-0.739408	15.300337
26272	18.313964	1.638021	-1.230223	18.272598
8453	17.259254	-2.531832	-14.148879	-9.883879
7428	15.655692	2.966113	-15.415266	2.733178
8452	13.846779	-2.543194	-11.440745	-7.800169
9817	12.023744	-2.963588	-11.833756	-2.128998
8450	17.259254	1.629184	-1.007155	17.229843
8451	17.259254	1.629184	-1.007155	17.229843
1642	16.572307	1.752904	-3.001291	16.29827
9616	12.912733	2.713624	-11.748142	5.359088
8065	14.001416	2.514158	-11.334653	8.219811
8651	13.008262	1.466329	1.356468	12.937344
9021	11.282598	1.484003	0.978025	11.240128
51529	16.061941	1.534501	0.582845	16.051363
29882	15.318193	1.603935	-0.507532	15.309783
991	14.001416	1.603935	-0.463903	13.993729
51343	13.214205	1.603935	-0.437821	13.20695
64682	16.061941	1.603935	-0.532174	16.053122
996	9.926254	1.15198	4.036803	9.068337
29945	16.061941	1.602673	-0.511915	16.053781
51433	13.703246	2.524257	-11.173951	7.932325
8881	14.351961	1.602673	-0.457415	14.34467
51434	16.061941	1.603935	-0.532174	16.053122
8697	9.395603	-1.756691	-1.73655	-9.233729
