# Supplementary material for: Finding shortest and nearly shortest path nodes in large substantially incomplete networks by hyperbolic mapping
Source: Nat Commun. 2023 Jan 17;14:186. doi: 10.1038/s41467-022-35181-w (PMC9845360; doi:10.1038/s41467-022-35181-w)
Supplement: Supplementary file 5 — Supplementary Data 2 [file 41467_2022_35181_MOESM5_ESM.zip › SI_ppi/README.txt]

The folder contains the following datasets:

1. Original Protein-Protein Interaction (PPI) Network
(ppi_original_interactome.txt)

2. Similarity-based Protein-Protein Interaction (PPI) Network
(ppi_similarity.txt)

3. Hyperbolic coordinates of the similarity-based PPI network.
(similarity.ppi.coords.csv)

4. Ubiquitin proteasome pathway with coordinates.
(upp.path.w.coords.csv)

5. TGFb pathway with coordinates
(tgfb.path.w.coords.csv)

6. Cell cycle pathway with coordinates.
(cell_cycle.path.w.coords.csv)

7. Gene clusters near the UPP pathway.
(TableS1.txt)

8. Annotation for gene clusters near the UPP pathway.
(ANNOTATION_for_Table1.txt)
