# Supplementary material for: Finding shortest and nearly shortest path nodes in large substantially incomplete networks by hyperbolic mapping
Source: Nat Commun. 2023 Jan 17;14:186. doi: 10.1038/s41467-022-35181-w (PMC9845360; doi:10.1038/s41467-022-35181-w)
Supplement: Supplementary file 5 — Supplementary Data 2 [file 41467_2022_35181_MOESM5_ESM.zip › SI_ppi/ANNOTATION_for_Table1.txt]

Category: a collection of annotation sources containing similar biological questions, such as BioCarta, KEGG, and others.

Term: A detailed item in an annotation source

Count: Number of genes belonging to an annotation term

%: percentage of genes belonging to an annotation term w.r.t the total number of genes in the list

PValue: p values from modified Fisher’s exact test

Genes: Collection of NCBI Gene IDs for the genes belonging to the list

List total: number of genes from the gene list that are annotated to at least one term in the category

Population total: number of genes from the human genome background that are annotated to at least one term in the category

Population Hits: the number of genes from the human genome background that are annotated to a specific term

Fold Enrichment: the ratio of the two proportions (1) the proportion of genes in a list that are annotated to a specific term, and (2) the proportion of genes from the human genome background that are annotated to the same term

Bonferroni: Bonferroni-Šidák p-value

{ref} Šidák, Z. (1967). "Rectangular Confidence Regions for the Means of Multivariate Normal Distributions." Journal of the American Statistical Association 62:626-633.

Benjamini: adjusted p-values using the linear step-up method of Benjamini and Hochberg 

{ref} Benjamini, Y. and Hochberg, Y. (1995). "Controlling the False Discovery Rate: A Practical and Powerful Approach to Multiple Testing." Journal of the Royal Statistical Society. Series B, Statistical Methodology 57:289-300.

FDR: adaptive linear step-up adjusted p-values for approximate control of the false discovery rate

{ref} Benjamini, Y., and Hochberg, Y. (2000). "On the Adaptive Control of the False Discovery Rate in Multiple Testing with Independent Statistics." Journal of Educational and Behavioral Statistics 25:60-83.
