# Supplementary material for: Finding shortest and nearly shortest path nodes in large substantially incomplete networks by hyperbolic mapping
Source: Nat Commun. 2023 Jan 17;14:186. doi: 10.1038/s41467-022-35181-w (PMC9845360; doi:10.1038/s41467-022-35181-w)
Supplement: Supplementary file 5 — Supplementary Data 2 [file 41467_2022_35181_MOESM5_ESM.zip › SI_ppi/tgfb.path.w.coords.csv]

gene id	radial	angle	x	y
90	14.001416	2.531832	-11.478152	8.018209
91	18.313964	2.534357	-15.039949	10.449938
650	16.572307	0.167274	16.340996	2.759207
652	16.572307	0.168536	16.337501	2.779827
655	8.95073	0.061229	8.933957	0.547702
657	16.061941	2.574755	-13.549906	8.624732
658	13.569327	2.565918	-11.382294	7.387153
659	16.572307	2.574755	-13.980452	8.898782
1030	13.108584	2.116488	-6.803479	11.204805
8646	7.593206	0.133188	7.525957	1.008337
1387	9.652497	1.774365	-1.951403	9.453186
8454	13.325717	1.626659	-0.744023	13.30493
1874	15.029508	1.62161	-0.763376	15.010109
1875	18.313964	1.590049	-0.352571	18.31057
2033	8.111861	1.775628	-1.649972	7.942284
10468	18.313964	2.391701	-13.401476	12.482056
8200	17.259254	0.167274	17.018354	2.87358
3397	13.846779	1.780678	-2.884896	13.542919
3398	11.410464	2.083664	-5.598863	9.942405
3399	14.001416	1.78699	-3.003492	13.675477
3400	10.505534	1.282012	2.991841	10.070508
5594	9.926254	1.685994	-1.140954	9.860464
5595	12.084465	1.395632	2.105959	11.899547
4609	10.941768	1.625397	-0.597131	10.925462
4681	13.325717	2.885316	-12.890505	3.37781
9241	17.259254	2.574755	-14.559963	9.267649
5308	14.001416	-0.535908	12.038492	-7.14943
5515	12.278541	1.692307	-1.488305	12.188007
5516	17.259254	1.971307	-6.729187	15.893391
5518	15.318193	2.570968	-12.891236	8.274242
5519	17.259254	2.573493	-14.548256	9.286017
5933	14.351961	1.612773	-0.602271	14.339318
9978	12.912733	1.61656	-0.590728	12.899214
387	13.443815	2.528045	-10.991805	7.740568
6093	15.318193	-2.766647	-14.254	-5.609859
6198	12.278541	1.689782	-1.457526	12.191726
6500	12.084465	1.61656	-0.552836	12.071813
4086	10.807128	2.528045	-8.836022	6.222438
4087	9.708087	2.53057	-7.951523	5.569582
4088	8.163269	2.529307	-6.680301	4.691752
4089	9.411739	2.548244	-7.803018	5.262484
4090	12.570604	2.522995	-10.241176	7.289608
4091	13.325717	2.522995	-10.856361	7.727493
4092	13.325717	2.524257	-10.866105	7.713786
4093	10.941768	2.536882	-9.001427	6.220658
57154	11.907568	2.549506	-9.880637	6.645539
64750	11.162418	2.549506	-9.262328	6.229675
6667	8.363947	1.237827	2.733762	7.904565
7027	16.572307	-1.997818	-6.863616	-15.084168
7040	9.316815	0.282156	8.948404	2.594053
7042	17.259254	0.280894	16.582829	4.784519
7043	17.259254	0.265745	16.653404	4.532767
7046	10.743061	2.52047	-8.736533	6.251908
7048	14.553338	2.565918	-12.207707	7.922849
7050	11.049052	2.038216	-4.978529	9.863863
9372	12.347657	2.576018	-10.42489	6.617123
