# Supplementary material for: Finding shortest and nearly shortest path nodes in large substantially incomplete networks by hyperbolic mapping
Source: Nat Commun. 2023 Jan 17;14:186. doi: 10.1038/s41467-022-35181-w (PMC9845360; doi:10.1038/s41467-022-35181-w)
Supplement: Supplementary file 6 — Supplementary Data 3 [file 41467_2022_35181_MOESM6_ESM.zip]

Archive with 5 entries (4 files):
- Supplementary_Data3/
- Supplementary_Data3/TableS1.txt
- __MACOSX/Supplementary_Data3/._TableS1.txt
- Supplementary_Data3/ANNOTATION_for_TableS1.txt
- __MACOSX/Supplementary_Data3/._ANNOTATION_for_TableS1.txt
